# Supplementary material for: Systematic Identification of Long Noncoding RNAs during Three Key Organogenesis Stages in Zebrafish
Source: Int J Mol Sci. 2024 Mar 19;25(6):3440. doi: 10.3390/ijms25063440 (PMC10970532; doi:10.3390/ijms25063440)
Supplement: Supplementary file 1 [file ijms-25-03440-s001.zip]

Archive with 19 entries (19 files):
- Supplementary figure.pdf
- Table S1.xlsx
- Table S10.xlsx
- Table S11.xlsx
- Table S12.xlsx
- Table S13.xlsx
- Table S14.xlsx
- Table S15.xlsx
- Table S16.xlsx
- Table S17.xlsx
- Table S18.xlsx
- Table S2.xlsx
- Table S3.xlsx
- Table S4.xlsx
- Table S5.xlsx
- Table S6.xlsx
- Table S7.xlsx
- Table S8.xlsx
- Table S9.xlsx
