# Supplementary material for: Systematic Identification of Long Noncoding RNAs during Three Key Organogenesis Stages in Zebrafish
Source: Int J Mol Sci. 2024 Mar 19;25(6):3440. doi: 10.3390/ijms25063440 (PMC10970532; doi:10.3390/ijms25063440)
Supplement: Supplementary file 1 [file ijms-25-03440-s001.zip › Table S1.xlsx]

## Sheet: qc.stat
Table S1 Sequencing data and quality control summary table
Sample	Raw Reads	Raw Bases(G)	Raw Q20(%)	Raw Q30(%)	Raw GC(%)	Clean Reads	Clean Bases(G)	Clean Q20(%)	Clean Q30(%)	Clean GC(%)	Effective Rate(%)
T1_1	89893558	13.48	97.18	91.25	49.85	74286386	9.4	98.92	95.38	49.9	82.64
T1_2	91554604	13.73	97.61	92.58	50.27	77926694	10.09	99.13	96.22	50.17	85.11
T2_1	97665868	14.65	97.27	91.55	50	81812692	10.63	98.96	95.57	49.64	83.77
T2_2	97974666	14.7	97.3	91.68	49.87	82198002	10.49	99.01	95.74	49.58	83.9
T3_1	102109282	15.32	96.91	90.51	49.89	83489740	10.65	98.9	95.23	49.48	81.77
T3_2	102312720	15.35	97.53	92.31	49.19	86630580	11.53	99.09	96.06	49.17	84.67
