# Supplementary material for: Systematic Identification of Long Noncoding RNAs during Three Key Organogenesis Stages in Zebrafish
Source: Int J Mol Sci. 2024 Mar 19;25(6):3440. doi: 10.3390/ijms25063440 (PMC10970532; doi:10.3390/ijms25063440)
Supplement: Supplementary file 1 [file ijms-25-03440-s001.zip › Table S10.xlsx]

## Sheet: Supplementary table S10
Table S10 Go enrichment analysis of downregulated DEGs betwween T2 and T3
Term	Database	ID	Input_number	Background_number	Rich_factor	P_Value	Corrected P_Value	Input	Hyperlink
anatomical structure formation involved in morphogenesis	biological_process	GO:0048646	38	469	2.6	3.83369e-10	8.79449e-07	dre:30146:lft2|dre:259304:twsg1b|dre:30747:tek|dre:393733:fgf1a|dre:497646:gadd45bb|dre:405866:ednrab|dre:30190:egr2b|dre:30304:tdgf1|dre:30333:pou5f3|dre:415178:tmem8c|dre:30200:myog|dre:140746:irx7|dre:260350:has2|dre:570288:flncb|dre:437026:ccdc103|dre:324261:sp5l|dre:360135:msgn1|dre:564571:megf10|dre:30144:wnt8b|dre:654446:ripply1|dre:368201:ved|dre:394124:cdc14aa|dre:100332730:srpx2|dre:100…	http://amigo.geneontology.org/amigo/term/GO:0048646
developmental process	biological_process	GO:0032502	93	2038	1.47	4.78119e-09	3.97516e-06	dre:30146:lft2|dre:449954:LOC110437769|dre:563834:prtga|dre:497646:gadd45bb|dre:30333:pou5f3|dre:100000814:palmdb|dre:415178:tmem8c|dre:497167:nr6a1b|dre:777671:bhlha15|dre:30506:nr6a1a|dre:360135:msgn1|dre:30308:wnt10b|dre:654446:ripply1|dre:368201:ved|dre:30742:bmpr1ba|dre:60632:wnt3a|dre:555766:etv2|dre:431715:rbck1|dre:30337:hoxb1a|dre:767662:slc25a38a|dre:394124:cdc14aa|dre:322493:slc2a2|dre…	http://amigo.geneontology.org/amigo/term/GO:0032502
single-organism developmental process	Undef	GO:0044767	92	2023	1.46	6.83688e-09	3.97516e-06	dre:30146:lft2|dre:449954:LOC110437769|dre:563834:prtga|dre:497646:gadd45bb|dre:30333:pou5f3|dre:100000814:palmdb|dre:415178:tmem8c|dre:497167:nr6a1b|dre:777671:bhlha15|dre:30506:nr6a1a|dre:360135:msgn1|dre:30308:wnt10b|dre:654446:ripply1|dre:368201:ved|dre:30742:bmpr1ba|dre:60632:wnt3a|dre:555766:etv2|dre:431715:rbck1|dre:799648:muc13b|dre:767662:slc25a38a|dre:394124:cdc14aa|dre:322493:slc2a2|dr…	http://amigo.geneontology.org/amigo/term/GO:0044767
regionalization	biological_process	GO:0003002	22	191	3.7	6.9314e-09	3.97516e-06	dre:30146:lft2|dre:259304:twsg1b|dre:324261:sp5l|dre:406645:ctsba|dre:30542:foxb1a|dre:30304:tdgf1|dre:30333:pou5f3|dre:58132:her7|dre:568653:btk|dre:497167:nr6a1b|dre:30506:nr6a1a|dre:30308:wnt10b|dre:30144:wnt8b|dre:654446:ripply1|dre:368201:ved|dre:260350:has2|dre:30742:bmpr1ba|dre:60632:wnt3a|dre:497646:gadd45bb|dre:30543:sox21a|dre:192294:tbx6|dre:402988:dnaaf4	http://amigo.geneontology.org/amigo/term/GO:0003002
multicellular organismal process	biological_process	GO:0032501	95	2169	1.41	2.17486e-08	9.97825e-06	dre:30146:lft2|dre:563834:prtga|dre:497646:gadd45bb|dre:30333:pou5f3|dre:415178:tmem8c|dre:324490:eif4ebp3l|dre:497167:nr6a1b|dre:777671:bhlha15|dre:30506:nr6a1a|dre:360135:msgn1|dre:30308:wnt10b|dre:654446:ripply1|dre:768146:tsga10|dre:30742:bmpr1ba|dre:60632:wnt3a|dre:555766:etv2|dre:431715:rbck1|dre:100537095:aipl1|dre:30337:hoxb1a|dre:767662:slc25a38a|dre:322493:slc2a2|dre:565914:plekhh1|dre:…	http://amigo.geneontology.org/amigo/term/GO:0032501
anatomical structure development	biological_process	GO:0048856	88	1974	1.43	3.58163e-08	1.36938e-05	dre:30146:lft2|dre:563834:prtga|dre:497646:gadd45bb|dre:30333:pou5f3|dre:100000814:palmdb|dre:415178:tmem8c|dre:497167:nr6a1b|dre:777671:bhlha15|dre:30506:nr6a1a|dre:360135:msgn1|dre:30308:wnt10b|dre:654446:ripply1|dre:368201:ved|dre:30742:bmpr1ba|dre:60632:wnt3a|dre:555766:etv2|dre:431715:rbck1|dre:799648:muc13b|dre:767662:slc25a38a|dre:394124:cdc14aa|dre:30337:hoxb1a|dre:322493:slc2a2|dre:56591…	http://amigo.geneontology.org/amigo/term/GO:0048856
single-multicellular organism process	Undef	GO:0044707	85	1914	1.43	7.33761e-08	2.40464e-05	dre:30146:lft2|dre:60632:wnt3a|dre:30674:tefa|dre:30747:tek|dre:30333:pou5f3|dre:565914:plekhh1|dre:561491:chrm5b|dre:393733:fgf1a|dre:563834:prtga|dre:569773:zbtb16b|dre:259304:twsg1b|dre:406645:ctsba|dre:323269:zbtb16a|dre:405866:ednrab|dre:555376:btd|dre:30542:foxb1a|dre:30304:tdgf1|dre:555786:npm2b|dre:791563:wnt16|dre:415178:tmem8c|dre:58132:her7|dre:140746:irx7|dre:260350:has2|dre:449768:pt…	http://amigo.geneontology.org/amigo/term/GO:0044707
tissue development	biological_process	GO:0009888	41	658	2	8.89138e-08	2.5496e-05	dre:324261:sp5l|dre:393733:fgf1a|dre:570746:zic2b|dre:497646:gadd45bb|dre:406645:ctsba|dre:405866:ednrab|dre:30542:foxb1a|dre:30304:tdgf1|dre:30333:pou5f3|dre:140746:irx7|dre:30200:myog|dre:260350:has2|dre:437026:ccdc103|dre:497167:nr6a1b|dre:30506:nr6a1a|dre:360135:msgn1|dre:30308:wnt10b|dre:407613:rbfox1l|dre:30144:wnt8b|dre:654446:ripply1|dre:368201:ved|dre:321114:snu13b|dre:100148315:klhl41a|…	http://amigo.geneontology.org/amigo/term/GO:0009888
anatomical structure morphogenesis	biological_process	GO:0009653	54	1012	1.72	1.09631e-07	2.79437e-05	dre:30146:lft2|dre:334526:musk|dre:259304:twsg1b|dre:30747:tek|dre:393733:fgf1a|dre:570746:zic2b|dre:565914:plekhh1|dre:497646:gadd45bb|dre:406645:ctsba|dre:405866:ednrab|dre:30542:foxb1a|dre:30304:tdgf1|dre:30333:pou5f3|dre:100000814:palmdb|dre:140746:irx7|dre:58132:her7|dre:415178:tmem8c|dre:260350:has2|dre:570288:flncb|dre:437026:ccdc103|dre:324261:sp5l|dre:360135:msgn1|dre:564571:megf10|dre:3…	http://amigo.geneontology.org/amigo/term/GO:0009653
pattern specification process	biological_process	GO:0007389	25	306	2.63	3.34071e-07	7.6636e-05	dre:30146:lft2|dre:259304:twsg1b|dre:324261:sp5l|dre:406645:ctsba|dre:30542:foxb1a|dre:30304:tdgf1|dre:30333:pou5f3|dre:58132:her7|dre:568653:btk|dre:437026:ccdc103|dre:497167:nr6a1b|dre:30506:nr6a1a|dre:30308:wnt10b|dre:30144:wnt8b|dre:654446:ripply1|dre:368201:ved|dre:260350:has2|dre:30742:bmpr1ba|dre:60632:wnt3a|dre:558333:lmo7b|dre:497646:gadd45bb|dre:30543:sox21a|dre:565914:plekhh1|dre:19229…	http://amigo.geneontology.org/amigo/term/GO:0007389
multicellular organism development	biological_process	GO:0007275	78	1785	1.4	4.84714e-07	0.000101085	dre:30146:lft2|dre:334526:musk|dre:30674:tefa|dre:30747:tek|dre:30333:pou5f3|dre:641560:slc7a7|dre:393733:fgf1a|dre:563834:prtga|dre:565914:plekhh1|dre:259304:twsg1b|dre:406645:ctsba|dre:323269:zbtb16a|dre:405866:ednrab|dre:555376:btd|dre:30542:foxb1a|dre:30304:tdgf1|dre:555786:npm2b|dre:791563:wnt16|dre:415178:tmem8c|dre:58132:her7|dre:140746:irx7|dre:260350:has2|dre:449768:pttg1ipb|dre:437026:c…	http://amigo.geneontology.org/amigo/term/GO:0007275
single-organism process	Undef	GO:0044699	176	5171	1.09	8.47092e-07	0.000160781	dre:80787:slc6a3|dre:30146:lft2|dre:557525:dkey-239i20.2|dre:777759:sytl1|dre:326634:slc14a2|dre:449954:LOC110437769|dre:767662:slc25a38a|dre:497646:gadd45bb|dre:564844:0000000758|dre:30333:pou5f3|dre:100000814:palmdb|dre:415178:tmem8c|dre:497167:nr6a1b|dre:777671:bhlha15|dre:30506:nr6a1a|dre:321224:hkdc1|dre:360135:msgn1|dre:30308:wnt10b|dre:678515:upk1a|dre:436723:meox1|dre:565237:gcgrb|dre:768…	http://amigo.geneontology.org/amigo/term/GO:0044699
muscle structure development	biological_process	GO:0061061	17	159	3.44	9.11138e-07	0.000160781	dre:407613:rbfox1l|dre:353248:tnnt2c|dre:360135:msgn1|dre:100002383:LOC101887017|dre:564571:megf10|dre:436723:meox1|dre:100151027:ankrd1a|dre:654446:ripply1|dre:266640:unc45b|dre:192294:tbx6|dre:100001241:synpo2lb|dre:569027:smyd1b|dre:415178:tmem8c|dre:30591:hsp90aa1.1|dre:30200:myog|dre:100148315:klhl41a|dre:321064:klhl41b	http://amigo.geneontology.org/amigo/term/GO:0061061
animal organ development	biological_process	GO:0048513	54	1090	1.59	9.81374e-07	0.000160805	dre:30146:lft2|dre:259304:twsg1b|dre:30747:tek|dre:641560:slc7a7|dre:393733:fgf1a|dre:570746:zic2b|dre:30337:hoxb1a|dre:405866:ednrab|dre:30542:foxb1a|dre:30304:tdgf1|dre:30333:pou5f3|dre:791563:wnt16|dre:140746:irx7|dre:30200:myog|dre:415178:tmem8c|dre:260350:has2|dre:449768:pttg1ipb|dre:437026:ccdc103|dre:497167:nr6a1b|dre:324261:sp5l|dre:30506:nr6a1a|dre:406404:ak3|dre:360135:msgn1|dre:30308:w…	http://amigo.geneontology.org/amigo/term/GO:0048513
anterior/posterior pattern specification	biological_process	GO:0009952	14	117	3.85	2.5038e-06	0.000382914	dre:60632:wnt3a|dre:324261:sp5l|dre:497167:nr6a1b|dre:30506:nr6a1a|dre:30308:wnt10b|dre:497646:gadd45bb|dre:568653:btk|dre:654446:ripply1|dre:30144:wnt8b|dre:30542:foxb1a|dre:192294:tbx6|dre:30304:tdgf1|dre:58132:her7|dre:260350:has2	http://amigo.geneontology.org/amigo/term/GO:0009952
cellular developmental process	biological_process	GO:0048869	52	1074	1.56	2.92885e-06	0.000419924	dre:30146:lft2|dre:334526:musk|dre:449954:LOC110437769|dre:641560:slc7a7|dre:393733:fgf1a|dre:553293:pbxip1b|dre:323269:zbtb16a|dre:556856:vgll2a|dre:30542:foxb1a|dre:445189:optc|dre:30333:pou5f3|dre:100000814:palmdb|dre:791563:wnt16|dre:415178:tmem8c|dre:30200:myog|dre:140746:irx7|dre:568653:btk|dre:570288:flncb|dre:437026:ccdc103|dre:497167:nr6a1b|dre:30506:nr6a1a|dre:406404:ak3|dre:360135:msgn…	http://amigo.geneontology.org/amigo/term/GO:0048869
cell differentiation	biological_process	GO:0030154	47	946	1.6	4.63907e-06	0.000626002	dre:30146:lft2|dre:334526:musk|dre:449954:LOC110437769|dre:641560:slc7a7|dre:393733:fgf1a|dre:553293:pbxip1b|dre:323269:zbtb16a|dre:556856:vgll2a|dre:30542:foxb1a|dre:445189:optc|dre:30333:pou5f3|dre:791563:wnt16|dre:415178:tmem8c|dre:30200:myog|dre:140746:irx7|dre:568653:btk|dre:497167:nr6a1b|dre:30506:nr6a1a|dre:406404:ak3|dre:360135:msgn1|dre:30308:wnt10b|dre:407613:rbfox1l|dre:564571:megf10|d…	http://amigo.geneontology.org/amigo/term/GO:0030154
muscle cell differentiation	biological_process	GO:0042692	13	113	3.7	8.38309e-06	0.00106838	dre:407613:rbfox1l|dre:436723:meox1|dre:30591:hsp90aa1.1|dre:353248:tnnt2c|dre:564571:megf10|dre:100151027:ankrd1a|dre:569027:smyd1b|dre:100002383:LOC101887017|dre:321064:klhl41b|dre:415178:tmem8c|dre:266640:unc45b|dre:30200:myog|dre:100148315:klhl41a	http://amigo.geneontology.org/amigo/term/GO:0042692
myofibril assembly	biological_process	GO:0030239	8	40	6.43	1.40482e-05	0.00161133	dre:30591:hsp90aa1.1|dre:100002383:LOC101887017|dre:564571:megf10|dre:266640:unc45b|dre:569027:smyd1b|dre:353248:tnnt2c|dre:321064:klhl41b|dre:100148315:klhl41a	http://amigo.geneontology.org/amigo/term/GO:0030239
sarcomere	cellular_component	GO:0030017	8	40	6.43	1.40482e-05	0.00161133	dre:353248:tnnt2c|dre:30591:hsp90aa1.1|dre:100151027:ankrd1a|dre:100001241:synpo2lb|dre:100002383:LOC101887017|dre:321064:klhl41b|dre:100148315:klhl41a|dre:266640:unc45b	http://amigo.geneontology.org/amigo/term/GO:0030017
myofibril	cellular_component	GO:0030016	8	41	6.27	1.64479e-05	0.00175093	dre:353248:tnnt2c|dre:30591:hsp90aa1.1|dre:100151027:ankrd1a|dre:100001241:synpo2lb|dre:100002383:LOC101887017|dre:321064:klhl41b|dre:100148315:klhl41a|dre:266640:unc45b	http://amigo.geneontology.org/amigo/term/GO:0030016
muscle cell development	biological_process	GO:0055001	11	86	4.11	1.67918e-05	0.00175093	dre:407613:rbfox1l|dre:30591:hsp90aa1.1|dre:353248:tnnt2c|dre:564571:megf10|dre:266640:unc45b|dre:569027:smyd1b|dre:100002383:LOC101887017|dre:321064:klhl41b|dre:100148315:klhl41a|dre:30200:myog|dre:436723:meox1	http://amigo.geneontology.org/amigo/term/GO:0055001
contractile fiber part	cellular_component	GO:0044449	8	42	6.12	1.91829e-05	0.00183356	dre:353248:tnnt2c|dre:30591:hsp90aa1.1|dre:100151027:ankrd1a|dre:100001241:synpo2lb|dre:100002383:LOC101887017|dre:321064:klhl41b|dre:100148315:klhl41a|dre:266640:unc45b	http://amigo.geneontology.org/amigo/term/GO:0044449
contractile fiber	cellular_component	GO:0043292	8	42	6.12	1.91829e-05	0.00183356	dre:353248:tnnt2c|dre:30591:hsp90aa1.1|dre:100151027:ankrd1a|dre:100001241:synpo2lb|dre:100002383:LOC101887017|dre:321064:klhl41b|dre:100148315:klhl41a|dre:266640:unc45b	http://amigo.geneontology.org/amigo/term/GO:0043292
secondary active transmembrane transporter activity	molecular_function	GO:0015291	12	109	3.54	2.7587e-05	0.00253138	dre:80787:slc6a3|dre:100334171:slc6a19a.2|dre:100005108:slc26a6|dre:567117:slc7a9|dre:641560:slc7a7|dre:559395:slc7a10b|dre:569098:slc6a6b|dre:563896:slc26a3.2|dre:559435:slc23a1|dre:405862:slc5a2|dre:564474:slc1a8b|dre:565439:slc12a3	http://amigo.geneontology.org/amigo/term/GO:0015291
epithelium development	biological_process	GO:0060429	25	405	1.98	3.31292e-05	0.00292301	dre:393733:fgf1a|dre:497646:gadd45bb|dre:406645:ctsba|dre:405866:ednrab|dre:30542:foxb1a|dre:30304:tdgf1|dre:30333:pou5f3|dre:58132:her7|dre:260350:has2|dre:437026:ccdc103|dre:497167:nr6a1b|dre:30506:nr6a1a|dre:30308:wnt10b|dre:654446:ripply1|dre:30144:wnt8b|dre:321114:snu13b|dre:503516:blf|dre:563030:iqgap2|dre:60632:wnt3a|dre:558333:lmo7b|dre:436723:meox1|dre:555778:slc2a1a|dre:565914:plekhh1|d…	http://amigo.geneontology.org/amigo/term/GO:0060429
actomyosin structure organization	biological_process	GO:0031032	8	47	5.47	3.92622e-05	0.00333583	dre:30591:hsp90aa1.1|dre:100002383:LOC101887017|dre:564571:megf10|dre:266640:unc45b|dre:569027:smyd1b|dre:353248:tnnt2c|dre:321064:klhl41b|dre:100148315:klhl41a	http://amigo.geneontology.org/amigo/term/GO:0031032
somite development	biological_process	GO:0061053	10	79	4.07	4.37659e-05	0.00356822	dre:60632:wnt3a|dre:497646:gadd45bb|dre:654446:ripply1|dre:30542:foxb1a|dre:192294:tbx6|dre:30304:tdgf1|dre:321114:snu13b|dre:58132:her7|dre:436723:meox1|dre:260350:has2	http://amigo.geneontology.org/amigo/term/GO:0061053
striated muscle cell differentiation	biological_process	GO:0051146	11	97	3.65	4.62043e-05	0.00356822	dre:407613:rbfox1l|dre:30591:hsp90aa1.1|dre:353248:tnnt2c|dre:564571:megf10|dre:266640:unc45b|dre:569027:smyd1b|dre:100002383:LOC101887017|dre:321064:klhl41b|dre:415178:tmem8c|dre:30200:myog|dre:100148315:klhl41a	http://amigo.geneontology.org/amigo/term/GO:0051146
system development	biological_process	GO:0048731	62	1513	1.32	4.75201e-05	0.00356822	dre:30146:lft2|dre:334526:musk|dre:259304:twsg1b|dre:30747:tek|dre:641560:slc7a7|dre:393733:fgf1a|dre:570746:zic2b|dre:30337:hoxb1a|dre:323269:zbtb16a|dre:405866:ednrab|dre:555376:btd|dre:30542:foxb1a|dre:30304:tdgf1|dre:30333:pou5f3|dre:791563:wnt16|dre:140746:irx7|dre:30200:myog|dre:415178:tmem8c|dre:260350:has2|dre:449768:pttg1ipb|dre:437026:ccdc103|dre:497167:nr6a1b|dre:324261:sp5l|dre:30506:…	http://amigo.geneontology.org/amigo/term/GO:0048731
striated muscle cell development	biological_process	GO:0055002	10	80	4.02	4.82192e-05	0.00356822	dre:407613:rbfox1l|dre:30591:hsp90aa1.1|dre:353248:tnnt2c|dre:564571:megf10|dre:266640:unc45b|dre:569027:smyd1b|dre:100002383:LOC101887017|dre:321064:klhl41b|dre:100148315:klhl41a|dre:30200:myog	http://amigo.geneontology.org/amigo/term/GO:0055002
regulation of skeletal muscle tissue development	biological_process	GO:0048641	5	14	11.48	6.05823e-05	0.004343	dre:654446:ripply1|dre:30200:myog|dre:100148315:klhl41a|dre:192294:tbx6|dre:321064:klhl41b	http://amigo.geneontology.org/amigo/term/GO:0048641
muscle organ development	biological_process	GO:0007517	10	83	3.87	6.39675e-05	0.00444671	dre:407613:rbfox1l|dre:30591:hsp90aa1.1|dre:266640:unc45b|dre:654446:ripply1|dre:192294:tbx6|dre:100001241:synpo2lb|dre:321064:klhl41b|dre:415178:tmem8c|dre:30200:myog|dre:100148315:klhl41a	http://amigo.geneontology.org/amigo/term/GO:0007517
segmentation	biological_process	GO:0035282	9	67	4.32	6.9267e-05	0.00467349	dre:60632:wnt3a|dre:497646:gadd45bb|dre:654446:ripply1|dre:30542:foxb1a|dre:192294:tbx6|dre:30304:tdgf1|dre:30333:pou5f3|dre:58132:her7|dre:260350:has2	http://amigo.geneontology.org/amigo/term/GO:0035282
regulation of muscle organ development	biological_process	GO:0048634	5	15	10.72	7.92272e-05	0.00491208	dre:654446:ripply1|dre:30200:myog|dre:100148315:klhl41a|dre:192294:tbx6|dre:321064:klhl41b	http://amigo.geneontology.org/amigo/term/GO:0048634
regulation of muscle tissue development	biological_process	GO:1901861	5	15	10.72	7.92272e-05	0.00491208	dre:654446:ripply1|dre:30200:myog|dre:100148315:klhl41a|dre:192294:tbx6|dre:321064:klhl41b	http://amigo.geneontology.org/amigo/term/GO:1901861
regulation of striated muscle tissue development	biological_process	GO:0016202	5	15	10.72	7.92272e-05	0.00491208	dre:654446:ripply1|dre:30200:myog|dre:100148315:klhl41a|dre:192294:tbx6|dre:321064:klhl41b	http://amigo.geneontology.org/amigo/term/GO:0016202
A band	cellular_component	GO:0031672	4	7	18.37	8.52674e-05	0.00514746	dre:321064:klhl41b|dre:100148315:klhl41a|dre:30591:hsp90aa1.1|dre:266640:unc45b	http://amigo.geneontology.org/amigo/term/GO:0031672
embryo development	biological_process	GO:0009790	30	578	1.67	0.000117342	0.00680778	dre:259304:twsg1b|dre:497646:gadd45bb|dre:405866:ednrab|dre:30190:egr2b|dre:30304:tdgf1|dre:30333:pou5f3|dre:140746:irx7|dre:58132:her7|dre:260350:has2|dre:437026:ccdc103|dre:497167:nr6a1b|dre:324261:sp5l|dre:30506:nr6a1a|dre:360135:msgn1|dre:30308:wnt10b|dre:30144:wnt8b|dre:654446:ripply1|dre:368201:ved|dre:373131:hsd3b2|dre:321114:snu13b|dre:60632:wnt3a|dre:555766:etv2|dre:431715:rbck1|dre:5583…	http://amigo.geneontology.org/amigo/term/GO:0009790
skeletal muscle tissue development	biological_process	GO:0007519	8	56	4.59	0.000118706	0.00680778	dre:407613:rbfox1l|dre:266640:unc45b|dre:654446:ripply1|dre:192294:tbx6|dre:100001241:synpo2lb|dre:321064:klhl41b|dre:100148315:klhl41a|dre:30200:myog	http://amigo.geneontology.org/amigo/term/GO:0007519
mesoderm development	biological_process	GO:0007498	8	57	4.51	0.000132627	0.00742062	dre:60632:wnt3a|dre:324261:sp5l|dre:555766:etv2|dre:360135:msgn1|dre:30242:mest|dre:368201:ved|dre:30304:tdgf1|dre:30333:pou5f3	http://amigo.geneontology.org/amigo/term/GO:0007498
central nervous system development	biological_process	GO:0007417	20	316	2.03	0.000143949	0.00786233	dre:60632:wnt3a|dre:324261:sp5l|dre:30190:egr2b|dre:497167:nr6a1b|dre:30506:nr6a1a|dre:641560:slc7a7|dre:403021:LOC110438225|dre:570746:zic2b|dre:322493:slc2a2|dre:30337:hoxb1a|dre:555376:btd|dre:368201:ved|dre:30542:foxb1a|dre:192294:tbx6|dre:30304:tdgf1|dre:30333:pou5f3|dre:30144:wnt8b|dre:140746:irx7|dre:30308:wnt10b|dre:260350:has2	http://amigo.geneontology.org/amigo/term/GO:0007417
somitogenesis	biological_process	GO:0001756	8	60	4.29	0.000182685	0.00960853	dre:60632:wnt3a|dre:497646:gadd45bb|dre:654446:ripply1|dre:30542:foxb1a|dre:192294:tbx6|dre:30304:tdgf1|dre:58132:her7|dre:260350:has2	http://amigo.geneontology.org/amigo/term/GO:0001756
extracellular region part	cellular_component	GO:0044421	21	348	1.94	0.000184296	0.00960853	dre:324818:ctsh|dre:60632:wnt3a|dre:100330523:col5a3a|dre:30146:lft2|dre:445189:optc|dre:321453:ctsll|dre:393733:fgf1a|dre:368704:ctsc|dre:406645:ctsba|dre:405885:pth1b|dre:796490:pdgfbb|dre:30144:wnt8b|dre:100534809:sparcl2|dre:327616:zp3d.1|dre:791563:wnt16|dre:100004856:ch211-137i24.12|dre:100001876:ch211-197l9.2|dre:337572:ctss2.2|dre:30308:wnt10b|dre:100034412:pomcb|dre:368851:coch	http://amigo.geneontology.org/amigo/term/GO:0044421
skeletal muscle organ development	biological_process	GO:0060538	8	61	4.22	0.000202466	0.0103213	dre:407613:rbfox1l|dre:266640:unc45b|dre:654446:ripply1|dre:192294:tbx6|dre:100001241:synpo2lb|dre:321064:klhl41b|dre:100148315:klhl41a|dre:30200:myog	http://amigo.geneontology.org/amigo/term/GO:0060538
brain development	biological_process	GO:0007420	16	227	2.27	0.000211057	0.0103275	dre:60632:wnt3a|dre:324261:sp5l|dre:30190:egr2b|dre:497167:nr6a1b|dre:30506:nr6a1a|dre:30308:wnt10b|dre:322493:slc2a2|dre:30337:hoxb1a|dre:30144:wnt8b|dre:30542:foxb1a|dre:30304:tdgf1|dre:30333:pou5f3|dre:570746:zic2b|dre:140746:irx7|dre:403021:LOC110438225|dre:260350:has2	http://amigo.geneontology.org/amigo/term/GO:0007420
regulation of multicellular organismal process	biological_process	GO:0051239	22	378	1.87	0.000211591	0.0103275	dre:259304:twsg1b|dre:393733:fgf1a|dre:569773:zbtb16b|dre:323269:zbtb16a|dre:30333:pou5f3|dre:140746:irx7|dre:30200:myog|dre:260350:has2|dre:324490:eif4ebp3l|dre:368201:ved|dre:654446:ripply1|dre:30144:wnt8b|dre:321064:klhl41b|dre:100148315:klhl41a|dre:334526:musk|dre:768180:pros1|dre:100002812:phospho1|dre:353248:tnnt2c|dre:100034412:pomcb|dre:445189:optc|dre:192294:tbx6|dre:503591:fbxl22	http://amigo.geneontology.org/amigo/term/GO:0051239
head development	biological_process	GO:0060322	16	234	2.2	0.000290388	0.0138781	dre:60632:wnt3a|dre:324261:sp5l|dre:30190:egr2b|dre:497167:nr6a1b|dre:30506:nr6a1a|dre:30308:wnt10b|dre:322493:slc2a2|dre:30337:hoxb1a|dre:30144:wnt8b|dre:30542:foxb1a|dre:30304:tdgf1|dre:30333:pou5f3|dre:570746:zic2b|dre:140746:irx7|dre:403021:LOC110438225|dre:260350:has2	http://amigo.geneontology.org/amigo/term/GO:0060322
extracellular space	cellular_component	GO:0005615	17	263	2.08	0.000351793	0.0164311	dre:324818:ctsh|dre:60632:wnt3a|dre:30146:lft2|dre:321453:ctsll|dre:393733:fgf1a|dre:368704:ctsc|dre:406645:ctsba|dre:405885:pth1b|dre:796490:pdgfbb|dre:30144:wnt8b|dre:445189:optc|dre:791563:wnt16|dre:100004856:ch211-137i24.12|dre:100001876:ch211-197l9.2|dre:337572:ctss2.2|dre:30308:wnt10b|dre:100034412:pomcb	http://amigo.geneontology.org/amigo/term/GO:0005615
plasma membrane part	cellular_component	GO:0044459	33	708	1.5	0.000358133	0.0164311	dre:30747:tek|dre:100334171:slc6a19a.2|dre:567117:slc7a9|dre:561491:chrm5b|dre:563896:slc26a3.2|dre:100537296:ltb4r2b|dre:405862:slc5a2|dre:30304:tdgf1|dre:100005108:slc26a6|dre:555921:kcnb2|dre:260350:has2|dre:798001:grik1a|dre:569098:slc6a6b|dre:678515:upk1a|dre:100004742:ch73-151m17.5|dre:568849:chrna2b|dre:641560:slc7a7|dre:797890:175176|dre:334526:musk|dre:557854:slc19a3a|dre:558806:cacnb2b|…	http://amigo.geneontology.org/amigo/term/GO:0044459
extracellular region	cellular_component	GO:0005576	28	566	1.59	0.000406309	0.0182759	dre:30146:lft2|dre:60632:wnt3a|dre:259304:twsg1b|dre:393733:fgf1a|dre:570642:wfikkn2b|dre:406645:ctsba|dre:405885:pth1b|dre:327616:zp3d.1|dre:791563:wnt16|dre:337572:ctss2.2|dre:100330523:col5a3a|dre:406570:wfikkn1|dre:321453:ctsll|dre:30308:wnt10b|dre:30144:wnt8b|dre:324818:ctsh|dre:100004856:ch211-137i24.12|dre:368704:ctsc|dre:768180:pros1|dre:796490:pdgfbb|dre:555483:ptgdsa|dre:100534809:sparc…	http://amigo.geneontology.org/amigo/term/GO:0005576
active transmembrane transporter activity	molecular_function	GO:0022804	13	172	2.43	0.000435516	0.019213	dre:80787:slc6a3|dre:100334171:slc6a19a.2|dre:100005108:slc26a6|dre:567117:slc7a9|dre:641560:slc7a7|dre:559395:slc7a10b|dre:569098:slc6a6b|dre:563896:slc26a3.2|dre:559435:slc23a1|dre:405862:slc5a2|dre:564474:slc1a8b|dre:565439:slc12a3|dre:797890:175176	http://amigo.geneontology.org/amigo/term/GO:0022804
cellular component assembly involved in morphogenesis	biological_process	GO:0010927	11	130	2.72	0.000493159	0.0213454	dre:437026:ccdc103|dre:30591:hsp90aa1.1|dre:353248:tnnt2c|dre:564571:megf10|dre:266640:unc45b|dre:569027:smyd1b|dre:100002383:LOC101887017|dre:321064:klhl41b|dre:100148315:klhl41a|dre:570288:flncb|dre:394124:cdc14aa	http://amigo.geneontology.org/amigo/term/GO:0010927
transporter activity	molecular_function	GO:0005215	31	664	1.5	0.000519817	0.0220826	dre:80787:slc6a3|dre:246090:cygb1|dre:558964:sec14l8|dre:100334171:slc6a19a.2|dre:326634:slc14a2|dre:567117:slc7a9|dre:641560:slc7a7|dre:563896:slc26a3.2|dre:405862:slc5a2|dre:100005108:slc26a6|dre:556684:slc15a2|dre:555921:kcnb2|dre:798001:grik1a|dre:569098:slc6a6b|dre:559435:slc23a1|dre:564474:slc1a8b|dre:568849:chrna2b|dre:797890:175176|dre:557854:slc19a3a|dre:558806:cacnb2b|dre:569137:kcnj1a.…	http://amigo.geneontology.org/amigo/term/GO:0005215
single-organism transport	Undef	GO:0044765	25	493	1.63	0.000579819	0.0241307	dre:80787:slc6a3|dre:246090:cygb1|dre:431725:91909|dre:100334171:slc6a19a.2|dre:326634:slc14a2|dre:567117:slc7a9|dre:561491:chrm5b|dre:563896:slc26a3.2|dre:100005108:slc26a6|dre:555921:kcnb2|dre:260350:has2|dre:449768:pttg1ipb|dre:569098:slc6a6b|dre:559435:slc23a1|dre:555778:slc2a1a|dre:641560:slc7a7|dre:334362:nol6|dre:569137:kcnj1a.3|dre:100034412:pomcb|dre:266721:trh|dre:564925:trmt12|dre:5593…	http://amigo.geneontology.org/amigo/term/GO:0044765
tissue morphogenesis	biological_process	GO:0048729	17	276	1.98	0.000589066	0.0241307	dre:60632:wnt3a|dre:437026:ccdc103|dre:555766:etv2|dre:30333:pou5f3|dre:558333:lmo7b|dre:360135:msgn1|dre:393733:fgf1a|dre:30144:wnt8b|dre:406645:ctsba|dre:405866:ednrab|dre:368201:ved|dre:324261:sp5l|dre:30304:tdgf1|dre:565439:slc12a3|dre:503516:blf|dre:565914:plekhh1|dre:260350:has2	http://amigo.geneontology.org/amigo/term/GO:0048729
embryonic pattern specification	biological_process	GO:0009880	5	26	6.18	0.000702202	0.0282605	dre:654446:ripply1|dre:60632:wnt3a|dre:30144:wnt8b|dre:58132:her7|dre:30333:pou5f3	http://amigo.geneontology.org/amigo/term/GO:0009880
single-organism localization	Undef	GO:1902578	26	530	1.58	0.000723315	0.0286084	dre:80787:slc6a3|dre:246090:cygb1|dre:431725:91909|dre:100334171:slc6a19a.2|dre:326634:slc14a2|dre:567117:slc7a9|dre:561491:chrm5b|dre:563896:slc26a3.2|dre:100005108:slc26a6|dre:555921:kcnb2|dre:260350:has2|dre:449768:pttg1ipb|dre:569098:slc6a6b|dre:559435:slc23a1|dre:555778:slc2a1a|dre:641560:slc7a7|dre:334362:nol6|dre:334526:musk|dre:569137:kcnj1a.3|dre:100034412:pomcb|dre:266721:trh|dre:564925…	http://amigo.geneontology.org/amigo/term/GO:1902578
muscle tissue development	biological_process	GO:0060537	9	95	3.05	0.000749955	0.0286733	dre:407613:rbfox1l|dre:100001241:synpo2lb|dre:266640:unc45b|dre:654446:ripply1|dre:569027:smyd1b|dre:321064:klhl41b|dre:192294:tbx6|dre:100148315:klhl41a|dre:30200:myog	http://amigo.geneontology.org/amigo/term/GO:0060537
striated muscle tissue development	biological_process	GO:0014706	9	95	3.05	0.000749955	0.0286733	dre:407613:rbfox1l|dre:100001241:synpo2lb|dre:266640:unc45b|dre:654446:ripply1|dre:569027:smyd1b|dre:321064:klhl41b|dre:192294:tbx6|dre:100148315:klhl41a|dre:30200:myog	http://amigo.geneontology.org/amigo/term/GO:0014706
dorsal/ventral pattern formation	biological_process	GO:0009953	8	77	3.34	0.000841208	0.030981	dre:60632:wnt3a|dre:259304:twsg1b|dre:30543:sox21a|dre:406645:ctsba|dre:368201:ved|dre:30304:tdgf1|dre:30333:pou5f3|dre:30742:bmpr1ba	http://amigo.geneontology.org/amigo/term/GO:0009953
chordate embryonic development	biological_process	GO:0043009	16	260	1.98	0.000850829	0.030981	dre:60632:wnt3a|dre:654446:ripply1|dre:497167:nr6a1b|dre:30506:nr6a1a|dre:30308:wnt10b|dre:497646:gadd45bb|dre:556856:vgll2a|dre:405866:ednrab|dre:30542:foxb1a|dre:192294:tbx6|dre:30304:tdgf1|dre:431715:rbck1|dre:570746:zic2b|dre:140746:irx7|dre:58132:her7|dre:260350:has2	http://amigo.geneontology.org/amigo/term/GO:0043009
embryo development ending in birth or egg hatching	biological_process	GO:0009792	16	260	1.98	0.000850829	0.030981	dre:60632:wnt3a|dre:654446:ripply1|dre:497167:nr6a1b|dre:30506:nr6a1a|dre:30308:wnt10b|dre:497646:gadd45bb|dre:556856:vgll2a|dre:405866:ednrab|dre:30542:foxb1a|dre:192294:tbx6|dre:30304:tdgf1|dre:431715:rbck1|dre:570746:zic2b|dre:140746:irx7|dre:58132:her7|dre:260350:has2	http://amigo.geneontology.org/amigo/term/GO:0009792
biological regulation	biological_process	GO:0065007	117	3657	1.03	0.000867324	0.0310881	dre:30146:lft2|dre:777759:sytl1|dre:497646:gadd45bb|dre:30333:pou5f3|dre:100000814:palmdb|dre:324490:eif4ebp3l|dre:497167:nr6a1b|dre:30506:nr6a1a|dre:321224:hkdc1|dre:360135:msgn1|dre:30308:wnt10b|dre:678515:upk1a|dre:565237:gcgrb|dre:368201:ved|dre:30742:bmpr1ba|dre:60632:wnt3a|dre:555766:etv2|dre:558806:cacnb2b|dre:100006181:pimr55|dre:445507:asb12b|dre:767662:slc25a38a|dre:557500:nr1h5|dre:100…	http://amigo.geneontology.org/amigo/term/GO:0065007
regulation of biological process	biological_process	GO:0050789	110	3409	1.04	0.000946997	0.0334217	dre:30146:lft2|dre:777759:sytl1|dre:497646:gadd45bb|dre:30333:pou5f3|dre:100000814:palmdb|dre:324490:eif4ebp3l|dre:497167:nr6a1b|dre:30506:nr6a1a|dre:360135:msgn1|dre:30308:wnt10b|dre:678515:upk1a|dre:654446:ripply1|dre:368201:ved|dre:30742:bmpr1ba|dre:60632:wnt3a|dre:555766:etv2|dre:558806:cacnb2b|dre:100006181:pimr55|dre:445507:asb12b|dre:557500:nr1h5|dre:100537296:ltb4r2b|dre:394124:cdc14aa|dr…	http://amigo.geneontology.org/amigo/term/GO:0050789
cardiovascular system development	biological_process	GO:0072358	22	428	1.65	0.00102313	0.0350306	dre:30146:lft2|dre:259304:twsg1b|dre:30747:tek|dre:393733:fgf1a|dre:405866:ednrab|dre:30304:tdgf1|dre:260350:has2|dre:437026:ccdc103|dre:407613:rbfox1l|dre:100332730:srpx2|dre:445184:lpar2a|dre:555766:etv2|dre:558333:lmo7b|dre:799648:muc13b|dre:569027:smyd1b|dre:555778:slc2a1a|dre:399646:fhl1a|dre:565914:plekhh1|dre:266640:unc45b|dre:192294:tbx6|dre:100001241:synpo2lb|dre:394040:surf6	http://amigo.geneontology.org/amigo/term/GO:0072358
circulatory system development	biological_process	GO:0072359	22	428	1.65	0.00102313	0.0350306	dre:30146:lft2|dre:259304:twsg1b|dre:30747:tek|dre:393733:fgf1a|dre:405866:ednrab|dre:30304:tdgf1|dre:260350:has2|dre:437026:ccdc103|dre:407613:rbfox1l|dre:100332730:srpx2|dre:445184:lpar2a|dre:555766:etv2|dre:558333:lmo7b|dre:799648:muc13b|dre:569027:smyd1b|dre:555778:slc2a1a|dre:399646:fhl1a|dre:565914:plekhh1|dre:266640:unc45b|dre:192294:tbx6|dre:100001241:synpo2lb|dre:394040:surf6	http://amigo.geneontology.org/amigo/term/GO:0072359
tube development	biological_process	GO:0035295	14	215	2.09	0.00105868	0.035715	dre:60632:wnt3a|dre:437026:ccdc103|dre:30308:wnt10b|dre:497167:nr6a1b|dre:558333:lmo7b|dre:30506:nr6a1a|dre:393733:fgf1a|dre:565914:plekhh1|dre:405866:ednrab|dre:30542:foxb1a|dre:30304:tdgf1|dre:565439:slc12a3|dre:403021:LOC110438225|dre:260350:has2	http://amigo.geneontology.org/amigo/term/GO:0035295
mesoderm formation	biological_process	GO:0001707	5	29	5.54	0.00108555	0.0360905	dre:360135:msgn1|dre:368201:ved|dre:555766:etv2|dre:30304:tdgf1|dre:324261:sp5l	http://amigo.geneontology.org/amigo/term/GO:0001707
transmembrane transporter activity	molecular_function	GO:0022857	25	519	1.55	0.00115456	0.0374105	dre:80787:slc6a3|dre:100334171:slc6a19a.2|dre:326634:slc14a2|dre:567117:slc7a9|dre:641560:slc7a7|dre:563896:slc26a3.2|dre:405862:slc5a2|dre:100005108:slc26a6|dre:555921:kcnb2|dre:798001:grik1a|dre:569098:slc6a6b|dre:559435:slc23a1|dre:564474:slc1a8b|dre:568849:chrna2b|dre:797890:175176|dre:557854:slc19a3a|dre:558806:cacnb2b|dre:569137:kcnj1a.3|dre:555778:slc2a1a|dre:570445:gja5b|dre:559395:slc7a1…	http://amigo.geneontology.org/amigo/term/GO:0022857
substrate-specific transmembrane transporter activity	Undef	GO:0022891	23	461	1.6	0.00115787	0.0374105	dre:80787:slc6a3|dre:100334171:slc6a19a.2|dre:326634:slc14a2|dre:567117:slc7a9|dre:641560:slc7a7|dre:563896:slc26a3.2|dre:405862:slc5a2|dre:100005108:slc26a6|dre:555921:kcnb2|dre:798001:grik1a|dre:569098:slc6a6b|dre:559435:slc23a1|dre:568849:chrna2b|dre:797890:175176|dre:557854:slc19a3a|dre:558806:cacnb2b|dre:569137:kcnj1a.3|dre:555778:slc2a1a|dre:559395:slc7a10b|dre:322493:slc2a2|dre:569770:cox8…	http://amigo.geneontology.org/amigo/term/GO:0022891
hindbrain development	biological_process	GO:0030902	7	63	3.57	0.0012309	0.0392178	dre:324261:sp5l|dre:30190:egr2b|dre:30337:hoxb1a|dre:30333:pou5f3|dre:570746:zic2b|dre:140746:irx7|dre:260350:has2	http://amigo.geneontology.org/amigo/term/GO:0030902
sulfur compound transmembrane transporter activity	molecular_function	GO:1901682	4	17	7.56	0.00128418	0.0392787	dre:569098:slc6a6b|dre:563896:slc26a3.2|dre:100005108:slc26a6|dre:557854:slc19a3a	http://amigo.geneontology.org/amigo/term/GO:1901682
frizzled binding	molecular_function	GO:0005109	4	17	7.56	0.00128418	0.0392787	dre:60632:wnt3a|dre:791563:wnt16|dre:30308:wnt10b|dre:30144:wnt8b	http://amigo.geneontology.org/amigo/term/GO:0005109
amino acid transmembrane transport	biological_process	GO:0003333	4	17	7.56	0.00128418	0.0392787	dre:641560:slc7a7|dre:559395:slc7a10b|dre:569098:slc6a6b|dre:567117:slc7a9	http://amigo.geneontology.org/amigo/term/GO:0003333
skeletal muscle cell differentiation	biological_process	GO:0035914	3	7	13.78	0.00134448	0.0395415	dre:321064:klhl41b|dre:100148315:klhl41a|dre:30200:myog	http://amigo.geneontology.org/amigo/term/GO:0035914
glucose transmembrane transporter activity	molecular_function	GO:0005355	3	7	13.78	0.00134448	0.0395415	dre:405862:slc5a2|dre:322493:slc2a2|dre:555778:slc2a1a	http://amigo.geneontology.org/amigo/term/GO:0005355
bioactive lipid receptor activity	molecular_function	GO:0045125	3	7	13.78	0.00134448	0.0395415	dre:798390:s1pr3a|dre:445184:lpar2a|dre:492350:s1pr5a	http://amigo.geneontology.org/amigo/term/GO:0045125
heart development	biological_process	GO:0007507	15	247	1.95	0.0013788	0.0395865	dre:30146:lft2|dre:399646:fhl1a|dre:437026:ccdc103|dre:555766:etv2|dre:558333:lmo7b|dre:407613:rbfox1l|dre:799648:muc13b|dre:405866:ednrab|dre:30747:tek|dre:569027:smyd1b|dre:30304:tdgf1|dre:100001241:synpo2lb|dre:266640:unc45b|dre:260350:has2|dre:394040:surf6	http://amigo.geneontology.org/amigo/term/GO:0007507
organelle assembly	biological_process	GO:0070925	14	222	2.03	0.00140894	0.0395865	dre:437026:ccdc103|dre:431725:91909|dre:565165:ch1073-143l10.2|dre:30591:hsp90aa1.1|dre:353248:tnnt2c|dre:564571:megf10|dre:266640:unc45b|dre:569027:smyd1b|dre:100002383:LOC101887017|dre:321064:klhl41b|dre:100148315:klhl41a|dre:550350:mrto4|dre:570288:flncb|dre:394124:cdc14aa	http://amigo.geneontology.org/amigo/term/GO:0070925
solute:sodium symporter activity	molecular_function	GO:0015370	5	31	5.18	0.00141537	0.0395865	dre:559435:slc23a1|dre:100334171:slc6a19a.2|dre:405862:slc5a2|dre:569098:slc6a6b|dre:80787:slc6a3	http://amigo.geneontology.org/amigo/term/GO:0015370
mesoderm morphogenesis	biological_process	GO:0048332	5	31	5.18	0.00141537	0.0395865	dre:360135:msgn1|dre:368201:ved|dre:555766:etv2|dre:30304:tdgf1|dre:324261:sp5l	http://amigo.geneontology.org/amigo/term/GO:0048332
formation of primary germ layer	biological_process	GO:0001704	6	47	4.1	0.00143229	0.0395865	dre:324261:sp5l|dre:555766:etv2|dre:360135:msgn1|dre:368201:ved|dre:30304:tdgf1|dre:30333:pou5f3	http://amigo.geneontology.org/amigo/term/GO:0001704
localization	biological_process	GO:0051179	60	1669	1.16	0.00153634	0.0410995	dre:80787:slc6a3|dre:246090:cygb1|dre:431725:91909|dre:100334171:slc6a19a.2|dre:326634:slc14a2|dre:567117:slc7a9|dre:558964:sec14l8|dre:561491:chrm5b|dre:393733:fgf1a|dre:30337:hoxb1a|dre:563896:slc26a3.2|dre:445093:tmed1a|dre:405866:ednrab|dre:405862:slc5a2|dre:30542:foxb1a|dre:30304:tdgf1|dre:100005108:slc26a6|dre:555921:kcnb2|dre:556684:slc15a2|dre:777759:sytl1|dre:334526:musk|dre:260350:has2|…	http://amigo.geneontology.org/amigo/term/GO:0051179
carboxylic acid transmembrane transport	biological_process	GO:1905039	4	18	7.14	0.00154078	0.0410995	dre:641560:slc7a7|dre:559395:slc7a10b|dre:569098:slc6a6b|dre:567117:slc7a9	http://amigo.geneontology.org/amigo/term/GO:1905039
organic acid transmembrane transport	biological_process	GO:1903825	4	18	7.14	0.00154078	0.0410995	dre:641560:slc7a7|dre:559395:slc7a10b|dre:569098:slc6a6b|dre:567117:slc7a9	http://amigo.geneontology.org/amigo/term/GO:1903825
postsynaptic membrane	cellular_component	GO:0045211	6	48	4.02	0.00157999	0.041381	dre:334526:musk|dre:798001:grik1a|dre:561491:chrm5b|dre:100150701:chrm4a|dre:100004742:ch73-151m17.5|dre:568849:chrna2b	http://amigo.geneontology.org/amigo/term/GO:0045211
single-organism cellular process	Undef	GO:0044763	130	4209	0.99	0.00160413	0.041381	dre:30146:lft2|dre:777759:sytl1|dre:449954:LOC110437769|dre:497646:gadd45bb|dre:564844:0000000758|dre:30333:pou5f3|dre:100000814:palmdb|dre:415178:tmem8c|dre:497167:nr6a1b|dre:30506:nr6a1a|dre:321224:hkdc1|dre:360135:msgn1|dre:30308:wnt10b|dre:678515:upk1a|dre:436723:meox1|dre:565237:gcgrb|dre:368201:ved|dre:30742:bmpr1ba|dre:60632:wnt3a|dre:555766:etv2|dre:558806:cacnb2b|dre:100006181:pimr55|dre…	http://amigo.geneontology.org/amigo/term/GO:0044763
antiporter activity	molecular_function	GO:0015297	5	32	5.02	0.00160545	0.041381	dre:641560:slc7a7|dre:559395:slc7a10b|dre:563896:slc26a3.2|dre:100005108:slc26a6|dre:567117:slc7a9	http://amigo.geneontology.org/amigo/term/GO:0015297
actin filament-based process	biological_process	GO:0030029	11	152	2.33	0.00162355	0.0413825	dre:353248:tnnt2c|dre:30591:hsp90aa1.1|dre:100001241:synpo2lb|dre:564571:megf10|dre:266640:unc45b|dre:569027:smyd1b|dre:100002383:LOC101887017|dre:321064:klhl41b|dre:100148315:klhl41a|dre:100037387:parvg|dre:503591:fbxl22	http://amigo.geneontology.org/amigo/term/GO:0030029
regulation of multicellular organismal development	biological_process	GO:2000026	16	281	1.83	0.00181586	0.0415872	dre:334526:musk|dre:259304:twsg1b|dre:100002812:phospho1|dre:393733:fgf1a|dre:30144:wnt8b|dre:445189:optc|dre:323269:zbtb16a|dre:654446:ripply1|dre:368201:ved|dre:192294:tbx6|dre:30333:pou5f3|dre:321064:klhl41b|dre:140746:irx7|dre:30200:myog|dre:100148315:klhl41a|dre:260350:has2	http://amigo.geneontology.org/amigo/term/GO:2000026
monosaccharide transmembrane transporter activity	molecular_function	GO:0015145	3	8	12.05	0.00181668	0.0415872	dre:405862:slc5a2|dre:322493:slc2a2|dre:555778:slc2a1a	http://amigo.geneontology.org/amigo/term/GO:0015145
adenylate cyclase-inhibiting G-protein coupled acetylcholine receptor signaling pathway	biological_process	GO:0007197	3	8	12.05	0.00181668	0.0415872	dre:561491:chrm5b|dre:100004742:ch73-151m17.5|dre:100150701:chrm4a	http://amigo.geneontology.org/amigo/term/GO:0007197
hexose transmembrane transporter activity	molecular_function	GO:0015149	3	8	12.05	0.00181668	0.0415872	dre:405862:slc5a2|dre:322493:slc2a2|dre:555778:slc2a1a	http://amigo.geneontology.org/amigo/term/GO:0015149
G-protein coupled neurotransmitter receptor activity	molecular_function	GO:0099528	3	8	12.05	0.00181668	0.0415872	dre:561491:chrm5b|dre:100004742:ch73-151m17.5|dre:100150701:chrm4a	http://amigo.geneontology.org/amigo/term/GO:0099528
G-protein coupled acetylcholine receptor activity	molecular_function	GO:0016907	3	8	12.05	0.00181668	0.0415872	dre:561491:chrm5b|dre:100004742:ch73-151m17.5|dre:100150701:chrm4a	http://amigo.geneontology.org/amigo/term/GO:0016907
phospholipase C-activating G-protein coupled acetylcholine receptor signaling pathway	biological_process	GO:0007207	3	8	12.05	0.00181668	0.0415872	dre:561491:chrm5b|dre:100004742:ch73-151m17.5|dre:100150701:chrm4a	http://amigo.geneontology.org/amigo/term/GO:0007207
sarcomere organization	biological_process	GO:0045214	4	19	6.77	0.001831	0.0415872	dre:321064:klhl41b|dre:100148315:klhl41a|dre:569027:smyd1b|dre:353248:tnnt2c	http://amigo.geneontology.org/amigo/term/GO:0045214
synaptic transmission, cholinergic	biological_process	GO:0007271	4	19	6.77	0.001831	0.0415872	dre:561491:chrm5b|dre:100004742:ch73-151m17.5|dre:568849:chrna2b|dre:100150701:chrm4a	http://amigo.geneontology.org/amigo/term/GO:0007271
midbrain-hindbrain boundary development	biological_process	GO:0030917	4	19	6.77	0.001831	0.0415872	dre:60632:wnt3a|dre:30308:wnt10b|dre:497167:nr6a1b|dre:30506:nr6a1a	http://amigo.geneontology.org/amigo/term/GO:0030917
acetylcholine receptor activity	molecular_function	GO:0015464	4	19	6.77	0.001831	0.0415872	dre:561491:chrm5b|dre:100004742:ch73-151m17.5|dre:568849:chrna2b|dre:100150701:chrm4a	http://amigo.geneontology.org/amigo/term/GO:0015464
neural tube development	biological_process	GO:0021915	6	50	3.86	0.00190981	0.042952	dre:60632:wnt3a|dre:497167:nr6a1b|dre:30506:nr6a1a|dre:30308:wnt10b|dre:30542:foxb1a|dre:30304:tdgf1	http://amigo.geneontology.org/amigo/term/GO:0021915
substrate-specific transporter activity	Undef	GO:0022892	25	541	1.49	0.00197441	0.0439738	dre:80787:slc6a3|dre:246090:cygb1|dre:100334171:slc6a19a.2|dre:326634:slc14a2|dre:567117:slc7a9|dre:641560:slc7a7|dre:563896:slc26a3.2|dre:405862:slc5a2|dre:100005108:slc26a6|dre:556684:slc15a2|dre:555921:kcnb2|dre:798001:grik1a|dre:569098:slc6a6b|dre:559435:slc23a1|dre:568849:chrna2b|dre:797890:175176|dre:557854:slc19a3a|dre:558806:cacnb2b|dre:569137:kcnj1a.3|dre:555778:slc2a1a|dre:559395:slc7a1…	http://amigo.geneontology.org/amigo/term/GO:0022892
plasma membrane region	cellular_component	GO:0098590	9	111	2.61	0.00205626	0.0453564	dre:334526:musk|dre:798001:grik1a|dre:493602:asah2|dre:561491:chrm5b|dre:100150701:chrm4a|dre:100004742:ch73-151m17.5|dre:568849:chrna2b|dre:565439:slc12a3|dre:100001876:ch211-197l9.2	http://amigo.geneontology.org/amigo/term/GO:0098590
endoribonuclease activity	molecular_function	GO:0004521	4	20	6.43	0.00215699	0.0471251	dre:323746:LOC110439123|dre:751692:rnaseka|dre:445388:rcl1|dre:323746:LOC110439122	http://amigo.geneontology.org/amigo/term/GO:0004521
muscle fiber development	biological_process	GO:0048747	5	35	4.59	0.00228824	0.0495211	dre:321064:klhl41b|dre:100148315:klhl41a|dre:407613:rbfox1l|dre:30200:myog|dre:266640:unc45b	http://amigo.geneontology.org/amigo/term/GO:0048747
symporter activity	molecular_function	GO:0015293	7	71	3.17	0.00231199	0.0495672	dre:80787:slc6a3|dre:100334171:slc6a19a.2|dre:569098:slc6a6b|dre:559435:slc23a1|dre:405862:slc5a2|dre:564474:slc1a8b|dre:565439:slc12a3	http://amigo.geneontology.org/amigo/term/GO:0015293
regulation of myoblast differentiation	biological_process	GO:0045661	3	9	10.72	0.0023804	0.0496422	dre:321064:klhl41b|dre:100148315:klhl41a|dre:30200:myog	http://amigo.geneontology.org/amigo/term/GO:0045661
post-anal tail morphogenesis	biological_process	GO:0036342	3	9	10.72	0.0023804	0.0496422	dre:60632:wnt3a|dre:368201:ved|dre:324261:sp5l	http://amigo.geneontology.org/amigo/term/GO:0036342
myoblast differentiation	biological_process	GO:0045445	3	9	10.72	0.0023804	0.0496422	dre:321064:klhl41b|dre:100148315:klhl41a|dre:30200:myog	http://amigo.geneontology.org/amigo/term/GO:0045445
postsynapse	cellular_component	GO:0098794	6	53	3.64	0.00249894	0.0516448	dre:334526:musk|dre:798001:grik1a|dre:561491:chrm5b|dre:100150701:chrm4a|dre:100004742:ch73-151m17.5|dre:568849:chrna2b	http://amigo.geneontology.org/amigo/term/GO:0098794
Rab GTPase binding	molecular_function	GO:0017137	5	37	4.34	0.00284727	0.0573668	dre:553000:dkeyp-19e1.3|dre:100151129:rab11fip4b|dre:777759:sytl1|dre:564925:trmt12|dre:796120:dkey-238d18.4	http://amigo.geneontology.org/amigo/term/GO:0017137
myotube differentiation	biological_process	GO:0014902	5	37	4.34	0.00284727	0.0573668	dre:321064:klhl41b|dre:415178:tmem8c|dre:407613:rbfox1l|dre:30200:myog|dre:100148315:klhl41a	http://amigo.geneontology.org/amigo/term/GO:0014902
extracellular matrix	cellular_component	GO:0031012	9	117	2.47	0.00286453	0.0573668	dre:60632:wnt3a|dre:100330523:col5a3a|dre:30308:wnt10b|dre:445189:optc|dre:30144:wnt8b|dre:327616:zp3d.1|dre:791563:wnt16|dre:100534809:sparcl2|dre:368851:coch	http://amigo.geneontology.org/amigo/term/GO:0031012
signal transduction involved in cellular response to ammonium ion	biological_process	GO:1903831	3	10	9.64	0.00304112	0.0573668	dre:561491:chrm5b|dre:100004742:ch73-151m17.5|dre:100150701:chrm4a	http://amigo.geneontology.org/amigo/term/GO:1903831
cellular response to acetylcholine	biological_process	GO:1905145	3	10	9.64	0.00304112	0.0573668	dre:561491:chrm5b|dre:100004742:ch73-151m17.5|dre:100150701:chrm4a	http://amigo.geneontology.org/amigo/term/GO:1905145
response to acetylcholine	biological_process	GO:1905144	3	10	9.64	0.00304112	0.0573668	dre:561491:chrm5b|dre:100004742:ch73-151m17.5|dre:100150701:chrm4a	http://amigo.geneontology.org/amigo/term/GO:1905144
cellular response to ammonium ion	biological_process	GO:0071242	3	10	9.64	0.00304112	0.0573668	dre:561491:chrm5b|dre:100004742:ch73-151m17.5|dre:100150701:chrm4a	http://amigo.geneontology.org/amigo/term/GO:0071242
acetylcholine receptor signaling pathway	biological_process	GO:0095500	3	10	9.64	0.00304112	0.0573668	dre:561491:chrm5b|dre:100004742:ch73-151m17.5|dre:100150701:chrm4a	http://amigo.geneontology.org/amigo/term/GO:0095500
response to ammonium ion	biological_process	GO:0060359	3	10	9.64	0.00304112	0.0573668	dre:561491:chrm5b|dre:100004742:ch73-151m17.5|dre:100150701:chrm4a	http://amigo.geneontology.org/amigo/term/GO:0060359
G-protein coupled acetylcholine receptor signaling pathway	biological_process	GO:0007213	3	10	9.64	0.00304112	0.0573668	dre:561491:chrm5b|dre:100004742:ch73-151m17.5|dre:100150701:chrm4a	http://amigo.geneontology.org/amigo/term/GO:0007213
organ morphogenesis	biological_process	GO:0009887	18	353	1.64	0.00305089	0.0573668	dre:30146:lft2|dre:399646:fhl1a|dre:437026:ccdc103|dre:555766:etv2|dre:431715:rbck1|dre:558333:lmo7b|dre:360135:msgn1|dre:393733:fgf1a|dre:30144:wnt8b|dre:556856:vgll2a|dre:405866:ednrab|dre:368201:ved|dre:30304:tdgf1|dre:565439:slc12a3|dre:570746:zic2b|dre:140746:irx7|dre:403021:LOC110438225|dre:260350:has2	http://amigo.geneontology.org/amigo/term/GO:0009887
solute:cation symporter activity	molecular_function	GO:0015294	6	56	3.44	0.00321502	0.0594778	dre:80787:slc6a3|dre:100334171:slc6a19a.2|dre:569098:slc6a6b|dre:559435:slc23a1|dre:405862:slc5a2|dre:565439:slc12a3	http://amigo.geneontology.org/amigo/term/GO:0015294
synaptic membrane	cellular_component	GO:0097060	6	56	3.44	0.00321502	0.0594778	dre:334526:musk|dre:798001:grik1a|dre:561491:chrm5b|dre:100150701:chrm4a|dre:100004742:ch73-151m17.5|dre:568849:chrna2b	http://amigo.geneontology.org/amigo/term/GO:0097060
rostrocaudal neural tube patterning	biological_process	GO:0021903	4	23	5.59	0.00337081	0.0618611	dre:60632:wnt3a|dre:30308:wnt10b|dre:497167:nr6a1b|dre:30506:nr6a1a	http://amigo.geneontology.org/amigo/term/GO:0021903
regulation of developmental process	biological_process	GO:0050793	18	359	1.61	0.00360742	0.065678	dre:334526:musk|dre:259304:twsg1b|dre:555297:stk24a|dre:100002812:phospho1|dre:393733:fgf1a|dre:30144:wnt8b|dre:445189:optc|dre:323269:zbtb16a|dre:654446:ripply1|dre:368201:ved|dre:192294:tbx6|dre:30333:pou5f3|dre:100000814:palmdb|dre:321064:klhl41b|dre:140746:irx7|dre:30200:myog|dre:100148315:klhl41a|dre:260350:has2	http://amigo.geneontology.org/amigo/term/GO:0050793
sulfur compound transport	biological_process	GO:0072348	3	11	8.77	0.00380382	0.0687083	dre:569098:slc6a6b|dre:563896:slc26a3.2|dre:100005108:slc26a6	http://amigo.geneontology.org/amigo/term/GO:0072348
organic acid transport	biological_process	GO:0015849	4	24	5.36	0.00386089	0.0691944	dre:641560:slc7a7|dre:559395:slc7a10b|dre:569098:slc6a6b|dre:567117:slc7a9	http://amigo.geneontology.org/amigo/term/GO:0015849
DNA binding	molecular_function	GO:0003677	34	860	1.27	0.00404888	0.072001	dre:30674:tefa|dre:449954:LOC110437769|dre:30337:hoxb1a|dre:323269:zbtb16a|dre:30190:egr2b|dre:30333:pou5f3|dre:792896:171506|dre:100004133:ddb2|dre:140746:irx7|dre:30200:myog|dre:100148891:LOC108190947|dre:497167:nr6a1b|dre:562839:rad23ab|dre:30506:nr6a1a|dre:360135:msgn1|dre:368201:ved|dre:325603:polr1b|dre:393253:neil1|dre:431765:nfil3-6|dre:555766:etv2|dre:65238:klf17|dre:100148891:7152855|dr…	http://amigo.geneontology.org/amigo/term/GO:0003677
cell development	biological_process	GO:0048468	26	605	1.38	0.00410203	0.072385	dre:30146:lft2|dre:641560:slc7a7|dre:353248:tnnt2c|dre:323269:zbtb16a|dre:556856:vgll2a|dre:30542:foxb1a|dre:445189:optc|dre:30200:myog|dre:406404:ak3|dre:407613:rbfox1l|dre:564571:megf10|dre:368201:ved|dre:30144:wnt8b|dre:100002383:LOC101887017|dre:321064:klhl41b|dre:100148315:klhl41a|dre:563030:iqgap2|dre:334526:musk|dre:30190:egr2b|dre:569027:smyd1b|dre:570746:zic2b|dre:436723:meox1|dre:555778…	http://amigo.geneontology.org/amigo/term/GO:0048468
integral component of plasma membrane	cellular_component	GO:0005887	23	513	1.44	0.00415308	0.0725985	dre:30747:tek|dre:100334171:slc6a19a.2|dre:567117:slc7a9|dre:561491:chrm5b|dre:563896:slc26a3.2|dre:100537296:ltb4r2b|dre:405862:slc5a2|dre:100005108:slc26a6|dre:555921:kcnb2|dre:260350:has2|dre:569098:slc6a6b|dre:678515:upk1a|dre:100004742:ch73-151m17.5|dre:568849:chrna2b|dre:641560:slc7a7|dre:797890:175176|dre:557854:slc19a3a|dre:100150701:chrm4a|dre:569137:kcnj1a.3|dre:572204:nradd|dre:393342:…	http://amigo.geneontology.org/amigo/term/GO:0005887
transmembrane transport	biological_process	GO:0055085	20	423	1.52	0.00417742	0.0725985	dre:563896:slc26a3.2|dre:569329:flvcr2b|dre:797890:175176|dre:326634:slc14a2|dre:567117:slc7a9|dre:558806:cacnb2b|dre:641560:slc7a7|dre:559395:slc7a10b|dre:569098:slc6a6b|dre:322493:slc2a2|dre:569137:kcnj1a.3|dre:559435:slc23a1|dre:405862:slc5a2|dre:568849:chrna2b|dre:565439:slc12a3|dre:767662:slc25a38a|dre:555921:kcnb2|dre:100005108:slc26a6|dre:322013:cacng1a|dre:555778:slc2a1a	http://amigo.geneontology.org/amigo/term/GO:0055085
actin cytoskeleton organization	biological_process	GO:0030036	10	149	2.16	0.00430239	0.0742081	dre:353248:tnnt2c|dre:30591:hsp90aa1.1|dre:100001241:synpo2lb|dre:564571:megf10|dre:266640:unc45b|dre:569027:smyd1b|dre:100002383:LOC101887017|dre:321064:klhl41b|dre:100148315:klhl41a|dre:100037387:parvg	http://amigo.geneontology.org/amigo/term/GO:0030036
Z disc	cellular_component	GO:0030018	3	12	8.04	0.00467293	0.0794052	dre:266640:unc45b|dre:30591:hsp90aa1.1|dre:100001241:synpo2lb	http://amigo.geneontology.org/amigo/term/GO:0030018
hypothalamus development	biological_process	GO:0021854	3	12	8.04	0.00467293	0.0794052	dre:30144:wnt8b|dre:30542:foxb1a|dre:30304:tdgf1	http://amigo.geneontology.org/amigo/term/GO:0021854
nitrogen compound transport	biological_process	GO:0071705	8	104	2.47	0.00481429	0.081142	dre:266721:trh|dre:326634:slc14a2|dre:567117:slc7a9|dre:641560:slc7a7|dre:559395:slc7a10b|dre:569098:slc6a6b|dre:556684:slc15a2|dre:334362:nol6	http://amigo.geneontology.org/amigo/term/GO:0071705
locomotion	biological_process	GO:0040011	18	370	1.56	0.00484588	0.081142	dre:334526:musk|dre:570445:gja5b|dre:30506:nr6a1a|dre:393733:fgf1a|dre:30591:hsp90aa1.1|dre:100150701:chrm4a|dre:445189:optc|dre:30337:hoxb1a|dre:405866:ednrab|dre:796490:pdgfbb|dre:100004742:ch73-151m17.5|dre:30542:foxb1a|dre:30304:tdgf1|dre:100332730:srpx2|dre:30144:wnt8b|dre:553068:7148292|dre:497167:nr6a1b|dre:260350:has2	http://amigo.geneontology.org/amigo/term/GO:0040011
intrinsic component of plasma membrane	cellular_component	GO:0031226	23	522	1.42	0.00505876	0.0840927	dre:30747:tek|dre:100334171:slc6a19a.2|dre:567117:slc7a9|dre:561491:chrm5b|dre:563896:slc26a3.2|dre:100537296:ltb4r2b|dre:405862:slc5a2|dre:100005108:slc26a6|dre:555921:kcnb2|dre:260350:has2|dre:569098:slc6a6b|dre:678515:upk1a|dre:100004742:ch73-151m17.5|dre:568849:chrna2b|dre:641560:slc7a7|dre:797890:175176|dre:557854:slc19a3a|dre:100150701:chrm4a|dre:569137:kcnj1a.3|dre:572204:nradd|dre:393342:…	http://amigo.geneontology.org/amigo/term/GO:0031226
skeletal muscle fiber development	biological_process	GO:0048741	4	27	4.76	0.00561504	0.0919621	dre:321064:klhl41b|dre:100148315:klhl41a|dre:407613:rbfox1l|dre:30200:myog	http://amigo.geneontology.org/amigo/term/GO:0048741
myotube cell development	biological_process	GO:0014904	4	27	4.76	0.00561504	0.0919621	dre:321064:klhl41b|dre:100148315:klhl41a|dre:407613:rbfox1l|dre:30200:myog	http://amigo.geneontology.org/amigo/term/GO:0014904
limbic system development	biological_process	GO:0021761	3	13	7.42	0.00565242	0.0919621	dre:30144:wnt8b|dre:30542:foxb1a|dre:30304:tdgf1	http://amigo.geneontology.org/amigo/term/GO:0021761
morphogenesis of an epithelium	biological_process	GO:0002009	13	235	1.78	0.00584995	0.0945056	dre:60632:wnt3a|dre:437026:ccdc103|dre:30333:pou5f3|dre:558333:lmo7b|dre:393733:fgf1a|dre:565914:plekhh1|dre:406645:ctsba|dre:405866:ednrab|dre:30144:wnt8b|dre:30304:tdgf1|dre:565439:slc12a3|dre:503516:blf|dre:260350:has2	http://amigo.geneontology.org/amigo/term/GO:0002009
nucleolar part	cellular_component	GO:0044452	4	28	4.59	0.00630056	0.100371	dre:325603:polr1b|dre:334362:nol6|dre:321114:snu13b|dre:406275:fbl	http://amigo.geneontology.org/amigo/term/GO:0044452
neural tube patterning	biological_process	GO:0021532	4	28	4.59	0.00630056	0.100371	dre:60632:wnt3a|dre:30308:wnt10b|dre:497167:nr6a1b|dre:30506:nr6a1a	http://amigo.geneontology.org/amigo/term/GO:0021532
cell periphery	cellular_component	GO:0071944	44	1226	1.15	0.00639204	0.101127	dre:30747:tek|dre:100334171:slc6a19a.2|dre:567117:slc7a9|dre:561491:chrm5b|dre:393733:fgf1a|dre:563896:slc26a3.2|dre:100537296:ltb4r2b|dre:405862:slc5a2|dre:30304:tdgf1|dre:100005108:slc26a6|dre:555921:kcnb2|dre:566118:adora2ab|dre:777759:sytl1|dre:415178:tmem8c|dre:260350:has2|dre:566668:cx28.8|dre:30456:pcdh8|dre:798001:grik1a|dre:368619:cldn10a|dre:569098:slc6a6b|dre:678515:upk1a|dre:100004742…	http://amigo.geneontology.org/amigo/term/GO:0071944
cell fate commitment	biological_process	GO:0045165	7	87	2.59	0.00651706	0.102398	dre:405777:pou1f1|dre:60632:wnt3a|dre:30308:wnt10b|dre:30144:wnt8b|dre:368201:ved|dre:30333:pou5f3|dre:791563:wnt16	http://amigo.geneontology.org/amigo/term/GO:0045165
sugar transmembrane transporter activity	molecular_function	GO:0051119	3	14	6.89	0.00674581	0.103858	dre:405862:slc5a2|dre:322493:slc2a2|dre:555778:slc2a1a	http://amigo.geneontology.org/amigo/term/GO:0051119
regulation of muscle cell differentiation	biological_process	GO:0051147	3	14	6.89	0.00674581	0.103858	dre:321064:klhl41b|dre:100148315:klhl41a|dre:30200:myog	http://amigo.geneontology.org/amigo/term/GO:0051147
regulation of cell fate commitment	biological_process	GO:0010453	3	14	6.89	0.00674581	0.103858	dre:368201:ved|dre:30144:wnt8b|dre:30333:pou5f3	http://amigo.geneontology.org/amigo/term/GO:0010453
G-protein coupled receptor binding	molecular_function	GO:0001664	7	88	2.56	0.00689749	0.105486	dre:60632:wnt3a|dre:100333520:mlnl|dre:30308:wnt10b|dre:405885:pth1b|dre:30144:wnt8b|dre:791563:wnt16|dre:100034412:pomcb	http://amigo.geneontology.org/amigo/term/GO:0001664
movement of cell or subcellular component	biological_process	GO:0006928	19	415	1.47	0.00707653	0.107507	dre:334526:musk|dre:437026:ccdc103|dre:570445:gja5b|dre:30506:nr6a1a|dre:503591:fbxl22|dre:393733:fgf1a|dre:30591:hsp90aa1.1|dre:30337:hoxb1a|dre:445189:optc|dre:405866:ednrab|dre:796490:pdgfbb|dre:30144:wnt8b|dre:30542:foxb1a|dre:30304:tdgf1|dre:100332730:srpx2|dre:553068:7148292|dre:497167:nr6a1b|dre:402988:dnaaf4|dre:260350:has2	http://amigo.geneontology.org/amigo/term/GO:0006928
plasma membrane	cellular_component	GO:0005886	43	1200	1.15	0.00714663	0.107858	dre:30747:tek|dre:100334171:slc6a19a.2|dre:567117:slc7a9|dre:561491:chrm5b|dre:563896:slc26a3.2|dre:100537296:ltb4r2b|dre:405862:slc5a2|dre:30304:tdgf1|dre:100005108:slc26a6|dre:555921:kcnb2|dre:566118:adora2ab|dre:777759:sytl1|dre:415178:tmem8c|dre:260350:has2|dre:566668:cx28.8|dre:30456:pcdh8|dre:798001:grik1a|dre:368619:cldn10a|dre:569098:slc6a6b|dre:678515:upk1a|dre:100004742:ch73-151m17.5|dr…	http://amigo.geneontology.org/amigo/term/GO:0005886
cellular component morphogenesis	biological_process	GO:0032989	19	417	1.46	0.0074141	0.111163	dre:334526:musk|dre:437026:ccdc103|dre:30190:egr2b|dre:30591:hsp90aa1.1|dre:353248:tnnt2c|dre:564571:megf10|dre:30144:wnt8b|dre:445189:optc|dre:266640:unc45b|dre:368201:ved|dre:30542:foxb1a|dre:569027:smyd1b|dre:100002383:LOC101887017|dre:100000814:palmdb|dre:321064:klhl41b|dre:100148315:klhl41a|dre:402988:dnaaf4|dre:570288:flncb|dre:394124:cdc14aa	http://amigo.geneontology.org/amigo/term/GO:0032989
embryonic morphogenesis	biological_process	GO:0048598	17	359	1.52	0.0077611	0.11561	dre:30167:drl|dre:556856:vgll2a|dre:437026:ccdc103|dre:555766:etv2|dre:30333:pou5f3|dre:558333:lmo7b|dre:360135:msgn1|dre:324261:sp5l|dre:30144:wnt8b|dre:405866:ednrab|dre:368201:ved|dre:30304:tdgf1|dre:373131:hsd3b2|dre:570746:zic2b|dre:140746:irx7|dre:260350:has2|dre:431715:rbck1	http://amigo.geneontology.org/amigo/term/GO:0048598
ribonuclease activity	molecular_function	GO:0004540	4	30	4.29	0.00783327	0.115932	dre:323746:LOC110439123|dre:751692:rnaseka|dre:445388:rcl1|dre:323746:LOC110439122	http://amigo.geneontology.org/amigo/term/GO:0004540
I band	cellular_component	GO:0031674	3	15	6.43	0.00795615	0.116996	dre:266640:unc45b|dre:30591:hsp90aa1.1|dre:100001241:synpo2lb	http://amigo.geneontology.org/amigo/term/GO:0031674
nucleolus	cellular_component	GO:0005730	8	115	2.24	0.00836006	0.122153	dre:550350:mrto4|dre:415098:top1mt|dre:445388:rcl1|dre:325603:polr1b|dre:321114:snu13b|dre:553068:7148292|dre:334362:nol6|dre:406275:fbl	http://amigo.geneontology.org/amigo/term/GO:0005730
neurotransmitter receptor activity	molecular_function	GO:0030594	5	49	3.28	0.0084245	0.122315	dre:561491:chrm5b|dre:100004742:ch73-151m17.5|dre:798001:grik1a|dre:568849:chrna2b|dre:100150701:chrm4a	http://amigo.geneontology.org/amigo/term/GO:0030594
cell-cell signaling	biological_process	GO:0007267	15	307	1.57	0.00924927	0.132313	dre:60632:wnt3a|dre:266721:trh|dre:324261:sp5l|dre:777759:sytl1|dre:558806:cacnb2b|dre:561491:chrm5b|dre:30308:wnt10b|dre:100150701:chrm4a|dre:568653:btk|dre:405885:pth1b|dre:100004742:ch73-151m17.5|dre:568849:chrna2b|dre:30144:wnt8b|dre:791563:wnt16|dre:100034412:pomcb	http://amigo.geneontology.org/amigo/term/GO:0007267
mesodermal cell differentiation	biological_process	GO:0048333	3	16	6.03	0.0092861	0.132313	dre:360135:msgn1|dre:368201:ved|dre:555766:etv2	http://amigo.geneontology.org/amigo/term/GO:0048333
amide transport	biological_process	GO:0042886	3	16	6.03	0.0092861	0.132313	dre:556684:slc15a2|dre:266721:trh|dre:326634:slc14a2	http://amigo.geneontology.org/amigo/term/GO:0042886
cysteine-type endopeptidase activity	molecular_function	GO:0004197	5	51	3.15	0.00979729	0.138734	dre:324818:ctsh|dre:321453:ctsll|dre:368704:ctsc|dre:337572:ctss2.2|dre:406645:ctsba	http://amigo.geneontology.org/amigo/term/GO:0004197
proteinaceous extracellular matrix	Undef	GO:0005578	7	95	2.37	0.0100372	0.14126	dre:60632:wnt3a|dre:100330523:col5a3a|dre:30308:wnt10b|dre:445189:optc|dre:30144:wnt8b|dre:100534809:sparcl2|dre:791563:wnt16	http://amigo.geneontology.org/amigo/term/GO:0005578
skeletal myofibril assembly	biological_process	GO:0014866	2	5	12.86	0.010569	0.146942	dre:30591:hsp90aa1.1|dre:569027:smyd1b	http://amigo.geneontology.org/amigo/term/GO:0014866
paraxial mesoderm development	biological_process	GO:0048339	2	5	12.86	0.010569	0.146942	dre:360135:msgn1|dre:30304:tdgf1	http://amigo.geneontology.org/amigo/term/GO:0048339
kidney morphogenesis	biological_process	GO:0060993	3	18	5.36	0.0123136	0.170165	dre:393733:fgf1a|dre:30304:tdgf1|dre:565439:slc12a3	http://amigo.geneontology.org/amigo/term/GO:0060993
lysosome	cellular_component	GO:0005764	6	76	2.54	0.0124101	0.170471	dre:324818:ctsh|dre:431725:91909|dre:321453:ctsll|dre:368704:ctsc|dre:406645:ctsba|dre:337572:ctss2.2	http://amigo.geneontology.org/amigo/term/GO:0005764
phospholipase C-activating G-protein coupled receptor signaling pathway	biological_process	GO:0007200	4	35	3.67	0.0126806	0.173151	dre:561491:chrm5b|dre:100004742:ch73-151m17.5|dre:100150701:chrm4a|dre:100537296:ltb4r2b	http://amigo.geneontology.org/amigo/term/GO:0007200
nucleic acid binding	molecular_function	GO:0003676	53	1601	1.06	0.0128517	0.174449	dre:30674:tefa|dre:565755:LOC110437725|dre:100148891:LOC110438803|dre:569773:zbtb16b|dre:30337:hoxb1a|dre:323269:zbtb16a|dre:30542:foxb1a|dre:30333:pou5f3|dre:792896:171506|dre:100004133:ddb2|dre:140746:irx7|dre:58132:her7|dre:406275:fbl|dre:324261:sp5l|dre:100148891:LOC108190947|dre:497167:nr6a1b|dre:449954:LOC110437769|dre:562839:rad23ab|dre:30506:nr6a1a|dre:360135:msgn1|dre:407613:rbfox1l|dre:…	http://amigo.geneontology.org/amigo/term/GO:0003676
lytic vacuole	cellular_component	GO:0000323	6	77	2.5	0.0131208	0.176029	dre:324818:ctsh|dre:431725:91909|dre:321453:ctsll|dre:368704:ctsc|dre:406645:ctsba|dre:337572:ctss2.2	http://amigo.geneontology.org/amigo/term/GO:0000323
embryonic organ development	biological_process	GO:0048568	14	291	1.55	0.0131216	0.176029	dre:60632:wnt3a|dre:556856:vgll2a|dre:259304:twsg1b|dre:30190:egr2b|dre:558333:lmo7b|dre:324261:sp5l|dre:437026:ccdc103|dre:405866:ednrab|dre:30144:wnt8b|dre:555766:etv2|dre:30304:tdgf1|dre:431715:rbck1|dre:570746:zic2b|dre:260350:has2	http://amigo.geneontology.org/amigo/term/GO:0048568
sarcoplasmic reticulum membrane	cellular_component	GO:0033017	2	6	10.72	0.0138755	0.177621	dre:321064:klhl41b|dre:100148315:klhl41a	http://amigo.geneontology.org/amigo/term/GO:0033017
optic placode formation	biological_process	GO:0001743	2	6	10.72	0.0138755	0.177621	dre:30144:wnt8b|dre:30304:tdgf1	http://amigo.geneontology.org/amigo/term/GO:0001743
circadian regulation of gene expression	biological_process	GO:0032922	2	6	10.72	0.0138755	0.177621	dre:431765:nfil3-6|dre:58107:per3	http://amigo.geneontology.org/amigo/term/GO:0032922
optic placode formation involved in camera-type eye formation	biological_process	GO:0046619	2	6	10.72	0.0138755	0.177621	dre:30144:wnt8b|dre:30304:tdgf1	http://amigo.geneontology.org/amigo/term/GO:0046619
oxidoreductase activity, acting on other nitrogenous compounds as donors	molecular_function	GO:0016661	2	6	10.72	0.0138755	0.177621	dre:321224:hkdc1|dre:246090:cygb1	http://amigo.geneontology.org/amigo/term/GO:0016661
translation initiation factor binding	molecular_function	GO:0031369	2	6	10.72	0.0138755	0.177621	dre:561889:gra|dre:324490:eif4ebp3l	http://amigo.geneontology.org/amigo/term/GO:0031369
anatomical structure maturation	biological_process	GO:0071695	2	6	10.72	0.0138755	0.177621	dre:30337:hoxb1a|dre:100002812:phospho1	http://amigo.geneontology.org/amigo/term/GO:0071695
negative regulation of translational initiation	biological_process	GO:0045947	2	6	10.72	0.0138755	0.177621	dre:561889:gra|dre:324490:eif4ebp3l	http://amigo.geneontology.org/amigo/term/GO:0045947
adenylate cyclase-inhibiting G-protein coupled receptor signaling pathway	biological_process	GO:0007193	3	19	5.08	0.0140145	0.177621	dre:561491:chrm5b|dre:100004742:ch73-151m17.5|dre:100150701:chrm4a	http://amigo.geneontology.org/amigo/term/GO:0007193
L-amino acid transmembrane transporter activity	molecular_function	GO:0015179	3	19	5.08	0.0140145	0.177621	dre:641560:slc7a7|dre:559395:slc7a10b|dre:567117:slc7a9	http://amigo.geneontology.org/amigo/term/GO:0015179
signaling receptor activity	molecular_function	GO:0038023	24	607	1.27	0.0141684	0.178585	dre:798390:s1pr3a|dre:30747:tek|dre:492350:s1pr5a|dre:561491:chrm5b|dre:100537296:ltb4r2b|dre:405866:ednrab|dre:566118:adora2ab|dre:798001:grik1a|dre:497167:nr6a1b|dre:30506:nr6a1a|dre:565237:gcgrb|dre:100004742:ch73-151m17.5|dre:568849:chrna2b|dre:30742:bmpr1ba|dre:100150701:chrm4a|dre:30650:pth2r|dre:323944:ch1073-155h21.1|dre:100002812:phospho1|dre:557500:nr1h5|dre:572204:nradd|dre:445184:lpar…	http://amigo.geneontology.org/amigo/term/GO:0038023
peptidase regulator activity	molecular_function	GO:0061134	5	57	2.82	0.0148192	0.185767	dre:324818:ctsh|dre:570642:wfikkn2b|dre:559444:dkey-117n7.5|dre:406570:wfikkn1|dre:30648:psme1	http://amigo.geneontology.org/amigo/term/GO:0061134
cytoskeleton organization	biological_process	GO:0007010	13	268	1.56	0.0155103	0.193373	dre:437026:ccdc103|dre:353248:tnnt2c|dre:30591:hsp90aa1.1|dre:100002383:LOC101887017|dre:564571:megf10|dre:266640:unc45b|dre:321064:klhl41b|dre:569027:smyd1b|dre:100001241:synpo2lb|dre:100001876:ch211-197l9.2|dre:100148315:klhl41a|dre:100037387:parvg|dre:394124:cdc14aa	http://amigo.geneontology.org/amigo/term/GO:0007010
regulation of cellular process	biological_process	GO:0050794	96	3217	0.96	0.0158341	0.194341	dre:30146:lft2|dre:777759:sytl1|dre:497646:gadd45bb|dre:30333:pou5f3|dre:100000814:palmdb|dre:324490:eif4ebp3l|dre:497167:nr6a1b|dre:30506:nr6a1a|dre:360135:msgn1|dre:30308:wnt10b|dre:678515:upk1a|dre:654446:ripply1|dre:368201:ved|dre:30742:bmpr1ba|dre:60632:wnt3a|dre:555766:etv2|dre:100006181:pimr55|dre:30337:hoxb1a|dre:445507:asb12b|dre:557500:nr1h5|dre:100537296:ltb4r2b|dre:394124:cdc14aa|dre:…	http://amigo.geneontology.org/amigo/term/GO:0050794
neurotransmitter:sodium symporter activity	molecular_function	GO:0005328	3	20	4.82	0.0158421	0.194341	dre:80787:slc6a3|dre:100334171:slc6a19a.2|dre:569098:slc6a6b	http://amigo.geneontology.org/amigo/term/GO:0005328
damaged DNA binding	molecular_function	GO:0003684	3	20	4.82	0.0158421	0.194341	dre:100004133:ddb2|dre:393253:neil1|dre:562839:rad23ab	http://amigo.geneontology.org/amigo/term/GO:0003684
angiogenesis	biological_process	GO:0001525	8	130	1.98	0.0159576	0.194717	dre:259304:twsg1b|dre:555766:etv2|dre:393733:fgf1a|dre:565914:plekhh1|dre:445184:lpar2a|dre:30747:tek|dre:100332730:srpx2|dre:555778:slc2a1a	http://amigo.geneontology.org/amigo/term/GO:0001525
endodeoxyribonuclease activity	molecular_function	GO:0004520	4	38	3.38	0.0163396	0.198323	dre:323746:LOC110439123|dre:751692:rnaseka|dre:393253:neil1|dre:323746:LOC110439122	http://amigo.geneontology.org/amigo/term/GO:0004520
signal transducer activity	molecular_function	GO:0004871	27	716	1.21	0.016645	0.200967	dre:798390:s1pr3a|dre:30747:tek|dre:492350:s1pr5a|dre:561491:chrm5b|dre:100537296:ltb4r2b|dre:405866:ednrab|dre:101885880:dkey-81j8.6|dre:566118:adora2ab|dre:798001:grik1a|dre:497167:nr6a1b|dre:30506:nr6a1a|dre:565237:gcgrb|dre:100004742:ch73-151m17.5|dre:568849:chrna2b|dre:30742:bmpr1ba|dre:541487:plcxd3|dre:100150701:chrm4a|dre:30650:pth2r|dre:323944:ch1073-155h21.1|dre:100002812:phospho1|dre:5…	http://amigo.geneontology.org/amigo/term/GO:0004871
cell migration in hindbrain	biological_process	GO:0021535	2	7	9.18	0.0175663	0.206194	dre:30337:hoxb1a|dre:260350:has2	http://amigo.geneontology.org/amigo/term/GO:0021535
adrenal gland development	biological_process	GO:0030325	2	7	9.18	0.0175663	0.206194	dre:555766:etv2|dre:30304:tdgf1	http://amigo.geneontology.org/amigo/term/GO:0030325
retroviral 3' processing activity	molecular_function	GO:0044824	3	21	4.59	0.0177971	0.206194	dre:751692:rnaseka|dre:323746:LOC110439123|dre:323746:LOC110439122	http://amigo.geneontology.org/amigo/term/GO:0044824
integrase activity	molecular_function	GO:0008907	3	21	4.59	0.0177971	0.206194	dre:751692:rnaseka|dre:323746:LOC110439123|dre:323746:LOC110439122	http://amigo.geneontology.org/amigo/term/GO:0008907
retroviral integrase activity	molecular_function	GO:0044823	3	21	4.59	0.0177971	0.206194	dre:751692:rnaseka|dre:323746:LOC110439123|dre:323746:LOC110439122	http://amigo.geneontology.org/amigo/term/GO:0044823
T/G mismatch-specific endonuclease activity	molecular_function	GO:0043765	3	21	4.59	0.0177971	0.206194	dre:751692:rnaseka|dre:323746:LOC110439123|dre:323746:LOC110439122	http://amigo.geneontology.org/amigo/term/GO:0043765
small-subunit processome	cellular_component	GO:0032040	3	21	4.59	0.0177971	0.206194	dre:334362:nol6|dre:321114:snu13b|dre:406275:fbl	http://amigo.geneontology.org/amigo/term/GO:0032040
regulation of muscle system process	biological_process	GO:0090257	3	21	4.59	0.0177971	0.206194	dre:353248:tnnt2c|dre:503591:fbxl22|dre:324490:eif4ebp3l	http://amigo.geneontology.org/amigo/term/GO:0090257
regulation of cell differentiation	biological_process	GO:0045595	11	216	1.64	0.0182795	0.210719	dre:334526:musk|dre:555297:stk24a|dre:30144:wnt8b|dre:445189:optc|dre:323269:zbtb16a|dre:368201:ved|dre:30333:pou5f3|dre:321064:klhl41b|dre:100148315:klhl41a|dre:30200:myog|dre:140746:irx7	http://amigo.geneontology.org/amigo/term/GO:0045595
organic acid transmembrane transporter activity	molecular_function	GO:0005342	5	61	2.63	0.0189824	0.217728	dre:100334171:slc6a19a.2|dre:559395:slc7a10b|dre:569098:slc6a6b|dre:567117:slc7a9|dre:641560:slc7a7	http://amigo.geneontology.org/amigo/term/GO:0005342
receptor activity	Undef	GO:0004872	26	692	1.21	0.0192648	0.218779	dre:798390:s1pr3a|dre:30747:tek|dre:492350:s1pr5a|dre:561491:chrm5b|dre:100537296:ltb4r2b|dre:405866:ednrab|dre:566118:adora2ab|dre:798001:grik1a|dre:497167:nr6a1b|dre:30506:nr6a1a|dre:565237:gcgrb|dre:100004742:ch73-151m17.5|dre:568849:chrna2b|dre:30742:bmpr1ba|dre:30650:pth2r|dre:100150701:chrm4a|dre:569137:kcnj1a.3|dre:323944:ch1073-155h21.1|dre:100002812:phospho1|dre:557500:nr1h5|dre:572204:n…	http://amigo.geneontology.org/amigo/term/GO:0004872
molecular transducer activity	molecular_function	GO:0060089	26	692	1.21	0.0192648	0.218779	dre:798390:s1pr3a|dre:30747:tek|dre:492350:s1pr5a|dre:561491:chrm5b|dre:100537296:ltb4r2b|dre:405866:ednrab|dre:566118:adora2ab|dre:798001:grik1a|dre:497167:nr6a1b|dre:30506:nr6a1a|dre:565237:gcgrb|dre:100004742:ch73-151m17.5|dre:568849:chrna2b|dre:30742:bmpr1ba|dre:30650:pth2r|dre:100150701:chrm4a|dre:569137:kcnj1a.3|dre:323944:ch1073-155h21.1|dre:100002812:phospho1|dre:557500:nr1h5|dre:572204:n…	http://amigo.geneontology.org/amigo/term/GO:0060089
carbohydrate transmembrane transporter activity	molecular_function	GO:0015144	3	22	4.38	0.0198802	0.222464	dre:405862:slc5a2|dre:322493:slc2a2|dre:555778:slc2a1a	http://amigo.geneontology.org/amigo/term/GO:0015144
carbohydrate transporter activity	Undef	GO:1901476	3	22	4.38	0.0198802	0.222464	dre:405862:slc5a2|dre:322493:slc2a2|dre:555778:slc2a1a	http://amigo.geneontology.org/amigo/term/GO:1901476
neurotransmitter transporter activity	molecular_function	GO:0005326	3	22	4.38	0.0198802	0.222464	dre:80787:slc6a3|dre:100334171:slc6a19a.2|dre:569098:slc6a6b	http://amigo.geneontology.org/amigo/term/GO:0005326
blood vessel development	biological_process	GO:0001568	10	191	1.68	0.0202248	0.224133	dre:259304:twsg1b|dre:555766:etv2|dre:393733:fgf1a|dre:565914:plekhh1|dre:445184:lpar2a|dre:30747:tek|dre:192294:tbx6|dre:260350:has2|dre:100332730:srpx2|dre:555778:slc2a1a	http://amigo.geneontology.org/amigo/term/GO:0001568
hemopoiesis	biological_process	GO:0030097	10	191	1.68	0.0202248	0.224133	dre:259304:twsg1b|dre:555766:etv2|dre:65238:klf17|dre:406404:ak3|dre:641560:slc7a7|dre:393733:fgf1a|dre:767662:slc25a38a|dre:791563:wnt16|dre:436723:meox1|dre:449768:pttg1ipb	http://amigo.geneontology.org/amigo/term/GO:0030097
sodium ion transmembrane transporter activity	molecular_function	GO:0015081	5	63	2.55	0.0213252	0.230699	dre:559435:slc23a1|dre:100334171:slc6a19a.2|dre:405862:slc5a2|dre:569098:slc6a6b|dre:80787:slc6a3	http://amigo.geneontology.org/amigo/term/GO:0015081
gastrulation	biological_process	GO:0007369	8	138	1.86	0.0216091	0.230699	dre:324261:sp5l|dre:555766:etv2|dre:360135:msgn1|dre:368201:ved|dre:30304:tdgf1|dre:30333:pou5f3|dre:260350:has2|dre:30167:drl	http://amigo.geneontology.org/amigo/term/GO:0007369
somite specification	biological_process	GO:0001757	2	8	8.04	0.0216217	0.230699	dre:654446:ripply1|dre:58132:her7	http://amigo.geneontology.org/amigo/term/GO:0001757
glucose transport	Undef	GO:0015758	2	8	8.04	0.0216217	0.230699	dre:322493:slc2a2|dre:555778:slc2a1a	http://amigo.geneontology.org/amigo/term/GO:0015758
ectoderm development	biological_process	GO:0007398	2	8	8.04	0.0216217	0.230699	dre:30304:tdgf1|dre:30333:pou5f3	http://amigo.geneontology.org/amigo/term/GO:0007398
oxalate transmembrane transporter activity	molecular_function	GO:0019531	2	8	8.04	0.0216217	0.230699	dre:563896:slc26a3.2|dre:100005108:slc26a6	http://amigo.geneontology.org/amigo/term/GO:0019531
glucose import	biological_process	GO:0046323	2	8	8.04	0.0216217	0.230699	dre:322493:slc2a2|dre:555778:slc2a1a	http://amigo.geneontology.org/amigo/term/GO:0046323
segment specification	biological_process	GO:0007379	2	8	8.04	0.0216217	0.230699	dre:654446:ripply1|dre:58132:her7	http://amigo.geneontology.org/amigo/term/GO:0007379
cellular process	biological_process	GO:0009987	170	6146	0.89	0.0220045	0.233696	dre:30146:lft2|dre:557525:dkey-239i20.2|dre:777759:sytl1|dre:449954:LOC110437769|dre:497646:gadd45bb|dre:564844:0000000758|dre:436816:92791|dre:30333:pou5f3|dre:100000814:palmdb|dre:415178:tmem8c|dre:324490:eif4ebp3l|dre:497167:nr6a1b|dre:30506:nr6a1a|dre:321224:hkdc1|dre:360135:msgn1|dre:30308:wnt10b|dre:678515:upk1a|dre:436723:meox1|dre:565237:gcgrb|dre:368201:ved|dre:282672:fbp1b|dre:30742:bmp…	http://amigo.geneontology.org/amigo/term/GO:0009987
endonuclease activity	molecular_function	GO:0004519	5	64	2.51	0.022564	0.238534	dre:323746:LOC110439123|dre:393253:neil1|dre:751692:rnaseka|dre:445388:rcl1|dre:323746:LOC110439122	http://amigo.geneontology.org/amigo/term/GO:0004519
heart morphogenesis	biological_process	GO:0003007	7	113	1.99	0.0226973	0.238842	dre:30146:lft2|dre:399646:fhl1a|dre:437026:ccdc103|dre:555766:etv2|dre:558333:lmo7b|dre:30304:tdgf1|dre:260350:has2	http://amigo.geneontology.org/amigo/term/GO:0003007
hematopoietic or lymphoid organ development	biological_process	GO:0048534	10	195	1.65	0.0228136	0.23897	dre:259304:twsg1b|dre:555766:etv2|dre:65238:klf17|dre:406404:ak3|dre:641560:slc7a7|dre:393733:fgf1a|dre:767662:slc25a38a|dre:791563:wnt16|dre:436723:meox1|dre:449768:pttg1ipb	http://amigo.geneontology.org/amigo/term/GO:0048534
transport	biological_process	GO:0006810	44	1333	1.06	0.0229751	0.239568	dre:80787:slc6a3|dre:246090:cygb1|dre:431725:91909|dre:100334171:slc6a19a.2|dre:326634:slc14a2|dre:567117:slc7a9|dre:561491:chrm5b|dre:403021:LOC110438225|dre:563896:slc26a3.2|dre:445093:tmed1a|dre:405862:slc5a2|dre:558964:sec14l8|dre:100005108:slc26a6|dre:555921:kcnb2|dre:556684:slc15a2|dre:777759:sytl1|dre:260350:has2|dre:449768:pttg1ipb|dre:100151129:rab11fip4b|dre:798001:grik1a|dre:569098:slc…	http://amigo.geneontology.org/amigo/term/GO:0006810
immune system development	biological_process	GO:0002520	10	196	1.64	0.0234967	0.24027	dre:259304:twsg1b|dre:555766:etv2|dre:65238:klf17|dre:406404:ak3|dre:641560:slc7a7|dre:393733:fgf1a|dre:767662:slc25a38a|dre:791563:wnt16|dre:436723:meox1|dre:449768:pttg1ipb	http://amigo.geneontology.org/amigo/term/GO:0002520
blood vessel morphogenesis	biological_process	GO:0048514	9	168	1.72	0.023673	0.24027	dre:259304:twsg1b|dre:30747:tek|dre:393733:fgf1a|dre:565914:plekhh1|dre:445184:lpar2a|dre:555766:etv2|dre:192294:tbx6|dre:100332730:srpx2|dre:555778:slc2a1a	http://amigo.geneontology.org/amigo/term/GO:0048514
cellular carbohydrate metabolic process	biological_process	GO:0044262	4	43	2.99	0.0237819	0.24027	dre:565237:gcgrb|dre:321224:hkdc1|dre:564844:0000000758|dre:260350:has2	http://amigo.geneontology.org/amigo/term/GO:0044262
Ras GTPase binding	molecular_function	GO:0017016	5	65	2.47	0.0238484	0.24027	dre:553000:dkeyp-19e1.3|dre:100151129:rab11fip4b|dre:777759:sytl1|dre:564925:trmt12|dre:796120:dkey-238d18.4	http://amigo.geneontology.org/amigo/term/GO:0017016
neurotransmitter transport	biological_process	GO:0006836	5	65	2.47	0.0238484	0.24027	dre:556533:LOC100149700|dre:100334171:slc6a19a.2|dre:777759:sytl1|dre:569098:slc6a6b|dre:80787:slc6a3	http://amigo.geneontology.org/amigo/term/GO:0006836
epithelial tube morphogenesis	biological_process	GO:0060562	7	115	1.96	0.0245767	0.24027	dre:437026:ccdc103|dre:558333:lmo7b|dre:393733:fgf1a|dre:565914:plekhh1|dre:30304:tdgf1|dre:565439:slc12a3|dre:260350:has2	http://amigo.geneontology.org/amigo/term/GO:0060562
cation binding	molecular_function	GO:0043169	56	1776	1.01	0.0246357	0.24027	dre:246090:cygb1|dre:324261:sp5l|dre:337495:rnf41l|dre:777759:sytl1|dre:565755:LOC110437725|dre:100141365:ch211-244b2.3|dre:565122:dkey-172j4.3|dre:569773:zbtb16b|dre:100534809:sparcl2|dre:323269:zbtb16a|dre:100317496:lonrf1l|dre:563798:ch211-245j22.3|dre:795031:dkey-103d23.5|dre:30456:pcdh8|dre:100148891:LOC108190947|dre:497167:nr6a1b|dre:558333:lmo7b|dre:402993:tescb|dre:30506:nr6a1a|dre:798456…	http://amigo.geneontology.org/amigo/term/GO:0043169
cell motility	biological_process	GO:0048870	13	287	1.46	0.0249479	0.24027	dre:570445:gja5b|dre:30506:nr6a1a|dre:393733:fgf1a|dre:30591:hsp90aa1.1|dre:30337:hoxb1a|dre:405866:ednrab|dre:796490:pdgfbb|dre:30542:foxb1a|dre:30304:tdgf1|dre:100332730:srpx2|dre:553068:7148292|dre:497167:nr6a1b|dre:260350:has2	http://amigo.geneontology.org/amigo/term/GO:0048870
localization of cell	biological_process	GO:0051674	13	287	1.46	0.0249479	0.24027	dre:570445:gja5b|dre:30506:nr6a1a|dre:393733:fgf1a|dre:30591:hsp90aa1.1|dre:30337:hoxb1a|dre:405866:ednrab|dre:796490:pdgfbb|dre:30542:foxb1a|dre:30304:tdgf1|dre:100332730:srpx2|dre:553068:7148292|dre:497167:nr6a1b|dre:260350:has2	http://amigo.geneontology.org/amigo/term/GO:0051674
small GTPase binding	molecular_function	GO:0031267	5	66	2.44	0.0251791	0.24027	dre:553000:dkeyp-19e1.3|dre:100151129:rab11fip4b|dre:777759:sytl1|dre:564925:trmt12|dre:796120:dkey-238d18.4	http://amigo.geneontology.org/amigo/term/GO:0031267
GTPase binding	molecular_function	GO:0051020	5	66	2.44	0.0251791	0.24027	dre:553000:dkeyp-19e1.3|dre:100151129:rab11fip4b|dre:777759:sytl1|dre:564925:trmt12|dre:796120:dkey-238d18.4	http://amigo.geneontology.org/amigo/term/GO:0051020
diencephalon development	biological_process	GO:0021536	4	44	2.92	0.0254791	0.24027	dre:60632:wnt3a|dre:30144:wnt8b|dre:30542:foxb1a|dre:30304:tdgf1	http://amigo.geneontology.org/amigo/term/GO:0021536
amino acid transmembrane transporter activity	molecular_function	GO:0015171	4	44	2.92	0.0254791	0.24027	dre:641560:slc7a7|dre:559395:slc7a10b|dre:100334171:slc6a19a.2|dre:567117:slc7a9	http://amigo.geneontology.org/amigo/term/GO:0015171
cardiac muscle tissue development	biological_process	GO:0048738	4	44	2.92	0.0254791	0.24027	dre:266640:unc45b|dre:407613:rbfox1l|dre:569027:smyd1b|dre:100001241:synpo2lb	http://amigo.geneontology.org/amigo/term/GO:0048738
positive regulation of cytokine production	biological_process	GO:0001819	2	9	7.14	0.0260228	0.24027	dre:569773:zbtb16b|dre:323269:zbtb16a	http://amigo.geneontology.org/amigo/term/GO:0001819
sulfate transmembrane transporter activity	molecular_function	GO:0015116	2	9	7.14	0.0260228	0.24027	dre:563896:slc26a3.2|dre:100005108:slc26a6	http://amigo.geneontology.org/amigo/term/GO:0015116
germ cell migration	biological_process	GO:0008354	2	9	7.14	0.0260228	0.24027	dre:553068:7148292|dre:30304:tdgf1	http://amigo.geneontology.org/amigo/term/GO:0008354
vitamin transporter activity	Undef	GO:0051183	2	9	7.14	0.0260228	0.24027	dre:559435:slc23a1|dre:557854:slc19a3a	http://amigo.geneontology.org/amigo/term/GO:0051183
monosaccharide transport	biological_process	GO:0015749	2	9	7.14	0.0260228	0.24027	dre:322493:slc2a2|dre:555778:slc2a1a	http://amigo.geneontology.org/amigo/term/GO:0015749
hexose transport	biological_process	GO:0008645	2	9	7.14	0.0260228	0.24027	dre:322493:slc2a2|dre:555778:slc2a1a	http://amigo.geneontology.org/amigo/term/GO:0008645
ATP-dependent peptidase activity	molecular_function	GO:0004176	2	9	7.14	0.0260228	0.24027	dre:100317496:lonrf1l|dre:100317496:LOC567909	http://amigo.geneontology.org/amigo/term/GO:0004176
sulfate transport	biological_process	GO:0008272	2	9	7.14	0.0260228	0.24027	dre:563896:slc26a3.2|dre:100005108:slc26a6	http://amigo.geneontology.org/amigo/term/GO:0008272
sarcoplasmic reticulum	cellular_component	GO:0016529	2	9	7.14	0.0260228	0.24027	dre:321064:klhl41b|dre:100148315:klhl41a	http://amigo.geneontology.org/amigo/term/GO:0016529
secondary active sulfate transmembrane transporter activity	molecular_function	GO:0008271	2	9	7.14	0.0260228	0.24027	dre:563896:slc26a3.2|dre:100005108:slc26a6	http://amigo.geneontology.org/amigo/term/GO:0008271
small nucleolar ribonucleoprotein complex	cellular_component	GO:0005732	2	9	7.14	0.0260228	0.24027	dre:321114:snu13b|dre:406275:fbl	http://amigo.geneontology.org/amigo/term/GO:0005732
endoribonuclease activity, producing 5'-phosphomonoesters	molecular_function	GO:0016891	2	9	7.14	0.0260228	0.24027	dre:323746:LOC110439123|dre:323746:LOC110439122	http://amigo.geneontology.org/amigo/term/GO:0016891
rhombomere morphogenesis	biological_process	GO:0021593	2	9	7.14	0.0260228	0.24027	dre:30190:egr2b|dre:30337:hoxb1a	http://amigo.geneontology.org/amigo/term/GO:0021593
nephron morphogenesis	biological_process	GO:0072028	2	9	7.14	0.0260228	0.24027	dre:393733:fgf1a|dre:30304:tdgf1	http://amigo.geneontology.org/amigo/term/GO:0072028
organic cyclic compound metabolic process	biological_process	GO:1901360	58	1856	1	0.0260798	0.24027	dre:30674:tefa|dre:393733:fgf1a|dre:553293:pbxip1b|dre:259304:twsg1b|dre:323269:zbtb16a|dre:556856:vgll2a|dre:30542:foxb1a|dre:30333:pou5f3|dre:100004133:ddb2|dre:140746:irx7|dre:58132:her7|dre:260350:has2|dre:406275:fbl|dre:324261:sp5l|dre:497167:nr6a1b|dre:562839:rad23ab|dre:565165:ch1073-143l10.2|dre:406404:ak3|dre:360135:msgn1|dre:407613:rbfox1l|dre:368201:ved|dre:436723:meox1|dre:654446:ripp…	http://amigo.geneontology.org/amigo/term/GO:1901360
cation transmembrane transporter activity	molecular_function	GO:0008324	13	290	1.44	0.0267582	0.245533	dre:80787:slc6a3|dre:797890:175176|dre:100334171:slc6a19a.2|dre:558806:cacnb2b|dre:569098:slc6a6b|dre:569137:kcnj1a.3|dre:559435:slc23a1|dre:405862:slc5a2|dre:569770:cox8b|dre:565439:slc12a3|dre:555921:kcnb2|dre:322013:cacng1a|dre:568849:chrna2b	http://amigo.geneontology.org/amigo/term/GO:0008324
immune system process	biological_process	GO:0002376	17	416	1.31	0.0269864	0.246641	dre:324818:ctsh|dre:259304:twsg1b|dre:555766:etv2|dre:65238:klf17|dre:406404:ak3|dre:572204:nradd|dre:393733:fgf1a|dre:767662:slc25a38a|dre:30591:hsp90aa1.1|dre:436723:meox1|dre:641560:slc7a7|dre:791563:wnt16|dre:449768:pttg1ipb|dre:337572:ctss2.2|dre:100004856:ch211-137i24.12|dre:568653:btk|dre:368851:coch	http://amigo.geneontology.org/amigo/term/GO:0002376
deoxyribonuclease activity	molecular_function	GO:0004536	4	45	2.86	0.0272475	0.247058	dre:323746:LOC110439123|dre:751692:rnaseka|dre:393253:neil1|dre:323746:LOC110439122	http://amigo.geneontology.org/amigo/term/GO:0004536
preribosome	cellular_component	GO:0030684	4	45	2.86	0.0272475	0.247058	dre:334362:nol6|dre:321114:snu13b|dre:550350:mrto4|dre:406275:fbl	http://amigo.geneontology.org/amigo/term/GO:0030684
transmembrane receptor activity	Undef	GO:0099600	22	582	1.22	0.0279381	0.252323	dre:798390:s1pr3a|dre:30747:tek|dre:492350:s1pr5a|dre:561491:chrm5b|dre:100537296:ltb4r2b|dre:405866:ednrab|dre:566118:adora2ab|dre:798001:grik1a|dre:565237:gcgrb|dre:100004742:ch73-151m17.5|dre:568849:chrna2b|dre:30742:bmpr1ba|dre:30650:pth2r|dre:100150701:chrm4a|dre:569137:kcnj1a.3|dre:323944:ch1073-155h21.1|dre:100002812:phospho1|dre:572204:nradd|dre:445184:lpar2a|dre:565609:gpr12|dre:791773:g…	http://amigo.geneontology.org/amigo/term/GO:0099600
endoderm formation	biological_process	GO:0001706	3	26	3.71	0.029497	0.263222	dre:368201:ved|dre:30304:tdgf1|dre:30333:pou5f3	http://amigo.geneontology.org/amigo/term/GO:0001706
kidney epithelium development	biological_process	GO:0072073	3	26	3.71	0.029497	0.263222	dre:393733:fgf1a|dre:563030:iqgap2|dre:565439:slc12a3	http://amigo.geneontology.org/amigo/term/GO:0072073
stem cell differentiation	biological_process	GO:0048863	3	26	3.71	0.029497	0.263222	dre:791563:wnt16|dre:555766:etv2|dre:436723:meox1	http://amigo.geneontology.org/amigo/term/GO:0048863
metal ion binding	molecular_function	GO:0046872	55	1760	1	0.0297038	0.263222	dre:246090:cygb1|dre:324261:sp5l|dre:337495:rnf41l|dre:777759:sytl1|dre:565755:LOC110437725|dre:100141365:ch211-244b2.3|dre:565122:dkey-172j4.3|dre:569773:zbtb16b|dre:100534809:sparcl2|dre:323269:zbtb16a|dre:100317496:lonrf1l|dre:563798:ch211-245j22.3|dre:795031:dkey-103d23.5|dre:30456:pcdh8|dre:100148891:LOC108190947|dre:497167:nr6a1b|dre:558333:lmo7b|dre:402993:tescb|dre:30506:nr6a1a|dre:798456…	http://amigo.geneontology.org/amigo/term/GO:0046872
transmembrane signaling receptor activity	molecular_function	GO:0004888	21	554	1.22	0.030437	0.263222	dre:798390:s1pr3a|dre:791773:gpr39|dre:405866:ednrab|dre:798001:grik1a|dre:30747:tek|dre:565609:gpr12|dre:492350:s1pr5a|dre:561491:chrm5b|dre:100150701:chrm4a|dre:30650:pth2r|dre:565237:gcgrb|dre:566118:adora2ab|dre:100004742:ch73-151m17.5|dre:323944:ch1073-155h21.1|dre:568849:chrna2b|dre:100002812:phospho1|dre:654781:tas1r1|dre:30742:bmpr1ba|dre:100537296:ltb4r2b|dre:572204:nradd|dre:445184:lpar…	http://amigo.geneontology.org/amigo/term/GO:0004888
single-organism organelle organization	Undef	GO:1902589	19	488	1.25	0.030588	0.263222	dre:570288:flncb|dre:437026:ccdc103|dre:431725:91909|dre:777759:sytl1|dre:353248:tnnt2c|dre:553000:dkeyp-19e1.3|dre:100002383:LOC101887017|dre:564571:megf10|dre:407641:dkey-37o8.1|dre:266640:unc45b|dre:321064:klhl41b|dre:569027:smyd1b|dre:100001241:synpo2lb|dre:100001876:ch211-197l9.2|dre:100148315:klhl41a|dre:30591:hsp90aa1.1|dre:100037387:parvg|dre:394124:cdc14aa|dre:796120:dkey-238d18.4	http://amigo.geneontology.org/amigo/term/GO:1902589
bicarbonate transmembrane transporter activity	molecular_function	GO:0015106	2	10	6.43	0.0307513	0.263222	dre:563896:slc26a3.2|dre:100005108:slc26a6	http://amigo.geneontology.org/amigo/term/GO:0015106
cell migration to the midline involved in heart development	biological_process	GO:0003318	2	10	6.43	0.0307513	0.263222	dre:405866:ednrab|dre:30304:tdgf1	http://amigo.geneontology.org/amigo/term/GO:0003318
regulation of endodermal cell fate specification	biological_process	GO:0042663	2	10	6.43	0.0307513	0.263222	dre:368201:ved|dre:30333:pou5f3	http://amigo.geneontology.org/amigo/term/GO:0042663
heart formation	biological_process	GO:0060914	2	10	6.43	0.0307513	0.263222	dre:30146:lft2|dre:30304:tdgf1	http://amigo.geneontology.org/amigo/term/GO:0060914
germ plasm	cellular_component	GO:0060293	2	10	6.43	0.0307513	0.263222	dre:30263:ddx4|dre:561889:gra	http://amigo.geneontology.org/amigo/term/GO:0060293
intracellular steroid hormone receptor signaling pathway	biological_process	GO:0030518	2	10	6.43	0.0307513	0.263222	dre:497167:nr6a1b|dre:30506:nr6a1a	http://amigo.geneontology.org/amigo/term/GO:0030518
voltage-gated calcium channel complex	cellular_component	GO:0005891	2	10	6.43	0.0307513	0.263222	dre:558806:cacnb2b|dre:322013:cacng1a	http://amigo.geneontology.org/amigo/term/GO:0005891
P granule	cellular_component	GO:0043186	2	10	6.43	0.0307513	0.263222	dre:30263:ddx4|dre:561889:gra	http://amigo.geneontology.org/amigo/term/GO:0043186
convergent extension	biological_process	GO:0060026	5	70	2.3	0.0309728	0.264133	dre:60632:wnt3a|dre:503516:blf|dre:260350:has2|dre:406645:ctsba|dre:30304:tdgf1	http://amigo.geneontology.org/amigo/term/GO:0060026
establishment of localization	biological_process	GO:0051234	44	1363	1.04	0.0313001	0.265935	dre:80787:slc6a3|dre:246090:cygb1|dre:431725:91909|dre:100334171:slc6a19a.2|dre:326634:slc14a2|dre:567117:slc7a9|dre:561491:chrm5b|dre:403021:LOC110438225|dre:563896:slc26a3.2|dre:445093:tmed1a|dre:405862:slc5a2|dre:558964:sec14l8|dre:100005108:slc26a6|dre:555921:kcnb2|dre:556684:slc15a2|dre:777759:sytl1|dre:260350:has2|dre:449768:pttg1ipb|dre:100151129:rab11fip4b|dre:798001:grik1a|dre:569098:slc…	http://amigo.geneontology.org/amigo/term/GO:0051234
canonical Wnt signaling pathway	biological_process	GO:0060070	5	71	2.26	0.0325411	0.275459	dre:60632:wnt3a|dre:791563:wnt16|dre:30308:wnt10b|dre:30144:wnt8b|dre:568653:btk	http://amigo.geneontology.org/amigo/term/GO:0060070
heterocycle metabolic process	biological_process	GO:0046483	56	1808	1	0.0327012	0.275796	dre:30674:tefa|dre:393733:fgf1a|dre:553293:pbxip1b|dre:259304:twsg1b|dre:323269:zbtb16a|dre:556856:vgll2a|dre:30542:foxb1a|dre:30333:pou5f3|dre:100004133:ddb2|dre:140746:irx7|dre:58132:her7|dre:260350:has2|dre:406275:fbl|dre:324261:sp5l|dre:497167:nr6a1b|dre:562839:rad23ab|dre:565165:ch1073-143l10.2|dre:406404:ak3|dre:360135:msgn1|dre:407613:rbfox1l|dre:368201:ved|dre:436723:meox1|dre:654446:ripp…	http://amigo.geneontology.org/amigo/term/GO:0046483
RNA polymerase II transcription factor activity, sequence-specific DNA binding	molecular_function	GO:0000981	9	179	1.62	0.0330806	0.277974	dre:431765:nfil3-6|dre:30674:tefa|dre:555766:etv2|dre:497167:nr6a1b|dre:449954:LOC110437769|dre:30506:nr6a1a|dre:30543:sox21a|dre:30542:foxb1a|dre:30200:myog	http://amigo.geneontology.org/amigo/term/GO:0000981
synapse part	cellular_component	GO:0044456	6	97	1.99	0.033837	0.283292	dre:334526:musk|dre:798001:grik1a|dre:561491:chrm5b|dre:100150701:chrm4a|dre:100004742:ch73-151m17.5|dre:568849:chrna2b	http://amigo.geneontology.org/amigo/term/GO:0044456
ion transmembrane transporter activity	molecular_function	GO:0015075	16	397	1.3	0.0346029	0.288651	dre:80787:slc6a3|dre:798001:grik1a|dre:100334171:slc6a19a.2|dre:100005108:slc26a6|dre:558806:cacnb2b|dre:797890:175176|dre:569098:slc6a6b|dre:569137:kcnj1a.3|dre:563896:slc26a3.2|dre:559435:slc23a1|dre:405862:slc5a2|dre:569770:cox8b|dre:565439:slc12a3|dre:555921:kcnb2|dre:322013:cacng1a|dre:568849:chrna2b	http://amigo.geneontology.org/amigo/term/GO:0015075
regulation of localization	biological_process	GO:0032879	13	302	1.38	0.0349694	0.289027	dre:266721:trh|dre:777759:sytl1|dre:558806:cacnb2b|dre:553000:dkeyp-19e1.3|dre:393733:fgf1a|dre:569137:kcnj1a.3|dre:30242:mest|dre:796490:pdgfbb|dre:503591:fbxl22|dre:555921:kcnb2|dre:322013:cacng1a|dre:100034412:pomcb|dre:796120:dkey-238d18.4	http://amigo.geneontology.org/amigo/term/GO:0032879
organic anion transport	biological_process	GO:0015711	4	49	2.62	0.0350396	0.289027	dre:559435:slc23a1|dre:266721:trh|dre:559395:slc7a10b|dre:563896:slc26a3.2	http://amigo.geneontology.org/amigo/term/GO:0015711
rhombomere development	biological_process	GO:0021546	2	11	5.84	0.0357895	0.289027	dre:30190:egr2b|dre:30337:hoxb1a	http://amigo.geneontology.org/amigo/term/GO:0021546
pole plasm	cellular_component	GO:0045495	2	11	5.84	0.0357895	0.289027	dre:30263:ddx4|dre:561889:gra	http://amigo.geneontology.org/amigo/term/GO:0045495
cellular response to estrogen stimulus	biological_process	GO:0071391	2	11	5.84	0.0357895	0.289027	dre:282672:fbp1b|dre:368823:fkbp11	http://amigo.geneontology.org/amigo/term/GO:0071391
regulation of endodermal cell differentiation	biological_process	GO:1903224	2	11	5.84	0.0357895	0.289027	dre:368201:ved|dre:30333:pou5f3	http://amigo.geneontology.org/amigo/term/GO:1903224
anion:anion antiporter activity	molecular_function	GO:0015301	2	11	5.84	0.0357895	0.289027	dre:563896:slc26a3.2|dre:100005108:slc26a6	http://amigo.geneontology.org/amigo/term/GO:0015301
calcium channel complex	cellular_component	GO:0034704	2	11	5.84	0.0357895	0.289027	dre:558806:cacnb2b|dre:322013:cacng1a	http://amigo.geneontology.org/amigo/term/GO:0034704
endodermal cell fate specification	biological_process	GO:0001714	2	11	5.84	0.0357895	0.289027	dre:368201:ved|dre:30333:pou5f3	http://amigo.geneontology.org/amigo/term/GO:0001714
cellular aromatic compound metabolic process	biological_process	GO:0006725	56	1819	0.99	0.0359079	0.289027	dre:30674:tefa|dre:393733:fgf1a|dre:553293:pbxip1b|dre:259304:twsg1b|dre:323269:zbtb16a|dre:556856:vgll2a|dre:30542:foxb1a|dre:30333:pou5f3|dre:100004133:ddb2|dre:140746:irx7|dre:58132:her7|dre:260350:has2|dre:406275:fbl|dre:324261:sp5l|dre:497167:nr6a1b|dre:562839:rad23ab|dre:565165:ch1073-143l10.2|dre:406404:ak3|dre:360135:msgn1|dre:407613:rbfox1l|dre:368201:ved|dre:436723:meox1|dre:654446:ripp…	http://amigo.geneontology.org/amigo/term/GO:0006725
cellular component biogenesis	biological_process	GO:0044085	24	669	1.15	0.0371484	0.297092	dre:431725:91909|dre:30591:hsp90aa1.1|dre:555921:kcnb2|dre:570288:flncb|dre:260350:has2|dre:406275:fbl|dre:437026:ccdc103|dre:565165:ch1073-143l10.2|dre:564571:megf10|dre:100002383:LOC101887017|dre:321064:klhl41b|dre:100148315:klhl41a|dre:334362:nol6|dre:334526:musk|dre:799648:muc13b|dre:569027:smyd1b|dre:353248:tnnt2c|dre:394124:cdc14aa|dre:445388:rcl1|dre:266640:unc45b|dre:321114:snu13b|dre:100…	http://amigo.geneontology.org/amigo/term/GO:0044085
hormone-mediated signaling pathway	biological_process	GO:0009755	4	50	2.57	0.0371688	0.297092	dre:266721:trh|dre:30506:nr6a1a|dre:497167:nr6a1b|dre:557500:nr1h5	http://amigo.geneontology.org/amigo/term/GO:0009755
cell migration	biological_process	GO:0016477	12	274	1.41	0.0374689	0.29845	dre:570445:gja5b|dre:30506:nr6a1a|dre:393733:fgf1a|dre:30591:hsp90aa1.1|dre:30337:hoxb1a|dre:405866:ednrab|dre:796490:pdgfbb|dre:30542:foxb1a|dre:30304:tdgf1|dre:553068:7148292|dre:497167:nr6a1b|dre:260350:has2	http://amigo.geneontology.org/amigo/term/GO:0016477
membrane part	cellular_component	GO:0044425	96	3345	0.92	0.0376848	0.299131	dre:80787:slc6a3|dre:557525:dkey-239i20.2|dre:326634:slc14a2|dre:563834:prtga|dre:561042:shisa2a|dre:415178:tmem8c|dre:100148465:malrd1|dre:797154:ch211-149e23.4|dre:678515:upk1a|dre:450076:arl6ip5a|dre:565237:gcgrb|dre:564474:slc1a8b|dre:30742:bmpr1ba|dre:564424:soat1|dre:558806:cacnb2b|dre:799648:muc13b|dre:793825:igflr1|dre:767662:slc25a38a|dre:560832:LOC103909479|dre:322493:slc2a2|dre:368909:…	http://amigo.geneontology.org/amigo/term/GO:0044425
metal ion transmembrane transporter activity	molecular_function	GO:0046873	9	184	1.57	0.0381094	0.301458	dre:80787:slc6a3|dre:100334171:slc6a19a.2|dre:558806:cacnb2b|dre:569098:slc6a6b|dre:569137:kcnj1a.3|dre:559435:slc23a1|dre:405862:slc5a2|dre:555921:kcnb2|dre:322013:cacng1a	http://amigo.geneontology.org/amigo/term/GO:0046873
muscle system process	biological_process	GO:0003012	4	51	2.52	0.0393709	0.309304	dre:100002383:LOC101887017|dre:503591:fbxl22|dre:353248:tnnt2c|dre:324490:eif4ebp3l	http://amigo.geneontology.org/amigo/term/GO:0003012
endopeptidase regulator activity	molecular_function	GO:0061135	4	51	2.52	0.0393709	0.309304	dre:570642:wfikkn2b|dre:559444:dkey-117n7.5|dre:406570:wfikkn1|dre:30648:psme1	http://amigo.geneontology.org/amigo/term/GO:0061135
ion binding	molecular_function	GO:0043167	56	1832	0.98	0.0400072	0.310297	dre:246090:cygb1|dre:324261:sp5l|dre:337495:rnf41l|dre:777759:sytl1|dre:565755:LOC110437725|dre:100141365:ch211-244b2.3|dre:565122:dkey-172j4.3|dre:569773:zbtb16b|dre:100534809:sparcl2|dre:323269:zbtb16a|dre:100317496:lonrf1l|dre:563798:ch211-245j22.3|dre:795031:dkey-103d23.5|dre:30456:pcdh8|dre:100148891:LOC108190947|dre:497167:nr6a1b|dre:558333:lmo7b|dre:402993:tescb|dre:30506:nr6a1a|dre:798456…	http://amigo.geneontology.org/amigo/term/GO:0043167
regulation of nitrogen compound metabolic process	biological_process	GO:0051171	36	1099	1.05	0.0404693	0.310297	dre:30674:tefa|dre:641560:slc7a7|dre:393733:fgf1a|dre:553293:pbxip1b|dre:259304:twsg1b|dre:323269:zbtb16a|dre:556856:vgll2a|dre:30190:egr2b|dre:30333:pou5f3|dre:140746:irx7|dre:30200:myog|dre:260350:has2|dre:324490:eif4ebp3l|dre:497167:nr6a1b|dre:324261:sp5l|dre:30506:nr6a1a|dre:360135:msgn1|dre:407613:rbfox1l|dre:654446:ripply1|dre:368201:ved|dre:561889:gra|dre:30742:bmpr1ba|dre:431765:nfil3-6|d…	http://amigo.geneontology.org/amigo/term/GO:0051171
integral component of membrane	cellular_component	GO:0016021	88	3050	0.93	0.0410082	0.310297	dre:80787:slc6a3|dre:326634:slc14a2|dre:563834:prtga|dre:561042:shisa2a|dre:415178:tmem8c|dre:100148465:malrd1|dre:797154:ch211-149e23.4|dre:678515:upk1a|dre:450076:arl6ip5a|dre:565237:gcgrb|dre:564474:slc1a8b|dre:30742:bmpr1ba|dre:564424:soat1|dre:558806:cacnb2b|dre:799648:muc13b|dre:793825:igflr1|dre:767662:slc25a38a|dre:560832:LOC103909479|dre:322493:slc2a2|dre:368909:rrm2b|dre:406828:faxdc2|d…	http://amigo.geneontology.org/amigo/term/GO:0016021
myoblast fusion	biological_process	GO:0007520	2	12	5.36	0.0411205	0.310297	dre:415178:tmem8c|dre:30200:myog	http://amigo.geneontology.org/amigo/term/GO:0007520
syncytium formation by plasma membrane fusion	biological_process	GO:0000768	2	12	5.36	0.0411205	0.310297	dre:415178:tmem8c|dre:30200:myog	http://amigo.geneontology.org/amigo/term/GO:0000768
response to estrogen	biological_process	GO:0043627	2	12	5.36	0.0411205	0.310297	dre:282672:fbp1b|dre:368823:fkbp11	http://amigo.geneontology.org/amigo/term/GO:0043627
transferase activity, transferring amino-acyl groups	molecular_function	GO:0016755	2	12	5.36	0.0411205	0.310297	dre:561287:f13a1b|dre:555962:tgm1l4	http://amigo.geneontology.org/amigo/term/GO:0016755
renal system process	biological_process	GO:0003014	2	12	5.36	0.0411205	0.310297	dre:563030:iqgap2|dre:260350:has2	http://amigo.geneontology.org/amigo/term/GO:0003014
sarcoplasm	cellular_component	GO:0016528	2	12	5.36	0.0411205	0.310297	dre:321064:klhl41b|dre:100148315:klhl41a	http://amigo.geneontology.org/amigo/term/GO:0016528
syncytium formation	biological_process	GO:0006949	2	12	5.36	0.0411205	0.310297	dre:415178:tmem8c|dre:30200:myog	http://amigo.geneontology.org/amigo/term/GO:0006949
endodermal cell fate commitment	biological_process	GO:0001711	2	12	5.36	0.0411205	0.310297	dre:368201:ved|dre:30333:pou5f3	http://amigo.geneontology.org/amigo/term/GO:0001711
neuromuscular junction development	biological_process	GO:0007528	2	12	5.36	0.0411205	0.310297	dre:558806:cacnb2b|dre:334526:musk	http://amigo.geneontology.org/amigo/term/GO:0007528
regulation of cellular metabolic process	biological_process	GO:0031323	42	1321	1.02	0.0422878	0.318059	dre:30146:lft2|dre:30674:tefa|dre:641560:slc7a7|dre:393733:fgf1a|dre:553293:pbxip1b|dre:259304:twsg1b|dre:30648:psme1|dre:556856:vgll2a|dre:30542:foxb1a|dre:30333:pou5f3|dre:140746:irx7|dre:30200:myog|dre:260350:has2|dre:324490:eif4ebp3l|dre:654446:ripply1|dre:324261:sp5l|dre:497167:nr6a1b|dre:406570:wfikkn1|dre:30506:nr6a1a|dre:360135:msgn1|dre:407613:rbfox1l|dre:565237:gcgrb|dre:368201:ved|dre:…	http://amigo.geneontology.org/amigo/term/GO:0031323
organic cyclic compound biosynthetic process	biological_process	GO:1901362	39	1213	1.03	0.0428308	0.321091	dre:30674:tefa|dre:393733:fgf1a|dre:553293:pbxip1b|dre:259304:twsg1b|dre:323269:zbtb16a|dre:556856:vgll2a|dre:30542:foxb1a|dre:30333:pou5f3|dre:140746:irx7|dre:58132:her7|dre:260350:has2|dre:497167:nr6a1b|dre:324261:sp5l|dre:565165:ch1073-143l10.2|dre:406404:ak3|dre:360135:msgn1|dre:368201:ved|dre:654446:ripply1|dre:325603:polr1b|dre:373131:hsd3b2|dre:368909:rrm2b|dre:30742:bmpr1ba|dre:30190:egr2…	http://amigo.geneontology.org/amigo/term/GO:1901362
vasculature development	biological_process	GO:0001944	10	219	1.47	0.0435435	0.324997	dre:259304:twsg1b|dre:555766:etv2|dre:393733:fgf1a|dre:565914:plekhh1|dre:445184:lpar2a|dre:30747:tek|dre:192294:tbx6|dre:260350:has2|dre:100332730:srpx2|dre:555778:slc2a1a	http://amigo.geneontology.org/amigo/term/GO:0001944
cell junction	cellular_component	GO:0030054	9	189	1.53	0.0436352	0.324997	dre:798001:grik1a|dre:570445:gja5b|dre:561491:chrm5b|dre:368619:cldn10a|dre:100150701:chrm4a|dre:30747:tek|dre:100004742:ch73-151m17.5|dre:566668:cx28.8|dre:568849:chrna2b	http://amigo.geneontology.org/amigo/term/GO:0030054
organic substance transport	biological_process	GO:0071702	18	477	1.21	0.044163	0.325816	dre:266721:trh|dre:777759:sytl1|dre:326634:slc14a2|dre:567117:slc7a9|dre:641560:slc7a7|dre:403021:LOC110438225|dre:559395:slc7a10b|dre:569098:slc6a6b|dre:322493:slc2a2|dre:563896:slc26a3.2|dre:559435:slc23a1|dre:100034412:pomcb|dre:553000:dkeyp-19e1.3|dre:556684:slc15a2|dre:334362:nol6|dre:449768:pttg1ipb|dre:555778:slc2a1a|dre:796120:dkey-238d18.4	http://amigo.geneontology.org/amigo/term/GO:0071702
hexose metabolic process	biological_process	GO:0019318	3	31	3.11	0.0443728	0.325816	dre:565237:gcgrb|dre:406473:pck2|dre:282672:fbp1b	http://amigo.geneontology.org/amigo/term/GO:0019318
perinuclear region of cytoplasm	cellular_component	GO:0048471	3	31	3.11	0.0443728	0.325816	dre:30263:ddx4|dre:30591:hsp90aa1.1|dre:266640:unc45b	http://amigo.geneontology.org/amigo/term/GO:0048471
serine-type endopeptidase inhibitor activity	molecular_function	GO:0004867	3	31	3.11	0.0443728	0.325816	dre:570642:wfikkn2b|dre:559444:dkey-117n7.5|dre:406570:wfikkn1	http://amigo.geneontology.org/amigo/term/GO:0004867
binding	molecular_function	GO:0005488	141	5137	0.88	0.0447129	0.325816	dre:30146:lft2|dre:557525:dkey-239i20.2|dre:337495:rnf41l|dre:777759:sytl1|dre:449954:LOC110437769|dre:100317496:lonrf1l|dre:30333:pou5f3|dre:324490:eif4ebp3l|dre:100148891:LOC108190947|dre:497167:nr6a1b|dre:777671:bhlha15|dre:30506:nr6a1a|dre:321224:hkdc1|dre:360135:msgn1|dre:30308:wnt10b|dre:325603:polr1b|dre:436723:meox1|dre:565237:gcgrb|dre:368201:ved|dre:30742:bmpr1ba|dre:100141365:ch211-244…	http://amigo.geneontology.org/amigo/term/GO:0005488
regulation of anatomical structure morphogenesis	biological_process	GO:0022603	9	190	1.52	0.0448015	0.325816	dre:334526:musk|dre:259304:twsg1b|dre:393733:fgf1a|dre:445189:optc|dre:368201:ved|dre:30333:pou5f3|dre:100000814:palmdb|dre:30200:myog|dre:260350:has2	http://amigo.geneontology.org/amigo/term/GO:0022603
embryonic skeletal system development	biological_process	GO:0048706	5	78	2.06	0.0448961	0.325816	dre:405866:ednrab|dre:556856:vgll2a|dre:140746:irx7|dre:431715:rbck1|dre:570746:zic2b	http://amigo.geneontology.org/amigo/term/GO:0048706
intrinsic component of membrane	cellular_component	GO:0031224	88	3066	0.92	0.0453766	0.325816	dre:80787:slc6a3|dre:326634:slc14a2|dre:563834:prtga|dre:561042:shisa2a|dre:415178:tmem8c|dre:100148465:malrd1|dre:797154:ch211-149e23.4|dre:678515:upk1a|dre:450076:arl6ip5a|dre:565237:gcgrb|dre:564474:slc1a8b|dre:30742:bmpr1ba|dre:564424:soat1|dre:558806:cacnb2b|dre:799648:muc13b|dre:793825:igflr1|dre:767662:slc25a38a|dre:560832:LOC103909479|dre:322493:slc2a2|dre:368909:rrm2b|dre:406828:faxdc2|d…	http://amigo.geneontology.org/amigo/term/GO:0031224
regulation of gene expression	biological_process	GO:0010468	35	1074	1.05	0.0454496	0.325816	dre:30674:tefa|dre:393733:fgf1a|dre:553293:pbxip1b|dre:259304:twsg1b|dre:323269:zbtb16a|dre:556856:vgll2a|dre:30190:egr2b|dre:30333:pou5f3|dre:140746:irx7|dre:30200:myog|dre:260350:has2|dre:324490:eif4ebp3l|dre:497167:nr6a1b|dre:324261:sp5l|dre:30506:nr6a1a|dre:360135:msgn1|dre:407613:rbfox1l|dre:654446:ripply1|dre:368201:ved|dre:561889:gra|dre:30742:bmpr1ba|dre:431765:nfil3-6|dre:555766:etv2|dre…	http://amigo.geneontology.org/amigo/term/GO:0010468
regulation of metabolic process	biological_process	GO:0019222	43	1366	1.01	0.0457495	0.325816	dre:30146:lft2|dre:30674:tefa|dre:641560:slc7a7|dre:393733:fgf1a|dre:553293:pbxip1b|dre:259304:twsg1b|dre:30648:psme1|dre:556856:vgll2a|dre:30542:foxb1a|dre:30333:pou5f3|dre:140746:irx7|dre:30200:myog|dre:260350:has2|dre:324490:eif4ebp3l|dre:654446:ripply1|dre:324261:sp5l|dre:497167:nr6a1b|dre:406570:wfikkn1|dre:30506:nr6a1a|dre:360135:msgn1|dre:407613:rbfox1l|dre:565237:gcgrb|dre:368201:ved|dre:…	http://amigo.geneontology.org/amigo/term/GO:0019222
membrane	cellular_component	GO:0016020	104	3689	0.91	0.046079	0.325816	dre:80787:slc6a3|dre:557525:dkey-239i20.2|dre:777759:sytl1|dre:326634:slc14a2|dre:767662:slc25a38a|dre:561042:shisa2a|dre:100000814:palmdb|dre:415178:tmem8c|dre:100148465:malrd1|dre:797154:ch211-149e23.4|dre:678515:upk1a|dre:450076:arl6ip5a|dre:565237:gcgrb|dre:564474:slc1a8b|dre:30742:bmpr1ba|dre:564424:soat1|dre:558806:cacnb2b|dre:799648:muc13b|dre:793825:igflr1|dre:563834:prtga|dre:560832:LOC1…	http://amigo.geneontology.org/amigo/term/GO:0016020
tube morphogenesis	biological_process	GO:0035239	7	133	1.69	0.0464181	0.325816	dre:437026:ccdc103|dre:558333:lmo7b|dre:393733:fgf1a|dre:565914:plekhh1|dre:30304:tdgf1|dre:565439:slc12a3|dre:260350:has2	http://amigo.geneontology.org/amigo/term/GO:0035239
aromatic compound biosynthetic process	biological_process	GO:0019438	38	1185	1.03	0.046534	0.325816	dre:30674:tefa|dre:393733:fgf1a|dre:553293:pbxip1b|dre:259304:twsg1b|dre:323269:zbtb16a|dre:556856:vgll2a|dre:30542:foxb1a|dre:30333:pou5f3|dre:140746:irx7|dre:58132:her7|dre:260350:has2|dre:497167:nr6a1b|dre:324261:sp5l|dre:565165:ch1073-143l10.2|dre:406404:ak3|dre:360135:msgn1|dre:368201:ved|dre:654446:ripply1|dre:325603:polr1b|dre:368909:rrm2b|dre:30742:bmpr1ba|dre:30190:egr2b|dre:431765:nfil3…	http://amigo.geneontology.org/amigo/term/GO:0019438
heterocycle biosynthetic process	biological_process	GO:0018130	38	1185	1.03	0.046534	0.325816	dre:30674:tefa|dre:393733:fgf1a|dre:553293:pbxip1b|dre:259304:twsg1b|dre:323269:zbtb16a|dre:556856:vgll2a|dre:30542:foxb1a|dre:30333:pou5f3|dre:140746:irx7|dre:58132:her7|dre:260350:has2|dre:497167:nr6a1b|dre:324261:sp5l|dre:565165:ch1073-143l10.2|dre:406404:ak3|dre:360135:msgn1|dre:368201:ved|dre:654446:ripply1|dre:325603:polr1b|dre:368909:rrm2b|dre:30742:bmpr1ba|dre:30190:egr2b|dre:431765:nfil3…	http://amigo.geneontology.org/amigo/term/GO:0018130
endonuclease activity, active with either ribo- or deoxyribonucleic acids and producing 5'-phosphomonoesters	molecular_function	GO:0016893	2	13	4.95	0.0467278	0.325816	dre:323746:LOC110439123|dre:323746:LOC110439122	http://amigo.geneontology.org/amigo/term/GO:0016893
floor plate development	biological_process	GO:0033504	2	13	4.95	0.0467278	0.325816	dre:30542:foxb1a|dre:30304:tdgf1	http://amigo.geneontology.org/amigo/term/GO:0033504
regulation of cell fate specification	biological_process	GO:0042659	2	13	4.95	0.0467278	0.325816	dre:368201:ved|dre:30333:pou5f3	http://amigo.geneontology.org/amigo/term/GO:0042659
organ formation	biological_process	GO:0048645	2	13	4.95	0.0467278	0.325816	dre:30146:lft2|dre:30304:tdgf1	http://amigo.geneontology.org/amigo/term/GO:0048645
peptide transport	biological_process	GO:0015833	2	13	4.95	0.0467278	0.325816	dre:556684:slc15a2|dre:266721:trh	http://amigo.geneontology.org/amigo/term/GO:0015833
neutral amino acid transmembrane transporter activity	molecular_function	GO:0015175	2	13	4.95	0.0467278	0.325816	dre:559395:slc7a10b|dre:100334171:slc6a19a.2	http://amigo.geneontology.org/amigo/term/GO:0015175
neuropeptide hormone activity	molecular_function	GO:0005184	2	13	4.95	0.0467278	0.325816	dre:266721:trh|dre:100034412:pomcb	http://amigo.geneontology.org/amigo/term/GO:0005184
sequence-specific DNA binding	molecular_function	GO:0043565	16	415	1.24	0.0476532	0.330715	dre:405777:pou1f1|dre:431765:nfil3-6|dre:30674:tefa|dre:555766:etv2|dre:497167:nr6a1b|dre:449954:LOC110437769|dre:30506:nr6a1a|dre:30543:sox21a|dre:558036:lmx1a|dre:30337:hoxb1a|dre:30542:foxb1a|dre:30333:pou5f3|dre:557500:nr1h5|dre:140746:irx7|dre:30200:myog|dre:436723:meox1	http://amigo.geneontology.org/amigo/term/GO:0043565
intracellular receptor signaling pathway	biological_process	GO:0030522	3	32	3.01	0.0477187	0.330715	dre:30506:nr6a1a|dre:497167:nr6a1b|dre:570746:zic2b	http://amigo.geneontology.org/amigo/term/GO:0030522
response to stimulus	biological_process	GO:0050896	73	2501	0.94	0.0487574	0.336896	dre:798390:s1pr3a|dre:246090:cygb1|dre:30674:tefa|dre:431725:91909|dre:100005108:slc26a6|dre:492350:s1pr5a|dre:368823:fkbp11|dre:561491:chrm5b|dre:393733:fgf1a|dre:570746:zic2b|dre:497646:gadd45bb|dre:259304:twsg1b|dre:406645:ctsba|dre:100537296:ltb4r2b|dre:405866:ednrab|dre:566118:adora2ab|dre:30542:foxb1a|dre:30304:tdgf1|dre:30333:pou5f3|dre:556684:slc15a2|dre:791563:wnt16|dre:337572:ctss2.2|dr…	http://amigo.geneontology.org/amigo/term/GO:0050896
nervous system development	biological_process	GO:0007399	25	726	1.11	0.0498689	0.343541	dre:334526:musk|dre:324261:sp5l|dre:641560:slc7a7|dre:403021:LOC110438225|dre:30337:hoxb1a|dre:323269:zbtb16a|dre:405866:ednrab|dre:555376:btd|dre:30542:foxb1a|dre:30304:tdgf1|dre:30333:pou5f3|dre:791563:wnt16|dre:140746:irx7|dre:260350:has2|dre:497167:nr6a1b|dre:30506:nr6a1a|dre:30308:wnt10b|dre:30144:wnt8b|dre:368201:ved|dre:60632:wnt3a|dre:30190:egr2b|dre:570746:zic2b|dre:322493:slc2a2|dre:445…	http://amigo.geneontology.org/amigo/term/GO:0007399
