# Supplementary material for: Systematic Identification of Long Noncoding RNAs during Three Key Organogenesis Stages in Zebrafish
Source: Int J Mol Sci. 2024 Mar 19;25(6):3440. doi: 10.3390/ijms25063440 (PMC10970532; doi:10.3390/ijms25063440)
Supplement: Supplementary file 1 [file ijms-25-03440-s001.zip › Table S11.xlsx]

## Sheet: Supplementary table S11
Table S11 KEGG enrichment analysis of upregulated DEGs betwween T1 and T2
Term	Database	ID	Input_number	Background_number	Rich_factor	P_Value	Corrected P_Value	Input	Hyperlink
Focal adhesion	KEGG PATHWAY	dre04510	99	245	2.64	1.26858e-20	1.80139e-18	dre:767790:pdgfab|dre:558958:lamc3|dre:415151:rac2|dre:447930:mylpfb|dre:30429:mylpfa|dre:100149028:0000000846|dre:678512:figf|dre:58037:actn3a|dre:323320:actn3b|dre:450006:myl9a|dre:252850:thbs4b|dre:567874:pak6b|dre:30592:myl7|dre:563053:capn2b|dre:541374:capn2a|dre:445091:92480|dre:386787:itga8|dre:405864:itgb1b.2|dre:100049705:lama2|dre:566796:lama4|dre:544667:flt1|dre:570868:itga1|dre:100003…	http://www.genome.jp/kegg-bin/show_pathway?dre04510/dre:447930%09red/dre:406728%09red/dre:100499533%09red/dre:405864%09red/dre:553699%09red/dre:541374%09red/dre:449679%09red/dre:322221%09red/dre:337158%09red/dre:394038%09red/dre:445091%09red/dre:100049705%09red/dre:415240%09red/dre:101910198%09red/dre:567110%09red/dre:321212%09red/dre:570772%09red/dre:567640%09red/dre:563053%09red/dre:560400%09re…
Adrenergic signaling in cardiomyocytes	KEGG PATHWAY	dre04261	73	200	2.39	8.62618e-14	6.12459e-12	dre:58114:actc1b|dre:558810:ppp2r2bb|dre:408256:actc1a|dre:64272:atp1b3b|dre:558248:adrb3a|dre:100037383:atp1b4|dre:557902:adcy2b|dre:550436:camk2a|dre:568759:cacna2d2a|dre:570652:adcy6a|dre:100001532:plcb3|dre:415175:tnnc1b|dre:30681:mapk12a|dre:353247:tnnc1a|dre:561737:158659|dre:436815:camk2d2|dre:101884360:LOC101884360|dre:562460:ppp2r5a|dre:562282:ppp2r5b|dre:568759:cacna2d2b|dre:101910198:a…	http://www.genome.jp/kegg-bin/show_pathway?dre04261/dre:100003220%09red/dre:100001532%09red/dre:324244%09red/dre:557902%09red/dre:64609%09red/dre:100037383%09red/dre:394174%09red/dre:558810%09red/dre:550436%09red/dre:415175%09red/dre:570210%09red/dre:565849%09red/dre:30616%09red/dre:562422%09red/dre:557430%09red/dre:570683%09red/dre:100148645%09red/dre:100149100%09red/dre:768300%09red/dre:1000373…
ECM-receptor interaction	KEGG PATHWAY	dre04512	44	80	3.6	1.9882e-13	9.41082e-12	dre:386787:itga8|dre:567640:ch211-241e1.3|dre:100049705:lama2|dre:566796:lama4|dre:394038:chad|dre:405864:itgb1b.2|dre:570868:itga1|dre:564005:col6a4a|dre:321212:col9a2|dre:567110:col9a3|dre:565373:agrn|dre:556874:col6a3|dre:572348:itga10|dre:568033:sv2a|dre:558958:lamc3|dre:562345:sv2c|dre:100331333:itga4|dre:556752:itgb8|dre:100149028:0000000846|dre:100536533:itga2.2|dre:100170785:col9a1a|dre:4…	http://www.genome.jp/kegg-bin/show_pathway?dre04512/dre:568033%09red/dre:100536533%09red/dre:101885690%09red/dre:252850%09red/dre:100499533%09red/dre:569755%09red/dre:286831%09red/dre:572348%09red/dre:566796%09red/dre:567771%09red/dre:405864%09red/dre:553699%09red/dre:100331333%09red/dre:100149028%09red/dre:337158%09red/dre:406548%09red/dre:565373%09red/dre:394038%09red/dre:100006427%09red/dre:10…
Cardiac muscle contraction	KEGG PATHWAY	dre04260	42	96	2.86	1.96827e-10	6.98736e-09	dre:58114:actc1b|dre:408256:actc1a|dre:64272:atp1b3b|dre:100037383:atp1b4|dre:415175:tnnc1b|dre:353247:tnnc1a|dre:568759:cacna2d2a|dre:408256:ch73-187m15.4|dre:30324:tpma|dre:568759:cacna2d2b|dre:100003329:cacng8b|dre:403310:cacna1da|dre:170581:cacna1c|dre:100003220:cacng6b|dre:100034580:cacng6a|dre:554103:cox7a2a|dre:100148645:cacna2d3|dre:570210:acta1a|dre:408256:acta1b|dre:436925:cacnb1|dre:64…	http://www.genome.jp/kegg-bin/show_pathway?dre04260/dre:100003220%09red/dre:324244%09red/dre:64609%09red/dre:678560%09red/dre:569770%09red/dre:415175%09red/dre:570210%09red/dre:30616%09red/dre:322013%09red/dre:100148645%09red/dre:768300%09red/dre:570683%09red/dre:64273%09red/dre:64272%09red/dre:568759%09red/dre:554103%09red/dre:30324%09red/dre:100037383%09red/dre:353247%09red/dre:64616%09red/dre:…
MAPK signaling pathway	KEGG PATHWAY	dre04010	82	315	1.7	3.92466e-09	1.1146e-07	dre:359830:fgf10a|dre:359834:tgfb1a|dre:566604:casp3b|dre:30681:mapk12a|dre:558453:rasgrp4|dre:777728:rps6ka1|dre:767790:pdgfab|dre:393733:fgf1a|dre:100003220:cacng6b|dre:369195:tgfb3|dre:100333948:mapk8ip1b|dre:30671:hsp70l|dre:100000665:dusp3a|dre:794574:ppp3ca|dre:568759:cacna2d2a|dre:100048921:flnca|dre:570288:flncb|dre:568759:cacna2d2b|dre:550554:ppp3cb|dre:561262:mapk8ip2|dre:100318355:mapk…	http://www.genome.jp/kegg-bin/show_pathway?dre04010/dre:100003220%09red/dre:101910198%09red/dre:569528%09red/dre:559524%09red/dre:403045%09red/dre:65090%09red/dre:798657%09red/dre:100000665%09red/dre:415151%09red/dre:30671%09red/dre:568315%09red/dre:798408%09red/dre:798771%09red/dre:550286%09red/dre:566604%09red/dre:403003%09red/dre:100318355%09red/dre:795492%09red/dre:100003329%09red/dre:561262%…
Calcium signaling pathway	KEGG PATHWAY	dre04020	70	257	1.78	1.15396e-08	2.73103e-07	dre:798565:ryr1a|dre:570245:ryr1b|dre:558248:adrb3a|dre:449707:mylk4b|dre:566845:mylk4a|dre:100003770:mylk5|dre:561635:mylk3|dre:556199:phka2|dre:103911964:ppifb|dre:100001532:plcb3|dre:415175:tnnc1b|dre:563654:nos2b|dre:353247:tnnc1a|dre:558878:trhra|dre:794574:ppp3ca|dre:58147:p2rx3a|dre:101884360:LOC101884360|dre:553489:slc8a1a|dre:767745:grin1a|dre:260440:atp2a1|dre:562796:cacna1bb|dre:60658:…	http://www.genome.jp/kegg-bin/show_pathway?dre04020/dre:100001532%09red/dre:557902%09red/dre:100038774%09red/dre:553489%09red/dre:449707%09red/dre:101885162%09red/dre:569528%09red/dre:767745%09red/dre:544664%09red/dre:562796%09red/dre:103911964%09red/dre:387296%09red/dre:561350%09red/dre:560561%09red/dre:406529%09red/dre:565669%09red/dre:569040%09red/dre:563654%09red/dre:415175%09red/dre:58147%09…
Regulation of actin cytoskeleton	KEGG PATHWAY	dre04810	70	269	1.7	5.26151e-08	1.02041e-06	dre:386787:itga8|dre:405864:itgb1b.2|dre:325881:f2|dre:449831:pip5k1ba|dre:402820:tmsb|dre:641575:actn2b|dre:570868:itga1|dre:566845:mylk4a|dre:100003770:mylk5|dre:100331333:itga4|dre:561635:mylk3|dre:406738:cfl1l|dre:572348:itga10|dre:359830:fgf10a|dre:403045:egf|dre:561737:158659|dre:798657:ch211-79m20.1|dre:405898:pak7|dre:399482:arpc5b|dre:100536317:ch73-116o1.2|dre:322221:165653|dre:560564:p…	http://www.genome.jp/kegg-bin/show_pathway?dre04810/dre:447930%09red/dre:101885790%09red/dre:100536533%09red/dre:449707%09red/dre:406728%09red/dre:798657%09red/dre:100499533%09red/dre:399482%09red/dre:394174%09red/dre:406738%09red/dre:572348%09red/dre:402820%09red/dre:550286%09red/dre:403001%09red/dre:403003%09red/dre:405864%09red/dre:641575%09red/dre:30592%09red/dre:325881%09red/dre:323320%09red…
Cell adhesion molecules (CAMs)	KEGG PATHWAY	dre04514	45	137	2.15	5.94777e-08	1.02041e-06	dre:405864:itgb1b.2|dre:100005261:jam2a|dre:562702:nlgn3a|dre:569386:pecam1|dre:569075:ntng1a|dre:450023:cldn5b|dre:100270764:cd40|dre:30726:cntn2|dre:100331333:itga4|dre:561971:vcam1b|dre:563598:nrxn3a|dre:556537:nrcama|dre:445070:cldnk|dre:565617:cdh15|dre:353150:cntn1a|dre:30634:nadl1.2|dre:114417:mpz|dre:81582:cldnc|dre:30291:cdh4|dre:556752:itgb8|dre:692273:cadm3|dre:81587:cldnh|dre:553785:l…	http://www.genome.jp/kegg-bin/show_pathway?dre04514/dre:556752%09red/dre:569386%09red/dre:81590%09red/dre:563598%09red/dre:114442%09red/dre:114441%09red/dre:556158%09red/dre:30634%09red/dre:30291%09red/dre:405864%09red/dre:100330246%09red/dre:140819%09red/dre:30726%09red/dre:445471%09red/dre:100332904%09red/dre:562702%09red/dre:100001136%09red/dre:445070%09red/dre:558326%09red/dre:100331333%09red…
Metabolic pathways	KEGG PATHWAY	dre01100	226	1275	1.16	6.46736e-08	1.02041e-06	dre:335715:mdh1ab|dre:558466:uckl1b|dre:449831:pip5k1ba|dre:100004977:mthfd2|dre:436903:bpgm|dre:553754:st8sia5|dre:338290:hmbsb|dre:399662:mdh1aa|dre:553595:impa2|dre:100001532:plcb3|dre:541517:mtmr1b|dre:100333333:mgat4c|dre:431727:mgat4b|dre:100073330:pts|dre:100330160:nampta|dre:60658:nos1|dre:557232:aspa|dre:334561:acsl4b|dre:394156:acadl|dre:445182:auh|dre:557708:ch211-199m3.4|dre:431754:ac…	http://www.genome.jp/kegg-bin/show_pathway?dre01100/dre:100001532%09red/dre:406330%09red/dre:751596%09red/dre:64607%09red/dre:64815%09red/dre:100329827%09red/dre:393778%09red/dre:100333145%09red/dre:192309%09red/dre:386951%09red/dre:553754%09red/dre:563806%09red/dre:378962%09red/dre:378963%09red/dre:563180%09red/dre:553595%09red/dre:436919%09red/dre:567798%09red/dre:334561%09red/dre:393864%09red/…
Glycolysis / Gluconeogenesis	KEGG PATHWAY	dre00010	31	73	2.78	7.55875e-08	1.07334e-06	dre:445094:pkmb|dre:568001:pfkmb|dre:447836:pfkma|dre:246095:gpib|dre:246094:gpia|dre:445326:akr1a1a|dre:406696:pgk1|dre:436903:bpgm|dre:394000:pgm1|dre:405822:pgm2|dre:335817:pkma|dre:402874:eno2|dre:378963:eno3|dre:563180:g6pca.2|dre:334116:eno1a|dre:570106:pfkla|dre:560753:tpi1b|dre:192309:tpi1a|dre:406367:gapdhs|dre:406496:aldoab|dre:572733:pgam2|dre:369193:aldocb|dre:100005587:aldh9a1a.1|dre…	http://www.genome.jp/kegg-bin/show_pathway?dre00010/dre:335817%09red/dre:406696%09red/dre:405822%09red/dre:447836%09red/dre:445326%09red/dre:114551%09red/dre:192309%09red/dre:378963%09red/dre:369193%09red/dre:246094%09red/dre:246095%09red/dre:334197%09red/dre:445094%09red/dre:572733%09red/dre:406367%09red/dre:560753%09red/dre:100005587%09red/dre:317743%09red/dre:563180%09red/dre:568001%09red/dre:…
Carbon metabolism	KEGG PATHWAY	dre01200	41	125	2.14	2.32228e-07	2.99786e-06	dre:335715:mdh1ab|dre:399662:mdh1aa|dre:568001:pfkmb|dre:447836:pfkma|dre:246094:gpia|dre:445500:sdhdb|dre:402827:hao1|dre:246095:gpib|dre:492719:me3|dre:445233:me2|dre:406330:got1|dre:406696:pgk1|dre:402874:eno2|dre:335817:pkma|dre:386951:idh2|dre:100148522:ch211-217a12.1|dre:445094:pkmb|dre:550494:esd|dre:327512:psat1|dre:445290:acat1|dre:30643:acat2|dre:378963:eno3|dre:393884:sdha|dre:334116:e…	http://www.genome.jp/kegg-bin/show_pathway?dre01200/dre:406330%09red/dre:406696%09red/dre:406283%09red/dre:192309%09red/dre:335974%09red/dre:30068%09red/dre:406405%09red/dre:335715%09red/dre:402827%09red/dre:447836%09red/dre:386951%09red/dre:399662%09red/dre:100148522%09red/dre:369193%09red/dre:246094%09red/dre:246095%09red/dre:373092%09red/dre:550494%09red/dre:572733%09red/dre:445094%09red/dre:3…
AGE-RAGE signaling pathway in diabetic complications	KEGG PATHWAY	dre04933	39	124	2.06	1.07161e-06	1.26807e-05	dre:100001532:plcb3|dre:566604:casp3b|dre:30498:egr1|dre:369197:stat5a|dre:561971:vcam1b|dre:30681:mapk12a|dre:561737:158659|dre:567257:f3a|dre:100332055:prkceb|dre:567969:foxo1b|dre:550423:f3b|dre:359834:tgfb1a|dre:100006675:prkcba|dre:30682:vegfaa|dre:570772:bcl2a|dre:558154:vegfab|dre:571865:LOC571865|dre:678512:figf|dre:369195:tgfb3|dre:325675:col1a1b|dre:568315:nfatc1|dre:394174:pik3cd|dre:7…	http://www.genome.jp/kegg-bin/show_pathway?dre04933/dre:100001532%09red/dre:101910198%09red/dre:568315%09red/dre:100332055%09red/dre:550286%09red/dre:566604%09red/dre:565669%09red/dre:569040%09red/dre:678512%09red/dre:337179%09red/dre:337158%09red/dre:369195%09red/dre:394174%09red/dre:359834%09red/dre:497384%09red/dre:571865%09red/dre:562552%09red/dre:30681%09red/dre:30682%09red/dre:323588%09red/…
Biosynthesis of amino acids	KEGG PATHWAY	dre01230	31	86	2.36	1.32992e-06	1.45268e-05	dre:568001:pfkmb|dre:447836:pfkma|dre:334195:mat1a|dre:406330:got1|dre:406696:pgk1|dre:386951:idh2|dre:100148522:ch211-217a12.1|dre:402874:eno2|dre:327512:psat1|dre:335817:pkma|dre:445094:pkmb|dre:378963:eno3|dre:378962:pah|dre:100149838:pycr1b|dre:334116:eno1a|dre:447864:ass1|dre:570106:pfkla|dre:560753:tpi1b|dre:192309:tpi1a|dre:794667:otc|dre:550524:cbsa|dre:572733:pgam2|dre:369193:aldocb|dre:…	http://www.genome.jp/kegg-bin/show_pathway?dre01230/dre:406330%09red/dre:406696%09red/dre:192309%09red/dre:335974%09red/dre:794667%09red/dre:447836%09red/dre:386951%09red/dre:378962%09red/dre:100148522%09red/dre:369193%09red/dre:555623%09red/dre:557186%09red/dre:572733%09red/dre:327512%09red/dre:335817%09red/dre:402874%09red/dre:445094%09red/dre:317743%09red/dre:568001%09red/dre:447864%09red/dre:…
Pyruvate metabolism	KEGG PATHWAY	dre00620	19	43	2.89	1.55161e-05	0.000157378	dre:335715:mdh1ab|dre:399662:mdh1aa|dre:334208:ldhd|dre:445290:acat1|dre:334197:aldh7a1|dre:335817:pkma|dre:445094:pkmb|dre:402985:grhprb|dre:30643:acat2|dre:114551:pklr|dre:406405:mdh2|dre:492719:me3|dre:445233:me2|dre:393938:fh|dre:368213:glo1|dre:100005587:aldh9a1a.1|dre:393462:aldh2.1|dre:30496:ldha|dre:368239:aldh2.2	http://www.genome.jp/kegg-bin/show_pathway?dre00620/dre:335817%09red/dre:334208%09red/dre:445233%09red/dre:445290%09red/dre:368213%09red/dre:100005587%09red/dre:334197%09red/dre:406405%09red/dre:402985%09red/dre:393938%09red/dre:30496%09red/dre:114551%09red/dre:335715%09red/dre:30643%09red/dre:368239%09red/dre:393462%09red/dre:492719%09red/dre:399662%09red/dre:445094%09red
Tight junction	KEGG PATHWAY	dre04530	45	179	1.64	2.39762e-05	0.000226975	dre:100005261:jam2a|dre:386711:myh6|dre:641575:actn2b|dre:561431:myh9b|dre:450023:cldn5b|dre:334274:myhc4|dre:558810:ppp2r2bb|dre:100332055:prkceb|dre:100536317:ch73-116o1.2|dre:322221:165653|dre:445070:cldnk|dre:101910198:akt1|dre:30616:vmhc|dre:81582:cldnc|dre:100006675:prkcba|dre:450006:myl9a|dre:100006888:gnai3|dre:447930:mylpfb|dre:30429:mylpfa|dre:563056:hcls1|dre:81587:cldnh|dre:550431:cld…	http://www.genome.jp/kegg-bin/show_pathway?dre04530/dre:447930%09red/dre:81590%09red/dre:100332055%09red/dre:550286%09red/dre:386711%09red/dre:641575%09red/dre:30592%09red/dre:30616%09red/dre:323320%09red/dre:554168%09red/dre:322221%09red/dre:100330246%09red/dre:58142%09red/dre:334274%09red/dre:768300%09red/dre:497384%09red/dre:246275%09red/dre:559392%09red/dre:100001136%09red/dre:100006888%09red…
Endocytosis	KEGG PATHWAY	dre04144	69	340	1.33	9.32654e-05	0.00082773	dre:445047:arf3a|dre:497629:kitb|dre:449831:pip5k1ba|dre:337401:ehd2b|dre:558248:adrb3a|dre:100037315:adrb2b|dre:561288:grk6|dre:796345:dnajc6|dre:797187:iqsec2b|dre:406669:pdcd6ip|dre:557199:psd2|dre:565109:agap2|dre:368822:arf3b|dre:337495:rnf41l|dre:571453:epn3b|dre:100151491:wipf1b|dre:64274:csf1ra|dre:368323:ch211-204c21.1|dre:791212:158296|dre:359834:tgfb1a|dre:415190:86896|dre:100307098:dn…	http://www.genome.jp/kegg-bin/show_pathway?dre04144/dre:494477%09red/dre:445047%09red/dre:565563%09red/dre:368323%09red/dre:403045%09red/dre:100148736%09red/dre:797355%09red/dre:544664%09red/dre:560461%09red/dre:402861%09red/dre:797187%09red/dre:561879%09red/dre:406525%09red/dre:550286%09red/dre:436828%09red/dre:565109%09red/dre:447839%09red/dre:796345%09red/dre:399482%09red/dre:571453%09red/dre:…
GnRH signaling pathway	KEGG PATHWAY	dre04912	33	124	1.74	0.000112025	0.000935741	dre:100001532:plcb3|dre:373882:mmp14a|dre:566945:mmp14b|dre:557902:adcy2b|dre:550436:camk2a|dre:570652:adcy6a|dre:30681:mapk12a|dre:101884360:LOC101884360|dre:797938:hbegfa|dre:403310:cacna1da|dre:170581:cacna1c|dre:100006675:prkcba|dre:445208:camk2d1|dre:436815:camk2d2|dre:406660:calm1b|dre:406660:calm3a|dre:550286:hrasa|dre:406728:map2k1|dre:569698:mapk10|dre:562064:camk2b1|dre:100333967:ch73-3…	http://www.genome.jp/kegg-bin/show_pathway?dre04912/dre:100001532%09red/dre:797938%09red/dre:406728%09red/dre:557902%09red/dre:560211%09red/dre:550286%09red/dre:550436%09red/dre:566945%09red/dre:556641%09red/dre:337179%09red/dre:567611%09red/dre:373882%09red/dre:497384%09red/dre:570683%09red/dre:101884360%09red/dre:562552%09red/dre:30681%09red/dre:406660%09red/dre:570652%09red/dre:170581%09red/dr…
Fatty acid degradation	KEGG PATHWAY	dre00071	17	43	2.59	0.000127907	0.00100904	dre:445121:hadh|dre:100005717:cpt2|dre:334561:acsl4b|dre:406421:acox3|dre:393860:gcdha|dre:560000:cpt1ab|dre:566863:acsl6|dre:555308:acsl1a|dre:445290:acat1|dre:431754:acaa1|dre:334197:aldh7a1|dre:368239:aldh2.2|dre:100005587:aldh9a1a.1|dre:393462:aldh2.1|dre:394156:acadl|dre:406283:acadm|dre:30643:acat2	http://www.genome.jp/kegg-bin/show_pathway?dre00071/dre:394156%09red/dre:431754%09red/dre:445290%09red/dre:406283%09red/dre:334561%09red/dre:566863%09red/dre:393860%09red/dre:406421%09red/dre:393462%09red/dre:334197%09red/dre:100005717%09red/dre:30643%09red/dre:555308%09red/dre:368239%09red/dre:445121%09red/dre:560000%09red/dre:100005587%09red
Vascular smooth muscle contraction	KEGG PATHWAY	dre04270	36	144	1.63	0.000162409	0.0012138	dre:100001532:plcb3|dre:568554:kcnma1a|dre:449707:mylk4b|dre:566845:mylk4a|dre:100003770:mylk5|dre:561635:mylk3|dre:550561:ppp1r14aa|dre:570652:adcy6a|dre:101884360:LOC101884360|dre:100332055:prkceb|dre:100331745:npr2|dre:445508:calcrla|dre:403310:cacna1da|dre:101885790:LOC101885790|dre:170581:cacna1c|dre:100149324:proca1|dre:100006675:prkcba|dre:569510:mylka|dre:406660:calm1b|dre:100007315:91818…	http://www.genome.jp/kegg-bin/show_pathway?dre04270/dre:100001532%09red/dre:557902%09red/dre:101885790%09red/dre:322909%09red/dre:406728%09red/dre:100149324%09red/dre:100331745%09red/dre:100332055%09red/dre:568554%09red/dre:561406%09red/dre:100149100%09red/dre:567611%09red/dre:100003770%09red/dre:497384%09red/dre:570683%09red/dre:101884360%09red/dre:550561%09red/dre:561635%09red/dre:560653%09red/…
Phagosome	KEGG PATHWAY	dre04145	37	156	1.55	0.00032082	0.00227782	dre:386787:itga8|dre:405864:itgb1b.2|dre:100005026:rilp|dre:561525:dync1i1|dre:386701:tubb5|dre:554127:tubb2|dre:445164:tuba8l3|dre:558552:tubb1|dre:100137128:hbl4|dre:492459:colec11|dre:373080:tuba1b|dre:403131:tlr4ba|dre:494039:c3a.6|dre:565074:c3a.3|dre:60658:nos1|dre:30443:ctslb|dre:569124:stx12l|dre:325317:calr|dre:321046:c3a.1|dre:561469:atp6v0a2a|dre:100002113:coro1a|dre:767746:153426|dre:…	http://www.genome.jp/kegg-bin/show_pathway?dre04145/dre:445164%09red/dre:100137128%09red/dre:100536533%09red/dre:494477%09red/dre:252850%09red/dre:767746%09red/dre:553691%09red/dre:405864%09red/dre:378966%09red/dre:561525%09red/dre:100286774%09red/dre:335798%09red/dre:557797%09red/dre:325317%09red/dre:449655%09red/dre:569124%09red/dre:558552%09red/dre:386701%09red/dre:100002113%09red/dre:10000502…
Valine, leucine and isoleucine degradation	KEGG PATHWAY	dre00280	18	53	2.22	0.000378273	0.00255785	dre:445121:hadh|dre:450078:hsd17b10|dre:560273:LOC797311|dre:64265:aox5|dre:570457:aox6|dre:394130:acad8|dre:445182:auh|dre:334197:aldh7a1|dre:30643:acat2|dre:619269:agxt2|dre:445290:acat1|dre:431754:acaa1|dre:560273:oxct1b|dre:368239:aldh2.2|dre:100005587:aldh9a1a.1|dre:393462:aldh2.1|dre:406283:acadm|dre:394135:hibadhb	http://www.genome.jp/kegg-bin/show_pathway?dre00280/dre:570457%09red/dre:431754%09red/dre:445290%09red/dre:560273%09red/dre:445182%09red/dre:619269%09red/dre:394130%09red/dre:334197%09red/dre:406283%09red/dre:394135%09red/dre:30643%09red/dre:64265%09red/dre:368239%09red/dre:393462%09red/dre:445121%09red/dre:100005587%09red/dre:450078%09red
ErbB signaling pathway	KEGG PATHWAY	dre04012	29	112	1.69	0.00041333	0.00266786	dre:550436:camk2a|dre:369197:stat5a|dre:561737:158659|dre:797938:hbegfa|dre:405898:pak7|dre:101910198:akt1|dre:100006675:prkcba|dre:445208:camk2d1|dre:567874:pak6b|dre:436815:camk2d2|dre:394174:pik3cd|dre:550286:hrasa|dre:406598:pik3cg|dre:406728:map2k1|dre:569698:mapk10|dre:562064:camk2b1|dre:100333967:ch73-374l24.1|dre:101885162:ch73-383l1.1|dre:325084:src|dre:562011:shc2|dre:100332111:shc3|dre…	http://www.genome.jp/kegg-bin/show_pathway?dre04012/dre:101910198%09red/dre:403045%09red/dre:406728%09red/dre:564584%09red/dre:544664%09red/dre:100332111%09red/dre:550286%09red/dre:550436%09red/dre:101882495%09red/dre:369197%09red/dre:101885162%09red/dre:394174%09red/dre:497384%09red/dre:405898%09red/dre:567874%09red/dre:797938%09red/dre:323588%09red/dre:325084%09red/dre:562011%09red/dre:436815%0…
Phosphatidylinositol signaling system	KEGG PATHWAY	dre04070	28	109	1.68	0.000572016	0.00353158	dre:100001532:plcb3|dre:559103:inpp5d|dre:553380:dgkza|dre:553595:impa2|dre:449831:pip5k1ba|dre:541517:mtmr1b|dre:561737:158659|dre:724010:dgkaa|dre:100333967:ch73-374l24.1|dre:100006675:prkcba|dre:100331649:dgki|dre:792527:inpp4ab|dre:100317089:inpp5jb|dre:406660:calm1b|dre:406660:calm3a|dre:394174:pik3cd|dre:436662:ip6k2b|dre:322041:ip6k2a|dre:569040:plcd3a|dre:567728:LOC567728|dre:406598:pik3c…	http://www.genome.jp/kegg-bin/show_pathway?dre04070/dre:100001532%09red/dre:553380%09red/dre:100331649%09red/dre:565669%09red/dre:569040%09red/dre:553595%09red/dre:556748%09red/dre:567611%09red/dre:541517%09red/dre:394174%09red/dre:497384%09red/dre:792527%09red/dre:100317089%09red/dre:559198%09red/dre:323588%09red/dre:724010%09red/dre:406660%09red/dre:561737%09red/dre:406598%09red/dre:100006675%0…
Gap junction	KEGG PATHWAY	dre04540	31	127	1.6	0.000625559	0.00370123	dre:100001532:plcb3|dre:558248:adrb3a|dre:767790:pdgfab|dre:386701:tubb5|dre:554127:tubb2|dre:557902:adcy2b|dre:445164:tuba8l3|dre:558552:tubb1|dre:570652:adcy6a|dre:378444:LOC100334937|dre:798657:ch211-79m20.1|dre:101884360:LOC101884360|dre:30236:cx43|dre:560564:pdgfc|dre:556339:LOC556339|dre:100006675:prkcba|dre:767746:153426|dre:406303:tuba2|dre:378719:drd2b|dre:373080:tuba1b|dre:550286:hrasa|…	http://www.genome.jp/kegg-bin/show_pathway?dre04540/dre:100001532%09red/dre:445164%09red/dre:403045%09red/dre:100535718%09red/dre:558552%09red/dre:767746%09red/dre:556339%09red/dre:550286%09red/dre:406728%09red/dre:335798%09red/dre:373080%09red/dre:767790%09red/dre:378444%09red/dre:386701%09red/dre:497384%09red/dre:101884360%09red/dre:100006888%09red/dre:557902%09red/dre:406303%09red/dre:570652%0…
Starch and sucrose metabolism	KEGG PATHWAY	dre00500	15	42	2.34	0.000742931	0.00421985	dre:567798:agla|dre:555748:ugp2a|dre:394000:pgm1|dre:406731:ugt1ab|dre:553655:pygma|dre:394155:gys1|dre:100148922:si|dre:373082:gys2|dre:559212:gbe1b|dre:405822:pgm2|dre:246094:gpia|dre:246095:gpib|dre:563180:g6pca.2|dre:562399:enpp1|dre:641488:ugt1a1	http://www.genome.jp/kegg-bin/show_pathway?dre00500/dre:563180%09red/dre:394155%09red/dre:246095%09red/dre:373082%09red/dre:406731%09red/dre:405822%09red/dre:559212%09red/dre:641488%09red/dre:394000%09red/dre:567798%09red/dre:562399%09red/dre:553655%09red/dre:246094%09red/dre:100148922%09red/dre:555748%09red
Melanogenesis	KEGG PATHWAY	dre04916	32	138	1.52	0.00107641	0.00587886	dre:393801:gnao1b|dre:557384:fzd1|dre:497629:kitb|dre:393760:gnao1a|dre:100148840:wnt7bb|dre:557902:adcy2b|dre:550436:camk2a|dre:570652:adcy6a|dre:100001532:plcb3|dre:101884360:LOC101884360|dre:58074:dct|dre:100006675:prkcba|dre:445208:camk2d1|dre:436815:camk2d2|dre:406660:calm1b|dre:406660:calm3a|dre:565714:wnt7aa|dre:550286:hrasa|dre:406728:map2k1|dre:562064:camk2b1|dre:58032:edn1|dre:100333967…	http://www.genome.jp/kegg-bin/show_pathway?dre04916/dre:100001532%09red/dre:557902%09red/dre:406728%09red/dre:561831%09red/dre:550286%09red/dre:550436%09red/dre:100333145%09red/dre:497384%09red/dre:437022%09red/dre:101884360%09red/dre:30207%09red/dre:100006888%09red/dre:569863%09red/dre:393801%09red/dre:100148840%09red/dre:751644%09red/dre:406660%09red/dre:570652%09red/dre:557384%09red/dre:565677…
Alanine, aspartate and glutamate metabolism	KEGG PATHWAY	dre00250	14	40	2.29	0.00129109	0.00679016	dre:100329827:gad1a|dre:373092:glud1b|dre:100148522:ch211-217a12.1|dre:378441:gad1b|dre:564746:glsb|dre:619269:agxt2|dre:335974:got2b|dre:550502:adss|dre:565235:aldh5a1|dre:406330:got1|dre:447864:ass1|dre:555623:cps1|dre:550403:gad2|dre:557232:aspa	http://www.genome.jp/kegg-bin/show_pathway?dre00250/dre:100329827%09red/dre:406330%09red/dre:373092%09red/dre:550403%09red/dre:335974%09red/dre:447864%09red/dre:555623%09red/dre:619269%09red/dre:378441%09red/dre:564746%09red/dre:550502%09red/dre:557232%09red/dre:565235%09red/dre:100148522%09red
Porphyrin and chlorophyll metabolism	KEGG PATHWAY	dre00860	12	31	2.53	0.00141244	0.0071631	dre:550338:alad|dre:338290:hmbsb|dre:406731:ugt1ab|dre:321294:cpox|dre:664750:ppox|dre:64607:alas2|dre:30617:urod|dre:436959:blvrb|dre:84702:cp|dre:791518:hmox1a|dre:641488:ugt1a1|dre:58215:fech	http://www.genome.jp/kegg-bin/show_pathway?dre00860/dre:406731%09red/dre:58215%09red/dre:64607%09red/dre:664750%09red/dre:338290%09red/dre:641488%09red/dre:436959%09red/dre:321294%09red/dre:791518%09red/dre:84702%09red/dre:550338%09red/dre:30617%09red
Insulin signaling pathway	KEGG PATHWAY	dre04910	37	173	1.4	0.00163189	0.00799064	dre:335232:prkab1b|dre:556199:phka2|dre:793274:srebf1|dre:561737:158659|dre:567969:foxo1b|dre:768121:foxo1a|dre:140819:ptprfa|dre:406660:calm3a|dre:572074:prkaa2|dre:572001:irs2b|dre:563180:g6pca.2|dre:572183:phka1a|dre:406660:calm1b|dre:570761:prkag2a|dre:327510:rhoq|dre:394174:pik3cd|dre:568316:prkag2b|dre:550286:hrasa|dre:553655:pygma|dre:406728:map2k1|dre:100331387:prkar2b|dre:569698:mapk10|d…	http://www.genome.jp/kegg-bin/show_pathway?dre04910/dre:100331387%09red/dre:572001%09red/dre:406728%09red/dre:568316%09red/dre:570761%09red/dre:100332111%09red/dre:550286%09red/dre:563180%09red/dre:140819%09red/dre:394155%09red/dre:793274%09red/dre:556199%09red/dre:554046%09red/dre:100002756%09red/dre:678619%09red/dre:335232%09red/dre:553655%09red/dre:327510%09red/dre:541523%09red/dre:101910198%0…
Arginine and proline metabolism	KEGG PATHWAY	dre00330	17	57	1.95	0.00177619	0.00840728	dre:335974:got2b|dre:405806:hoga1|dre:327506:ckmt2a|dre:30095:ckma|dre:60658:nos1|dre:140744:ckbb|dre:393462:aldh2.1|dre:100005587:aldh9a1a.1|dre:565700:sat1a.1|dre:405800:dao.2|dre:334197:aldh7a1|dre:368239:aldh2.2|dre:100149838:pycr1b|dre:436664:92040|dre:406330:got1|dre:557186:aldh18a1|dre:563654:nos2b	http://www.genome.jp/kegg-bin/show_pathway?dre00330/dre:436664%09red/dre:140744%09red/dre:406330%09red/dre:565700%09red/dre:100005587%09red/dre:335974%09red/dre:30095%09red/dre:405806%09red/dre:563654%09red/dre:334197%09red/dre:100149838%09red/dre:557186%09red/dre:405800%09red/dre:60658%09red/dre:368239%09red/dre:393462%09red/dre:327506%09red
Tyrosine metabolism	KEGG PATHWAY	dre00350	12	33	2.38	0.0021641	0.00991299	dre:64265:aox5|dre:570457:aox6|dre:100331172:epx|dre:437022:tyrp1b|dre:100333145:tyrp1a|dre:394142:hpda|dre:335974:got2b|dre:259189:hgd|dre:406330:got1|dre:58074:dct|dre:30207:tyr|dre:751785:aldh1a3	http://www.genome.jp/kegg-bin/show_pathway?dre00350/dre:58074%09red/dre:406330%09red/dre:394142%09red/dre:570457%09red/dre:751785%09red/dre:335974%09red/dre:437022%09red/dre:259189%09red/dre:100333145%09red/dre:64265%09red/dre:100331172%09red/dre:30207%09red
Adipocytokine signaling pathway	KEGG PATHWAY	dre04920	22	87	1.65	0.00248735	0.0110376	dre:335232:prkab1b|dre:100334818:LOC100334818|dre:570761:prkag2a|dre:568316:prkag2b|dre:334561:acsl4b|dre:406471:tnfrsf1a|dre:566863:acsl6|dre:572074:prkaa2|dre:572001:irs2b|dre:563180:g6pca.2|dre:555578:rxraa|dre:100037357:tnfrsf1b|dre:678619:prkag3b|dre:567241:lepr|dre:569698:mapk10|dre:100321338:slc2a1b|dre:555778:slc2a1a|dre:393426:ptpn11b|dre:553319:prkag3a|dre:560000:cpt1ab|dre:555308:acsl1…	http://www.genome.jp/kegg-bin/show_pathway?dre04920/dre:555778%09red/dre:568316%09red/dre:555578%09red/dre:570761%09red/dre:563180%09red/dre:567241%09red/dre:572074%09red/dre:334561%09red/dre:678619%09red/dre:335232%09red/dre:560000%09red/dre:101910198%09red/dre:100037357%09red/dre:100321338%09red/dre:406471%09red/dre:100334818%09red/dre:572001%09red/dre:555308%09red/dre:393426%09red/dre:553319%0…
Arginine biosynthesis	KEGG PATHWAY	dre00220	10	25	2.62	0.00286477	0.0123272	dre:60658:nos1|dre:100148522:ch211-217a12.1|dre:373092:glud1b|dre:794667:otc|dre:564746:glsb|dre:335974:got2b|dre:563654:nos2b|dre:406330:got1|dre:447864:ass1|dre:555623:cps1	http://www.genome.jp/kegg-bin/show_pathway?dre00220/dre:406330%09red/dre:373092%09red/dre:447864%09red/dre:555623%09red/dre:335974%09red/dre:794667%09red/dre:563654%09red/dre:60658%09red/dre:564746%09red/dre:100148522%09red
Cysteine and methionine metabolism	KEGG PATHWAY	dre00270	15	50	1.96	0.00307628	0.012848	dre:335715:mdh1ab|dre:450084:gss|dre:406330:got1|dre:798918:ahcyl1|dre:553187:dnmt3aa|dre:553189:dnmt3ab|dre:334195:mat1a|dre:619269:agxt2|dre:399662:mdh1aa|dre:550524:cbsa|dre:406405:mdh2|dre:791167:158222|dre:335974:got2b|dre:387530:ahcy|dre:30496:ldha	http://www.genome.jp/kegg-bin/show_pathway?dre00270/dre:450084%09red/dre:406330%09red/dre:553189%09red/dre:791167%09red/dre:553187%09red/dre:335974%09red/dre:798918%09red/dre:619269%09red/dre:406405%09red/dre:550524%09red/dre:387530%09red/dre:30496%09red/dre:335715%09red/dre:399662%09red/dre:334195%09red
Pentose phosphate pathway	KEGG PATHWAY	dre00030	11	31	2.32	0.00380345	0.0154311	dre:570106:pfkla|dre:568001:pfkmb|dre:447836:pfkma|dre:394000:pgm1|dre:405822:pgm2|dre:406496:aldoab|dre:246095:gpib|dre:246094:gpia|dre:369193:aldocb|dre:450077:dera|dre:560944:pfkpa	http://www.genome.jp/kegg-bin/show_pathway?dre00030/dre:369193%09red/dre:246094%09red/dre:246095%09red/dre:568001%09red/dre:406496%09red/dre:394000%09red/dre:570106%09red/dre:560944%09red/dre:447836%09red/dre:450077%09red/dre:405822%09red
PPAR signaling pathway	KEGG PATHWAY	dre03320	18	68	1.73	0.00392628	0.015487	dre:334529:aqp7|dre:58128:fabp7a|dre:100005717:cpt2|dre:334561:acsl4b|dre:406421:acox3|dre:560000:cpt1ab|dre:566863:acsl6|dre:555308:acsl1a|dre:406283:acadm|dre:791610:fabp1a|dre:431754:acaa1|dre:30354:lpl|dre:171478:fabp3|dre:100002756:sorbs1|dre:553512:slc27a1b|dre:394156:acadl|dre:492647:angptl4|dre:555578:rxraa	http://www.genome.jp/kegg-bin/show_pathway?dre03320/dre:394156%09red/dre:30354%09red/dre:431754%09red/dre:334561%09red/dre:566863%09red/dre:100002756%09red/dre:406421%09red/dre:791610%09red/dre:555578%09red/dre:171478%09red/dre:100005717%09red/dre:406283%09red/dre:555308%09red/dre:58128%09red/dre:492647%09red/dre:560000%09red/dre:553512%09red/dre:334529%09red
Pentose and glucuronate interconversions	KEGG PATHWAY	dre00040	10	27	2.42	0.00445796	0.0171089	dre:393462:aldh2.1|dre:751596:cryl1|dre:555748:ugp2a|dre:406731:ugt1ab|dre:570613:sord|dre:445326:akr1a1a|dre:368239:aldh2.2|dre:406433:dhdhl|dre:393350:xylb|dre:641488:ugt1a1	http://www.genome.jp/kegg-bin/show_pathway?dre00040/dre:751596%09red/dre:570613%09red/dre:393462%09red/dre:406731%09red/dre:641488%09red/dre:445326%09red/dre:406433%09red/dre:393350%09red/dre:368239%09red/dre:555748%09red
beta-Alanine metabolism	KEGG PATHWAY	dre00410	11	32	2.25	0.00462536	0.0172842	dre:100037349:mlycd|dre:378441:gad1b|dre:405829:dpydb|dre:100329827:gad1a|dre:334197:aldh7a1|dre:368239:aldh2.2|dre:100005587:aldh9a1a.1|dre:393462:aldh2.1|dre:406283:acadm|dre:550403:gad2|dre:751785:aldh1a3	http://www.genome.jp/kegg-bin/show_pathway?dre00410/dre:751785%09red/dre:405829%09red/dre:100329827%09red/dre:550403%09red/dre:378441%09red/dre:393462%09red/dre:334197%09red/dre:100037349%09red/dre:406283%09red/dre:368239%09red/dre:100005587%09red
Butanoate metabolism	KEGG PATHWAY	dre00650	9	24	2.45	0.00642341	0.0228031	dre:445121:hadh|dre:560273:LOC797311|dre:378441:gad1b|dre:100329827:gad1a|dre:445290:acat1|dre:30643:acat2|dre:560273:oxct1b|dre:565235:aldh5a1|dre:550403:gad2	http://www.genome.jp/kegg-bin/show_pathway?dre00650/dre:100329827%09red/dre:445290%09red/dre:560273%09red/dre:378441%09red/dre:550403%09red/dre:30643%09red/dre:445121%09red/dre:565235%09red
Histidine metabolism	KEGG PATHWAY	dre00340	9	24	2.45	0.00642341	0.0228031	dre:557232:aspa|dre:556744:uroc1|dre:394052:ftcd|dre:334197:aldh7a1|dre:368239:aldh2.2|dre:100005587:aldh9a1a.1|dre:393462:aldh2.1|dre:445242:hnmt|dre:751785:aldh1a3	http://www.genome.jp/kegg-bin/show_pathway?dre00340/dre:751785%09red/dre:393462%09red/dre:445242%09red/dre:394052%09red/dre:334197%09red/dre:556744%09red/dre:368239%09red/dre:100005587%09red/dre:557232%09red
VEGF signaling pathway	KEGG PATHWAY	dre04370	19	81	1.53	0.00918722	0.0318191	dre:406728:map2k1|dre:325084:src|dre:415151:rac2|dre:30681:mapk12a|dre:562011:shc2|dre:497384:prkca|dre:394174:pik3cd|dre:100006675:prkcba|dre:550286:hrasa|dre:406598:pik3cg|dre:101910198:akt1|dre:323588:pik3r5|dre:30682:vegfaa|dre:562552:171775|dre:558154:vegfab|dre:561737:158659|dre:794574:ppp3ca|dre:100333967:ch73-374l24.1|dre:550554:ppp3cb	http://www.genome.jp/kegg-bin/show_pathway?dre04370/dre:30681%09red/dre:406598%09red/dre:30682%09red/dre:561737%09red/dre:100006675%09red/dre:323588%09red/dre:325084%09red/dre:562011%09red/dre:794574%09red/dre:415151%09red/dre:394174%09red/dre:497384%09red/dre:550286%09red/dre:550554%09red/dre:558154%09red/dre:562552%09red/dre:101910198%09red/dre:100333967%09red/dre:406728%09red
Tryptophan metabolism	KEGG PATHWAY	dre00380	13	48	1.77	0.0112582	0.0379737	dre:445121:hadh|dre:64265:aox5|dre:570457:aox6|dre:393860:gcdha|dre:30068:cat|dre:445290:acat1|dre:30643:acat2|dre:492518:haao|dre:564552:ogdha|dre:334197:aldh7a1|dre:368239:aldh2.2|dre:100005587:aldh9a1a.1|dre:393462:aldh2.1	http://www.genome.jp/kegg-bin/show_pathway?dre00380/dre:570457%09red/dre:492518%09red/dre:445290%09red/dre:564552%09red/dre:30068%09red/dre:393860%09red/dre:393462%09red/dre:334197%09red/dre:30643%09red/dre:64265%09red/dre:368239%09red/dre:445121%09red/dre:100005587%09red
Galactose metabolism	KEGG PATHWAY	dre00052	10	32	2.04	0.0114991	0.0379737	dre:570106:pfkla|dre:568001:pfkmb|dre:447836:pfkma|dre:555748:ugp2a|dre:394000:pgm1|dre:405822:pgm2|dre:100148922:si|dre:563180:g6pca.2|dre:100148828:b4galt2|dre:560944:pfkpa	http://www.genome.jp/kegg-bin/show_pathway?dre00052/dre:563180%09red/dre:568001%09red/dre:405822%09red/dre:100148828%09red/dre:394000%09red/dre:570106%09red/dre:560944%09red/dre:447836%09red/dre:100148922%09red/dre:555748%09red
Glycerolipid metabolism	KEGG PATHWAY	dre00561	15	60	1.63	0.0122302	0.0394702	dre:100332911:gpam|dre:393096:lipg|dre:799099:lpin1|dre:553380:dgkza|dre:445326:akr1a1a|dre:100331649:dgki|dre:563806:plpp2a|dre:334197:aldh7a1|dre:368239:aldh2.2|dre:724010:dgkaa|dre:567728:LOC567728|dre:393462:aldh2.1|dre:560638:ch73-21k16.1|dre:100005587:aldh9a1a.1|dre:30354:lpl	http://www.genome.jp/kegg-bin/show_pathway?dre00561/dre:724010%09red/dre:30354%09red/dre:393462%09red/dre:560638%09red/dre:567728%09red/dre:553380%09red/dre:563806%09red/dre:334197%09red/dre:445326%09red/dre:799099%09red/dre:100331649%09red/dre:368239%09red/dre:100332911%09red/dre:100005587%09red/dre:393096%09red
Ascorbate and aldarate metabolism	KEGG PATHWAY	dre00053	7	18	2.54	0.0134721	0.042512	dre:406731:ugt1ab|dre:571850:miox|dre:334197:aldh7a1|dre:368239:aldh2.2|dre:100005587:aldh9a1a.1|dre:393462:aldh2.1|dre:641488:ugt1a1	http://www.genome.jp/kegg-bin/show_pathway?dre00053/dre:393462%09red/dre:406731%09red/dre:641488%09red/dre:571850%09red/dre:334197%09red/dre:368239%09red/dre:100005587%09red
FoxO signaling pathway	KEGG PATHWAY	dre04068	32	171	1.22	0.0164656	0.0503959	dre:335232:prkab1b|dre:64617:s1pr1|dre:565109:agap2|dre:100006858:csnk1e|dre:30681:mapk12a|dre:561737:158659|dre:567969:foxo1b|dre:768121:foxo1a|dre:359834:tgfb1a|dre:572074:prkaa2|dre:572001:irs2b|dre:563180:g6pca.2|dre:369195:tgfb3|dre:570761:prkag2a|dre:394174:pik3cd|dre:568316:prkag2b|dre:550286:hrasa|dre:406598:pik3cg|dre:406728:map2k1|dre:569698:mapk10|dre:678619:prkag3b|dre:553319:prkag3a|…	http://www.genome.jp/kegg-bin/show_pathway?dre04068/dre:101910198%09red/dre:403045%09red/dre:406728%09red/dre:30068%09red/dre:568316%09red/dre:570761%09red/dre:550286%09red/dre:565109%09red/dre:563180%09red/dre:436866%09red/dre:572074%09red/dre:394174%09red/dre:359834%09red/dre:678619%09red/dre:335232%09red/dre:572001%09red/dre:562552%09red/dre:30681%09red/dre:323588%09red/dre:64617%09red/dre:100…
Nicotinate and nicotinamide metabolism	KEGG PATHWAY	dre00760	9	29	2.03	0.0166803	0.0503959	dre:64265:aox5|dre:570457:aox6|dre:321720:nt5c3a|dre:64674:nmrk2|dre:791647:pnp5a|dre:393864:naprt|dre:562399:enpp1|dre:561683:nt5c1bb|dre:100330160:nampta	http://www.genome.jp/kegg-bin/show_pathway?dre00760/dre:321720%09red/dre:570457%09red/dre:562399%09red/dre:561683%09red/dre:64674%09red/dre:393864%09red/dre:64265%09red/dre:791647%09red/dre:100330160%09red
Fatty acid metabolism	KEGG PATHWAY	dre01212	14	57	1.61	0.0170941	0.0505701	dre:553326:hacd1|dre:445121:hadh|dre:100005717:cpt2|dre:334561:acsl4b|dre:406421:acox3|dre:560000:cpt1ab|dre:566863:acsl6|dre:555308:acsl1a|dre:445290:acat1|dre:431754:acaa1|dre:326954:tecrb|dre:394156:acadl|dre:406283:acadm|dre:30643:acat2	http://www.genome.jp/kegg-bin/show_pathway?dre01212/dre:394156%09red/dre:431754%09red/dre:445290%09red/dre:406283%09red/dre:334561%09red/dre:566863%09red/dre:406421%09red/dre:445121%09red/dre:326954%09red/dre:100005717%09red/dre:30643%09red/dre:555308%09red/dre:553326%09red/dre:560000%09red
Wnt signaling pathway	KEGG PATHWAY	dre04310	32	172	1.22	0.0175834	0.0509559	dre:557384:fzd1|dre:100000500:sost|dre:100148840:wnt7bb|dre:550436:camk2a|dre:100001532:plcb3|dre:794574:ppp3ca|dre:550554:ppp3cb|dre:415151:rac2|dre:100006675:prkcba|dre:570510:notum1b|dre:447800:serpinf1|dre:100006754:cxxc4|dre:571865:LOC571865|dre:445208:camk2d1|dre:436815:camk2d2|dre:751644:wnt9a|dre:568315:nfatc1|dre:798465:daam2|dre:565714:wnt7aa|dre:562064:camk2b1|dre:569698:mapk10|dre:100…	http://www.genome.jp/kegg-bin/show_pathway?dre04310/dre:100001532%09red/dre:100000500%09red/dre:550554%09red/dre:798465%09red/dre:565677%09red/dre:568315%09red/dre:550436%09red/dre:445208%09red/dre:566878%09red/dre:794574%09red/dre:415151%09red/dre:497384%09red/dre:571865%09red/dre:569863%09red/dre:100148840%09red/dre:561831%09red/dre:751644%09red/dre:403076%09red/dre:436815%09red/dre:447800%09re…
Salmonella infection	KEGG PATHWAY	dre05132	20	94	1.39	0.0179699	0.0510344	dre:403131:tlr4ba|dre:30681:mapk12a|dre:100005026:rilp|dre:561525:dync1i1|dre:335474:arpc1b|dre:393653:rhogd|dre:415190:86896|dre:562529:flna|dre:335499:klc1a|dre:569698:mapk10|dre:563654:nos2b|dre:562552:171775|dre:57933:caspa|dre:569394:klc3|dre:57923:pycard|dre:570288:flncb|dre:403145:myd88|dre:100048921:flnca|dre:403138:tlr5a|dre:399482:arpc5b	http://www.genome.jp/kegg-bin/show_pathway?dre05132/dre:30681%09red/dre:335474%09red/dre:335499%09red/dre:569394%09red/dre:562529%09red/dre:569698%09red/dre:393653%09red/dre:403131%09red/dre:57923%09red/dre:415190%09red/dre:570288%09red/dre:563654%09red/dre:403138%09red/dre:100005026%09red/dre:403145%09red/dre:562552%09red/dre:57933%09red/dre:399482%09red/dre:561525%09red/dre:100048921%09red
Inositol phosphate metabolism	KEGG PATHWAY	dre00562	18	82	1.44	0.0187677	0.0522551	dre:100001532:plcb3|dre:565669:plcd4b|dre:565669:plcd4a|dre:449831:pip5k1ba|dre:559103:inpp5d|dre:560753:tpi1b|dre:192309:tpi1a|dre:100317089:inpp5jb|dre:394174:pik3cd|dre:406598:pik3cg|dre:561737:158659|dre:553595:impa2|dre:571850:miox|dre:541517:mtmr1b|dre:569040:plcd3a|dre:100334231:plch2a|dre:559198:mtmr7b|dre:792527:inpp4ab	http://www.genome.jp/kegg-bin/show_pathway?dre00562/dre:100001532%09red/dre:553595%09red/dre:559198%09red/dre:406598%09red/dre:541517%09red/dre:394174%09red/dre:100317089%09red/dre:571850%09red/dre:559103%09red/dre:792527%09red/dre:565669%09red/dre:561737%09red/dre:192309%09red/dre:560753%09red/dre:100334231%09red/dre:449831%09red/dre:569040%09red
Vitamin B6 metabolism	KEGG PATHWAY	dre00750	4	8	3.27	0.0319785	0.087326	dre:327512:psat1|dre:64265:aox5|dre:570457:aox6|dre:402868:pnpo	http://www.genome.jp/kegg-bin/show_pathway?dre00750/dre:570457%09red/dre:327512%09red/dre:402868%09red/dre:64265%09red
Glyoxylate and dicarboxylate metabolism	KEGG PATHWAY	dre00630	9	34	1.73	0.0356069	0.0953996	dre:405806:hoga1|dre:399662:mdh1aa|dre:335715:mdh1ab|dre:30068:cat|dre:402985:grhprb|dre:30643:acat2|dre:406405:mdh2|dre:445290:acat1|dre:402827:hao1	http://www.genome.jp/kegg-bin/show_pathway?dre00630/dre:402827%09red/dre:445290%09red/dre:30068%09red/dre:406405%09red/dre:402985%09red/dre:405806%09red/dre:335715%09red/dre:30643%09red/dre:399662%09red
Neuroactive ligand-receptor interaction	KEGG PATHWAY	dre04080	62	400	1.01	0.0366513	0.0960439	dre:170450:gria2a|dre:325881:f2|dre:170451:gria2b|dre:558248:adrb3a|dre:100037315:adrb2b|dre:64617:s1pr1|dre:569038:cckar|dre:100536659:chrng|dre:404273:chrnd|dre:558878:trhra|dre:58147:p2rx3a|dre:767745:grin1a|dre:282554:parietopsin|dre:407651:prlra|dre:798001:grik1a|dre:445508:calcrla|dre:30629:pth1ra|dre:564461:grm2b|dre:30651:pth1rb|dre:30607:thrb|dre:30725:chrna1|dre:100004742:ch73-151m17.5|…	http://www.genome.jp/kegg-bin/show_pathway?dre04080/dre:102216338%09red/dre:336069%09red/dre:286834%09red/dre:767745%09red/dre:373879%09red/dre:568849%09red/dre:798791%09red/dre:678575%09red/dre:100331190%09red/dre:30651%09red/dre:561406%09red/dre:387296%09red/dre:325881%09red/dre:558878%09red/dre:559976%09red/dre:100151502%09red/dre:404273%09red/dre:567241%09red/dre:58147%09red/dre:100149100%09r…
Glycine, serine and threonine metabolism	KEGG PATHWAY	dre00260	11	46	1.56	0.0372001	0.0960439	dre:403338:gnmt|dre:436903:bpgm|dre:619269:agxt2|dre:327512:psat1|dre:402985:grhprb|dre:64607:alas2|dre:394103:sardh|dre:572733:pgam2|dre:405800:dao.2|dre:334197:aldh7a1|dre:550524:cbsa	http://www.genome.jp/kegg-bin/show_pathway?dre00260/dre:572733%09red/dre:64607%09red/dre:436903%09red/dre:619269%09red/dre:403338%09red/dre:402985%09red/dre:550524%09red/dre:334197%09red/dre:405800%09red/dre:394103%09red/dre:327512%09red
Cytokine-cytokine receptor interaction	KEGG PATHWAY	dre04060	29	165	1.15	0.0401819	0.10189	dre:497629:kitb|dre:767790:pdgfab|dre:100270764:cd40|dre:798657:ch211-79m20.1|dre:64274:csf1ra|dre:58151:cxcl14|dre:407651:prlra|dre:359834:tgfb1a|dre:100135755:il6r|dre:30682:vegfaa|dre:558154:vegfab|dre:678512:figf|dre:751109:epor|dre:369195:tgfb3|dre:100037357:tnfrsf1b|dre:406471:tnfrsf1a|dre:567241:lepr|dre:796537:kdrl|dre:564338:ngfrb|dre:100134935:csf3r|dre:100535003:ngfra|dre:436866:tnfsf1…	http://www.genome.jp/kegg-bin/show_pathway?dre04060/dre:403045%09red/dre:798657%09red/dre:544667%09red/dre:751109%09red/dre:100134935%09red/dre:678512%09red/dre:567241%09red/dre:436866%09red/dre:369195%09red/dre:767790%09red/dre:359834%09red/dre:445410%09red/dre:796537%09red/dre:564338%09red/dre:64274%09red/dre:100135755%09red/dre:558154%09red/dre:30682%09red/dre:100037357%09red/dre:406471%09red/…
Synthesis and degradation of ketone bodies	KEGG PATHWAY	dre00072	4	9	2.91	0.0423735	0.104428	dre:445290:acat1|dre:30643:acat2|dre:560273:LOC797311|dre:560273:oxct1b	http://www.genome.jp/kegg-bin/show_pathway?dre00072/dre:560273%09red/dre:30643%09red/dre:445290%09red
Apoptosis	KEGG PATHWAY	dre04210	30	173	1.13	0.0426537	0.104428	dre:406768:55262|dre:566604:casp3b|dre:445164:tuba8l3|dre:100002454:dab2ipa|dre:561737:158659|dre:558237:dab2ipb|dre:553634:casp7|dre:795766:LOC795766|dre:30443:ctslb|dre:570772:bcl2a|dre:406303:tuba2|dre:565106:capn1b|dre:393417:capn1a|dre:406471:tnfrsf1a|dre:373080:tuba1b|dre:394174:pik3cd|dre:550286:hrasa|dre:406598:pik3cg|dre:406728:map2k1|dre:569698:mapk10|dre:436866:tnfsf10|dre:373093:hdr|d…	http://www.genome.jp/kegg-bin/show_pathway?dre04210/dre:445164%09red/dre:100002454%09red/dre:406728%09red/dre:798445%09red/dre:393417%09red/dre:550286%09red/dre:566604%09red/dre:565106%09red/dre:406768%09red/dre:541374%09red/dre:436866%09red/dre:567611%09red/dre:373093%09red/dre:394174%09red/dre:795766%09red/dre:558237%09red/dre:445091%09red/dre:553634%09red/dre:101910198%09red/dre:323588%09red/d…
Folate biosynthesis	KEGG PATHWAY	dre00790	6	19	2.06	0.0443454	0.10673	dre:100003554:LOC110437854|dre:566323:qdpra|dre:100003554:LOC103911725|dre:64263:gch2|dre:793471:mocs1|dre:100073330:pts	http://www.genome.jp/kegg-bin/show_pathway?dre00790/dre:64263%09red/dre:566323%09red/dre:793471%09red/dre:100003554%09red/dre:100073330%09red
Taurine and hypotaurine metabolism	KEGG PATHWAY	dre00430	5	14	2.34	0.0451932	0.106957	dre:569014:ggt1b|dre:378441:gad1b|dre:569734:ggt5a|dre:550403:gad2|dre:100329827:gad1a	http://www.genome.jp/kegg-bin/show_pathway?dre00430/dre:569014%09red/dre:550403%09red/dre:100329827%09red/dre:569734%09red/dre:378441%09red
Fructose and mannose metabolism	KEGG PATHWAY	dre00051	10	42	1.56	0.0466345	0.108559	dre:393983:pfkfb2a|dre:192309:tpi1a|dre:568001:pfkmb|dre:447836:pfkma|dre:570106:pfkla|dre:560753:tpi1b|dre:570613:sord|dre:406496:aldoab|dre:369193:aldocb|dre:560944:pfkpa	http://www.genome.jp/kegg-bin/show_pathway?dre00051/dre:369193%09red/dre:568001%09red/dre:393983%09red/dre:570613%09red/dre:406496%09red/dre:192309%09red/dre:570106%09red/dre:560944%09red/dre:447836%09red/dre:560753%09red
