# Supplementary material for: Systematic Identification of Long Noncoding RNAs during Three Key Organogenesis Stages in Zebrafish
Source: Int J Mol Sci. 2024 Mar 19;25(6):3440. doi: 10.3390/ijms25063440 (PMC10970532; doi:10.3390/ijms25063440)
Supplement: Supplementary file 1 [file ijms-25-03440-s001.zip › Table S12.xlsx]

## Sheet: Supplementary table S12
Table S12 KEGG enrichment analysis of downregulated DEGs betwween T1 and T2
Term	Database	ID	Input_number	Background_number	Rich_factor	P_Value	Corrected P_Value	Input	Hyperlink
Ribosome biogenesis in eukaryotes	KEGG PATHWAY	dre03008	9	76	2.07	0.00979117	0.875125	dre:436798:rpp38|dre:406571:cirh1a|dre:334446:heatr1|dre:445391:nop10|dre:678588:emg1|dre:393282:snu13a|dre:323426:mphosph10|dre:334362:nol6|dre:393617:nat10	http://www.genome.jp/kegg-bin/show_pathway?dre03008/dre:323426%09red/dre:334362%09red/dre:406571%09red/dre:334446%09red/dre:445391%09red/dre:393617%09red/dre:436798%09red/dre:678588%09red/dre:393282%09red
Nitrogen metabolism	KEGG PATHWAY	dre00910	4	19	3.67	0.0148679	0.875125	dre:317737:glud1a|dre:566612:ca9|dre:30331:cahz|dre:100000775:glula	http://www.genome.jp/kegg-bin/show_pathway?dre00910/dre:317737%09red/dre:100000775%09red/dre:30331%09red/dre:566612%09red
Wnt signaling pathway	KEGG PATHWAY	dre04310	14	172	1.42	0.0272308	0.875125	dre:58072:fzd8b|dre:368249:prickle1a|dre:30197:dkk1b|dre:563427:wnt7ba|dre:30128:wnt1|dre:791454:dand5|dre:30412:fzd7b|dre:30122:wnt8a|dre:30144:wnt8b|dre:557451:daam1a|dre:30105:wnt5b|dre:30701:lef1|dre:30122:wnt8-2|dre:791595:wnt11	http://www.genome.jp/kegg-bin/show_pathway?dre04310/dre:791595%09red/dre:30105%09red/dre:58072%09red/dre:791454%09red/dre:563427%09red/dre:368249%09red/dre:30197%09red/dre:30412%09red/dre:557451%09red/dre:30701%09red/dre:30128%09red/dre:30144%09red/dre:30122%09red
Phenylalanine metabolism	KEGG PATHWAY	dre00360	3	16	3.27	0.0441921	0.875125	dre:282559:aldh3b1|dre:541429:aoc2|dre:404730:mao	http://www.genome.jp/kegg-bin/show_pathway?dre00360/dre:282559%09red/dre:404730%09red/dre:541429%09red
Fructose and mannose metabolism	KEGG PATHWAY	dre00051	5	42	2.08	0.0476919	0.875125	dre:327453:pfkfb1|dre:321224:hkdc1|dre:100007686:LOC100007686|dre:393461:gmds|dre:386663:pfkfb4b	http://www.genome.jp/kegg-bin/show_pathway?dre00051/dre:393461%09red/dre:327453%09red/dre:100007686%09red/dre:386663%09red/dre:321224%09red
RNA polymerase	KEGG PATHWAY	dre03020	4	29	2.41	0.0493587	0.875125	dre:325603:polr1b|dre:541428:znrd1|dre:393201:polr3c|dre:324088:polr2gl	http://www.genome.jp/kegg-bin/show_pathway?dre03020/dre:325603%09red/dre:541428%09red/dre:324088%09red/dre:393201%09red
