# Supplementary material for: Systematic Identification of Long Noncoding RNAs during Three Key Organogenesis Stages in Zebrafish
Source: Int J Mol Sci. 2024 Mar 19;25(6):3440. doi: 10.3390/ijms25063440 (PMC10970532; doi:10.3390/ijms25063440)
Supplement: Supplementary file 1 [file ijms-25-03440-s001.zip › Table S13.xlsx]

## Sheet: Supplementary table S13
Table S13 KEGG enrichment analysis of upregulated DEGs betwween T1 and T3
Term	Database	ID	Input_number	Background_number	Rich_factor	P_Value	Corrected P_Value	Input	Hyperlink
Focal adhesion	KEGG PATHWAY	dre04510	109	245	2.27	5.08817e-18	7.17432e-16	dre:767790:pdgfab|dre:558958:lamc3|dre:415151:rac2|dre:447930:mylpfb|dre:30429:mylpfa|dre:100149028:0000000846|dre:678512:figf|dre:58037:actn3a|dre:323320:actn3b|dre:450006:myl9a|dre:252850:thbs4b|dre:563429:thbs4a|dre:100332111:shc3|dre:567874:pak6b|dre:30592:myl7|dre:563053:capn2b|dre:541374:capn2a|dre:445091:92480|dre:386787:itga8|dre:405864:itgb1b.2|dre:100049705:lama2|dre:566796:lama4|dre:57…	http://www.genome.jp/kegg-bin/show_pathway?dre04510/dre:447930%09red/dre:100499533%09red/dre:565130%09red/dre:260303%09red/dre:541475%09red/dre:405864%09red/dre:323320%09red/dre:541374%09red/dre:449679%09red/dre:322221%09red/dre:337158%09red/dre:394038%09red/dre:445091%09red/dre:100049705%09red/dre:555805%09red/dre:415240%09red/dre:101910198%09red/dre:567110%09red/dre:321212%09red/dre:570772%09re…
Adrenergic signaling in cardiomyocytes	KEGG PATHWAY	dre04261	88	200	2.25	1.28491e-14	9.05861e-13	dre:100001532:plcb3|dre:558248:adrb3a|dre:557902:adcy2b|dre:558810:ppp2r2bb|dre:415175:tnnc1b|dre:30681:mapk12a|dre:353247:tnnc1a|dre:557430:atp2b2|dre:570108:gnaq|dre:100003329:cacng8b|dre:403310:cacna1da|dre:550436:camk2a|dre:555423:scn1ba|dre:570210:acta1a|dre:408256:acta1b|dre:100005325:scn1bb|dre:436815:camk2d2|dre:406660:calm1a|dre:406660:calm1b|dre:795492:cacnb2a|dre:562064:camk2b1|dre:564…	http://www.genome.jp/kegg-bin/show_pathway?dre04261/dre:100003220%09red/dre:30681%09red/dre:324244%09red/dre:408256%09red/dre:557902%09red/dre:100037383%09red/dre:64609%09red/dre:678560%09red/dre:558810%09red/dre:566069%09red/dre:550436%09red/dre:415175%09red/dre:570210%09red/dre:565849%09red/dre:795492%09red/dre:30616%09red/dre:562422%09red/dre:406660%09red/dre:353247%09red/dre:557026%09red/dre:…
MAPK signaling pathway	KEGG PATHWAY	dre04010	110	315	1.79	1.7126e-12	8.04924e-11	dre:767790:pdgfab|dre:562796:cacna1bb|dre:100034580:cacng6a|dre:30681:mapk12a|dre:559524:ptpn5|dre:415151:rac2|dre:100003329:cacng8b|dre:403310:cacna1da|dre:798408:taok3a|dre:555650:taok3b|dre:359834:tgfb1a|dre:404626:map3k12|dre:30575:mef2ca|dre:798771:mef2cb|dre:795492:cacnb2a|dre:30560:fgf6a|dre:564883:cacng3b|dre:541323:mapk7|dre:560211:map3k3|dre:100048921:flnca|dre:100005446:LOC100005446|dr…	http://www.genome.jp/kegg-bin/show_pathway?dre04010/dre:100003220%09red/dre:550554%09red/dre:566351%09red/dre:795766%09red/dre:403003%09red/dre:570683%09red/dre:415151%09red/dre:101910198%09red/dre:794222%09red/dre:561434%09red/dre:555941%09red/dre:564873%09red/dre:564875%09red/dre:403310%09red/dre:555650%09red/dre:359829%09red/dre:570240%09red/dre:386825%09red/dre:100034580%09red/dre:100333967%0…
ECM-receptor interaction	KEGG PATHWAY	dre04512	48	80	3.07	4.08243e-12	1.43906e-10	dre:386787:itga8|dre:567640:ch211-241e1.3|dre:100049705:lama2|dre:566796:lama4|dre:394038:chad|dre:405864:itgb1b.2|dre:570868:itga1|dre:564005:col6a4a|dre:321212:col9a2|dre:567110:col9a3|dre:565373:agrn|dre:556874:col6a3|dre:558958:lamc3|dre:568033:sv2a|dre:541475:itga11a|dre:562345:sv2c|dre:260303:LOC110438115|dre:100318854:comp|dre:100149028:0000000846|dre:100536533:itga2.2|dre:100170785:col9a1…	http://www.genome.jp/kegg-bin/show_pathway?dre04512/dre:568033%09red/dre:100536533%09red/dre:406548%09red/dre:252850%09red/dre:100499533%09red/dre:569755%09red/dre:286831%09red/dre:260303%09red/dre:403026%09red/dre:541475%09red/dre:567771%09red/dre:405864%09red/dre:553699%09red/dre:100331333%09red/dre:369191%09red/dre:100149028%09red/dre:337158%09red/dre:565373%09red/dre:394038%09red/dre:10000642…
Cardiac muscle contraction	KEGG PATHWAY	dre04260	49	96	2.61	1.83409e-10	5.17215e-09	dre:58114:actc1b|dre:170581:cacna1c|dre:64272:atp1b3b|dre:100037383:atp1b4|dre:565158:cacnb3a|dre:415175:tnnc1b|dre:353247:tnnc1a|dre:568759:cacna2d2a|dre:568759:cacna2d2b|dre:30324:tpma|dre:100003329:cacng8b|dre:403310:cacna1da|dre:794222:cacng4b|dre:100003220:cacng6b|dre:100034580:cacng6a|dre:393614:cacng2a|dre:100148645:cacna2d3|dre:570210:acta1a|dre:408256:acta1b|dre:554103:cox7a2a|dre:64273:…	http://www.genome.jp/kegg-bin/show_pathway?dre04260/dre:100003220%09red/dre:324244%09red/dre:408256%09red/dre:100037383%09red/dre:64609%09red/dre:678560%09red/dre:415175%09red/dre:393793%09red/dre:570210%09red/dre:751638%09red/dre:564883%09red/dre:30616%09red/dre:353247%09red/dre:100148645%09red/dre:559964%09red/dre:768300%09red/dre:393614%09red/dre:405791%09red/dre:570683%09red/dre:64273%09red/d…
Carbon metabolism	KEGG PATHWAY	dre01200	54	125	2.21	2.5119e-09	5.90297e-08	dre:399479:dldh|dre:335715:mdh1ab|dre:399662:mdh1aa|dre:568001:pfkmb|dre:447836:pfkma|dre:246094:gpia|dre:445500:sdhdb|dre:327165:pgam1b|dre:246095:gpib|dre:492719:me3|dre:445233:me2|dre:322339:cs|dre:406330:got1|dre:406696:pgk1|dre:436850:suclg1|dre:445290:acat1|dre:368912:echs1|dre:386951:idh2|dre:100148522:ch211-217a12.1|dre:402874:eno2|dre:327512:psat1|dre:335817:pkma|dre:445094:pkmb|dre:3789…	http://www.genome.jp/kegg-bin/show_pathway?dre01200/dre:335817%09red/dre:406696%09red/dre:406330%09red/dre:192309%09red/dre:335974%09red/dre:30068%09red/dre:406405%09red/dre:557518%09red/dre:335715%09red/dre:402827%09red/dre:447836%09red/dre:445290%09red/dre:386951%09red/dre:560944%09red/dre:399662%09red/dre:560753%09red/dre:100148522%09red/dre:369193%09red/dre:436850%09red/dre:246095%09red/dre:1…
Glycolysis / Gluconeogenesis	KEGG PATHWAY	dre00010	39	73	2.73	4.8194e-09	9.70765e-08	dre:399479:dldh|dre:568001:pfkmb|dre:447836:pfkma|dre:30497:ldhba|dre:394000:pgm1|dre:327165:pgam1b|dre:246095:gpib|dre:246094:gpia|dre:445326:akr1a1a|dre:406696:pgk1|dre:436903:bpgm|dre:402874:eno2|dre:405822:pgm2|dre:335817:pkma|dre:445094:pkmb|dre:378963:eno3|dre:445505:fbp2|dre:335231:fbp1a|dre:445118:g6pca.1|dre:563180:g6pca.2|dre:334116:eno1a|dre:570106:pfkla|dre:560753:tpi1b|dre:192309:tpi…	http://www.genome.jp/kegg-bin/show_pathway?dre00010/dre:335817%09red/dre:406696%09red/dre:405822%09red/dre:192309%09red/dre:445326%09red/dre:114551%09red/dre:447836%09red/dre:378963%09red/dre:369193%09red/dre:246094%09red/dre:246095%09red/dre:116517%09red/dre:30496%09red/dre:335231%09red/dre:445094%09red/dre:572733%09red/dre:406367%09red/dre:560753%09red/dre:100005587%09red/dre:317743%09red/dre:5…
Calcium signaling pathway	KEGG PATHWAY	dre04020	83	257	1.65	1.60706e-08	2.83244e-07	dre:798565:ryr1a|dre:100001532:plcb3|dre:558248:adrb3a|dre:566351:cacna1i|dre:449707:mylk4b|dre:566845:mylk4a|dre:569040:plcd3a|dre:794574:ppp3ca|dre:561635:mylk3|dre:100006675:prkcba|dre:103911964:ppifb|dre:570245:ryr1b|dre:415175:tnnc1b|dre:563654:nos2b|dre:353247:tnnc1a|dre:558878:trhra|dre:100005675:grin1b|dre:767745:grin1a|dre:101884360:LOC101884360|dre:553489:slc8a1a|dre:550554:ppp3cb|dre:2…	http://www.genome.jp/kegg-bin/show_pathway?dre04020/dre:100001532%09red/dre:557902%09red/dre:352938%09red/dre:101885162%09red/dre:569528%09red/dre:767745%09red/dre:544664%09red/dre:570245%09red/dre:797199%09red/dre:562796%09red/dre:566351%09red/dre:550436%09red/dre:562569%09red/dre:568512%09red/dre:387296%09red/dre:561350%09red/dre:569706%09red/dre:565669%09red/dre:492467%09red/dre:353247%09red/d…
Metabolic pathways	KEGG PATHWAY	dre01100	280	1275	1.12	3.04594e-08	4.77197e-07	dre:692278:mboat2b|dre:335715:mdh1ab|dre:558466:uckl1b|dre:449831:pip5k1ba|dre:100004977:mthfd2|dre:436903:bpgm|dre:553754:st8sia5|dre:338290:hmbsb|dre:399662:mdh1aa|dre:553595:impa2|dre:100001532:plcb3|dre:541517:mtmr1b|dre:100333333:mgat4c|dre:431727:mgat4b|dre:100073330:pts|dre:557186:aldh18a1|dre:100330160:nampta|dre:445121:hadh|dre:562592:man1b1a|dre:445290:acat1|dre:445182:auh|dre:449662:ac…	http://www.genome.jp/kegg-bin/show_pathway?dre01100/dre:100001532%09red/dre:406330%09red/dre:394110%09red/dre:751596%09red/dre:64607%09red/dre:100149324%09red/dre:394130%09red/dre:100329827%09red/dre:564867%09red/dre:335176%09red/dre:192309%09red/dre:100332911%09red/dre:386951%09red/dre:553754%09red/dre:563806%09red/dre:378962%09red/dre:378963%09red/dre:563180%09red/dre:553595%09red/dre:436919%09…
AGE-RAGE signaling pathway in diabetic complications	KEGG PATHWAY	dre04933	48	124	1.98	2.63419e-07	3.71421e-06	dre:100001532:plcb3|dre:566604:casp3b|dre:30498:egr1|dre:369194:tgfb2|dre:369197:stat5a|dre:561971:vcam1b|dre:30681:mapk12a|dre:561737:158659|dre:100332055:prkceb|dre:567257:f3a|dre:550423:f3b|dre:359834:tgfb1a|dre:100006675:prkcba|dre:100000252:pik3r3b|dre:30682:vegfaa|dre:570772:bcl2a|dre:100007048:bcl2b|dre:558154:vegfab|dre:568315:nfatc1|dre:678512:figf|dre:560549:akt3a|dre:100149794:akt3b|dr…	http://www.genome.jp/kegg-bin/show_pathway?dre04933/dre:100001532%09red/dre:30681%09red/dre:560446%09red/dre:568315%09red/dre:100332055%09red/dre:550286%09red/dre:566604%09red/dre:335916%09red/dre:565669%09red/dre:569040%09red/dre:678512%09red/dre:337179%09red/dre:337158%09red/dre:369195%09red/dre:560317%09red/dre:394174%09red/dre:359834%09red/dre:497384%09red/dre:100007048%09red/dre:562552%09red…
Cell adhesion molecules (CAMs)	KEGG PATHWAY	dre04514	51	137	1.9	2.98609e-07	3.82763e-06	dre:405864:itgb1b.2|dre:100141490:nfasca|dre:562702:nlgn3a|dre:569386:pecam1|dre:569075:ntng1a|dre:100331333:itga4|dre:30726:cntn2|dre:561971:vcam1b|dre:559157:cntnap2a|dre:563598:nrxn3a|dre:81587:cldnh|dre:445070:cldnk|dre:565617:cdh15|dre:353150:cntn1a|dre:30634:nadl1.2|dre:450023:cldn5b|dre:30291:cdh4|dre:556752:itgb8|dre:692273:cadm3|dre:556537:nrcama|dre:553785:lrrc4c|dre:557797:itgb2|dre:10…	http://www.genome.jp/kegg-bin/show_pathway?dre04514/dre:569386%09red/dre:100151255%09red/dre:81590%09red/dre:114442%09red/dre:114441%09red/dre:556158%09red/dre:30634%09red/dre:30291%09red/dre:405864%09red/dre:100141490%09red/dre:140819%09red/dre:100331333%09red/dre:100002610%09red/dre:100330246%09red/dre:559157%09red/dre:445471%09red/dre:556747%09red/dre:100332904%09red/dre:562702%09red/dre:10000…
Biosynthesis of amino acids	KEGG PATHWAY	dre01230	38	86	2.26	3.47439e-07	4.0824e-06	dre:561410:tat|dre:568001:pfkmb|dre:447836:pfkma|dre:334195:mat1a|dre:337412:bcat1|dre:327165:pgam1b|dre:557518:tkta|dre:322339:cs|dre:406330:got1|dre:406696:pgk1|dre:406688:got2a|dre:386951:idh2|dre:100148522:ch211-217a12.1|dre:445094:pkmb|dre:327512:psat1|dre:335817:pkma|dre:402874:eno2|dre:378963:eno3|dre:378962:pah|dre:100149838:pycr1b|dre:322670:aco2|dre:447864:ass1|dre:570106:pfkla|dre:5607…	http://www.genome.jp/kegg-bin/show_pathway?dre01230/dre:406330%09red/dre:406696%09red/dre:192309%09red/dre:335974%09red/dre:794667%09red/dre:557518%09red/dre:114551%09red/dre:447836%09red/dre:386951%09red/dre:560753%09red/dre:378962%09red/dre:100148522%09red/dre:369193%09red/dre:555623%09red/dre:557186%09red/dre:572733%09red/dre:327512%09red/dre:335817%09red/dre:447864%09red/dre:445094%09red/dre:…
Regulation of actin cytoskeleton	KEGG PATHWAY	dre04810	78	269	1.48	1.48607e-06	1.61181e-05	dre:386787:itga8|dre:405864:itgb1b.2|dre:325881:f2|dre:449831:pip5k1ba|dre:402820:tmsb|dre:565130:pxnb|dre:641575:actn2b|dre:570868:itga1|dre:566845:mylk4a|dre:100331333:itga4|dre:100317924:mras|dre:569510:mylka|dre:30262:ins|dre:336623:gsnb|dre:359830:fgf10a|dre:403045:egf|dre:541475:itga11a|dre:561737:158659|dre:798657:ch211-79m20.1|dre:405898:pak7|dre:399482:arpc5b|dre:322221:165653|dre:560564…	http://www.genome.jp/kegg-bin/show_pathway?dre04810/dre:447930%09red/dre:101885790%09red/dre:100536533%09red/dre:449707%09red/dre:100535718%09red/dre:798657%09red/dre:100499533%09red/dre:399482%09red/dre:767790%09red/dre:403045%09red/dre:100317924%09red/dre:402820%09red/dre:550286%09red/dre:541475%09red/dre:403003%09red/dre:405864%09red/dre:641575%09red/dre:30592%09red/dre:325881%09red/dre:323320…
Phagosome	KEGG PATHWAY	dre04145	48	156	1.57	4.25352e-05	0.00042839	dre:386787:itga8|dre:405864:itgb1b.2|dre:100005026:rilp|dre:550458:tubb6|dre:386701:tubb5|dre:554127:tubb2|dre:445164:tuba8l3|dre:558552:tubb1|dre:557797:itgb2|dre:556103:dync1li1|dre:561901:thbs1b|dre:321046:c3a.1|dre:30491:c3a.2|dre:565074:c3a.3|dre:100001836:itgb3b|dre:569124:stx12l|dre:325317:calr|dre:573122:tuba1c|dre:561469:atp6v0a2a|dre:100002113:coro1a|dre:767746:153426|dre:373080:tuba1b|…	http://www.genome.jp/kegg-bin/show_pathway?dre04145/dre:445164%09red/dre:321046%09red/dre:100536533%09red/dre:494477%09red/dre:252850%09red/dre:550458%09red/dre:767746%09red/dre:100001836%09red/dre:553691%09red/dre:405864%09red/dre:573122%09red/dre:378966%09red/dre:561525%09red/dre:100286774%09red/dre:335798%09red/dre:557797%09red/dre:325317%09red/dre:394110%09red/dre:449655%09red/dre:569124%09re…
Tyrosine metabolism	KEGG PATHWAY	dre00350	18	33	2.79	5.26105e-05	0.000494539	dre:561410:tat|dre:64265:aox5|dre:116517:adh5|dre:570457:aox6|dre:437022:tyrp1b|dre:558050:ch211-127i16.2|dre:100333145:tyrp1a|dre:751093:mif|dre:406688:got2a|dre:394142:hpda|dre:322372:fah|dre:335974:got2b|dre:30384:th|dre:259189:hgd|dre:406330:got1|dre:58074:dct|dre:30207:tyr|dre:751785:aldh1a3	http://www.genome.jp/kegg-bin/show_pathway?dre00350/dre:58074%09red/dre:570457%09red/dre:394142%09red/dre:116517%09red/dre:406330%09red/dre:30384%09red/dre:406688%09red/dre:751785%09red/dre:335974%09red/dre:437022%09red/dre:322372%09red/dre:259189%09red/dre:558050%09red/dre:100333145%09red/dre:64265%09red/dre:561410%09red/dre:751093%09red/dre:30207%09red
Endocytosis	KEGG PATHWAY	dre04144	84	340	1.26	8.97724e-05	0.000791119	dre:445047:arf3a|dre:797422:stambpa|dre:497629:kitb|dre:449831:pip5k1ba|dre:337401:ehd2b|dre:558248:adrb3a|dre:568800:rab31|dre:556277:cblb|dre:561288:grk6|dre:796345:dnajc6|dre:553266:arrb1|dre:436678:arr3a|dre:30546:ntrk1|dre:557199:psd2|dre:565109:agap2|dre:368822:arf3b|dre:415190:86896|dre:571453:epn3b|dre:100151491:wipf1b|dre:64274:csf1ra|dre:796537:kdrl|dre:560461:LOC560461|dre:335083:capzb…	http://www.genome.jp/kegg-bin/show_pathway?dre04144/dre:494477%09red/dre:445047%09red/dre:30512%09red/dre:337386%09red/dre:436828%09red/dre:100148736%09red/dre:797355%09red/dre:544664%09red/dre:560461%09red/dre:402861%09red/dre:797187%09red/dre:561879%09red/dre:406525%09red/dre:550286%09red/dre:569546%09red/dre:334108%09red/dre:565109%09red/dre:796345%09red/dre:393586%09red/dre:399482%09red/dre:5…
Pyruvate metabolism	KEGG PATHWAY	dre00620	20	43	2.38	0.000114599	0.000950494	dre:399479:dldh|dre:335715:mdh1ab|dre:399662:mdh1aa|dre:393938:fh|dre:445290:acat1|dre:335817:pkma|dre:30497:ldhba|dre:334197:aldh7a1|dre:402985:grhprb|dre:445094:pkmb|dre:114551:pklr|dre:406405:mdh2|dre:492719:me3|dre:445233:me2|dre:334208:ldhd|dre:368213:glo1|dre:100005587:aldh9a1a.1|dre:393462:aldh2.1|dre:30496:ldha|dre:368239:aldh2.2	http://www.genome.jp/kegg-bin/show_pathway?dre00620/dre:335817%09red/dre:30496%09red/dre:114551%09red/dre:445233%09red/dre:445290%09red/dre:368213%09red/dre:100005587%09red/dre:334208%09red/dre:406405%09red/dre:402985%09red/dre:393938%09red/dre:334197%09red/dre:30497%09red/dre:335715%09red/dre:368239%09red/dre:393462%09red/dre:399479%09red/dre:492719%09red/dre:399662%09red/dre:445094%09red
Insulin signaling pathway	KEGG PATHWAY	dre04910	49	173	1.45	0.00019163	0.00145522	dre:556277:cblb|dre:436905:prkab1a|dre:335232:prkab1b|dre:560549:akt3a|dre:406660:calm1b|dre:30262:ins|dre:561737:158659|dre:567969:foxo1b|dre:768121:foxo1a|dre:140819:ptprfa|dre:572074:prkaa2|dre:100000252:pik3r3b|dre:445505:fbp2|dre:335231:fbp1a|dre:572001:irs2b|dre:563180:g6pca.2|dre:572183:phka1a|dre:406598:pik3cg|dre:555737:prkcz|dre:406660:calm1a|dre:100149794:akt3b|dre:406660:calm3a|dre:32…	http://www.genome.jp/kegg-bin/show_pathway?dre04910/dre:100331387%09red/dre:572001%09red/dre:568316%09red/dre:100332111%09red/dre:550286%09red/dre:556277%09red/dre:563180%09red/dre:678619%09red/dre:394155%09red/dre:556199%09red/dre:394174%09red/dre:565379%09red/dre:100002756%09red/dre:140819%09red/dre:335232%09red/dre:335231%09red/dre:553655%09red/dre:327510%09red/dre:541523%09red/dre:101910198%0…
Valine, leucine and isoleucine degradation	KEGG PATHWAY	dre00280	22	53	2.12	0.000196093	0.00145522	dre:399479:dldh|dre:337412:bcat1|dre:445121:hadh|dre:64265:aox5|dre:570457:aox6|dre:368912:echs1|dre:445182:auh|dre:445290:acat1|dre:431754:acaa1|dre:560273:oxct1b|dre:406283:acadm|dre:450078:hsd17b10|dre:336606:hadhb|dre:619269:agxt2|dre:100005587:aldh9a1a.1|dre:560273:LOC797311|dre:394130:acad8|dre:436647:aldh6a1|dre:334197:aldh7a1|dre:368239:aldh2.2|dre:393462:aldh2.1|dre:394135:hibadhb	http://www.genome.jp/kegg-bin/show_pathway?dre00280/dre:570457%09red/dre:368912%09red/dre:337412%09red/dre:431754%09red/dre:445290%09red/dre:560273%09red/dre:445182%09red/dre:619269%09red/dre:450078%09red/dre:393462%09red/dre:334197%09red/dre:394135%09red/dre:436647%09red/dre:406283%09red/dre:64265%09red/dre:368239%09red/dre:399479%09red/dre:394130%09red/dre:100005587%09red/dre:336606%09red/dre:4…
Gap junction	KEGG PATHWAY	dre04540	39	127	1.57	0.000217916	0.00146884	dre:100001532:plcb3|dre:558248:adrb3a|dre:550458:tubb6|dre:386701:tubb5|dre:554127:tubb2|dre:557902:adcy2b|dre:445164:tuba8l3|dre:558552:tubb1|dre:570652:adcy6a|dre:378444:LOC100334937|dre:798657:ch211-79m20.1|dre:101884360:LOC101884360|dre:30236:cx43|dre:560564:pdgfc|dre:556339:LOC556339|dre:570108:gnaq|dre:100006675:prkcba|dre:378718:drd2l|dre:767746:153426|dre:406303:tuba2|dre:337223:tuba8l|dr…	http://www.genome.jp/kegg-bin/show_pathway?dre04540/dre:100001532%09red/dre:445164%09red/dre:100125912%09red/dre:403045%09red/dre:100535718%09red/dre:558552%09red/dre:550458%09red/dre:767746%09red/dre:556339%09red/dre:550286%09red/dre:573122%09red/dre:335798%09red/dre:557026%09red/dre:373080%09red/dre:767790%09red/dre:378444%09red/dre:386701%09red/dre:497384%09red/dre:101884360%09red/dre:554127%0…
Tight junction	KEGG PATHWAY	dre04530	50	179	1.43	0.000218764	0.00146884	dre:386711:myh6|dre:641575:actn2b|dre:561431:myh9b|dre:450023:cldn5b|dre:100317924:mras|dre:334274:myhc4|dre:558810:ppp2r2bb|dre:100332055:prkceb|dre:81587:cldnh|dre:322221:165653|dre:445070:cldnk|dre:30592:myl7|dre:30616:vmhc|dre:100006675:prkcba|dre:550585:ppp2ca|dre:447930:mylpfb|dre:30429:mylpfa|dre:563056:hcls1|dre:560549:akt3a|dre:100149794:akt3b|dre:554168:myh11a|dre:58142:myhz1.1|dre:5803…	http://www.genome.jp/kegg-bin/show_pathway?dre04530/dre:447930%09red/dre:58037%09red/dre:30592%09red/dre:81590%09red/dre:100317924%09red/dre:550286%09red/dre:386711%09red/dre:641575%09red/dre:100330246%09red/dre:30616%09red/dre:323320%09red/dre:554168%09red/dre:322221%09red/dre:445478%09red/dre:58142%09red/dre:334274%09red/dre:768300%09red/dre:497384%09red/dre:246275%09red/dre:559392%09red/dre:10…
Fatty acid degradation	KEGG PATHWAY	dre00071	19	43	2.26	0.000281482	0.00180404	dre:445290:acat1|dre:100005717:cpt2|dre:445121:hadh|dre:116517:adh5|dre:560000:cpt1ab|dre:336606:hadhb|dre:406421:acox3|dre:393860:gcdha|dre:449662:acox1|dre:566863:acsl6|dre:555308:acsl1a|dre:368912:echs1|dre:431754:acaa1|dre:334197:aldh7a1|dre:368239:aldh2.2|dre:100005587:aldh9a1a.1|dre:393462:aldh2.1|dre:394156:acadl|dre:406283:acadm	http://www.genome.jp/kegg-bin/show_pathway?dre00071/dre:394156%09red/dre:368912%09red/dre:116517%09red/dre:431754%09red/dre:445290%09red/dre:449662%09red/dre:100005587%09red/dre:566863%09red/dre:393860%09red/dre:406421%09red/dre:393462%09red/dre:334197%09red/dre:100005717%09red/dre:406283%09red/dre:555308%09red/dre:368239%09red/dre:445121%09red/dre:560000%09red/dre:336606%09red
Vascular smooth muscle contraction	KEGG PATHWAY	dre04270	42	144	1.49	0.000318285	0.00195122	dre:100331961:mrvi1|dre:100001532:plcb3|dre:568554:kcnma1a|dre:449707:mylk4b|dre:566845:mylk4a|dre:561635:mylk3|dre:569510:mylka|dre:550561:ppp1r14aa|dre:570652:adcy6a|dre:563892:cald1b|dre:100332055:prkceb|dre:100331745:npr2|dre:101884360:LOC101884360|dre:570108:gnaq|dre:403310:cacna1da|dre:101885790:LOC101885790|dre:170581:cacna1c|dre:100149324:proca1|dre:100006675:prkcba|dre:334571:prkcda|dre:…	http://www.genome.jp/kegg-bin/show_pathway?dre04270/dre:100001532%09red/dre:557902%09red/dre:101885790%09red/dre:322909%09red/dre:100149324%09red/dre:100331745%09red/dre:100332055%09red/dre:568554%09red/dre:561406%09red/dre:557026%09red/dre:100149100%09red/dre:567611%09red/dre:497384%09red/dre:570683%09red/dre:101884360%09red/dre:322509%09red/dre:550561%09red/dre:561635%09red/dre:560653%09red/dre…
Phosphatidylinositol signaling system	KEGG PATHWAY	dre04070	33	109	1.55	0.000779511	0.00457963	dre:100001532:plcb3|dre:559103:inpp5d|dre:406660:calm1a|dre:553380:dgkza|dre:553595:impa2|dre:449831:pip5k1ba|dre:541517:mtmr1b|dre:553750:mtmr1a|dre:561737:158659|dre:724010:dgkaa|dre:567728:LOC567728|dre:100006675:prkcba|dre:100000252:pik3r3b|dre:100331649:dgki|dre:100317089:inpp5jb|dre:406660:calm1b|dre:406660:calm3a|dre:394174:pik3cd|dre:436662:ip6k2b|dre:406598:pik3cg|dre:562569:plcd3b|dre:5…	http://www.genome.jp/kegg-bin/show_pathway?dre04070/dre:100001532%09red/dre:553380%09red/dre:100331649%09red/dre:565669%09red/dre:569040%09red/dre:553595%09red/dre:556748%09red/dre:567611%09red/dre:541517%09red/dre:394174%09red/dre:497384%09red/dre:792527%09red/dre:553750%09red/dre:100317089%09red/dre:559198%09red/dre:323588%09red/dre:724010%09red/dre:406660%09red/dre:561737%09red/dre:406598%09re…
ErbB signaling pathway	KEGG PATHWAY	dre04012	33	112	1.51	0.00114038	0.00643177	dre:556277:cblb|dre:550436:camk2a|dre:369197:stat5a|dre:561737:158659|dre:797938:hbegfa|dre:405898:pak7|dre:100006675:prkcba|dre:100007677:erbb4a|dre:100000252:pik3r3b|dre:567874:pak6b|dre:436815:camk2d2|dre:560549:akt3a|dre:100149794:akt3b|dre:394174:pik3cd|dre:335916:jun|dre:562064:camk2b1|dre:406598:pik3cg|dre:569698:mapk10|dre:550286:hrasa|dre:100333967:ch73-374l24.1|dre:101885162:ch73-383l1.…	http://www.genome.jp/kegg-bin/show_pathway?dre04012/dre:797938%09red/dre:403045%09red/dre:101885162%09red/dre:564584%09red/dre:544664%09red/dre:100332111%09red/dre:550286%09red/dre:550436%09red/dre:556277%09red/dre:335916%09red/dre:101882495%09red/dre:369197%09red/dre:394174%09red/dre:497384%09red/dre:405898%09red/dre:567874%09red/dre:100007677%09red/dre:101910198%09red/dre:323588%09red/dre:56201…
FoxO signaling pathway	KEGG PATHWAY	dre04068	45	171	1.35	0.00123034	0.00654008	dre:436905:prkab1a|dre:335232:prkab1b|dre:64617:s1pr1|dre:369194:tgfb2|dre:30262:ins|dre:565109:agap2|dre:100006858:csnk1e|dre:30681:mapk12a|dre:561737:158659|dre:336116:bnip3|dre:567969:foxo1b|dre:768121:foxo1a|dre:335799:sod2|dre:359834:tgfb1a|dre:572074:prkaa2|dre:326974:gabarapa|dre:100000252:pik3r3b|dre:572001:irs2b|dre:563180:g6pca.2|dre:560549:akt3a|dre:100149794:akt3b|dre:369195:tgfb3|dre…	http://www.genome.jp/kegg-bin/show_pathway?dre04068/dre:30681%09red/dre:403045%09red/dre:560446%09red/dre:30068%09red/dre:568316%09red/dre:30296%09red/dre:550286%09red/dre:565109%09red/dre:564523%09red/dre:563180%09red/dre:335799%09red/dre:436866%09red/dre:572074%09red/dre:560317%09red/dre:394174%09red/dre:359834%09red/dre:678619%09red/dre:335232%09red/dre:572001%09red/dre:562552%09red/dre:101910…
Starch and sucrose metabolism	KEGG PATHWAY	dre00500	17	42	2.07	0.00125236	0.00654008	dre:567798:LOC101886684|dre:567798:agla|dre:555748:ugp2a|dre:246094:gpia|dre:394000:pgm1|dre:406731:ugt1ab|dre:562399:enpp1|dre:394155:gys1|dre:373082:gys2|dre:246095:gpib|dre:405822:pgm2|dre:445118:g6pca.1|dre:559212:gbe1b|dre:563180:g6pca.2|dre:553655:pygma|dre:493916:pygl|dre:641488:ugt1a1	http://www.genome.jp/kegg-bin/show_pathway?dre00500/dre:563180%09red/dre:394155%09red/dre:562399%09red/dre:373082%09red/dre:406731%09red/dre:405822%09red/dre:559212%09red/dre:641488%09red/dre:394000%09red/dre:493916%09red/dre:567798%09red/dre:246095%09red/dre:553655%09red/dre:246094%09red/dre:445118%09red/dre:555748%09red
Pentose phosphate pathway	KEGG PATHWAY	dre00030	14	31	2.31	0.00146536	0.00737914	dre:570106:pfkla|dre:568001:pfkmb|dre:447836:pfkma|dre:557518:tkta|dre:246094:gpia|dre:561416:pfkpb|dre:405822:pgm2|dre:394000:pgm1|dre:406496:aldoab|dre:246095:gpib|dre:445505:fbp2|dre:335231:fbp1a|dre:369193:aldocb|dre:560944:pfkpa	http://www.genome.jp/kegg-bin/show_pathway?dre00030/dre:369193%09red/dre:445505%09red/dre:246095%09red/dre:568001%09red/dre:406496%09red/dre:335231%09red/dre:394000%09red/dre:557518%09red/dre:570106%09red/dre:560944%09red/dre:447836%09red/dre:405822%09red/dre:561416%09red/dre:246094%09red
GnRH signaling pathway	KEGG PATHWAY	dre04912	35	124	1.44	0.00153076	0.00744268	dre:100001532:plcb3|dre:373882:mmp14a|dre:566945:mmp14b|dre:557902:adcy2b|dre:550436:camk2a|dre:570652:adcy6a|dre:30681:mapk12a|dre:101884360:LOC101884360|dre:797938:hbegfa|dre:570108:gnaq|dre:403310:cacna1da|dre:170581:cacna1c|dre:100006675:prkcba|dre:436815:camk2d2|dre:406660:calm1a|dre:406660:calm1b|dre:406660:calm3a|dre:557026:adcy1a|dre:335916:jun|dre:562064:camk2b1|dre:559964:cacna1fb|dre:5…	http://www.genome.jp/kegg-bin/show_pathway?dre04912/dre:100001532%09red/dre:797938%09red/dre:557902%09red/dre:560211%09red/dre:550286%09red/dre:550436%09red/dre:566945%09red/dre:335916%09red/dre:556641%09red/dre:337179%09red/dre:567611%09red/dre:373882%09red/dre:497384%09red/dre:570683%09red/dre:101884360%09red/dre:562552%09red/dre:30681%09red/dre:557026%09red/dre:406660%09red/dre:570652%09red/dr…
beta-Alanine metabolism	KEGG PATHWAY	dre00410	14	32	2.24	0.00185334	0.00871069	dre:100037349:mlycd|dre:378441:gad1b|dre:405829:dpydb|dre:100329827:gad1a|dre:100144569:dpys|dre:368912:echs1|dre:436647:aldh6a1|dre:334197:aldh7a1|dre:368239:aldh2.2|dre:100005587:aldh9a1a.1|dre:393462:aldh2.1|dre:406283:acadm|dre:550403:gad2|dre:751785:aldh1a3	http://www.genome.jp/kegg-bin/show_pathway?dre00410/dre:751785%09red/dre:405829%09red/dre:368912%09red/dre:100144569%09red/dre:100329827%09red/dre:550403%09red/dre:378441%09red/dre:393462%09red/dre:334197%09red/dre:100037349%09red/dre:406283%09red/dre:368239%09red/dre:100005587%09red/dre:436647%09red
Apoptosis	KEGG PATHWAY	dre04210	44	173	1.3	0.00240119	0.0109216	dre:406768:55262|dre:100005446:LOC100005446|dre:566604:casp3b|dre:560549:akt3a|dre:445164:tuba8l3|dre:195817:lmnl3|dre:561737:158659|dre:100002454:dab2ipa|dre:558237:dab2ipb|dre:567021:ern2|dre:553634:casp7|dre:795766:LOC795766|dre:431777:tuba7l|dre:100000252:pik3r3b|dre:570772:bcl2a|dre:100007048:bcl2b|dre:373080:tuba1b|dre:337223:tuba8l|dre:565106:capn1b|dre:393417:capn1a|dre:406463:nfkbiaa|dre…	http://www.genome.jp/kegg-bin/show_pathway?dre04210/dre:445164%09red/dre:100002454%09red/dre:567021%09red/dre:550475%09red/dre:406463%09red/dre:798445%09red/dre:393417%09red/dre:550286%09red/dre:566604%09red/dre:565106%09red/dre:573122%09red/dre:406768%09red/dre:335916%09red/dre:541374%09red/dre:100005446%09red/dre:100007048%09red/dre:556486%09red/dre:436866%09red/dre:567611%09red/dre:394174%09re…
Cysteine and methionine metabolism	KEGG PATHWAY	dre00270	18	50	1.84	0.00261366	0.0115165	dre:561410:tat|dre:335715:mdh1ab|dre:450084:gss|dre:406330:got1|dre:798918:ahcyl1|dre:553187:dnmt3aa|dre:30497:ldhba|dre:553189:dnmt3ab|dre:334195:mat1a|dre:337412:bcat1|dre:619269:agxt2|dre:406688:got2a|dre:399662:mdh1aa|dre:335974:got2b|dre:406405:mdh2|dre:791167:158222|dre:387530:ahcy|dre:30496:ldha	http://www.genome.jp/kegg-bin/show_pathway?dre00270/dre:450084%09red/dre:406330%09red/dre:337412%09red/dre:553189%09red/dre:791167%09red/dre:553187%09red/dre:619269%09red/dre:798918%09red/dre:335974%09red/dre:406405%09red/dre:334195%09red/dre:387530%09red/dre:30496%09red/dre:30497%09red/dre:335715%09red/dre:406688%09red/dre:561410%09red/dre:399662%09red
Phenylalanine metabolism	KEGG PATHWAY	dre00360	9	16	2.88	0.00339808	0.0145191	dre:561410:tat|dre:558050:ch211-127i16.2|dre:751093:mif|dre:406688:got2a|dre:394142:hpda|dre:335974:got2b|dre:378962:pah|dre:406330:got1|dre:751785:aldh1a3	http://www.genome.jp/kegg-bin/show_pathway?dre00360/dre:751785%09red/dre:406330%09red/dre:394142%09red/dre:406688%09red/dre:335974%09red/dre:558050%09red/dre:561410%09red/dre:751093%09red/dre:378962%09red
Neuroactive ligand-receptor interaction	KEGG PATHWAY	dre04080	85	400	1.09	0.00396641	0.0164489	dre:170450:gria2a|dre:100331381:LOC100331381|dre:325881:f2|dre:170451:gria2b|dre:336069:gria4b|dre:407735:gria4a|dre:767745:LOC103909426|dre:30607:thrb|dre:100001424:ghra|dre:569038:cckar|dre:798791:grik5|dre:100334883:LOC110438919|dre:404273:chrnd|dre:558878:trhra|dre:100005675:grin1b|dre:767745:grin1a|dre:561260:hcrtr2|dre:565256:grm3|dre:407651:prlra|dre:558248:adrb3a|dre:445508:calcrla|dre:55…	http://www.genome.jp/kegg-bin/show_pathway?dre04080/dre:102216338%09red/dre:373873%09red/dre:336069%09red/dre:406588%09red/dre:799124%09red/dre:767745%09red/dre:30676%09red/dre:568849%09red/dre:798791%09red/dre:678575%09red/dre:100331190%09red/dre:30651%09red/dre:541315%09red/dre:561406%09red/dre:387296%09red/dre:566922%09red/dre:325881%09red/dre:558878%09red/dre:559976%09red/dre:561260%09red/dre…
PPAR signaling pathway	KEGG PATHWAY	dre03320	21	68	1.58	0.00538708	0.0210681	dre:334529:aqp7|dre:58128:fabp7a|dre:100005717:cpt2|dre:555578:rxraa|dre:560000:cpt1ab|dre:557714:pparab|dre:406421:acox3|dre:449662:acox1|dre:566863:acsl6|dre:555308:acsl1a|dre:795106:136333|dre:791610:fabp1a|dre:431754:acaa1|dre:553734:scdb|dre:171478:fabp3|dre:553512:slc27a1b|dre:100002756:sorbs1|dre:140615:fads2|dre:394156:acadl|dre:406283:acadm|dre:30354:lpl	http://www.genome.jp/kegg-bin/show_pathway?dre03320/dre:553734%09red/dre:394156%09red/dre:30354%09red/dre:431754%09red/dre:449662%09red/dre:557714%09red/dre:566863%09red/dre:100002756%09red/dre:406421%09red/dre:791610%09red/dre:555578%09red/dre:171478%09red/dre:100005717%09red/dre:406283%09red/dre:555308%09red/dre:58128%09red/dre:553512%09red/dre:560000%09red/dre:795106%09red/dre:140615%09red/dre…
Citrate cycle (TCA cycle)	KEGG PATHWAY	dre00020	13	33	2.01	0.00540778	0.0210681	dre:399479:dldh|dre:335715:mdh1ab|dre:399662:mdh1aa|dre:386951:idh2|dre:406299:sucla2|dre:445500:sdhdb|dre:393938:fh|dre:436850:suclg1|dre:406405:mdh2|dre:564552:ogdha|dre:393884:sdha|dre:322670:aco2|dre:322339:cs	http://www.genome.jp/kegg-bin/show_pathway?dre00020/dre:322670%09red/dre:445500%09red/dre:393884%09red/dre:322339%09red/dre:406405%09red/dre:564552%09red/dre:335715%09red/dre:386951%09red/dre:399479%09red/dre:436850%09red/dre:399662%09red/dre:393938%09red/dre:406299%09red
Adipocytokine signaling pathway	KEGG PATHWAY	dre04920	25	87	1.47	0.00552851	0.0210681	dre:100005446:LOC100005446|dre:436905:prkab1a|dre:335232:prkab1b|dre:560549:akt3a|dre:100334818:LOC100334818|dre:568316:prkag2b|dre:566863:acsl6|dre:572074:prkaa2|dre:572001:irs2b|dre:563180:g6pca.2|dre:555578:rxraa|dre:406463:nfkbiaa|dre:100149794:akt3b|dre:406471:tnfrsf1a|dre:567241:lepr|dre:569698:mapk10|dre:445118:g6pca.1|dre:100321338:slc2a1b|dre:555778:slc2a1a|dre:678619:prkag3b|dre:553319:…	http://www.genome.jp/kegg-bin/show_pathway?dre04920/dre:555778%09red/dre:557714%09red/dre:406463%09red/dre:555578%09red/dre:100005446%09red/dre:567241%09red/dre:572074%09red/dre:678619%09red/dre:335232%09red/dre:560000%09red/dre:101910198%09red/dre:563180%09red/dre:445118%09red/dre:100321338%09red/dre:406471%09red/dre:100334818%09red/dre:568316%09red/dre:572001%09red/dre:555308%09red/dre:560549%0…
Melanogenesis	KEGG PATHWAY	dre04916	35	138	1.3	0.00647192	0.0240142	dre:393801:gnao1b|dre:557384:fzd1|dre:497629:kitb|dre:393760:gnao1a|dre:100148840:wnt7bb|dre:557902:adcy2b|dre:550436:camk2a|dre:570652:adcy6a|dre:100001532:plcb3|dre:101884360:LOC101884360|dre:58074:dct|dre:570108:gnaq|dre:30171:wnt10a|dre:406660:calm3a|dre:100006675:prkcba|dre:436815:camk2d2|dre:406660:calm1a|dre:406660:calm1b|dre:557026:adcy1a|dre:30442:ednrba|dre:565714:wnt7aa|dre:550286:hras…	http://www.genome.jp/kegg-bin/show_pathway?dre04916/dre:100001532%09red/dre:30510%09red/dre:557902%09red/dre:550286%09red/dre:550436%09red/dre:100333145%09red/dre:557026%09red/dre:406853%09red/dre:497629%09red/dre:497384%09red/dre:437022%09red/dre:101884360%09red/dre:30207%09red/dre:569863%09red/dre:393801%09red/dre:100148840%09red/dre:751644%09red/dre:30171%09red/dre:406660%09red/dre:570652%09re…
Fatty acid metabolism	KEGG PATHWAY	dre01212	18	57	1.61	0.00794086	0.0279915	dre:553326:hacd1|dre:445290:acat1|dre:100005717:cpt2|dre:445121:hadh|dre:560000:cpt1ab|dre:336606:hadhb|dre:406421:acox3|dre:449662:acox1|dre:566863:acsl6|dre:555308:acsl1a|dre:317738:elovl6|dre:368912:echs1|dre:431754:acaa1|dre:553734:scdb|dre:326954:tecrb|dre:140615:fads2|dre:394156:acadl|dre:406283:acadm	http://www.genome.jp/kegg-bin/show_pathway?dre01212/dre:553734%09red/dre:394156%09red/dre:368912%09red/dre:431754%09red/dre:445290%09red/dre:449662%09red/dre:566863%09red/dre:317738%09red/dre:406421%09red/dre:445121%09red/dre:326954%09red/dre:100005717%09red/dre:406283%09red/dre:555308%09red/dre:553326%09red/dre:560000%09red/dre:336606%09red/dre:140615%09red
Arginine and proline metabolism	KEGG PATHWAY	dre00330	18	57	1.61	0.00794086	0.0279915	dre:405806:hoga1|dre:393462:aldh2.1|dre:30095:ckma|dre:572518:oat|dre:140744:ckbb|dre:334197:aldh7a1|dre:557186:aldh18a1|dre:406688:got2a|dre:799492:ckmt2b|dre:565700:sat1a.1|dre:100005587:aldh9a1a.1|dre:563654:nos2b|dre:100149838:pycr1b|dre:368239:aldh2.2|dre:335974:got2b|dre:436664:92040|dre:406330:got1|dre:558050:ch211-127i16.2	http://www.genome.jp/kegg-bin/show_pathway?dre00330/dre:436664%09red/dre:140744%09red/dre:406330%09red/dre:565700%09red/dre:572518%09red/dre:799492%09red/dre:335974%09red/dre:30095%09red/dre:405806%09red/dre:563654%09red/dre:334197%09red/dre:406688%09red/dre:558050%09red/dre:557186%09red/dre:393462%09red/dre:368239%09red/dre:100149838%09red/dre:100005587%09red
Alanine, aspartate and glutamate metabolism	KEGG PATHWAY	dre00250	14	40	1.79	0.00905189	0.0311297	dre:100329827:gad1a|dre:373092:glud1b|dre:100148522:ch211-217a12.1|dre:378441:gad1b|dre:564746:glsb|dre:619269:agxt2|dre:406688:got2a|dre:335974:got2b|dre:565235:aldh5a1|dre:406330:got1|dre:447864:ass1|dre:555623:cps1|dre:550403:gad2|dre:550502:adss	http://www.genome.jp/kegg-bin/show_pathway?dre00250/dre:100329827%09red/dre:406330%09red/dre:373092%09red/dre:550403%09red/dre:619269%09red/dre:447864%09red/dre:555623%09red/dre:335974%09red/dre:378441%09red/dre:564746%09red/dre:550502%09red/dre:406688%09red/dre:565235%09red/dre:100148522%09red
Phenylalanine, tyrosine and tryptophan biosynthesis	KEGG PATHWAY	dre00400	5	6	4.26	0.00932674	0.0313112	dre:378962:pah|dre:561410:tat|dre:406330:got1|dre:335974:got2b|dre:406688:got2a	http://www.genome.jp/kegg-bin/show_pathway?dre00400/dre:561410%09red/dre:406330%09red/dre:335974%09red/dre:378962%09red/dre:406688%09red
Drug metabolism - cytochrome P450	KEGG PATHWAY	dre00982	13	36	1.85	0.00955312	0.0313253	dre:492500:gsto2|dre:64265:aox5|dre:116517:adh5|dre:570457:aox6|dre:558050:ch211-127i16.2|dre:568744:gstm.3|dre:393556:gstt1b|dre:563972:gstt1a|dre:79381:gstp1|dre:406731:ugt1ab|dre:436833:gstk1|dre:641488:ugt1a1|dre:751785:aldh1a3	http://www.genome.jp/kegg-bin/show_pathway?dre00982/dre:751785%09red/dre:570457%09red/dre:492500%09red/dre:116517%09red/dre:393556%09red/dre:406731%09red/dre:641488%09red/dre:79381%09red/dre:568744%09red/dre:563972%09red/dre:558050%09red/dre:64265%09red/dre:436833%09red
Galactose metabolism	KEGG PATHWAY	dre00052	12	32	1.92	0.00998027	0.0319822	dre:570106:pfkla|dre:568001:pfkmb|dre:447836:pfkma|dre:555748:ugp2a|dre:449829:galk1|dre:561416:pfkpb|dre:405822:pgm2|dre:394000:pgm1|dre:445118:g6pca.1|dre:563180:g6pca.2|dre:100148828:b4galt2|dre:560944:pfkpa	http://www.genome.jp/kegg-bin/show_pathway?dre00052/dre:563180%09red/dre:445118%09red/dre:568001%09red/dre:405822%09red/dre:100148828%09red/dre:394000%09red/dre:449829%09red/dre:570106%09red/dre:560944%09red/dre:447836%09red/dre:561416%09red/dre:555748%09red
Glycerolipid metabolism	KEGG PATHWAY	dre00561	18	60	1.53	0.0120015	0.0370942	dre:692278:mboat2b|dre:325875:dgat1a|dre:559124:ppap2d|dre:393096:lipg|dre:799099:lpin1|dre:553380:dgkza|dre:100332911:gpam|dre:445326:akr1a1a|dre:100331649:dgki|dre:563806:plpp2a|dre:334197:aldh7a1|dre:368239:aldh2.2|dre:724010:dgkaa|dre:567728:LOC567728|dre:393462:aldh2.1|dre:560638:ch73-21k16.1|dre:100005587:aldh9a1a.1|dre:30354:lpl	http://www.genome.jp/kegg-bin/show_pathway?dre00561/dre:724010%09red/dre:30354%09red/dre:393462%09red/dre:560638%09red/dre:567728%09red/dre:553380%09red/dre:559124%09red/dre:334197%09red/dre:692278%09red/dre:799099%09red/dre:445326%09red/dre:100331649%09red/dre:368239%09red/dre:325875%09red/dre:100332911%09red/dre:563806%09red/dre:100005587%09red/dre:393096%09red
Salmonella infection	KEGG PATHWAY	dre05132	25	94	1.36	0.0121017	0.0370942	dre:100005026:rilp|dre:561525:dync1i1|dre:556103:dync1li1|dre:30681:mapk12a|dre:100048921:flnca|dre:569394:klc3|dre:403145:myd88|dre:415190:86896|dre:57923:pycard|dre:399482:arpc5b|dre:335474:arpc1b|dre:335916:jun|dre:561612:dync1i2b|dre:394235:pfn2|dre:798868:LOC798868|dre:569698:mapk10|dre:562529:flna|dre:100007897:pkn1b|dre:393653:rhogd|dre:336933:rhogb|dre:335499:klc1a|dre:562552:171775|dre:5…	http://www.genome.jp/kegg-bin/show_pathway?dre05132/dre:569394%09red/dre:403145%09red/dre:335916%09red/dre:561525%09red/dre:100048921%09red/dre:393653%09red/dre:57923%09red/dre:399482%09red/dre:100005026%09red/dre:562552%09red/dre:336933%09red/dre:100007897%09red/dre:30681%09red/dre:335499%09red/dre:394235%09red/dre:415190%09red/dre:561612%09red/dre:405770%09red/dre:556103%09red/dre:335474%09red/…
Arginine biosynthesis	KEGG PATHWAY	dre00220	10	25	2.05	0.0128567	0.0385702	dre:100148522:ch211-217a12.1|dre:373092:glud1b|dre:794667:otc|dre:564746:glsb|dre:406688:got2a|dre:335974:got2b|dre:563654:nos2b|dre:406330:got1|dre:447864:ass1|dre:555623:cps1	http://www.genome.jp/kegg-bin/show_pathway?dre00220/dre:406330%09red/dre:373092%09red/dre:406688%09red/dre:447864%09red/dre:555623%09red/dre:335974%09red/dre:794667%09red/dre:563654%09red/dre:564746%09red/dre:100148522%09red
Glyoxylate and dicarboxylate metabolism	KEGG PATHWAY	dre00630	12	34	1.8	0.0143379	0.0421175	dre:399479:dldh|dre:335715:mdh1ab|dre:399662:mdh1aa|dre:405806:hoga1|dre:30068:cat|dre:402985:grhprb|dre:406405:mdh2|dre:445290:acat1|dre:322339:cs|dre:402827:hao1|dre:393455:hao2|dre:322670:aco2	http://www.genome.jp/kegg-bin/show_pathway?dre00630/dre:393455%09red/dre:322339%09red/dre:445290%09red/dre:30068%09red/dre:406405%09red/dre:402985%09red/dre:405806%09red/dre:335715%09red/dre:402827%09red/dre:399479%09red/dre:399662%09red/dre:322670%09red
Inositol phosphate metabolism	KEGG PATHWAY	dre00562	22	82	1.37	0.0164543	0.0473481	dre:100001532:plcb3|dre:559103:inpp5d|dre:553595:impa2|dre:449831:pip5k1ba|dre:541517:mtmr1b|dre:553750:mtmr1a|dre:561737:158659|dre:792527:inpp4ab|dre:100317089:inpp5jb|dre:560753:tpi1b|dre:192309:tpi1a|dre:394174:pik3cd|dre:406598:pik3cg|dre:100334231:plch2a|dre:571850:miox|dre:562569:plcd3b|dre:569040:plcd3a|dre:565669:plcd4b|dre:565669:plcd4a|dre:436647:aldh6a1|dre:559198:mtmr7b|dre:560360:pi…	http://www.genome.jp/kegg-bin/show_pathway?dre00562/dre:100001532%09red/dre:553595%09red/dre:559198%09red/dre:560360%09red/dre:541517%09red/dre:394174%09red/dre:436647%09red/dre:100317089%09red/dre:571850%09red/dre:559103%09red/dre:792527%09red/dre:565669%09red/dre:561737%09red/dre:192309%09red/dre:562569%09red/dre:406598%09red/dre:553750%09red/dre:560753%09red/dre:100334231%09red/dre:449831%09re…
Peroxisome	KEGG PATHWAY	dre04146	23	88	1.34	0.0182652	0.051508	dre:100037349:mlycd|dre:566742:pex11b|dre:563654:nos2b|dre:406803:abcd3a|dre:100537809:LOC100537809|dre:557009:pex5la|dre:335799:sod2|dre:386951:idh2|dre:393539:dhrs4|dre:449662:acox1|dre:566863:acsl6|dre:553653:amacr|dre:431754:acaa1|dre:100034578:dkey-97m3.1|dre:494099:ephx2|dre:541344:prdx1|dre:560486:xdh|dre:402827:hao1|dre:393455:hao2|dre:555308:acsl1a|dre:30068:cat|dre:406421:acox3|dre:4368…	http://www.genome.jp/kegg-bin/show_pathway?dre04146/dre:431754%09red/dre:30068%09red/dre:406421%09red/dre:402827%09red/dre:386951%09red/dre:393539%09red/dre:335799%09red/dre:393455%09red/dre:100537809%09red/dre:557009%09red/dre:553653%09red/dre:100034578%09red/dre:406803%09red/dre:555308%09red/dre:494099%09red/dre:436833%09red/dre:541344%09red/dre:560486%09red/dre:566742%09red/dre:449662%09red/dr…
Butanoate metabolism	KEGG PATHWAY	dre00650	9	24	1.92	0.0241257	0.063994	dre:445121:hadh|dre:560273:LOC797311|dre:368912:echs1|dre:378441:gad1b|dre:100329827:gad1a|dre:445290:acat1|dre:560273:oxct1b|dre:565235:aldh5a1|dre:550403:gad2	http://www.genome.jp/kegg-bin/show_pathway?dre00650/dre:100329827%09red/dre:368912%09red/dre:445290%09red/dre:560273%09red/dre:378441%09red/dre:550403%09red/dre:445121%09red/dre:565235%09red
Biosynthesis of unsaturated fatty acids	KEGG PATHWAY	dre01040	9	24	1.92	0.0241257	0.063994	dre:553326:hacd1|dre:406421:acox3|dre:449662:acox1|dre:317738:elovl6|dre:431754:acaa1|dre:447878:acot7|dre:553734:scdb|dre:326954:tecrb|dre:140615:fads2	http://www.genome.jp/kegg-bin/show_pathway?dre01040/dre:553734%09red/dre:431754%09red/dre:449662%09red/dre:317738%09red/dre:406421%09red/dre:326954%09red/dre:553326%09red/dre:140615%09red/dre:447878%09red
Fructose and mannose metabolism	KEGG PATHWAY	dre00051	13	42	1.58	0.0248633	0.063994	dre:570106:pfkla|dre:192309:tpi1a|dre:561416:pfkpb|dre:393983:pfkfb2a|dre:560753:tpi1b|dre:447836:pfkma|dre:560944:pfkpa|dre:406496:aldoab|dre:445505:fbp2|dre:335231:fbp1a|dre:369193:aldocb|dre:100150934:fuk|dre:568001:pfkmb	http://www.genome.jp/kegg-bin/show_pathway?dre00051/dre:369193%09red/dre:445505%09red/dre:568001%09red/dre:393983%09red/dre:406496%09red/dre:447836%09red/dre:570106%09red/dre:335231%09red/dre:560944%09red/dre:192309%09red/dre:560753%09red/dre:561416%09red/dre:100150934%09red
VEGF signaling pathway	KEGG PATHWAY	dre04370	21	81	1.33	0.0249319	0.063994	dre:560549:akt3a|dre:100149794:akt3b|dre:565130:pxnb|dre:415151:rac2|dre:30681:mapk12a|dre:562011:shc2|dre:497384:prkca|dre:394174:pik3cd|dre:100006675:prkcba|dre:550286:hrasa|dre:406598:pik3cg|dre:101910198:akt1|dre:323588:pik3r5|dre:100000252:pik3r3b|dre:30682:vegfaa|dre:562552:171775|dre:558154:vegfab|dre:561737:158659|dre:794574:ppp3ca|dre:100333967:ch73-374l24.1|dre:550554:ppp3cb	http://www.genome.jp/kegg-bin/show_pathway?dre04370/dre:101910198%09red/dre:30681%09red/dre:30682%09red/dre:561737%09red/dre:100006675%09red/dre:323588%09red/dre:406598%09red/dre:562011%09red/dre:394174%09red/dre:100000252%09red/dre:565130%09red/dre:415151%09red/dre:497384%09red/dre:550286%09red/dre:550554%09red/dre:558154%09red/dre:562552%09red/dre:794574%09red/dre:560549%09red/dre:100333967%09r…
2-Oxocarboxylic acid metabolism	KEGG PATHWAY	dre01210	8	20	2.05	0.0249622	0.063994	dre:322670:aco2|dre:386951:idh2|dre:100148522:ch211-217a12.1|dre:337412:bcat1|dre:406688:got2a|dre:335974:got2b|dre:322339:cs|dre:406330:got1	http://www.genome.jp/kegg-bin/show_pathway?dre01210/dre:406330%09red/dre:337412%09red/dre:322339%09red/dre:406688%09red/dre:335974%09red/dre:386951%09red/dre:322670%09red/dre:100148522%09red
Tryptophan metabolism	KEGG PATHWAY	dre00380	14	48	1.49	0.0295837	0.0744875	dre:445121:hadh|dre:64265:aox5|dre:570457:aox6|dre:445290:acat1|dre:558050:ch211-127i16.2|dre:368239:aldh2.2|dre:30068:cat|dre:368912:echs1|dre:564552:ogdha|dre:334197:aldh7a1|dre:415103:tph1b|dre:100005587:aldh9a1a.1|dre:393462:aldh2.1|dre:393860:gcdha	http://www.genome.jp/kegg-bin/show_pathway?dre00380/dre:570457%09red/dre:368912%09red/dre:445290%09red/dre:564552%09red/dre:30068%09red/dre:393860%09red/dre:415103%09red/dre:334197%09red/dre:558050%09red/dre:64265%09red/dre:368239%09red/dre:393462%09red/dre:445121%09red/dre:100005587%09red
Ascorbate and aldarate metabolism	KEGG PATHWAY	dre00053	7	18	1.99	0.0388974	0.0950802	dre:406731:ugt1ab|dre:571850:miox|dre:334197:aldh7a1|dre:368239:aldh2.2|dre:100005587:aldh9a1a.1|dre:393462:aldh2.1|dre:641488:ugt1a1	http://www.genome.jp/kegg-bin/show_pathway?dre00053/dre:393462%09red/dre:406731%09red/dre:641488%09red/dre:571850%09red/dre:334197%09red/dre:368239%09red/dre:100005587%09red
Taurine and hypotaurine metabolism	KEGG PATHWAY	dre00430	6	14	2.19	0.0397601	0.0950802	dre:393387:ggt1a|dre:569014:ggt1b|dre:378441:gad1b|dre:100329827:gad1a|dre:569734:ggt5a|dre:550403:gad2	http://www.genome.jp/kegg-bin/show_pathway?dre00430/dre:100329827%09red/dre:569014%09red/dre:378441%09red/dre:550403%09red/dre:393387%09red/dre:569734%09red
Drug metabolism - other enzymes	KEGG PATHWAY	dre00983	11	36	1.56	0.0397853	0.0950802	dre:558466:uckl1b|dre:561967:ch211-93f2.1|dre:447928:uck1|dre:431724:impdh1a|dre:406731:ugt1ab|dre:560486:xdh|dre:100144569:dpys|dre:566132:ces2|dre:405829:dpydb|dre:641488:ugt1a1|dre:436842:tpmt.1	http://www.genome.jp/kegg-bin/show_pathway?dre00983/dre:405829%09red/dre:558466%09red/dre:566132%09red/dre:436842%09red/dre:560486%09red/dre:406731%09red/dre:641488%09red/dre:447928%09red/dre:431724%09red/dre:100144569%09red/dre:561967%09red
Pentose and glucuronate interconversions	KEGG PATHWAY	dre00040	9	27	1.7	0.0409982	0.0963458	dre:393462:aldh2.1|dre:751596:cryl1|dre:555748:ugp2a|dre:406731:ugt1ab|dre:445326:akr1a1a|dre:368239:aldh2.2|dre:406433:dhdhl|dre:393350:xylb|dre:641488:ugt1a1	http://www.genome.jp/kegg-bin/show_pathway?dre00040/dre:751596%09red/dre:393462%09red/dre:406731%09red/dre:641488%09red/dre:445326%09red/dre:406433%09red/dre:393350%09red/dre:368239%09red/dre:555748%09red
Propanoate metabolism	KEGG PATHWAY	dre00640	10	32	1.6	0.0437839	0.101205	dre:399479:dldh|dre:30496:ldha|dre:445290:acat1|dre:406299:sucla2|dre:406283:acadm|dre:368912:echs1|dre:436647:aldh6a1|dre:436850:suclg1|dre:100037349:mlycd|dre:30497:ldhba	http://www.genome.jp/kegg-bin/show_pathway?dre00640/dre:368912%09red/dre:445290%09red/dre:436647%09red/dre:30496%09red/dre:30497%09red/dre:100037349%09red/dre:406283%09red/dre:399479%09red/dre:436850%09red/dre:406299%09red
Glycerophospholipid metabolism	KEGG PATHWAY	dre00564	23	99	1.19	0.0491353	0.111743	dre:692278:mboat2b|dre:767699:pmt|dre:553380:dgkza|dre:560986:pnpla6|dre:724010:dgkaa|dre:558499:chka|dre:799099:lpin1|dre:553433:pisd|dre:100001552:pcyt1ba|dre:100149324:proca1|dre:100331649:dgki|dre:555330:etnk2|dre:555330:etnk1|dre:325181:gpd1b|dre:100170938:chata|dre:100332911:gpam|dre:114549:ache|dre:567728:LOC567728|dre:559124:ppap2d|dre:556641:pld1a|dre:563806:plpp2a|dre:751628:gpd2|dre:56…	http://www.genome.jp/kegg-bin/show_pathway?dre00564/dre:100001552%09red/dre:100149324%09red/dre:553380%09red/dre:114549%09red/dre:100331649%09red/dre:724010%09red/dre:556641%09red/dre:555330%09red/dre:563806%09red/dre:553433%09red/dre:692278%09red/dre:767699%09red/dre:560638%09red/dre:100170938%09red/dre:751628%09red/dre:560986%09red/dre:567728%09red/dre:325181%09red/dre:559124%09red/dre:799099%0…
