# Supplementary material for: Systematic Identification of Long Noncoding RNAs during Three Key Organogenesis Stages in Zebrafish
Source: Int J Mol Sci. 2024 Mar 19;25(6):3440. doi: 10.3390/ijms25063440 (PMC10970532; doi:10.3390/ijms25063440)
Supplement: Supplementary file 1 [file ijms-25-03440-s001.zip › Table S14.xlsx]

## Sheet: Supplementary table S14
Table S14 KEGG enrichment analysis of downregulated DEGs betwween T1 and T3
Term	Database	ID	Input_number	Background_number	Rich_factor	P_Value	Corrected P_Value	Input	Hyperlink
Ribosome biogenesis in eukaryotes	KEGG PATHWAY	dre03008	52	76	6.36	3.464e-25	4.6764e-23	dre:321897:gnl3|dre:793727:gnl2|dre:317637:wdr43|dre:541444:nmd3|dre:325106:utp15|dre:406571:cirh1a|dre:550264:fcf1|dre:394196:nop56|dre:550241:rrp7a|dre:557254:nob1|dre:494152:nop58|dre:100332622:LOC110440197|dre:266990:pwp2h|dre:100332622:spata5|dre:406275:fbl|dre:393107:utp6|dre:406805:nvl|dre:415238:rpp40|dre:321058:wdr3|dre:436992:imp4|dre:368478:wdr75|dre:415208:86811|dre:323464:lsg1|dre:39…	http://www.genome.jp/kegg-bin/show_pathway?dre03008/dre:393237%09red/dre:445388%09red/dre:393717%09red/dre:492761%09red/dre:406275%09red/dre:436992%09red/dre:393107%09red/dre:799016%09red/dre:321897%09red/dre:553241%09red/dre:558395%09red/dre:368478%09red/dre:767797%09red/dre:541352%09red/dre:393291%09red/dre:266990%09red/dre:321058%09red/dre:553498%09red/dre:100332622%09red/dre:406805%09red/dre:…
Spliceosome	KEGG PATHWAY	dre03040	31	134	2.15	2.47451e-06	0.000167029	dre:406691:srsf2a|dre:415157:sf3b6|dre:799690:snrnp200|dre:560127:alyref|dre:394018:sf3a2|dre:393505:srsf10b|dre:100005893:magoh|dre:606595:dhx8|dre:492481:rp9|dre:555643:hnrnpm|dre:793027:ccdc12|dre:494165:ppih|dre:402966:snrpb|dre:321114:snu13b|dre:447922:snrpg|dre:406288:srsf1a|dre:192331:snrpd1|dre:393436:aqr|dre:335396:srsf5a|dre:492511:snrpa1|dre:393480:eftud2|dre:393951:prpf8|dre:493614:bc…	http://www.genome.jp/kegg-bin/show_pathway?dre03040/dre:406691%09red/dre:402966%09red/dre:326944%09red/dre:492481%09red/dre:555643%09red/dre:100005893%09red/dre:335396%09red/dre:393436%09red/dre:394018%09red/dre:560127%09red/dre:415157%09red/dre:321544%09red/dre:394053%09red/dre:393951%09red/dre:799690%09red/dre:321114%09red/dre:393480%09red/dre:606595%09red/dre:447922%09red/dre:336645%09red/dre:…
RNA polymerase	KEGG PATHWAY	dre03020	13	29	4.17	8.77329e-06	0.000394798	dre:336518:polr3e|dre:445170:polr2eb|dre:325603:polr1b|dre:327078:polr1a|dre:393257:polr3d|dre:393538:polr1c|dre:445412:polr1d|dre:553733:polr1e|dre:402856:twistnb|dre:324088:polr2gl|dre:562329:polr3b|dre:550263:polr2h|dre:393201:polr3c	http://www.genome.jp/kegg-bin/show_pathway?dre03020/dre:324088%09red/dre:445170%09red/dre:402856%09red/dre:553733%09red/dre:327078%09red/dre:562329%09red/dre:393201%09red/dre:325603%09red/dre:393257%09red/dre:550263%09red/dre:445412%09red/dre:393538%09red/dre:336518%09red
Purine metabolism	KEGG PATHWAY	dre00230	30	191	1.46	0.00148493	0.0417694	dre:445069:ntpcr|dre:445170:polr2eb|dre:415176:nudt5|dre:560807:adcy6b|dre:402856:twistnb|dre:572027:ppat|dre:327078:polr1a|dre:406404:ak3|dre:192305:adssl|dre:436604:uox|dre:393257:polr3d|dre:415208:86811|dre:325603:polr1b|dre:393538:polr1c|dre:445412:polr1d|dre:553733:polr1e|dre:324088:polr2gl|dre:393201:polr3c|dre:562329:polr3b|dre:393393:adprm|dre:571355:ampd2b|dre:336518:polr3e|dre:560719:ch…	http://www.genome.jp/kegg-bin/show_pathway?dre00230/dre:324088%09red/dre:393559%09red/dre:406404%09red/dre:393257%09red/dre:325603%09red/dre:192305%09red/dre:393538%09red/dre:336518%09red/dre:415176%09red/dre:393393%09red/dre:402856%09red/dre:553733%09red/dre:327078%09red/dre:570437%09red/dre:445412%09red/dre:415208%09red/dre:560719%09red/dre:445170%09red/dre:368410%09red/dre:559332%09red/dre:393…
RNA transport	KEGG PATHWAY	dre03013	26	157	1.54	0.00154702	0.0417694	dre:541444:nmd3|dre:386634:eif4a1a|dre:560127:alyref|dre:393693:sap18|dre:558662:xpo5|dre:100005893:magoh|dre:324490:eif4ebp3l|dre:572435:eif4g1a|dre:415238:rpp40|dre:30516:eef1a1l1|dre:556273:ddx20|dre:550271:gemin2|dre:335236:ndc1|dre:436813:rpp25l|dre:799016:pop1|dre:324754:gemin4|dre:553787:pop4|dre:436798:rpp38|dre:327625:pabpc1l|dre:406751:srrm1|dre:553214:eif4ba|dre:541352:rpp30|dre:558395…	http://www.genome.jp/kegg-bin/show_pathway?dre03013/dre:558395%09red/dre:30516%09red/dre:492482%09red/dre:393693%09red/dre:799016%09red/dre:556273%09red/dre:100005893%09red/dre:541352%09red/dre:558662%09red/dre:560127%09red/dre:336619%09red/dre:436798%09red/dre:394053%09red/dre:335236%09red/dre:324490%09red/dre:572435%09red/dre:550271%09red/dre:406751%09red/dre:436813%09red/dre:541444%09red/dre:3…
Pyrimidine metabolism	KEGG PATHWAY	dre00240	18	106	1.58	0.00606252	0.128643	dre:393744:dctpp1|dre:336518:polr3e|dre:393143:umps|dre:445170:polr2eb|dre:325603:polr1b|dre:322089:ctps1a|dre:445201:cant1b|dre:327078:polr1a|dre:393257:polr3d|dre:393538:polr1c|dre:445412:polr1d|dre:553733:polr1e|dre:402856:twistnb|dre:324088:polr2gl|dre:562329:polr3b|dre:266992:cad|dre:550263:polr2h|dre:393201:polr3c	http://www.genome.jp/kegg-bin/show_pathway?dre00240/dre:324088%09red/dre:393744%09red/dre:445170%09red/dre:402856%09red/dre:553733%09red/dre:327078%09red/dre:266992%09red/dre:322089%09red/dre:393201%09red/dre:325603%09red/dre:562329%09red/dre:393257%09red/dre:550263%09red/dre:445201%09red/dre:393143%09red/dre:445412%09red/dre:393538%09red/dre:336518%09red
Fanconi anemia pathway	KEGG PATHWAY	dre03460	11	52	1.97	0.00754494	0.128643	dre:566758:brca2|dre:558923:palb2|dre:393632:mlh1|dre:569270:apitd1|dre:572540:blm|dre:406839:mus81|dre:140613:her9|dre:100332714:stra13|dre:406487:rad51|dre:100006685:fancm|dre:30288:her6	http://www.genome.jp/kegg-bin/show_pathway?dre03460/dre:569270%09red/dre:393632%09red/dre:406487%09red/dre:100006685%09red/dre:566758%09red/dre:100332714%09red/dre:572540%09red/dre:406839%09red/dre:140613%09red/dre:558923%09red/dre:30288%09red
RNA degradation	KEGG PATHWAY	dre03018	15	85	1.64	0.00862991	0.128643	dre:402850:dcps|dre:394064:exosc10|dre:100003553:dis3|dre:327625:pabpc1l|dre:406795:skiv2l2|dre:445224:mphosph6|dre:323016:exosc8|dre:450057:exosc9|dre:550234:exosc2|dre:565000:exosc3|dre:474329:c1d|dre:317641:zcchc7|dre:565000:fc33b09|dre:393712:exosc4|dre:751632:exosc5	http://www.genome.jp/kegg-bin/show_pathway?dre03018/dre:402850%09red/dre:445224%09red/dre:450057%09red/dre:474329%09red/dre:317641%09red/dre:323016%09red/dre:393712%09red/dre:394064%09red/dre:751632%09red/dre:550234%09red/dre:565000%09red/dre:100003553%09red/dre:406795%09red/dre:327625%09red
Cytosolic DNA-sensing pathway	KEGG PATHWAY	dre04623	9	39	2.15	0.00944518	0.128643	dre:336518:polr3e|dre:445170:polr2eb|dre:393257:polr3d|dre:393538:polr1c|dre:445412:polr1d|dre:557043:mb21d1|dre:562329:polr3b|dre:550263:polr2h|dre:393201:polr3c	http://www.genome.jp/kegg-bin/show_pathway?dre04623/dre:562329%09red/dre:445170%09red/dre:445412%09red/dre:393257%09red/dre:550263%09red/dre:393201%09red/dre:393538%09red/dre:557043%09red/dre:336518%09red
Cell cycle	KEGG PATHWAY	dre04110	21	138	1.42	0.00952914	0.128643	dre:368316:ccnb2|dre:192323:mcm3|dre:564982:mcm6l|dre:791146:e2f3|dre:566409:mcm6|dre:324256:orc6|dre:30590:tp53|dre:30188:ccne1|dre:497646:gadd45bb|dre:554509:orc1|dre:192333:mcm7|dre:402991:gadd45ga|dre:799015:dbf4|dre:402825:cdc6|dre:777730:cdk4|dre:334315:orc3|dre:798352:anapc10|dre:100147915:mcm3l|dre:327060:wee1|dre:394124:cdc14aa|dre:795522:rbl1	http://www.genome.jp/kegg-bin/show_pathway?dre04110/dre:100147915%09red/dre:564982%09red/dre:192333%09red/dre:334315%09red/dre:30188%09red/dre:327060%09red/dre:402991%09red/dre:795522%09red/dre:566409%09red/dre:324256%09red/dre:799015%09red/dre:368316%09red/dre:192323%09red/dre:402825%09red/dre:497646%09red/dre:394124%09red/dre:554509%09red/dre:30590%09red/dre:798352%09red/dre:777730%09red/dre:79…
Melanogenesis	KEGG PATHWAY	dre04916	20	138	1.35	0.0172946	0.212252	dre:60632:wnt3a|dre:323630:dvl2|dre:58072:fzd8b|dre:560719:ch211-132f19.7|dre:563427:wnt7ba|dre:30308:wnt10b|dre:553700:creb3l3a|dre:560807:adcy6b|dre:30369:fzd7a|dre:30412:fzd7b|dre:30265:ctnnb1|dre:30122:wnt8a|dre:445297:gna14|dre:445232:gna15.1|dre:393998:prkacba|dre:30144:wnt8b|dre:30105:wnt5b|dre:30122:wnt8-2|dre:30128:wnt1|dre:791595:wnt11	http://www.genome.jp/kegg-bin/show_pathway?dre04916/dre:445297%09red/dre:553700%09red/dre:30265%09red/dre:30105%09red/dre:560719%09red/dre:58072%09red/dre:791595%09red/dre:563427%09red/dre:393998%09red/dre:30369%09red/dre:30412%09red/dre:323630%09red/dre:560807%09red/dre:30128%09red/dre:30144%09red/dre:60632%09red/dre:445232%09red/dre:30308%09red/dre:30122%09red
DNA replication	KEGG PATHWAY	dre03030	8	38	1.96	0.0216246	0.243276	dre:550274:110269|dre:503748:rfc2|dre:192333:mcm7|dre:566409:mcm6|dre:192323:mcm3|dre:564982:mcm6l|dre:550504:ssbp1|dre:100147915:mcm3l	http://www.genome.jp/kegg-bin/show_pathway?dre03030/dre:550274%09red/dre:564982%09red/dre:566409%09red/dre:100147915%09red/dre:192323%09red/dre:192333%09red/dre:550504%09red/dre:503748%09red
Wnt signaling pathway	KEGG PATHWAY	dre04310	23	172	1.24	0.0243282	0.25264	dre:557451:daam1a|dre:563427:wnt7ba|dre:30128:wnt1|dre:791454:dand5|dre:323630:dvl2|dre:368250:LOC110438489|dre:791595:wnt11|dre:570510:notum1a|dre:30308:wnt10b|dre:30369:fzd7a|dre:30412:fzd7b|dre:30265:ctnnb1|dre:30122:wnt8a|dre:30144:wnt8b|dre:368249:prickle1a|dre:60632:wnt3a|dre:431736:bambib|dre:58072:fzd8b|dre:30197:dkk1b|dre:30122:wnt8-2|dre:30590:tp53|dre:393998:prkacba|dre:30105:wnt5b	http://www.genome.jp/kegg-bin/show_pathway?dre04310/dre:323630%09red/dre:791595%09red/dre:30105%09red/dre:368249%09red/dre:30412%09red/dre:791454%09red/dre:30590%09red/dre:557451%09red/dre:30197%09red/dre:393998%09red/dre:60632%09red/dre:30308%09red/dre:30265%09red/dre:368250%09red/dre:30369%09red/dre:30144%09red/dre:570510%09red/dre:58072%09red/dre:563427%09red/dre:431736%09red/dre:30128%09red/d…
Lysosome	KEGG PATHWAY	dre04142	19	144	1.23	0.042019	0.393751	dre:327635:gnsb|dre:324818:ctsh|dre:323613:hexb|dre:450068:asah1a|dre:321453:ctsll|dre:368704:ctsc|dre:140811:psap|dre:566517:aga|dre:282673:npc2|dre:321818:ctsa|dre:553423:sumf1|dre:406801:acp5a|dre:406645:ctsba|dre:567333:ctso|dre:563849:sgsh|dre:550529:gm2a|dre:554157:ctss2.1|dre:337572:ctss2.2|dre:100329505:hgsnat	http://www.genome.jp/kegg-bin/show_pathway?dre04142/dre:327635%09red/dre:321818%09red/dre:566517%09red/dre:406801%09red/dre:567333%09red/dre:563849%09red/dre:368704%09red/dre:323613%09red/dre:406645%09red/dre:554157%09red/dre:550529%09red/dre:100329505%09red/dre:140811%09red/dre:321453%09red/dre:553423%09red/dre:337572%09red/dre:282673%09red/dre:450068%09red/dre:324818%09red
Glycosaminoglycan degradation	KEGG PATHWAY	dre00531	5	21	2.21	0.0437501	0.393751	dre:327635:gnsb|dre:559228:hyal2b|dre:323613:hexb|dre:100329505:hgsnat|dre:563849:sgsh	http://www.genome.jp/kegg-bin/show_pathway?dre00531/dre:327635%09red/dre:559228%09red/dre:563849%09red/dre:323613%09red/dre:100329505%09red
Base excision repair	KEGG PATHWAY	dre03410	7	37	1.76	0.047122	0.397592	dre:558045:parp4|dre:550274:110269|dre:560788:parp1|dre:563276:lig3|dre:445480:xrcc1|dre:393949:unga|dre:791194:ogg1	http://www.genome.jp/kegg-bin/show_pathway?dre03410/dre:550274%09red/dre:563276%09red/dre:560788%09red/dre:445480%09red/dre:791194%09red/dre:558045%09red/dre:393949%09red
