# Supplementary material for: Systematic Identification of Long Noncoding RNAs during Three Key Organogenesis Stages in Zebrafish
Source: Int J Mol Sci. 2024 Mar 19;25(6):3440. doi: 10.3390/ijms25063440 (PMC10970532; doi:10.3390/ijms25063440)
Supplement: Supplementary file 1 [file ijms-25-03440-s001.zip › Table S15.xlsx]

## Sheet: Supplementary table S15
Table S15 KEGG enrichment analysis of upregulated DEGs betwween T2 and T3
Term	Database	ID	Input_number	Background_number	Rich_factor	P_Value	Corrected P_Value	Input	Hyperlink
ECM-receptor interaction	KEGG PATHWAY	dre04512	21	80	3.47	1.12151e-07	7.52313e-06	dre:567640:ch211-241e1.3|dre:403026:vtnb|dre:558958:lamc3|dre:394038:chad|dre:405864:itgb1b.2|dre:570868:itga1|dre:30234:tnw|dre:100001836:itgb3b|dre:100149028:0000000846|dre:553699:vtna|dre:336471:col1a2|dre:569755:col6a1|dre:325675:col1a1b|dre:564005:col6a4a|dre:568033:sv2a|dre:541475:itga11a|dre:556874:col6a3|dre:567771:col6a2|dre:260303:LOC110438115|dre:100170785:col9a1a|dre:337158:col1a1a	http://www.genome.jp/kegg-bin/show_pathway?dre04512/dre:558958%09red/dre:568033%09red/dre:100149028%09red/dre:337158%09red/dre:100001836%09red/dre:394038%09red/dre:569755%09red/dre:541475%09red/dre:564005%09red/dre:556874%09red/dre:30234%09red/dre:260303%09red/dre:403026%09red/dre:570868%09red/dre:567771%09red/dre:567640%09red/dre:405864%09red/dre:336471%09red/dre:325675%09red/dre:553699%09red/dr…
Glycolysis / Gluconeogenesis	KEGG PATHWAY	dre00010	20	73	3.62	1.24349e-07	7.52313e-06	dre:570106:pfkla|dre:192309:tpi1a|dre:568001:pfkmb|dre:561416:pfkpb|dre:572733:pgam2|dre:406696:pgk1|dre:445094:pkmb|dre:447836:pfkma|dre:317743:gapdh|dre:327165:pgam1b|dre:378963:eno3|dre:246095:gpib|dre:445505:fbp2|dre:246094:gpia|dre:445326:akr1a1a|dre:445118:g6pca.1|dre:406367:gapdhs|dre:334116:eno1a|dre:30496:ldha|dre:560944:pfkpa	http://www.genome.jp/kegg-bin/show_pathway?dre00010/dre:317743%09red/dre:327165%09red/dre:445505%09red/dre:246095%09red/dre:445118%09red/dre:568001%09red/dre:406696%09red/dre:447836%09red/dre:30496%09red/dre:445326%09red/dre:246094%09red/dre:570106%09red/dre:445094%09red/dre:572733%09red/dre:192309%09red/dre:406367%09red/dre:560944%09red/dre:334116%09red/dre:561416%09red/dre:378963%09red
Focal adhesion	KEGG PATHWAY	dre04510	36	245	1.94	2.1459e-06	8.65513e-05	dre:567640:ch211-241e1.3|dre:100536197:LOC100536197|dre:394038:chad|dre:405864:itgb1b.2|dre:570868:itga1|dre:493781:hgfa|dre:558958:lamc3|dre:561737:158659|dre:541475:itga11a|dre:322221:165653|dre:560564:pdgfc|dre:373872:fyna|dre:447930:mylpfb|dre:100007048:bcl2b|dre:30429:mylpfa|dre:100149028:0000000846|dre:260303:LOC110438115|dre:100170785:col9a1a|dre:100149794:akt3b|dre:58037:actn3a|dre:30234:…	http://www.genome.jp/kegg-bin/show_pathway?dre04510/dre:447930%09red/dre:373872%09red/dre:569755%09red/dre:260303%09red/dre:100536197%09red/dre:403026%09red/dre:541475%09red/dre:567771%09red/dre:405864%09red/dre:553699%09red/dre:322221%09red/dre:100149028%09red/dre:337158%09red/dre:394038%09red/dre:100332111%09red/dre:100007048%09red/dre:567874%09red/dre:555805%09red/dre:570868%09red/dre:10000183…
Calcium signaling pathway	KEGG PATHWAY	dre04020	36	257	1.85	5.63252e-06	0.000170384	dre:565379:phkg1a|dre:556199:phka2|dre:449864:grin2da|dre:100005675:grin1b|dre:794574:ppp3ca|dre:767745:grin1a|dre:566351:LOC100334891|dre:550554:ppp3cb|dre:797199:slc8a1b|dre:566351:cacna1i|dre:557430:atp2b2|dre:570108:gnaq|dre:100007677:erbb4a|dre:563904:cacna1g|dre:558525:atp2b3b|dre:767745:LOC103909426|dre:436815:camk2d2|dre:260440:atp2a1|dre:557026:adcy1a|dre:561350:ryr3|dre:567212:slc8a2b|d…	http://www.genome.jp/kegg-bin/show_pathway?dre04020/dre:101885162%09red/dre:569528%09red/dre:767745%09red/dre:797199%09red/dre:566351%09red/dre:568512%09red/dre:561350%09red/dre:554046%09red/dre:555576%09red/dre:557430%09red/dre:557026%09red/dre:100149482%09red/dre:556199%09red/dre:794574%09red/dre:565379%09red/dre:100005675%09red/dre:570683%09red/dre:550554%09red/dre:100007677%09red/dre:10014897…
Cell adhesion molecules (CAMs)	KEGG PATHWAY	dre04514	24	137	2.32	8.10555e-06	0.000196154	dre:405864:itgb1b.2|dre:569075:ntng1a|dre:561971:vcam1b|dre:559157:cntnap2a|dre:563598:nrxn3a|dre:556537:nrcama|dre:30634:nadl1.2|dre:692273:cadm3|dre:100002610:nlgn1|dre:562183:cadm1b|dre:550431:cldn19|dre:566220:cntnap1|dre:30291:cdh4|dre:114441:ncam2|dre:558326:nrxn2a|dre:767777:152904|dre:556158:nlgn2a|dre:565531:nrxn1b|dre:565531:nrxn1a|dre:100002407:nlgn2b|dre:436897:cldn11a|dre:100535350:l…	http://www.genome.jp/kegg-bin/show_pathway?dre04514/dre:114441%09red/dre:563598%09red/dre:30634%09red/dre:30291%09red/dre:405864%09red/dre:100002610%09red/dre:559157%09red/dre:556747%09red/dre:692273%09red/dre:550431%09red/dre:767777%09red/dre:566220%09red/dre:100002407%09red/dre:556537%09red/dre:566572%09red/dre:569075%09red/dre:436897%09red/dre:562183%09red/dre:565531%09red/dre:556158%09red/dre…
Biosynthesis of amino acids	KEGG PATHWAY	dre01230	18	86	2.77	1.36128e-05	0.000274525	dre:570106:pfkla|dre:192309:tpi1a|dre:568001:pfkmb|dre:561416:pfkpb|dre:555623:cps1|dre:406696:pgk1|dre:445094:pkmb|dre:337412:bcat1|dre:317743:gapdh|dre:327165:pgam1b|dre:378963:eno3|dre:572733:pgam2|dre:557518:tkta|dre:100149838:pycr1b|dre:557186:aldh18a1|dre:334116:eno1a|dre:447836:pfkma|dre:560944:pfkpa	http://www.genome.jp/kegg-bin/show_pathway?dre01230/dre:317743%09red/dre:327165%09red/dre:337412%09red/dre:406696%09red/dre:568001%09red/dre:555623%09red/dre:447836%09red/dre:557518%09red/dre:570106%09red/dre:100149838%09red/dre:557186%09red/dre:572733%09red/dre:192309%09red/dre:560944%09red/dre:334116%09red/dre:445094%09red/dre:561416%09red/dre:378963%09red
MAPK signaling pathway	KEGG PATHWAY	dre04010	37	315	1.55	0.000127083	0.00219671	dre:100005446:LOC100005446|dre:564403:ch211-153j24.3|dre:100317924:mras|dre:794574:ppp3ca|dre:58118:bdnf|dre:568759:cacna2d2b|dre:550554:ppp3cb|dre:559524:ptpn5|dre:566351:cacna1i|dre:393586:hsc70|dre:797658:LOC797658|dre:555650:taok3b|dre:564883:cacng3b|dre:563904:cacna1g|dre:404626:map3k12|dre:403003:fgf13b|dre:436678:arr3a|dre:561262:mapk8ip2|dre:553520:rasgrf2b|dre:777728:rps6ka1|dre:10014979…	http://www.genome.jp/kegg-bin/show_pathway?dre04010/dre:569528%09red/dre:550554%09red/dre:100317924%09red/dre:566351%09red/dre:403003%09red/dre:564883%09red/dre:100003329%09red/dre:561262%09red/dre:100005446%09red/dre:570683%09red/dre:436678%09red/dre:570435%09red/dre:559524%09red/dre:393614%09red/dre:564403%09red/dre:431720%09red/dre:797658%09red/dre:777728%09red/dre:777735%09red/dre:100000342%0…
Pentose phosphate pathway	KEGG PATHWAY	dre00030	9	31	3.84	0.000256884	0.00388537	dre:570106:pfkla|dre:568001:pfkmb|dre:447836:pfkma|dre:557518:tkta|dre:561416:pfkpb|dre:246095:gpib|dre:445505:fbp2|dre:246094:gpia|dre:560944:pfkpa	http://www.genome.jp/kegg-bin/show_pathway?dre00030/dre:445505%09red/dre:246095%09red/dre:568001%09red/dre:246094%09red/dre:557518%09red/dre:570106%09red/dre:560944%09red/dre:447836%09red/dre:561416%09red
Carbon metabolism	KEGG PATHWAY	dre01200	19	125	2.01	0.000348708	0.00468818	dre:570106:pfkla|dre:192309:tpi1a|dre:568001:pfkmb|dre:561416:pfkpb|dre:557518:tkta|dre:317743:gapdh|dre:406696:pgk1|dre:445094:pkmb|dre:447836:pfkma|dre:30068:cat|dre:327165:pgam1b|dre:378963:eno3|dre:246095:gpib|dre:445505:fbp2|dre:246094:gpia|dre:572733:pgam2|dre:334116:eno1a|dre:555623:cps1|dre:560944:pfkpa	http://www.genome.jp/kegg-bin/show_pathway?dre01200/dre:317743%09red/dre:327165%09red/dre:445505%09red/dre:246095%09red/dre:406696%09red/dre:568001%09red/dre:555623%09red/dre:447836%09red/dre:30068%09red/dre:557518%09red/dre:570106%09red/dre:572733%09red/dre:445094%09red/dre:246094%09red/dre:192309%09red/dre:560944%09red/dre:334116%09red/dre:561416%09red/dre:378963%09red
Adrenergic signaling in cardiomyocytes	KEGG PATHWAY	dre04261	25	200	1.65	0.000663138	0.00802397	dre:58114:actc1b|dre:100037383:atp1b4|dre:558810:ppp2r2bb|dre:561737:158659|dre:557430:atp2b2|dre:566069:scn4ba|dre:30324:tpma|dre:568759:cacna2d2b|dre:570108:gnaq|dre:100003329:cacng8b|dre:558525:atp2b3b|dre:393614:cacng2a|dre:408256:acta1b|dre:436815:camk2d2|dre:100149794:akt3b|dre:100007048:bcl2b|dre:557026:adcy1a|dre:559392:ppp2r2cb|dre:100002802:ppp2r2ca|dre:570683:cacna1sa|dre:100148976:adc…	http://www.genome.jp/kegg-bin/show_pathway?dre04261/dre:100037383%09red/dre:564883%09red/dre:100003329%09red/dre:557430%09red/dre:570683%09red/dre:557026%09red/dre:768300%09red/dre:393614%09red/dre:100007048%09red/dre:559392%09red/dre:558525%09red/dre:30324%09red/dre:100148976%09red/dre:568759%09red/dre:408256%09red/dre:64610%09red/dre:436815%09red/dre:561737%09red/dre:678560%09red/dre:558810%09r…
Neuroactive ligand-receptor interaction	KEGG PATHWAY	dre04080	41	400	1.36	0.000747123	0.00821835	dre:170450:gria2a|dre:100331381:LOC100331381|dre:170451:gria2b|dre:353180:mchr1b|dre:407735:gria4a|dre:767745:LOC103909426|dre:30607:thrb|dre:100334883:LOC110438919|dre:449864:grin2da|dre:100005675:grin1b|dre:767745:grin1a|dre:561260:hcrtr2|dre:565256:grm3|dre:571123:LOC571123|dre:100334247:vipr1a|dre:678575:chrna2a|dre:566922:gabrb3|dre:566514:gabrb4|dre:541315:adcyap1r1a|dre:368416:gria3b|dre:1…	http://www.genome.jp/kegg-bin/show_pathway?dre04080/dre:336069%09red/dre:100334883%09red/dre:767745%09red/dre:30676%09red/dre:678575%09red/dre:541315%09red/dre:792371%09red/dre:559976%09red/dre:561260%09red/dre:100149482%09red/dre:571123%09red/dre:368416%09red/dre:170452%09red/dre:353180%09red/dre:170450%09red/dre:170451%09red/dre:565256%09red/dre:100005675%09red/dre:558708%09red/dre:563297%09red…
Galactose metabolism	KEGG PATHWAY	dre00052	8	32	3.31	0.00128709	0.0129782	dre:570106:pfkla|dre:568001:pfkmb|dre:561416:pfkpb|dre:555748:ugp2a|dre:447836:pfkma|dre:445118:g6pca.1|dre:100148828:b4galt2|dre:560944:pfkpa	http://www.genome.jp/kegg-bin/show_pathway?dre00052/dre:445118%09red/dre:568001%09red/dre:100148828%09red/dre:570106%09red/dre:560944%09red/dre:447836%09red/dre:561416%09red/dre:555748%09red
Cardiac muscle contraction	KEGG PATHWAY	dre04260	14	96	1.93	0.00279875	0.0260499	dre:58114:actc1b|dre:100003329:cacng8b|dre:100037383:atp1b4|dre:768300:vmhcl|dre:570683:cacna1sa|dre:64610:atp1a3a|dre:564883:cacng3b|dre:393614:cacng2a|dre:678560:cacnb4b|dre:408256:acta1b|dre:436968:cox6b1|dre:568759:cacna2d2b|dre:751638:cox5b2|dre:30324:tpma	http://www.genome.jp/kegg-bin/show_pathway?dre04260/dre:100037383%09red/dre:768300%09red/dre:678560%09red/dre:393614%09red/dre:408256%09red/dre:64610%09red/dre:570683%09red/dre:58114%09red/dre:436968%09red/dre:568759%09red/dre:751638%09red/dre:30324%09red/dre:564883%09red/dre:100003329%09red
Starch and sucrose metabolism	KEGG PATHWAY	dre00500	8	42	2.52	0.00553437	0.0478328	dre:567798:LOC101886684|dre:555748:ugp2a|dre:406731:ugt1ab|dre:394155:gys1|dre:246095:gpib|dre:246094:gpia|dre:445118:g6pca.1|dre:493916:pygl	http://www.genome.jp/kegg-bin/show_pathway?dre00500/dre:394155%09red/dre:246095%09red/dre:445118%09red/dre:406731%09red/dre:493916%09red/dre:567798%09red/dre:246094%09red/dre:555748%09red
Phagosome	KEGG PATHWAY	dre04145	18	156	1.53	0.00740011	0.0596942	dre:405864:itgb1b.2|dre:571584:marco|dre:561525:dync1i1|dre:100005026:rilp|dre:550458:tubb6|dre:406303:tuba2|dre:386701:tubb5|dre:100001836:itgb3b|dre:559502:mrc1b|dre:561469:atp6v0a2a|dre:767746:153426|dre:798868:LOC798868|dre:325402:atp6v0cb|dre:553767:atpv0e2|dre:359840:atp6v1b2|dre:335798:65894|dre:553691:atp6v0a1b|dre:565074:c3a.3	http://www.genome.jp/kegg-bin/show_pathway?dre04145/dre:335798%09red/dre:561469%09red/dre:798868%09red/dre:565074%09red/dre:406303%09red/dre:550458%09red/dre:767746%09red/dre:325402%09red/dre:386701%09red/dre:100001836%09red/dre:553767%09red/dre:100005026%09red/dre:571584%09red/dre:553691%09red/dre:559502%09red/dre:405864%09red/dre:359840%09red/dre:561525%09red
Tight junction	KEGG PATHWAY	dre04530	19	179	1.4	0.0130026	0.098332	dre:322221:165653|dre:100001810:LOC110439256|dre:58142:myhz1.1|dre:58037:actn3a|dre:436897:cldn11a|dre:550431:cldn19|dre:100317924:mras|dre:334274:myhc4|dre:768300:vmhcl|dre:100149794:akt3b|dre:559392:ppp2r2cb|dre:100002802:ppp2r2ca|dre:246275:myhz2|dre:447930:mylpfb|dre:558810:ppp2r2bb|dre:100144561:prkcha|dre:30429:mylpfa|dre:569390:dkey-178k16.1|dre:567500:ctnna2	http://www.genome.jp/kegg-bin/show_pathway?dre04530/dre:447930%09red/dre:322221%09red/dre:58142%09red/dre:569390%09red/dre:334274%09red/dre:768300%09red/dre:246275%09red/dre:100317924%09red/dre:567500%09red/dre:436897%09red/dre:100144561%09red/dre:550431%09red/dre:559392%09red/dre:100149794%09red/dre:558810%09red/dre:100001810%09red/dre:58037%09red/dre:30429%09red/dre:100002802%09red
Fructose and mannose metabolism	KEGG PATHWAY	dre00051	7	42	2.2	0.0168552	0.119969	dre:570106:pfkla|dre:192309:tpi1a|dre:447836:pfkma|dre:561416:pfkpb|dre:560944:pfkpa|dre:445505:fbp2|dre:568001:pfkmb	http://www.genome.jp/kegg-bin/show_pathway?dre00051/dre:445505%09red/dre:568001%09red/dre:192309%09red/dre:570106%09red/dre:560944%09red/dre:447836%09red/dre:561416%09red
Insulin signaling pathway	KEGG PATHWAY	dre04910	17	173	1.3	0.0328425	0.213254	dre:100149794:akt3b|dre:565379:phkg1a|dre:100332111:shc3|dre:327510:rhoq|dre:562062:socs2|dre:572074:prkaa2|dre:556199:phka2|dre:394155:gys1|dre:100331387:prkar2b|dre:569698:mapk10|dre:554046:phkg1b|dre:445505:fbp2|dre:561737:158659|dre:445118:g6pca.1|dre:568316:prkag2b|dre:493916:pygl|dre:101883751:LOC101883751	http://www.genome.jp/kegg-bin/show_pathway?dre04910/dre:100331387%09red/dre:394155%09red/dre:445118%09red/dre:556199%09red/dre:572074%09red/dre:554046%09red/dre:565379%09red/dre:445505%09red/dre:568316%09red/dre:493916%09red/dre:101883751%09red/dre:100332111%09red/dre:561737%09red/dre:327510%09red/dre:562062%09red/dre:100149794%09red/dre:569698%09red
Regulation of actin cytoskeleton	KEGG PATHWAY	dre04810	24	269	1.18	0.0334862	0.213254	dre:405864:itgb1b.2|dre:449831:pip5k1ba|dre:100536197:LOC100536197|dre:570868:itga1|dre:100317924:mras|dre:336623:gsnb|dre:561737:158659|dre:541475:itga11a|dre:322221:165653|dre:560564:pdgfc|dre:403003:fgf13b|dre:447930:mylpfb|dre:30429:mylpfa|dre:497642:fgf14|dre:567874:pak6b|dre:58037:actn3a|dre:335474:arpc1b|dre:569510:mylka|dre:323285:scinla|dre:100001836:itgb3b|dre:777735:fgf12a|dre:565771:a…	http://www.genome.jp/kegg-bin/show_pathway?dre04810/dre:447930%09red/dre:100317924%09red/dre:100536197%09red/dre:541475%09red/dre:403003%09red/dre:405864%09red/dre:322221%09red/dre:570435%09red/dre:567874%09red/dre:777735%09red/dre:570868%09red/dre:100001836%09red/dre:569510%09red/dre:497642%09red/dre:323285%09red/dre:561737%09red/dre:30429%09red/dre:335474%09red/dre:336623%09red/dre:560564%09red…
