# Supplementary material for: Systematic Identification of Long Noncoding RNAs during Three Key Organogenesis Stages in Zebrafish
Source: Int J Mol Sci. 2024 Mar 19;25(6):3440. doi: 10.3390/ijms25063440 (PMC10970532; doi:10.3390/ijms25063440)
Supplement: Supplementary file 1 [file ijms-25-03440-s001.zip › Table S16.xlsx]

## Sheet: Supplementary table S16
Table S16 KEGG enrichment analysis of downregulated DEGs betwween T2 and T3
Term	Database	ID	Input_number	Background_number	Rich_factor	P_Value	Corrected P_Value	Input	Hyperlink
Ribosome biogenesis in eukaryotes	KEGG PATHWAY	dre03008	8	76	3.38	0.000777679	0.067658	dre:415238:rpp40|dre:445388:rcl1|dre:100535532:csnk2a4|dre:321114:snu13b|dre:266990:pwp2h|dre:334362:nol6|dre:368478:wdr75|dre:406275:fbl	http://www.genome.jp/kegg-bin/show_pathway?dre03008/dre:100535532%09red/dre:406275%09red/dre:334362%09red/dre:266990%09red/dre:445388%09red/dre:415238%09red/dre:321114%09red/dre:368478%09red
Lysosome	KEGG PATHWAY	dre04142	10	144	2.23	0.003431	0.149249	dre:324818:ctsh|dre:327635:gnsb|dre:406801:acp5a|dre:321453:ctsll|dre:403021:LOC110438225|dre:368704:ctsc|dre:406645:ctsba|dre:566517:aga|dre:337572:ctss2.2|dre:554157:ctss2.1	http://www.genome.jp/kegg-bin/show_pathway?dre04142/dre:327635%09red/dre:566517%09red/dre:324818%09red/dre:368704%09red/dre:406645%09red/dre:554157%09red/dre:403021%09red/dre:406801%09red/dre:321453%09red/dre:337572%09red
Wnt signaling pathway	KEGG PATHWAY	dre04310	10	172	1.87	0.0107661	0.312218	dre:60632:wnt3a|dre:100535532:csnk2a4|dre:30308:wnt10b|dre:30122:wnt8a|dre:30144:wnt8b|dre:368249:prickle1a|dre:791563:wnt16|dre:571865:LOC571865|dre:30122:wnt8-2|dre:791595:wnt11	http://www.genome.jp/kegg-bin/show_pathway?dre04310/dre:100535532%09red/dre:791595%09red/dre:368249%09red/dre:30144%09red/dre:571865%09red/dre:791563%09red/dre:60632%09red/dre:30308%09red/dre:30122%09red
Phagosome	KEGG PATHWAY	dre04145	8	156	1.65	0.0392042	0.673124	dre:431725:91909|dre:100318854:comp|dre:321453:ctsll|dre:100318854:LOC103911802|dre:403131:tlr4ba|dre:337572:ctss2.2|dre:100535241:thbs2a|dre:554157:ctss2.1	http://www.genome.jp/kegg-bin/show_pathway?dre04145/dre:403131%09red/dre:100318854%09red/dre:100535241%09red/dre:554157%09red/dre:431725%09red/dre:321453%09red/dre:337572%09red
Galactose metabolism	KEGG PATHWAY	dre00052	3	32	3.01	0.0477187	0.673124	dre:321224:hkdc1|dre:100148922:si|dre:796436:lct	http://www.genome.jp/kegg-bin/show_pathway?dre00052/dre:796436%09red/dre:100148922%09red/dre:321224%09red
ECM-receptor interaction	KEGG PATHWAY	dre04512	5	80	2.01	0.048875	0.673124	dre:100318854:comp|dre:572348:itga10|dre:101885690:LOC101885690|dre:100535241:thbs2a|dre:100318854:LOC103911802	http://www.genome.jp/kegg-bin/show_pathway?dre04512/dre:572348%09red/dre:100318854%09red/dre:100535241%09red/dre:101885690%09red
