# Supplementary material for: Systematic Identification of Long Noncoding RNAs during Three Key Organogenesis Stages in Zebrafish
Source: Int J Mol Sci. 2024 Mar 19;25(6):3440. doi: 10.3390/ijms25063440 (PMC10970532; doi:10.3390/ijms25063440)
Supplement: Supplementary file 1 [file ijms-25-03440-s001.zip › Table S17.xlsx]

## Sheet: Supplementary table S17
Talble S17 The target genes of lncRNAs.
lncRNA	target_gene_name	target_gene_ID	distance
LOC100535347	dkey-103k4.2	dkey-103k4.2-2	113919
LOC100535347	LOC101886973	gene-LOC101886973-2	77508
LOC100535347	LOC110439112	gene-LOC110439112	124620
LOC100535347	LOC108181107	gene-LOC108181107-2	137510
LOC100535347	mxi1	gene-mxi1-2	74926
LOC100535347	LOC110437713	gene-LOC110437713-2	96886
LOC100535347	dkey-169i5.4	dkey-169i5.4-2	32888
LOC110438972	lzts2a	gene-lzts2a-2	98474
LOC110438972	LOC110438973	gene-LOC110438973-2	102061
LOC103911601	LOC100333048	gene-LOC100333048	53831
dkey-23i12.5	badb	gene-badb-2	83731
dkey-23i12.5	majin	gene-majin-2	73926
dkey-23i12.5	101765	101765-2	80154
dkey-23i12.5	b3gat3	gene-b3gat3-2	17430
dkey-23i12.5	cb1058	cb1058-2	7009
dkey-23i12.5	ppp2r5b	gene-ppp2r5b-2	33996
dkey-23i12.5	arl2	gene-arl2-2	3860
dkey-23i12.5	exoc6b	gene-exoc6b-2	161717
dkey-23i12.5	dkey-23i12.7	dkey-23i12.7-2	10426
dkey-23i12.5	gpha2	gene-gpha2-2	63501
LOC103911092	dkey-17o15.2	dkey-17o15.2-4	25832
LOC103911092	wdr44	gene-wdr44-4	70439
LOC103911092	klhl13	gene-klhl13-3	133517
LOC103911092	lrch2	gene-lrch2-4	68007
LOC103911092	163098	163098-4	44370
LOC101884456	aqp8a.2	gene-aqp8a.2-2	18929
LOC101884456	rhbdf1b	gene-rhbdf1b-2	76440
LOC101884456	arhgap17a	gene-arhgap17a-2	101431
LOC101884456	hbae5	gene-hbae5-2	13412
LOC101884456	lcmt1	gene-lcmt1-2	59110
LOC101884456	hbz	gene-hbz-2	8052
LOC101884456	aqp8a.1	gene-aqp8a.1-2	32463
LOC101884456	hbbe3	gene-hbbe3-2	4870
LOC101884456	hbbe2	gene-hbbe2-2	10745
LOC100333722	toporsb	gene-toporsb	11160
LOC100333722	ddx58	gene-ddx58	34296
LOC100333722	LOC100333871	gene-LOC100333871	10694
ch211-229g11.6	tbx4	gene-tbx4-2	38934
ch211-229g11.6	bcas3	gene-bcas3-3	19020
ch211-229g11.6	tbx2b	gene-tbx2b-2	7423
ch211-229g11.6	brip1	gene-brip1-2	121165
LOC108190666	dkeyp-75h12.7	dkeyp-75h12.7-2	10058
LOC108190666	dkeyp-75h12.2	dkeyp-75h12.2-2	38262
LOC108190666	btr09	gene-btr09-2	63048
LOC108190666	nelfa	gene-nelfa-2	88028
LOC108190666	faah2b	gene-faah2b-2	73593
LOC108190666	dkeyp-75h12.5	dkeyp-75h12.5-2	98630
LOC103909417	slc4a4b	gene-slc4a4b-2	74917
LOC103909417	LOC562049	gene-LOC562049-2	104789
LOC103909417	cdk9	gene-cdk9-2	11709
LOC103909417	fpgs	gene-fpgs-2	30906
LOC795545	rabl2	gene-rabl2-2	63918
LOC795545	dkey-30c15.2	dkey-30c15.2-2	37634
LOC795545	arf5	gene-arf5-2	20013
LOC795545	odf3b	gene-odf3b-2	37418
LOC795545	neto2b	gene-neto2b-2	63733
LOC795545	ccdc79	gene-ccdc79-2	103137
LOC795545	shank3a	gene-shank3a-2	103897
LOC795545	dkey-238c7.16	dkey-238c7.16-2	92988
LOC795545	77650	77650-2	9892
LOC795545	trim35-30	gene-trim35-30-2	46531
LOC795545	77752	77752-2	24517
LOC110438313	ch211-153a8.4	ch211-153a8.4-2	46600
LOC110438313	snx21	gene-snx21-2	77117
LOC110438313	wfdc2	gene-wfdc2-2	99150
LOC110438313	zfos-452g4.1	zfos-452g4.1-2	30051
LOC108190658	103586	103586-2	52616
LOC108190658	dkey-19b23.11	dkey-19b23.11-2	7744
LOC108190658	chd3	gene-chd3-2	130530
LOC108190658	dkey-19b23.10	dkey-19b23.10-2	5399
LOC108190658	slc3a2a	gene-slc3a2a-2	45272
LOC108190658	sat2a	gene-sat2a-2	75931
LOC108190658	158423	158423-2	33323
LOC108190658	dkey-19b23.8	dkey-19b23.8-2	33343
LOC108190658	tnfsf12	gene-tnfsf12-2	88648
LOC108190658	dkey-19b23.15	dkey-19b23.15-2	60263
LOC108190658	dkey-19b23.7	dkey-19b23.7-2	21523
LOC110438541	LOC110438542	gene-LOC110438542	8763
LOC110438285	abi3bpb	gene-abi3bpb-2	77237
LOC110438285	impg2b	gene-impg2b-2	48024
LOC110438285	senp7b	gene-senp7b-2	121623
LOC100536104	tma16	gene-tma16-2	66306
LOC100536104	apela	gene-apela-2	24477
LOC100536104	polr1e	gene-polr1e-2	52636
LOC100536104	2023-03-01	gene-march1-2	37223
LOC100536104	fbxo10	gene-fbxo10-2	78141
LOC100536104	ch211-42i9.8	ch211-42i9.8-2	88400
LOC100536104	kiaa0368	gene-kiaa0368-2	114420
LOC100536104	tmem192	gene-tmem192-2	37859
LOC101884206	ppil1	gene-ppil1	101155
LOC101884206	LOC108179118	gene-LOC108179118	63502
LOC101884206	7136940	7136940	79675
LOC101884206	fgd5b	gene-fgd5b	51167
LOC101884206	ddi2	gene-ddi2	10295
LOC101884206	vhl	gene-vhl	95538
LOC101884206	tomm6	gene-tomm6	24121
LOC101884206	ch73-15b2.5	ch73-15b2.5	19496
LOC101884206	crbn	gene-crbn	86870
LOC101884206	frs3	gene-frs3	48280
LOC101884206	prkcda	gene-prkcda	14918
LOC101884206	slc6a11a	gene-slc6a11a	88928
LOC101884206	tatdn2	gene-tatdn2	103948
LOC101884206	uqcc2	gene-uqcc2	26482
LOC101884206	tspo	gene-tspo	32027
LOC101883477	ch211-161c3.5	ch211-161c3.5	60990
LOC101883477	cacna2d2a	gene-cacna2d2a	260888
LOC101883477	gnb1b	gene-gnb1b	100469
LOC101883477	abhd14b	gene-abhd14b	12279
LOC101883477	ch211-161c3.6	ch211-161c3.6	35001
LOC101883477	mst1	gene-mst1	9605
LOC101883235	LOC100000545	gene-LOC100000545	21205
LOC101883235	LOC103910356	gene-LOC103910356	74508
LOC101883235	gpr180	gene-gpr180	95504
LOC101883235	kdm6al	gene-kdm6al	29345
LOC101883235	aamp	gene-aamp	15460
LOC101883235	mtrf1	gene-mtrf1	83810
LOC101883235	fbxl3b	gene-fbxl3b	48978
LOC101883235	65895	65895	67828
LOC101883235	caskb	gene-caskb	116250
LOC101883235	nufip1	gene-nufip1	37229
LOC101883235	ddx3b	gene-ddx3b	61069
LOC101885768	LOC110439863	gene-LOC110439863	54677
LOC101883166	LOC100537815	gene-LOC100537815	32121
LOC101883166	kcna3a	gene-kcna3a	13797
LOC101883166	LOC101883319	gene-LOC101883319	114244
LOC101883166	LOC567521	gene-LOC567521	77760
ch73-30b17.2	mrps9	gene-mrps9	59040
ch73-30b17.2	pou3f3b	gene-pou3f3b	6405
ch73-30b17.2	tgfbrap1	gene-tgfbrap1	105786
LOC103911238	LOC100150253	gene-LOC100150253	30341
LOC103911238	dlg1	gene-dlg1	123582
LOC103911238	ptmaa	gene-ptmaa	55256
LOC110438677	rptor	gene-rptor	109874
LOC108190355	grap2b	gene-grap2b	70928
LOC108190355	LOC110439854	gene-LOC110439854	72529
LOC108190355	rps19bp1	gene-rps19bp1	97315
LOC108190355	LOC100535353	gene-LOC100535353	7405
LOC108190355	zfos-169g10.2	zfos-169g10.2	18458
LOC108190355	LOC101886547	gene-LOC101886547	83750
LOC108190355	atf4a	gene-atf4a	93067
LOC108190355	LOC110437775	gene-LOC110437775	16218
LOC108190355	pde6h	gene-pde6h	7317
LOC108190355	LOC557729	gene-LOC557729	88789
LOC108190355	fam83fb	gene-fam83fb	56912
LOC108190355	rbfox2	gene-rbfox2	45174
LOC108190355	cyth4b	gene-cyth4b	37417
ch211-205j18.1	brinp3a.2	gene-brinp3a.2	45729
LOC110439880	LOC100536716	gene-LOC100536716	229329
LOC110438749	ca16b	gene-ca16b	188642
LOC110438749	162324	162324	38255
LOC110438749	LOC556106	gene-LOC556106	77296
LOC110438749	LOC110439876	gene-LOC110439876	69353
LOC110438749	LOC555793	gene-LOC555793	99188
LOC103911201	rptor	gene-rptor	193807
LOC108182230	ccdc88ab	gene-ccdc88ab	6282
LOC108182230	LOC103909965	gene-LOC103909965	4247
LOC101884952	LOC100334756	gene-LOC100334756	9821
LOC103911683	LOC110438475	gene-LOC110438475	11224
LOC108179792	pimr62	gene-pimr62	6970
LOC108179792	545	545	103899
LOC108179792	ubr1	gene-ubr1	54669
LOC108179792	dkey-229e3.2	dkey-229e3.2	28076
LOC108179792	eprs	gene-eprs	56538
LOC108179792	gpr132a	gene-gpr132a	15140
LOC108179792	pimr60	gene-pimr60	4892
LOC108179796	nkx2.2a	gene-nkx2.2a	45758
LOC108179796	nkx2.4a	gene-nkx2.4a	72783
LOC103909042	154055	154055	103509
LOC103909042	fam167b	gene-fam167b	115693
LOC103909042	qrsl1	gene-qrsl1	61844
LOC103909042	clic4	gene-clic4	45847
LOC103909042	rab3gap2	gene-rab3gap2	112360
LOC103909042	iars2	gene-iars2	90274
LOC103909042	rtn4ip1	gene-rtn4ip1	48795
LOC103909042	tdh2	gene-tdh2	88534
LOC103909042	srrm1	gene-srrm1	75041
LOC103909042	aim1a	gene-aim1a	7467
dkey-166f24.2	tmem260	gene-tmem260	98336
dkey-166f24.2	otx2	gene-otx2	4870
LOC110438055	154061	154061	139415
LOC110438055	meis2a	gene-meis2a	29640
LOC101884803	tmem63c	gene-tmem63c	136572
LOC101884803	coq6	gene-coq6	31081
LOC101884803	entpd5a	gene-entpd5a	47535
LOC101884803	aldh6a1	gene-aldh6a1	100507
LOC101884803	ngb	gene-ngb	23313
LOC101884803	fam161b	gene-fam161b	6941
LOC100535512	msh4	gene-msh4	101613
LOC100535512	ktn1	gene-ktn1	43214
LOC100535512	peli2	gene-peli2	48135
LOC101882831	LOC565638	gene-LOC565638	10259
LOC101882831	fyna	gene-fyna	90160
LOC101882831	ch211-266g18.6	ch211-266g18.6	25994
LOC101882831	fabp7a	gene-fabp7a	9080
LOC101882831	85722	85722	79449
LOC101882831	ch211-266g18.10	ch211-266g18.10	47891
LOC110438034	LOC101886756	gene-LOC101886756	41232
LOC110438034	LOC571912	gene-LOC571912	25371
LOC110438034	dnajc5gb	gene-dnajc5gb	16381
LOC110438034	ankrd66	gene-ankrd66	94515
LOC110438034	txlnbb	gene-txlnbb	112644
LOC110438034	LOC796202	gene-LOC796202	99246
LOC110438034	slc5a6b	gene-slc5a6b	63145
LOC110438034	dkey-36g24.3	dkey-36g24.3	5081
LOC110438034	tp53i3	gene-tp53i3	32628
LOC110438034	adgrf3a	gene-adgrf3a	103739
LOC110438034	hivep2b	gene-hivep2b	73507
LOC110438034	fuca2	gene-fuca2	38045
LOC110438034	cenpo	gene-cenpo	49084
LOC108179743	eapp	gene-eapp	85199
LOC108179743	sptssa	gene-sptssa	75538
LOC108179743	npas3	gene-npas3	271266
LOC108179743	egln3	gene-egln3	52585
LOC108179743	LOC103909016	gene-LOC103909016	34398
LOC108179743	snx6	gene-snx6	107735
ch211-84m6.5	txndc16	gene-txndc16	103512
ch211-84m6.5	gpr137c	gene-gpr137c	55705
ch211-84m6.5	ero1a	gene-ero1a	21360
ch211-84m6.5	gch1	gene-gch1	92926
ch211-84m6.5	samd4a	gene-samd4a	32826
LOC103909076	tmem260	gene-tmem260	60549
LOC103909076	ktn1	gene-ktn1	128809
LOC103909076	peli2	gene-peli2	37460
LOC101886905	tecpr2	gene-tecpr2	79481
LOC101886905	ankrd9	gene-ankrd9	58568
LOC101886905	ptpreb	gene-ptpreb	113023
LOC101886905	traf3	gene-traf3	19362
LOC101886905	foxg1a	gene-foxg1a	106764
LOC101886905	rcor1	gene-rcor1	42821
LOC101886905	ehd4	gene-ehd4	14588
LOC101886905	sptbn5	gene-sptbn5	59480
LOC100331968	alkbh1	gene-alkbh1	71491
LOC100331968	adck1	gene-adck1	72931
LOC100331968	slirp	gene-slirp	65324
LOC110438638	LOC558818	gene-LOC558818-2	65667
LOC110438638	LOC110438640	gene-LOC110438640	99862
LOC110438638	dkey-61p9.8	dkey-61p9.8	87452
LOC110438638	ch211-250m6.7	ch211-250m6.7-2	51837
LOC110438638	LOC103911023	gene-LOC103911023-2	57363
LOC110438638	dkey-61p9.11	dkey-61p9.11-2	35989
LOC100535964	skap1	gene-skap1-2	30340
LOC100535964	arl4d	gene-arl4d-2	92551
LOC100535964	hoxb8b	gene-hoxb8b-2	32745
LOC100535964	hoxb1b	gene-hoxb1b-2	9622
LOC100535964	tmem106a	gene-tmem106a-2	82511
LOC100535964	hoxb5b	gene-hoxb5b-2	20912
LOC100535964	ttll6	gene-ttll6-2	45715
LOC100535964	psme3	gene-psme3-2	58177
LOC100535964	nbr1a	gene-nbr1a-2	70187
LOC100535964	hoxb6b	gene-hoxb6b-2	23840
LOC108191720	skap1	gene-skap1-2	59817
LOC108191720	hoxb8b	gene-hoxb8b-2	3268
LOC108191720	hoxb1b	gene-hoxb1b-2	19855
LOC108191720	hoxb5b	gene-hoxb5b-2	8565
LOC108191720	ttll6	gene-ttll6-2	16238
LOC108191720	psme3	gene-psme3-2	87654
LOC108191720	nbr1a	gene-nbr1a-2	99664
LOC108191720	hoxb6b	gene-hoxb6b-2	5637
LOC108192009	tjap1	gene-tjap1	114723
LOC108192009	timm23b	gene-timm23b	8996
LOC108192009	LOC110440170	gene-LOC110440170	81387
LOC108192009	LOC561377	gene-LOC561377	28351
LOC108192009	lrrc73	gene-lrrc73	55777
LOC108192009	ncoa4	gene-ncoa4	21352
LOC108192009	yipf3	gene-yipf3	40071
oip5-as1	tmem234	gene-tmem234	51643
oip5-as1	oip5	gene-oip5	6034
oip5-as1	nusap1	gene-nusap1	10156
oip5-as1	rtf1	gene-rtf1	26567
oip5-as1	tmem39b	gene-tmem39b	10636
oip5-as1	dkey-71p21.13	dkey-71p21.13	55429
oip5-as1	fbln5	gene-fbln5	101230
oip5-as1	ccdc28b	gene-ccdc28b	23517
oip5-as1	dcdc2b	gene-dcdc2b	43971
oip5-as1	trip11	gene-trip11	73329
oip5-as1	172120	172120	87994
oip5-as1	ndufaf1	gene-ndufaf1	15386
oip5-as1	iqcc	gene-iqcc	35720
oip5-as1	golga5	gene-golga5	45036
LOC110440174	loxl3b	gene-loxl3b	109468
rp71-1h3.1	vrk2	gene-vrk2	161217
rp71-1h3.1	fancl	gene-fancl	113950
LOC110440171	timm23b	gene-timm23b	58339
LOC110440171	LOC110440170	gene-LOC110440170	14052
LOC110440171	LOC561377	gene-LOC561377	38984
LOC110440171	qkib	gene-qkib	115297
LOC110440171	ncoa4	gene-ncoa4	88687
LOC110440171	yipf3	gene-yipf3	107406
LOC110440181	echs1	gene-echs1	6378
LOC110440181	adam8a	gene-adam8a	101264
LOC110440181	znf511	gene-znf511	93002
LOC110440181	ch211-217g15.3	ch211-217g15.3	12612
LOC110440181	lgalslb	gene-lgalslb	21153
LOC110440181	msx3	gene-msx3	89159
LOC110440181	sertad2b	gene-sertad2b	86602
LOC110440181	fuom	gene-fuom	16322
LOC103912016	drgx	gene-drgx	104423
LOC103912016	cxcl12a	gene-cxcl12a	739
LOC103912016	ercc6	gene-ercc6	81489
LOC103912016	tmem72	gene-tmem72	101893
LOC103912010	cnnm2a	gene-cnnm2a	46402
LOC103912010	pcgf6	gene-pcgf6	7377
LOC103912010	wbp1la	gene-wbp1la	88411
LOC103912010	ldb1a	gene-ldb1a	44665
LOC103912010	borcs7	gene-borcs7	64677
LOC103912010	polr1c	gene-polr1c	13881
LOC103912010	cyp17a1	gene-cyp17a1	72573
LOC103912010	nt5c2a	gene-nt5c2a	16685
LOC103912010	prom2	gene-prom2	82612
LOC103912010	inaa	gene-inaa	416
LOC108192030	echs1	gene-echs1	12342
LOC108192030	znf511	gene-znf511	98966
LOC108192030	ch211-217g15.3	ch211-217g15.3	18576
LOC108192030	lgalslb	gene-lgalslb	15189
LOC108192030	msx3	gene-msx3	95123
LOC108192030	sertad2b	gene-sertad2b	80638
LOC108192030	fuom	gene-fuom	22286
LOC108179074	meis1b	gene-meis1b	46788
LOC110438563	LOC100004921	gene-LOC100004921-2	86015
LOC110438563	LOC108185170	gene-LOC108185170-2	60489
LOC110438563	LOC108189345	gene-LOC108189345-2	27824
LOC110438563	LOC100005071	gene-LOC100005071-2	24026
LOC110438563	dkey-194g4.1	dkey-194g4.1-2	97407
LOC110438563	LOC100330143	gene-LOC100330143-2	52122
LOC110438563	LOC100004978	gene-LOC100004978-2	79444
LOC110438563	LOC100332745	gene-LOC100332745-2	58216
LOC110438563	LOC110438559	gene-LOC110438559-2	1835
LOC110438563	LOC110437782	gene-LOC110437782-2	67997
ch211-199m9.3	LOC793291	gene-LOC793291	30850
ch211-199m9.3	LOC103910799	gene-LOC103910799	74213
LOC103910383	ndufa5	gene-ndufa5	373637
LOC103910383	rassf3	gene-rassf3	10937
LOC103910383	waslb	gene-waslb	466401
LOC103910383	smkr1	gene-smkr1	324937
LOC103910383	tmem229a	gene-tmem229a	499971
LOC103910383	LOC100331497	gene-LOC100331497	176073
LOC103910383	lmod2b	gene-lmod2b	441561
LOC103910383	ano2	gene-ano2	245726
LOC103910383	asb15b	gene-asb15b	432977
LOC103910383	ahcyl2	gene-ahcyl2	501246
LOC103910383	slc13a4	gene-slc13a4	260071
LOC103910383	194209	194209	26432
LOC103910383	gnsa	gene-gnsa	40687
LOC103910383	creb3l2	gene-creb3l2	173500
LOC103910383	cd9b	gene-cd9b	309547
LOC103910383	strip2	gene-strip2	439631
LOC103910383	dgki	gene-dgki	103012
LOC103910383	ssbp1	gene-ssbp1	196620
LOC103910383	tbc1d30	gene-tbc1d30	62418
LOC103910383	coa6	gene-coa6	275528
LOC103910383	ch211-258f14.2	ch211-258f14.2	211482
LOC103910383	LOC101885512	gene-LOC101885512	49110
LOC103910383	ptprz1b	gene-ptprz1b	330236
LOC103910383	162331	162331	231108
LOC103910383	ntf3	gene-ntf3	143114
LOC101884690	LOC110437838	gene-LOC110437838	62525
LOC101884690	LOC101884879	gene-LOC101884879	68537
LOC101884690	LOC108183587	gene-LOC108183587	11192
LOC101884690	mapk12b	gene-mapk12b	104131
LOC101884690	ch211-214j24.10	ch211-214j24.10	101579
LOC101884690	LOC101884942	gene-LOC101884942	57979
LOC101884690	osgep	gene-osgep	92287
LOC101884690	mapk11	gene-mapk11	91697
LOC101884690	dkey-14d8.1	dkey-14d8.1	54926
LOC101884690	dkey-14d8.2	dkey-14d8.2	39604
LOC101884690	113263	113263	69870
LOC101884690	dkey-14d8.21	dkey-14d8.21	49006
LOC101884690	apex1	gene-apex1	86094
LOC101884690	dkey-14d8.20	dkey-14d8.20	26524
LOC101885185	dkey-117n7.5	dkey-117n7.5	99933
LOC101885185	atp2b1a	gene-atp2b1a	28973
LOC101885185	mest	gene-mest	72905
LOC101885185	copg2	gene-copg2	81729
LOC101885185	ucn3l	gene-ucn3l	90380
LOC103910369	ano6	gene-ano6	47928
LOC103910369	pwp1	gene-pwp1	16072
LOC103910369	nudt4b	gene-nudt4b	54064
LOC103910369	ube2nb	gene-ube2nb	35269
LOC103910369	tm7sf3	gene-tm7sf3	104040
LOC103910369	ch73-177h5.3	ch73-177h5.3	108459
LOC103910369	LOC110439346	gene-LOC110439346	88186
LOC103910369	LOC108179169	gene-LOC108179169	78945
LOC103910369	med21	gene-med21	90672
LOC103910369	pmpcb	gene-pmpcb	83071
LOC103910369	dnajc2	gene-dnajc2	71005
LOC103910369	mrpl42	gene-mrpl42	25950
LOC103910661	LOC101886820	gene-LOC101886820	70062
LOC103910661	LOC103910662	gene-LOC103910662	174039
LOC103910661	LOC101886021	gene-LOC101886021	43041
LOC103910661	LOC100536660	gene-LOC100536660	37297
LOC103910850	LOC110439583	gene-LOC110439583	105200
LOC103910850	174690	174690	13056
LOC103910850	LOC103910855	gene-LOC103910855	78755
LOC103910850	LOC108183923	gene-LOC108183923	100208
LOC103910850	znf1077	gene-znf1077	65834
LOC108183639	LOC110439424	gene-LOC110439424	142415
LOC108183639	LOC108183630	gene-LOC108183630	77013
LOC108183423	znf1059	gene-znf1059	95103
LOC108183423	LOC101886712	gene-LOC101886712	76994
LOC103910933	znf1043	gene-znf1043	25007
LOC103910933	LOC108184008	gene-LOC108184008	14206
LOC103910933	LOC108184010	gene-LOC108184010	85815
LOC108183657	dkey-11n14.1	dkey-11n14.1	108683
LOC108183657	LOC108183629	gene-LOC108183629	272072
LOC108183658	LOC110439432	gene-LOC110439432	14386
LOC108183658	LOC110439424	gene-LOC110439424	828
LOC108183658	LOC108183630	gene-LOC108183630	64574
LOC110439379	ch73-158p21.2	ch73-158p21.2	6839
LOC110439379	123107	123107	29703
LOC110439379	ch73-389k6.1	ch73-389k6.1	30499
LOC110439379	172128	172128	77988
LOC110439379	ch1073-398c20.3	ch1073-398c20.3	84494
LOC110439379	113209	113209	69170
LOC110439379	LOC108184065	gene-LOC108184065	36594
LOC110439379	171673	171673	10026
LOC110439379	LOC108184064	gene-LOC108184064	51054
LOC110439379	LOC101886838	gene-LOC101886838	93559
LOC110439379	ch73-158p21.3	ch73-158p21.3	16905
LOC110439379	ch73-158p21.7	ch73-158p21.7	58059
LOC103910600	LOC101886386	gene-LOC101886386	15969
LOC103910600	znf1136	gene-znf1136	92651
LOC103910600	LOC110437823	gene-LOC110437823	34864
LOC103910600	173721	173721	36310
LOC103910447	apaf1	gene-apaf1	28302
LOC103910447	dkey-257i7.5	dkey-257i7.5	76793
LOC103910447	anks1b	gene-anks1b	163822
LOC103910447	avpr2l	gene-avpr2l	43525
LOC103910447	spic	gene-spic	70495
LOC103910447	dnajb9b	gene-dnajb9b	58074
LOC103910447	mybpc1	gene-mybpc1	120464
LOC103910625	dkey-237m9.1	dkey-237m9.1	10175
LOC103910625	LOC101886386	gene-LOC101886386	765648
LOC103910625	LOC110439494	gene-LOC110439494	92773
LOC110438638	LOC103911023	gene-LOC103911023	68997
LOC110438638	LOC558818	gene-LOC558818	74790
LOC110438638	dkey-61p9.7	dkey-61p9.7	104443
LOC110438638	dkey-61p9.11	dkey-61p9.11	37539
LOC110438638	dkey-61p9.6	dkey-61p9.6	95623
LOC110438638	LOC110439381	gene-LOC110439381	64770
LOC110438638	ch211-250m6.7	ch211-250m6.7	62992
LOC108183588	dkey-14d8.6	dkey-14d8.6	87228
LOC108183588	LOC110437838	gene-LOC110437838	40049
LOC108183588	LOC101884879	gene-LOC101884879	46061
LOC108183588	LOC108183587	gene-LOC108183587	33668
LOC108183588	mapk12b	gene-mapk12b	81655
LOC108183588	LOC101884942	gene-LOC101884942	35503
LOC108183588	mapk11	gene-mapk11	69221
LOC108183588	dkey-14d8.1	dkey-14d8.1	77402
LOC108183588	dkey-14d8.2	dkey-14d8.2	62080
LOC108183588	113263	113263	92346
LOC108183588	dkey-14d8.21	dkey-14d8.21	26530
LOC108183588	apex1	gene-apex1	108570
LOC108183588	dkey-14d8.20	dkey-14d8.20	49000
LOC108183588	dkey-14d8.7	dkey-14d8.7	92993
LOC108184012	LOC108184011	gene-LOC108184011	136067
LOC108184012	LOC101882570	gene-LOC101882570	1740
LOC108184012	LOC110439613	gene-LOC110439613	38717
LOC108184012	LOC101882440	gene-LOC101882440	68314
LOC108184012	LOC101882744	gene-LOC101882744	72323
LOC101884897	dkey-117n7.5	dkey-117n7.5	72907
LOC101884897	col7a1l	gene-col7a1l	128756
LOC101884897	atp2b1a	gene-atp2b1a	55999
LOC101884897	mest	gene-mest	45879
LOC101884897	copg2	gene-copg2	54703
LOC101884897	ucn3l	gene-ucn3l	63354
LOC101886247	ch211-142b24.6	ch211-142b24.6	51521
LOC101886247	LOC108183306	gene-LOC108183306	49510
LOC101886247	LOC108183307	gene-LOC108183307	102092
LOC101886247	LOC108183690	gene-LOC108183690	74624
LOC101886247	LOC108183305	gene-LOC108183305	90641
LOC101886247	174696	174696	15819
LOC101886247	ch211-142b24.8	ch211-142b24.8	61991
ch211-266c8.2	slco1e1	gene-slco1e1	124042
ch211-266c8.2	slco1d1	gene-slco1d1	77941
ch211-266c8.2	dkey-61p9.11	dkey-61p9.11	107458
ch211-266c8.2	LOC101882789	gene-LOC101882789	53500
LOC110439564	ch211-238e22.2	ch211-238e22.2	84787
LOC110439564	LOC110439552	gene-LOC110439552	98900
LOC110439564	LOC108179089	gene-LOC108179089	82810
LOC110439564	LOC110439559	gene-LOC110439559	12771
LOC110439564	dkey-40j3.3	dkey-40j3.3	60861
LOC101886199	LOC101886820	gene-LOC101886820	92918
LOC101886199	LOC103910662	gene-LOC103910662	11059
LOC101886199	LOC100536766	gene-LOC100536766	40529
LOC108184070	LOC110437726	gene-LOC110437726	92735
LOC108184070	LOC571721	gene-LOC571721	83798
LOC108184070	LOC110437834	gene-LOC110437834	107646
LOC108184070	LOC101884295	gene-LOC101884295	63137
LOC108184070	dkey-240n22.1	dkey-240n22.1	35082
LOC799039	LOC103910472	gene-LOC103910472	357119
LOC799039	LOC100536676	gene-LOC100536676	136413
LOC799039	dkey-233e3.2	dkey-233e3.2	210608
LOC799039	LOC560232	gene-LOC560232	146181
LOC799039	LOC101886167	gene-LOC101886167	117373
LOC799039	rp71-7l19.2	rp71-7l19.2	27354
LOC799039	LOC103910470	gene-LOC103910470	285470
LOC799039	LOC101886275	gene-LOC101886275	272445
LOC110439448	LOC110439428	gene-LOC110439428	64036
LOC110439448	dkey-23a23.2	dkey-23a23.2	98297
LOC110439448	LOC561361	gene-LOC561361	119619
LOC110439448	LOC108183614	gene-LOC108183614	121322
LOC103910859	LOC110439587	gene-LOC110439587	44592
LOC103910859	173714	173714	58689
LOC103910859	LOC100538201	gene-LOC100538201	58873
LOC103910859	LOC101884959	gene-LOC101884959	30314
LOC108183723	LOC101884739	gene-LOC101884739	154086
LOC108183723	znf1137	gene-znf1137	91278
LOC108183723	LOC100537584	gene-LOC100537584	28724
LOC108183723	dkeyp-77c4.1	dkeyp-77c4.1	35919
dkey-48g21.7	LOC100537853	gene-LOC100537853	8249
dkey-48g21.7	174704	174704	267643
dkey-48g21.7	LOC103910731	gene-LOC103910731	73301
LOC103910674	dkey-26m3.3	dkey-26m3.3	74412
LOC103910674	LOC100536422	gene-LOC100536422	117649
LOC103910417	arhgef39	gene-arhgef39	36858
LOC103910417	rergla	gene-rergla	96718
LOC103910868	LOC100534672	gene-LOC100534672	63466
LOC103910868	LOC110439581	gene-LOC110439581	39511
LOC103910868	LOC100332004	gene-LOC100332004	62729
LOC103910868	LOC103910871	gene-LOC103910871	98319
LOC101884407	tmem214	gene-tmem214	60751
LOC101884407	pthlha	gene-pthlha	109170
LOC101884407	agbl5	gene-agbl5	37982
LOC101884407	dpysl5b	gene-dpysl5b	96181
LOC101884407	sobpb	gene-sobpb	128107
LOC101884407	ost4	gene-ost4	25864
LOC101884407	xpot	gene-xpot	142419
LOC101884407	fbxo7	gene-fbxo7	17686
LOC101884407	mapre3b	gene-mapre3b	79698
LOC101884407	rtcb	gene-rtcb	30034
LOC101884046	orc5	gene-orc5	23615
LOC101884046	llph	gene-llph	40562
LOC101884046	guca1a	gene-guca1a	7017
LOC101884046	kmt2e	gene-kmt2e	109259
LOC101884046	lhfpl3	gene-lhfpl3	53048
LOC101884046	golgb1	gene-golgb1	13227
LOC101884046	hcls1	gene-hcls1	33631
LOC108183387	cry1aa	gene-cry1aa	57005
LOC108183387	mrps33	gene-mrps33	27359
LOC108183387	tmem178b	gene-tmem178b	93909
LOC108183387	btbd11a	gene-btbd11a	166389
LOC108183387	dkey-222f8.3	dkey-222f8.3	39685
LOC108183387	tnnt2c	gene-tnnt2c	43875
LOC108183387	braf	gene-braf	10478
LOC110439627	LOC101882060	gene-LOC101882060	76927
LOC110439627	LOC108179178	gene-LOC108179178	94540
LOC110439627	174180	174180	69488
LOC110439627	LOC108183462	gene-LOC108183462	14804
LOC110439376	dkey-71l4.4	dkey-71l4.4	79436
LOC110439376	LOC101886030	gene-LOC101886030	92542
LOC110439376	LOC100330349	gene-LOC100330349	5029
LOC110439418	ndufa5	gene-ndufa5	19796
LOC110439418	ahcyl2	gene-ahcyl2	107813
LOC110439418	strip2	gene-strip2	46198
LOC110439418	ptprz1b	gene-ptprz1b	63197
LOC110439372	LOC110439368	gene-LOC110439368	110422
LOC110439372	LOC108183323	gene-LOC108183323	23095
LOC110439372	LOC103910773	gene-LOC103910773	218958
LOC110439371	LOC110439368	gene-LOC110439368	110668
LOC110439371	LOC108183323	gene-LOC108183323	23341
LOC110439371	LOC103910773	gene-LOC103910773	218712
LOC110439535	173709	173709	51969
LOC110439535	LOC103910704	gene-LOC103910704	18885
LOC110439535	ch211-197e7.1	ch211-197e7.1	110295
LOC110439535	LOC108183316	gene-LOC108183316	81801
LOC110439473	LOC110439459	gene-LOC110439459	103187
LOC110439473	ch211-271g18.1	ch211-271g18.1	43787
LOC101885837	LOC793291	gene-LOC793291	80406
LOC101885837	LOC103910799	gene-LOC103910799	123769
LOC101885837	LOC103910801	gene-LOC103910801	63677
LOC103910487	LOC108183629	gene-LOC108183629	107886
LOC101882015	LOC110439404	gene-LOC110439404	49937
LOC101882015	LOC110439612	gene-LOC110439612	30343
LOC101882015	znf1070	gene-znf1070	81719
LOC110439593	LOC100534672	gene-LOC100534672	65126
LOC110439593	LOC110439581	gene-LOC110439581	41171
LOC110439593	LOC100332004	gene-LOC100332004	61069
LOC110439593	LOC103910871	gene-LOC103910871	99979
LOC103910542	LOC110439469	gene-LOC110439469	62102
LOC103910542	znf973	gene-znf973	93461
LOC103910542	LOC108183297	gene-LOC108183297	20620
LOC103910542	LOC100148466	gene-LOC100148466	7614
LOC103910542	LOC110439464	gene-LOC110439464	41000
LOC103910542	LOC100534765	gene-LOC100534765	86714
LOC110439623	znf1043	gene-znf1043	22020
LOC110439623	LOC108184008	gene-LOC108184008	11219
LOC110439623	LOC108184010	gene-LOC108184010	88802
LOC110439579	LOC101882544	gene-LOC101882544	96814
LOC110439579	LOC110439557	gene-LOC110439557	15422
LOC110439579	LOC110439553	gene-LOC110439553	91644
LOC110439579	LOC103910813	gene-LOC103910813	47629
LOC110439579	znf1068	gene-znf1068	158601
LOC110439579	LOC108183954	gene-LOC108183954	79087
LOC101884274	srgap1b	gene-srgap1b	36052
LOC101884274	ipo8	gene-ipo8	31255
LOC101884274	tmtc1	gene-tmtc1	84973
LOC101884274	ch211-125a15.1	ch211-125a15.1	938
LOC101884632	LOC100535592	gene-LOC100535592	10741
LOC101884632	LOC100535622	gene-LOC100535622	17220
LOC103911430	lrch4	gene-lrch4	55829
LOC103911430	adam19a	gene-adam19a	157964
LOC110439960	ctdnep1b	gene-ctdnep1b	87323
LOC110439960	znf821	gene-znf821	888
LOC110439960	ap1g1	gene-ap1g1	42934
LOC110439960	gabarapb	gene-gabarapb	102555
LOC110439960	phlpp2	gene-phlpp2	101238
LOC110439960	atxn1l	gene-atxn1l	49201
LOC110439960	elp5	gene-elp5	71198
dkey-62k3.5	plscr3b	gene-plscr3b	54347
dkey-62k3.5	mblac1	gene-mblac1	72111
dkey-62k3.5	her8a	gene-her8a	104065
dkey-62k3.5	phf23b	gene-phf23b	83537
dkey-62k3.5	hsbp1a	gene-hsbp1a	93393
dkey-62k3.5	sox19b	gene-sox19b	41944
dkey-62k3.5	mpdu1b	gene-mpdu1b	68047
dkey-62k3.5	senp3b	gene-senp3b	12745
dkey-62k3.5	172079	172079	86283
dkey-62k3.5	eif4a1a	gene-eif4a1a	23900
dkey-62k3.5	dkey-62k3.6	dkey-62k3.6	35216
dkey-62k3.5	tnk1	gene-tnk1	16928
dkey-62k3.5	LOC110437788	gene-LOC110437788	90279
LOC110439957	fam60al	gene-fam60al	91259
LOC110439957	zdhhc21	gene-zdhhc21	118627
LOC110439957	dennd5a	gene-dennd5a	160310
LOC110439957	adgrg3	gene-adgrg3	71148
LOC110439915	ch211-285c6.1	ch211-285c6.1	6097
LOC110439915	172075	172075	75984
LOC110439915	ch211-285c6.3	ch211-285c6.3	72542
LOC110439915	ch211-285c6.4	ch211-285c6.4	44563
LOC110439915	ch211-285c6.2	ch211-285c6.2	24561
LOC110439915	ch211-285c6.6	ch211-285c6.6	43037
LOC101882514	tm4sf5	gene-tm4sf5	48809
LOC101882514	epoa	gene-epoa	109007
LOC101882514	tmem88b	gene-tmem88b	1589
LOC101882514	pop7	gene-pop7	92122
LOC101882514	mettl3	gene-mettl3	85994
LOC101882514	kdm6ba	gene-kdm6ba	90608
LOC108190666	dkeyp-75h12.7	dkeyp-75h12.7	10058
LOC108190666	nelfa	gene-nelfa	88238
LOC108190666	btr09	gene-btr09	64106
LOC108190666	faah2b	gene-faah2b	73593
LOC108190666	gba2	gene-gba2	71049
LOC108190666	dkeyp-75h12.2	dkeyp-75h12.2	38262
LOC108190666	ch211-69e13.6	ch211-69e13.6	42086
LOC108190666	rgp1	gene-rgp1	49944
LOC108190666	dkeyp-75h12.5	dkeyp-75h12.5	99006
LOC108190666	pik3c3	gene-pik3c3	19420
LOC108190666	calb2b	gene-calb2b	102541
LOC103911399	chd9	gene-chd9	997
LOC103911399	aktip	gene-aktip	76352
LOC103911422	phka1a	gene-phka1a	94188
LOC103911422	slc38a7	gene-slc38a7	20500
LOC103911422	leap2	gene-leap2	69790
LOC103911422	got2b	gene-got2b	41574
LOC103911422	bmp15	gene-bmp15	54895
LOC103911422	ch211-122f10.4	ch211-122f10.4	5165
LOC110439956	fam60al	gene-fam60al	93533
LOC110439956	zdhhc21	gene-zdhhc21	116353
LOC110439956	dennd5a	gene-dennd5a	162584
LOC110439956	adgrg3	gene-adgrg3	73422
dkey-85k7.7	tm4sf5	gene-tm4sf5	22227
dkey-85k7.7	epoa	gene-epoa	37971
dkey-85k7.7	dkey-85k7.10	dkey-85k7.10	55664
dkey-85k7.7	dkey-85k7.12	dkey-85k7.12	67543
dkey-85k7.7	tmem88b	gene-tmem88b	69447
dkey-85k7.7	dkey-85k7.11	dkey-85k7.11	61769
dkey-85k7.7	pop7	gene-pop7	21086
dkey-85k7.7	mettl3	gene-mettl3	14958
dkey-85k7.7	ufsp1	gene-ufsp1	51516
dkey-85k7.7	nlgn2a	gene-nlgn2a	226352
dkey-85k7.7	kdm6ba	gene-kdm6ba	161644
ch73-119p20.1	polr2l	gene-polr2l	10613
ch73-119p20.1	syt7b	gene-syt7b	193629
ch73-119p20.1	dagla	gene-dagla	56745
ch73-119p20.1	sdhaf2	gene-sdhaf2	19704
LOC101885577	igf2a	gene-igf2a	23258
LOC101885577	mfge8a	gene-mfge8a	53534
LOC101885577	acana	gene-acana	75427
LOC101885577	cpt1aa	gene-cpt1aa	32500
LOC101885577	traf6	gene-traf6	119454
LOC108190658	sat2a	gene-sat2a	75931
LOC108190658	158423	158423	33323
LOC108190658	chd3	gene-chd3	147680
LOC108190658	slc3a2a	gene-slc3a2a	45271
LOC108190658	tnfsf12	gene-tnfsf12	88648
LOC108190658	dkey-19b23.11	dkey-19b23.11	7744
LOC108190658	dkey-19b23.8	dkey-19b23.8	33343
LOC108190658	103586	103586	51401
LOC108190658	dkey-19b23.7	dkey-19b23.7	21523
LOC108190658	dkey-19b23.10	dkey-19b23.10	5399
LOC108190658	dkey-19b23.15	dkey-19b23.15	60263
ch211-226l4.6	LOC101885004	gene-LOC101885004	36438
ch211-226l4.6	shroom4	gene-shroom4	43968
ch211-226l4.6	krcp	gene-krcp	69888
ch211-226l4.6	cmtr2	gene-cmtr2	98012
ch211-226l4.6	adad2	gene-adad2	53730
ch211-226l4.6	otub1b	gene-otub1b	7081
ch211-226l4.6	fam113	gene-fam113	19243
ch211-226l4.6	mark2b	gene-mark2b	117746
ch211-226l4.6	113305	113305	15003
dkey-23i12.5	101765	101765	83679
dkey-23i12.5	rcor2	gene-rcor2	56674
dkey-23i12.5	ppp2r5b	gene-ppp2r5b	34949
dkey-23i12.5	naa40	gene-naa40	38480
dkey-23i12.5	gpha2	gene-gpha2	67057
dkey-23i12.5	arl2	gene-arl2	3860
dkey-23i12.5	majin	gene-majin	77480
dkey-23i12.5	dkey-23i12.7	dkey-23i12.7	10937
dkey-23i12.5	b3gat3	gene-b3gat3	23175
dkey-23i12.5	cb1058	cb1058	7009
dkey-23i12.5	exoc6b	gene-exoc6b	170458
dkey-23i12.5	badb	gene-badb	88210
dkey-23i12.5	mark2b	gene-mark2b	111424
LOC110439977	171424	171424	1259
LOC110439977	LOC101882290	gene-LOC101882290	15959
LOC110439977	cabz01007802.1	cabz01007802.1	109298
LOC110439977	cabz01007794.1	cabz01007794.1	36286
LOC110439977	LOC101882221	gene-LOC101882221	17815
LOC100535890	LOC100535852	gene-LOC100535852	12467
LOC110438285	abi3bpb	gene-abi3bpb-3	74614
LOC110438285	impg2b	gene-impg2b-3	48024
LOC101882386	arid3c	gene-arid3c-2	24320
LOC101882386	npr3	gene-npr3-2	61807
LOC103911098	arid3c	gene-arid3c-2	22557
LOC103911098	npr3	gene-npr3-2	60044
LOC110440091	myom2a	gene-myom2a	127314
LOC110440091	dkey-23f9.12	dkey-23f9.12	56071
LOC110440091	mrpl4	gene-mrpl4	33198
LOC110440091	77929	77929	23461
LOC110440091	dkey-23f9.4	dkey-23f9.4	46980
LOC110440091	dkey-23f9.8	dkey-23f9.8	16558
LOC110440091	col9a1a	gene-col9a1a	69923
LOC110440091	dkey-23f9.11	dkey-23f9.11	67516
LOC110440091	krt93	gene-krt93	98071
LOC110440091	lgsn	gene-lgsn	93145
LOC110440091	ptp4a1	gene-ptp4a1	86934
LOC110440091	dkey-23f9.9	dkey-23f9.9	30180
LOC110439282	LOC100148590	gene-LOC100148590	60373
LOC110439282	LOC103908740	gene-LOC103908740	41144
LOC110439282	LOC100005207	gene-LOC100005207	105329
LOC110439282	LOC103911812	gene-LOC103911812	41087
LOC110439282	rbb4l	gene-rbb4l	100348
LOC110439282	LOC100004392	gene-LOC100004392	23556
LOC110439282	LOC108191592	gene-LOC108191592	2419
LOC110439282	ap1s2	gene-ap1s2	67898
LOC110439282	LOC110439268	gene-LOC110439268	53637
LOC110439282	zrsr2	gene-zrsr2	81892
LOC110439282	LOC561873	gene-LOC561873	95688
LOC110439282	91850	91850	33316
zfos-1451h6.1	ch211-253b8.5	ch211-253b8.5	89204
zfos-1451h6.1	thop1	gene-thop1	47287
zfos-1451h6.1	LOC101886356	gene-LOC101886356	48710
zfos-1451h6.1	smim7	gene-smim7	4036
zfos-1451h6.1	nwd1	gene-nwd1	80268
zfos-1451h6.1	bmp7a	gene-bmp7a	25848
zfos-1451h6.1	tmem38a	gene-tmem38a	18828
LOC110440088	camk1b	gene-camk1b	128523
LOC110440088	glt8d1	gene-glt8d1	30403
LOC110440088	gata2a	gene-gata2a	92750
LOC110440088	rpn1	gene-rpn1	48873
LOC110440088	pbrm1	gene-pbrm1	14875
LOC110440088	gnl3	gene-gnl3	15782
LOC110440088	spcs1	gene-spcs1	41957
LOC110440088	nek4	gene-nek4	59879
ch211-193l2.7	abhd6a	gene-abhd6a	23796
ch211-193l2.7	LOC110440110	gene-LOC110440110	48202
ch211-193l2.7	flnb	gene-flnb	146452
ch211-193l2.7	LOC100534909	gene-LOC100534909	80723
ch211-193l2.7	her15.1	gene-her15.1	68475
ch211-193l2.7	LOC103911879	gene-LOC103911879	42595
ch211-193l2.7	ch1073-526c11.3	ch1073-526c11.3	51140
ch211-193l2.7	her2	gene-her2	95939
LOC101882875	klhdc8a	gene-klhdc8a	119357
LOC101882875	dkey-166c18.1	dkey-166c18.1	173394
LOC101884747	LOC110440120	gene-LOC110440120	29820
LOC101884747	LOC110440104	gene-LOC110440104	11445
LOC101884747	cacna1ab	gene-cacna1ab	193667
LOC101884747	stx10	gene-stx10	79996
LOC101884747	LOC100331484	gene-LOC100331484	76112
LOC108191631	cdc42	gene-cdc42	76189
LOC108191631	112255	112255	100747
LOC108191631	ap5b1	gene-ap5b1	94829
LOC108191631	wnt4a	gene-wnt4a	25060
LOC108191587	b3gnt5a	gene-b3gnt5a	9554
LOC108191587	mcf2l2	gene-mcf2l2	27893
LOC108191587	ect2	gene-ect2	113714
ch211-193l2.6	abhd6a	gene-abhd6a	72071
ch211-193l2.6	LOC110440110	gene-LOC110440110	96477
ch211-193l2.6	LOC100534909	gene-LOC100534909	32448
ch211-193l2.6	aldh4a1	gene-aldh4a1	67285
ch211-193l2.6	iffo2b	gene-iffo2b	121046
ch211-193l2.6	her15.1	gene-her15.1	20200
ch211-193l2.6	LOC103911879	gene-LOC103911879	90870
ch211-193l2.6	ch1073-526c11.3	ch1073-526c11.3	99415
ch211-193l2.6	her2	gene-her2	47664
LOC103911802	crtc1	gene-crtc1	28669
LOC103911802	klhl26	gene-klhl26	64885
LOC103911802	ch211-253b8.5	ch211-253b8.5	109790
LOC103911802	173548	173548	36800
LOC103911802	ddx49	gene-ddx49	76279
LOC103911802	ch211-253b8.2	ch211-253b8.2	31602
LOC103911802	lsm4	gene-lsm4	87239
LOC103911802	comp	gene-comp	4409
LOC103911802	cdh27	gene-cdh27	64621
LOC103911802	rab3ab	gene-rab3ab	116476
LOC798783	abhd6a	gene-abhd6a	33936
LOC798783	LOC110440110	gene-LOC110440110	58342
LOC798783	flnb	gene-flnb	156592
LOC798783	LOC100534909	gene-LOC100534909	70583
LOC798783	aldh4a1	gene-aldh4a1	105420
LOC798783	her15.1	gene-her15.1	58335
LOC798783	LOC103911879	gene-LOC103911879	52735
LOC798783	ch1073-526c11.3	ch1073-526c11.3	61280
LOC798783	her2	gene-her2	85799
LOC110438346	cidea	gene-cidea	60551
LOC110438346	sugct	gene-sugct	176973
LOC110438346	eci2	gene-eci2	50990
LOC110438346	tubb6	gene-tubb6	71039
LOC110438346	inhbaa	gene-inhbaa	40716
LOC110438346	fam69c	gene-fam69c	109552
LOC101882775	gorasp1b	gene-gorasp1b	115919
LOC101882775	smyhc3	gene-smyhc3	31296
LOC101882775	LOC100001114	gene-LOC100001114	172414
LOC101882775	cebp1	gene-cebp1	76348
LOC101882775	smyhc2	gene-smyhc2	60355
LOC101882775	ttc21a	gene-ttc21a	96158
LOC101882775	LOC100329813	gene-LOC100329813	15601
LOC101882775	slc22a17	gene-slc22a17	51813
LOC101882775	smyhc1	gene-smyhc1	88333
LOC101882775	LOC100329748	gene-LOC100329748	12229
mcmdc2as	ppp1r42	gene-ppp1r42	10458
mcmdc2as	sgk3	gene-sgk3	25629
mcmdc2as	pola1	gene-pola1	140731
mcmdc2as	cops5	gene-cops5	24772
mcmdc2as	gpr141	gene-gpr141	63050
mcmdc2as	mybl1	gene-mybl1	58869
mcmdc2as	rrs1	gene-rrs1	93041
mcmdc2as	mcmdc2	gene-mcmdc2	1777
mcmdc2as	pign	gene-pign	44189
mcmdc2as	hnf4g	gene-hnf4g	84310
LOC108179067	lrrc4bb	gene-lrrc4bb	20713
LOC108179067	LOC101884567	gene-LOC101884567	59458
LOC108179067	mybpc2b	gene-mybpc2b	92564
LOC101885409	153659	153659	67134
LOC101885409	LOC101886710	gene-LOC101886710	52577
LOC101885409	fam234a	gene-fam234a	2389
LOC101885409	stub1	gene-stub1	33284
LOC101885409	cox6b1	gene-cox6b1	20888
LOC101885409	LOC101885738	gene-LOC101885738	63161
LOC101885409	LOC100150116	gene-LOC100150116	64931
LOC101885409	kiaa0556	gene-kiaa0556	58491
LOC101885409	LOC101886766	gene-LOC101886766	59508
LOC101885409	LOC100148433	gene-LOC100148433	57713
LOC101885409	LOC101885876	gene-LOC101885876	84039
LOC101885409	LOC101885545	gene-LOC101885545	56195
LOC101885409	LOC100150591	gene-LOC100150591	54346
LOC101885409	LOC100333723	gene-LOC100333723	71639
LOC101885409	LOC101886950	gene-LOC101886950	69714
LOC101885409	luc7l	gene-luc7l	17137
LOC101885409	dcun1d3	gene-dcun1d3	102189
LOC103909788	gorasp1b	gene-gorasp1b	79585
LOC103909788	smyhc3	gene-smyhc3	67630
LOC103909788	cebp1	gene-cebp1	40014
LOC103909788	wdr48a	gene-wdr48a	101765
LOC103909788	smyhc2	gene-smyhc2	96689
LOC103909788	ttc21a	gene-ttc21a	59824
LOC103909788	LOC100329813	gene-LOC100329813	20733
LOC103909788	slc22a17	gene-slc22a17	15479
LOC103909788	LOC100329748	gene-LOC100329748	48563
ch211-69l10.2	LOC100001665	gene-LOC100001665	135809
ch211-69l10.2	myca	gene-myca	48601
ch211-69l10.2	ch211-69l10.4	ch211-69l10.4	61263
ch211-69l10.2	ankha	gene-ankha	91660
LOC101887131	ghsrb	gene-ghsrb	89252
LOC101887131	tnikb	gene-tnikb	95501
LOC101887131	pld1b	gene-pld1b	43552
LOC101887131	LOC103909759	gene-LOC103909759	4422
LOC101887131	fndc3bb	gene-fndc3bb	162244
LOC101884290	gli3	gene-gli3	77954
LOC101884290	prpf4bb	gene-prpf4bb	107174
ch73-264i18.3	trim35-31	gene-trim35-31-2	29005
ch73-264i18.3	ddx39ab	gene-ddx39ab-2	110728
ch73-264i18.3	ch211-106h11.3	ch211-106h11.3-2	68500
ch73-264i18.3	LOC101886621	gene-LOC101886621-2	8801
LOC110440026	nr6a1a	gene-nr6a1a	42966
LOC110440026	nadka	gene-nadka	54215
LOC110440026	LOC103911582	gene-LOC103911582	92216
LOC110440026	b3galt4	gene-b3galt4	105387
LOC110440026	wdr46	gene-wdr46	82521
LOC110440023	ch211-263k4.2	ch211-263k4.2	60937
ch211-126g16.8	86586	86586	20486
ch211-126g16.8	b3gnt3	gene-b3gnt3	77096
ch211-126g16.8	LOC110437761	gene-LOC110437761	116018
ch211-126g16.8	pimr106	gene-pimr106	114494
ch211-126g16.8	pimr105	gene-pimr105	86148
ch211-126g16.8	LOC100001534	gene-LOC100001534	139005
ch211-126g16.8	ch211-126g16.11	ch211-126g16.11	40392
ch211-126g16.8	LOC100149233	gene-LOC100149233	72806
ch211-126g16.8	LOC100536757	gene-LOC100536757	102817
ch211-126g16.8	ch211-126g16.10	ch211-126g16.10	15200
ch211-126g16.8	fut9d	gene-fut9d	53959
ch211-126g16.8	LOC100001608	gene-LOC100001608	129721
ch211-126g16.8	LOC103911478	gene-LOC103911478	131079
ch211-126g16.8	LOC100002381	gene-LOC100002381	135851
ch211-126g16.8	LOC100001760	gene-LOC100001760	104125
LOC108190986	ch211-263k4.2	ch211-263k4.2	222934
LOC103911451	pym1	gene-pym1	48642
LOC103911451	154064	154064	26726
LOC103911451	trim36	gene-trim36	44597
LOC103911451	pggt1b	gene-pggt1b	59189
LOC103911451	cep120	gene-cep120	93924
LOC103911451	fem1c	gene-fem1c	68027
LOC103911451	prdm6	gene-prdm6	45024
LOC103911451	gramd2b	gene-gramd2b	98300
LOC103911451	LOC100537771	gene-LOC100537771	75051
gas5	eps15	gene-eps15	72549
gas5	osbpl9	gene-osbpl9	33370
gas5	ch211-198n5.11	ch211-198n5.11	71047
gas5	LOC101883465	gene-LOC101883465	48222
gas5	ttc39a	gene-ttc39a	119075
gas5	LOC103911487	gene-LOC103911487	38215
gas5	depdc1a	gene-depdc1a	107538
gas5	calr	gene-calr	24493
gas5	tor3a	gene-tor3a	8584
gas5	rpe65c	gene-rpe65c	95525
gas5	rpe65b	gene-rpe65b	81484
LOC101882467	pym1	gene-pym1	46683
LOC101882467	154064	154064	24767
LOC101882467	trim36	gene-trim36	42638
LOC101882467	pggt1b	gene-pggt1b	57230
LOC101882467	cep120	gene-cep120	95883
LOC101882467	fem1c	gene-fem1c	66068
LOC101882467	prdm6	gene-prdm6	46983
LOC101882467	gramd2b	gene-gramd2b	96341
LOC101882467	LOC100537771	gene-LOC100537771	73092
LOC110438598	sepw2b	gene-sepw2b-2	9367
LOC110438598	LOC110437737	gene-LOC110437737	43202
LOC110438598	sepw2a	gene-sepw2a-2	17665
LOC108191646	LOC100537055	gene-LOC100537055-2	64944
LOC108191646	ugt5g2	gene-ugt5g2-2	50302
LOC108191646	kcnip1b	gene-kcnip1b-2	26625
LOC108191646	ponzr10	gene-ponzr10-2	56869
LOC108191646	npm1a	gene-npm1a-2	142
LOC108191646	ponzr2	gene-ponzr2-2	91124
LOC108191646	tlx3b	gene-tlx3b-2	10998
LOC108191646	ch73-111e15.1	ch73-111e15.1-2	79776
LOC108191646	LOC110438850	gene-LOC110438850	100316
ch73-234b20.4	hnrnpd	gene-hnrnpd-2	51895
ch73-234b20.4	tmem150c	gene-tmem150c-2	95913
ch73-234b20.4	lyrm7	gene-lyrm7-2	9783
ch73-234b20.4	snx30	gene-snx30-2	5053
ch73-234b20.4	enoph1	gene-enoph1-2	74964
ch73-234b20.4	ch73-234b20.5	ch73-234b20.5-2	36903
ch73-234b20.4	hnrpdl	gene-hnrpdl-2	64149
ch73-234b20.4	mat2al	gene-mat2al-2	19120
LOC101886800	selt1a	gene-selt1a	56954
LOC101886800	LOC103909783	gene-LOC103909783	82891
LOC101886800	dvl3a	gene-dvl3a	24199
LOC101886800	ap2m1a	gene-ap2m1a	56978
LOC101886800	ch211-252f13.5	ch211-252f13.5	105742
LOC101886800	anxa13l	gene-anxa13l	84717
LOC101886800	pcyt1aa	gene-pcyt1aa	20640
LOC101886800	153615	153615	109045
LOC101886800	fi34b01	fi34b01	97461
LOC101884451	LOC103910107	gene-LOC103910107	27105
LOC101884451	LOC100150565	gene-LOC100150565	39193
LOC101884451	itgb1b.2	gene-itgb1b.2	12006
LOC101884451	arhgap12a	gene-arhgap12a	115024
LOC101884451	LOC101884586	gene-LOC101884586	9140
LOC101884451	kif5ba	gene-kif5ba	63647
LOC101884451	itgb1b.1	gene-itgb1b.1	30777
LOC101884451	LOC110437890	gene-LOC110437890	105096
LOC101884451	itgb1b	gene-itgb1b	77594
LOC101884451	epc1b	gene-epc1b	57238
LOC101884451	ftr16	gene-ftr16	85886
LOC103910105	oc90	gene-oc90	99334
LOC103910105	efr3a	gene-efr3a	496361
LOC103910105	adcy8	gene-adcy8	31837
LOC110438097	copb2	gene-copb2	55033
LOC110438097	rbp1	gene-rbp1	28778
LOC110438097	rem2	gene-rem2	110112
LOC110438097	ch211-119o8.7	ch211-119o8.7	36583
LOC110438097	rbp2b	gene-rbp2b	44047
LOC110438097	clstn2	gene-clstn2	267848
LOC110438097	ch211-119o8.6	ch211-119o8.6	72534
LOC110438097	ch73-170l17.1	ch73-170l17.1	15494
LOC110437954	mkxb	gene-mkxb	19354
LOC110437954	mib1	gene-mib1	100726
LOC110437954	rab18b	gene-rab18b	9094
LOC110437954	LOC100331480	gene-LOC100331480	22585
LOC110437954	yme1l1b	gene-yme1l1b	40744
LOC101886114	ccl20a.3	gene-ccl20a.3	37273
LOC101886114	LOC101886156	gene-LOC101886156	107316
LOC101886114	LOC103910115	gene-LOC103910115	48235
LOC101886114	camsap2b	gene-camsap2b	109125
LOC101886114	eif4e2	gene-eif4e2	103134
LOC101886114	LOC100004199	gene-LOC100004199	69453
LOC101886114	capn10	gene-capn10	82092
LOC101886114	ccl20a.4	gene-ccl20a.4	56785
LOC101886354	myo7bb	gene-myo7bb	84361
LOC101886354	mfsd12a	gene-mfsd12a	101662
LOC101886354	sap130b	gene-sap130b	39379
LOC101886354	csnk1g2a	gene-csnk1g2a	70301
LOC101886354	mllt1b	gene-mllt1b	6644
LOC101886354	mknk2a	gene-mknk2a	27255
LOC101886354	znf414	gene-znf414	10524
LOC100536415	LOC100536505	gene-LOC100536505	73167
LOC100536415	armc6	gene-armc6	89855
LOC100536415	eef2b	gene-eef2b	118763
LOC100536415	slc25a42	gene-slc25a42	50012
dkey-33c14.3	LOC794642	gene-LOC794642	20896
dkey-33c14.3	phlpp1	gene-phlpp1	74121
dkey-33c14.3	znf1008	gene-znf1008	39826
dkey-33c14.3	174263	174263	12785
dkey-33c14.3	sharpin	gene-sharpin	16020
dkey-33c14.3	LOC101886546	gene-LOC101886546	32898
dkey-33c14.3	ch73-40a17.3	ch73-40a17.3	54837
dkey-33c14.3	ch73-40a17.4	ch73-40a17.4	45833
dkey-33c14.3	LOC101882185	gene-LOC101882185	8866
dkey-33c14.3	LOC101886255	gene-LOC101886255	60608
dkey-33c14.3	mylk4a	gene-mylk4a	67044
dkey-33c14.3	dhx30	gene-dhx30	114059
dkey-33c14.3	dkey-33c14.6	dkey-33c14.6	24442
dkey-33c14.3	113452	113452	25500
dkey-33c14.3	wrnip1	gene-wrnip1	38480
LOC101885256	ftr30	gene-ftr30	91818
LOC101885256	ftr95	gene-ftr95	70613
LOC101885256	ch1073-391i24.1	ch1073-391i24.1	81320
LOC101885256	ftr29	gene-ftr29	49854
LOC101885256	LOC101886196	gene-LOC101886196	26190
LOC101885256	stk11	gene-stk11	53334
LOC101885256	LOC101884960	gene-LOC101884960	111708
LOC101885256	ftr65	gene-ftr65	34792
dkey-33c14.7	LOC794642	gene-LOC794642	49306
dkey-33c14.7	phlpp1	gene-phlpp1	102531
dkey-33c14.7	znf1008	gene-znf1008	68236
dkey-33c14.7	174263	174263	41195
dkey-33c14.7	sharpin	gene-sharpin	12390
dkey-33c14.7	LOC101886546	gene-LOC101886546	61308
dkey-33c14.7	ch73-40a17.3	ch73-40a17.3	83247
dkey-33c14.7	ch73-40a17.4	ch73-40a17.4	74243
dkey-33c14.7	LOC101882185	gene-LOC101882185	19544
dkey-33c14.7	LOC101886255	gene-LOC101886255	89018
dkey-33c14.7	mylk4a	gene-mylk4a	38634
dkey-33c14.7	dkey-33c14.6	dkey-33c14.6	3968
dkey-33c14.7	113452	113452	53910
dkey-33c14.7	wrnip1	gene-wrnip1	10070
LOC799574	ccdc39	gene-ccdc39	7931
LOC799574	ripk2	gene-ripk2	70311
LOC799574	b3gnt5b	gene-b3gnt5b	93936
LOC799574	LOC100150834	gene-LOC100150834	32692
LOC799574	dcun1d1	gene-dcun1d1	45575
LOC799574	fc46h12	fc46h12	13352
LOC799574	LOC110437957	gene-LOC110437957	56094
LOC799574	eif4a2	gene-eif4a2	62114
LOC101882800	pde4bb	gene-pde4bb	10009
LOC101882800	sgip1b	gene-sgip1b	164026
LOC101882800	LOC108179575	gene-LOC108179575	14812
LOC101882917	LOC100534973	gene-LOC100534973	65431
LOC101882917	LOC100333521	gene-LOC100333521	105384
LOC110439034	dlgap2a	gene-dlgap2a-2	41706
LOC110439034	arhgef10	gene-arhgef10-2	58194
LOC110439034	cln8	gene-cln8-2	7500
LOC101887159	dachd	gene-dachd	99778
LOC101887159	klf12b	gene-klf12b	126108
LOC101887159	klf5b	gene-klf5b	74192
LOC101886505	ralba	gene-ralba	29695
LOC101886505	dkey-3d4.3	dkey-3d4.3	13583
LOC101886505	inhbb	gene-inhbb	31604
LOC110437732	itgbl1	gene-itgbl1	20385
LOC110437732	nalcn	gene-nalcn	93472
LOC110437732	fgf14	gene-fgf14	182002
LOC108191292	hoxd10a	gene-hoxd10a	35744
LOC108191292	lnpa	gene-lnpa	100034
LOC108191292	hoxd4a	gene-hoxd4a	17053
LOC108191292	hoxd13a	gene-hoxd13a	55708
LOC108191292	hoxd11a	gene-hoxd11a	43822
LOC108191292	evx2	gene-evx2	71771
LOC108191292	hoxd3a	gene-hoxd3a	15181
LOC108191292	hoxd9a	gene-hoxd9a	31699
LOC108191292	hoxd12a	gene-hoxd12a	50169
LOC103911618	bmpr2b	gene-bmpr2b	64277
LOC103911618	fam117bb	gene-fam117bb	66929
LOC110440041	igf2bp2a	gene-igf2bp2a	2305
LOC110440041	tra2b	gene-tra2b	62866
LOC110440041	tspearb	gene-tspearb	86891
LOC110440041	162707	162707	109076
LOC110440041	ehhadh	gene-ehhadh	88188
LOC110440041	tmem41aa	gene-tmem41aa	74054
LOC101887113	pou2f1b	gene-pou2f1b	37415
LOC101887113	cd247l	gene-cd247l	11917
LOC101887113	med14	gene-med14	36059
LOC101887113	gpa33	gene-gpa33	66994
LOC101887113	ildr2	gene-ildr2	87243
LOC101887113	ch211-218d20.15	ch211-218d20.15	52684
LOC101887113	ch211-269e2.1	ch211-269e2.1	83261
LOC101887113	lamp1	gene-lamp1	10226
LOC101887113	grtp1b	gene-grtp1b	18237
LOC101883688	LOC103911649	gene-LOC103911649	7875
LOC101883688	ch211-141e20.2	ch211-141e20.2	105176
LOC103911617	glb1l	gene-glb1l	73587
LOC103911617	ch211-167j6.5	ch211-167j6.5	31793
LOC103911617	bmpr2b	gene-bmpr2b	104950
LOC103911617	LOC100003133	gene-LOC100003133	39454
LOC103911617	ankzf1	gene-ankzf1	53537
LOC103911617	ch211-167j6.3	ch211-167j6.3	38093
LOC103911617	dkey-230p4.1	dkey-230p4.1	570
dkey-239h2.3	vgll3	gene-vgll3	100796
dkey-239h2.3	kctd4	gene-kctd4	33456
dkey-239h2.3	gtf2f2b	gene-gtf2f2b	42935
dkey-239h2.3	tsc22d1	gene-tsc22d1	136243
LOC110438437	LOC110438438	gene-LOC110438438	4598
LOC101883166	dkey-183k8.2	dkey-183k8.2-2	93432
LOC101883166	LOC567521	gene-LOC567521-2	78457
LOC101883166	kcna3a	gene-kcna3a-2	12203
LOC101883166	LOC100537815	gene-LOC100537815-2	32818
LOC110438682	LOC103911209	gene-LOC103911209-2	28877
LOC110438682	nprl2	gene-nprl2-2	59062
LOC110438682	rae1	gene-rae1-2	27226
LOC110438682	gga1	gene-gga1-2	57838
LOC110438682	LOC103908713	gene-LOC103908713-2	22388
LOC110438682	uqcrc1	gene-uqcrc1-2	43897
LOC110438682	LOC798495	gene-LOC798495-2	15907
LOC110438682	aldh1l1	gene-aldh1l1-2	104345
LOC110438682	dkey-156n14.5	dkey-156n14.5-2	77631
LOC101882386	arid3c	gene-arid3c	39193
LOC101882386	npr3	gene-npr3	64499
LOC103911098	arid3c	gene-arid3c	40956
LOC103911098	npr3	gene-npr3	62736
LOC110437727	ch73-72b7.1	ch73-72b7.1	72241
LOC110437727	bmpr1ba	gene-bmpr1ba	215745
LOC101882623	f11r.1	gene-f11r.1	100257
LOC101882623	ubash3ba	gene-ubash3ba	64271
LOC103911092	lrch2	gene-lrch2	68007
LOC103911092	klhl13	gene-klhl13	134938
LOC103911092	163098	163098	44514
LOC103911092	wdr44	gene-wdr44	71770
LOC103911092	dkey-17o15.2	dkey-17o15.2	25070
ch211-209a2.1	rcc1l	gene-rcc1l	65970
ch211-209a2.1	ncf1	gene-ncf1	86948
ch211-209a2.1	ch211-209a2.2	ch211-209a2.2	9681
ch211-209a2.1	doc2b	gene-doc2b	226472
ch211-209a2.1	gatsl2	gene-gatsl2	30643
ch211-202e12.3	tmem161b	gene-tmem161b	95152
ch211-202e12.3	mef2cb	gene-mef2cb	99848
LOC108190134	flrt1a	gene-flrt1a	110255
LOC108190134	7154036	7154036	32290
LOC108190134	kat5b	gene-kat5b	69639
LOC108190134	stip1	gene-stip1	4396
LOC101886124	LOC564671	gene-LOC564671	22358
LOC101886124	dkey-58f10.12	dkey-58f10.12	51804
LOC101886124	LOC100332459	gene-LOC100332459	98890
LOC101886124	znhit1	gene-znhit1	14048
LOC101886124	mogat3b	gene-mogat3b	21076
LOC101886124	dkey-58f10.11	dkey-58f10.11	58915
LOC101886124	LOC564808	gene-LOC564808	10229
LOC101886124	LOC101885998	gene-LOC101885998	67984
LOC101886124	dkey-58f10.14	dkey-58f10.14	34378
LOC101886124	LOC110439816	gene-LOC110439816	20449
LOC101886124	LOC101886537	gene-LOC101886537	77671
LOC101886124	ch211-271e10.2	ch211-271e10.2	8497
LOC101886124	ch211-271e10.3	ch211-271e10.3	605
LOC101886124	dkey-58f10.13	dkey-58f10.13	41753
LOC101886124	dkey-58f10.10	dkey-58f10.10	63659
nfr	tnc	gene-tnc	125091
nfr	nsmfb	gene-nsmfb	39615
nfr	162952	162952	39267
nfr	ch73-195i19.3	ch73-195i19.3	57974
nfr	LOC100334739	gene-LOC100334739	77665
nfr	LOC108190082	gene-LOC108190082	70266
LOC108190067	myo1ha	gene-myo1ha	16252
LOC108190067	ube3b	gene-ube3b	54282
LOC108190067	aldh3b2	gene-aldh3b2	77074
LOC108190067	rusc2	gene-rusc2	89845
LOC108190067	kctd10	gene-kctd10	35555
LOC108190067	mvk	gene-mvk	96798
LOC108190067	acacb	gene-acacb	47250
LOC108190067	foxn4	gene-foxn4	12318
LOC108190067	mmab	gene-mmab	86663
LOC101882330	fa19b12	fa19b12	34454
LOC101882330	carnmt1	gene-carnmt1	26710
LOC101882330	rorb	gene-rorb	93352
LOC101882330	trpm6	gene-trpm6	58640
LOC101882330	abca2	gene-abca2	116579
LOC101882330	1132	1132	34636
LOC101882330	LOC101884093	gene-LOC101884093	78026
LOC101882330	LOC110439788	gene-LOC110439788	8297
LOC108190056	112294	112294	88678
LOC108190056	fep15	gene-fep15	97717
LOC108190056	LOC100329495	gene-LOC100329495	38158
LOC108190056	LOC101886876	gene-LOC101886876	43776
dkeyp-10a3.2	nr2f1a	gene-nr2f1a	8694
dkeyp-10a3.2	fam172a	gene-fam172a	186782
LOC110438912	LOC110438907	gene-LOC110438907	23597
LOC110438912	rpn2	gene-rpn2-2	102258
LOC110438912	LOC110438910	gene-LOC110438910	28062
LOC110438912	ghrh	gene-ghrh-2	4844
LOC110438912	LOC110438911	gene-LOC110438911	14448
ch73-119p20.1	dagla	gene-dagla-2	65471
ch73-119p20.1	polr2l	gene-polr2l-2	10638
ch73-119p20.1	sdhaf2	gene-sdhaf2-2	19215
LOC795545	ccdc79	gene-ccdc79	98035
LOC795545	trim35-30	gene-trim35-30	59694
LOC795545	dkey-30c15.2	dkey-30c15.2	36331
LOC795545	dkey-238c7.16	dkey-238c7.16	87113
LOC795545	shank3a	gene-shank3a	354473
LOC795545	odf3b	gene-odf3b	48506
LOC795545	77650	77650	8411
LOC795545	rabl2	gene-rabl2	77650
LOC795545	arf5	gene-arf5	18836
LOC795545	77752	77752	34618
LOC795545	neto2b	gene-neto2b	61827
LOC110438092	bcar1	gene-bcar1	58565
LOC110438092	nudt21	gene-nudt21	73788
LOC110438092	hsf4	gene-hsf4	92287
LOC101883877	kcnj5	gene-kcnj5	66706
LOC101883877	kcnj1a.5	gene-kcnj1a.5	40693
LOC101883877	fli1a	gene-fli1a	85723
LOC101883877	kcnj1a.2	gene-kcnj1a.2	11248
LOC101883877	kcnj1a.1	gene-kcnj1a.1	10421
LOC101883877	kcnj1a.3	gene-kcnj1a.3	23866
LOC101883877	kcnj1a.4	gene-kcnj1a.4	32473
LOC101883877	kcnj1a.6	gene-kcnj1a.6	48674
LOC110438107	fam214a	gene-fam214a	54058
LOC110438107	onecut1	gene-onecut1	168
LOC100536923	nr2f2	gene-nr2f2	8917
LOC103909137	mef2aa	gene-mef2aa	85700
LOC110437893	tmprss4a	gene-tmprss4a	69162
LOC110437893	LOC101884926	gene-LOC101884926	33704
LOC110437893	scn2b	gene-scn2b	14116
LOC110437893	scn4ba	gene-scn4ba	32924
LOC101884227	diabloa	gene-diabloa	22072
LOC101884227	or129-1	gene-or129-1	97239
LOC101884227	ch211-24o8.2	ch211-24o8.2	27170
LOC101884227	pvrl3a	gene-pvrl3a	34633
LOC101884227	or130-1	gene-or130-1	51152
LOC108179323	153372	153372	5362
LOC108179323	nrip1a	gene-nrip1a	85879
LOC101886502	gkup	gene-gkup	98013
LOC101886502	ubash3bb	gene-ubash3bb	68478
LOC100535496	LOC567650	gene-LOC567650	138805
LOC100535496	LOC101886572	gene-LOC101886572	119427
LOC100535496	sorl1	gene-sorl1	206385
LOC100535496	gkup	gene-gkup	129599
LOC100535496	dkey-105h12.2	dkey-105h12.2	168822
LOC100535496	usf1	gene-usf1	142188
LOC100535496	ubash3bb	gene-ubash3bb	100064
LOC110437896	LOC103908824	gene-LOC103908824	6925
LOC110437896	ch211-149e23.4	ch211-149e23.4	73373
LOC110437896	rrp8	gene-rrp8	102465
ch211-213d14.3	pou2af1	gene-pou2af1	49526
ch211-213d14.3	ch211-213d14.1	ch211-213d14.1	9173
ch211-213d14.3	LOC100001991	gene-LOC100001991	114521
ch211-213d14.3	113279	113279	99687
ch211-213d14.3	ch211-213d14.2	ch211-213d14.2	1167
ch211-229g11.6	bcas3	gene-bcas3	212560
ch211-229g11.6	tbx2b	gene-tbx2b	7804
ch211-229g11.6	tbx4	gene-tbx4	38934
ch211-229g11.6	brip1	gene-brip1	127112
LOC103908882	LOC100002043	gene-LOC100002043	109568
LOC103908882	lrfn1	gene-lrfn1	138984
LOC103908882	LOC794425	gene-LOC794425	82139
LOC110437911	mab21l1	gene-mab21l1	100409
LOC110437911	nbeab	gene-nbeab	6375
LOC108179364	153039	153039	14077
LOC108179364	arap1	gene-arap1	52682
LOC108179364	clcn2c	gene-clcn2c	110952
LOC108179364	chd	gene-chd	58987
dkey-74i1.3	trpc4b	gene-trpc4b	36993
dkey-74i1.3	spg20b	gene-spg20b	91346
dkey-74i1.3	postnb	gene-postnb	16984
LOC794757	vtg4	gene-vtg4-2	73527
LOC794757	vtg6	gene-vtg6-2	101984
LOC794757	vtg5	gene-vtg5-2	37905
LOC794757	rp71-23d18.4	rp71-23d18.4-2	47454
LOC794757	vtg1	gene-vtg1-2	18059
LOC103909788	wdr48a	gene-wdr48a-2	97470
LOC103909788	cebp1	gene-cebp1-2	38561
LOC103909788	LOC100329748	gene-LOC100329748-2	48563
LOC103909788	smyhc2	gene-smyhc2-2	96463
LOC103909788	smyhc3	gene-smyhc3-2	67630
LOC103909788	gorasp1b	gene-gorasp1b-2	79650
LOC103909788	slc22a17	gene-slc22a17-2	15479
LOC103909788	LOC100329813	gene-LOC100329813-2	20733
LOC103909788	ttc21a	gene-ttc21a-2	59824
LOC101882775	cebp1	gene-cebp1-2	74895
LOC101882775	LOC100329748	gene-LOC100329748-2	12229
LOC101882775	smyhc2	gene-smyhc2-2	60129
LOC101882775	smyhc3	gene-smyhc3-2	31296
LOC101882775	gorasp1b	gene-gorasp1b-2	115984
LOC101882775	smyhc1	gene-smyhc1-2	88204
LOC101882775	slc22a17	gene-slc22a17-2	51813
LOC101882775	LOC100329813	gene-LOC100329813-2	15601
LOC101882775	LOC100001114	gene-LOC100001114-2	130088
LOC101882775	ttc21a	gene-ttc21a-2	96158
LOC110438677	rptor	gene-rptor-2	107820
ch211-69b22.5	fgf13a	gene-fgf13a	213156
ch211-69b22.5	zic6	gene-zic6	100788
ch211-69b22.5	zic3	gene-zic3	66925
ch211-143l19.3	sox3	gene-sox3	33436
ch211-143l19.3	nkrf	gene-nkrf	145328
ch211-143l19.3	crhr2	gene-crhr2	75851
ch211-143l19.3	atp11c	gene-atp11c	141646
ch211-143l19.3	p2ry4	gene-p2ry4	71324
ch211-143l19.3	arr3b	gene-arr3b	133699
ch211-143l19.3	inppl1b	gene-inppl1b	98850
dkey-102m7.3	slbp	gene-slbp	6636
dkey-102m7.3	ogt.1	gene-ogt.1	102134
dkey-102m7.3	ccdc142	gene-ccdc142	18875
dkey-102m7.3	fhdc2	gene-fhdc2	19617
LOC103912051	ch73-308l14.2	ch73-308l14.2	62373
LOC103912051	f8	gene-f8	33400
LOC103912051	sec24b	gene-sec24b	84199
LOC103912051	acsl1b	gene-acsl1b	101791
LOC103912051	ch1073-303k11.2	ch1073-303k11.2	57637
LOC103912051	slc16a2	gene-slc16a2	26017
LOC103912051	arsia	gene-arsia	83132
LOC101882470	tmem107	gene-tmem107	76081
LOC101882470	clnk	gene-clnk	26977
LOC101882470	mcm7	gene-mcm7	75067
LOC101882470	hs3st1	gene-hs3st1	38713
LOC101882470	znf518b	gene-znf518b	15402
LOC101882470	LOC100333021	gene-LOC100333021	85848
LOC101882470	nkx3.2	gene-nkx3.2	41199
LOC101882470	wdr1	gene-wdr1	2801
LOC101882470	bod1l1	gene-bod1l1	56361
LOC101882470	aurkb	gene-aurkb	70737
LOC101882470	slc2a9l2	gene-slc2a9l2	99329
LOC101882470	gpc2	gene-gpc2	65263
LOC108179216	rtn4rl2b	gene-rtn4rl2b	105541
LOC108179216	dicp2.2	gene-dicp2.2	48549
LOC108179216	limch1b	gene-limch1b	172342
LOC108179216	dicp2.1	gene-dicp2.1	58955
LOC108179216	phox2bb	gene-phox2bb	26042
LOC108179216	slc43a3b	gene-slc43a3b	50962
LOC108179216	smtnl1	gene-smtnl1	21875
LOC110440196	tmem107	gene-tmem107	68811
LOC110440196	clnk	gene-clnk	34247
LOC110440196	mcm7	gene-mcm7	82337
LOC110440196	hs3st1	gene-hs3st1	45983
LOC110440196	znf518b	gene-znf518b	22672
LOC110440196	LOC100333021	gene-LOC100333021	93118
LOC110440196	nkx3.2	gene-nkx3.2	33929
LOC110440196	wdr1	gene-wdr1	4469
LOC110440196	bod1l1	gene-bod1l1	49091
LOC110440196	aurkb	gene-aurkb	63467
LOC110440196	slc2a9l2	gene-slc2a9l2	106599
LOC110440196	gpc2	gene-gpc2	72533
LOC110440197	LOC101883245	gene-LOC101883245	108313
LOC110440197	fgf2	gene-fgf2	61043
LOC110440197	nudt6	gene-nudt6	51908
LOC110440197	158257	158257	82135
LOC110440197	spata5	gene-spata5	37092
LOC110440197	fat4	gene-fat4	107392
LOC110440197	spry1	gene-spry1	8385
LOC110440197	172215	172215	20325
LOC108192140	gfra3	gene-gfra3	40368
LOC108192156	LOC101887042	gene-LOC101887042	13
LOC108192156	cnga5	gene-cnga5	77059
LOC101882884	insc	gene-insc	9208
LOC103910246	hoxb7a	gene-hoxb7a	118890
LOC103910246	hoxb3a	gene-hoxb3a	89199
LOC103910246	hoxb8a	gene-hoxb8a	123673
LOC103910246	hoxb6a	gene-hoxb6a	108346
LOC103910246	hoxb4a	gene-hoxb4a	90272
LOC103910246	hoxb1a	gene-hoxb1a	43112
LOC103910246	hoxb5a	gene-hoxb5a	104023
LOC103910246	hoxb9a	gene-hoxb9a	133027
LOC103910246	hoxb2a	gene-hoxb2a	59430
LOC103910246	hoxb10a	gene-hoxb10a	142440
LOC103910166	triobpb	gene-triobpb	66045
LOC103910166	ch1073-314i13.4	ch1073-314i13.4	8633
LOC103910166	LOC100005990	gene-LOC100005990	100096
LOC103910166	poldip3	gene-poldip3	26135
LOC103910166	LOC110438919	gene-LOC110438919	67988
LOC103910166	wbp2nl	gene-wbp2nl	13843
LOC103910166	LOC100334883	gene-LOC100334883	78741
LOC103910166	tcf20	gene-tcf20	32041
LOC103910166	tmem106c	gene-tmem106c	91659
LOC103910166	nol12	gene-nol12	86616
LOC103910166	LOC108182762	gene-LOC108182762	75892
LOC103910166	fam234b	gene-fam234b	41925
LOC103910166	rrp7a	gene-rrp7a	18998
LOC103910166	ndufa6	gene-ndufa6	55795
LOC110437824	yipf2	gene-yipf2	34090
LOC110437824	aldh3b1	gene-aldh3b1	86387
LOC110437824	tnrc6c1	gene-tnrc6c1	87423
LOC110437824	dkey-204f11.3	dkey-204f11.3	98638
LOC110437824	110046	110046	29175
LOC110437824	ighv4-2	gene-ighv4-2	96502
LOC110437824	slc25a23b	gene-slc25a23b	14683
LOC110437824	znf207a	gene-znf207a	28568
LOC110437824	dkey-204f11.64	dkey-204f11.64	67162
LOC110437824	clpp	gene-clpp	78014
LOC110437824	carm1	gene-carm1	50215
LOC110438604	cbx1a	gene-cbx1a	60533
LOC110438604	LOC100536506	gene-LOC100536506	12500
LOC110438604	adsl	gene-adsl	86379
LOC110438604	nfe2l1a	gene-nfe2l1a	44167
LOC110438604	atf4b	gene-atf4b	72823
LOC110438604	123244	123244	96662
LOC110438604	copz2	gene-copz2	23576
LOC110438604	prr15la	gene-prr15la	66639
LOC110438604	dkey-110g7.8	dkey-110g7.8	76902
LOC103910317	LOC103910319	gene-LOC103910319	58839
LOC103910317	asf1ba	gene-asf1ba	61366
LOC103910317	prkacaa	gene-prkacaa	91271
LOC103910317	LOC103910320	gene-LOC103910320	76388
LOC103910317	LOC100536643	gene-LOC100536643	35501
LOC103910317	LOC793338	gene-LOC793338	18619
LOC103910317	crb3a	gene-crb3a	36594
LOC103910317	153426	153426	8451
dkey-16p21.8	prrg2	gene-prrg2	89268
dkey-16p21.8	ap2a1	gene-ap2a1	52221
dkey-16p21.8	ch211-195b15.8	ch211-195b15.8	74062
dkey-16p21.8	rras	gene-rras	81977
dkey-16p21.8	prl	gene-prl	12508
dkey-16p21.8	prmt1	gene-prmt1	28528
dkey-16p21.8	dkey-16p21.7	dkey-16p21.7	23612
dkey-16p21.8	prr12b	gene-prr12b	110521
dkey-16p21.8	cpt1cb	gene-cpt1cb	72052
LOC110439298	dkey-43p13.5	dkey-43p13.5	99422
LOC110439298	micall2a	gene-micall2a	69977
LOC110439298	LOC101883552	gene-LOC101883552	3419
LOC103910269	prrg2	gene-prrg2	73851
LOC103910269	ap2a1	gene-ap2a1	36804
LOC103910269	ch211-195b15.8	ch211-195b15.8	58645
LOC103910269	rras	gene-rras	66560
LOC103910269	prl	gene-prl	2909
LOC103910269	prmt1	gene-prmt1	13111
LOC103910269	dkey-16p21.7	dkey-16p21.7	39029
LOC103910269	prr12b	gene-prr12b	95104
LOC103910269	cpt1cb	gene-cpt1cb	87469
LOC110439264	ch211-234h8.7	ch211-234h8.7	98108
LOC110439264	engase	gene-engase	78006
LOC110439264	rab11fip4a	gene-rab11fip4a	345
LOC110439264	coil	gene-coil	57097
LOC110439264	scpep1	gene-scpep1	64905
LOC103910311	ubfd1	gene-ubfd1	78279
LOC103910311	il4r.1	gene-il4r.1	28332
LOC103910311	kdm8	gene-kdm8	61778
LOC103910311	LOC799265	gene-LOC799265	57110
LOC103910311	il4r.2	gene-il4r.2	12939
LOC103910311	nsmce1	gene-nsmce1	43969
dkey-248g21.1	pde4a	gene-pde4a	54625
dkey-248g21.1	tyk2	gene-tyk2	120045
dkey-248g21.1	raver1	gene-raver1	62792
dkey-248g21.1	LOC100001908	gene-LOC100001908	41811
dkey-105i19.5	ch211-51c14.1	ch211-51c14.1	19427
dkey-105i19.5	shank1	gene-shank1	84470
dkey-105i19.5	syt3	gene-syt3	125097
LOC108182821	nubp1	gene-nubp1	93811
LOC108182821	grin2aa	gene-grin2aa	125511
LOC108182821	emp2	gene-emp2	7106
LOC108182821	atf7ip2	gene-atf7ip2	13175
LOC110366352	gprc5ba	gene-gprc5ba	87085
LOC110366352	iqck	gene-iqck	103310
LOC110366352	proza	gene-proza	72802
LOC110366352	sox8b	gene-sox8b	60262
LOC110366352	sox9b	gene-sox9b	64243
LOC110366352	sstr2b	gene-sstr2b	43215
LOC110438598	slc4a1a	gene-slc4a1a	14431
LOC110438598	ubtf	gene-ubtf	39946
LOC110438598	asb16	gene-asb16	87738
LOC110438598	sepw2b	gene-sepw2b	11641
LOC110438598	busm1-163l24.3	busm1-163l24.3	100698
LOC110438598	tmub2	gene-tmub2	76126
LOC110438598	ngfra	gene-ngfra	97831
LOC110438598	atxn7l3	gene-atxn7l3	60384
LOC110438598	sepw2a	gene-sepw2a	19939
ch73-264i18.3	LOC794452	gene-LOC794452	15762
ch73-264i18.3	LOC101885345	gene-LOC101885345	63209
ch73-264i18.3	LOC108182769	gene-LOC108182769	10777
ch73-264i18.3	ch211-106h11.3	ch211-106h11.3	74904
ch73-264i18.3	trim35-7	gene-trim35-7	92278
ch73-264i18.3	LOC103910196	gene-LOC103910196	37327
ch73-264i18.3	ddx39ab	gene-ddx39ab	112380
ch73-264i18.3	trim35-31	gene-trim35-31	27799
ch73-264i18.3	LOC101886621	gene-LOC101886621	8880
LOC108182827	109934	109934	2810
LOC108182827	LOC558816	gene-LOC558816	13581
LOC108182827	LOC100534669	gene-LOC100534669	47279
LOC108182827	LOC100006428	gene-LOC100006428	18896
LOC108182827	198419	198419	10778
LOC108182827	kcnc3a	gene-kcnc3a	110152
LOC108182827	173594	173594	23608
LOC108182827	92066	92066	16349
LOC108182827	173593	173593	3982
LOC108182827	syt5a	gene-syt5a	30077
LOC108182827	aldh16a1	gene-aldh16a1	27272
LOC108182827	tnnt1	gene-tnnt1	47602
LOC108182827	LOC100534715	gene-LOC100534715	87408
LOC108182827	baxb	gene-baxb	39448
LOC108182827	194125	194125	809
LOC108182827	pih1d1	gene-pih1d1	59979
ch73-156l6.2	92162	92162	30663
ch73-156l6.2	axin1	gene-axin1	99803
ch73-156l6.2	litaf	gene-litaf	95039
ch73-156l6.2	zc3h7a	gene-zc3h7a	57995
ch73-156l6.2	mslna	gene-mslna	129247
ch73-156l6.2	snn	gene-snn	84091
ch73-156l6.2	rmi2	gene-rmi2	98487
LOC101886369	grna	gene-grna	81455
LOC101886369	ifi35	gene-ifi35	98927
LOC101886369	dkey-151m15.5	dkey-151m15.5	59329
LOC101886369	cacng2a	gene-cacng2a	66471
LOC101886369	slc25a39	gene-slc25a39	35710
LOC101886369	rpl27	gene-rpl27	50150
LOC101886369	rpl3	gene-rpl3	22840
LOC101886369	bcat2	gene-bcat2	112571
dkey-188h10.3	ern1	gene-ern1	19130
dkey-188h10.3	tex2	gene-tex2	27416
dkey-188h10.3	mafga	gene-mafga	72897
LOC110437997	dkey-199f5.3	dkey-199f5.3-2	12202
LOC110437997	psmc4	gene-psmc4-2	75792
LOC110437997	scn1ba	gene-scn1ba-2	18870
LOC110437997	LOC100006761	gene-LOC100006761-2	67937
LOC110437997	dkey-199f5.8	dkey-199f5.8-2	109516
LOC103909479	mpp1	gene-mpp1	82261
LOC103909479	LOC101885280	gene-LOC101885280	43187
LOC103909479	amot	gene-amot	114163
LOC103909479	LOC110438244	gene-LOC110438244	50017
LOC103909479	ndfip1l	gene-ndfip1l	15095
LOC110438219	LOC101885243	gene-LOC101885243	62902
LOC110438219	LOC110438218	gene-LOC110438218	53548
LOC110438219	LOC110437744	gene-LOC110437744	25874
LOC110438219	194215	194215	34169
LOC110438219	shc3	gene-shc3	101228
LOC110438219	86839	86839	12439
LOC110438219	sema4d	gene-sema4d	144540
LOC110438219	znf971	gene-znf971	40938
LOC101883443	ermp1	gene-ermp1	63362
LOC101883443	mlana	gene-mlana	18293
LOC101883443	LOC103909385	gene-LOC103909385	40115
LOC101883443	fj81e10	fj81e10	61398
LOC101883443	nars	gene-nars	98202
LOC101883443	LOC101883704	gene-LOC101883704	27442
LOC101883443	tcf4	gene-tcf4	217545
LOC100534731	nup98	gene-nup98	24152
LOC100534731	nsrp1	gene-nsrp1	6955
LOC100534731	coro6	gene-coro6	105567
LOC100534731	or101-1	gene-or101-1	84943
LOC100534731	LOC101882637	gene-LOC101882637	55435
LOC100534731	ch211-218m3.18	ch211-218m3.18	97426
LOC100534731	ssh2b	gene-ssh2b	46837
LOC103909417	LOC562049	gene-LOC562049	143926
LOC103909417	fpgs	gene-fpgs	30906
LOC103909417	slc4a4b	gene-slc4a4b	105198
LOC103909417	cdk9	gene-cdk9	11709
ch73-110p20.1	tnfrsfa	gene-tnfrsfa	68764
ch73-110p20.1	LOC100331807	gene-LOC100331807	109743
ch73-110p20.1	unc5da	gene-unc5da	188290
LOC101886388	LOC795570	gene-LOC795570	110522
LOC101886388	fam69b	gene-fam69b	23632
LOC101886388	LOC110438240	gene-LOC110438240	75071
LOC101886388	LOC103909421	gene-LOC103909421	92598
LOC101886388	agpat2	gene-agpat2	61869
LOC101886388	egfl7	gene-egfl7	102654
LOC101886388	ppp1r26	gene-ppp1r26	37505
LOC101886388	113019	113019	9737
LOC101886388	mrps2	gene-mrps2	19185
LOC103909432	stxbp1a	gene-stxbp1a	16566
LOC103909432	fam129ba	gene-fam129ba	79810
LOC103909432	dfnb31a	gene-dfnb31a	171543
LOC103909432	akna	gene-akna	40324
rp71-1h20.3	ai877918	ai877918	62439
rp71-1h20.3	rp71-1h20.5	rp71-1h20.5	25393
rp71-1h20.3	LOC100151145	gene-LOC100151145	34716
rp71-1h20.3	7160358	7160358	44328
rp71-1h20.3	171220	171220	85916
rp71-1h20.3	add1	gene-add1	67489
rp71-1h20.3	LOC103908612	gene-LOC103908612	51053
rp71-1h20.3	LOC101883936	gene-LOC101883936	71726
rp71-1h20.3	LOC108180795	gene-LOC108180795	95743
rp71-1h20.3	163077	163077	75225
rp71-1h20.3	LOC572670	gene-LOC572670	10858
LOC100333843	ch211-12m10.1	ch211-12m10.1	367117
LOC100333843	LOC101886266	gene-LOC101886266	96702
LOC100333843	mat2b	gene-mat2b	14518
LOC100333843	ch211-160j14.2	ch211-160j14.2	31694
LOC100333843	165573	165573	59304
LOC103909426	cast	gene-cast	123215
LOC103909426	114104	114104	37015
LOC103909426	dkey-184p9.9	dkey-184p9.9	51320
LOC103909426	cd8a	gene-cd8a	73548
LOC103909426	cel.2	gene-cel.2	98748
LOC103909426	cel.1	gene-cel.1	81943
LOC103909426	entpd2b	gene-entpd2b	26067
LOC103909426	grin1a	gene-grin1a	2467
LOC103909426	92275	92275	63444
LOC101882875	klhdc8a	gene-klhdc8a-2	137258
LOC103911238	LOC100150253	gene-LOC100150253-3	30341
LOC103911238	dlg1	gene-dlg1-3	14446
LOC103911238	ptmaa	gene-ptmaa-3	55259
LOC110438186	msra	gene-msra	72273
LOC110438186	rcan2	gene-rcan2	70526
LOC100536462	c20h2orf81	gene-c20h2orf81	53434
LOC100536462	153383	153383	91672
LOC100536462	LOC101883005	gene-LOC101883005	10705
LOC100536462	LOC101883067	gene-LOC101883067	6498
LOC101886926	ehd3	gene-ehd3	87429
LOC101886926	galnt14	gene-galnt14	58571
LOC100536039	sgcb	gene-sgcb	96772
LOC100536039	scfd2	gene-scfd2	188513
LOC100536039	rasl11b	gene-rasl11b	57726
LOC100536039	usp46	gene-usp46	15572
LOC100536039	spata18	gene-spata18	83611
LOC110438175	ints7	gene-ints7	149163
LOC110438175	LOC101887144	gene-LOC101887144	77762
LOC108180226	moxd1	gene-moxd1	105784
ch211-63o20.10	ch211-242b18.1	ch211-242b18.1	57935
ch211-63o20.10	pnocb	gene-pnocb	76956
ch211-63o20.10	elp3	gene-elp3	37223
ch211-63o20.10	znf395b	gene-znf395b	97375
ch211-63o20.10	ch211-63o20.7	ch211-63o20.7	58167
ch211-63o20.10	slc25a24	gene-slc25a24	13185
LOC110440138	aarsd1	gene-aarsd1	49017
LOC110440138	ch211-131k2.3	ch211-131k2.3	2525
LOC110440138	g6pca.1	gene-g6pca.1	20573
LOC110440138	sgms1	gene-sgms1	101005
LOC110440138	g6pca.2	gene-g6pca.2	37607
LOC110440138	kat7b	gene-kat7b	17187
LOC110440138	ch211-131k2.2	ch211-131k2.2	27852
LOC100535964	hoxb6b	gene-hoxb6b	23840
LOC100535964	skap1	gene-skap1	30318
LOC100535964	fbrs	gene-fbrs	103556
LOC100535964	hoxb5b	gene-hoxb5b	20912
LOC100535964	psme3	gene-psme3	58177
LOC100535964	arl4d	gene-arl4d	92800
LOC100535964	hoxb1b	gene-hoxb1b	18055
LOC100535964	hoxb8b	gene-hoxb8b	32745
LOC100535964	ttll6	gene-ttll6	45715
LOC100535964	tmem106a	gene-tmem106a	82511
LOC100535964	nbr1a	gene-nbr1a	70178
LOC100535964	srcap	gene-srcap	74586
LOC101884792	sdk2b	gene-sdk2b	353586
LOC101884456	aqp8a.2	gene-aqp8a.2	13393
LOC101884456	rhbdf1b	gene-rhbdf1b	79955
LOC101884456	hbbe3	gene-hbbe3	5201
LOC101884456	hbbe2	gene-hbbe2	5013
LOC101884456	lcmt1	gene-lcmt1	48856
LOC101884456	arhgap17a	gene-arhgap17a	102608
LOC101884456	hbz	gene-hbz	8527
LOC101884456	aqp8a.1	gene-aqp8a.1	24376
LOC101884456	hbae5	gene-hbae5	7773
LOC110440147	tcf7l2	gene-tcf7l2	160678
LOC110440147	crygmxl2	gene-crygmxl2	37391
LOC110440147	crygmx	gene-crygmx	41852
LOC110440147	entpd1	gene-entpd1	122501
LOC110440147	aldh18a1	gene-aldh18a1	82848
LOC103911899	prkg1b	gene-prkg1b	178103
LOC103911899	asah2	gene-asah2	15064
LOC103911899	aarsd1	gene-aarsd1	88725
LOC103911899	sgms1	gene-sgms1	36737
LOC103911899	g6pca.2	gene-g6pca.2	100135
LOC103911899	a1cf	gene-a1cf	24478
LOC103911899	rltgr	gene-rltgr	13765
LOC108191720	hoxb6b	gene-hoxb6b	5637
LOC108191720	skap1	gene-skap1	59795
LOC108191720	fbrs	gene-fbrs	74079
LOC108191720	hoxb5b	gene-hoxb5b	8565
LOC108191720	psme3	gene-psme3	87654
LOC108191720	hoxb1b	gene-hoxb1b	11422
LOC108191720	hoxb8b	gene-hoxb8b	3268
LOC108191720	ttll6	gene-ttll6	16238
LOC108191720	nbr1a	gene-nbr1a	99655
LOC108191720	msl1b	gene-msl1b	97476
LOC108191720	srcap	gene-srcap	45109
LOC108191720	bc2	gene-bc2	92960
ch211-255p10.3	irf3	gene-irf3	91059
ch211-255p10.3	dkey-94f20.4	dkey-94f20.4	115660
ch211-255p10.3	kansl1a	gene-kansl1a	25616
ch211-255p10.3	mapta	gene-mapta	88635
ch211-255p10.3	prr12a	gene-prr12a	63489
ch211-255p10.3	ch211-255p10.4	ch211-255p10.4	21614
LOC108191791	LOC100536033	gene-LOC100536033	84456
LOC108191791	rpp30	gene-rpp30	41692
LOC108191791	pcgf5b	gene-pcgf5b	70690
LOC108191791	ankrd1b	gene-ankrd1b	47485
LOC108191791	htr7	gene-htr7	31952
LOC108191791	kif20bb	gene-kif20bb	24901
LOC108191766	chst3b	gene-chst3b	99712
LOC108191766	cpxm2	gene-cpxm2	16362
LOC108191766	LOC100537679	gene-LOC100537679	7819
LOC108191766	hmx3b	gene-hmx3b	45374
LOC108191766	bub3	gene-bub3	40438
LOC108191766	LOC103911968	gene-LOC103911968	67623
LOC108191766	LOC100333111	gene-LOC100333111	11559
LOC108191766	zfos-911d5.4	zfos-911d5.4	32192
LOC108191766	LOC103911967	gene-LOC103911967	58797
LOC108191766	LOC101884790	gene-LOC101884790	140806
LOC108191766	ghitm	gene-ghitm	91745
LOC108191766	LOC110437777	gene-LOC110437777	53310
LOC103910607	pts	gene-pts	99501
LOC103910607	dnah9	gene-dnah9	72856
LOC103910607	gas7b	gene-gas7b	14304
LOC103910607	map2k4b	gene-map2k4b	70011
LOC103910607	adprm	gene-adprm	75743
LOC103910607	LOC100535838	gene-LOC100535838	82788
LOC103910607	LOC100333572	gene-LOC100333572	4297
LOC103910607	myocd	gene-myocd	49831
LOC103910607	LOC108191687	gene-LOC108191687	91744
dkey-246i21.1	ch211-129o18.4	ch211-129o18.4	124820
dkey-81p22.11	hoxc10a	gene-hoxc10a	109825
dkey-81p22.11	hoxc13a	gene-hoxc13a	139663
dkey-81p22.11	hoxc11a	gene-hoxc11a	117759
dkey-81p22.11	hoxc3a	gene-hoxc3a	76216
dkey-81p22.11	hoxc5a	gene-hoxc5a	74623
dkey-81p22.11	hnrnpa1b	gene-hnrnpa1b	114002
dkey-81p22.11	copz1	gene-copz1	153235
dkey-81p22.11	LOC110438326	gene-LOC110438326	39827
dkey-81p22.11	hoxc9a	gene-hoxc9a	97541
dkey-81p22.11	cbx5	gene-cbx5	107698
dkey-81p22.11	hoxc4a	gene-hoxc4a	62612
dkey-81p22.11	hoxc8a	gene-hoxc8a	91105
dkey-81p22.11	hoxc12a	gene-hoxc12a	129663
dkey-81p22.11	hoxc1a	gene-hoxc1a	13278
dkey-81p22.11	nfe2	gene-nfe2	121248
dkey-81p22.11	hoxc6a	gene-hoxc6a	77954
ch73-21g5.7	LOC100148329	gene-LOC100148329	17746
ch73-21g5.7	dkey-1c11.1	dkey-1c11.1	10584
ch73-21g5.7	LOC100149863	gene-LOC100149863	20707
ch73-21g5.7	ubr4	gene-ubr4	145542
ch73-21g5.7	iffo2a	gene-iffo2a	74953
ch73-21g5.7	rnf207b	gene-rnf207b	33590
ch73-21g5.7	her4.3	gene-her4.3	13593
ch73-21g5.7	her4.2	gene-her4.2	3681
ch73-21g5.7	rcc2	gene-rcc2	54419
ch73-21g5.7	arhgef10lb	gene-arhgef10lb	110737
ch73-21g5.7	her12	gene-her12	27842
ch73-21g5.7	icmt	gene-icmt	21493
ch73-21g5.7	tas1r1	gene-tas1r1	41394
ch73-21g5.7	her4.4	gene-her4.4	10890
LOC110438313	ch211-153a8.4	ch211-153a8.4	48222
LOC110438313	zfos-452g4.1	zfos-452g4.1	59900
LOC110438313	snx21	gene-snx21	77844
LOC110438313	wfdc2	gene-wfdc2	97848
fi36c02	cyp17a2	gene-cyp17a2	93803
fi36c02	LOC100332943	gene-LOC100332943	18069
fi36c02	LOC100537554	gene-LOC100537554	17305
fi36c02	dclk2b	gene-dclk2b	41479
fi36c02	ch73-290k24.5	ch73-290k24.5	63187
fi36c02	ednrab	gene-ednrab	42963
fi36c02	egr4	gene-egr4	77913
fi36c02	calcrl2	gene-calcrl2	78599
LOC101882326	tns2a	gene-tns2a	99140
LOC101882326	eif4e3	gene-eif4e3	104104
LOC101882326	foxp1a	gene-foxp1a	49831
fam150ba	ch211-225h24.2	ch211-225h24.2	101315
fam150ba	tmem18	gene-tmem18	100370
fam150ba	acp1	gene-acp1	23874
fam150ba	fbxo25	gene-fbxo25	69123
fam150ba	fam110c	gene-fam110c	55005
ch211-209j10.6	nsfl1c	gene-nsfl1c	108751
ch211-209j10.6	cox4i2	gene-cox4i2	38873
ch211-209j10.6	bcl2l1	gene-bcl2l1	59105
ch211-209j10.6	fa11c10	fa11c10	26019
ch211-209j10.6	arfgef2	gene-arfgef2	109606
ch211-210c8.7	dazap2	gene-dazap2	11354
ch211-210c8.7	bin2a	gene-bin2a	10915
ch211-210c8.7	csrnp2	gene-csrnp2	92372
ch211-210c8.7	LOC101886435	gene-LOC101886435	104171
ch211-210c8.7	tfcp2	gene-tfcp2	66810
ch211-210c8.7	pou6f1	gene-pou6f1	39599
ch211-210c8.7	racgap1	gene-racgap1	32631
ch211-210c8.7	ch211-210c8.6	ch211-210c8.6	19494
LOC108181455	gpr157	gene-gpr157	26613
LOC108181455	eno1a	gene-eno1a	91997
LOC108181455	spsb1	gene-spsb1	62107
LOC108181455	ca6	gene-ca6	67643
LOC100535347	dkey-169i5.4	dkey-169i5.4	67436
LOC100535347	mxi1	gene-mxi1	38123
sox2ot	sox2	gene-sox2	52911
sox2ot	LOC562053	gene-LOC562053	223989
sox2ot	ttc14	gene-ttc14	199482
sox2ot	dnajc19	gene-dnajc19	135529
sox2ot	LOC110438287	gene-LOC110438287	85449
sox2ot	fxr1	gene-fxr1	152214
LOC101883810	ch211-246m6.4	ch211-246m6.4	82039
LOC101883810	ch211-246m6.5	ch211-246m6.5	801
LOC101883810	bzw1a	gene-bzw1a	88187
LOC101883810	aox5	gene-aox5	110089
LOC110438285	senp7b	gene-senp7b	114583
LOC110438285	impg2b	gene-impg2b	48024
LOC110438285	abi3bpb	gene-abi3bpb	77231
LOC103909551	LOC110438298	gene-LOC110438298	92385
LOC103909551	ch211-250k18.7	ch211-250k18.7	43470
LOC103909551	LOC110438254	gene-LOC110438254	58688
LOC103909551	LOC110438255	gene-LOC110438255	28329
LOC103909551	ch211-11p18.6	ch211-11p18.6	64563
LOC103909551	LOC108181097	gene-LOC108181097	79689
LOC108179142	tbxa2r	gene-tbxa2r	21097
LOC108179142	zfos-943e10.1	zfos-943e10.1	88428
LOC108179142	gipc3	gene-gipc3	45809
LOC108179142	ptprsa	gene-ptprsa	180856
LOC794757	clcc1	gene-clcc1	103311
LOC794757	vtg1	gene-vtg1	18075
LOC794757	rp71-23d18.4	rp71-23d18.4	55194
LOC794757	vtg6	gene-vtg6	98229
LOC794757	lpar3	gene-lpar3	61461
LOC794757	vtg4	gene-vtg4	71249
LOC794757	mcoln2	gene-mcoln2	84412
LOC794757	vtg5	gene-vtg5	37934
LOC108181206	nisch	gene-nisch	55383
LOC108181206	kctd6a	gene-kctd6a	105843
LOC108181206	stab1	gene-stab1	6152
LOC108181206	cenpp	gene-cenpp	153421
LOC108181206	pdhb	gene-pdhb	116880
LOC108181206	dkeyp-87e7.4	dkeyp-87e7.4	76579
LOC108181206	nol8	gene-nol8	109050
LOC108181206	fb55g09	fb55g09	78727
LOC108181225	fbn2b	gene-fbn2b	84568
LOC108181225	timm44	gene-timm44	46016
LOC108181225	uhrf1	gene-uhrf1	77499
LOC108181225	kdm4b	gene-kdm4b	139906
LOC108181225	ticam1	gene-ticam1	57323
LOC110439022	chst15	gene-chst15-2	78563
LOC110439022	shtn1	gene-shtn1-2	119771
LOC110439022	pla2g4f.2	gene-pla2g4f.2-2	28951
LOC110439022	vax1	gene-vax1-2	28463
LOC110439022	pla2g4f.1	gene-pla2g4f.1-2	3149
LOC110439022	atp6v1ba	gene-atp6v1ba-2	70752
LOC110438749	162324	162324-2	29511
LOC110438749	ca16b	gene-ca16b-2	199950
LOC101886390	yars2	gene-yars2	94794
LOC101886390	pparab	gene-pparab	50661
LOC101886390	cdkn1bb	gene-cdkn1bb	109089
LOC101886390	wnt7bb	gene-wnt7bb	133432
LOC103909808	myrf	gene-myrf	59286
LOC103909808	ch1073-89b12.1	ch1073-89b12.1	71257
LOC110438394	dapk2b	gene-dapk2b	116565
dkeyp-55h4.2	LOC103909828	gene-LOC103909828	35661
dkeyp-55h4.2	ccl39.2	gene-ccl39.2	59102
dkeyp-55h4.2	2023-09-15	gene-sept15	88784
dkeyp-55h4.2	ccl39.6	gene-ccl39.6	31493
dkeyp-55h4.2	LOC110438382	gene-LOC110438382	18265
dkeyp-55h4.2	LOC100538242	gene-LOC100538242	13246
dkeyp-55h4.2	ccl39.1	gene-ccl39.1	54408
dkeyp-55h4.2	LOC100538158	gene-LOC100538158	49396
dkeyp-55h4.2	ccl35.1	gene-ccl35.1	80989
dkeyp-55h4.2	LOC101884623	gene-LOC101884623	47230
dkeyp-55h4.2	ccl39.3	gene-ccl39.3	29132
dkeyp-55h4.2	smpd3	gene-smpd3	140507
LOC103909826	LOC110438404	gene-LOC110438404	98067
LOC103909826	det1	gene-det1	57756
LOC103909826	map1lc3b	gene-map1lc3b	32930
LOC103909826	LOC110438410	gene-LOC110438410	44453
LOC103909826	LOC110438381	gene-LOC110438381	46233
LOC101884216	zfos-2330d3.1	zfos-2330d3.1	29517
LOC101884216	ch1073-110a20.3	ch1073-110a20.3	96056
LOC101884216	zfos-2330d3.3	zfos-2330d3.3	32144
LOC101884216	ch1073-110a20.1	ch1073-110a20.1	99695
LOC101884216	LOC555374	gene-LOC555374	83402
LOC101884216	zfos-2330d3.6	zfos-2330d3.6	70621
LOC101884216	LOC101886340	gene-LOC101886340	102439
LOC101884216	fj11g02	fj11g02	53541
LOC101884216	153247	153247	23198
LOC101884216	LOC108179162	gene-LOC108179162	61192
LOC101884216	thumpd1	gene-thumpd1	57790
LOC101884216	ch1073-110a20.2	ch1073-110a20.2	92089
LOC101884216	LOC110439995	gene-LOC110439995	38503
LOC101884216	173915	173915	47167
LOC101884216	zfos-2330d3.8	zfos-2330d3.8	87626
LOC101884216	LOC100007488	gene-LOC100007488	28328
LOC101884216	pin1	gene-pin1	22554
LOC101884216	mfap4	gene-mfap4	49594
LOC101884216	cdc37	gene-cdc37	30887
LOC101884216	eri2	gene-eri2	63362
LOC101884216	76872	76872	10150
LOC101884216	sh2d3a	gene-sh2d3a	84090
LOC101884156	136908	136908	34088
LOC101884156	LOC110439897	gene-LOC110439897	38145
LOC101884156	LOC110439896	gene-LOC110439896	76724
LOC101884156	prkacab	gene-prkacab	93636
LOC101884156	adgre10	gene-adgre10	23582
LOC101884156	LOC103909395	gene-LOC103909395	108825
LOC101884156	LOC110439895	gene-LOC110439895	98535
LOC101884156	LOC103909390	gene-LOC103909390	77857
LOC101884156	samd1b	gene-samd1b	63534
LOC101884156	tecrb	gene-tecrb	226
LOC101884156	ndufb7	gene-ndufb7	18253
LOC101884156	LOC103909389	gene-LOC103909389	54129
LOC101884156	dnajb1b	gene-dnajb1b	16792
LOC101884156	LOC100536910	gene-LOC100536910	61857
LOC110439888	66455	66455	30899
LOC110439888	ucp1	gene-ucp1	48852
LOC110439888	tbc1d9	gene-tbc1d9	89336
LOC110439888	LOC103908636	gene-LOC103908636	122654
LOC110439888	commd1	gene-commd1	67086
LOC110439888	b3gnt2a	gene-b3gnt2a	49938
LOC110439888	LOC110439958	gene-LOC110439958	93273
LOC110439888	elmod2	gene-elmod2	31138
LOC101886071	LOC100332351	gene-LOC100332351	18286
LOC101886071	gart	gene-gart	40020
LOC101886071	n6amt1	gene-n6amt1	62805
LOC100536104	tma16	gene-tma16	66306
LOC100536104	fbxo10	gene-fbxo10	78127
LOC100536104	kiaa0368	gene-kiaa0368	114374
LOC100536104	ch211-42i9.8	ch211-42i9.8	88589
LOC100536104	2023-03-01	gene-march1	37223
LOC100536104	tmem192	gene-tmem192	37859
LOC100536104	polr1e	gene-polr1e	52629
LOC100536104	apela	gene-apela	24477
LOC110439261	slit2	gene-slit2	78838
ch211-160d14.9	LOC103911895	gene-LOC103911895	39016
ch211-160d14.9	abcg2b	gene-abcg2b	94005
ch211-160d14.9	fscn1b	gene-fscn1b	76616
ch211-160d14.9	alkbh5	gene-alkbh5	76320
ch211-160d14.9	fbxl18	gene-fbxl18	53554
ch211-160d14.9	myo15ab	gene-myo15ab	117610
ch211-160d14.9	ch211-160d14.6	ch211-160d14.6	18136
ch211-160d14.9	smcr8b	gene-smcr8b	51621
ch211-160d14.9	actb1	gene-actb1	61876
ch211-160d14.9	153118	153118	24253
ch211-160d14.9	mief2	gene-mief2	63073
ch211-160d14.9	112980	112980	42378
ch211-160d14.9	LOC101883376	gene-LOC101883376	27992
ch211-160d14.9	ptcd1	gene-ptcd1	27996
LOC103908832	LOC108185504	gene-LOC108185504	14057
LOC103908832	ednrba	gene-ednrba	41898
LOC108190091	153720	153720	51324
LOC110439834	ch1073-440b2.1	ch1073-440b2.1	122930
LOC110439834	LOC108185504	gene-LOC108185504	44387
LOC110439834	ednrba	gene-ednrba	72228
LOC108190370	66455	66455	50978
LOC108190370	ucp1	gene-ucp1	28773
LOC108190370	tbc1d9	gene-tbc1d9	69257
LOC108190370	commd1	gene-commd1	87165
LOC108190370	b3gnt2a	gene-b3gnt2a	70017
LOC108190370	elmod2	gene-elmod2	11059
fc47e11	dkey-79f11.9	dkey-79f11.9	19026
fc47e11	dkey-79f11.7	dkey-79f11.7	43091
fc47e11	dkeyp-9d4.2	dkeyp-9d4.2	99404
fc47e11	radil	gene-radil	48412
fc47e11	dkey-79f11.5	dkey-79f11.5	78072
fc47e11	dkey-79f11.10	dkey-79f11.10	49367
LOC110439011	aqp10a	gene-aqp10a-2	6576
LOC110439011	dkey-92i15.4	dkey-92i15.4-2	11295
LOC110439011	LOC101885445	gene-LOC101885445-2	97914
LOC110439011	123238	123238-2	60014
LOC110439011	atp8b2	gene-atp8b2-2	40483
LOC110439011	tuft1a	gene-tuft1a-2	81032
ch73-234b20.4	carm1l	gene-carm1l-3	113838
ch73-234b20.4	lyrm7	gene-lyrm7-3	3855
ch73-234b20.4	snx30	gene-snx30-3	5359
ch73-234b20.4	tmem150c	gene-tmem150c-3	88325
ch73-234b20.4	enoph1	gene-enoph1-3	68639
ch73-234b20.4	ch73-234b20.5	ch73-234b20.5-3	29018
ch73-234b20.4	hnrnpd	gene-hnrnpd-3	45087
ch73-234b20.4	mat2al	gene-mat2al-3	11897
ch73-234b20.4	hnrpdl	gene-hnrpdl-3	57307
dkey-105i19.5	shank1	gene-shank1-2	84429
dkey-105i19.5	syt3	gene-syt3-2	62110
dkey-105i19.5	ch211-51c14.1	ch211-51c14.1-2	13485
LOC110439123	fitm2	gene-fitm2-2	11045
LOC110439123	ttpal	gene-ttpal-2	73540
LOC110439123	r3hdml	gene-r3hdml-2	25056
LOC110439123	rbms2b	gene-rbms2b-2	58570
LOC110439123	hnf4a	gene-hnf4a-2	62657
LOC110439123	dkey-21c19.3	dkey-21c19.3-2	23996
LOC110439122	fitm2	gene-fitm2-2	7594
LOC110439122	ttpal	gene-ttpal-2	70089
LOC110439122	r3hdml	gene-r3hdml-2	21605
LOC110439122	rbms2b	gene-rbms2b-2	62021
LOC110439122	hnf4a	gene-hnf4a-2	59206
LOC110439122	dkey-21c19.3	dkey-21c19.3-2	27447
ch73-215f7.1	edil3b	gene-edil3b	140183
ch73-215f7.1	mef2ca	gene-mef2ca	81511
ch73-215f7.1	rasa1b	gene-rasa1b	91189
hhla2a.2	LOC101883602	gene-LOC101883602	102700
hhla2a.2	gabrr3a	gene-gabrr3a	60374
hhla2a.2	phldb2a	gene-phldb2a	55068
hhla2a.2	hhla2a.1	gene-hhla2a.1	37103
hhla2a.2	ch211-244c8.4	ch211-244c8.4	90465
LOC103911744	vamp2	gene-vamp2	104877
LOC103911744	LOC793236	gene-LOC793236	18509
LOC103911744	ap4m1	gene-ap4m1	88377
LOC103911744	arrb2a	gene-arrb2a	47531
LOC103911744	med11	gene-med11	32581
LOC103911744	ch1073-143l10.2	ch1073-143l10.2	37004
LOC103911744	7136398	7136398	5592
LOC103911744	rnasekb	gene-rnasekb	29642
LOC103911744	and3	gene-and3	95148
LOC103911744	103508	103508	24592
LOC103911744	LOC101883815	gene-LOC101883815	14279
LOC103911744	dkey-175g6.2	dkey-175g6.2	77565
LOC103911744	LOC100538037	gene-LOC100538037	5622
ch73-234b20.4	722	722	87092
ch73-234b20.4	ch73-234b20.5	ch73-234b20.5	28815
ch73-234b20.4	enoph1	gene-enoph1	68360
ch73-234b20.4	lyrm7	gene-lyrm7	3855
ch73-234b20.4	snx30	gene-snx30	11653
ch73-234b20.4	LOC100002406	gene-LOC100002406	33272
ch73-234b20.4	tmem150c	gene-tmem150c	87920
ch73-234b20.4	carm1l	gene-carm1l	112406
ch73-234b20.4	hnrnpd	gene-hnrnpd	45825
ch73-234b20.4	hnrpdl	gene-hnrpdl	57875
ch73-234b20.4	mat2al	gene-mat2al	11897
[truncated: 9,473 more rows]
