# Supplementary material for: Systematic Identification of Long Noncoding RNAs during Three Key Organogenesis Stages in Zebrafish
Source: Int J Mol Sci. 2024 Mar 19;25(6):3440. doi: 10.3390/ijms25063440 (PMC10970532; doi:10.3390/ijms25063440)
Supplement: Supplementary file 1 [file ijms-25-03440-s001.zip › Table S18.xlsx]

## Sheet: Sheet1
Table S18 Primer sequences for qPCR and probe
Name of primers	Sequencs(5' to 3')
eef1a1-F	CAGCATTATCCAGTCCTTAAGTAGAGTGC
eef1a1-R	GCGTCATCAAGAGCGTTGAGAAG
lncRNA gas5-F	AGTGGCCAGCTCTCCATAGT
lncRNA gas5-R	CAAAGGGAGGGGCAACTGAA
srfa-F	CTTGGTTGCCAGTGAAACGG
srfa-R	ATCGGGGGAATTCAGGCAAG
myod1-F	ACTCTGATGCTTCCAGTCCG
myod1-R	ATTCCGTGCGTCAGCATTTG
myog-F	AACAGCTAAACGACGGCTCA
myog-R	TCTGTGGACGACAACTGCTC
myf5-F	CCAACCGGAAGTGATTCCCA
myf5-R	GCAAGCAGTGTGAGTAAGCG
pax3a-F	ATACGACCGTGCGTCATCTC
pax3a-R	ACGTCAGGAGTTGTGCTCTG
pax7a-F	CAAACAAGCCGGAGCGAATC
pax7a-R	AGTGGTGCTGGGATACGTTG
myf6-F	AGACGGTGCCTAATCCGAAC
myf6-R	GCTCATCCAGCGAATGCAAG
smtnl1-F	TCAGCGAGAAGGAGGAATCCA
smtnl1-R	CTCACAAGCCTCGGTGTCAT
tor3a-F	GCGTTTGTTCATTGCCCCAT
tor3a-R	GGCAGCGTAGAACCATGTCT
osbpl9-F	TAACGTCATGAAGGGGTGGC
osbpl9-R	GTAGTCGCACACAGCCTCTT
calr-F	CCGCTCGCTTTGGTGATTTC
calr-R	AGTTTGATGTAGCCTCCGCC
si:ch211-198n5+11-F	GCTGTGCCTGTTGTCTCATC
si:ch211-198n5+11-R	ATGGATGCCATGACTGTGGA
rpe65b-F	ACACACACTCAAGCATCGTCTT
rpe65b-R	GGGCTCCGCTAACTCTTCAC
mef2ca-F	GCTTGAATGCCTTCTCCCCT
mef2ca-R	CAAAGATGGCGAATCAGCCC
nkx2.5-F	TCTCAAACTCACCTCCAC
nkx2.5-R	TTTACCATCCCGAACC
myhc4-F	TGAGTCCCAGGTCAACAAGC
myhc4-R	TCAGTGGAGCTTCTATTCGGG
tnni1al-F	TGAGTCCCAGAGACCCAAATC
tnni1al-R	GGGACTCTTTCAGCCAAGGT
pvalb4-F	AACACCTCTTGCTCCGAAGG
pvalb4-R	TTGCTTTGACAGTGTGCTGC
LOC108179067-F	CCTCCAAAAGACCGGCGAAT
LOC108179067-R	TCTCCAGTGCCCTGTAATCT
LOC108179796-F	TCACTGTATAATCTGCCACT
LOC108179796-R	CTTCACCGCTGTTTACTT
LOC108192140-F	CAGGCACCCGTACTGAAACT
LOC108192140-R	TGTAGGGTGGCAAACAGTGG
ch73-21g5.7-F	TGCACAATGGCATCTCTCCC
ch73-21g5.7-R	GTCTGGAAACAACCGAAGCG
LOC101885256-F	TCGCTTGTTTGCTGACGAAC
LOC101885256-R	ATGATGAAAGTTGGCGCTGC
LOC100536039-F	TTGTTCCAGAGCCCACAGTT
LOC100536039-R	CAGAAACGCAGCCATTGTGA
LOC101884451-F	GGACGAACGTGTCTATCCCC
LOC101884451-R	AACAGTGGCAAATGCACAGC
LOC101884456-F	CCAATCAAGAGCACCCCAGT
LOC101884456-R	TAGGTGCAAGAATCGGCTCC
LOC103910859-F	TTCTTATGCTGGCTCCCT
LOC103910859-R	CCTGGGTTTACCTGTGGC
LOC103909205-F	AAATGGGCTGATGGGATGGG
LOC103909205-R	GTTGCTCTGGGTCCTTCCTC
lncRNA gas5 Probe-F	TGAGTAGCCAGGTCGAGTCT
lncRNA gas5 Probe-R	GGGAGGGGCAACTGAAACTT
lncRNA gas5-F-sgRNA-6wxz	TTAATACGACTCACTATAGGGATCAAGCTGTATGGAGAGTTTTAGAGCTAGAAATAGCA
lncRNA gas5-F-jc	CTGAAGCACCATAAACCAAT
lncRNA gas5-R-jc	TAGGCAATAAGCCAGAACAA
