# Supplementary material for: Systematic Identification of Long Noncoding RNAs during Three Key Organogenesis Stages in Zebrafish
Source: Int J Mol Sci. 2024 Mar 19;25(6):3440. doi: 10.3390/ijms25063440 (PMC10970532; doi:10.3390/ijms25063440)
Supplement: Supplementary file 1 [file ijms-25-03440-s001.zip › Table S2.xlsx]

## Sheet: Supplementary table S2
Table S2 The DEGs betwween T1 and T2
Geneid	T2_1	T2_2	T1_1	T1_2	logFC	logCPM	F	PValue	FDR	uniprotAc	Refseq	pfam	interpro	eggNOG	GO(GO_term,class,description)	KEGG(KO,pathway,description)
cep97	7.42333	7.21275	11.4306	18.1682	-1.09315	4.7137	16.4261	0.0095395	0.0286436	A0A0R4IIH8,Centrosomal protein 97	-	PF14580,Leucine-rich repeat;PF12799,Leucine Rich repeats (2 copies);PF00612,IQ calmodulin-binding motif	IPR001611,Leucine-rich repeat;IPR025875,Leucine rich repeat 4;IPR032675,Leucine-rich repeat domain superfamily;IPR000048,IQ motif, EF-hand binding site	-	GO:0008150,biological_process,biological_process	-
163025	1.31328	1.18039	0.344508	0.0694561	2.54516	1.0719	13.8124	0.0134447	0.0362754	F1R612,Zgc:163025	NP_001083027.2,uncharacterized protein LOC100038778 precursor	PF14670,Coagulation Factor Xa inhibitory site;PF00008,-like domain;PF00594,Vitamin K-dependent carboxylation/gamma-carboxyglutamic (GLA) domain;PF00089,Trypsin	IPR017857,Coagulation factor-like, Gla domain superfamily;IPR018114,Serine proteases, trypsin family, histidine active site;IPR001254,Serine proteases, trypsin domain;IPR033116,Serine proteases, trypsin family, serine active site;IPR000294,Gamma-carboxyglutamic acid-rich (GLA) domain;IPR009003,Peptidase S1, PA clan;IPR001881,EGF-like calcium-binding domain;IPR000152,EGF-type aspartate/asparagine …	-	GO:0006508,biological_process,proteolysis;GO:0016787,molecular_function,hydrolase activity;GO:0007596,biological_process,blood coagulation;GO:0005509,molecular_function,calcium ion binding;GO:0004252,molecular_function,serine-type endopeptidase activity;GO:0005576,cellular_component,extracellular region;GO:0008236,molecular_function,serine-type peptidase activity;GO:0030195,biological_process,neg…	K01320,ko04610,Complement and coagulation cascades
f7	1.21954	1.44357	0.316885	0.170933	2.38728	0.546213	32.3903	0.00215263	0.0112696	F1QFP3,Coagulation factor VII	-	PF14670,Coagulation Factor Xa inhibitory site;PF00008,-like domain;PF00594,Vitamin K-dependent carboxylation/gamma-carboxyglutamic (GLA) domain;PF00089,Trypsin	IPR017857,Coagulation factor-like, Gla domain superfamily;IPR018114,Serine proteases, trypsin family, histidine active site;IPR001254,Serine proteases, trypsin domain;IPR033116,Serine proteases, trypsin family, serine active site;IPR000294,Gamma-carboxyglutamic acid-rich (GLA) domain;IPR033190,Coagulation factor VII;IPR009003,Peptidase S1, PA clan;IPR001881,EGF-like calcium-binding domain;IPR0007…	COG5640,Secreted trypsin-like serine protease;ENOG410IIMB,-	GO:0006508,biological_process,proteolysis;GO:0016787,molecular_function,hydrolase activity;GO:0007596,biological_process,blood coagulation;GO:0005509,molecular_function,calcium ion binding;GO:0072378,biological_process,blood coagulation, fibrin clot formation;GO:0004252,molecular_function,serine-type endopeptidase activity;GO:0005576,cellular_component,extracellular region;GO:0008236,molecular_fu…	-
prozb	1.02136	1.21354	0.422391	0.508583	1.19021	0.316121	10.8473	0.0208456	0.0493168	F1QZU6,Protein Z, vitamin K-dependent plasma glycoprotein b	NP_001313449.1,vitamin K-dependent protein Z precursor	PF14670,Coagulation Factor Xa inhibitory site;PF00008,-like domain;PF00594,Vitamin K-dependent carboxylation/gamma-carboxyglutamic (GLA) domain;PF00089,Trypsin	IPR017857,Coagulation factor-like, Gla domain superfamily;IPR018097,EGF-like calcium-binding, conserved site;IPR001254,Serine proteases, trypsin domain;IPR000294,Gamma-carboxyglutamic acid-rich (GLA) domain;IPR009003,Peptidase S1, PA clan;IPR001881,EGF-like calcium-binding domain;IPR000152,EGF-type aspartate/asparagine hydroxylation site;IPR000742,EGF-like domain;IPR013032,EGF-like, conserved sit…	KOG3627,Trypsin;COG5640,Secreted trypsin-like serine protease	GO:0006508,biological_process,proteolysis;GO:0007596,biological_process,blood coagulation;GO:0005509,molecular_function,calcium ion binding;GO:0004252,molecular_function,serine-type endopeptidase activity;GO:0030195,biological_process,negative regulation of blood coagulation;GO:0005576,cellular_component,extracellular region;GO:0005615,cellular_component,extracellular space	-
grtp1a	7.72073	7.83349	2.2957	3.03566	1.4713	3.13517	42.1958	0.00118742	0.00790194	A0A0R4ICC5,Growth hormone-regulated TBC protein 1-A	-	PF00566,Rab-GTPase-TBC domain	IPR035969,Rab-GTPase-TBC domain superfamily;IPR000195,Rab-GTPase-TBC domain	-	-	-
adprhl1	1.31776	1.36598	0.0503751	0.348487	2.65015	1.95225	10.5702	0.0222469	0.0515766	A0A146VXK9,Protein ADP-ribosylarginine hydrolase 1-like	-	PF03747,ADP-ribosylglycohydrolase	IPR036705,ADP-ribosylation/Crystallin J1 superfamily;IPR012108,ADP-ribosylarginine hydrolase;IPR005502,ADP-ribosylation/Crystallin J1	-	GO:0003875,molecular_function,ADP-ribosylarginine hydrolase activity;GO:0016787,molecular_function,hydrolase activity;GO:0000287,molecular_function,magnesium ion binding;GO:0051725,biological_process,protein de-ADP-ribosylation	-
LOC100149425	15.1882	17.1751	0.457364	0.46555	5.06415	5.84941	1107.3	3.45e-07	0.000291404	A0A2D0Q5K4,uncharacterized protein LOC108259000 isoform X1	XP_017313589.1,uncharacterized protein LOC108259000 isoform X1	-	IPR029063,S-adenosyl-L-methionine-dependent methyltransferase;IPR019410,Lysine methyltransferase	-	GO:0016021,cellular_component,integral component of membrane;GO:0016020,cellular_component,membrane	-
92518	33.2709	36.0366	1.66241	0.400328	5.02579	4.8074	71.0915	0.000361371	0.00428984	Q6DHC5,Zgc:92518	-	PF10294,Lysine methyltransferase	IPR029063,S-adenosyl-L-methionine-dependent methyltransferase;IPR019410,Lysine methyltransferase	ENOG410YN1U,-;ENOG410ISZB,-	GO:0005575,cellular_component,cellular_component;GO:0003674,molecular_function,molecular_function;GO:0008150,biological_process,biological_process	-
blzf1	7.71022	7.29104	11.5036	20.9089	-1.19154	5.15706	13.5995	0.013856	0.0370284	B8JM41,Basic leucine zipper nuclear factor 1	NP_001138275.1,golgin-45;XP_009303401.1,-	PF08227,ASH complex subunit Hsk3 like	IPR013183,DASH complex subunit Hsk3-like;IPR027095,Golgin-45	KOG4074,Leucine zipper nuclear factor;ENOG410YMPQ,-	GO:0007160,biological_process,cell-matrix adhesion;GO:0043001,biological_process,Golgi to plasma membrane protein transport;GO:0007030,biological_process,Golgi organization;GO:0060415,biological_process,muscle tissue morphogenesis	-
jam2a	8.83141	7.52973	1.37454	1.34408	2.52041	2.3867	132.531	7.4e-05	0.00207341	F1QR75,Junctional adhesion molecule 2a	-	PF07686,Immunoglobulin V-set domain	IPR007110,Immunoglobulin-like domain;IPR036179,Immunoglobulin-like domain superfamily;IPR013783,Immunoglobulin-like fold;IPR003599,Immunoglobulin subtype;IPR003598,Immunoglobulin subtype 2;IPR013106,Immunoglobulin V-set domain	ENOG41100KX,-;ENOG410IDXS,-	GO:0005515,molecular_function,protein binding;GO:0007520,biological_process,myoblast fusion;GO:0046982,molecular_function,protein heterodimerization activity;GO:0016020,cellular_component,membrane;GO:0016021,cellular_component,integral component of membrane;GO:0048534,biological_process,hematopoietic or lymphoid organ development	-
adamts1	4.22323	4.17527	0.343669	0.24341	3.77595	3.33023	299.177	9.61e-06	0.000920525	A0A0R4IES1,ADAM metallopeptidase with thrombospondin type 1 motif, 1	XP_693535.6,-	PF05986,ADAM-TS Spacer 1;PF01421,Reprolysin (M12B) family zinc metalloprotease;PF00090,Thrombospondin type 1 domain;PF01562,Reprolysin family propeptide	IPR010294,ADAM-TS Spacer 1;IPR000884,Thrombospondin type-1 (TSP1) repeat;IPR001590,Peptidase M12B, ADAM/reprolysin;IPR024079,Metallopeptidase, catalytic domain superfamily;IPR006586,ADAM, cysteine-rich;IPR002870,Peptidase M12B, propeptide;IPR036383,Thrombospondin type-1 (TSP1) repeat superfamily	-	GO:0006508,biological_process,proteolysis;GO:0004222,molecular_function,metalloendopeptidase activity;GO:0046872,molecular_function,metal ion binding;GO:0008237,molecular_function,metallopeptidase activity	-
adamts5	0.638806	0.603944	0.0814848	0.0313959	3.38793	-0.0074153	42.378	0.00116946	0.00785311	A0A0G2KI55,Uncharacterized protein	-	PF05986,ADAM-TS Spacer 1;PF01421,Reprolysin (M12B) family zinc metalloprotease;PF00090,Thrombospondin type 1 domain;PF01562,Reprolysin family propeptide	IPR010294,ADAM-TS Spacer 1;IPR000884,Thrombospondin type-1 (TSP1) repeat;IPR001590,Peptidase M12B, ADAM/reprolysin;IPR024079,Metallopeptidase, catalytic domain superfamily;IPR013276,Peptidase M12B, ADAM-TS5;IPR006586,ADAM, cysteine-rich;IPR002870,Peptidase M12B, propeptide;IPR036383,Thrombospondin type-1 (TSP1) repeat superfamily	-	GO:0006508,biological_process,proteolysis;GO:0005578,,;GO:0008237,molecular_function,metallopeptidase activity;GO:0046872,molecular_function,metal ion binding;GO:0004222,molecular_function,metalloendopeptidase activity;GO:0008270,molecular_function,zinc ion binding	-
atp1a1a.4	32.6254	35.4782	0.873991	0.424356	5.65846	5.7772	281.787	1.23e-05	0.00099075	B8JKS7,Sodium/potassium-transporting ATPase subunit alpha	-	PF13246,Cation transport ATPase (P-type);PF00690,Cation transporter/ATPase, N-terminus;PF00122,1-E2 ATPase;PF00702,haloacid dehalogenase-like hydrolase;PF00689,Cation transporting ATPase, C-terminus	IPR004014,Cation-transporting P-type ATPase, N-terminal;IPR023214,HAD superfamily;IPR036412,HAD-like superfamily;IPR023299,P-type ATPase, cytoplasmic domain N;IPR018303,P-type ATPase, phosphorylation site;IPR023298,P-type ATPase, transmembrane domain superfamily;IPR006068,Cation-transporting P-type ATPase, C-terminal;IPR008250,P-type ATPase, A domain superfamily;IPR001757,P-type ATPase;IPR005775,…	COG0474,Cation transport ATPase;KOG0203,Na+/K+ ATPase, alpha subunit	GO:0016787,molecular_function,hydrolase activity;GO:0006814,biological_process,sodium ion transport;GO:0046872,molecular_function,metal ion binding;GO:0006811,biological_process,ion transport;GO:0005391,molecular_function,sodium:potassium-exchanging ATPase activity;GO:0016020,cellular_component,membrane;GO:0010248,biological_process,establishment or maintenance of transmembrane electrochemical gr…	-
atp1a1a.2	12.0707	15.8037	0.0709024	0.0136593	8.29178	4.47131	298.01	1.07e-05	0.00094785	B8JKS9,Sodium/potassium-transporting ATPase subunit alpha	-	PF13246,Cation transport ATPase (P-type);PF00690,Cation transporter/ATPase, N-terminus;PF00122,1-E2 ATPase;PF00702,haloacid dehalogenase-like hydrolase;PF00689,Cation transporting ATPase, C-terminus	IPR004014,Cation-transporting P-type ATPase, N-terminal;IPR023214,HAD superfamily;IPR036412,HAD-like superfamily;IPR023299,P-type ATPase, cytoplasmic domain N;IPR018303,P-type ATPase, phosphorylation site;IPR023298,P-type ATPase, transmembrane domain superfamily;IPR006068,Cation-transporting P-type ATPase, C-terminal;IPR008250,P-type ATPase, A domain superfamily;IPR001757,P-type ATPase;IPR005775,…	COG0474,Cation transport ATPase;KOG0203,Na+/K+ ATPase, alpha subunit	GO:0016787,molecular_function,hydrolase activity;GO:0006814,biological_process,sodium ion transport;GO:0016020,cellular_component,membrane;GO:0046872,molecular_function,metal ion binding;GO:0006811,biological_process,ion transport;GO:0005391,molecular_function,sodium:potassium-exchanging ATPase activity;GO:0048752,biological_process,semicircular canal morphogenesis;GO:0010248,biological_process,e…	-
atp1a1a.3	6.60275	6.54693	0.112298	0.0270426	6.49712	3.41739	181.683	3.67e-05	0.00147761	B8JKT0,Sodium/potassium-transporting ATPase subunit alpha	-	PF13246,Cation transport ATPase (P-type);PF00690,Cation transporter/ATPase, N-terminus;PF00122,1-E2 ATPase;PF00689,Cation transporting ATPase, C-terminus	IPR004014,Cation-transporting P-type ATPase, N-terminal;IPR023214,HAD superfamily;IPR036412,HAD-like superfamily;IPR023299,P-type ATPase, cytoplasmic domain N;IPR018303,P-type ATPase, phosphorylation site;IPR023298,P-type ATPase, transmembrane domain superfamily;IPR006068,Cation-transporting P-type ATPase, C-terminal;IPR008250,P-type ATPase, A domain superfamily;IPR001757,P-type ATPase;IPR005775,…	COG0474,Cation transport ATPase;KOG0203,Na+/K+ ATPase, alpha subunit	GO:0016787,molecular_function,hydrolase activity;GO:0006814,biological_process,sodium ion transport;GO:0046872,molecular_function,metal ion binding;GO:0006811,biological_process,ion transport;GO:0005391,molecular_function,sodium:potassium-exchanging ATPase activity;GO:0016020,cellular_component,membrane;GO:0010248,biological_process,establishment or maintenance of transmembrane electrochemical gr…	-
ch211-132g1.7	0.569401	0.617107	0.15979	0.139924	1.91528	0.27851	29.728	0.00261066	0.0126931	F1QAI9,Si:ch211-132g1.7	XP_005168370.1,prostaglandin F2 receptor negative regulator	PF07686,Immunoglobulin V-set domain;PF00047,Immunoglobulin domain	IPR007110,Immunoglobulin-like domain;IPR013151,Immunoglobulin;IPR036179,Immunoglobulin-like domain superfamily;IPR013783,Immunoglobulin-like fold;IPR003599,Immunoglobulin subtype;IPR003598,Immunoglobulin subtype 2;IPR013106,Immunoglobulin V-set domain	ENOG410IHZG,-;ENOG4111FCJ,-	GO:0016021,cellular_component,integral component of membrane;GO:0016020,cellular_component,membrane	-
mbnl2	9.23095	9.39758	2.97282	2.03463	1.8367	5.09641	96.9691	0.00017119	0.00308601	F6NKT8,Muscleblind-like-splicing regulator 2	XP_009303627.1,muscleblind-like protein 2 isoform X2	PF14608,RNA-binding, Nab2-type zinc finger;PF00642,Zinc finger C-x8-C-x5-C-x3-H type (and similar)	IPR000571,Zinc finger, CCCH-type	-	GO:0007507,biological_process,heart development;GO:0048747,biological_process,muscle fiber development;GO:0001654,biological_process,eye development;GO:0007517,biological_process,muscle organ development;GO:0046872,molecular_function,metal ion binding;GO:0043009,biological_process,chordate embryonic development	-
farp1	7.89113	7.49688	15.4087	16.1842	-1.10595	6.07732	86.5652	0.000211105	0.00338735	E7F1R8,FERM, RhoGEF	-	PF09380,RM C-terminal PH-like domain;PF00621,RhoGEF domain;PF09379,RM N-terminal domain;PF08736,RM adjacent (FA);PF00373,RM central domain;PF00169,PH domain	IPR019748,FERM central domain;IPR014847,FERM adjacent (FA);IPR035963,FERM superfamily, second domain;IPR018980,FERM, C-terminal PH-like domain;IPR000299,FERM domain;IPR019747,FERM conserved site;IPR001849,Pleckstrin homology domain;IPR011993,PH-like domain superfamily;IPR018979,FERM, N-terminal;IPR019749,Band 4.1 domain;IPR014352,FERM/acyl-CoA-binding protein superfamily;IPR035899,Dbl homology (D…	KOG3531,Rho guanine nucleotide exchange factor CDEP;ENOG410XP7Q,-	GO:0005856,cellular_component,cytoskeleton;GO:0035023,biological_process,regulation of Rho protein signal transduction;GO:0005089,molecular_function,Rho guanyl-nucleotide exchange factor activity;GO:0008092,molecular_function,cytoskeletal protein binding;GO:0065009,biological_process,regulation of molecular function	-
ch211-235f1.3	0.583209	0.264001	0.80909	0.889303	-1.07356	2.14315	6.83743	0.046803	0.0897404	A0A060W5R0,Uncharacterized protein	-	PF12796,Ankyrin repeats (3 copies);PF13857,Ankyrin repeats (many copies)	IPR020683,Ankyrin repeat-containing domain;IPR002110,Ankyrin repeat;IPR036770,Ankyrin repeat-containing domain superfamily	-	-	-
ggact.3	0.464784	0.17684	0.678243	2.61326	-2.44685	0.853093	8.45507	0.0329789	0.068694	F1QN86,Gamma-glutamylaminecyclotransferase A	-	PF06094,amma-glutamyl cyclotransferase, AIG2-like	IPR036568,Gamma-glutamyl cyclotransferase-like superfamily;IPR009288,Gamma-glutamylcyclotransferase, AIG2-like;IPR013024,Gamma-glutamyl cyclotransferase-like	KOG4450,Uncharacterized conserved protein;ENOG4111N8W,-	GO:0016021,cellular_component,integral component of membrane;GO:0016020,cellular_component,membrane	-
gpc6a	0.537781	0.503007	0.037729	0.199883	2.02882	-0.280383	7.38358	0.0413507	0.0815333	A7MBT1,Glypican 6a	NP_001103189.1,glypican-6 precursor	PF01153,lypican	IPR001863,Glypican;IPR019803,Glypican, conserved site	KOG3821,Heparin sulfate cell surface proteoglycan;ENOG410XST2,-	GO:0043395,molecular_function,heparan sulfate proteoglycan binding;GO:0005578,,;GO:0031225,cellular_component,anchored component of membrane;GO:0005886,cellular_component,plasma membrane;GO:0016020,cellular_component,membrane;GO:0046658,cellular_component,anchored component of plasma membrane;GO:0009966,biological_process,regulation of signal transduction	-
gpc5a	4.66017	5.755	1.725	1.52651	1.61496	2.47987	53.8297	0.00066262	0.00573316	V5NES1,Glypican 5a	NP_001289165.1,glypican-5 precursor	PF01153,lypican	IPR001863,Glypican;IPR031188,Glypican-5	KOG3821,Heparin sulfate cell surface proteoglycan;ENOG410XST2,-	GO:0005578,,;GO:0031225,cellular_component,anchored component of membrane;GO:0005886,cellular_component,plasma membrane;GO:0016020,cellular_component,membrane;GO:0046658,cellular_component,anchored component of plasma membrane;GO:0009966,biological_process,regulation of signal transduction	-
slitrk1	0.239186	0.305306	0.0173219	0	4.85999	-0.344005	30.4213	0.0025752	0.0125755	A0A0G2LAT3,SLIT and NTRK-like family, member 1	XP_005174686.1,SLIT and NTRK-like protein 1	PF13855,Leucine rich repeat	IPR001611,Leucine-rich repeat;IPR000483,Cysteine-rich flanking region, C-terminal;IPR003591,Leucine-rich repeat, typical subtype;IPR032675,Leucine-rich repeat domain superfamily	-	GO:0007409,biological_process,axonogenesis;GO:0016021,cellular_component,integral component of membrane;GO:0016020,cellular_component,membrane	-
mnx2b	3.58186	3.16641	9.93227	12.7116	-1.81853	3.10866	63.2954	0.000456743	0.00481826	F1RCJ6,Motor neuron and pancreas homeobox 2b	NP_001315287.1,motor neuron and pancreas homeobox 2b isoform 1	PF00046,Homeobox domain	IPR017970,Homeobox, conserved site;IPR001356,Homeobox domain;IPR020479,Homeobox domain, metazoa;IPR009057,Homeobox-like domain superfamily	KOG0489,Transcription factor zerknullt and related HOX domain proteins;ENOG410ZTBY,-	GO:0043565,molecular_function,sequence-specific DNA binding;GO:0006355,biological_process,regulation of transcription, DNA-templated;GO:0021520,biological_process,spinal cord motor neuron cell fate specification;GO:0003677,molecular_function,DNA binding;GO:0005634,cellular_component,nucleus	-
fn1b	16.8334	13.5615	75.7519	59.3349	-2.21406	8.48243	182.098	3.65e-05	0.00147761	A2CEW3,Fibronectin 1b	XP_009303829.1,fibronectin isoform X2	PF00041,ibronectin type III domain;PF00040,ibronectin type II domain;PF00039,ibronectin type I domain	IPR000562,Fibronectin type II domain;IPR003961,Fibronectin type III;IPR000083,Fibronectin, type I;IPR036116,Fibronectin type III superfamily;IPR013806,Kringle-like fold;IPR013783,Immunoglobulin-like fold;IPR036943,Fibronectin type II domain superfamily	ENOG410IF4N,-;ENOG410Y2NH,-	GO:0003128,biological_process,heart field specification;GO:0005576,cellular_component,extracellular region;GO:0003181,biological_process,atrioventricular valve morphogenesis;GO:0001756,biological_process,somitogenesis	-
nrp2a	7.45445	7.39009	2.56021	1.82869	1.69832	4.91377	97.2158	0.000163432	0.00304317	F1QN93,Neuropilin	-	PF00754,5/8 type C domain;PF00431,CUB domain;PF11980,C-terminal domain of neuropilin glycoprotein;PF00629,MAM domain, meprin/A5/mu	IPR000421,Coagulation factor 5/8 C-terminal domain;IPR035914,Spermadhesin, CUB domain superfamily;IPR022579,Neuropilin, C-terminal;IPR013320,Concanavalin A-like lectin/glucanase domain superfamily;IPR000859,CUB domain;IPR000998,MAM domain;IPR008979,Galactose-binding-like domain superfamily;IPR014648,Neuropilin	ENOG410IJ6Y,-;ENOG4111F6G,-	GO:0001755,biological_process,neural crest cell migration;GO:0001570,biological_process,vasculogenesis;GO:0030947,biological_process,regulation of vascular endothelial growth factor receptor signaling pathway;GO:0007411,biological_process,axon guidance;GO:0071526,biological_process,semaphorin-plexin signaling pathway;GO:0051260,biological_process,protein homooligomerization;GO:0046872,molecular_f…	-
prkag3a	0.985162	1.13202	0	0.0641692	4.88387	-0.0267924	29.6389	0.00272835	0.013023	F1Q541,Protein kinase, AMP-activated, gamma 3a non-catalytic subunit	XP_005160350.1,5'-AMP-activated protein kinase subunit gamma-1 isoform X2	PF00571,CBS domain	IPR000644,CBS domain	KOG1764,5'-AMP-activated protein kinase, gamma subunit;COG0517,FOG: CBS domain	-	-
ch73-383l1.1	0.506321	0.791466	0.0271938	0.0261943	4.52277	1.5154	127.576	8.24e-05	0.00217325	A0A0A0MPK4,Receptor protein-tyrosine kinase	-	PF14843,rowth factor receptor domain IV;PF00757,urin-like cysteine rich region;PF01030,Receptor L domain;PF07714,Protein tyrosine kinase	IPR032778,Growth factor receptor domain 4;IPR001245,Serine-threonine/tyrosine-protein kinase, catalytic domain;IPR006212,Furin-like repeat;IPR000494,Receptor L-domain;IPR016245,Tyrosine protein kinase, EGF/ERB/XmrK receptor;IPR020635,Tyrosine-protein kinase, catalytic domain;IPR009030,Growth factor receptor cysteine-rich domain superfamily;IPR011009,Protein kinase-like domain superfamily;IPR01744…	ENOG410XNSR,-;KOG1025,Epidermal growth factor receptor EGFR and related tyrosine kinases	GO:0016301,molecular_function,kinase activity;GO:0018108,biological_process,peptidyl-tyrosine phosphorylation;GO:0035556,biological_process,intracellular signal transduction;GO:0004716,molecular_function,signal transducer, downstream of receptor, with protein tyrosine kinase activity;GO:0016020,cellular_component,membrane;GO:0007169,biological_process,transmembrane receptor protein tyrosine kinas…	-
mylz3	270.275	325.037	2.47119	1.9226	7.01907	7.14545	1227	2.96e-07	0.000273915	Q9I8U7,Fast skeletal muscle myosin light polypeptide 3	NP_571694.1,myosin, light polypeptide 3, skeletal muscle	-	IPR002048,EF-hand domain;IPR011992,EF-hand domain pair	KOG0030,Myosin essential light chain, EF-Hand protein superfamily;COG5126,Ca2+-binding protein (EF-Hand superfamily)	GO:0005509,molecular_function,calcium ion binding	-
mxa	0.221289	0.309684	0.582453	0.61055	-1.23208	0.261711	10.9427	0.0205106	0.0487156	B8JKI3,Interferon-induced GTP-binding protein MxA	NP_891987.2,interferon-induced GTP-binding protein MxA	PF00350,ynamin family;PF01031,ynamin central region;PF02212,ynamin GTPase effector domain	IPR019762,Dynamin, GTPase region, conserved site;IPR000375,Dynamin central domain;IPR020850,GTPase effector domain;IPR027417,P-loop containing nucleoside triphosphate hydrolase;IPR030381,Dynamin-type guanine nucleotide-binding (G) domain;IPR001401,Dynamin, GTPase domain;IPR022812,Dynamin superfamily;IPR003130,Dynamin GTPase effector	KOG0446,Vacuolar sorting protein VPS1, dynamin, and related proteins;COG0699,Predicted GTPases (dynamin-related)	GO:0003924,molecular_function,GTPase activity;GO:0005525,molecular_function,GTP binding;GO:0000166,molecular_function,nucleotide binding	K14754,ko05164,Influenza A;K14754,ko05162,Measles
efnb2b	1.748	1.77353	7.62046	8.83482	-2.29269	2.35887	101.17	0.000144118	0.0028825	Q90Z32,Ephrin-B2b	NP_571883.1,ephrin-B2b precursor	PF00812,phrin	IPR001799,Ephrin receptor-binding domain;IPR008972,Cupredoxin;IPR031328,Ephrin	ENOG4111FMJ,-;KOG3858,Ephrin, ligand for Eph receptor tyrosine kinase	GO:0007411,biological_process,axon guidance;GO:0048013,biological_process,ephrin receptor signaling pathway;GO:0046875,molecular_function,ephrin receptor binding;GO:0070121,biological_process,Kupffer's vesicle development;GO:0005886,cellular_component,plasma membrane;GO:0001568,biological_process,blood vessel development;GO:0016020,cellular_component,membrane;GO:0016477,biological_process,cell mi…	-
en1b	2.77512	3.28084	0.460493	0.273968	2.98213	1.529	74.1875	0.000309736	0.00400225	Q5BJ08,Homeobox protein engrailed-like	NP_001013516.1,homeobox protein engrailed-1	PF00046,Homeobox domain;PF10525,ngrailed homeobox C-terminal signature domain	IPR009057,Homeobox-like domain superfamily;IPR017970,Homeobox, conserved site;IPR019549,Homeobox engrailed, C-terminal;IPR020479,Homeobox domain, metazoa;IPR000747,Homeobox domain engrailed;IPR019737,Homeobox engrailed-type, conserved site;IPR001356,Homeobox domain	KOG0493,Transcription factor Engrailed, contains HOX domain;ENOG4111P06,-	GO:0003677,molecular_function,DNA binding;GO:0048663,biological_process,neuron fate commitment;GO:0043565,molecular_function,sequence-specific DNA binding;GO:0005634,cellular_component,nucleus;GO:0006355,biological_process,regulation of transcription, DNA-templated;GO:0060385,biological_process,axonogenesis involved in innervation;GO:0007275,biological_process,multicellular organism development	K09319,ko04341,Hedgehog signaling pathway - fly
dkeyp-9d4.3	1.29268	1.22713	0.290209	0.41128	1.76932	2.46768	43.5964	0.00110075	0.0076008	A0A0R4IGS7,Si:dkeyp-9d4.3	-	PF12796,Ankyrin repeats (3 copies);PF07653,Variant SH3 domain;PF16600,Caskin1 CASK-interaction domain;PF00536,SAM domain (Sterile alpha motif);PF16632,C-terminal region of Caskin	IPR032232,Caskin-1, CASK-interaction domain;IPR013761,Sterile alpha motif/pointed domain superfamily;IPR002110,Ankyrin repeat;IPR035498,Caskin1/2, SAM repeat 2;IPR035497,Caskin1/2, SAM repeat 1;IPR033635,Ankyrin repeat and SAM domain-containing protein 1;IPR036028,SH3-like domain superfamily;IPR032117,Caskin, C-terminal;IPR036770,Ankyrin repeat-containing domain superfamily;IPR020683,Ankyrin repe…	-	GO:0046875,molecular_function,ephrin receptor binding;GO:1901187,biological_process,regulation of ephrin receptor signaling pathway	-
syngr3b	0.490815	0.4387	0	0	9.211	-0.223721	113.721	0.000371375	0.00435949	A7E288,Synaptogyrin	NP_001307420.1,synaptogyrin 3	PF01284,Membrane-associating domain	IPR016579,Synaptogyrin;IPR008253,Marvel domain	ENOG4111F8S,-;KOG4016,Synaptic vesicle protein Synaptogyrin involved in regulation of Ca2+-dependent exocytosis	GO:0008150,biological_process,biological_process;GO:0031594,cellular_component,neuromuscular junction;GO:0030672,cellular_component,synaptic vesicle membrane;GO:0016020,cellular_component,membrane;GO:0016021,cellular_component,integral component of membrane;GO:0003674,molecular_function,molecular_function	-
prkcba	5.06862	4.54196	2.02801	1.54461	1.36617	4.12773	62.7566	0.000461132	0.00482784	Q7T2C5,Protein kinase C	NP_957323.1,protein kinase C, beta a	PF00130,Phorbol esters/diacylglycerol binding domain (C1 domain);PF00433,Protein kinase C terminal domain;PF00069,Protein kinase domain;PF00168,C2 domain	IPR014375,Protein kinase C, alpha/beta/gamma types;IPR020454,Diacylglycerol/phorbol-ester binding;IPR017892,Protein kinase, C-terminal;IPR011009,Protein kinase-like domain superfamily;IPR000961,AGC-kinase, C-terminal;IPR000008,C2 domain;IPR008271,Serine/threonine-protein kinase, active site;IPR035892,C2 domain superfamily;IPR002219,Protein kinase C-like, phorbol ester/diacylglycerol-binding domai…	KOG0696,Serine/threonine protein kinase;ENOG410XNPH,-	GO:0018105,biological_process,peptidyl-serine phosphorylation;GO:0016301,molecular_function,kinase activity;GO:0035556,biological_process,intracellular signal transduction;GO:0004697,molecular_function,protein kinase C activity;GO:0016740,molecular_function,transferase activity;GO:0046872,molecular_function,metal ion binding;GO:0016310,biological_process,phosphorylation;GO:0004674,molecular_funct…	K19662,ko04918,Thyroid hormone synthesis;K19662,ko04727,GABAergic synapse;K19662,ko04014,Ras signaling pathway;K19662,ko04070,Phosphatidylinositol signaling system;K19662,ko05214,Glioma;K19662,ko05200,Pathways in cancer;K19662,ko04970,Salivary secretion;K19662,ko04911,Insulin secretion;K19662,ko04015,Rap1 signaling pathway;K19662,ko05206,MicroRNAs in cancer;K19662,ko04530,Tight junction;K19662,ko…
ch211-14k19.8	0.935143	0.858941	0.0292398	0.0225321	5.03453	1.85211	284.759	1.09e-05	0.000952664	E7F3G9,Si:ch211-14k19.8	XP_003197668.2,flocculation protein FLO11	-	IPR000742,EGF-like domain	ENOG410JQQN,-;ENOG410ZQT2,-	GO:0016021,cellular_component,integral component of membrane;GO:0016020,cellular_component,membrane	-
elfn1b	0.300401	0.410292	0.0972702	0.056217	2.14437	-0.309376	20.9398	0.00561289	0.0201904	F1Q7Y5,Extracellular leucine-rich repeat and fibronectin type III domain-containing 1b	XP_001920383.1,protein ELFN1	PF13855,Leucine rich repeat	IPR001611,Leucine-rich repeat;IPR000483,Cysteine-rich flanking region, C-terminal;IPR003591,Leucine-rich repeat, typical subtype;IPR032675,Leucine-rich repeat domain superfamily	ENOG410IHCP,-;ENOG4110NB3,-	GO:0005515,molecular_function,protein binding;GO:0016021,cellular_component,integral component of membrane;GO:0016020,cellular_component,membrane	-
pdia2	0.68496	0.874308	0.347234	0.382253	1.02487	0.138191	7.67451	0.0383043	0.0769533	B8A5M6,Protein disulfide-isomerase	NP_001307463.1,protein disulfide-isomerase A2 precursor;XP_009304117.1,-	PF13848,Thioredoxin-like domain;PF00085,Thioredoxin	IPR005788,Disulphide isomerase;IPR005792,Protein disulphide isomerase;IPR017937,Thioredoxin, conserved site;IPR036249,Thioredoxin-like superfamily;IPR013766,Thioredoxin domain	COG0526,Thiol-disulfide isomerase and thioredoxins;KOG0190,Protein disulfide isomerase (prolyl 4-hydroxylase beta subunit)	GO:0006457,biological_process,protein folding;GO:0003756,molecular_function,protein disulfide isomerase activity;GO:0034976,biological_process,response to endoplasmic reticulum stress;GO:0031545,molecular_function,peptidyl-proline 4-dioxygenase activity;GO:0045454,biological_process,cell redox homeostasis;GO:0005783,cellular_component,endoplasmic reticulum;GO:0019511,biological_process,peptidyl-p…	-
rnf175	3.9778	3.66294	2.03362	1.00783	1.27554	2.05598	12.8726	0.0154008	0.0397369	F1QUH4,Ring finger protein 175	NP_001315272.1,RING finger protein 175 isoform 1	PF00097,Zinc finger, C3HC4 type (RING finger)	IPR001841,Zinc finger, RING-type;IPR018957,Zinc finger, C3HC4 RING-type;IPR013083,Zinc finger, RING/FYVE/PHD-type	KOG1734,Predicted RING-containing E3 ubiquitin ligase;ENOG410XP8B,-	GO:0061630,molecular_function,ubiquitin protein ligase activity;GO:0030433,biological_process,ubiquitin-dependent ERAD pathway;GO:0016567,biological_process,protein ubiquitination;GO:0046872,molecular_function,metal ion binding;GO:0030968,biological_process,endoplasmic reticulum unfolded protein response;GO:0000139,cellular_component,Golgi membrane;GO:0016020,cellular_component,membrane;GO:000578…	-
fgb	35.5051	37.4045	4.25118	1.74035	3.55579	5.06319	76.607	0.000302213	0.00395504	Q6NYE1,Fibrinogen beta chain	NP_997939.1,fibrinogen beta chain precursor	PF08702,ibrinogen alpha/beta chain family;PF00147,ibrinogen beta and gamma chains, C-terminal globular domain	IPR012290,Fibrinogen, alpha/beta/gamma chain, coiled coil domain;IPR002181,Fibrinogen, alpha/beta/gamma chain, C-terminal globular domain;IPR037580,Fibrinogen beta chain;IPR036056,Fibrinogen-like, C-terminal	ENOG410ZYS4,-;KOG2579,Ficolin and related extracellular proteins	GO:0051258,biological_process,protein polymerization;GO:0005102,molecular_function,signaling receptor binding;GO:0007596,biological_process,blood coagulation;GO:0005577,cellular_component,fibrinogen complex;GO:0072378,biological_process,blood coagulation, fibrin clot formation;GO:0030168,biological_process,platelet activation;GO:0030674,molecular_function,protein binding, bridging;GO:0007165,biol…	K03904,ko04611,Platelet activation;K03904,ko04610,Complement and coagulation cascades
fga	29.7322	32.928	1.31781	0.611178	4.96832	5.21687	195.393	3.07e-05	0.00139865	B8A5L6,Fibrinogen alpha chain	NP_001181918.1,fibrinogen alpha chain precursor	PF08702,ibrinogen alpha/beta chain family;PF00147,ibrinogen beta and gamma chains, C-terminal globular domain	IPR020837,Fibrinogen, conserved site;IPR037579,Fibrinogen alpha chain;IPR012290,Fibrinogen, alpha/beta/gamma chain, coiled coil domain;IPR002181,Fibrinogen, alpha/beta/gamma chain, C-terminal globular domain;IPR014716,Fibrinogen, alpha/beta/gamma chain, C-terminal globular, subdomain 1;IPR014715,Fibrinogen, alpha/beta/gamma chain, C-terminal globular, subdomain 2;IPR036056,Fibrinogen-like, C-term…	ENOG410ZYS4,-;KOG2579,Ficolin and related extracellular proteins	GO:0051258,biological_process,protein polymerization;GO:0005102,molecular_function,signaling receptor binding;GO:0007596,biological_process,blood coagulation;GO:0005577,cellular_component,fibrinogen complex;GO:0072378,biological_process,blood coagulation, fibrin clot formation;GO:0030168,biological_process,platelet activation;GO:0030674,molecular_function,protein binding, bridging;GO:0007165,biol…	K03903,ko04611,Platelet activation;K03903,ko04610,Complement and coagulation cascades
dachb	2.18264	2.08473	0.789755	0.250694	1.99047	2.7501	15.3614	0.0109093	0.0313129	F1R4Z6,Dachshund b	NP_694488.2,dachshund b	PF02437,SKI/SNO/DAC family	IPR003380,SKI/SNO/DAC domain;IPR037000,Ski-like, DNA-binding domain superfamily;IPR009061,Putative DNA-binding domain superfamily	ENOG4111FAG,-;KOG3915,Transcription regulator dachshund, contains SKI/SNO domain	GO:0031018,biological_process,endocrine pancreas development;GO:0048839,biological_process,inner ear development	-
atp1b1b	21.1335	24.3524	0.489326	0.0754146	6.28577	4.72534	90.6437	0.000201557	0.00332861	F1Q6G8,Sodium/potassium-transporting ATPase subunit beta	-	PF00287,Sodium / potassium ATPase beta chain	IPR038702,Sodium/potassium-transporting ATPase subunit beta superfamily;IPR015565,Sodium/potassium-transporting ATPase subunit beta, chordates;IPR000402,Sodium/potassium-transporting ATPase subunit beta	ENOG411150A,-;KOG3927,Na+/K+ ATPase, beta subunit	GO:0006814,biological_process,sodium ion transport;GO:0006811,biological_process,ion transport;GO:0005890,cellular_component,sodium:potassium-exchanging ATPase complex;GO:0016020,cellular_component,membrane;GO:0006813,biological_process,potassium ion transport;GO:0016021,cellular_component,integral component of membrane	-
dmd	24.8449	25.4124	3.52874	3.7875	2.71165	7.70953	482.759	2.86e-06	0.000606114	F1R0H8,Dystrophin	-	PF00435,Spectrin repeat;PF09069,-hand;PF00397,WW domain;PF00569,Zinc finger, ZZ type;PF09068,hand;PF00307,Calponin homology (CH) domain	IPR001715,Calponin homology domain;IPR002017,Spectrin repeat;IPR015154,EF-hand domain, type 2;IPR015153,EF-hand domain, type 1;IPR036872,CH domain superfamily;IPR016344,Dystrophin;IPR000433,Zinc finger, ZZ-type;IPR001202,WW domain;IPR011992,EF-hand domain pair;IPR001589,Actinin-type actin-binding domain, conserved site;IPR035436,Dystrophin/utrophin;IPR036020,WW domain superfamily;IPR018159,Spectr…	COG5069,Ca2+-binding actin-bundling protein fimbrin/plastin (EF-Hand superfamily);KOG4286,Dystrophin-like protein	GO:0005856,cellular_component,cytoskeleton;GO:0005886,cellular_component,plasma membrane;GO:0016010,cellular_component,dystrophin-associated glycoprotein complex;GO:0048741,biological_process,skeletal muscle fiber development;GO:0061053,biological_process,somite development;GO:0045202,cellular_component,synapse;GO:0005737,cellular_component,cytoplasm;GO:0042383,cellular_component,sarcolemma;GO:00…	-
sdk1b	3.65077	3.75761	0.378279	0.121459	3.84359	4.54271	58.3605	0.00057723	0.00535443	F1QTQ5,Sidekick cell adhesion molecule 1b	-	PF13927,Immunoglobulin domain;PF00041,ibronectin type III domain;PF07679,Immunoglobulin I-set domain	IPR003961,Fibronectin type III;IPR007110,Immunoglobulin-like domain;IPR036116,Fibronectin type III superfamily;IPR036179,Immunoglobulin-like domain superfamily;IPR013783,Immunoglobulin-like fold;IPR003599,Immunoglobulin subtype;IPR003598,Immunoglobulin subtype 2;IPR013098,Immunoglobulin I-set	ENOG410ZHW1,-;KOG3510,FOG: Immunoglobulin C-2 Type/fibronectin type III domains	GO:0016021,cellular_component,integral component of membrane;GO:0016020,cellular_component,membrane	-
mtp	16.4452	15.3977	40.847	65.1212	-1.81206	6.73858	45.3842	0.00103885	0.00735946	A0A2D0QFB4,microsomal triglyceride transfer protein large subunit	XP_017316989.1,microsomal triglyceride transfer protein large subunit	-	IPR011030,Lipovitellin-phosvitin complex, superhelical domain;IPR001747,Lipid transport protein, N-terminal;IPR015819,Lipid transport protein, beta-sheet shell;IPR015816,Vitellinogen, beta-sheet N-terminal	-	GO:0006869,biological_process,lipid transport;GO:0005319,molecular_function,lipid transporter activity	K14463,ko04975,Fat digestion and absorption
stra6l	0.23988	0.250989	1.19488	0.826745	-2.09635	0.812598	36.943	0.00159547	0.00950189	F1QCP7,STRA6-like	-	PF14752,Retinol binding protein receptor	-	COG1594,DNA-directed RNA polymerase, subunit M/Transcription elongation factor TFIIS;KOG1105,Transcription elongation factor TFIIS/Cofactor of enhancer-binding protein Sp1	GO:0016020,cellular_component,membrane;GO:0008150,biological_process,biological_process;GO:0016021,cellular_component,integral component of membrane;GO:0003674,molecular_function,molecular_function	-
tdrd7a	0.242003	0.0669648	0.549476	1.24886	-2.62058	1.02322	12.2909	0.0168164	0.0421727	F1QTF8,Tudor domain-containing protein 7A	NP_001092813.1,tudor domain-containing protein 7A isoform 1	PF12872,OST-HTH/LOTUS domain;PF00567,Tudor domain	IPR035437,SNase-like, OB-fold superfamily;IPR002999,Tudor domain;IPR025605,OST-HTH/LOTUS domain;IPR037978,TDRD7, third LOTUS domain	KOG2039,Transcriptional coactivator p100;ENOG41104YI,-	-	-
tmod1	8.14862	7.71645	0.914691	0.56479	3.36399	3.64837	178.6	3.83e-05	0.00149934	A0A2D0QFW8,tropomodulin-1 isoform X1	XP_017316621.1,-;XP_017316620.1,tropomodulin-1 isoform X1	-	IPR004934,Tropomodulin;IPR032675,Leucine-rich repeat domain superfamily;IPR030135,Tropomodulin-1	-	GO:0051015,molecular_function,actin filament binding;GO:0005523,molecular_function,tropomyosin binding;GO:0051694,biological_process,pointed-end actin filament capping	-
cplx2l	25.0085	29.8839	0.692708	0.31666	5.70904	4.74289	254.782	1.59e-05	0.00109675	Q6DHG4,Complexin 2	NP_001002459.1,complexin 2, like	PF05835,Synaphin protein	IPR008849,Synaphin	-	GO:0005575,cellular_component,cellular_component;GO:0006836,biological_process,neurotransmitter transport;GO:0019905,molecular_function,syntaxin binding	-
noctb	1.2977	1.16293	0.473237	0.527069	1.22835	2.42578	33.4388	0.00200278	0.0108225	F1RDV7,Nocturnin b	-	PF03372,ndonuclease/Exonuclease/phosphatase family	IPR036691,Endonuclease/exonuclease/phosphatase superfamily;IPR005135,Endonuclease/exonuclease/phosphatase;IPR034965,Nocturnin, deadenylase domain	KOG0620,Glucose-repressible alcohol dehydrogenase transcriptional effector CCR4 and related proteins;COG5239,mRNA deadenylase, exonuclease subunit and related nucleases	GO:0090503,biological_process,RNA phosphodiester bond hydrolysis, exonucleolytic;GO:0004535,molecular_function,poly(A)-specific ribonuclease activity;GO:0007623,biological_process,circadian rhythm	-
ank2a	17.7985	16.8299	0.995281	0.638781	4.34787	7.53705	374.389	6.07e-06	0.000771359	E7F4G7,Ankyrin 2a, neuronal	-	PF12796,Ankyrin repeats (3 copies);PF00791,ZU5 domain;PF00531,eath domain;PF13637,Ankyrin repeats (many copies)	IPR000906,ZU5 domain;IPR002110,Ankyrin repeat;IPR011029,Death-like domain superfamily;IPR000488,Death domain;IPR036770,Ankyrin repeat-containing domain superfamily;IPR020683,Ankyrin repeat-containing domain	COG0666,FOG: Ankyrin repeat;KOG4177,Ankyrin	GO:0043034,cellular_component,costamere;GO:0098910,biological_process,regulation of atrial cardiac muscle cell action potential;GO:0030507,molecular_function,spectrin binding;GO:0007165,biological_process,signal transduction	-
camk2d2	1.39077	1.76236	0.0263485	0.0126901	6.22646	1.47858	200.556	2.63e-05	0.00131896	F1QGL7,Calcium/calmodulin-dependent protein kinase type II delta 2 chain	XP_017209507.1,calcium/calmodulin-dependent protein kinase type II delta 2 chain isoform X1	PF00069,Protein kinase domain;PF08332,Calcium/calmodulin dependent protein kinase II association domain	IPR008271,Serine/threonine-protein kinase, active site;IPR032710,NTF2-like domain superfamily;IPR011009,Protein kinase-like domain superfamily;IPR017441,Protein kinase, ATP binding site;IPR013543,Calcium/calmodulin-dependent protein kinase II, association-domain;IPR000719,Protein kinase domain	KOG0033,Ca2+/calmodulin-dependent protein kinase, EF-Hand protein superfamily;ENOG410XNRX,-	GO:0005516,molecular_function,calmodulin binding;GO:0006468,biological_process,protein phosphorylation;GO:0004683,molecular_function,calmodulin-dependent protein kinase activity;GO:0005524,molecular_function,ATP binding;GO:0004672,molecular_function,protein kinase activity	-
wfs1a	4.16635	5.40566	0.103784	0.0499848	5.89232	3.08444	257.638	1.54e-05	0.00107437	E7F259,Wolfram syndrome 1a	XP_695252.5,wolframin	-	IPR026208,Wolframin;IPR011990,Tetratricopeptide-like helical domain superfamily;IPR026209,Wolframin family	ENOG4111MAM,-;ENOG410IDYG,-	GO:0055074,biological_process,calcium ion homeostasis;GO:0003674,molecular_function,molecular_function;GO:0016021,cellular_component,integral component of membrane;GO:0005783,cellular_component,endoplasmic reticulum;GO:0016020,cellular_component,membrane	-
crmp1	1.58929	1.36031	0.507297	0.399065	1.63804	1.39933	33.5089	0.00199328	0.0107892	F1QR62,Collapsin response mediator protein 1	-	PF01979,Amidohydrolase family	IPR011778,Hydantoinase/dihydropyrimidinase;IPR006680,Amidohydrolase-related;IPR032466,Metal-dependent hydrolase;IPR011059,Metal-dependent hydrolase, composite domain superfamily;IPR030624,Dihydropyrimidinase-related protein 1	KOG2584,Dihydroorotase and related enzymes;COG0044,Dihydroorotase and related cyclic amidohydrolases	GO:0016787,molecular_function,hydrolase activity;GO:0005737,cellular_component,cytoplasm;GO:0007411,biological_process,axon guidance;GO:0000226,biological_process,microtubule cytoskeleton organization;GO:0016810,molecular_function,hydrolase activity, acting on carbon-nitrogen (but not peptide) bonds;GO:0007399,biological_process,nervous system development	-
pcdh7a	1.262	1.48541	0.161543	0.299242	2.49529	2.56037	45.6763	0.00102353	0.0073108	F1QAA1,Protocadherin 7a	XP_005159914.1,protocadherin-7-like	PF08374,Protocadherin;PF08266,Cadherin-like;PF00028,Cadherin domain	IPR013585,Protocadherin;IPR020894,Cadherin conserved site;IPR002126,Cadherin;IPR013164,Cadherin, N-terminal;IPR015919,Cadherin-like	ENOG410II7Q,-;ENOG410XPHP,-	GO:0007155,biological_process,cell adhesion;GO:0007156,biological_process,homophilic cell adhesion via plasma membrane adhesion molecules;GO:0005509,molecular_function,calcium ion binding;GO:0005886,cellular_component,plasma membrane;GO:0016020,cellular_component,membrane;GO:0016021,cellular_component,integral component of membrane	-
mtmr7b	2.71854	2.62895	1.21587	0.978278	1.22257	3.17465	47.3201	0.000898108	0.00679211	A0A0R4IDR8,Myotubularin-related protein 7b	-	PF06602,Myotubularin-like phosphatase domain	IPR029021,Protein-tyrosine phosphatase-like;IPR010569,Myotubularin-like phosphatase domain;IPR003595,Protein-tyrosine phosphatase, catalytic;IPR016130,Protein-tyrosine phosphatase, active site;IPR030564,Myotubularin family;IPR011993,PH-like domain superfamily	-	GO:0016311,biological_process,dephosphorylation;GO:0005575,cellular_component,cellular_component;GO:0004725,molecular_function,protein tyrosine phosphatase activity;GO:0035335,biological_process,peptidyl-tyrosine dephosphorylation	-
acsl1a	3.32768	3.51173	1.15521	0.947413	1.63905	4.2203	116.867	0.000101015	0.002391	B8JK22,Acyl-CoA synthetase long chain family member 1a	XP_005168406.1,long-chain-fatty-acid--CoA ligase 1 isoform X1	PF00501,AMP-binding enzyme	IPR000873,AMP-dependent synthetase/ligase;IPR020845,AMP-binding, conserved site	KOG1256,Long-chain acyl-CoA synthetases (AMP-forming);COG1022,Long-chain acyl-CoA synthetases (AMP-forming)	GO:0003824,molecular_function,catalytic activity;GO:0016021,cellular_component,integral component of membrane;GO:0008152,biological_process,metabolic process;GO:0016020,cellular_component,membrane	-
slc25a4	0.534141	0.615177	0.145843	0.241943	1.48662	0.177447	11.9791	0.017312	0.0430825	Q6NX10,Solute carrier family 25	NP_999867.1,ADP/ATP translocase 1;XP_017213459.1,-	PF00153,Mitochondrial carrier protein	IPR018108,Mitochondrial substrate/solute carrier;IPR023395,Mitochondrial carrier domain superfamily;IPR002113,Adenine nucleotide translocator 1;IPR002067,Mitochondrial carrier protein	KOG0749,Mitochondrial ADP/ATP carrier proteins;ENOG410XNW0,-	GO:0005471,molecular_function,ATP:ADP antiporter activity;GO:0022857,molecular_function,transmembrane transporter activity;GO:0015866,biological_process,ADP transport;GO:0055085,biological_process,transmembrane transport;GO:0015867,biological_process,ATP transport;GO:0005743,cellular_component,mitochondrial inner membrane;GO:0046902,biological_process,regulation of mitochondrial membrane permeabi…	K05863,ko04020,Calcium signaling pathway;K05863,ko04022,cGMP-PKG signaling pathway;K05863,ko05166,HTLV-I infection;K05863,ko05012,Parkinson's disease;K05863,ko05016,Huntington's disease
ankrd37	0.901761	1.38684	2.6105	2.62746	-1.25964	2.04271	18.6328	0.00722653	0.0238563	B8JIG2,Ankyrin repeat domain 37	NP_001139086.1,ankyrin repeat domain-containing protein 37	PF12796,Ankyrin repeats (3 copies)	IPR020683,Ankyrin repeat-containing domain;IPR002110,Ankyrin repeat;IPR036770,Ankyrin repeat-containing domain superfamily	KOG0504,FOG: Ankyrin repeat;COG0666,FOG: Ankyrin repeat	-	-
sorbs2a	0.400439	0.427046	0.214359	0.0758498	1.465	2.54372	9.78452	0.0255656	0.056872	F1QI09,Sorbin and SH3 domain-containing 2a	-	PF14604,Variant SH3 domain;PF00018,SH3 domain;PF02208,Sorbin homologous domain	IPR036028,SH3-like domain superfamily;IPR001452,SH3 domain;IPR028506,Sorbin and SH3 domain-containing protein;IPR003127,SoHo domain	-	GO:0007015,biological_process,actin filament organization	-
dkey-192k22.2	0.462926	0.377909	0.191132	0.0632867	1.67219	0.123465	8.81529	0.0306996	0.0650879	B8JI32,Si:dkey-192k22.2	-	-	-	-	GO:0016021,cellular_component,integral component of membrane;GO:0016020,cellular_component,membrane	-
pgm2	2.18405	2.20828	0.865276	0.490279	1.64063	2.94859	33.0813	0.00213583	0.011232	Q6NYE3,Phosphoglucomutase 2	NP_998051.1,phosphoglucomutase-2	PF00408,Phosphoglucomutase/phosphomannomutase, C-terminal domain;PF02880,Phosphoglucomutase/phosphomannomutase, alpha/beta/alpha domain III;PF02879,Phosphoglucomutase/phosphomannomutase, alpha/beta/alpha domain II;PF02878,Phosphoglucomutase/phosphomannomutase, alpha/beta/alpha domain I	IPR005843,Alpha-D-phosphohexomutase, C-terminal;IPR005841,Alpha-D-phosphohexomutase superfamily;IPR005845,Alpha-D-phosphohexomutase, alpha/beta/alpha domain II;IPR005844,Alpha-D-phosphohexomutase, alpha/beta/alpha domain I;IPR016066,Alpha-D-phosphohexomutase, conserved site;IPR005846,Alpha-D-phosphohexomutase, alpha/beta/alpha domain III;IPR016055,Alpha-D-phosphohexomutase, alpha/beta/alpha I/II/…	KOG1220,Phosphoglucomutase/phosphomannomutase;COG1109,Phosphomannomutase	GO:0016868,molecular_function,intramolecular transferase activity, phosphotransferases;GO:0005829,cellular_component,cytosol;GO:0071704,biological_process,organic substance metabolic process;GO:0000287,molecular_function,magnesium ion binding;GO:0005975,biological_process,carbohydrate metabolic process	K15779,ko00030,Pentose phosphate pathway;K15779,ko00230,Purine metabolism;K15779,ko00520,Amino sugar and nucleotide sugar metabolism;K15779,ko00010,Glycolysis / Gluconeogenesis;K15779,ko00500,Starch and sucrose metabolism;K15779,ko00052,Galactose metabolism
limch1a	57.7981	57.3152	4.71867	3.73273	3.7059	7.62059	716.226	1.06e-06	0.000433172	B8A4X7,LIM and calponin homology domains 1a	NP_001139049.1,LIM and calponin homology domains-containing protein 1	PF00412,LIM domain;PF00307,Calponin homology (CH) domain;PF15949,omain of unknown function (DUF4757)	IPR001715,Calponin homology domain;IPR029980,LIM and calponin homology domains-containing protein 1;IPR036872,CH domain superfamily;IPR001997,Calponin/LIMCH1;IPR003096,Smooth muscle protein/calponin;IPR031865,Domain of unknown function DUF4757;IPR001781,Zinc finger, LIM-type	ENOG410YEZN,-;KOG1704,FOG: LIM domain	GO:0031032,biological_process,actomyosin structure organization;GO:0003779,molecular_function,actin binding;GO:0046872,molecular_function,metal ion binding	-
ptprdb	0.704962	0.742248	0.261287	0.316402	1.25342	2.63733	33.2246	0.00203219	0.0109237	B8A5J5,Protein tyrosine phosphatase, receptor type, D, b	NP_001159520.1,protein tyrosine phosphatase, receptor type, D isoform 1 precursor;XP_017210499.1,-	PF13927,Immunoglobulin domain;PF00102,Protein-tyrosine phosphatase;PF00041,ibronectin type III domain;PF07679,Immunoglobulin I-set domain	IPR003961,Fibronectin type III;IPR007110,Immunoglobulin-like domain;IPR029021,Protein-tyrosine phosphatase-like;IPR000387,Tyrosine specific protein phosphatases domain;IPR000242,PTP type protein phosphatase;IPR036116,Fibronectin type III superfamily;IPR003595,Protein-tyrosine phosphatase, catalytic;IPR036179,Immunoglobulin-like domain superfamily;IPR013783,Immunoglobulin-like fold;IPR016130,Prote…	COG5599,Protein tyrosine phosphatase;KOG4228,Protein tyrosine phosphatase	GO:0016787,molecular_function,hydrolase activity;GO:0004721,molecular_function,phosphoprotein phosphatase activity;GO:0004725,molecular_function,protein tyrosine phosphatase activity;GO:0035335,biological_process,peptidyl-tyrosine dephosphorylation;GO:0006470,biological_process,protein dephosphorylation;GO:0016020,cellular_component,membrane;GO:0016311,biological_process,dephosphorylation;GO:0016…	-
dkeyp-118a3.2	28.1919	26.4463	0.260896	0.111692	7.13418	4.99877	475.54	3.33e-06	0.000647227	A0A0R4IYL2,Si:dkeyp-118a3.2	XP_005168429.1,titin isoform X1	-	-	-	GO:0003674,molecular_function,molecular_function;GO:0008150,biological_process,biological_process;GO:0016021,cellular_component,integral component of membrane;GO:0016020,cellular_component,membrane	-
tyrp1b	12.9186	18.3171	0.297344	0.198288	5.9118	3.96715	354.49	6.96e-06	0.000814057	Q6DGE4,Tyrosinase-related protein 1b	NP_001002749.1,5,6-dihydroxyindole-2-carboxylic acid oxidase precursor	PF00264,Common central domain of tyrosinase	IPR002227,Tyrosinase copper-binding domain;IPR008922,Uncharacterised domain, di-copper centre	ENOG410IEEB,-;ENOG410XSJD,-	GO:0043473,biological_process,pigmentation;GO:0008152,biological_process,metabolic process;GO:0003406,biological_process,retinal pigment epithelium development;GO:0016020,cellular_component,membrane;GO:0097066,biological_process,response to thyroid hormone;GO:0046872,molecular_function,metal ion binding;GO:0016491,molecular_function,oxidoreductase activity;GO:0032438,biological_process,melanosome…	K00506,ko00350,Tyrosine metabolism;K00506,ko04916,Melanogenesis
kitb	0.801753	0.767484	0.156518	0.0603059	2.80129	1.39553	35.7845	0.00178953	0.0101089	B8A5K6,V-kit Hardy-Zuckerman 4 feline sarcoma viral oncogene homolog b	NP_001137390.1,kit receptor b precursor	PF13927,Immunoglobulin domain;PF07714,Protein tyrosine kinase;PF07679,Immunoglobulin I-set domain	IPR013783,Immunoglobulin-like fold;IPR013098,Immunoglobulin I-set;IPR020635,Tyrosine-protein kinase, catalytic domain;IPR007110,Immunoglobulin-like domain;IPR001824,Tyrosine-protein kinase, receptor class III, conserved site;IPR036179,Immunoglobulin-like domain superfamily;IPR017441,Protein kinase, ATP binding site;IPR008266,Tyrosine-protein kinase, active site;IPR003598,Immunoglobulin subtype 2;…	COG0515,Serine/threonine protein kinase;KOG0200,Fibroblast/platelet-derived growth factor receptor and related receptor tyrosine kinases	GO:0019955,molecular_function,cytokine binding;GO:0005886,cellular_component,plasma membrane;GO:0046872,molecular_function,metal ion binding;GO:0004716,molecular_function,signal transducer, downstream of receptor, with protein tyrosine kinase activity;GO:0005524,molecular_function,ATP binding;GO:0016301,molecular_function,kinase activity;GO:0018108,biological_process,peptidyl-tyrosine phosphoryla…	K05091,ko04144,Endocytosis;K05091,ko04060,Cytokine-cytokine receptor interaction;K05091,ko04015,Rap1 signaling pathway;K05091,ko05200,Pathways in cancer;K05091,ko04640,Hematopoietic cell lineage;K05091,ko04014,Ras signaling pathway;K05091,ko05230,Central carbon metabolism in cancer;K05091,ko04916,Melanogenesis;K05091,ko05221,Acute myeloid leukemia;K05091,ko04072,Phospholipase D signaling pathway;…
dkey-245p14.4	0.59877	0.665929	0.129255	0.112054	2.31195	-0.489044	30.4542	0.00247322	0.0122782	B8A5K8,Si:dkey-245p14.4	NP_001108320.1,uncharacterized protein LOC563576	PF15277,xocyst complex component SEC3 N-terminal PIP2 binding PH	IPR028258,Exocyst complex component Sec3, PIP2-binding N-terminal domain	ENOG410XQEE,-;KOG2148,Exocyst protein Sec3	GO:0005546,molecular_function,phosphatidylinositol-4,5-bisphosphate binding;GO:0017049,molecular_function,GTP-Rho binding;GO:0006887,biological_process,exocytosis;GO:0051601,biological_process,exocyst localization;GO:0005886,cellular_component,plasma membrane;GO:0006893,biological_process,Golgi to plasma membrane transport;GO:0000145,cellular_component,exocyst	-
apela	2.21059	1.75112	9.32851	14.648	-2.67387	3.62857	72.7985	0.000341455	0.00418649	A0A2D0QFM7,apelin receptor early endogenous ligand	XP_017317109.1,apelin receptor early endogenous ligand	-	-	-	-	-
grhprb	4.14233	3.52954	0.749522	1.43058	1.7337	3.60153	23.15	0.00467296	0.018027	F1QYH7,Glyoxylate reductase/hydroxypyruvate reductase b	NP_991248.2,glyoxylate reductase/hydroxypyruvate reductase b	PF00389,-isomer specific 2-hydroxyacid dehydrogenase, catalytic domain;PF02826,-isomer specific 2-hydroxyacid dehydrogenase, NAD binding domain	IPR036291,NAD(P)-binding domain superfamily;IPR029752,D-isomer specific 2-hydroxyacid dehydrogenase, NAD-binding domain conserved site 1;IPR029753,D-isomer specific 2-hydroxyacid dehydrogenase, NAD-binding domain conserved site;IPR006140,D-isomer specific 2-hydroxyacid dehydrogenase, NAD-binding domain;IPR006139,D-isomer specific 2-hydroxyacid dehydrogenase, catalytic domain	COG1052,Lactate dehydrogenase and related dehydrogenases;KOG0069,Glyoxylate/hydroxypyruvate reductase (D-isomer-specific 2-hydroxy acid dehydrogenase superfamily)	GO:0051287,molecular_function,NAD binding;GO:0016618,molecular_function,hydroxypyruvate reductase activity;GO:0030267,molecular_function,glyoxylate reductase (NADP) activity;GO:0016616,molecular_function,oxidoreductase activity, acting on the CH-OH group of donors, NAD or NADP as acceptor;GO:0016491,molecular_function,oxidoreductase activity;GO:0008152,biological_process,metabolic process;GO:0005…	K00049,ko00620,Pyruvate metabolism;K00049,ko00260,Glycine, serine and threonine metabolism;K00049,ko00630,Glyoxylate and dicarboxylate metabolism
ndst3	1.89138	1.84079	0.905374	0.725732	1.13184	3.85617	50.3477	0.00077616	0.00626249	E7F825,N-deacetylase/N-sulfotransferase	XP_009305879.1,bifunctional heparan sulfate N-deacetylase/N-sulfotransferase 4 isoform X1	PF12062,heparan sulfate-N-deacetylase;PF00685,Sulfotransferase domain	IPR037359,Heparan sulfate sulfotransferase;IPR000863,Sulfotransferase domain;IPR021930,Heparan sulphate-N-deacetylase;IPR027417,P-loop containing nucleoside triphosphate hydrolase	KOG3703,Heparan sulfate N-deacetylase/N-sulfotransferase;ENOG410XQN4,-	GO:0008146,molecular_function,sulfotransferase activity;GO:0015016,molecular_function,[heparan sulfate]-glucosamine N-sulfotransferase activity;GO:0016787,molecular_function,hydrolase activity	K02579,ko00534,Glycosaminoglycan biosynthesis - heparan sulfate / heparin
spock3	1.41281	1.59976	0.0350475	0.0590788	4.9105	2.01808	189.419	3.1e-05	0.00140505	A4IGA0,Im:7139568 protein	-	PF10591,Secreted protein acidic and rich in cysteine Ca binding region;PF07648,Kazal-type serine protease inhibitor domain;PF00086,Thyroglobulin type-1 repeat	IPR018247,EF-Hand 1, calcium-binding site;IPR000716,Thyroglobulin type-1;IPR002350,Kazal domain;IPR019577,SPARC/Testican, calcium-binding domain;IPR036058,Kazal domain superfamily;IPR011992,EF-hand domain pair;IPR036857,Thyroglobulin type-1 superfamily	ENOG410Y6A8,-;KOG3555,Ca2+-binding proteoglycan Testican	GO:0005509,molecular_function,calcium ion binding;GO:0005578,,;GO:0016021,cellular_component,integral component of membrane;GO:0007165,biological_process,signal transduction;GO:0016020,cellular_component,membrane	-
tll1	1.80111	1.78939	6.53794	10.2021	-2.29771	5.58862	74.2506	0.000325699	0.00408881	B3DJN6,Metalloendopeptidase	NP_571085.1,dorsal-ventral patterning tolloid-like protein 1 precursor	PF14670,Coagulation Factor Xa inhibitory site;PF00431,CUB domain;PF01400,Astacin (Peptidase family M12A)	IPR035914,Spermadhesin, CUB domain superfamily;IPR018097,EGF-like calcium-binding, conserved site;IPR034036,Tolloid/BMP1 peptidase domain;IPR024079,Metallopeptidase, catalytic domain superfamily;IPR001506,Peptidase M12A;IPR006026,Peptidase, metallopeptidase;IPR001881,EGF-like calcium-binding domain;IPR000859,CUB domain;IPR000152,EGF-type aspartate/asparagine hydroxylation site;IPR000742,EGF-like …	KOG3714,Meprin A metalloprotease;ENOG410ZPX7,-	GO:0006508,biological_process,proteolysis;GO:0016787,molecular_function,hydrolase activity;GO:0008237,molecular_function,metallopeptidase activity;GO:0046872,molecular_function,metal ion binding;GO:0005509,molecular_function,calcium ion binding;GO:0008233,molecular_function,peptidase activity;GO:0008270,molecular_function,zinc ion binding;GO:0004222,molecular_function,metalloendopeptidase activity	-
cpe	1.43171	1.75028	0.360062	0.306647	2.19118	3.31669	122.888	8.92e-05	0.00225314	Q6NSM5,Carboxypeptidase E	NP_999975.1,carboxypeptidase E precursor;XP_017209096.1,-	PF00246,Zinc carboxypeptidase;PF13620,Carboxypeptidase regulatory-like domain	IPR000834,Peptidase M14, carboxypeptidase A;IPR008969,Carboxypeptidase-like, regulatory domain superfamily;IPR034232,Carboxypeptidase E, carboxypeptidase domain	ENOG410XX0H,-;KOG2649,Zinc carboxypeptidase	GO:0006508,biological_process,proteolysis;GO:0005794,cellular_component,Golgi apparatus;GO:0043025,cellular_component,neuronal cell body;GO:0004181,molecular_function,metallocarboxypeptidase activity;GO:0030070,biological_process,insulin processing;GO:0004185,molecular_function,serine-type carboxypeptidase activity;GO:0097060,cellular_component,synaptic membrane;GO:0030141,cellular_component,secr…	K01294,ko04940,Type I diabetes mellitus
gria2a	0.497526	0.531973	0.113844	0.0620713	2.49119	1.68902	51.6116	0.000741494	0.00615934	A0A2D0QG12,glutamate receptor 2 isoform X1	XP_017316310.1,glutamate receptor 2 isoform X1	-	IPR028082,Periplasmic binding protein-like I;IPR001508,Ionotropic glutamate receptor, metazoa;IPR001828,Receptor, ligand binding region;IPR001320,Ionotropic glutamate receptor;IPR019594,Ionotropic glutamate receptor, L-glutamate and glycine-binding domain	-	GO:0005216,molecular_function,ion channel activity;GO:0030054,cellular_component,cell junction;GO:0045211,cellular_component,postsynaptic membrane;GO:0005234,molecular_function,extracellularly glutamate-gated ion channel activity;GO:0004872,-,-;GO:0004970,molecular_function,ionotropic glutamate receptor activity;GO:0006811,biological_process,ion transport;GO:0005886,cellular_component,plasma memb…	K05198,ko04713,Circadian entrainment;K05198,ko04730,Long-term depression;K05198,ko04080,Neuroactive ligand-receptor interaction;K05198,ko05014,Amyotrophic lateral sclerosis (ALS);K05198,ko04724,Glutamatergic synapse;K05198,ko05031,Amphetamine addiction;K05198,ko04723,Retrograde endocannabinoid signaling;K05198,ko05030,Cocaine addiction;K05198,ko04024,cAMP signaling pathway;K05198,ko04728,Dopamine…
frmpd1	0.36762	0.372988	0.10948	0.0588123	2.08033	1.3192	32.1981	0.00220296	0.0114544	E7F441,FERM and PDZ domain-containing 1a	-	PF00373,RM central domain	IPR019748,FERM central domain;IPR000299,FERM domain;IPR011993,PH-like domain superfamily;IPR035963,FERM superfamily, second domain;IPR019749,Band 4.1 domain;IPR014352,FERM/acyl-CoA-binding protein superfamily	KOG3552,FERM domain protein FRM-8;ENOG410YV8Z,-	GO:0005856,cellular_component,cytoskeleton	-
dnah6	0.275421	0.331215	0.159412	0.101704	1.15905	2.84532	19.6481	0.00656282	0.022353	F1Q6J7,Dynein, axonemal, heavy chain 6	XP_009289415.1,-	PF12774,Hydrolytic ATP binding site of dynein motor region D1;PF12777,Microtubule-binding stalk of dynein motor;PF07728,AAA domain (dynein-related subfamily);PF03028,ynein heavy chain and region D6 of dynein motor;PF12780,P-loop containing dynein motor region D4;PF08393,ynein heavy chain, N-terminal region 2;PF12781,ATP-binding dynein motor region D5;PF12775,P-loop containing dynein motor region …	IPR035699,Dynein heavy chain, hydrolytic ATP-binding dynein motor region D1;IPR024743,Dynein heavy chain, coiled coil stalk;IPR026983,Dynein heavy chain;IPR027417,P-loop containing nucleoside triphosphate hydrolase;IPR004273,Dynein heavy chain domain;IPR013602,Dynein heavy chain, domain-2;IPR035706,Dynein heavy chain, ATP-binding dynein motor region D5;IPR011704,ATPase, dynein-related, AAA domain…	COG5245,Dynein, heavy chain;KOG3595,Dyneins, heavy chain	GO:0005858,cellular_component,axonemal dynein complex;GO:0061371,biological_process,determination of heart left/right asymmetry;GO:0005524,molecular_function,ATP binding;GO:0016887,molecular_function,ATPase activity;GO:0001539,biological_process,cilium or flagellum-dependent cell motility;GO:0007018,biological_process,microtubule-based movement;GO:0030286,cellular_component,dynein complex;GO:0003…	-
anxa5b	5.52828	6.853	0.4178	0.544482	3.61042	2.62695	169.822	4.07e-05	0.00154512	Q6P0V8,Annexin	-	PF00191,Annexin	IPR018502,Annexin repeat;IPR002392,Annexin A5;IPR001464,Annexin;IPR018252,Annexin repeat, conserved site;IPR037104,Annexin superfamily	KOG0819,Annexin;ENOG410XPUN,-	GO:0005737,cellular_component,cytoplasm;GO:0005544,molecular_function,calcium-dependent phospholipid binding;GO:2000145,biological_process,regulation of cell motility;GO:0005509,molecular_function,calcium ion binding;GO:0050819,biological_process,negative regulation of coagulation	-
zmynd10	0.496781	0.379183	0.230219	0.157694	1.11311	0.539326	9.1413	0.0283849	0.0614084	W5L8Q8,Zinc finger MYND domain-containing protein 10	XP_007253350.1,-	PF01753,MYND finger	IPR017333,Uncharacterised conserved protein UCP037948, zinc finger MYND-type;IPR002893,Zinc finger, MYND-type	-	GO:0005737,cellular_component,cytoplasm;GO:0036158,biological_process,outer dynein arm assembly;GO:0046872,molecular_function,metal ion binding	-
prom1b	0.0652464	0.0522626	0.13877	0.144809	-1.33571	0.308383	14.5088	0.011939	0.0333287	A0A0R4IQK4,Prominin 1 b	-	PF05478,Prominin	IPR008795,Prominin	-	GO:0016324,cellular_component,apical plasma membrane;GO:0016021,cellular_component,integral component of membrane;GO:0016020,cellular_component,membrane	-
adgrl3.1	2.01736	2.35804	0.549574	0.478351	2.0255	3.21513	116.838	0.000101077	0.002391	F1Q579,Adhesion G protein-coupled receptor L3.1	XP_005170997.1,adhesion G protein-coupled receptor L3 isoform X1	PF16489,PCR-Autoproteolysis INducing (GAIN) domain;PF00002,7 transmembrane receptor (Secretin family);PF02191,Olfactomedin-like domain;PF01825,PCR proteolysis site, GPS, motif;PF02793,Hormone receptor domain;PF02354,Latrophilin Cytoplasmic C-terminal region;PF02140,alactose binding lectin domain	IPR032471,GAIN domain, N-terminal;IPR036445,GPCR family 2, extracellular hormone receptor domain superfamily;IPR001879,GPCR, family 2, extracellular hormone receptor domain;IPR000832,GPCR, family 2, secretin-like;IPR017981,GPCR, family 2-like;IPR003334,GPCR, family 2, latrophilin, C-terminal;IPR000203,GPS motif;IPR003112,Olfactomedin-like domain;IPR017983,GPCR, family 2, secretin-like, conserved …	ENOG410XSD2,-;KOG4729,Galactoside-binding lectin;KOG3545,Olfactomedin and related extracellular matrix glycoproteins;KOG4193,G protein-coupled receptors	GO:0071391,biological_process,cellular response to estrogen stimulus;GO:0007626,biological_process,locomotory behavior;GO:0004888,molecular_function,transmembrane signaling receptor activity;GO:0016020,cellular_component,membrane;GO:0004871,molecular_function,signal transducer activity;GO:0007166,biological_process,cell surface receptor signaling pathway;GO:0030246,molecular_function,carbohydrate…	-
fam184b	2.60972	3.14028	0.810241	0.894839	1.68503	4.92141	101.968	0.000143858	0.00288068	E9QI40,Family with sequence similarity 184, member B	NP_001188459.1,protein FAM184B	-	IPR029606,Protein FAM184B;IPR029605,FAM184 family	ENOG410YCXK,-;ENOG410II9D,-	-	-
qdprb2	0.327486	0.406697	0.129397	0.178464	1.17911	1.04906	11.497	0.0187063	0.0456207	A7MBX8,Qdprb2 protein	-	-	IPR036291,NAD(P)-binding domain superfamily	KOG4022,Dihydropteridine reductase DHPR/QDPR;ENOG4111D6J,-	-	-
sh3d19	3.20957	2.64994	1.40215	0.977631	1.2402	4.28347	36.0244	0.00176268	0.0100261	B8A480,SH3 domain-containing 19	NP_001018609.2,SH3 domain-containing protein 19	PF07653,Variant SH3 domain;PF00018,SH3 domain	IPR035835,SH3 domain-containing protein 19, SH3 domain 3;IPR001452,SH3 domain;IPR036028,SH3-like domain superfamily	ENOG410IPNN,-;ENOG410YEDJ,-	GO:0005575,cellular_component,cellular_component;GO:0008150,biological_process,biological_process;GO:0003674,molecular_function,molecular_function	-
dctpp1	1.3567	1.44404	3.09179	2.75119	-1.12464	3.12398	44.1103	0.00105856	0.00743188	Q7T009,Zgc:73273	NP_957065.1,glutamyl-tRNA(Gln) amidotransferase subunit B, mitochondrial	PF12643,MazG-like family	IPR025984,dCTP pyrophosphatase 1	ENOG410IXWQ,-;ENOG4111PYX,-	GO:0047429,molecular_function,nucleoside-triphosphate diphosphatase activity;GO:0005575,cellular_component,cellular_component;GO:0009143,biological_process,nucleoside triphosphate catabolic process;GO:0046872,molecular_function,metal ion binding	K16904,ko00240,Pyrimidine metabolism
sfrp2	1.13951	1.16925	0.355108	0.258287	1.8508	2.20727	60.3328	0.000505061	0.00501969	F1R238,Secreted frizzled-related protein 2	NP_001070852.2,secreted frizzled-related protein 2 precursor	PF01392,z domain;PF01759,UNC-6/NTR/C345C module	IPR008993,Tissue inhibitor of metalloproteinases-like, OB-fold;IPR015526,Frizzled/secreted frizzled-related protein;IPR026558,Secreted frizzled-related protein 2;IPR036790,Frizzled cysteine-rich domain superfamily;IPR001134,Netrin domain;IPR018933,Netrin module, non-TIMP type;IPR020067,Frizzled domain	KOG3577,Smoothened and related G-protein-coupled receptors;ENOG410XRC8,-	GO:0042813,molecular_function,Wnt-activated receptor activity;GO:0035567,biological_process,non-canonical Wnt signaling pathway;GO:0060070,biological_process,canonical Wnt signaling pathway;GO:0016055,biological_process,Wnt signaling pathway;GO:0017147,molecular_function,Wnt-protein binding;GO:0005576,cellular_component,extracellular region;GO:0007186,biological_process,G-protein coupled receptor…	K02176,ko04310,Wnt signaling pathway
fgg	22.3715	25.3678	2.04419	1.02307	3.9072	5.2963	140.933	6.87e-05	0.00197984	Q7ZVG7,Fgg protein	NP_998219.1,fibrinogen gamma chain precursor	PF08702,ibrinogen alpha/beta chain family;PF00147,ibrinogen beta and gamma chains, C-terminal globular domain	IPR020837,Fibrinogen, conserved site;IPR012290,Fibrinogen, alpha/beta/gamma chain, coiled coil domain;IPR014715,Fibrinogen, alpha/beta/gamma chain, C-terminal globular, subdomain 2;IPR002181,Fibrinogen, alpha/beta/gamma chain, C-terminal globular domain;IPR014716,Fibrinogen, alpha/beta/gamma chain, C-terminal globular, subdomain 1;IPR037581,Fibrinogen gamma chain;IPR036056,Fibrinogen-like, C-term…	ENOG410ZYS4,-;KOG2579,Ficolin and related extracellular proteins	GO:0051258,biological_process,protein polymerization;GO:0005102,molecular_function,signaling receptor binding;GO:0007596,biological_process,blood coagulation;GO:0005577,cellular_component,fibrinogen complex;GO:0072378,biological_process,blood coagulation, fibrin clot formation;GO:0030168,biological_process,platelet activation;GO:0030674,molecular_function,protein binding, bridging;GO:0007165,biol…	K03905,ko04611,Platelet activation;K03905,ko04610,Complement and coagulation cascades;K03905,ko05150,Staphylococcus aureus infection
lrata	1.04983	1.20959	0.119842	0.0577188	3.5989	0.519914	61.9117	0.000474793	0.00490378	Q6DC51,Lrata protein	NP_001191060.1,lecithin retinol acyltransferase	PF04970,Lecithin retinol acyltransferase	IPR007053,LRAT-like domain	ENOG4111M0Q,-;ENOG410IRMW,-	GO:0016021,cellular_component,integral component of membrane;GO:0016020,cellular_component,membrane	K00678,ko00830,Retinol metabolism;K00678,ko04977,Vitamin digestion and absorption
usp53b	0.53163	0.625126	0.0790411	0.0837496	2.75478	0.958987	69.875	0.000354983	0.00425059	E7FGV9,Ubiquitin-specific peptidase 53b	XP_005171014.1,inactive ubiquitin carboxyl-terminal hydrolase 53 isoform X1	PF00443,Ubiquitin carboxyl-terminal hydrolase	IPR028889,Ubiquitin specific protease domain;IPR001394,Peptidase C19, ubiquitin carboxyl-terminal hydrolase	KOG1887,Ubiquitin carboxyl-terminal hydrolase;ENOG410XSNE,-	GO:0036459,molecular_function,thiol-dependent ubiquitinyl hydrolase activity;GO:0016579,biological_process,protein deubiquitination	-
myoz2b	6.62773	6.9378	0.1388	0.0401097	6.1706	2.49119	187.466	3.4e-05	0.00143269	F1QBP1,Myozenin 2b	XP_005170972.1,myozenin-2 isoform X1	PF05556,Calcineurin-binding protein (Calsarcin)	IPR008438,Myozenin	ENOG410IKXK,-;ENOG410ZK6W,-	GO:0015629,cellular_component,actin cytoskeleton;GO:0051373,molecular_function,FATZ binding;GO:0003779,molecular_function,actin binding;GO:0030018,cellular_component,Z disc;GO:0031433,molecular_function,telethonin binding;GO:0030239,biological_process,myofibril assembly	-
mxd4	2.72591	2.75272	1.23258	0.970149	1.2525	3.19233	47.7459	0.000879416	0.00670822	E7F6Q1,MAX dimerization protein 4	XP_687970.6,max dimerization protein 4 isoform X1	PF00010,Helix-loop-helix DNA-binding domain	IPR011598,Myc-type, basic helix-loop-helix (bHLH) domain;IPR036638,Helix-loop-helix DNA-binding domain superfamily	KOG2483,Upstream transcription factor 2/L-myc-2 protein;ENOG4111V1C,-	GO:0046983,molecular_function,protein dimerization activity;GO:0005575,cellular_component,cellular_component;GO:0008150,biological_process,biological_process	-
cxxc4	0.644521	0.624478	0.221607	0.263688	1.31359	0.661788	15.7763	0.0100973	0.0297369	A0A0R4IDC9,CXXC finger 4	XP_001345418.2,CXXC-type zinc finger protein 4	PF02008,CXXC zinc finger domain	IPR002857,Zinc finger, CXXC-type	-	GO:0003677,molecular_function,DNA binding;GO:0008270,molecular_function,zinc ion binding	K03344,ko04310,Wnt signaling pathway
tet2	22.1648	21.9953	8.66073	5.49378	1.58463	6.55087	57.8645	0.000588965	0.00541329	E7F958,Ten-eleven-translocation 2	XP_005159960.1,methylcytosine dioxygenase TET2	PF12851,Oxygenase domain of the 2OGFeDO superfamily	IPR024779,2OGFeDO, oxygenase domain	ENOG410IE22,-;ENOG410XPWW,-	GO:0030218,biological_process,erythrocyte differentiation;GO:0030097,biological_process,hemopoiesis;GO:0070989,biological_process,oxidative demethylation;GO:0060319,biological_process,primitive erythrocyte differentiation;GO:0098508,biological_process,endothelial to hematopoietic transition	-
dkey-25o16.2	3.79374	3.60378	0.38174	0.694561	2.6998	2.51125	57.7776	0.000591054	0.00541504	R4GE89,Si:dkey-25o16.2	XP_705649.1,hemogen isoform X1	-	IPR033272,Hemogen	-	GO:0030154,biological_process,cell differentiation	-
bnc2	5.98982	5.78769	0.733754	0.263867	3.5139	4.87793	58.772	0.000567742	0.00531601	C7DZJ6,Basonuclin-2	NP_001314681.1,zinc finger protein basonuclin-2 isoform 3	-	IPR013087,Zinc finger C2H2-type	ENOG410YN2D,-;ENOG410IE3V,-	GO:0003676,molecular_function,nucleic acid binding;GO:0005634,cellular_component,nucleus;GO:0048066,biological_process,developmental pigmentation	-
gpm6ba	0.689752	0.773233	0.249061	0.148638	1.82181	1.97923	35.6698	0.00174714	0.00996509	Q8UUT0,DMgamma1	NP_982251.1,glycoprotein M6Ba	PF01275,Myelin proteolipid protein (PLP or lipophilin)	IPR001614,Myelin proteolipid protein PLP;IPR018237,Myelin proteolipid protein PLP, conserved site	KOG4800,Neuronal membrane glycoprotein/Myelin proteolipid protein;ENOG4110EPW,-	GO:0003674,molecular_function,molecular_function;GO:0008150,biological_process,biological_process;GO:0016021,cellular_component,integral component of membrane;GO:0016020,cellular_component,membrane	-
cbsa	1.49538	1.5026	0.444925	0.307793	1.93346	2.40571	64.4228	0.000431629	0.00467328	A9JT04,Cystathionine beta-synthase	NP_001104702.1,cystathionine beta-synthase	PF00571,CBS domain;PF00291,Pyridoxal-phosphate dependent enzyme	IPR036052,Tryptophan synthase beta subunit-like PLP-dependent enzyme;IPR000644,CBS domain;IPR001216,Cysteine synthase/cystathionine beta-synthase, pyridoxal-phosphate attachment site;IPR005857,Cystathionine beta-synthase;IPR001926,Pyridoxal-phosphate dependent enzyme	KOG1252,Cystathionine beta-synthase and related enzymes;COG0031,Cysteine synthase	GO:0008652,biological_process,cellular amino acid biosynthetic process;GO:0030170,molecular_function,pyridoxal phosphate binding;GO:0019343,biological_process,cysteine biosynthetic process via cystathionine;GO:0005737,cellular_component,cytoplasm;GO:0006535,biological_process,cysteine biosynthetic process from serine;GO:0004122,molecular_function,cystathionine beta-synthase activity;GO:0019344,bi…	K01697,ko00260,Glycine, serine and threonine metabolism;K01697,ko00270,Cysteine and methionine metabolism;K01697,ko01230,Biosynthesis of amino acids
fam155a	0.468289	0.665179	0.0608658	0.0106598	3.93447	1.32858	30.8476	0.00249677	0.0123478	E7FA63,Transmembrane protein FAM155A	XP_001921227.1,transmembrane protein FAM155A isoform X1	-	IPR029604,Transmembrane protein FAM155	ENOG410ZYWZ,-;ENOG410IKAJ,-	GO:0016021,cellular_component,integral component of membrane;GO:0016020,cellular_component,membrane	-
cpb2	0.811106	0.990738	0.106075	0.102176	3.03539	0.423719	64.4758	0.000430778	0.00467121	E7F897,Carboxypeptidase B2	NP_001018539.2,carboxypeptidase B2 precursor	PF00246,Zinc carboxypeptidase;PF02244,Carboxypeptidase activation peptide	IPR000834,Peptidase M14, carboxypeptidase A;IPR036990,Metallocarboxypeptidase-like, propeptide;IPR033849,Carboxypeptidase B2;IPR003146,Carboxypeptidase, activation peptide	KOG2650,Zinc carboxypeptidase;COG2866,Predicted carboxypeptidase	GO:0006508,biological_process,proteolysis;GO:0042730,biological_process,fibrinolysis;GO:0004181,molecular_function,metallocarboxypeptidase activity;GO:0004180,molecular_function,carboxypeptidase activity;GO:0008270,molecular_function,zinc ion binding;GO:0005615,cellular_component,extracellular space	K01300,ko04974,Protein digestion and absorption;K01300,ko04972,Pancreatic secretion;K01300,ko04610,Complement and coagulation cascades
zic2b	14.301	12.8292	31.776	51.1614	-1.68996	6.93844	37.934	0.00156772	0.00942245	Q9DE40,ZIC family member 2	NP_001001820.1,zic family member 2b	PF00096,Zinc finger, C2H2 type	IPR013087,Zinc finger C2H2-type;IPR036236,Zinc finger C2H2 superfamily	KOG1721,FOG: Zn-finger;COG5048,FOG: Zn-finger	GO:0003676,molecular_function,nucleic acid binding;GO:0014032,biological_process,neural crest cell development;GO:0030902,biological_process,hindbrain development;GO:0048385,biological_process,regulation of retinoic acid receptor signaling pathway;GO:0048703,biological_process,embryonic viscerocranium morphogenesis	-
dkey-22o12.2	0.529664	0.525965	0.126501	0.0639719	2.41512	2.17086	48.202	0.000903392	0.00680294	W5JZ45,Si:dkey-22o12.2	XP_007246716.1,UPF0524 protein C3orf70 homolog A	PF15823,UPF0524 of C3orf70	IPR029670,UPF0524 family	-	-	-
kcnq5b	0.332365	0.426982	0	0.00517079	6.94633	0.734732	83.7942	0.000243631	0.00366139	F1RB62,Potassium voltage-gated channel, KQT-like subfamily, member 5b	XP_697081.4,potassium voltage-gated channel subfamily KQT member 5 isoform X1	PF00520,Ion transport protein;PF03520,KCNQ voltage-gated potassium channel	IPR005821,Ion transport domain;IPR013821,Potassium channel, voltage dependent, KCNQ, C-terminal;IPR003937,Potassium channel, voltage dependent, KCNQ;IPR028325,Voltage-gated potassium channel	COG1226,Kef-type K+ transport systems, predicted NAD-binding component;KOG1419,Voltage-gated K+ channel KCNQ	GO:0005216,molecular_function,ion channel activity;GO:0005267,molecular_function,potassium channel activity;GO:0055085,biological_process,transmembrane transport;GO:0005249,molecular_function,voltage-gated potassium channel activity;GO:0006811,biological_process,ion transport;GO:0071805,biological_process,potassium ion transmembrane transport;GO:0016020,cellular_component,membrane;GO:0008076,cell…	-
LOC568486	2.62193	2.66547	0.905583	0.746486	1.6153	3.76504	103.418	0.00013654	0.00280466	F1R0Z6,Regulating synaptic membrane exocytosis 1b	-	PF02318,YVE-type zinc finger;PF00595,PDZ domain (Also known as DHR or GLGF);PF00168,C2 domain	IPR017455,Zinc finger, FYVE-related;IPR011011,Zinc finger, FYVE/PHD-type;IPR036034,PDZ superfamily;IPR001478,PDZ domain;IPR013083,Zinc finger, RING/FYVE/PHD-type;IPR010911,Rab-binding domain;IPR000008,C2 domain;IPR030630,Regulating synaptic membrane exocytosis protein 1;IPR035892,C2 domain superfamily	KOG2060,Rab3 effector RIM1 and related proteins, contain PDZ and C2 domains;ENOG410ZNB1,-	GO:0016020,cellular_component,membrane;GO:0006887,biological_process,exocytosis;GO:0017137,molecular_function,Rab GTPase binding;GO:0046872,molecular_function,metal ion binding;GO:0005622,cellular_component,intracellular;GO:0048786,cellular_component,presynaptic active zone;GO:0006886,biological_process,intracellular protein transport	-
slc2a15b	5.77457	6.29777	0.121386	0.304004	4.73602	2.54892	111.213	0.00012268	0.0026385	B8JJ01,Solute carrier family 2	-	PF00083,Sugar (and other) transporter	IPR036259,MFS transporter superfamily;IPR003663,Sugar/inositol transporter;IPR020846,Major facilitator superfamily domain;IPR005829,Sugar transporter, conserved site;IPR005828,Major facilitator, sugar transporter-like	KOG0569,Permease of the major facilitator superfamily;COG0477,Permeases of the major facilitator superfamily	GO:0055085,biological_process,transmembrane transport;GO:0022857,molecular_function,transmembrane transporter activity;GO:0005215,molecular_function,transporter activity;GO:0016021,cellular_component,integral component of membrane;GO:0016020,cellular_component,membrane	-
fgf8b	0.510462	0.464339	0.0592757	0	3.95329	-0.632355	17.8205	0.00808404	0.0256746	B3DJ36,Fibroblast growth factor	NP_878276.1,fibroblast growth factor 8b precursor	PF00167,ibroblast growth factor	IPR008996,Cytokine IL1/FGF;IPR002209,Fibroblast growth factor family	KOG3885,Fibroblast growth factor;ENOG4111IPH,-	GO:0008083,molecular_function,growth factor activity;GO:0010469,biological_process,regulation of signaling receptor activity	-
dpcd	8.5229	8.08559	18.2018	17.4687	-1.1687	3.77045	63.668	0.000444009	0.00473276	W5LHP7,Deleted in primary ciliary dyskinesia homolog	XP_015462340.1,-	PF14913,PCD protein family	IPR026224,Protein DPCD	-	-	-
cnnm2b	3.27183	2.41122	6.48389	6.36603	-1.24427	4.53465	45.1525	0.00102718	0.00732605	F1QIW8,Cyclin and CBS domain divalent metal cation transport mediator 2b	XP_001922805.4,metal transporter CNNM2 isoform X1	PF01595,omain of unknown function DUF21;PF00571,CBS domain	IPR018490,Cyclic nucleotide-binding-like;IPR002550,Domain of unknown function DUF21;IPR000644,CBS domain	COG1253,Hemolysins and related proteins containing CBS domains;KOG2118,Predicted membrane protein, contains two CBS domains	GO:0007420,biological_process,brain development;GO:0010960,biological_process,magnesium ion homeostasis;GO:0016021,cellular_component,integral component of membrane;GO:0016020,cellular_component,membrane	-
inab	10.9845	11.9053	0.901329	0.0463041	4.5587	3.48467	22.3091	0.00505681	0.0189482	F1Q8F1,Internexin neuronal intermediate filament protein, alpha b	NP_571107.2,internexin neuronal intermediate filament protein, alpha b	PF00038,Intermediate filament protein;PF04732,Intermediate filament head (DNA binding) region	IPR006821,Intermediate filament head, DNA-binding domain;IPR018039,Intermediate filament protein, conserved site;IPR001664,Intermediate filament protein;IPR027703,Alpha-internexin	ENOG410IGME,-;ENOG410XPTM,-	GO:0007399,biological_process,nervous system development;GO:0005198,molecular_function,structural molecule activity;GO:0005882,cellular_component,intermediate filament;GO:0005883,cellular_component,neurofilament;GO:0048812,biological_process,neuron projection morphogenesis	-
anos1a	3.20376	3.23284	0.21558	0.0377556	4.61343	1.96275	51.1309	0.000787356	0.00631517	F1R469,Anosmin 1a	-	PF00095,WAP-type (Whey Acidic Protein) 'four-disulfide core';PF00041,ibronectin type III domain	IPR003961,Fibronectin type III;IPR008197,WAP-type 'four-disulfide core' domain;IPR036645,Elafin-like superfamily;IPR036116,Fibronectin type III superfamily;IPR013783,Immunoglobulin-like fold	KOG4802,Adhesion-type protein;ENOG4111T0F,-	GO:0030414,molecular_function,peptidase inhibitor activity;GO:0021772,biological_process,olfactory bulb development;GO:0097155,biological_process,fasciculation of sensory neuron axon;GO:0007411,biological_process,axon guidance;GO:0010466,biological_process,negative regulation of peptidase activity;GO:0071542,biological_process,dopaminergic neuron differentiation;GO:0097154,biological_process,GABA…	-
nlgn4a	0.458658	0.586004	0.190685	0.091838	1.83085	0.704002	16.9875	0.0087436	0.0270699	F1Q7W8,Neuroligin 4a	-	PF07859,alpha/beta hydrolase fold;PF00135,Carboxylesterase family	IPR019819,Carboxylesterase type B, conserved site;IPR029058,Alpha/Beta hydrolase fold;IPR002018,Carboxylesterase, type B;IPR000460,Neuroligin	COG2272,Carboxylesterase type B;KOG1516,Carboxylesterase and related proteins	GO:0042043,molecular_function,neurexin family protein binding;GO:0016021,cellular_component,integral component of membrane;GO:0016020,cellular_component,membrane	-
mxra5a	3.54348	3.6102	0.149056	0.127625	4.62558	3.92401	713.865	1.06e-06	0.000433172	F1QPU8,Matrix-remodelling-associated 5a	XP_001919144.3,-;XP_005159985.1,matrix-remodeling-associated protein 5	PF13927,Immunoglobulin domain;PF13855,Leucine rich repeat;PF07679,Immunoglobulin I-set domain	IPR001611,Leucine-rich repeat;IPR013106,Immunoglobulin V-set domain;IPR000483,Cysteine-rich flanking region, C-terminal;IPR032675,Leucine-rich repeat domain superfamily;IPR036179,Immunoglobulin-like domain superfamily;IPR003591,Leucine-rich repeat, typical subtype;IPR013783,Immunoglobulin-like fold;IPR007110,Immunoglobulin-like domain;IPR003599,Immunoglobulin subtype;IPR003598,Immunoglobulin subt…	KOG0619,FOG: Leucine rich repeat;COG4886,Leucine-rich repeat (LRR) protein	-	-
cd99	11.8002	11.3918	3.0233	1.38328	2.34462	4.04624	43.2582	0.00116052	0.00781648	B8A4U0,CD99 molecule	-	PF12301,CD99 antigen like protein 2	IPR022078,CD99 antigen-like protein 2	ENOG410J2ZU,-;ENOG410YW6Q,-	GO:0003674,molecular_function,molecular_function;GO:0008150,biological_process,biological_process;GO:0016021,cellular_component,integral component of membrane;GO:0016020,cellular_component,membrane	-
slc5a7a	0.372345	0.395273	0.00774002	0.0260944	4.38455	0.294748	55.5809	0.00062654	0.00559593	F1Q620,Solute carrier family 5	XP_005159988.1,-;XP_001344597.1,-	PF00474,Sodium:solute symporter family	IPR038377,Sodium/glucose symporter superfamily;IPR001734,Sodium/solute symporter	KOG3761,Choline transporter;COG0591,Na+/proline symporter	GO:0022857,molecular_function,transmembrane transporter activity;GO:0008292,biological_process,acetylcholine biosynthetic process;GO:0055085,biological_process,transmembrane transport;GO:0015871,biological_process,choline transport;GO:0005307,molecular_function,choline:sodium symporter activity;GO:0016020,cellular_component,membrane;GO:0033265,molecular_function,choline binding;GO:0005887,cellula…	K14387,ko05231,Choline metabolism in cancer;K14387,ko04725,Cholinergic synapse
kctd12.2	0.995777	0.855966	0.232869	0.22431	1.94746	0.798499	37.1416	0.00157597	0.00945486	A8KBL3,Kctd12.2 protein	-	PF02214,BTB/POZ domain	IPR000210,BTB/POZ domain;IPR011333,SKP1/BTB/POZ domain superfamily;IPR003131,Potassium channel tetramerisation-type BTB domain	KOG2723,Uncharacterized conserved protein, contains BTB/POZ domain;ENOG410Z155,-	GO:0048814,biological_process,regulation of dendrite morphogenesis;GO:0021986,biological_process,habenula development;GO:0051260,biological_process,protein homooligomerization	-
lmo7b	4.91956	4.54721	0.25387	0.228835	4.22723	4.58819	801.106	7.88e-07	0.00039246	F6NN15,LIM domain 7b	NP_001038909.2,LIM domain only protein 7	PF00412,LIM domain;PF13180,PDZ domain;PF00307,Calponin homology (CH) domain;PF15949,omain of unknown function (DUF4757)	IPR001715,Calponin homology domain;IPR036034,PDZ superfamily;IPR036872,CH domain superfamily;IPR001478,PDZ domain;IPR003096,Smooth muscle protein/calponin;IPR031865,Domain of unknown function DUF4757;IPR001781,Zinc finger, LIM-type	ENOG410XP0W,-;KOG1704,FOG: LIM domain	GO:0005575,cellular_component,cellular_component;GO:0001947,biological_process,heart looping;GO:0007507,biological_process,heart development;GO:0046872,molecular_function,metal ion binding	-
klf12a	0.663627	0.753275	0.093116	0.255627	1.93364	1.14348	12.6829	0.0158436	0.0406097	B8JID2,Kruppel-like factor 12a	XP_009290495.1,-	PF00096,Zinc finger, C2H2 type	IPR013087,Zinc finger C2H2-type;IPR036236,Zinc finger C2H2 superfamily	KOG1721,FOG: Zn-finger;COG5048,FOG: Zn-finger	GO:0003676,molecular_function,nucleic acid binding	-
LOC101886453	0.883733	0.764348	2.27672	3.30522	-1.83288	1.3897	28.9102	0.00279261	0.013212	A0A1S3L443,paraneoplastic antigen Ma1 homolog	XP_013985698.1,paraneoplastic antigen Ma1 homolog	-	IPR026523,Paraneoplastic antigen Ma;IPR001878,Zinc finger, CCHC-type;IPR036875,Zinc finger, CCHC-type superfamily	-	GO:0003676,molecular_function,nucleic acid binding;GO:0008270,molecular_function,zinc ion binding	-
frem3	8.89738	8.47664	1.38384	0.694339	3.01135	7.07014	88.7724	0.000211976	0.00338735	B6IDE8,Frem3	NP_001131131.1,FRAS1-related extracellular matrix protein 3 precursor	PF03160,Calx-beta domain;PF16184,Cadherin-like	IPR038081,CalX-like domain superfamily;IPR032833,FRAS1-related extracellular matrix protein 3;IPR003644,Na-Ca exchanger/integrin-beta4	KOG3597,Proteoglycan;KOG1306,Ca2+/Na+ exchanger NCX1 and related proteins;ENOG410YBR4,-	GO:0007154,biological_process,cell communication;GO:0005604,cellular_component,basement membrane;GO:0016021,cellular_component,integral component of membrane;GO:0016020,cellular_component,membrane	-
nr3c2	0.579927	0.529849	0.216991	0.190298	1.38022	1.4389	27.7524	0.00304285	0.0138721	A6YIH7,Mineralocorticoid receptor	NP_001093873.1,mineralocorticoid receptor	PF00105,Zinc finger, C4 type (two domains);PF00104,Ligand-binding domain of nuclear hormone receptor	IPR001628,Zinc finger, nuclear hormone receptor-type;IPR000536,Nuclear hormone receptor, ligand-binding domain;IPR035500,Nuclear hormone receptor-like domain superfamily;IPR001723,Nuclear hormone receptor;IPR013088,Zinc finger, NHR/GATA-type	ENOG410XRZC,-;KOG3575,FOG: Hormone receptors	GO:0003707,molecular_function,steroid hormone receptor activity;GO:0003677,molecular_function,DNA binding;GO:0043565,molecular_function,sequence-specific DNA binding;GO:0003700,molecular_function,DNA binding transcription factor activity;GO:0046872,molecular_function,metal ion binding;GO:0006355,biological_process,regulation of transcription, DNA-templated;GO:0006351,biological_process,transcript…	K08555,ko04960,Aldosterone-regulated sodium reabsorption
dkeyp-13d11.2	0.220121	0.550896	0.988354	2.53874	-2.27308	0.642691	10.4452	0.0227331	0.0523351	F1QB33,Uncharacterized protein	-	PF12762,ISXO2-like transposase domain	IPR024445,ISXO2-like transposase domain	ENOG410IYFJ,-;ENOG4111QUW,-	-	-
hand2	3.89624	3.83948	8.48166	8.37181	-1.18975	3.35174	56.1666	0.000599014	0.00545603	A2BDM6,Heart- and neural crest derivatives-expressed protein 2	NP_571701.3,heart- and neural crest derivatives-expressed protein 2	PF00010,Helix-loop-helix DNA-binding domain	IPR011598,Myc-type, basic helix-loop-helix (bHLH) domain;IPR036638,Helix-loop-helix DNA-binding domain superfamily	ENOG411227D,-;KOG4029,Transcription factor HAND2/Transcription factor TAL1/TAL2/LYL1	GO:0046983,molecular_function,protein dimerization activity	-
hpgd	4.4219	4.38895	6.65414	10.9656	-1.07733	3.0992	12.4115	0.0165086	0.0417247	E7F258,15-hydroxyprostaglandin dehydrogenase	NP_001313470.1,15-hydroxyprostaglandin dehydrogenase	PF01073,3-beta hydroxysteroid dehydrogenase/isomerase family;PF08659,KR domain;PF13561,noyl-(Acyl carrier protein) reductase;PF01370,NAD dependent epimerase/dehydratase family;PF00106,short chain dehydrogenase	IPR036291,NAD(P)-binding domain superfamily;IPR020904,Short-chain dehydrogenase/reductase, conserved site;IPR002347,Short-chain dehydrogenase/reductase SDR	KOG4169,15-hydroxyprostaglandin dehydrogenase and related dehydrogenases;COG1028,Dehydrogenases with different specificities (related to short-chain alcohol dehydrogenases)	GO:0055114,biological_process,oxidation-reduction process;GO:0016491,molecular_function,oxidoreductase activity	K00069,ko05202,Transcriptional misregulation in cancer
glra3	0.564656	0.522352	0.149137	0.167598	1.70519	0.416594	24.4588	0.00401712	0.0163855	F1QCW4,Glycine receptor, alpha 3	-	PF02932,Neurotransmitter-gated ion-channel transmembrane region;PF02931,Neurotransmitter-gated ion-channel ligand binding domain	IPR006028,Gamma-aminobutyric acid A receptor/Glycine receptor alpha;IPR018000,Neurotransmitter-gated ion-channel, conserved site;IPR006029,Neurotransmitter-gated ion-channel transmembrane domain;IPR006201,Neurotransmitter-gated ion-channel;IPR006202,Neurotransmitter-gated ion-channel ligand-binding domain;IPR036719,Neurotransmitter-gated ion-channel transmembrane domain superfamily;IPR036734,Neur…	ENOG410XP43,-;KOG3644,Ligand-gated ion channel	GO:0005216,molecular_function,ion channel activity;GO:0098794,cellular_component,postsynapse;GO:1902476,biological_process,chloride transmembrane transport;GO:0004888,molecular_function,transmembrane signaling receptor activity;GO:0006811,biological_process,ion transport;GO:0034220,biological_process,ion transmembrane transport;GO:0022824,molecular_function,transmitter-gated ion channel activity;…	-
gpm6ab	2.05142	1.91529	0.976226	0.569739	1.30309	2.45739	20.6526	0.00591064	0.0208559	Q6DI17,Glycoprotein M6Ab	XP_005160038.1,neuronal membrane glycoprotein M6-a isoform X1	PF01275,Myelin proteolipid protein (PLP or lipophilin)	IPR001614,Myelin proteolipid protein PLP;IPR018237,Myelin proteolipid protein PLP, conserved site	KOG4800,Neuronal membrane glycoprotein/Myelin proteolipid protein;ENOG4110EPW,-	GO:0031175,biological_process,neuron projection development;GO:0051489,biological_process,regulation of filopodium assembly;GO:0016021,cellular_component,integral component of membrane;GO:0016020,cellular_component,membrane	-
wdr17	0.500738	0.508051	0.0717553	0.0307191	3.23622	0.704486	48.086	0.000875654	0.00669243	E9QIR4,WD repeat domain 17	XP_009290950.1,WD repeat-containing protein 17 isoform X3	PF12894,Anaphase-promoting complex subunit 4 WD40 domain;PF00400,WD domain, G-beta repeat	IPR011047,Quinoprotein alcohol dehydrogenase-like superfamily;IPR019775,WD40 repeat, conserved site;IPR017986,WD40-repeat-containing domain;IPR024977,Anaphase-promoting complex subunit 4, WD40 domain;IPR036322,WD40-repeat-containing domain superfamily;IPR015943,WD40/YVTN repeat-like-containing domain superfamily;IPR020472,G-protein beta WD-40 repeat;IPR001680,WD40 repeat	ENOG410Z2VH,-;ENOG410IQU0,-	GO:0005737,cellular_component,cytoplasm	-
asb5b	0.979618	1.35535	0.0999665	0.0481462	3.89901	0.236675	59.2404	0.000529275	0.0051216	F1Q993,Ankyrin repeat and SOCS box-containing 5b	-	PF12796,Ankyrin repeats (3 copies);PF07525,SOCS box	IPR001496,SOCS box domain;IPR002110,Ankyrin repeat;IPR036036,SOCS box-like domain superfamily;IPR037328,Ankyrin repeat and SOCS box protein 5, SOCS box domain;IPR036770,Ankyrin repeat-containing domain superfamily;IPR020683,Ankyrin repeat-containing domain	KOG0504,FOG: Ankyrin repeat;COG0666,FOG: Ankyrin repeat	GO:0003674,molecular_function,molecular_function;GO:0016020,cellular_component,membrane;GO:0016567,biological_process,protein ubiquitination;GO:0035556,biological_process,intracellular signal transduction;GO:0005622,cellular_component,intracellular;GO:0016021,cellular_component,integral component of membrane	-
153720	1.59914	1.89056	0.733629	0.751772	1.16344	0.89843	14.2022	0.0124541	0.0343261	Q0D280,Teneurin-3	NP_001070125.1,uncharacterized protein LOC767719	PF06484,Teneurin Intracellular Region	IPR009471,Teneurin intracellular, N-terminal	ENOG410XQQD,-;KOG4659,Uncharacterized conserved protein (Rhs family)	GO:0007165,biological_process,signal transduction;GO:0016021,cellular_component,integral component of membrane	-
fc34e06	2.24416	3.5045	0.773982	0.393867	2.24761	4.00864	34.6246	0.00192774	0.0105878	E7F3Q4,Wu:fc34e06	-	-	-	-	GO:0016021,cellular_component,integral component of membrane;GO:0016020,cellular_component,membrane	-
cpz	1.35062	1.33209	0.473295	0.133434	2.09997	2.28591	14.2663	0.0126231	0.0346457	F6P711,Carboxypeptidase Z	-	PF00246,Zinc carboxypeptidase;PF01392,z domain;PF13620,Carboxypeptidase regulatory-like domain	IPR000834,Peptidase M14, carboxypeptidase A;IPR008969,Carboxypeptidase-like, regulatory domain superfamily;IPR034239,Metallocarboxypeptidase Z, carboxypeptidase domain;IPR020067,Frizzled domain;IPR036790,Frizzled cysteine-rich domain superfamily	ENOG410XX0H,-;KOG2649,Zinc carboxypeptidase	GO:0006508,biological_process,proteolysis;GO:0004181,molecular_function,metallocarboxypeptidase activity;GO:0008270,molecular_function,zinc ion binding	-
dok1a	1.49579	2.1664	0.0769027	0.209883	3.57876	0.846867	38.876	0.00148251	0.00916263	F6P620,Docking protein 1a	XP_687576.4,docking protein 2	PF02174,PTB domain (IRS-1 type)	IPR002404,IRS-type PTB domain;IPR001849,Pleckstrin homology domain;IPR011993,PH-like domain superfamily	ENOG410XS2S,-;KOG4047,Docking protein 1 (p62dok)	-	K14752,ko05162,Measles
LOC565594	2.37682	4.67763	0.236176	0.122497	4.2436	4.01118	78.1687	0.000287933	0.00387254	E7F3Q4,Wu:fc34e06	-	-	-	-	GO:0016021,cellular_component,integral component of membrane;GO:0016020,cellular_component,membrane	-
adra1d	0.63513	0.569086	0.249992	0.0847272	1.79727	0.950396	11.6127	0.0187078	0.0456207	F1R2I5,Adrenoceptor alpha 1D	XP_697043.2,alpha-1D adrenergic receptor	PF00001,7 transmembrane receptor (rhodopsin family)	IPR017452,GPCR, rhodopsin-like, 7TM;IPR002233,Adrenoceptor family;IPR000363,Alpha 1D adrenoceptor;IPR000276,G protein-coupled receptor, rhodopsin-like	ENOG410XRW9,-;KOG3656,FOG: 7 transmembrane receptor	GO:0004871,molecular_function,signal transducer activity;GO:0007267,biological_process,cell-cell signaling;GO:0004937,molecular_function,alpha1-adrenergic receptor activity;GO:0071880,biological_process,adenylate cyclase-activating adrenergic receptor signaling pathway;GO:0016020,cellular_component,membrane;GO:0045907,biological_process,positive regulation of vasoconstriction;GO:0045987,biologica…	K04137,ko04022,cGMP-PKG signaling pathway;K04137,ko04970,Salivary secretion;K04137,ko04270,Vascular smooth muscle contraction;K04137,ko04080,Neuroactive ligand-receptor interaction;K04137,ko04020,Calcium signaling pathway;K04137,ko04261,Adrenergic signaling in cardiomyocytes
ctnna2	3.8487	4.45136	0.346372	0.17592	3.93306	2.98872	133.759	7.81e-05	0.00212572	A0A087XIT4,Catenin	-	PF01044,Vinculin family	IPR000633,Vinculin, conserved site;IPR001033,Alpha-catenin;IPR036723,Alpha-catenin/vinculin-like superfamily;IPR030046,Alpha N-catenin;IPR006077,Vinculin/alpha-catenin	-	GO:0007155,biological_process,cell adhesion;GO:0005913,cellular_component,cell-cell adherens junction;GO:0005198,molecular_function,structural molecule activity;GO:0048854,biological_process,brain morphogenesis;GO:0045296,molecular_function,cadherin binding;GO:0051015,molecular_function,actin filament binding;GO:0015629,cellular_component,actin cytoskeleton	-
66472	6.70746	6.29992	14.9499	15.7994	-1.30946	4.92576	99.0464	0.000151825	0.00295154	B8JHZ5,Zgc:66472	NP_956106.2,uncharacterized protein LOC327494;XP_005160119.1,-	-	IPR013087,Zinc finger C2H2-type;IPR000953,Chromo/chromo shadow domain;IPR016197,Chromo-like domain superfamily;IPR036236,Zinc finger C2H2 superfamily	-	GO:0003676,molecular_function,nucleic acid binding	-
crybb1l2	3.43792	6.12963	0.412137	0.28872	3.7045	1.65496	72.9993	0.000339214	0.00417218	A7E2K5,Crystallin, beta B1,-like 2	NP_001093907.1,crystallin, beta B1, like 2	PF00030,Beta/Gamma crystallin	IPR011024,Gamma-crystallin-like;IPR001064,Beta/gamma crystallin	ENOG410Y9S3,-;ENOG410J9VK,-	GO:0005575,cellular_component,cellular_component;GO:0003674,molecular_function,molecular_function;GO:0008150,biological_process,biological_process	-
slc43a1b	5.35515	6.24414	0.523256	0.372018	3.63406	3.50388	254.446	1.48e-05	0.00104777	B8A5B4,Solute carrier family 43	-	-	IPR036259,MFS transporter superfamily;IPR020846,Major facilitator superfamily domain;IPR011701,Major facilitator superfamily	ENOG410IHH0,-;ENOG410Y95V,-	GO:0015175,molecular_function,neutral amino acid transmembrane transporter activity;GO:0055085,biological_process,transmembrane transport;GO:0015804,biological_process,neutral amino acid transport;GO:1902475,biological_process,L-alpha-amino acid transmembrane transport;GO:0015179,molecular_function,L-amino acid transmembrane transporter activity;GO:0016020,cellular_component,membrane;GO:0005887,c…	-
dkey-28b4.7	23.8487	22.891	6.8067	4.94486	1.93089	3.12951	88.5931	0.000199503	0.00331985	F1R563,Si:dkey-28b4.7	NP_001243129.1,DNA polymerase delta subunit 4	PF04081,NA polymerase delta, subunit 4	IPR007218,DNA polymerase delta, subunit 4	ENOG410J65P,-;ENOG410XUCX,-	GO:0003887,molecular_function,DNA-directed DNA polymerase activity;GO:0043625,cellular_component,delta DNA polymerase complex;GO:0006260,biological_process,DNA replication;GO:0000731,biological_process,DNA synthesis involved in DNA repair;GO:0006261,biological_process,DNA-dependent DNA replication;GO:0005634,cellular_component,nucleus	K03505,ko03030,DNA replication;K03505,ko03440,Homologous recombination;K03505,ko00230,Purine metabolism;K03505,ko03430,Mismatch repair;K03505,ko05166,HTLV-I infection;K03505,ko00240,Pyrimidine metabolism;K03505,ko03410,Base excision repair;K03505,ko03420,Nucleotide excision repair
ssrp1b	2.68039	2.16789	0.546076	0.510534	2.13068	2.65316	100.793	0.000145444	0.00289413	F6NLJ7,FACT complex subunit SSRP1	XP_001923156.3,FACT complex subunit SSRP1 isoform X2;XP_009291742.1,-	PF08512,Histone chaperone Rttp106-like;PF00505,HMG (high mobility group) box;PF03531,Structure-specific recognition protein (SSRP1);PF17292,POB3-like N-terminal PH domain	IPR035417,FACT complex subunit POB3-like, N-terminal PH domain;IPR009071,High mobility group box domain;IPR011993,PH-like domain superfamily;IPR000969,Structure-specific recognition protein;IPR038167,SSRP1 domain superfamily;IPR013719,Domain of unknown function DUF1747;IPR024954,SSRP1 domain;IPR036910,High mobility group box domain superfamily	COG5165,Nucleosome-binding factor SPN, POB3 subunit;KOG0526,Nucleosome-binding factor SPN, POB3 subunit	GO:0003677,molecular_function,DNA binding;GO:0005694,cellular_component,chromosome;GO:0006260,biological_process,DNA replication;GO:0006974,biological_process,cellular response to DNA damage stimulus;GO:0006355,biological_process,regulation of transcription, DNA-templated;GO:0006351,biological_process,transcription, DNA-templated;GO:0006281,biological_process,DNA repair;GO:0005634,cellular_compon…	-
dkey-9i23.8	0.151706	0.161618	0.596022	0.541309	-1.91779	0.0274632	28.0125	0.00298051	0.0137068	F6NTE6,Si:dkey-9i23.8	XP_009291762.1,C3a anaphylatoxin chemotactic receptor	PF00001,7 transmembrane receptor (rhodopsin family)	IPR017452,GPCR, rhodopsin-like, 7TM;IPR000276,G protein-coupled receptor, rhodopsin-like	ENOG410XRW9,-;KOG3656,FOG: 7 transmembrane receptor	GO:0004930,molecular_function,G-protein coupled receptor activity;GO:0007186,biological_process,G-protein coupled receptor signaling pathway;GO:0016021,cellular_component,integral component of membrane;GO:0016020,cellular_component,membrane	-
tmem176	2.01291	2.06121	0.292899	0.382896	2.51165	0.422701	44.6588	0.00102846	0.00732642	B8A642,Transmembrane protein 176	NP_001139082.1,membrane-spanning 4-domains subfamily A member 15	PF04103,CD20-like family	IPR030425,Membrane-spanning 4-domains subfamily A member 4A/4E;IPR030417,Membrane-spanning 4-domains subfamily A;IPR007237,CD20-like family	ENOG4110QYX,-;ENOG410KHT3,-	GO:0016021,cellular_component,integral component of membrane;GO:0016020,cellular_component,membrane	-
muc13a	1.49115	2.04775	0.20523	0.0975599	3.49293	3.03061	79.4205	0.000277157	0.00382021	F1R8Y4,Mucin 13a, cell surface-associated	-	-	IPR000082,SEA domain;IPR036364,SEA domain superfamily	ENOG410ZQ30,-;ENOG410KFB9,-	-	-
LOC799879	0.206784	0.112395	1.43415	0.774564	-2.83706	0.839294	32.727	0.002188	0.0113953	A2AW97,Si:ch211-239f4.6	-	PF15140,omain of unknown function (DUF4573)	IPR000082,SEA domain;IPR036364,SEA domain superfamily;IPR027856,Protein of unknown function DUF4573	ENOG410XP6M,-	GO:0016021,cellular_component,integral component of membrane;GO:0016020,cellular_component,membrane	-
ch211-239f4.1	1.4527	1.39456	0.558193	0.314148	1.64997	1.76984	25.5948	0.00366889	0.0155338	W5LH72,Si:ch211-239f4.1	XP_007253190.1,-	PF00566,Rab-GTPase-TBC domain	IPR035969,Rab-GTPase-TBC domain superfamily;IPR000195,Rab-GTPase-TBC domain;IPR031214,Ecotropic viral integration site 5 protein	-	GO:0043547,biological_process,positive regulation of GTPase activity;GO:0043087,biological_process,regulation of GTPase activity;GO:0005096,molecular_function,GTPase activator activity	-
emp1	0.547243	0.622246	0.169458	0.122422	1.93333	-0.261873	22.7019	0.00472136	0.0181679	F1Q757,Epithelial membrane protein 1	XP_005160090.1,-;XP_009291862.1,-;XP_009291856.1,-;XP_005160089.1,-;XP_005160088.1,epithelial membrane protein 1 isoform X1	PF00822,PMP-22/EMP/MP20/Claudin family	IPR004031,PMP-22/EMP/MP20/Claudin superfamily;IPR004032,PMP-22/EMP/MP20	ENOG4111SX3,-;ENOG410IWVJ,-	GO:0016021,cellular_component,integral component of membrane;GO:0016020,cellular_component,membrane	-
ch211-243a20.3	1.20773	1.69016	0	0	9.01949	-0.403618	87.5859	0.000627795	0.00560179	A2BID0,Si:ch211-243a20.3	NP_001139181.1,uncharacterized protein LOC100151507 precursor	PF06246,Isy1-like splicing family	IPR009360,Pre-mRNA-splicing factor Isy1	ENOG410YN8G,-;ENOG410JDNJ,-	GO:0000350,biological_process,generation of catalytic spliceosome for second transesterification step	-
grin2bb	0.449906	0.546622	0.212195	0.122638	1.51731	1.85087	21.4497	0.00539885	0.0196977	A2BH14,Glutamate receptor, ionotropic, N-methyl D-aspartate 2B, genome duplicate b	NP_001121809.1,glutamate;XP_017210497.1,-;XP_017210500.1,-	PF10565,N-methyl D-aspartate receptor 2B3 C-terminus;PF00060,Ligand-gated ion channel;PF01094,Receptor family ligand binding region;PF10613,Ligated ion channel L-glutamate- and glycine-binding site	IPR001508,Ionotropic glutamate receptor, metazoa;IPR019594,Ionotropic glutamate receptor, L-glutamate and glycine-binding domain;IPR018884,Glutamate [NMDA] receptor, epsilon subunit, C-terminal;IPR028082,Periplasmic binding protein-like I;IPR001320,Ionotropic glutamate receptor;IPR001828,Receptor, ligand binding region	KOG1053,Glutamate-gated NMDA-type ion channel receptor subunit GRIN2A and related subunits;ENOG410XNUR,-	GO:0005216,molecular_function,ion channel activity;GO:0030054,cellular_component,cell junction;GO:0045211,cellular_component,postsynaptic membrane;GO:0005234,molecular_function,extracellularly glutamate-gated ion channel activity;GO:0004872,-,-;GO:0004970,molecular_function,ionotropic glutamate receptor activity;GO:0006811,biological_process,ion transport;GO:0005886,cellular_component,plasma memb…	K05210,ko04713,Circadian entrainment;K05210,ko04015,Rap1 signaling pathway;K05210,ko05034,Alcoholism;K05210,ko04014,Ras signaling pathway;K05210,ko05322,Systemic lupus erythematosus;K05210,ko04728,Dopaminergic synapse;K05210,ko04724,Glutamatergic synapse;K05210,ko04024,cAMP signaling pathway;K05210,ko05010,Alzheimer's disease;K05210,ko04080,Neuroactive ligand-receptor interaction;K05210,ko05014,A…
2023-09-03	9.18708	9.08619	2.30464	1.06246	2.38858	3.77174	45.1674	0.00105042	0.00741016	W5LHI5,Septin 3	-	PF00735,Septin	IPR030379,Septin-type guanine nucleotide-binding (G) domain;IPR027417,P-loop containing nucleoside triphosphate hydrolase;IPR008114,Septin 3;IPR016491,Septin	-	GO:0005525,molecular_function,GTP binding;GO:0007049,biological_process,cell cycle;GO:0000166,molecular_function,nucleotide binding	-
serhl	1.95346	1.7326	0.203304	0.13988	3.35231	0.698508	79.6427	0.000258601	0.00372834	W5LHG2,Serine hydrolase-like	XP_007253197.1,-	PF12697,Alpha/beta hydrolase family;PF00561,alpha/beta hydrolase fold;PF12146,Serine aminopeptidase, S33	IPR000073,Alpha/beta hydrolase fold-1;IPR029058,Alpha/Beta hydrolase fold	-	-	-
pnpla6	15.7426	19.887	7.33298	5.01182	1.4715	6.46297	48.3005	0.000899115	0.00679444	F1R844,Patatin-like phospholipase domain-containing 6	XP_001921208.2,neuropathy target esterase isoform X3	PF00027,Cyclic nucleotide-binding domain;PF01734,Patatin-like phospholipase	IPR014710,RmlC-like jelly roll fold;IPR001423,Lysophospholipase patatin, conserved site;IPR000595,Cyclic nucleotide-binding domain;IPR016035,Acyl transferase/acyl hydrolase/lysophospholipase;IPR018490,Cyclic nucleotide-binding-like;IPR002641,Patatin-like phospholipase domain	COG1752,Predicted esterase of the alpha-beta hydrolase superfamily;KOG2968,Predicted esterase of the alpha-beta hydrolase superfamily (Neuropathy target esterase), contains cAMP-binding domains;COG0664,cAMP-binding proteins - catabolite gene activator and regulatory subunit of cAMP-dependent protein kinases	GO:0048666,biological_process,neuron development;GO:0006629,biological_process,lipid metabolic process;GO:0016787,molecular_function,hydrolase activity;GO:0009948,biological_process,anterior/posterior axis specification;GO:0004622,molecular_function,lysophospholipase activity;GO:0046470,biological_process,phosphatidylcholine metabolic process;GO:0030514,biological_process,negative regulation of B…	K14676,ko00564,Glycerophospholipid metabolism
mcf2la	2.03943	2.33037	0.411181	0.214091	2.75021	2.93684	70.1131	0.000373523	0.00435992	F1Q841,Mcf.2 cell line-derived-transforming sequence-like a	-	PF13716,ivergent CRAL/TRIO domain;PF00621,RhoGEF domain;PF00018,SH3 domain;PF00169,PH domain	IPR001331,Guanine-nucleotide dissociation stimulator, CDC24, conserved site;IPR001251,CRAL-TRIO lipid binding domain;IPR035532,DBS, SH3 domain;IPR001849,Pleckstrin homology domain;IPR011993,PH-like domain superfamily;IPR035534,DBS, PH domain;IPR036028,SH3-like domain superfamily;IPR000219,Dbl homology (DH) domain;IPR035899,Dbl homology (DH) domain superfamily;IPR001452,SH3 domain;IPR036865,CRAL-T…	ENOG410XNYV,-;ENOG410IPNH,-	GO:0035556,biological_process,intracellular signal transduction;GO:0005085,molecular_function,guanyl-nucleotide exchange factor activity;GO:0065009,biological_process,regulation of molecular function;GO:0035023,biological_process,regulation of Rho protein signal transduction;GO:0005622,cellular_component,intracellular;GO:0005089,molecular_function,Rho guanyl-nucleotide exchange factor activity	-
busm1-105l16.2	0.744615	0.654757	2.85578	4.34763	-2.43745	1.86351	52.298	0.000724585	0.00605775	Q7ZZ64,SI:dZ75P05.3.2	NP_001007211.1,uncharacterized protein LOC368709 isoform 1	-	-	-	-	-
LOC101884727	2.55184	2.20201	5.70086	3.64173	-1.03197	4.53149	21.0174	0.00573758	0.0204961	A0A146P457,Uncharacterized protein	-	PF05380,Pao retrotransposon peptidase;PF00665,Integrase core domain	IPR036397,Ribonuclease H superfamily;IPR001584,Integrase, catalytic core;IPR008042,Retrotransposon, Pao;IPR012337,Ribonuclease H-like superfamily	-	GO:0003676,molecular_function,nucleic acid binding;GO:0015074,biological_process,DNA integration	-
ch73-160h15.3	1.2767	2.61383	5.52772	5.0534	-1.50539	1.72464	14.2192	0.012705	0.0348017	E9QBK2,Dleu7	NP_001265740.1,leukemia-associated protein 7	PF15760,Leukemia-associated protein 7	IPR031510,Leukemia-associated protein 7	ENOG410Y73I,-;ENOG410IF39,-	-	-
pknox1.2	3.01771	3.11014	1.49408	1.10217	1.17855	3.59467	40.2444	0.00130997	0.00841856	E7FBG0,Pbx/knotted 1 homeobox 1.2	XP_009292275.1,-;XP_005171069.1,-;XP_707868.2,homeobox protein PKNOX1;XP_017211979.1,-	PF16493,N-terminal of Homeobox Meis and PKNOX1;PF05920,Homeobox KN domain	IPR008422,Homeobox KN domain;IPR001356,Homeobox domain;IPR009057,Homeobox-like domain superfamily;IPR032453,Homeobox protein PKNOX/Meis, N-terminal	KOG0773,Transcription factor MEIS1 and related HOX domain proteins;ENOG410XPMQ,-	GO:0006355,biological_process,regulation of transcription, DNA-templated;GO:0003677,molecular_function,DNA binding;GO:0005634,cellular_component,nucleus;GO:0060037,biological_process,pharyngeal system development;GO:0048384,biological_process,retinoic acid receptor signaling pathway	-
gja5b	1.01371	1.28009	0.360197	0.457354	1.4151	1.14618	18.2732	0.00747388	0.0243704	B3DID2,Gap junction protein	-	PF00029,Connexin;PF16791,Connexin 40 C-terminal domain	IPR017990,Connexin, conserved site;IPR031862,Gap junction alpha-5 protein (Cx40), C-terminal;IPR002264,Gap junction alpha-5 protein (Cx40);IPR013092,Connexin, N-terminal;IPR019570,Gap junction protein, cysteine-rich domain;IPR038359,Connexin, N-terminal domain superfamily;IPR000500,Connexin;IPR034634,Connexin, C-terminal	ENOG410IF3Z,-;ENOG410ZC96,-	GO:0005515,molecular_function,protein binding;GO:0043473,biological_process,pigmentation;GO:0005921,cellular_component,gap junction;GO:0005922,cellular_component,connexin complex;GO:0055085,biological_process,transmembrane transport;GO:0030054,cellular_component,cell junction;GO:0055077,molecular_function,gap junction hemi-channel activity;GO:0007154,biological_process,cell communication;GO:00058…	-
gja8b	2.20133	3.57004	0.0194568	0	8.01762	1.76919	119.908	0.000102087	0.00240372	Q503J6,Gap junction protein	NP_571884.2,gap junction alpha-8 protein	PF00029,Connexin;PF03509,ap junction alpha-8 protein (Cx50)	IPR017990,Connexin, conserved site;IPR013092,Connexin, N-terminal;IPR019570,Gap junction protein, cysteine-rich domain;IPR038359,Connexin, N-terminal domain superfamily;IPR000500,Connexin;IPR034634,Connexin, C-terminal;IPR002266,Gap junction alpha-8 protein (Cx50)	ENOG410IF3Z,-;ENOG410ZC96,-	GO:0030054,cellular_component,cell junction;GO:0005921,cellular_component,gap junction;GO:0005922,cellular_component,connexin complex;GO:0055085,biological_process,transmembrane transport;GO:0055077,molecular_function,gap junction hemi-channel activity;GO:0007154,biological_process,cell communication;GO:0005886,cellular_component,plasma membrane;GO:0016020,cellular_component,membrane;GO:0005887,c…	-
lrrc58a	0.935224	0.849	2.24694	1.34829	-1.065	0.777342	8.41477	0.0327799	0.0683873	B8JKF3,Leucine-rich repeat-containing 58a	NP_001139094.1,leucine rich repeat containing 58	PF13855,Leucine rich repeat	IPR001611,Leucine-rich repeat;IPR003591,Leucine-rich repeat, typical subtype;IPR032675,Leucine-rich repeat domain superfamily	KOG0619,FOG: Leucine rich repeat;COG4886,Leucine-rich repeat (LRR) protein	-	-
sh3pxd2aa	2.87648	2.9081	1.32604	0.90445	1.31626	4.57043	47.1	0.00094993	0.00701153	X1WBJ5,SH3 and PX domains 2Aa	-	PF07653,Variant SH3 domain;PF00018,SH3 domain;PF00787,PX domain	IPR035450,SH3PXD2A, SH3 domain 1;IPR034917,SH3 and PX domain-containing protein 2A;IPR036871,PX domain superfamily;IPR035454,SH3PXD2A, SH3 domain 5;IPR035449,SH3PXD2A, SH3 domain 3;IPR001655,Neutrophil cytosol factor 1;IPR036028,SH3-like domain superfamily;IPR001683,Phox homologous domain;IPR001452,SH3 domain;IPR035453,SH3PXD2A, SH3 domain 4;IPR035452,SH3PXD2A, SH3 domain 2	ENOG410YBFF,-;KOG4773,NADPH oxidase	GO:0005737,cellular_component,cytoplasm;GO:0055114,biological_process,oxidation-reduction process;GO:0016175,molecular_function,superoxide-generating NADPH oxidase activity;GO:0035091,molecular_function,phosphatidylinositol binding	-
cfap58	2.94939	3.45535	1.3416	1.23671	1.24757	2.83324	42.2059	0.00117312	0.00785988	F1QGB9,Cilia and flagella-associated protein 58	NP_001071024.3,cilia- and flagella-associated protein 58	-	-	ENOG410XNPB,-;ENOG410IFZN,-	GO:0005575,cellular_component,cellular_component;GO:0008150,biological_process,biological_process;GO:0003674,molecular_function,molecular_function	-
cxcl18b	3.50698	3.59488	1.09576	1.0164	1.67993	0.422858	25.3062	0.0037291	0.0156793	A9ZPF8,Chemokine	NP_001108532.1,chemokine (C-X-C motif) ligand 18b precursor	-	IPR036048,Chemokine interleukin-8-like superfamily;IPR001089,CXC chemokine	-	GO:0042127,biological_process,regulation of cell proliferation;GO:0002690,biological_process,positive regulation of leukocyte chemotaxis;GO:0070098,biological_process,chemokine-mediated signaling pathway;GO:0045236,molecular_function,CXCR chemokine receptor binding;GO:0006955,biological_process,immune response;GO:0071621,biological_process,granulocyte chemotaxis;GO:0051916,molecular_function,gran…	-
163136	0.449717	0.250635	0.824763	0.780751	-1.26167	0.931881	10.6384	0.0216835	0.0507245	F1Q5I9,Zgc:163136	-	PF00632,HECT-domain (ubiquitin-transferase);PF00415,Regulator of chromosome condensation (RCC1) repeat	IPR000408,Regulator of chromosome condensation, RCC1;IPR000569,HECT domain;IPR009091,Regulator of chromosome condensation 1/beta-lactamase-inhibitor protein II;IPR035983,HECT, E3 ligase catalytic domain	KOG0941,E3 ubiquitin protein ligase;COG5021,Ubiquitin-protein ligase;COG5184,Alpha-tubulin suppressor and related RCC1 domain-containing proteins	GO:0005737,cellular_component,cytoplasm;GO:0061630,molecular_function,ubiquitin protein ligase activity;GO:0016567,biological_process,protein ubiquitination;GO:0016740,molecular_function,transferase activity;GO:0004842,molecular_function,ubiquitin-protein transferase activity	-
ch211-149l1.2	7.09384	6.33071	15.3621	15.1782	-1.25275	5.29613	102.651	0.000139063	0.00282801	F1R6T5,Si:ch211-149l1.2	XP_005160178.1,uncharacterized protein KIAA1211-like isoform X1;XP_017211990.1,-	PF15262,omain of unknown function (DUF4592)	IPR026713,Uncharacterised protein KIAA1211-like;IPR028030,Domain of unknown function DUF4592	ENOG410IIB6,-;ENOG410YAR8,-	-	-
lef1	7.96803	7.76371	15.9906	18.5105	-1.20317	5.14184	65.1102	0.000424094	0.00463235	Q9W7C0,Lymphocyte enhancer binding factor 1	NP_571501.1,lymphoid enhancer-binding factor 1	PF08347,N-terminal CTNNB1 binding;PF00505,HMG (high mobility group) box	IPR027397,Catenin binding domain superfamily;IPR009071,High mobility group box domain;IPR028769,Lymphoid enhancer-binding factor 1;IPR036910,High mobility group box domain superfamily;IPR024940,Transcription factor TCF/LEF;IPR013558,CTNNB1 binding, N-teminal	ENOG41109RU,-;KOG3248,Transcription factor TCF-4	GO:0003705,molecular_function,transcription factor activity, RNA polymerase II distal enhancer sequence-specific binding;GO:0060784,biological_process,regulation of cell proliferation involved in tissue homeostasis;GO:0001755,biological_process,neural crest cell migration;GO:0016055,biological_process,Wnt signaling pathway;GO:0006357,biological_process,regulation of transcription by RNA polymeras…	K04492,ko04310,Wnt signaling pathway;K04492,ko04520,Adherens junction;K04492,ko04916,Melanogenesis;K04492,ko05221,Acute myeloid leukemia;K04492,ko05215,Prostate cancer;K04492,ko04390,Hippo signaling pathway;K04492,ko05210,Colorectal cancer;K04492,ko05216,Thyroid cancer;K04492,ko05213,Endometrial cancer;K04492,ko05412,Arrhythmogenic right ventricular cardiomyopathy (ARVC);K04492,ko05200,Pathways i…
hadh	13.9783	17.3876	6.96346	4.86694	1.34803	3.74235	36.0858	0.00175348	0.00998955	Q6DI22,Hydroxyacyl-CoA dehydrogenase	NP_001003515.1,hydroxyacyl-coenzyme A dehydrogenase, mitochondrial	PF02737,3-hydroxyacyl-CoA dehydrogenase, NAD binding domain;PF00725,3-hydroxyacyl-CoA dehydrogenase, C-terminal domain	IPR036291,NAD(P)-binding domain superfamily;IPR022694,3-hydroxyacyl-CoA dehydrogenase;IPR013328,6-phosphogluconate dehydrogenase, domain 2;IPR006108,3-hydroxyacyl-CoA dehydrogenase, C-terminal;IPR006180,3-hydroxyacyl-CoA dehydrogenase, conserved site;IPR006176,3-hydroxyacyl-CoA dehydrogenase, NAD binding;IPR008927,6-phosphogluconate dehydrogenase-like, C-terminal domain superfamily	KOG2304,3-hydroxyacyl-CoA dehydrogenase;COG1250,3-hydroxyacyl-CoA dehydrogenase	GO:0006631,biological_process,fatty acid metabolic process;GO:0055114,biological_process,oxidation-reduction process;GO:0016491,molecular_function,oxidoreductase activity;GO:0003857,molecular_function,3-hydroxyacyl-CoA dehydrogenase activity;GO:0070403,molecular_function,NAD+ binding	K00022,ko00071,Fatty acid degradation;K00022,ko00280,Valine, leucine and isoleucine degradation;K00022,ko00380,Tryptophan metabolism;K00022,ko00650,Butanoate metabolism;K00022,ko01212,Fatty acid metabolism;K00022,ko00310,Lysine degradation;K00022,ko00281,Geraniol degradation;K00022,ko00062,Fatty acid elongation;K00022,ko00930,Caprolactam degradation
npnt	5.38762	4.94478	0.683834	0.205844	3.48864	2.57663	44.6315	0.0010798	0.00752719	B8A5G4,Nephronectin	NP_001139052.1,nephronectin precursor	PF07645,Calcium-binding EGF domain;PF00629,MAM domain, meprin/A5/mu	IPR018097,EGF-like calcium-binding, conserved site;IPR000152,EGF-type aspartate/asparagine hydroxylation site;IPR009030,Growth factor receptor cysteine-rich domain superfamily;IPR001881,EGF-like calcium-binding domain;IPR013320,Concanavalin A-like lectin/glucanase domain superfamily;IPR000998,MAM domain;IPR000742,EGF-like domain;IPR013032,EGF-like, conserved site	ENOG411039V,-;ENOG410IR6Z,-	GO:0003171,biological_process,atrioventricular valve development;GO:0060347,biological_process,heart trabecula formation;GO:0016020,cellular_component,membrane;GO:0005509,molecular_function,calcium ion binding	-
mdh1aa	30.7246	31.943	9.5927	7.7564	1.79064	5.17799	173.436	3.79e-05	0.00149815	Q801E6,Malate dehydrogenase	NP_956241.2,malate dehydrogenase 1Aa, cytoplasmic isoform mdh1	PF00056,lactate/malate dehydrogenase, NAD binding domain;PF02866,lactate/malate dehydrogenase, alpha/beta C-terminal domain	IPR022383,Lactate/malate dehydrogenase, C-terminal;IPR036291,NAD(P)-binding domain superfamily;IPR001252,Malate dehydrogenase, active site;IPR001236,Lactate/malate dehydrogenase, N-terminal;IPR011274,Malate dehydrogenase, NAD-dependent, cytosolic;IPR010945,Malate dehydrogenase, type 2;IPR015955,Lactate dehydrogenase/glycoside hydrolase, family 4, C-terminal;IPR001557,L-lactate/malate dehydrogenase	COG0039,Malate/lactate dehydrogenases;KOG1496,Malate dehydrogenase	GO:0030060,molecular_function,L-malate dehydrogenase activity;GO:0005829,cellular_component,cytosol;GO:0006108,biological_process,malate metabolic process;GO:0005975,biological_process,carbohydrate metabolic process;GO:0016616,molecular_function,oxidoreductase activity, acting on the CH-OH group of donors, NAD or NADP as acceptor;GO:0003824,molecular_function,catalytic activity;GO:0006107,biologi…	-
ugp2a	1.11457	1.07081	0.509306	0.490586	1.05999	0.754525	12.0766	0.0170478	0.0426272	B8JMZ1,UDP-glucose pyrophosphorylase 2a	NP_001139029.1,UDP-glucose pyrophosphorylase 2a	PF01704,UTP--glucose-1-phosphate uridylyltransferase	IPR029044,Nucleotide-diphospho-sugar transferases;IPR002618,UDPGP family;IPR016267,UTP--glucose-1-phosphate uridylyltransferase	COG4284,UDP-glucose pyrophosphorylase;KOG2638,UDP-glucose pyrophosphorylase	GO:0005977,biological_process,glycogen metabolic process;GO:0005737,cellular_component,cytoplasm;GO:0006011,biological_process,UDP-glucose metabolic process;GO:0016740,molecular_function,transferase activity;GO:0016779,molecular_function,nucleotidyltransferase activity;GO:0003983,molecular_function,UTP:glucose-1-phosphate uridylyltransferase activity;GO:0008152,biological_process,metabolic proces…	K00963,ko00040,Pentose and glucuronate interconversions;K00963,ko00052,Galactose metabolism;K00963,ko00500,Starch and sucrose metabolism;K00963,ko00520,Amino sugar and nucleotide sugar metabolism
mast1a	0.783439	0.895158	0.0541181	0.0364903	4.14312	1.90308	184.585	3.24e-05	0.0014268	E7F0L8,Microtubule-associated serine/threonine kinase 1a	XP_001337128.3,microtubule-associated serine/threonine-protein kinase 1 isoform X2	PF00069,Protein kinase domain;PF08926,omain of unknown function (DUF1908);PF00595,PDZ domain (Also known as DHR or GLGF)	IPR036034,PDZ superfamily;IPR001478,PDZ domain;IPR015022,Microtubule-associated serine/threonine-protein kinase, domain;IPR037711,Microtubule-associated serine/threonine-protein kinase, catalytic domain;IPR028777,Microtubule-associated serine/threonine-protein kinase 1;IPR011009,Protein kinase-like domain superfamily;IPR000961,AGC-kinase, C-terminal;IPR008271,Serine/threonine-protein kinase, acti…	KOG0606,Microtubule-associated serine/threonine kinase and related proteins;ENOG410XPWX,-	GO:0018105,biological_process,peptidyl-serine phosphorylation;GO:0016301,molecular_function,kinase activity;GO:0004674,molecular_function,protein serine/threonine kinase activity;GO:0035556,biological_process,intracellular signal transduction;GO:0007010,biological_process,cytoskeleton organization;GO:0016740,molecular_function,transferase activity;GO:0016310,biological_process,phosphorylation;GO:…	-
cnrip1a	5.52408	7.05839	1.95641	2.25182	1.51013	2.53699	39.2138	0.00139935	0.00879172	Q6DBX3,Cannabinoid receptor-interacting protein 1a	NP_001003607.1,cannabinoid receptor interacting protein 1a	PF15043,CB1 cannabinoid receptor-interacting protein 1	IPR029204,CB1 cannabinoid receptor-interacting protein 1	ENOG41123ZA,-;ENOG410IK8D,-	GO:0005575,cellular_component,cellular_component;GO:0008150,biological_process,biological_process;GO:0003674,molecular_function,molecular_function	-
fbxo48	1.20578	0.892352	0.222929	0.168721	2.3485	-0.0914878	31.3921	0.00231018	0.011792	R4GEA9,Si:dkey-202b17.4	NP_001314953.1,-;XP_009292729.1,-;NP_001314952.1,-;NP_001314950.1,F-box only protein 48 isoform a;XP_009292727.1,-	PF12937,-box-like	IPR036047,F-box-like domain superfamily;IPR001810,F-box domain	ENOG41125II,-;ENOG410IX69,-	-	-
prdx2	37.5766	33.887	15.5259	12.8589	1.2689	4.66103	79.4874	0.00025983	0.00372834	Q6DGJ6,Peroxiredoxin 2	NP_001002468.1,peroxiredoxin-2	PF00578,AhpC/TSA family;PF10417,C-terminal domain of 1-Cys peroxiredoxin	IPR013766,Thioredoxin domain;IPR019479,Peroxiredoxin, C-terminal;IPR000866,Alkyl hydroperoxide reductase subunit C/ Thiol specific antioxidant;IPR036249,Thioredoxin-like superfamily;IPR024706,Peroxiredoxin, AhpC-type	KOG0852,Alkyl hydroperoxide reductase, thiol specific antioxidant and related enzymes;COG0450,Peroxiredoxin	GO:0016209,molecular_function,antioxidant activity;GO:0045454,biological_process,cell redox homeostasis;GO:0051920,molecular_function,peroxiredoxin activity;GO:0005623,cellular_component,cell;GO:0098869,biological_process,cellular oxidant detoxification;GO:0016491,molecular_function,oxidoreductase activity;GO:0055114,biological_process,oxidation-reduction process	K03386,ko04214,Apoptosis - fly
dand5	0.0635374	0	3.1738	1.28812	-6.08263	0.575149	37.7134	0.00158865	0.00948161	A8E7M9,DAN domain family, member 5	-	PF03045,AN domain	IPR004133,DAN;IPR006207,Cystine knot, C-terminal;IPR029034,Cystine-knot cytokine;IPR016860,Cerberus	ENOG410YX4Y,-;ENOG410IGR5,-	GO:0035050,biological_process,embryonic heart tube development;GO:0023019,biological_process,signal transduction involved in regulation of gene expression;GO:0061372,biological_process,activin receptor signaling pathway involved in heart jogging;GO:1900176,biological_process,negative regulation of nodal signaling pathway involved in determination of lateral mesoderm left/right asymmetry;GO:000194…	-
rnf11a	1.06742	1.22395	2.21584	3.06721	-1.27818	2.43061	22.2667	0.00496265	0.0187383	B8A662,Ring finger protein 11a	-	PF13639,Ring finger domain	IPR001841,Zinc finger, RING-type;IPR013083,Zinc finger, RING/FYVE/PHD-type	KOG0800,FOG: Predicted E3 ubiquitin ligase;ENOG41121N2,-	GO:0043161,biological_process,proteasome-mediated ubiquitin-dependent protein catabolic process;GO:0061630,molecular_function,ubiquitin protein ligase activity;GO:0016567,biological_process,protein ubiquitination	-
rab3da	7.21795	7.56269	1.90641	1.42826	2.08544	1.97245	70.6226	0.000345984	0.00421541	F6NMA7,RAB3D, member RAS oncogene family, a	NP_001139069.1,RAB3D, member RAS oncogene family, a	PF00071,Ras family	IPR037872,Rab3;IPR005225,Small GTP-binding protein domain;IPR001806,Small GTPase superfamily;IPR027417,P-loop containing nucleoside triphosphate hydrolase	ENOG410ZZXQ,-;KOG0093,GTPase Rab3, small G protein superfamily	GO:0003924,molecular_function,GTPase activity;GO:0005525,molecular_function,GTP binding	-
dkey-121b10.7	1.88303	2.20073	0.321071	0.257725	2.75031	1.01839	70.6924	0.000345159	0.004208	F1R7Z1,Sulfotransferase	-	PF00685,Sulfotransferase domain	IPR037359,Heparan sulfate sulfotransferase;IPR000863,Sulfotransferase domain;IPR027417,P-loop containing nucleoside triphosphate hydrolase	KOG3704,Heparan sulfate D-glucosaminyl 3-O-sulfotransferase;ENOG410XS59,-	GO:0008146,molecular_function,sulfotransferase activity;GO:0016740,molecular_function,transferase activity	-
LOC108185957	6.7678	9.03681	1.14487	0.633992	3.097	4.42059	94.908	0.000180338	0.00314394	I3KRV9,Uncharacterized protein	-	PF01390,SEA domain	IPR000082,SEA domain;IPR036364,SEA domain superfamily	ENOG410KG1D,-;ENOG4110SSA,-	-	-
fam161a	1.86092	1.97505	4.0816	4.60009	-1.24746	3.40412	48.2346	0.000858623	0.00660932	E7F9W4,Family with sequence similarity 161, member A	XP_686612.6,-	PF10595,Uncharacterised protein family UPF0564	IPR019579,Uncharacterised protein family UPF0564	ENOG4111HTJ,-;ENOG410IEKK,-	-	-
acta1a	119.732	123.622	37.4795	14.3628	2.18424	6.8479	26.1203	0.0036009	0.0153665	Q7ZWR7,MGC53823 protein	NP_001079664.1,Actin, alpha cardiac muscle 2-like	PF00022,Actin	IPR004001,Actin, conserved site;IPR004000,Actin family;IPR020902,Actin/actin-like conserved site	-	GO:0090131,biological_process,mesenchyme migration;GO:0010628,biological_process,positive regulation of gene expression;GO:0030175,cellular_component,filopodium;GO:0005737,cellular_component,cytoplasm;GO:0044297,cellular_component,cell body;GO:0030027,cellular_component,lamellipodium;GO:0000166,molecular_function,nucleotide binding;GO:0005524,molecular_function,ATP binding	-
ccsapa	2.90126	2.31286	0.963717	0.75224	1.53905	1.27343	26.0121	0.00351063	0.0151276	A0A0R4IQQ3,Centriole, cilia and spindle-associated protein a	XP_009296809.1,-;XP_005160215.1,centriole, cilia and spindle-associated protein	PF15748,Centriole, cilia and spindle-associated	IPR029774,Centriole, cilia and spindle-associated protein	-	GO:0005856,cellular_component,cytoskeleton	-
ch211-133l11.10	0.674775	0.601644	0.12624	0.154764	2.10239	-0.282543	26.4142	0.00339411	0.0147962	E7F7Z2,Si:ch211-133l11.10	XP_683193.1,rho-related GTP-binding protein RhoU-like isoform X3	PF00071,Ras family	IPR001806,Small GTPase superfamily;IPR005225,Small GTP-binding protein domain;IPR003578,Small GTPase superfamily, Rho type;IPR027417,P-loop containing nucleoside triphosphate hydrolase	COG1100,GTPase SAR1 and related small G proteins;KOG0393,Ras-related small GTPase, Rho type	GO:0003924,molecular_function,GTPase activity;GO:0000166,molecular_function,nucleotide binding;GO:0005525,molecular_function,GTP binding;GO:0007264,biological_process,small GTPase mediated signal transduction;GO:0005622,cellular_component,intracellular	-
triobpa	3.0283	2.97011	1.13825	1.12122	1.34153	3.19453	66.3524	0.000402083	0.00451909	E7F7U2,TRIO and F-actin-binding protein a	-	PF00169,PH domain	IPR029908,TRIO and F-actin-binding protein;IPR001849,Pleckstrin homology domain;IPR011993,PH-like domain superfamily	KOG4807,F-actin binding protein, regulates actin cytoskeletal organization;ENOG410ZA8F,-	GO:0032956,biological_process,regulation of actin cytoskeleton organization;GO:0051015,molecular_function,actin filament binding	-
smdt1b	2.70113	3.28869	1.13702	1.4603	1.1314	0.422988	9.5105	0.0264632	0.0583097	A0A0J9YJ98,Single-pass membrane protein with aspartate-rich tail 1b	NP_001313451.1,essential MCU regulator, mitochondrial	PF10161,Putative mitochondrial precursor protein	IPR018782,Essential MCU regulator, mitochondrial	-	GO:0051560,biological_process,mitochondrial calcium ion homeostasis;GO:0036444,biological_process,calcium import into the mitochondrion;GO:1990246,cellular_component,uniplex complex	-
LOC100008366	0.428006	0.600496	1.17858	0.802639	-1.00279	2.21685	11.5906	0.0185661	0.0453881	F1QC54,Na	-	PF09007,BP50, C-terminal;PF00595,PDZ domain (Also known as DHR or GLGF)	IPR017300,Na(+)/H(+) exchange regulatory cofactor NHERF;IPR001478,PDZ domain;IPR031197,Na(+)/H(+) exchange regulatory cofactor NHERF-2;IPR036034,PDZ superfamily;IPR015098,EBP50, C-terminal	KOG3528,FOG: PDZ domain;ENOG4110362,-	GO:0032947,molecular_function,protein-containing complex scaffold activity;GO:0012505,cellular_component,endomembrane system;GO:0016020,cellular_component,membrane	-
tekt4	0.687941	0.567697	0.154444	0.198357	1.7527	-0.090873	19.0258	0.00687081	0.0231021	B8A4G8,Tektin 4	NP_001139162.1,tektin-4	PF03148,Tektin family	IPR000435,Tektin	ENOG410XSCN,-;KOG2685,Cystoskeletal protein Tektin	GO:0003674,molecular_function,molecular_function;GO:0036126,cellular_component,sperm flagellum;GO:0030317,biological_process,flagellated sperm motility;GO:0060294,biological_process,cilium movement involved in cell motility;GO:0060271,biological_process,cilium assembly;GO:0005634,cellular_component,nucleus	-
ch211-202h22.8	0.272694	0.276677	0.946133	0.777335	-1.70604	-0.03256	21.6491	0.00522798	0.0193175	B8A4H0,Si:ch211-202h22.8	NP_001278864.1,lipopolysaccharide-induced tumor necrosis factor-alpha factor-like	PF10601,LITAF-like zinc ribbon domain	IPR006629,LPS-induced tumour necrosis factor alpha factor;IPR037519,LITAF domain containing protein	ENOG410IVVU,-;ENOG41122PJ,-	GO:0016021,cellular_component,integral component of membrane;GO:0016020,cellular_component,membrane	-
cdc25d	0.626408	0.764822	0.190685	0.367352	1.23486	-0.0253904	6.64754	0.0485234	0.0921095	B8A4H7,Cell division cycle 25 homolog d	-	PF00581,Rhodanese-like domain	IPR001763,Rhodanese-like domain;IPR036873,Rhodanese-like domain superfamily;IPR000751,M-phase inducer phosphatase	KOG3772,M-phase inducer phosphatase;COG5105,Mitotic inducer, protein phosphatase	GO:0010389,biological_process,regulation of G2/M transition of mitotic cell cycle;GO:0004721,molecular_function,phosphoprotein phosphatase activity;GO:0004725,molecular_function,protein tyrosine phosphatase activity;GO:0035335,biological_process,peptidyl-tyrosine dephosphorylation;GO:0006470,biological_process,protein dephosphorylation;GO:0005622,cellular_component,intracellular;GO:1902751,biolog…	-
golga7ba	1.24763	1.32693	0.528252	0.550253	1.18668	1.77965	24.9119	0.0038594	0.0160467	Q569P6,Golgin A7 family, member Ba	NP_001017566.1,golgin A7 family, member Ba	PF10256,olgin subfamily A member 7/ERF4 family	IPR019383,Golgin subfamily A member 7/ERF4	KOG4069,Uncharacterized conserved protein;ENOG4111NS1,-	GO:0019706,molecular_function,protein-cysteine S-palmitoyltransferase activity;GO:0018230,biological_process,peptidyl-L-cysteine S-palmitoylation;GO:0006612,biological_process,protein targeting to membrane;GO:0072659,biological_process,protein localization to plasma membrane;GO:0005622,cellular_component,intracellular;GO:0002178,cellular_component,palmitoyltransferase complex	-
crtac1a	1.85829	2.56589	0.415623	0.135967	2.95435	1.86152	30.5998	0.00254195	0.0124822	A1XF92,Cartilage acidic protein 1a	NP_001073647.1,cartilage acidic protein 1a precursor	PF07593,ASPIC and UnbV;PF13517,Repeat domain in Vibrio, Colwellia, Bradyrhizobium and Shewanella	IPR011519,ASPIC/UnbV	ENOG410IHAW,-;ENOG410ZVH2,-	-	-
mb	2.59634	2.53669	0.400925	0.356482	2.69051	1.14716	80.6102	0.000251122	0.00369569	A0A1W5PRH3,Myoglobin	-	-	IPR002335,Myoglobin;IPR000971,Globin;IPR009050,Globin-like superfamily;IPR012292,Globin/Protoglobin	-	GO:0020037,molecular_function,heme binding;GO:0005344,molecular_function,oxygen carrier activity;GO:0046872,molecular_function,metal ion binding;GO:0019825,molecular_function,oxygen binding;GO:0015671,biological_process,oxygen transport	-
nanos3	0.436558	0.442933	1.06175	1.80945	-1.77939	0.141479	15.5257	0.0104628	0.0304188	Q90WW1,Nanos 1	NP_571953.1,nanos homolog 3	PF05741,Nanos RNA binding domain	IPR008705,Nanos/Xcat2;IPR024161,Zinc finger, nanos-type;IPR038129,Nanos domain superfamily	KOG4602,Nanos and related proteins;ENOG41121KZ,-	GO:0005737,cellular_component,cytoplasm;GO:0006417,biological_process,regulation of translation;GO:0003723,molecular_function,RNA binding;GO:0001555,biological_process,oocyte growth;GO:0008270,molecular_function,zinc ion binding;GO:0007292,biological_process,female gamete generation;GO:0043186,cellular_component,P granule;GO:0036099,biological_process,female germ-line stem cell population mainten…	-
LOC100536910	0.515931	0.669549	0.0875441	0.0129733	3.50007	0.180731	22.3315	0.00504605	0.0189288	R4GDX1,Adhesion G protein-coupled receptor E18	-	PF00002,7 transmembrane receptor (Secretin family);PF01825,PCR proteolysis site, GPS, motif	IPR000832,GPCR, family 2, secretin-like;IPR000203,GPS motif;IPR017981,GPCR, family 2-like;IPR001740,GPCR family 2, EMR1-like receptor	-	GO:0004888,molecular_function,transmembrane signaling receptor activity;GO:0007186,biological_process,G-protein coupled receptor signaling pathway;GO:0007166,biological_process,cell surface receptor signaling pathway;GO:0016020,cellular_component,membrane;GO:0004930,molecular_function,G-protein coupled receptor activity;GO:0016021,cellular_component,integral component of membrane	-
adgre10	2.08117	2.95959	1.34164	0.497049	1.40799	2.07112	8.28915	0.0341092	0.0703969	F1QAE5,Adhesion G protein-coupled receptor E10	XP_698145.5,-;XP_009293340.1,-	PF00002,7 transmembrane receptor (Secretin family);PF01825,PCR proteolysis site, GPS, motif	IPR000832,GPCR, family 2, secretin-like;IPR000203,GPS motif;IPR017981,GPCR, family 2-like;IPR001740,GPCR family 2, EMR1-like receptor	ENOG410XSD2,-;KOG4193,G protein-coupled receptors	GO:0004888,molecular_function,transmembrane signaling receptor activity;GO:0016020,cellular_component,membrane;GO:0007166,biological_process,cell surface receptor signaling pathway;GO:0007186,biological_process,G-protein coupled receptor signaling pathway;GO:0004930,molecular_function,G-protein coupled receptor activity;GO:0016021,cellular_component,integral component of membrane	-
tecrb	7.6382	8.25449	2.51286	1.89382	1.78948	3.31152	85.0887	0.00022015	0.00345814	A0A0F8B7C7,Trans-2,3-enoyl-CoA reductase	XP_019112559.1,very-long-chain enoyl-CoA reductase;XP_019117294.1,-	PF02544,3-oxo-5-alpha-steroid 4-dehydrogenase	IPR029071,Ubiquitin-like domain superfamily;IPR001104,3-oxo-5-alpha-steroid 4-dehydrogenase, C-terminal	-	GO:0006629,biological_process,lipid metabolic process;GO:0016627,molecular_function,oxidoreductase activity, acting on the CH-CH group of donors;GO:0005737,cellular_component,cytoplasm;GO:0016020,cellular_component,membrane;GO:0055114,biological_process,oxidation-reduction process;GO:0016021,cellular_component,integral component of membrane	K10258,ko01040,Biosynthesis of unsaturated fatty acids;K10258,ko00062,Fatty acid elongation;K10258,ko01212,Fatty acid metabolism
c3a.6	4.70239	2.98494	2.16302	1.26898	1.1065	3.82887	11.4181	0.0193054	0.0466097	E7FBP8,Complement component c3a, duplicate 6	-	PF01821,Anaphylotoxin-like domain;PF07678,A-macroglobulin complement component;PF01759,UNC-6/NTR/C345C module;PF01835,MG2 domain;PF07703,Alpha-2-macroglobulin family N-terminal region;PF10569,Alpha-macro-globulin thiol-ester bond-forming region;PF00207,Alpha-2-macroglobulin family;PF07677,A-macroglobulin receptor	IPR008993,Tissue inhibitor of metalloproteinases-like, OB-fold;IPR002890,Alpha-2-macroglobulin, N-terminal;IPR011626,Alpha-macroglobulin complement component;IPR009048,Alpha-macroglobulin, receptor-binding;IPR000020,Anaphylatoxin/fibulin;IPR019565,Alpha-2-macroglobulin, thiol-ester bond-forming;IPR001599,Alpha-2-macroglobulin;IPR001134,Netrin domain;IPR018933,Netrin module, non-TIMP type;IPR01378…	KOG1366,Alpha-macroglobulin;ENOG410XRED,-	GO:0004866,molecular_function,endopeptidase inhibitor activity;GO:0010951,biological_process,negative regulation of endopeptidase activity;GO:0006956,biological_process,complement activation;GO:0005576,cellular_component,extracellular region;GO:0005615,cellular_component,extracellular space	-
LOC100331492	0.722276	0.609428	0.214532	0.0751443	2.15118	1.73953	18.8918	0.00716876	0.0237301	E7FBP8,Complement component c3a, duplicate 6	-	PF01821,Anaphylotoxin-like domain;PF07678,A-macroglobulin complement component;PF01759,UNC-6/NTR/C345C module;PF01835,MG2 domain;PF07703,Alpha-2-macroglobulin family N-terminal region;PF10569,Alpha-macro-globulin thiol-ester bond-forming region;PF00207,Alpha-2-macroglobulin family;PF07677,A-macroglobulin receptor	IPR008993,Tissue inhibitor of metalloproteinases-like, OB-fold;IPR002890,Alpha-2-macroglobulin, N-terminal;IPR011626,Alpha-macroglobulin complement component;IPR009048,Alpha-macroglobulin, receptor-binding;IPR000020,Anaphylatoxin/fibulin;IPR019565,Alpha-2-macroglobulin, thiol-ester bond-forming;IPR001599,Alpha-2-macroglobulin;IPR001134,Netrin domain;IPR018933,Netrin module, non-TIMP type;IPR01378…	KOG1366,Alpha-macroglobulin;ENOG410XRED,-	GO:0004866,molecular_function,endopeptidase inhibitor activity;GO:0010951,biological_process,negative regulation of endopeptidase activity;GO:0006956,biological_process,complement activation;GO:0005576,cellular_component,extracellular region;GO:0005615,cellular_component,extracellular space	-
c3a.1	108.472	107.353	28.2551	17.3192	2.18753	8.3486	95.2148	0.000178934	0.00314202	B8JKW4,Complement component c3a, duplicate 1	-	PF01821,Anaphylotoxin-like domain;PF07678,A-macroglobulin complement component;PF01759,UNC-6/NTR/C345C module;PF01835,MG2 domain;PF07703,Alpha-2-macroglobulin family N-terminal region;PF10569,Alpha-macro-globulin thiol-ester bond-forming region;PF00207,Alpha-2-macroglobulin family;PF07677,A-macroglobulin receptor	IPR008993,Tissue inhibitor of metalloproteinases-like, OB-fold;IPR002890,Alpha-2-macroglobulin, N-terminal;IPR019742,Alpha-2-macroglobulin, conserved site;IPR011626,Alpha-macroglobulin complement component;IPR009048,Alpha-macroglobulin, receptor-binding;IPR000020,Anaphylatoxin/fibulin;IPR019565,Alpha-2-macroglobulin, thiol-ester bond-forming;IPR001599,Alpha-2-macroglobulin;IPR001134,Netrin domain…	ENOG410ZFKB,-;ENOG410IMYH,-	GO:0004866,molecular_function,endopeptidase inhibitor activity;GO:0010951,biological_process,negative regulation of endopeptidase activity;GO:0006956,biological_process,complement activation;GO:0043009,biological_process,chordate embryonic development;GO:0005576,cellular_component,extracellular region;GO:0005615,cellular_component,extracellular space	-
dkey-76b14.2	0.754198	1.08297	0.279807	0.33172	1.51511	0.994204	18.1573	0.00757321	0.0246034	F6NKU7,Si:dkey-76b14.2	XP_009293530.1,DENN domain-containing protein 1B-like isoform X2	PF02141,NN (AEX-3) domain;PF03455,dDENN domain;PF03456,uDENN domain	IPR001194,cDENN domain;IPR005113,uDENN domain;IPR037516,Tripartite DENN domain;IPR005112,dDENN domain	ENOG410XT3N,-;KOG3569,RAS signaling inhibitor ST5	-	-
65894	6.99241	5.87225	0.146986	0.198217	5.13403	2.35368	292.624	1.02e-05	0.000926917	Q6PE34,Tubulin beta chain	NP_956269.1,uncharacterized protein LOC335798	PF03953,Tubulin C-terminal domain;PF00091,Tubulin/FtsZ family, GTPase domain	IPR017975,Tubulin, conserved site;IPR018316,Tubulin/FtsZ, 2-layer sandwich domain;IPR003008,Tubulin/FtsZ, GTPase domain;IPR008280,Tubulin/FtsZ, C-terminal;IPR036525,Tubulin/FtsZ, GTPase domain superfamily;IPR037103,Tubulin/FtsZ, C-terminal domain superfamily;IPR013838,Beta tubulin, autoregulation binding site;IPR000217,Tubulin;IPR023123,Tubulin, C-terminal;IPR002453,Beta tubulin	KOG1375,Beta tubulin;COG5023,Tubulin	GO:0005874,cellular_component,microtubule;GO:0005525,molecular_function,GTP binding;GO:0007010,biological_process,cytoskeleton organization;GO:0007017,biological_process,microtubule-based process;GO:0005856,cellular_component,cytoskeleton;GO:0005737,cellular_component,cytoplasm;GO:0003924,molecular_function,GTPase activity;GO:0000166,molecular_function,nucleotide binding;GO:0005200,molecular_func…	K07375,ko04540,Gap junction;K07375,ko05130,Pathogenic Escherichia coli infection;K07375,ko04145,Phagosome
c3a.3	0.992529	1.20206	0.242201	0.186639	2.29189	1.7756	69.4706	0.000359988	0.00427866	F1QX13,Complement component c3a, duplicate 3	NP_001032313.2,complement component c3a, duplicate 3 precursor	PF01821,Anaphylotoxin-like domain;PF07678,A-macroglobulin complement component;PF01759,UNC-6/NTR/C345C module;PF01835,MG2 domain;PF07703,Alpha-2-macroglobulin family N-terminal region;PF10569,Alpha-macro-globulin thiol-ester bond-forming region;PF00207,Alpha-2-macroglobulin family;PF07677,A-macroglobulin receptor	IPR008993,Tissue inhibitor of metalloproteinases-like, OB-fold;IPR002890,Alpha-2-macroglobulin, N-terminal;IPR019742,Alpha-2-macroglobulin, conserved site;IPR011626,Alpha-macroglobulin complement component;IPR009048,Alpha-macroglobulin, receptor-binding;IPR000020,Anaphylatoxin/fibulin;IPR019565,Alpha-2-macroglobulin, thiol-ester bond-forming;IPR001599,Alpha-2-macroglobulin;IPR001134,Netrin domain…	ENOG410ZFKB,-;ENOG410IMYH,-	GO:0004866,molecular_function,endopeptidase inhibitor activity;GO:0010951,biological_process,negative regulation of endopeptidase activity;GO:0006956,biological_process,complement activation;GO:0005576,cellular_component,extracellular region;GO:0005615,cellular_component,extracellular space	K03990,ko05152,Tuberculosis;K03990,ko04145,Phagosome;K03990,ko04610,Complement and coagulation cascades;K03990,ko05168,Herpes simplex infection;K03990,ko05140,Leishmaniasis;K03990,ko05322,Systemic lupus erythematosus;K03990,ko05150,Staphylococcus aureus infection;K03990,ko05134,Legionellosis;K03990,ko05203,Viral carcinogenesis;K03990,ko05142,Chagas disease (American trypanosomiasis);K03990,ko0513…
LOC100538177	10.591	16.175	0.182899	0.22254	5.96845	3.99218	316.309	9.25e-06	0.000902904	-	-	-	-	-	-	-
fa03e10	16.7615	20.6277	3.00497	1.35599	3.04774	3.12803	61.8496	0.000503223	0.00501969	-	-	-	-	-	-	-
906	1.40622	1.40173	7.21865	2.72976	-1.87064	2.99383	16.7454	0.0091757	0.0279225	E7FF28,Zmp:0000000906	XP_009297101.1,-	-	-	ENOG410JM34,-;ENOG410ZSTP,-	-	-
LOC100148752	0.251949	0.353948	3.48081	1.28876	-3.01726	1.5217	29.2468	0.00280991	0.0132653	-	-	-	-	-	-	-
epn3b	0.322387	0.438523	0.119302	0.114917	1.63087	0.558615	20.7622	0.00571544	0.0204494	E7FAP9,Epsin 3b	XP_700135.5,epsin-3	PF01417,NTH domain	IPR027318,Epsin-3, metazoa;IPR013809,ENTH domain;IPR003903,Ubiquitin interacting motif;IPR008942,ENTH/VHS	ENOG410XSM0,-;KOG2056,Equilibrative nucleoside transporter protein	-	K12471,ko04144,Endocytosis
nxnl1	1.94669	1.55376	0.466172	0.168389	2.40165	-0.225003	18.9722	0.00695995	0.023293	W5K1D8,Nucleoredoxin-like 1	XP_007239072.1,nucleoredoxin-like protein 1	PF13905,Thioredoxin-like	IPR029520,Nucleoredoxin-like protein 1;IPR012336,Thioredoxin-like fold;IPR036249,Thioredoxin-like superfamily	-	GO:0045494,biological_process,photoreceptor cell maintenance	-
caspb	3.87629	3.35623	0.216921	0.0737464	4.57361	1.75505	90.5429	0.0002021	0.0033319	Q504J1,Caspase b	NP_690840.2,caspase b	PF02758,PAAD/DAPIN/Pyrin domain;PF00656,Caspase domain	IPR004020,DAPIN domain;IPR011029,Death-like domain superfamily;IPR002138,Peptidase C14, caspase non-catalytic subunit p10;IPR001309,Peptidase C14, p20 domain;IPR015917,Peptidase C14A, caspase catalytic domain;IPR029030,Caspase-like domain superfamily;IPR033139,Peptidase family C14A, cysteine active site;IPR016129,Peptidase family C14A, His active site	KOG3573,Caspase, apoptotic cysteine protease;ENOG410ZQIE,-	GO:0006508,biological_process,proteolysis;GO:0016787,molecular_function,hydrolase activity;GO:0008234,molecular_function,cysteine-type peptidase activity;GO:0008233,molecular_function,peptidase activity;GO:0004197,molecular_function,cysteine-type endopeptidase activity;GO:0043065,biological_process,positive regulation of apoptotic process	-
slc27a1b	1.13801	1.0804	0.200739	0.351565	1.92392	0.829882	22.0523	0.00506049	0.0189546	Q08BF2,Solute carrier family 27	XP_005160257.1,-;NP_001070716.1,solute carrier family 27 (fatty acid transporter), member 1	PF00501,AMP-binding enzyme	IPR000873,AMP-dependent synthetase/ligase;IPR030308,Fatty acid transport protein 1;IPR020845,AMP-binding, conserved site	ENOG410XQ8T,-;KOG1179,Very long-chain acyl-CoA synthetase/fatty acid transporter	GO:0001676,biological_process,long-chain fatty acid metabolic process;GO:0015245,molecular_function,fatty acid transmembrane transporter activity;GO:0003824,molecular_function,catalytic activity;GO:0004467,molecular_function,long-chain fatty acid-CoA ligase activity;GO:0015908,biological_process,fatty acid transport;GO:0008152,biological_process,metabolic process;GO:0016020,cellular_component,mem…	K08745,ko03320,PPAR signaling pathway;K08745,ko04931,Insulin resistance
adgrl1.1	3.35373	3.23398	1.16671	0.689284	1.76959	1.64403	30.6937	0.00244291	0.0121744	W5L8M5,Adhesion G protein-coupled receptor L1a	-	PF16489,PCR-Autoproteolysis INducing (GAIN) domain;PF00002,7 transmembrane receptor (Secretin family);PF02191,Olfactomedin-like domain;PF01825,PCR proteolysis site, GPS, motif;PF02793,Hormone receptor domain;PF02354,Latrophilin Cytoplasmic C-terminal region;PF02140,alactose binding lectin domain	IPR032471,GAIN domain, N-terminal;IPR036445,GPCR family 2, extracellular hormone receptor domain superfamily;IPR001879,GPCR, family 2, extracellular hormone receptor domain;IPR000832,GPCR, family 2, secretin-like;IPR000203,GPS motif;IPR003334,GPCR, family 2, latrophilin, C-terminal;IPR017981,GPCR, family 2-like;IPR003112,Olfactomedin-like domain;IPR003924,GPCR, family 2, latrophilin;IPR000922,D-g…	-	GO:0004888,molecular_function,transmembrane signaling receptor activity;GO:0016020,cellular_component,membrane;GO:0004871,molecular_function,signal transducer activity;GO:0007166,biological_process,cell surface receptor signaling pathway;GO:0030246,molecular_function,carbohydrate binding;GO:0016021,cellular_component,integral component of membrane;GO:0007186,biological_process,G-protein coupled r…	-
LOC101884937	0.639413	0.683198	0.0889245	0.0734196	2.95213	0.461673	66.3039	0.00040279	0.00451909	W5L8M5,Adhesion G protein-coupled receptor L1a	-	PF16489,PCR-Autoproteolysis INducing (GAIN) domain;PF00002,7 transmembrane receptor (Secretin family);PF02191,Olfactomedin-like domain;PF01825,PCR proteolysis site, GPS, motif;PF02793,Hormone receptor domain;PF02354,Latrophilin Cytoplasmic C-terminal region;PF02140,alactose binding lectin domain	IPR032471,GAIN domain, N-terminal;IPR036445,GPCR family 2, extracellular hormone receptor domain superfamily;IPR001879,GPCR, family 2, extracellular hormone receptor domain;IPR000832,GPCR, family 2, secretin-like;IPR000203,GPS motif;IPR003334,GPCR, family 2, latrophilin, C-terminal;IPR017981,GPCR, family 2-like;IPR003112,Olfactomedin-like domain;IPR003924,GPCR, family 2, latrophilin;IPR000922,D-g…	-	GO:0004888,molecular_function,transmembrane signaling receptor activity;GO:0016020,cellular_component,membrane;GO:0004871,molecular_function,signal transducer activity;GO:0007166,biological_process,cell surface receptor signaling pathway;GO:0030246,molecular_function,carbohydrate binding;GO:0016021,cellular_component,integral component of membrane;GO:0007186,biological_process,G-protein coupled r…	-
LOC101884985	0.273515	0.374882	0.043091	0	3.83998	-0.359514	15.1884	0.0111574	0.0318099	A0A2D0Q433,adhesion G protein-coupled receptor L1-like isoform X1	XP_017313059.1,adhesion G protein-coupled receptor L1-like isoform X1	-	IPR032471,GAIN domain, N-terminal;IPR036445,GPCR family 2, extracellular hormone receptor domain superfamily;IPR001879,GPCR, family 2, extracellular hormone receptor domain;IPR000832,GPCR, family 2, secretin-like;IPR000203,GPS motif;IPR003334,GPCR, family 2, latrophilin, C-terminal;IPR017981,GPCR, family 2-like;IPR003112,Olfactomedin-like domain;IPR003924,GPCR, family 2, latrophilin;IPR000922,D-g…	-	GO:0004888,molecular_function,transmembrane signaling receptor activity;GO:0007186,biological_process,G-protein coupled receptor signaling pathway;GO:0004871,molecular_function,signal transducer activity;GO:0007166,biological_process,cell surface receptor signaling pathway;GO:0030246,molecular_function,carbohydrate binding;GO:0007165,biological_process,signal transduction;GO:0016020,cellular_comp…	-
dnm2b	34.3384	33.9482	16.2397	10.2677	1.3084	6.12373	39.159	0.00145817	0.00904188	Q6P122,Dynamin2-like	NP_998407.1,dynamin-2	PF00350,ynamin family;PF01031,ynamin central region;PF02212,ynamin GTPase effector domain;PF00169,PH domain	IPR019762,Dynamin, GTPase region, conserved site;IPR000375,Dynamin central domain;IPR027188,Dynamin-2;IPR020850,GTPase effector domain;IPR027417,P-loop containing nucleoside triphosphate hydrolase;IPR030381,Dynamin-type guanine nucleotide-binding (G) domain;IPR011993,PH-like domain superfamily;IPR022812,Dynamin superfamily;IPR003130,Dynamin GTPase effector;IPR001849,Pleckstrin homology domain;IPR…	-	GO:0032956,biological_process,regulation of actin cytoskeleton organization;GO:0005874,cellular_component,microtubule;GO:0005525,molecular_function,GTP binding;GO:0072015,biological_process,glomerular visceral epithelial cell development;GO:0048747,biological_process,muscle fiber development;GO:0003094,biological_process,glomerular filtration;GO:0003924,molecular_function,GTPase activity;GO:00430…	K01528,ko04721,Synaptic vesicle cycle;K01528,ko05100,Bacterial invasion of epithelial cells;K01528,ko04961,Endocrine and other factor-regulated calcium reabsorption;K01528,ko04072,Phospholipase D signaling pathway;K01528,ko04144,Endocytosis
171687	0.730549	0.71271	0.299633	0.0607622	1.94907	-0.518665	7.82078	0.0376096	0.0759821	F1QZC5,Zgc:171687	-	PF00147,ibrinogen beta and gamma chains, C-terminal globular domain	IPR002181,Fibrinogen, alpha/beta/gamma chain, C-terminal globular domain;IPR036056,Fibrinogen-like, C-terminal	ENOG410ZYS4,-;KOG2579,Ficolin and related extracellular proteins	GO:0005575,cellular_component,cellular_component	-
LOC108179043	2.42246	2.31391	8.67218	6.84321	-1.77294	3.26276	94.0224	0.000172493	0.00308754	Q7ZV06,Zgc:56292	NP_956518.1,thyroid hormone receptor interactor 10b	PF14604,Variant SH3 domain;PF00611,es/CIP4, and EFC/F-BAR homology domain	IPR028498,Cdc42-interacting protein 4;IPR031160,F-BAR domain;IPR001060,FCH domain;IPR027267,AH/BAR domain superfamily;IPR001452,SH3 domain;IPR036028,SH3-like domain superfamily	KOG3565,Cdc42-interacting protein CIP4;ENOG410XS44,-	GO:0030036,biological_process,actin cytoskeleton organization;GO:0006897,biological_process,endocytosis	K07196,ko04910,Insulin signaling pathway
zfos-2330d3.1	0.829588	1.0166	0.0846565	0	4.36816	-0.0636732	21.4622	0.00548944	0.0199004	F1RA44,Si:zfos-2330d3.1	XP_001339837.3,microfibril-associated glycoprotein 4-like isoform X1	PF00147,ibrinogen beta and gamma chains, C-terminal globular domain	IPR002181,Fibrinogen, alpha/beta/gamma chain, C-terminal globular domain;IPR036056,Fibrinogen-like, C-terminal	ENOG410ZYS4,-;KOG2579,Ficolin and related extracellular proteins	-	-
zfos-2330d3.3	1.98202	1.9385	0.481045	0.0965343	2.712	0.402318	15.7904	0.0103262	0.0301527	Q6NYE9,Zgc:77076	-	PF00147,ibrinogen beta and gamma chains, C-terminal globular domain	IPR002181,Fibrinogen, alpha/beta/gamma chain, C-terminal globular domain;IPR036056,Fibrinogen-like, C-terminal	ENOG410ZYS4,-;KOG2579,Ficolin and related extracellular proteins	GO:0005575,cellular_component,cellular_component	-
mfap4	9.01043	9.21545	0.406197	0.0586901	5.23817	2.38687	63.8365	0.000466891	0.00486193	F1QWC0,Microfibril-associated protein 4	NP_001315274.1,-;NP_998054.2,microfibrillar-associated protein 4 precursor;XP_017207955.1,-	PF00147,ibrinogen beta and gamma chains, C-terminal globular domain	IPR002181,Fibrinogen, alpha/beta/gamma chain, C-terminal globular domain;IPR036056,Fibrinogen-like, C-terminal	ENOG410ZYS4,-;KOG2579,Ficolin and related extracellular proteins	GO:0005575,cellular_component,cellular_component	-
fj11g02	2.0876	2.83072	0.131403	0.0421911	4.73554	0.45292	68.989	0.00037153	0.00435949	F8W539,Wu:fj11g02	XP_002660664.2,microfibril-associated glycoprotein 4	PF00147,ibrinogen beta and gamma chains, C-terminal globular domain	IPR002181,Fibrinogen, alpha/beta/gamma chain, C-terminal globular domain;IPR036056,Fibrinogen-like, C-terminal	ENOG410ZYS4,-;KOG2579,Ficolin and related extracellular proteins	-	-
zfos-2330d3.8	5.25061	5.15787	0.291569	0.0200609	5.00337	1.56284	40.3171	0.0013642	0.00865451	R4GEQ7,Si:zfos-2330d3.7	XP_003197840.1,microfibril-associated glycoprotein 4-like	PF00147,ibrinogen beta and gamma chains, C-terminal globular domain	IPR002181,Fibrinogen, alpha/beta/gamma chain, C-terminal globular domain;IPR036056,Fibrinogen-like, C-terminal	-	-	-
ch1073-110a20.1	2.8544	3.54325	0.787597	0.431051	2.33421	1.29864	37.5447	0.00155412	0.00937005	E9QC51,Si:ch1073-110a20.1	XP_003197842.1,microfibril-associated glycoprotein 4	PF00147,ibrinogen beta and gamma chains, C-terminal globular domain	IPR002181,Fibrinogen, alpha/beta/gamma chain, C-terminal globular domain;IPR036056,Fibrinogen-like, C-terminal	ENOG410ZYS4,-;KOG2579,Ficolin and related extracellular proteins	-	-
olfm2b	1.18613	1.14356	0.0602465	0.0812451	3.95614	1.24552	128.69	7.96e-05	0.00214068	A0A0R4ILX8,Olfactomedin 2b	NP_998425.2,olfactomedin 2 like precursor	PF02191,Olfactomedin-like domain;PF12308,Neurogenesis glycoprotein	IPR022082,Noelin domain;IPR003112,Olfactomedin-like domain	-	GO:0005575,cellular_component,cellular_component;GO:0008150,biological_process,biological_process	-
col5a3b	36.6818	39.6902	0.506159	0.263125	6.57772	6.75112	426.33	4.38e-06	0.000729246	A0A0R4IN07,Collagen, type V, alpha 3b	-	PF01391,Collagen triple helix repeat (20 copies);PF01410,ibrillar collagen C-terminal domain	IPR008160,Collagen triple helix repeat;IPR001791,Laminin G domain;IPR013320,Concanavalin A-like lectin/glucanase domain superfamily;IPR000885,Fibrillar collagen, C-terminal	-	GO:0005201,molecular_function,extracellular matrix structural constituent	-
77358	1.10765	1.08311	0.0810878	0.0694288	3.78128	0.607574	104.421	0.000133335	0.00278143	A0A0R4IPM5,Zgc:77358	XP_009294533.1,transcription factor Sp6 isoform X1	PF00096,Zinc finger, C2H2 type	IPR013087,Zinc finger C2H2-type;IPR036236,Zinc finger C2H2 superfamily	-	GO:0003676,molecular_function,nucleic acid binding	-
1082	1.19599	1.51937	0.28204	0.184738	2.47955	1.69734	60.0533	0.00051458	0.00506638	A1A5I3,LOC557935 protein	-	PF01839,-GAP repeat;PF08441,Integrin alpha;PF00092,von Willebrand factor type A domain	IPR013517,FG-GAP repeat;IPR036465,von Willebrand factor A-like domain superfamily;IPR032695,Integrin domain superfamily;IPR013649,Integrin alpha-2;IPR013519,Integrin alpha beta-propellor;IPR000413,Integrin alpha chain;IPR002035,von Willebrand factor, type A;IPR028994,Integrin alpha, N-terminal	KOG3637,Vitronectin receptor, alpha subunit;ENOG410XPVZ,-	GO:0008305,cellular_component,integrin complex;GO:0007229,biological_process,integrin-mediated signaling pathway;GO:0007155,biological_process,cell adhesion;GO:0016021,cellular_component,integral component of membrane;GO:0016020,cellular_component,membrane	-
wfikkn1	2.60464	2.82748	0.347576	0.256025	3.10443	1.76027	123.682	8.78e-05	0.00223741	A0A0R4IS20,WAP, follistatin/kazal, immunoglobulin, kunitz and netrin domain-containing 1	-	PF01759,UNC-6/NTR/C345C module;PF00014,Kunitz/Bovine pancreatic trypsin inhibitor domain;PF07679,Immunoglobulin I-set domain	IPR008993,Tissue inhibitor of metalloproteinases-like, OB-fold;IPR020901,Proteinase inhibitor I2, Kunitz, conserved site;IPR007110,Immunoglobulin-like domain;IPR001134,Netrin domain;IPR002350,Kazal domain;IPR036880,Pancreatic trypsin inhibitor Kunitz domain superfamily;IPR036179,Immunoglobulin-like domain superfamily;IPR036058,Kazal domain superfamily;IPR018933,Netrin module, non-TIMP type;IPR003…	-	GO:0010951,biological_process,negative regulation of endopeptidase activity;GO:0004867,molecular_function,serine-type endopeptidase inhibitor activity;GO:0005576,cellular_component,extracellular region	-
dnm3b	5.38465	5.7586	0.742546	1.47342	2.24797	2.36486	33.2669	0.0021092	0.0111804	W5KX14,Dynamin 3	XP_007238905.1,-	PF00350,ynamin family;PF01031,ynamin central region;PF02212,ynamin GTPase effector domain;PF00169,PH domain	IPR019762,Dynamin, GTPase region, conserved site;IPR000375,Dynamin central domain;IPR020850,GTPase effector domain;IPR027417,P-loop containing nucleoside triphosphate hydrolase;IPR027741,Dynamin-1;IPR030381,Dynamin-type guanine nucleotide-binding (G) domain;IPR011993,PH-like domain superfamily;IPR022812,Dynamin superfamily;IPR003130,Dynamin GTPase effector;IPR001849,Pleckstrin homology domain;IPR…	-	GO:0003924,molecular_function,GTPase activity;GO:0072583,biological_process,clathrin-dependent endocytosis;GO:0005525,molecular_function,GTP binding;GO:0000166,molecular_function,nucleotide binding	-
153913	3.68951	2.8395	0.899011	0.398929	2.27721	2.14631	30.509	0.0025588	0.0125333	A0JMK3,Zgc:153913	NP_001073448.1,carboxypeptidase N subunit 2 precursor	PF13855,Leucine rich repeat;PF00560,Leucine Rich Repeat	IPR001611,Leucine-rich repeat;IPR000483,Cysteine-rich flanking region, C-terminal;IPR003591,Leucine-rich repeat, typical subtype;IPR032675,Leucine-rich repeat domain superfamily	KOG0619,FOG: Leucine rich repeat;COG4886,Leucine-rich repeat (LRR) protein	GO:0007409,biological_process,axonogenesis;GO:0005578,,;GO:0005615,cellular_component,extracellular space	-
cldn1	14.8536	15.2454	1.67701	1.30472	3.27065	2.5452	216.486	2.17e-05	0.00124793	Q90XQ8,Claudin	NP_571845.1,claudin-1 precursor	PF00822,PMP-22/EMP/MP20/Claudin family	IPR006187,Claudin;IPR017974,Claudin, conserved site;IPR003548,Claudin-1;IPR004031,PMP-22/EMP/MP20/Claudin superfamily	-	GO:0030054,cellular_component,cell junction;GO:0005923,cellular_component,bicellular tight junction;GO:0005198,molecular_function,structural molecule activity;GO:0005886,cellular_component,plasma membrane;GO:0016020,cellular_component,membrane;GO:0016021,cellular_component,integral component of membrane	K06087,ko04514,Cell adhesion molecules (CAMs);K06087,ko04670,Leukocyte transendothelial migration;K06087,ko04530,Tight junction;K06087,ko05160,Hepatitis C
znfl2a	73.6957	73.4072	260.878	210.876	-1.74328	7.3763	199.977	2.65e-05	0.00131896	F1QCE5,Zinc finger-like gene 2a	NP_919371.2,zinc finger-like gene 2	PF00096,Zinc finger, C2H2 type;PF12874,Zinc-finger of C2H2 type	IPR013087,Zinc finger C2H2-type;IPR036236,Zinc finger C2H2 superfamily	KOG1721,FOG: Zn-finger;COG5048,FOG: Zn-finger	GO:0003676,molecular_function,nucleic acid binding	-
154086	0.553663	0.510009	1.17757	1.32333	-1.30148	1.35483	22.02	0.00504125	0.0189288	Q08BA5,Zgc:154086	NP_001070795.1,RNA helicase Mov10l1	PF13087,AAA domain;PF13086,AAA domain;PF14444,S1-like	IPR025223,S1-like RNA binding domain;IPR014001,Helicase superfamily 1/2, ATP-binding domain;IPR027417,P-loop containing nucleoside triphosphate hydrolase	KOG1804,RNA helicase;COG1112,Superfamily I DNA and RNA helicases and helicase subunits	GO:0005575,cellular_component,cellular_component	-
ch73-40a17.3	2.67526	2.58791	1.04488	1.29178	1.09929	2.40858	23.0589	0.00456507	0.0177779	E7FDT4,Meprin A subunit	XP_009294699.1,meprin A subunit beta isoform X1	PF00008,-like domain;PF00629,MAM domain, meprin/A5/mu;PF01400,Astacin (Peptidase family M12A)	IPR008974,TRAF-like;IPR024079,Metallopeptidase, catalytic domain superfamily;IPR001506,Peptidase M12A;IPR006026,Peptidase, metallopeptidase;IPR013320,Concanavalin A-like lectin/glucanase domain superfamily;IPR034302,Meprin beta subunit;IPR000998,MAM domain;IPR000742,EGF-like domain;IPR008294,Meprin alpha/beta subunit	KOG3714,Meprin A metalloprotease;ENOG410ZPX7,-	GO:0006508,biological_process,proteolysis;GO:0016787,molecular_function,hydrolase activity;GO:0008237,molecular_function,metallopeptidase activity;GO:0016020,cellular_component,membrane;GO:0046872,molecular_function,metal ion binding;GO:0004222,molecular_function,metalloendopeptidase activity;GO:0008233,molecular_function,peptidase activity;GO:0008270,molecular_function,zinc ion binding;GO:001602…	K08606,ko04974,Protein digestion and absorption
ch73-40a17.4	0.733166	1.12372	0.0700415	0.303602	2.21686	0.58685	9.37054	0.0275986	0.0601833	X1WHU8,Si:ch73-40a17.4	XP_005171145.1,gastrula zinc finger protein XlCGF57.1-like;XP_017206631.1,-	PF00096,Zinc finger, C2H2 type;PF13912,C2H2-type zinc finger	IPR013087,Zinc finger C2H2-type;IPR036236,Zinc finger C2H2 superfamily	-	GO:0003676,molecular_function,nucleic acid binding	-
dkey-33c14.6	1.09601	0.958631	3.16054	1.73672	-1.30626	1.92663	15.0841	0.0112918	0.0320941	E7F7V9,Si:dkey-33c14.6	XP_002660736.2,gastrula zinc finger protein XlCGF57.1-like	PF00096,Zinc finger, C2H2 type;PF13894,C2H2-type zinc finger;PF12874,Zinc-finger of C2H2 type	IPR013087,Zinc finger C2H2-type;IPR036236,Zinc finger C2H2 superfamily	KOG1721,FOG: Zn-finger;COG5048,FOG: Zn-finger	GO:0003676,molecular_function,nucleic acid binding	-
mylk4a	3.16147	2.49643	0.596746	0.198387	2.7826	2.79395	30.6465	0.00253335	0.0124619	E7FFC0,Myosin light chain kinase family, member 4a	XP_695224.6,myosin light chain kinase 2, skeletal/cardiac muscle-like isoform X1	PF00069,Protein kinase domain	IPR011009,Protein kinase-like domain superfamily;IPR017441,Protein kinase, ATP binding site;IPR008271,Serine/threonine-protein kinase, active site;IPR000719,Protein kinase domain	ENOG410XRMJ,-;KOG0032,Ca2+/calmodulin-dependent protein kinase, EF-Hand protein superfamily	GO:0018105,biological_process,peptidyl-serine phosphorylation;GO:0035556,biological_process,intracellular signal transduction;GO:0004687,molecular_function,myosin light chain kinase activity;GO:0004672,molecular_function,protein kinase activity;GO:0005622,cellular_component,intracellular;GO:0006468,biological_process,protein phosphorylation;GO:0005524,molecular_function,ATP binding;GO:0018107,bio…	-
foxc1a	5.75337	4.88668	11.3702	17.3353	-1.50836	4.44709	31.5649	0.00237215	0.011972	A0A060W264,Uncharacterized protein	-	PF00250,orkhead domain	IPR018122,Fork head domain conserved site1;IPR001766,Fork head domain;IPR036390,Winged helix DNA-binding domain superfamily;IPR030456,Fork head domain conserved site 2;IPR036388,Winged helix-like DNA-binding domain superfamily	-	GO:0043565,molecular_function,sequence-specific DNA binding;GO:0006355,biological_process,regulation of transcription, DNA-templated;GO:0003700,molecular_function,DNA binding transcription factor activity;GO:0003677,molecular_function,DNA binding;GO:0005634,cellular_component,nucleus	-
ch211-241e1.3	0.532101	0.745755	0.0809883	0.13652	2.47241	0.789992	31.39	0.00233317	0.0118495	F1R9B8,Si:ch211-241e1.3	-	PF00054,Laminin G domain;PF02210,Laminin G domain;PF00053,Laminin EGF domain;PF06008,Laminin Domain I;PF06009,Laminin Domain II	IPR009254,Laminin alpha, domain I;IPR010307,Laminin domain II;IPR013320,Concanavalin A-like lectin/glucanase domain superfamily;IPR002049,Laminin EGF domain;IPR001791,Laminin G domain	KOG1836,Extracellular matrix glycoprotein Laminin subunits alpha and gamma;ENOG410XRDC,-	GO:0030334,biological_process,regulation of cell migration;GO:0045995,biological_process,regulation of embryonic development;GO:0007155,biological_process,cell adhesion;GO:0030155,biological_process,regulation of cell adhesion;GO:0005102,molecular_function,signaling receptor binding	-
znf521	1.76448	1.82203	0.269556	0.491074	2.15712	3.08032	39.2865	0.00144739	0.00899513	W5KPK8,Zinc finger protein 521	XP_007254672.1,-	PF00096,Zinc finger, C2H2 type;PF13912,C2H2-type zinc finger	IPR013087,Zinc finger C2H2-type;IPR036236,Zinc finger C2H2 superfamily	-	GO:0003676,molecular_function,nucleic acid binding	-
ch73-140j24.4	0.518578	0.492669	0.121714	0.101948	2.10738	0.459878	37.8953	0.0015049	0.00922326	E7F656,Si:ch73-140j24.4	XP_005171174.1,ch73-140j24.4	-	-	-	-	-
c8a	5.34498	4.98554	1.4296	1.18188	1.91994	2.71345	96.8876	0.000160259	0.00302761	F1R901,Complement component 8, alpha polypeptide	XP_009294923.1,complement component C8 alpha chain isoform X1	PF00057,Low-density lipoprotein receptor domain class A;PF01823,MAC/Perforin domain	IPR020863,Membrane attack complex component/perforin domain, conserved site;IPR020864,Membrane attack complex component/perforin (MACPF) domain;IPR000884,Thrombospondin type-1 (TSP1) repeat;IPR002172,Low-density lipoprotein (LDL) receptor class A repeat;IPR037565,Complement component C8 alpha chain;IPR036055,LDL receptor-like superfamily;IPR013032,EGF-like, conserved site;IPR001862,Membrane attac…	ENOG410IE8U,-;ENOG410Y5MF,-	GO:0006955,biological_process,immune response;GO:0006956,biological_process,complement activation;GO:0005579,cellular_component,membrane attack complex;GO:0003674,molecular_function,molecular_function	-
c8b	6.78509	7.67851	3.07078	1.47896	1.61699	3.41919	22.1382	0.00514019	0.0191058	A8HAJ8,Complement component 8, beta polypeptide	NP_001243652.1,complement component C8 beta chain precursor	PF00057,Low-density lipoprotein receptor domain class A;PF01823,MAC/Perforin domain	IPR020863,Membrane attack complex component/perforin domain, conserved site;IPR020864,Membrane attack complex component/perforin (MACPF) domain;IPR000884,Thrombospondin type-1 (TSP1) repeat;IPR002172,Low-density lipoprotein (LDL) receptor class A repeat;IPR036055,LDL receptor-like superfamily;IPR023415,Low-density lipoprotein (LDL) receptor class A, conserved site;IPR037566,Complement component C…	ENOG410Y2J1,-;ENOG410IE7H,-	GO:0006955,biological_process,immune response;GO:0006956,biological_process,complement activation;GO:0005579,cellular_component,membrane attack complex	K03998,ko05322,Systemic lupus erythematosus;K03998,ko05020,Prion diseases;K03998,ko04610,Complement and coagulation cascades;K03998,ko05146,Amoebiasis
exosc4	34.5937	31.3601	71.5519	67.2676	-1.13949	6.36984	104.002	0.000134661	0.00279109	Q6PBZ8,Exosc4 protein	NP_957033.1,exosome complex component RRP41	PF01138,3' exoribonuclease family, domain 1;PF03725,3' exoribonuclease family, domain 2	IPR020568,Ribosomal protein S5 domain 2-type fold;IPR001247,Exoribonuclease, phosphorolytic domain 1;IPR015847,Exoribonuclease, phosphorolytic domain 2;IPR027408,PNPase/RNase PH domain superfamily;IPR036345,Exoribonuclease, PH domain 2 superfamily	COG0689,RNase PH;KOG1068,Exosomal 3'-5' exoribonuclease complex, subunit Rrp41 and related exoribonucleases	GO:0004527,molecular_function,exonuclease activity;GO:0090305,biological_process,nucleic acid phosphodiester bond hydrolysis	K11600,ko03018,RNA degradation
mcoln3a	0.607785	0.674473	1.83353	1.38622	-1.38701	1.30445	22.897	0.00463503	0.0179388	E7FE44,Mucolipin 3a	XP_003197863.2,mucolipin-3 isoform X2	PF08016,Polycystin cation channel	IPR013122,Polycystin cation channel, PKD1/PKD2	KOG3733,Mucolipidin and related proteins (TRML subfamily of transient receptor potential proteins);ENOG410Z1HH,-	GO:0016021,cellular_component,integral component of membrane;GO:0016020,cellular_component,membrane	-
tubb2	5.20595	6.22936	0.58868	0.594704	3.20252	2.32596	178.331	3.53e-05	0.001453	F1QKY8,Tubulin beta chain	-	PF03953,Tubulin C-terminal domain;PF00091,Tubulin/FtsZ family, GTPase domain	IPR017975,Tubulin, conserved site;IPR018316,Tubulin/FtsZ, 2-layer sandwich domain;IPR003008,Tubulin/FtsZ, GTPase domain;IPR008280,Tubulin/FtsZ, C-terminal;IPR036525,Tubulin/FtsZ, GTPase domain superfamily;IPR037103,Tubulin/FtsZ, C-terminal domain superfamily;IPR013838,Beta tubulin, autoregulation binding site;IPR000217,Tubulin;IPR023123,Tubulin, C-terminal;IPR002453,Beta tubulin	KOG1375,Beta tubulin;COG5023,Tubulin	GO:0005874,cellular_component,microtubule;GO:0005737,cellular_component,cytoplasm;GO:0007010,biological_process,cytoskeleton organization;GO:0007017,biological_process,microtubule-based process;GO:0005856,cellular_component,cytoskeleton;GO:0005525,molecular_function,GTP binding;GO:0003924,molecular_function,GTPase activity;GO:0000166,molecular_function,nucleotide binding;GO:0005200,molecular_func…	-
dspa	50.1487	52.1249	112.747	116.99	-1.23519	9.4246	130.467	7.69e-05	0.00211902	F1RBA4,Desmoplakin a	-	PF00681,Plectin repeat	IPR035915,Plakin repeat superfamily;IPR018159,Spectrin/alpha-actinin;IPR001101,Plectin repeat;IPR028462,Desmoplakin	COG5069,Ca2+-binding actin-bundling protein fimbrin/plastin (EF-Hand superfamily);KOG0516,Dystonin, GAS (Growth-arrest-specific protein), and related proteins	GO:0098609,biological_process,cell-cell adhesion;GO:0005856,cellular_component,cytoskeleton;GO:0030054,cellular_component,cell junction;GO:0050839,molecular_function,cell adhesion molecule binding	-
pth1ra	1.00494	1.12746	0.108467	0.10448	3.24329	0.353885	73.3418	0.000315797	0.00402963	Q9PVD3,Parathyroid hormone 1 receptor a	NP_571432.1,parathyroid hormone/parathyroid hormone-related peptide receptor precursor	PF00002,7 transmembrane receptor (Secretin family);PF02793,Hormone receptor domain	IPR001879,GPCR, family 2, extracellular hormone receptor domain;IPR036445,GPCR family 2, extracellular hormone receptor domain superfamily;IPR000832,GPCR, family 2, secretin-like;IPR017981,GPCR, family 2-like;IPR002170,GPCR, family 2, parathyroid hormone receptor;IPR017983,GPCR, family 2, secretin-like, conserved site	KOG4564,Adenylate cyclase-coupled calcitonin receptor;ENOG410XRS2,-	GO:0007186,biological_process,G-protein coupled receptor signaling pathway;GO:0017046,molecular_function,peptide hormone binding;GO:0004888,molecular_function,transmembrane signaling receptor activity;GO:0035907,biological_process,dorsal aorta development;GO:0004871,molecular_function,signal transducer activity;GO:0007166,biological_process,cell surface receptor signaling pathway;GO:0004991,molec…	K04585,ko04961,Endocrine and other factor-regulated calcium reabsorption;K04585,ko04080,Neuroactive ligand-receptor interaction
myl13	343.713	374.344	17.5522	2.682	5.11454	7.24531	34.7338	0.00191411	0.0105401	Q7ZUB0,Atrial myosin light chain	NP_956810.1,uncharacterized protein LOC393488	-	IPR002048,EF-hand domain;IPR011992,EF-hand domain pair	KOG0030,Myosin essential light chain, EF-Hand protein superfamily;COG5126,Ca2+-binding protein (EF-Hand superfamily)	GO:0005575,cellular_component,cellular_component;GO:0005509,molecular_function,calcium ion binding	-
aqp1a.1	5.62792	5.1814	0	0	11.1771	1.66736	350.186	3.8e-05	0.00149815	Q6NZ72,Aquaporin 1a	NP_996942.1,aquaporin 1	PF00230,Major intrinsic protein	IPR023271,Aquaporin-like;IPR000425,Major intrinsic protein;IPR034294,Aquaporin transporter;IPR022357,Major intrinsic protein, conserved site	KOG0223,Aquaporin (major intrinsic protein family);COG0580,Glycerol uptake facilitator and related permeases (Major Intrinsic Protein Family)	GO:0035379,molecular_function,carbon dioxide transmembrane transporter activity;GO:0008519,molecular_function,ammonium transmembrane transporter activity;GO:0006833,biological_process,water transport;GO:0055085,biological_process,transmembrane transport;GO:0072488,biological_process,ammonium transmembrane transport;GO:0015696,biological_process,ammonium transport;GO:0015670,biological_process,car…	K09864,ko04976,Bile secretion;K09864,ko04924,Renin secretion;K09864,ko04964,Proximal tubule bicarbonate reclamation
wnt9a	4.25568	3.65217	1.87101	1.32292	1.24685	1.68547	20.2175	0.0060467	0.0211591	B6V3E1,Protein Wnt	XP_005163718.1,protein Wnt-9a isoform X1	PF00110,wnt family	IPR013303,Wnt-9a protein;IPR018161,Wnt protein, conserved site;IPR005817,Wnt	KOG3913,Wnt family of developmental regulators;ENOG410XQZ1,-	GO:0005578,,;GO:0016055,biological_process,Wnt signaling pathway;GO:0005102,molecular_function,signaling receptor binding;GO:0060037,biological_process,pharyngeal system development;GO:0007275,biological_process,multicellular organism development;GO:0048701,biological_process,embryonic cranial skeleton morphogenesis;GO:0048702,biological_process,embryonic neurocranium morphogenesis;GO:0060218,bio…	-
egfra	2.76116	2.78805	1.5237	0.71237	1.26024	3.57443	13.2391	0.0145935	0.0383	A0A0R4IFV9,Receptor protein-tyrosine kinase	-	PF14843,rowth factor receptor domain IV;PF00757,urin-like cysteine rich region;PF01030,Receptor L domain;PF07714,Protein tyrosine kinase	IPR032778,Growth factor receptor domain 4;IPR001245,Serine-threonine/tyrosine-protein kinase, catalytic domain;IPR006212,Furin-like repeat;IPR000494,Receptor L-domain;IPR016245,Tyrosine protein kinase, EGF/ERB/XmrK receptor;IPR020635,Tyrosine-protein kinase, catalytic domain;IPR009030,Growth factor receptor cysteine-rich domain superfamily;IPR011009,Protein kinase-like domain superfamily;IPR01744…	-	GO:0004713,molecular_function,protein tyrosine kinase activity;GO:0018108,biological_process,peptidyl-tyrosine phosphorylation;GO:0035556,biological_process,intracellular signal transduction;GO:0004716,molecular_function,signal transducer, downstream of receptor, with protein tyrosine kinase activity;GO:0016020,cellular_component,membrane;GO:0016301,molecular_function,kinase activity;GO:0004714,m…	-
LOC100331480	0.970041	0.921265	4.07698	2.23188	-1.79103	2.9059	33.704	0.00204827	0.0109648	A0A0G2KJ16,Patched domain containing 3	XP_002667290.4,patched domain-containing protein 3-like	PF02460,Patched family	IPR000731,Sterol-sensing domain;IPR003392,Protein patched/dispatched	-	GO:0016021,cellular_component,integral component of membrane;GO:0016020,cellular_component,membrane	-
gata6	7.14176	6.19039	13.9518	22.0717	-1.51143	5.17877	30.4441	0.00257093	0.0125689	Q6NW63,GATA-binding protein 6	NP_001313293.1,-;XP_017214444.1,-;NP_571632.2,transcription factor GATA-6	PF00320,ATA zinc finger;PF05349,ATA-type transcription activator, N-terminal	IPR008013,GATA-type transcription activator, N-terminal;IPR016375,Transcription factor GATA-4/5/6;IPR000679,Zinc finger, GATA-type;IPR013088,Zinc finger, NHR/GATA-type	COG5641,GATA Zn-finger-containing transcription factor;KOG1601,GATA-4/5/6 transcription factors	GO:0006366,biological_process,transcription by RNA polymerase II;GO:0003007,biological_process,heart morphogenesis;GO:0001228,molecular_function,transcriptional activator activity, RNA polymerase II transcription regulatory region sequence-specific DNA binding;GO:0048565,biological_process,digestive tract development;GO:0005667,cellular_component,transcription factor complex;GO:0060975,biological…	-
tnk2b	0.902997	0.940947	0.184918	0.151733	2.38816	1.86968	95.2456	0.000167117	0.00306765	A0A0R4IH27,Tyrosine kinase, non-receptor, 2b	XP_001919038.4,-	PF14604,Variant SH3 domain;PF07714,Protein tyrosine kinase;PF09027,TPase binding;PF11555,R receptor inhibitor Mig-6	IPR021619,Mig-6 domain;IPR001245,Serine-threonine/tyrosine-protein kinase, catalytic domain;IPR015116,Cdc42 binding domain-like;IPR037085,Cdc42 binding domain-like superfamily;IPR020635,Tyrosine-protein kinase, catalytic domain;IPR011009,Protein kinase-like domain superfamily;IPR036028,SH3-like domain superfamily;IPR017441,Protein kinase, ATP binding site;IPR008266,Tyrosine-protein kinase, active…	-	GO:0018108,biological_process,peptidyl-tyrosine phosphorylation;GO:0004713,molecular_function,protein tyrosine kinase activity;GO:0006468,biological_process,protein phosphorylation;GO:0005524,molecular_function,ATP binding;GO:0004672,molecular_function,protein kinase activity	-
tfr1a	6.76872	5.42905	0.184073	0.13639	5.18577	4.6354	558.418	2.07e-06	0.000567492	Q5MPX4,Transferrin receptor 1a	NP_001009917.1,transferrin receptor protein 1;XP_005163723.1,-	PF04253,Transferrin receptor-like dimerisation domain;PF04389,Peptidase family M28;PF02225,PA domain	IPR007365,Transferrin receptor-like, dimerisation domain;IPR007484,Peptidase M28;IPR036757,Transferrin receptor-like, dimerisation domain superfamily;IPR003137,PA domain;IPR037324,Transferrin receptor protein 1/2, PA domain	COG2234,Predicted aminopeptidases;KOG2195,Transferrin receptor and related proteins containing the protease-associated (PA) domain	GO:0035162,biological_process,embryonic hemopoiesis;GO:0005623,cellular_component,cell;GO:0033572,biological_process,transferrin transport;GO:0006879,biological_process,cellular iron ion homeostasis;GO:0016020,cellular_component,membrane;GO:0030218,biological_process,erythrocyte differentiation;GO:0033570,molecular_function,transferrin transmembrane transporter activity;GO:0016021,cellular_compon…	K06503,ko04640,Hematopoietic cell lineage;K06503,ko04066,HIF-1 signaling pathway;K06503,ko04145,Phagosome;K06503,ko04144,Endocytosis
phb2a	47.461	44.3297	22.2322	18.6104	1.10507	5.63576	80.5851	0.000251313	0.00369569	Q6PC13,Prohibitin 2	NP_955975.1,prohibitin 2a;XP_017213168.1,-	PF01145,SPFH domain / Band 7 family	IPR000163,Prohibitin;IPR001107,Band 7 domain;IPR036013,Band 7/SPFH domain superfamily	KOG3090,Prohibitin-like protein;COG0330,Membrane protease subunits, stomatin/prohibitin homologs	GO:0016020,cellular_component,membrane	-
ch1073-184j22.2	0.635668	0.653667	0.11571	0.120745	2.36876	-0.0741328	37.9939	0.00149593	0.00920644	F1Q5V7,Si:ch1073-184j22.2	XP_001344248.3,dual specificity protein phosphatase 18 isoform X1	PF00782,ual specificity phosphatase, catalytic domain	IPR020420,Atypical dual specificity phosphatase, subfamily B;IPR029021,Protein-tyrosine phosphatase-like;IPR016130,Protein-tyrosine phosphatase, active site;IPR000340,Dual specificity phosphatase, catalytic domain;IPR020422,Dual specificity protein phosphatase domain;IPR000387,Tyrosine specific protein phosphatases domain;IPR020417,Atypical dual specificity phosphatase;IPR024950,Dual specificity …	KOG1718,Dual specificity phosphatase;COG2453,Predicted protein-tyrosine phosphatase	GO:0008138,molecular_function,protein tyrosine/serine/threonine phosphatase activity;GO:0004725,molecular_function,protein tyrosine phosphatase activity;GO:0035335,biological_process,peptidyl-tyrosine dephosphorylation;GO:0000188,biological_process,inactivation of MAPK activity;GO:0006470,biological_process,protein dephosphorylation;GO:0017017,molecular_function,MAP kinase tyrosine/serine/threoni…	-
proca	1.22214	1.36652	0.111989	0	4.45783	0.194939	21.9635	0.0052274	0.0193175	F1R2A5,Protein C	-	PF00089,Trypsin;PF00008,-like domain;PF00594,Vitamin K-dependent carboxylation/gamma-carboxyglutamic (GLA) domain	IPR017857,Coagulation factor-like, Gla domain superfamily;IPR018114,Serine proteases, trypsin family, histidine active site;IPR001254,Serine proteases, trypsin domain;IPR033116,Serine proteases, trypsin family, serine active site;IPR000294,Gamma-carboxyglutamic acid-rich (GLA) domain;IPR009003,Peptidase S1, PA clan;IPR001881,EGF-like calcium-binding domain;IPR000152,EGF-type aspartate/asparagine …	COG5640,Secreted trypsin-like serine protease;ENOG410IJRM,-	GO:0006508,biological_process,proteolysis;GO:0016787,molecular_function,hydrolase activity;GO:0007596,biological_process,blood coagulation;GO:0005509,molecular_function,calcium ion binding;GO:0004252,molecular_function,serine-type endopeptidase activity;GO:0008233,molecular_function,peptidase activity;GO:0008236,molecular_function,serine-type peptidase activity;GO:0005576,cellular_component,extra…	-
parla	0.842991	0.681763	0.397706	0.211359	1.26463	-0.100565	8.07547	0.035163	0.0720891	B8JLG6,Presenilin-associated, rhomboid-like a	-	PF01694,Rhomboid family	IPR022764,Peptidase S54, rhomboid domain;IPR035952,Rhomboid-like superfamily	KOG2980,Integral membrane protease of the rhomboid family involved in different forms of regulated intramembrane proteolysis;COG0705,Uncharacterized membrane protein (homolog of Drosophila rhomboid)	GO:0006508,biological_process,proteolysis;GO:0004252,molecular_function,serine-type endopeptidase activity;GO:0016021,cellular_component,integral component of membrane;GO:0016020,cellular_component,membrane	-
mb21d2	1.63535	2.05923	0.524485	0.0947264	2.53576	1.59621	12.3657	0.0166245	0.0418436	B8JLG8,Mab-21 domain-containing 2	XP_692664.2,protein MB21D2	PF03281,Mab-21 protein	IPR024810,Mab-21 domain	KOG3963,Mab-21-like cell fate specification proteins;ENOG410XNRJ,-	-	-
tmem125b	0.488596	0.660976	0.238218	0.234798	1.21323	0.779614	12.8987	0.0150282	0.0390871	X1WC16,Transmembrane protein 125b	NP_001107930.2,uncharacterized protein LOC797385;XP_017214556.1,-	PF15109,TMEM125 protein family	IPR028165,TMEM125 protein family	ENOG410IZE5,-;ENOG4111SNN,-	GO:0003674,molecular_function,molecular_function;GO:0016021,cellular_component,integral component of membrane;GO:0016020,cellular_component,membrane	-
fzr1b	1.97014	1.86502	0.814765	0.285389	1.75273	1.4274	12.3372	0.0166972	0.0419519	E7FF93,Fizzy/cell division cycle 20-related 1b	XP_005163308.1,-;XP_003197866.1,fizzy-related protein homolog isoform X1	PF12894,Anaphase-promoting complex subunit 4 WD40 domain;PF00400,WD domain, G-beta repeat	IPR019775,WD40 repeat, conserved site;IPR033010,The WD repeat Cdc20/Fizzy family;IPR017986,WD40-repeat-containing domain;IPR024977,Anaphase-promoting complex subunit 4, WD40 domain;IPR036322,WD40-repeat-containing domain superfamily;IPR015943,WD40/YVTN repeat-like-containing domain superfamily;IPR001680,WD40 repeat	KOG0305,Anaphase promoting complex, Cdc20, Cdh1, and Ama1 subunits;ENOG410XQ8I,-	GO:1904668,biological_process,positive regulation of ubiquitin protein ligase activity;GO:0097027,molecular_function,ubiquitin-protein transferase activator activity;GO:0010997,molecular_function,anaphase-promoting complex binding	-
ch73-182a11.2	0.85595	0.873778	0.0235782	0.0113558	5.52049	0.803371	145.524	5.86e-05	0.00185493	X1WB88,Si:ch73-182a11.2	XP_694685.3,importin-13 isoform X1	PF08389,xportin 1-like protein;PF03810,Importin-beta N-terminal domain	IPR016024,Armadillo-type fold;IPR011989,Armadillo-like helical;IPR001494,Importin-beta, N-terminal domain;IPR013598,Exportin-1/Importin-beta-like	ENOG410XT8Y,-;KOG2022,Nuclear transport receptor LGL2 (importin beta superfamily)	GO:0008536,molecular_function,Ran GTPase binding;GO:0005634,cellular_component,nucleus;GO:0006886,biological_process,intracellular protein transport	-
ch73-344o19.1	1.00429	1.2737	0	0.0108589	7.31877	0.266618	96.8858	0.000162516	0.00303775	U3JAH7,Si:ch73-344o19.1	XP_005163310.1,flocculation protein FLO11-like	-	-	-	GO:0016021,cellular_component,integral component of membrane;GO:0016020,cellular_component,membrane	-
zp3b	0.435876	0.346622	0.595065	1.27376	-1.33537	0.265582	6.65498	0.0488336	0.0926335	B8JLB0,Zona pellucida glycoprotein 3b	-	PF00100,Zona pellucida-like domain	IPR001507,Zona pellucida domain	ENOG4110QZC,-;ENOG410KHSP,-	GO:0032190,molecular_function,acrosin binding;GO:2000344,biological_process,positive regulation of acrosome reaction;GO:0035803,biological_process,egg coat formation;GO:0007339,biological_process,binding of sperm to zona pellucida;GO:0031012,cellular_component,extracellular matrix	-
arl14	1.25065	1.93358	0.445672	0.321969	1.98592	0.0809571	20.6577	0.00577698	0.0205862	B8JLB2,ADP-ribosylation factor-like 14	NP_001093453.1,ADP-ribosylation factor-like protein 14	PF00025,ADP-ribosylation factor family	IPR006689,Small GTPase superfamily, ARF/SAR type;IPR005225,Small GTP-binding protein domain;IPR024156,Small GTPase superfamily, ARF type;IPR027417,P-loop containing nucleoside triphosphate hydrolase	COG1100,GTPase SAR1 and related small G proteins;KOG0070,GTP-binding ADP-ribosylation factor Arf1	GO:0005525,molecular_function,GTP binding;GO:0000166,molecular_function,nucleotide binding;GO:0005622,cellular_component,intracellular	-
nos1apb	0.410388	0.322908	0.00940132	0.0181116	4.60641	-0.0433105	75.589	0.000293547	0.00390082	U3JAK8,Nitric oxide synthase 1	XP_002660758.2,carboxyl-terminal PDZ ligand of neuronal nitric oxide synthase protein isoform X2	PF00640,Phosphotyrosine interaction domain (PTB/PID)	IPR006020,PTB/PI domain;IPR011993,PH-like domain superfamily	-	-	-
ch211-13f8.2	0.761501	0.965778	0.0213698	0	6.14315	-0.0288478	59.5875	0.000542344	0.00518349	A8E7A8,Si:ch211-13f8.2	-	PF13704,lycosyl transferase family 2;PF01755,lycosyltransferase family 25 (LPS biosynthesis protein)	IPR002654,Glycosyl transferase, family 25;IPR029044,Nucleotide-diphospho-sugar transferases	ENOG410XQQN,-;KOG4179,Lysyl hydrolase/glycosyltransferase family 25	-	-
dkeyp-106c3.1	0.546043	0.491718	0.231391	0.109072	1.55456	1.68759	15.9783	0.0100845	0.0297162	U3JA62,Si:dkeyp-106c3.1	-	PF00094,von Willebrand factor type D domain	IPR001846,von Willebrand factor, type D domain	-	GO:0005575,cellular_component,cellular_component;GO:0008150,biological_process,biological_process;GO:0003674,molecular_function,molecular_function	-
fc46h12	4.73676	6.30779	0.232621	0.384123	4.07143	1.02725	87.1868	0.000209321	0.00338708	A0A0G2KP17,Wu:fc46h12	NP_001278276.1,fc46h12 precursor	-	-	-	-	-
ephb3a	7.96554	8.08631	13.1497	19.4933	-1.09965	5.84956	21.9356	0.00524153	0.0193387	B8JKB8,Eph receptor B3a	-	PF00041,ibronectin type III domain;PF14575,phrin type-A receptor 2 transmembrane domain;PF01404,phrin receptor ligand binding domain;PF07714,Protein tyrosine kinase	IPR013783,Immunoglobulin-like fold;IPR003961,Fibronectin type III;IPR001245,Serine-threonine/tyrosine-protein kinase, catalytic domain;IPR034245,Ephrin type-B receptor 3, ligand binding domain;IPR001090,Ephrin receptor ligand binding domain;IPR036116,Fibronectin type III superfamily;IPR016257,Ephrin receptor type-A /type-B;IPR020635,Tyrosine-protein kinase, catalytic domain;IPR009030,Growth facto…	COG0515,Serine/threonine protein kinase;KOG0196,Tyrosine kinase, EPH (ephrin) receptor family	GO:0016301,molecular_function,kinase activity;GO:0018108,biological_process,peptidyl-tyrosine phosphorylation;GO:0005003,molecular_function,ephrin receptor activity;GO:0048013,biological_process,ephrin receptor signaling pathway;GO:0007169,biological_process,transmembrane receptor protein tyrosine kinase signaling pathway;GO:0016310,biological_process,phosphorylation;GO:0005524,molecular_function…	-
pcolce2a	0.227602	0.279035	1.1071	2.10206	-2.73745	1.05312	33.6225	0.00205944	0.0110092	X1WD58,Procollagen C-endopeptidase enhancer 2a	XP_009295891.1,procollagen C-endopeptidase enhancer 2	PF00431,CUB domain;PF01759,UNC-6/NTR/C345C module	IPR008993,Tissue inhibitor of metalloproteinases-like, OB-fold;IPR035914,Spermadhesin, CUB domain superfamily;IPR001134,Netrin domain;IPR000859,CUB domain;IPR035814,Procollagen C-endopeptidase enhancer, NTR domain;IPR018933,Netrin module, non-TIMP type	ENOG410IEMJ,-;ENOG410Y9AW,-	GO:0005576,cellular_component,extracellular region	-
LOC103909784	0.355257	0.205969	0.549746	0.592646	-1.09433	1.80387	10.6053	0.0219542	0.05113	A0A146TDF2,Gag-pol fusion polyprotein	-	PF05380,Pao retrotransposon peptidase	IPR001584,Integrase, catalytic core;IPR008042,Retrotransposon, Pao;IPR012337,Ribonuclease H-like superfamily	-	GO:0015074,biological_process,DNA integration	-
anxa13l	2.5164	2.44051	0.027693	0.106701	5.08683	1.09148	77.0922	0.000297673	0.00392738	A8E7L0,Annexin	-	PF00191,Annexin	IPR037104,Annexin superfamily;IPR001464,Annexin;IPR018252,Annexin repeat, conserved site;IPR018502,Annexin repeat	KOG0819,Annexin;ENOG410XPUN,-	GO:0005544,molecular_function,calcium-dependent phospholipid binding;GO:0005575,cellular_component,cellular_component;GO:0005509,molecular_function,calcium ion binding	-
dmbx1a	4.74075	4.17748	7.69752	9.92271	-1.055	3.2449	22.5066	0.00484802	0.0184904	A4IG24,Diencephalon/mesencephalon homeobox 1a	NP_835457.2,diencephalon/mesencephalon homeobox protein 1-A isoform Mbx-S;XP_017213101.1,-	PF03826,OAR domain;PF00046,Homeobox domain	IPR017970,Homeobox, conserved site;IPR001356,Homeobox domain;IPR009057,Homeobox-like domain superfamily;IPR003654,OAR domain	KOG0490,Transcription factor, contains HOX domain;ENOG410YIJ3,-	GO:0043565,molecular_function,sequence-specific DNA binding;GO:0006355,biological_process,regulation of transcription, DNA-templated;GO:0003677,molecular_function,DNA binding;GO:0007275,biological_process,multicellular organism development;GO:0005634,cellular_component,nucleus	-
evi5a	0.472401	0.694159	0.054856	0.0352266	3.60599	-0.265786	50.0408	0.000787433	0.00631517	F1RA30,Ecotropic viral integration site 5a	XP_009296272.1,ecotropic viral integration site 5 protein homolog isoform X1	PF00566,Rab-GTPase-TBC domain	IPR035969,Rab-GTPase-TBC domain superfamily;IPR000195,Rab-GTPase-TBC domain;IPR031214,Ecotropic viral integration site 5 protein	ENOG410YWJY,-;KOG4436,Predicted GTPase activator NB4S/EVI5 (contains TBC domain)/Calmodulin-binding protein Pollux (contains PTB and TBC domains)	GO:0043547,biological_process,positive regulation of GTPase activity;GO:0005096,molecular_function,GTPase activator activity;GO:0043087,biological_process,regulation of GTPase activity	-
gfi1aa	0.350984	0.35611	4.42837	2.26184	-3.28759	1.45362	61.4526	0.000504132	0.00501969	F1RBA7,Growth factor-independent 1A transcription repressor a	-	PF00096,Zinc finger, C2H2 type;PF13912,C2H2-type zinc finger	IPR013087,Zinc finger C2H2-type;IPR029840,Zinc finger protein Gfi-1/1b;IPR036236,Zinc finger C2H2 superfamily	KOG1721,FOG: Zn-finger;COG5048,FOG: Zn-finger	GO:0030097,biological_process,hemopoiesis;GO:0060215,biological_process,primitive hemopoiesis;GO:0051569,biological_process,regulation of histone H3-K4 methylation;GO:0006355,biological_process,regulation of transcription, DNA-templated;GO:0003676,molecular_function,nucleic acid binding;GO:0030218,biological_process,erythrocyte differentiation	-
tyw3	5.53863	4.88087	11.3928	12.0854	-1.24033	3.61806	54.4991	0.000643476	0.00566515	W5KGG5,tRNA-yW synthesizing protein 3 homolog	-	PF02676,Methyltransferase TYW3	IPR036602,tRNA wybutosine-synthesizing-like superfamily;IPR003827,tRNA wybutosine-synthesizing protein	-	-	-
penka	0.997147	1.1996	0.0319802	0.246438	2.87026	-0.10098	12.6124	0.0160126	0.0408787	A8E7S2,Proenkephalin a	NP_956377.2,proenkephalin-A precursor	PF01160,Vertebrate endogenous opioids neuropeptide	IPR000703,Proenkephalin A;IPR006024,Opioid neuropeptide precursor	ENOG410IJUY,-;ENOG4110ZYD,-	GO:0005184,molecular_function,neuropeptide hormone activity;GO:0010469,biological_process,regulation of signaling receptor activity;GO:0007268,biological_process,chemical synaptic transmission;GO:0030425,cellular_component,dendrite;GO:0043025,cellular_component,neuronal cell body;GO:0031628,molecular_function,opioid receptor binding;GO:0007218,biological_process,neuropeptide signaling pathway;GO:…	-
greb1l	17.3184	15.4775	37.9204	54.655	-1.57262	8.20154	48.1636	0.000905067	0.00680563	B8JKP6,Growth regulation by estrogen in breast cancer-like	XP_001344452.4,GREB1-like protein;XP_009296315.1,-	PF15782,ene regulated by oestrogen in breast cancer	IPR028422,GREB1;IPR024840,GREB1-like	ENOG410IF9T,-;ENOG410Z1PN,-	GO:0048793,biological_process,pronephros development;GO:0001822,biological_process,kidney development;GO:0007275,biological_process,multicellular organism development;GO:0016021,cellular_component,integral component of membrane;GO:0016020,cellular_component,membrane	-
prtfdc1	4.49175	4.25698	11.9405	9.85694	-1.37949	3.94813	80.0754	0.000255218	0.00370946	Q6IQG6,Hypoxanthine phosphoribosyltransferase	NP_955812.2,phosphoribosyl transferase domain containing 1	PF00156,Phosphoribosyl transferase domain	IPR005904,Hypoxanthine phosphoribosyl transferase;IPR029057,Phosphoribosyltransferase-like;IPR000836,Phosphoribosyltransferase domain	KOG3367,Hypoxanthine-guanine phosphoribosyltransferase;COG0634,Hypoxanthine-guanine phosphoribosyltransferase	GO:0016757,molecular_function,transferase activity, transferring glycosyl groups;GO:0009116,biological_process,nucleoside metabolic process;GO:0052657,molecular_function,guanine phosphoribosyltransferase activity;GO:0005737,cellular_component,cytoplasm;GO:0016740,molecular_function,transferase activity;GO:0046872,molecular_function,metal ion binding;GO:0032264,biological_process,IMP salvage;GO:00…	-
dpp6b	0.512873	0.378042	0.182061	0.180109	1.22866	0.583522	12.5212	0.0159116	0.04073	E7F5R8,Dipeptidyl-peptidase 6b	XP_005163346.1,dipeptidyl aminopeptidase-like protein 6 isoform X1	PF00930,ipeptidyl peptidase IV (DPP IV) N-terminal region;PF00326,Prolyl oligopeptidase family	IPR002469,Dipeptidylpeptidase IV, N-terminal domain;IPR001375,Peptidase S9, prolyl oligopeptidase, catalytic domain;IPR029058,Alpha/Beta hydrolase fold;IPR038554,Dipeptidylpeptidase IV, N-terminal domain superfamily	COG1506,Dipeptidyl aminopeptidases/acylaminoacyl-peptidases;KOG2100,Dipeptidyl aminopeptidase	GO:0008236,molecular_function,serine-type peptidase activity;GO:0006508,biological_process,proteolysis;GO:0016021,cellular_component,integral component of membrane;GO:0016020,cellular_component,membrane	-
prkag2b	0.543606	0.477627	0.0943614	0.0242382	3.0453	0.108416	24.3751	0.00418297	0.0168004	F1QRT4,Protein kinase, AMP-activated, gamma 2 non-catalytic subunit b	XP_696730.4,5'-AMP-activated protein kinase subunit gamma-1 isoform X1	PF00571,CBS domain	IPR000644,CBS domain	KOG1764,5'-AMP-activated protein kinase, gamma subunit;COG0517,FOG: CBS domain	-	-
cfap57	4.46659	5.16005	1.59254	0.780002	1.96842	3.33594	33.107	0.00213212	0.0112292	E7FF14,Cilia and flagella-associated protein 57	XP_001345204.5,-	PF00400,WD domain, G-beta repeat	IPR036322,WD40-repeat-containing domain superfamily;IPR015943,WD40/YVTN repeat-like-containing domain superfamily;IPR019775,WD40 repeat, conserved site;IPR001680,WD40 repeat;IPR017986,WD40-repeat-containing domain	ENOG410XREK,-;ENOG410IEIB,-	GO:0016021,cellular_component,integral component of membrane;GO:0016020,cellular_component,membrane	-
LOC100331996	1.382	4.25996	0.70917	0.540791	2.11481	2.41618	13.4022	0.014253	0.0377276	A0A146RK93,Fimbriae recombinase	-	-	IPR011010,DNA breaking-rejoining enzyme, catalytic core	-	GO:0003677,molecular_function,DNA binding	-
leprot	1.76097	2.60724	0.995675	0.987288	1.07253	1.33311	11.0255	0.0202262	0.0482572	A0A1S3QYH9,leptin receptor gene-related protein isoform X1	XP_014044961.1,leptin receptor gene-related protein isoform X1	-	IPR007262,Vacuolar protein sorting 55	-	GO:0016021,cellular_component,integral component of membrane;GO:0016020,cellular_component,membrane	-
LOC101882511	1.84045	1.59196	0.561702	0.375989	1.81205	2.39154	49.5965	0.000809716	0.00639129	Q9PUC2,Crestin	-	-	-	-	GO:0005575,cellular_component,cellular_component;GO:0003674,molecular_function,molecular_function	-
pimr55	0.578656	0.84883	0.391294	0.2563	1.08117	0.638429	7.49574	0.0398619	0.0793635	E9QED0,Pim proto-oncogene, serine/threonine kinase,-related 55	-	PF00069,Protein kinase domain	IPR017348,Serine/threonine-protein kinase pim-1/2/3;IPR011009,Protein kinase-like domain superfamily;IPR017441,Protein kinase, ATP binding site;IPR008271,Serine/threonine-protein kinase, active site;IPR000719,Protein kinase domain	COG0515,Serine/threonine protein kinase;KOG0583,Serine/threonine protein kinase	GO:0007346,biological_process,regulation of mitotic cell cycle;GO:0043066,biological_process,negative regulation of apoptotic process;GO:0005737,cellular_component,cytoplasm;GO:0046777,biological_process,protein autophosphorylation;GO:0004672,molecular_function,protein kinase activity;GO:0006468,biological_process,protein phosphorylation;GO:0000166,molecular_function,nucleotide binding;GO:0005524…	-
f3b	2.51083	2.35002	1.33275	0.925993	1.04563	1.90777	16.1894	0.00958285	0.0287087	B0UY88,Coagulation factor IIIb	NP_001017728.2,coagulation factor IIIb precursor	PF01108,Tissue factor;PF09294,Interferon-alpha/beta receptor, fibronectin type III	IPR003961,Fibronectin type III;IPR015373,Interferon/interleukin receptor domain;IPR001187,Tissue factor;IPR036116,Fibronectin type III superfamily;IPR013783,Immunoglobulin-like fold	ENOG4111MW4,-;ENOG410IYA1,-	GO:0019221,biological_process,cytokine-mediated signaling pathway;GO:0001944,biological_process,vasculature development;GO:0007596,biological_process,blood coagulation;GO:0005886,cellular_component,plasma membrane;GO:0016020,cellular_component,membrane;GO:0004896,molecular_function,cytokine receptor activity;GO:0016021,cellular_component,integral component of membrane	K03901,ko04610,Complement and coagulation cascades;K03901,ko04933,AGE-RAGE signaling pathway in diabetic complications
col11a1b	37.7746	40.3027	6.50115	1.89233	3.17568	7.30031	31.5616	0.0023727	0.011972	D6MUD3,Collagen type XI alpha-1b	NP_001171883.1,collagen alpha-1(XI) chain	PF01391,Collagen triple helix repeat (20 copies);PF01410,ibrillar collagen C-terminal domain	IPR008160,Collagen triple helix repeat;IPR001791,Laminin G domain;IPR013320,Concanavalin A-like lectin/glucanase domain superfamily;IPR000885,Fibrillar collagen, C-terminal	ENOG410XNMM,-;KOG3544,Collagens (type IV and type XIII), and related proteins	GO:0005581,cellular_component,collagen trimer;GO:0005201,molecular_function,extracellular matrix structural constituent	K19721,ko04974,Protein digestion and absorption
LOC100001444	0.990352	0.680027	2.29074	1.39531	-1.19753	1.47371	11.0173	0.0203947	0.0485458	A0A0G2L2Z5,Uncharacterized protein	XP_001922970.1,-;NP_001155074.1,uncharacterized protein LOC100001444;XP_005162060.1,-	-	-	-	-	-
sh3glb1b	12.8649	12.5383	8.6126	3.5878	1.00938	4.10983	6.80334	0.0471763	0.0902898	A0A0R4IS36,SH3-domain GRB2-like endophilin B1b	XP_009296537.1,SH3-domain GRB2-like endophilin B1 isoform X1	PF14604,Variant SH3 domain;PF03114,BAR domain	IPR036028,SH3-like domain superfamily;IPR001452,SH3 domain;IPR027267,AH/BAR domain superfamily;IPR004148,BAR domain;IPR028503,Endophilin-B1	-	GO:0005737,cellular_component,cytoplasm	-
arhgef4	10.3178	10.6726	4.4643	3.00614	1.43245	6.34694	59.3114	0.00055563	0.0052592	E7FAH9,Rho guanine nucleotide exchange factor	XP_009296715.1,rho guanine nucleotide exchange factor 4 isoform X4	PF00621,RhoGEF domain;PF00018,SH3 domain;PF00169,PH domain	IPR001331,Guanine-nucleotide dissociation stimulator, CDC24, conserved site;IPR001849,Pleckstrin homology domain;IPR011993,PH-like domain superfamily;IPR036028,SH3-like domain superfamily;IPR035899,Dbl homology (DH) domain superfamily;IPR001452,SH3 domain;IPR000219,Dbl homology (DH) domain	ENOG410ITS0,-;ENOG410XQDV,-	GO:0035556,biological_process,intracellular signal transduction;GO:0005085,molecular_function,guanyl-nucleotide exchange factor activity;GO:0065009,biological_process,regulation of molecular function;GO:0035023,biological_process,regulation of Rho protein signal transduction;GO:0005622,cellular_component,intracellular;GO:0005089,molecular_function,Rho guanyl-nucleotide exchange factor activity	-
dkeyp-13a3.10	1.62097	1.7817	3.95923	2.82377	-1.05359	1.81363	15.9362	0.0098938	0.0293042	A0A0A0MPR8,Si:dkeyp-13a3.10	-	-	IPR037055,MHC class I-like antigen recognition-like superfamily;IPR011162,MHC classes I/II-like antigen recognition protein	ENOG4110RQX,-;ENOG410KH1W,-	GO:0016021,cellular_component,integral component of membrane;GO:0016020,cellular_component,membrane	-
fam131a	0.438673	0.688614	0.130072	0.0984431	2.23151	-0.185251	23.6221	0.0043328	0.0171799	A9JRG1,Family with sequence similarity 131, member A	NP_001108051.1,uncharacterized protein LOC100136860	PF15010,Putative cell signalling	IPR026782,Protein FAM131	ENOG4110T9Z,-;ENOG410KFII,-	GO:0005575,cellular_component,cellular_component;GO:0008150,biological_process,biological_process;GO:0003674,molecular_function,molecular_function	-
pbx1a	6.07651	5.78779	0.688281	0.432057	3.34505	3.24894	174.071	3.88e-05	0.00150864	Q9I9B7,Pbx1a homeodomain protein	NP_571689.1,pre-B-cell leukemia homeobox 1a isoform 1	PF03792,PBC domain;PF00046,Homeobox domain	IPR017970,Homeobox, conserved site;IPR001356,Homeobox domain;IPR009057,Homeobox-like domain superfamily;IPR005542,PBX	ENOG410XRVF,-;KOG0774,Transcription factor PBX and related HOX domain proteins	GO:0003700,molecular_function,DNA binding transcription factor activity;GO:0003677,molecular_function,DNA binding;GO:0001944,biological_process,vasculature development;GO:0043565,molecular_function,sequence-specific DNA binding;GO:0060216,biological_process,definitive hemopoiesis;GO:0030223,biological_process,neutrophil differentiation;GO:0006355,biological_process,regulation of transcription, DN…	K09355,ko05202,Transcriptional misregulation in cancer
glula	113.679	113.169	248.383	397.836	-1.58774	8.77138	35.8243	0.00178503	0.0100864	Q7T2P7,Glutamine synthetase	NP_853537.1,glutamine synthetase 1	PF00120,lutamine synthetase, catalytic domain;PF03951,lutamine synthetase, beta-Grasp domain	IPR027303,Glutamine synthetase, glycine-rich site;IPR027302,Glutamine synthetase, N-terminal conserved site;IPR008146,Glutamine synthetase, catalytic domain;IPR008147,Glutamine synthetase, beta-Grasp domain;IPR036651,Glutamine synthetase, N-terminal domain superfamily;IPR014746,Glutamine synthetase/guanido kinase, catalytic domain	COG0174,Glutamine synthetase;KOG0683,Glutamine synthetase	GO:0004356,molecular_function,glutamate-ammonia ligase activity;GO:0003824,molecular_function,catalytic activity;GO:0006542,biological_process,glutamine biosynthetic process;GO:0006807,biological_process,nitrogen compound metabolic process;GO:0016874,molecular_function,ligase activity;GO:0000166,molecular_function,nucleotide binding;GO:0005524,molecular_function,ATP binding	K01915,ko02020,Two-component system;K01915,ko01230,Biosynthesis of amino acids;K01915,ko04727,GABAergic synapse;K01915,ko00220,Arginine biosynthesis;K01915,ko00630,Glyoxylate and dicarboxylate metabolism;K01915,ko00910,Nitrogen metabolism;K01915,ko00250,Alanine, aspartate and glutamate metabolism;K01915,ko04724,Glutamatergic synapse
elovl1a	11.1195	15.4028	6.86107	5.59711	1.02862	4.31344	23.6043	0.00448236	0.0175685	Q5XJ87,Elongation of very long chain fatty acids protein 1	XP_005171253.1,-;NP_001005989.1,elongation of very long chain fatty acids (FEN1/Elo2, SUR4/Elo3, yeast)-like 1a	PF01151,NS1/SUR4 family	IPR002076,ELO family;IPR033681,Elongation of very long chain fatty acids protein 1	ENOG410XRWT,-;KOG3071,Fatty acyl-CoA elongase/Polyunsaturated fatty acid specific elongation enzyme	GO:0009922,molecular_function,fatty acid elongase activity;GO:0006629,biological_process,lipid metabolic process;GO:0006631,biological_process,fatty acid metabolic process;GO:0030148,biological_process,sphingolipid biosynthetic process;GO:0030176,cellular_component,integral component of endoplasmic reticulum membrane;GO:0034625,biological_process,fatty acid elongation, monounsaturated fatty acid;…	-
dpydb	3.06899	3.43573	0.602223	0.973053	1.96829	2.83349	40.7836	0.00132873	0.00849976	F1QUE6,Dihydropyrimidine dehydrogenase [NADP	-	PF14691,ihydroprymidine dehydrogenase domain II, 4Fe-4S cluster;PF07992,Pyridine nucleotide-disulphide oxidoreductase;PF01180,ihydroorotate dehydrogenase;PF14697,4Fe-4S dicluster domain;PF13450,NAD(P)-binding Rossmann-like domain	IPR023753,FAD/NAD(P)-binding domain;IPR009051,Alpha-helical ferredoxin;IPR017896,4Fe-4S ferredoxin-type, iron-sulphur binding domain;IPR005720,Dihydroorotate dehydrogenase domain;IPR028261,Dihydroprymidine dehydrogenase domain II;IPR017900,4Fe-4S ferredoxin, iron-sulphur binding, conserved site;IPR013785,Aldolase-type TIM barrel;IPR036188,FAD/NAD(P)-binding domain superfamily	COG0493,NADPH-dependent glutamate synthase beta chain and related oxidoreductases;COG0167,Dihydroorotate dehydrogenase;COG1146,Ferredoxin;KOG0399,Glutamate synthase	GO:0019483,biological_process,beta-alanine biosynthetic process;GO:0016627,molecular_function,oxidoreductase activity, acting on the CH-CH group of donors;GO:0005737,cellular_component,cytoplasm;GO:0051536,molecular_function,iron-sulfur cluster binding;GO:0003824,molecular_function,catalytic activity;GO:0016491,molecular_function,oxidoreductase activity;GO:0051539,molecular_function,4 iron, 4 sul…	-
plppr4a	0.0885027	0.158211	0.26019	0.291638	-1.22619	0.0172793	7.69299	0.0381799	0.0768226	F1R7P4,Phospholipid phosphatase-related 4a	XP_005163404.1,phospholipid phosphatase-related protein type 4;XP_017207059.1,-;XP_009296763.1,-	PF01569,PAP2 superfamily	IPR036938,Phosphatidic acid phosphatase type 2/haloperoxidase superfamily;IPR000326,Phosphatidic acid phosphatase type 2/haloperoxidase	ENOG410ITB3,-;ENOG410ZZ6F,-	GO:0006644,biological_process,phospholipid metabolic process;GO:0007409,biological_process,axonogenesis;GO:0046839,biological_process,phospholipid dephosphorylation;GO:0008195,molecular_function,phosphatidate phosphatase activity;GO:0007165,biological_process,signal transduction;GO:0016020,cellular_component,membrane;GO:0042577,molecular_function,lipid phosphatase activity;GO:0005887,cellular_com…	-
palmda	5.80336	6.41053	1.36661	0.645181	2.55024	3.89699	53.1498	0.000719165	0.00602022	Q1RLW3,LOC559824 protein	-	PF03285,Paralemmin	IPR004965,Paralemmin	ENOG411033J,-;ENOG410IH2D,-	GO:0008360,biological_process,regulation of cell shape;GO:0016020,cellular_component,membrane	-
agla	7.364	7.29927	3.06615	3.18494	1.16212	4.845	83.712	0.000229077	0.00353368	A0A0R4IU33,Amylo-alpha-1, 6-glucosidase, 4-alpha-glucanotransferase a	XP_009296759.1,-;XP_009296758.1,-;XP_009296760.1,-;XP_005163675.1,glycogen debranching enzyme isoform X1	PF14701,lycogen debranching enzyme, glucanotransferase domain;PF06202,Amylo-alpha-1,6-glucosidase;PF14699,N-terminal domain from the human glycogen debranching enzyme;PF14702,Central domain of human glycogen debranching enzyme	IPR008928,Six-hairpin glycosidase superfamily;IPR006421,Glycogen debranching enzyme, metazoa;IPR032790,Glycogen debranching enzyme, C-terminal;IPR017853,Glycoside hydrolase superfamily;IPR032792,Glycogen debranching enzyme, glucanotransferase domain;IPR032788,Glycogen debranching enzyme, central domain;IPR010401,Glycogen debranching enzyme;IPR029436,Eukaryotic glycogen debranching enzyme, N-termi…	-	GO:0004134,molecular_function,4-alpha-glucanotransferase activity;GO:0003824,molecular_function,catalytic activity;GO:0004135,molecular_function,amylo-alpha-1,6-glucosidase activity;GO:0005978,biological_process,glycogen biosynthetic process;GO:0005980,biological_process,glycogen catabolic process	-
klhl40a	17.1514	18.418	2.09624	1.0378	3.4511	4.22052	108.979	0.000128897	0.00271586	W5UBR6,Kelch-like protein 40A	XP_017351633.1,kelch-like protein 40a	PF13964,Kelch motif;PF01344,Kelch motif;PF00651,BTB/POZ domain;PF07707,BTB And C-terminal Kelch	IPR011705,BTB/Kelch-associated;IPR011333,SKP1/BTB/POZ domain superfamily;IPR015915,Kelch-type beta propeller;IPR017096,BTB-kelch protein;IPR006652,Kelch repeat type 1;IPR000210,BTB/POZ domain	-	-	-
hhatla	5.44592	4.39572	0.113626	0	6.36806	2.31595	58.2969	0.000578716	0.00535968	Q6P3I5,Hedgehog acyltransferase-like, a	NP_957181.1,hedgehog acyltransferase-like, a	PF03062,MBOAT, membrane-bound O-acyltransferase family	IPR004299,Membrane bound O-acyl transferase, MBOAT;IPR032980,Protein-cysteine N-palmitoyltransferase HHAT-like protein	COG1696,Predicted membrane protein involved in D-alanine export;KOG3860,Acyltransferase required for palmitoylation of Hedgehog (Hh) family of secreted signaling proteins	GO:0060262,biological_process,negative regulation of N-terminal protein palmitoylation;GO:0016746,molecular_function,transferase activity, transferring acyl groups;GO:0016740,molecular_function,transferase activity;GO:0016021,cellular_component,integral component of membrane;GO:0016020,cellular_component,membrane	-
55781	5.62792	5.52213	1.32587	0.651092	2.44143	2.52414	49.1614	0.000862901	0.00663437	B0V0W9,Zgc:55781	NP_999859.2,UPF0415 protein C7orf25 homolog	PF07000,Protein of unknown function (DUF1308)	IPR010733,Protein of unknown function DUF1308	ENOG410ZJ6F,-;KOG4529,Uncharacterized conserved protein	-	-
fam110b	0.457278	0.676051	0.234651	0.218963	1.25353	0.357381	10.788	0.0210574	0.0497221	F1R180,Protein FAM110B	XP_017214430.1,protein FAM110B isoform X1;XP_017214434.1,-	PF14160,Centrosome-associated C terminus;PF14161,Centrosome-associated N terminus	IPR025739,Centrosome-associated, FAM110, N-terminal domain;IPR025741,Centrosome-associated, FAM110, C-terminal domain;IPR025740,FAM110	ENOG410IF7K,-;ENOG410ZHRK,-	-	-
161973	0.694288	0.385234	1.72917	3.51891	-2.36121	1.62047	20.7399	0.0059004	0.0208309	A3KNG1,Zgc:161973	NP_001076275.1,F-box protein 15	PF12937,-box-like	IPR036047,F-box-like domain superfamily;IPR001810,F-box domain	ENOG410YHRX,-;ENOG410IERD,-	GO:0043161,biological_process,proteasome-mediated ubiquitin-dependent protein catabolic process;GO:0000151,cellular_component,ubiquitin ligase complex;GO:0003674,molecular_function,molecular_function	-
kif1ab	3.59001	3.80683	0.380489	0.149829	3.75213	4.22287	79.281	0.00027833	0.0038269	E9QID6,Kinesin family member 1Ab	XP_009296797.1,kinesin-like protein KIF1A isoform X4	PF00225,Kinesin motor domain;PF12423,Kinesin protein 1B;PF12473,Kinesin protein;PF00498,HA domain;PF16183,Kinesin-associated;PF00169,PH domain	IPR022140,Kinesin-like KIF1-type;IPR019821,Kinesin motor domain, conserved site;IPR027417,P-loop containing nucleoside triphosphate hydrolase;IPR032405,Kinesin-associated;IPR001849,Pleckstrin homology domain;IPR011993,PH-like domain superfamily;IPR008984,SMAD/FHA domain superfamily;IPR000253,Forkhead-associated (FHA) domain;IPR001752,Kinesin motor domain;IPR036961,Kinesin motor domain superfamily…	COG5059,Kinesin-like protein;KOG0245,Kinesin-like protein	GO:0003777,molecular_function,microtubule motor activity;GO:0003774,molecular_function,motor activity;GO:0008017,molecular_function,microtubule binding;GO:0007018,biological_process,microtubule-based movement;GO:0000166,molecular_function,nucleotide binding;GO:0005524,molecular_function,ATP binding	-
espnlb	0.297207	0.284151	0.0898202	0.148318	1.2061	-0.363436	7.25091	0.0420675	0.0825997	A0A286Y963,Espin-like b	XP_017207109.1,espin-like protein	-	IPR020683,Ankyrin repeat-containing domain;IPR002110,Ankyrin repeat;IPR036770,Ankyrin repeat-containing domain superfamily	-	-	-
mllt1b	2.52029	2.25239	5.65809	5.48834	-1.28998	3.80376	71.6018	0.000334668	0.0041556	B0S8H1,MLLT1, super elongation complex subunit b	-	PF03366,YEATS family	IPR038704,YEATS superfamily;IPR005033,YEATS	KOG3149,Transcription initiation factor IIF, auxiliary subunit;COG5033,Transcription initiation factor IIF, auxiliary subunit	GO:0006355,biological_process,regulation of transcription, DNA-templated;GO:0005634,cellular_component,nucleus	-
mfsd12a	1.23071	1.32592	2.56358	2.40763	-1.02417	2.61753	30.2057	0.0025191	0.0124234	F1R9L4,Major facilitator superfamily domain-containing 12a	XP_005171266.1,major facilitator superfamily domain containing 12a isoform X1	PF13347,MFS/sugar transport protein	IPR036259,MFS transporter superfamily;IPR020846,Major facilitator superfamily domain	KOG4830,Predicted sugar transporter;COG2211,Na+/melibiose symporter and related transporters	GO:0003674,molecular_function,molecular_function;GO:0016021,cellular_component,integral component of membrane;GO:0016020,cellular_component,membrane	-
prrx1a	23.2945	22.5745	8.75424	8.61161	1.33446	4.6521	112.487	0.000111006	0.00249809	Q7T373,Paired related homeobox 1	NP_999899.1,paired related homeobox 1a	PF03826,OAR domain;PF00046,Homeobox domain	IPR017970,Homeobox, conserved site;IPR001356,Homeobox domain;IPR009057,Homeobox-like domain superfamily;IPR003654,OAR domain	KOG0490,Transcription factor, contains HOX domain;ENOG410YIJ3,-	GO:0003677,molecular_function,DNA binding;GO:0043565,molecular_function,sequence-specific DNA binding;GO:0007275,biological_process,multicellular organism development;GO:0006355,biological_process,regulation of transcription, DNA-templated;GO:1904888,biological_process,cranial skeletal system development;GO:0001837,biological_process,epithelial to mesenchymal transition;GO:0001947,biological_proc…	-
fam129ab	1.97758	1.57566	0.430913	0.182382	2.48091	1.86995	32.8899	0.0021638	0.0113026	E7FC82,Family with sequence similarity 129, member Ab	XP_689912.4,protein Niban-like	-	IPR026088,Niban-like	ENOG410IFR1,-;ENOG41102BB,-	-	-
xirp1	12.6386	12.8571	5.67962	4.77509	1.2231	6.254	109.312	0.000119125	0.00260254	F8W4Z1,Xin actin-binding repeat-containing protein 1	XP_009296787.1,-	PF08043,Xin repeat	IPR012510,Actin-binding, Xin repeat;IPR030072,Xin actin-binding repeat-containing protein 1/2	ENOG410ZM11,-;ENOG410IF8Z,-	GO:0030036,biological_process,actin cytoskeleton organization;GO:0030054,cellular_component,cell junction;GO:0007507,biological_process,heart development;GO:0003779,molecular_function,actin binding	-
col15a1b	14.9632	14.0388	35.5624	32.2647	-1.29061	6.9898	147.918	5.63e-05	0.0018143	F1QM25,Collagen, type XV, alpha 1b	XP_005171292.1,collagen alpha-1(XV) chain isoform X4	PF01391,Collagen triple helix repeat (20 copies);PF06482,Collagenase NC10 and Endostatin	IPR008160,Collagen triple helix repeat;IPR016187,C-type lectin fold;IPR016186,C-type lectin-like/link domain superfamily;IPR001791,Laminin G domain;IPR013320,Concanavalin A-like lectin/glucanase domain superfamily;IPR010515,Collagenase NC10/endostatin	KOG3546,Collagens (type XV);ENOG410XQ04,-	GO:0007155,biological_process,cell adhesion;GO:0005581,cellular_component,collagen trimer;GO:0031012,cellular_component,extracellular matrix;GO:0001654,biological_process,eye development;GO:0005198,molecular_function,structural molecule activity;GO:1905812,biological_process,regulation of motor neuron axon guidance	-
kcnh2a	0.255774	0.267619	0.0119629	0.00576159	4.77574	0.108067	92.2722	0.000180613	0.0031459	B0V138,Potassium voltage-gated channel, subfamily H	-	PF13426,PAS domain;PF00027,Cyclic nucleotide-binding domain;PF00520,Ion transport protein	IPR000014,PAS domain;IPR014710,RmlC-like jelly roll fold;IPR003967,Potassium channel, voltage-dependent, ERG;IPR000595,Cyclic nucleotide-binding domain;IPR035965,PAS domain superfamily;IPR018490,Cyclic nucleotide-binding-like;IPR027359,Voltage-dependent channel domain superfamily;IPR005821,Ion transport domain;IPR003938,Potassium channel, voltage-dependent, EAG/ELK/ERG	ENOG410XPSE,-;KOG0498,K+-channel ERG and related proteins, contain PAS/PAC sensor domain	GO:0005216,molecular_function,ion channel activity;GO:0006813,biological_process,potassium ion transport;GO:0055085,biological_process,transmembrane transport;GO:0005249,molecular_function,voltage-gated potassium channel activity;GO:0006811,biological_process,ion transport;GO:0005244,molecular_function,voltage-gated ion channel activity;GO:0016020,cellular_component,membrane;GO:0034765,biological…	-
map4l	1.33775	1.71103	0.76331	0.577509	1.12473	3.17535	25.4318	0.00372049	0.0156533	E7FBI2,Microtubule-associated protein	XP_005171299.1,microtubule-associated protein 4 isoform X1	PF00418,Tau and MAP protein, tubulin-binding repeat	IPR001084,Microtubule associated protein, tubulin-binding repeat	ENOG410IG6M,-;ENOG4111J07,-	GO:0005875,cellular_component,microtubule associated complex;GO:0005737,cellular_component,cytoplasm;GO:0000226,biological_process,microtubule cytoskeleton organization;GO:0005856,cellular_component,cytoskeleton;GO:0005874,cellular_component,microtubule;GO:0015631,molecular_function,tubulin binding;GO:0031175,biological_process,neuron projection development;GO:0008017,molecular_function,microtubu…	-
vmhc	28.2729	28.3987	0.218161	0.0479272	7.68574	6.38251	179.628	3.78e-05	0.00149815	F1QZW1,Ventricular myosin heavy chain	NP_001106204.1,myosin heavy chain 7	PF01576,Myosin tail;PF00063,Myosin head (motor domain);PF02736,Myosin N-terminal SH3-like domain	IPR002928,Myosin tail;IPR001609,Myosin head, motor domain;IPR027417,P-loop containing nucleoside triphosphate hydrolase;IPR004009,Myosin, N-terminal, SH3-like;IPR000048,IQ motif, EF-hand binding site;IPR036961,Kinesin motor domain superfamily;IPR008989,Myosin S1 fragment, N-terminal;IPR027401,Myosin IQ motif-containing domain superfamily	COG5022,Myosin heavy chain;KOG0161,Myosin class II heavy chain	GO:0055005,biological_process,ventricular cardiac myofibril assembly;GO:0035050,biological_process,embryonic heart tube development;GO:0003777,molecular_function,microtubule motor activity;GO:0051015,molecular_function,actin filament binding;GO:0016459,cellular_component,myosin complex;GO:0003779,molecular_function,actin binding;GO:0008017,molecular_function,microtubule binding;GO:0007018,biologi…	K17751,ko05416,Viral myocarditis;K17751,ko04260,Cardiac muscle contraction;K17751,ko04261,Adrenergic signaling in cardiomyocytes;K17751,ko04530,Tight junction
vmhcl	4.70275	5.81874	0.857581	0.407524	3.00425	4.12653	69.2031	0.000385342	0.00442563	F1QSE1,Ventricular myosin heavy chain-like	-	PF01576,Myosin tail;PF00063,Myosin head (motor domain);PF02736,Myosin N-terminal SH3-like domain	IPR002928,Myosin tail;IPR001609,Myosin head, motor domain;IPR027417,P-loop containing nucleoside triphosphate hydrolase;IPR004009,Myosin, N-terminal, SH3-like;IPR000048,IQ motif, EF-hand binding site;IPR036961,Kinesin motor domain superfamily;IPR008989,Myosin S1 fragment, N-terminal;IPR027401,Myosin IQ motif-containing domain superfamily	COG5022,Myosin heavy chain;KOG0161,Myosin class II heavy chain	GO:0003777,molecular_function,microtubule motor activity;GO:0003774,molecular_function,motor activity;GO:0005524,molecular_function,ATP binding;GO:0003779,molecular_function,actin binding;GO:0008017,molecular_function,microtubule binding;GO:0051015,molecular_function,actin filament binding;GO:0016459,cellular_component,myosin complex;GO:0000166,molecular_function,nucleotide binding;GO:0007018,bio…	-
fitm1	12.9407	12.625	0.808608	0.695436	4.02151	3.9877	599.428	1.65e-06	0.000536373	F1QXG5,Fat storage-inducing transmembrane protein 1	-	-	IPR019388,Fat storage-inducing transmembrane protein	ENOG4111CNJ,-;KOG3750,Inositol phospholipid synthesis protein, Scs3p	GO:0005789,cellular_component,endoplasmic reticulum membrane;GO:0019915,biological_process,lipid storage;GO:0016021,cellular_component,integral component of membrane;GO:0016020,cellular_component,membrane	-
ano8a	0.978584	1.34554	0.534229	0.318007	1.39087	1.61003	15.6178	0.0104067	0.0303056	B0UXS9,Anoctamin	-	PF04547,Calcium-activated chloride channel	IPR007632,Anoctamin	ENOG410XPYE,-;KOG2513,Protein required for meiotic chromosome segregation	GO:0016021,cellular_component,integral component of membrane;GO:0016020,cellular_component,membrane	-
dkey-208k22.6	0.529011	0.630902	0.208358	0.190665	1.46937	-0.1509	15.0437	0.0111089	0.0317099	B0UXT0,Si:dkey-208k22.6	XP_691534.1,occludin/ELL domain-containing protein 1;XP_009296811.1,-	PF01284,Membrane-associating domain;PF07303,Occludin homology domain	IPR031176,ELL/occludin family;IPR010844,Occludin homology domain;IPR008253,Marvel domain	ENOG410ZNGU,-;KOG4796,RNA polymerase II elongation factor	GO:0016021,cellular_component,integral component of membrane;GO:0016020,cellular_component,membrane	-
kcnn1a	1.56682	1.73847	0.761819	0.733819	1.07772	2.5503	31.069	0.00236461	0.0119467	F1QND4,Potassium intermediate/small conductance calcium-activated channel, subfamily N, member 1a	-	PF07885,Ion channel;PF02888,Calmodulin binding domain;PF03530,Calcium-activated SK potassium channel	IPR015449,Potassium channel, calcium-activated, SK;IPR004178,Calmodulin-binding domain;IPR013099,Potassium channel domain;IPR036122,SK, calmodulin-binding domain superfamily	ENOG410XT9D,-;KOG3684,Ca2+-activated K+ channel proteins (intermediate/small conductance classes)	GO:0015269,molecular_function,calcium-activated potassium channel activity;GO:0005516,molecular_function,calmodulin binding;GO:0043025,cellular_component,neuronal cell body;GO:0016286,molecular_function,small conductance calcium-activated potassium channel activity;GO:0071805,biological_process,potassium ion transmembrane transport;GO:0005886,cellular_component,plasma membrane;GO:0016020,cellular…	-
angptl4	33.864	27.7923	12.5627	10.3539	1.36455	5.65165	81.3661	0.000249427	0.00368977	F1QVU9,Angiopoietin-like 4	-	PF00147,ibrinogen beta and gamma chains, C-terminal globular domain	IPR020837,Fibrinogen, conserved site;IPR002181,Fibrinogen, alpha/beta/gamma chain, C-terminal globular domain;IPR014716,Fibrinogen, alpha/beta/gamma chain, C-terminal globular, subdomain 1;IPR028793,Angiopoietin-related protein 4;IPR014715,Fibrinogen, alpha/beta/gamma chain, C-terminal globular, subdomain 2;IPR036056,Fibrinogen-like, C-terminal	ENOG410ZYS4,-;KOG2579,Ficolin and related extracellular proteins	GO:0009617,biological_process,response to bacterium;GO:1902262,biological_process,apoptotic process involved in blood vessel morphogenesis;GO:0043066,biological_process,negative regulation of apoptotic process;GO:0001525,biological_process,angiogenesis;GO:0005615,cellular_component,extracellular space	-
LOC101886665	0.763088	1.05712	0.411814	0.285608	1.32333	0.837222	13.1786	0.0144168	0.0379904	A0A2D0T6L9,derriere protein-like	XP_017350543.1,derriere protein-like	-	IPR001839,Transforming growth factor-beta, C-terminal;IPR017948,Transforming growth factor beta, conserved site;IPR029034,Cystine-knot cytokine;IPR015615,Transforming growth factor-beta-related	-	GO:0008083,molecular_function,growth factor activity;GO:0010469,biological_process,regulation of signaling receptor activity;GO:0005576,cellular_component,extracellular region	-
ifi30	5.7789	6.47053	18.172	34.9446	-2.19705	5.12263	36.6759	0.00169254	0.00979461	A0A1D9CT25,GILT	-	-	IPR004911,Gamma interferon inducible lysosomal thiol reductase GILT;IPR003119,Saposin A-type domain	-	-	-
mpv17l2	4.15988	3.31043	7.40706	7.65215	-1.07955	4.1287	38.7732	0.00143624	0.00895735	A0A1S3LWS2,mpv17-like protein 2	XP_013995295.1,mpv17-like protein 2	-	IPR007248,Mpv17/PMP22	-	GO:0016021,cellular_component,integral component of membrane	K13348,ko04146,Peroxisome
nck1a	1.61449	1.74262	0.938272	0.544748	1.12186	1.1296	10.139	0.0236113	0.0537012	E9QC52,NCK adaptor protein 1a	-	PF14604,Variant SH3 domain;PF00018,SH3 domain;PF00017,SH2 domain	IPR035564,Nck1, SH3 domain 2;IPR001452,SH3 domain;IPR036028,SH3-like domain superfamily;IPR036860,SH2 domain superfamily;IPR000980,SH2 domain	ENOG410XRPF,-;KOG4226,Adaptor protein NCK/Dock, contains SH2 and SH3 domains	-	-
nceh1a	0.492619	0.422065	1.81866	3.64566	-2.65676	1.62045	33.8602	0.0020271	0.0109091	Q6DKF1,Zgc:92416	NP_001002303.1,neutral cholesterol ester hydrolase 1	PF07859,alpha/beta hydrolase fold;PF00135,Carboxylesterase family	IPR017157,Arylacetamide deacetylase;IPR013094,Alpha/beta hydrolase fold-3;IPR029058,Alpha/Beta hydrolase fold	COG0657,Esterase/lipase;KOG1515,Arylacetamide deacetylase	GO:0052689,molecular_function,carboxylic ester hydrolase activity;GO:0016787,molecular_function,hydrolase activity;GO:0016021,cellular_component,integral component of membrane;GO:0008152,biological_process,metabolic process	K14349,ko04976,Bile secretion
ppp2r3a	5.01608	5.2087	1.4807	0.963484	2.00697	4.67374	90.4041	0.000202851	0.00333738	E9QG28,Protein phosphatase 2, regulatory subunit B'', alpha	XP_009296831.1,serine/threonine-protein phosphatase 2A regulatory subunit B'' subunit alpha isoform X1	PF13499,-hand domain pair	IPR002048,EF-hand domain;IPR018247,EF-Hand 1, calcium-binding site;IPR011992,EF-hand domain pair	ENOG410XRBK,-;KOG2562,Protein phosphatase 2 regulatory subunit	GO:0007507,biological_process,heart development;GO:0005509,molecular_function,calcium ion binding	-
pld1a	8.60867	8.6043	2.92984	0.99518	2.08738	4.5383	19.3563	0.00681657	0.0229794	B0V1J1,Phospholipase	NP_001153567.1,phospholipase D1	PF00787,PX domain;PF13091,PLD-like domain;PF00614,Phospholipase D Active site motif;PF00169,PH domain	IPR036871,PX domain superfamily;IPR016555,Phospholipase D, eukaryotic type;IPR001736,Phospholipase D/Transphosphatidylase;IPR001849,Pleckstrin homology domain;IPR011993,PH-like domain superfamily;IPR015679,Phospholipase D family;IPR001683,Phox homologous domain;IPR025202,Phospholipase D-like domain	KOG1329,Phospholipase D1;COG1502,Phosphatidylserine/phosphatidylglycerophosphate/cardiolipin synthases and related enzymes	GO:0016787,molecular_function,hydrolase activity;GO:0006654,biological_process,phosphatidic acid biosynthetic process;GO:0070290,molecular_function,N-acylphosphatidylethanolamine-specific phospholipase D activity;GO:0003824,molecular_function,catalytic activity;GO:0048017,biological_process,inositol lipid-mediated signaling;GO:0001525,biological_process,angiogenesis;GO:0035091,molecular_function,…	K01115,ko04014,Ras signaling pathway;K01115,ko00564,Glycerophospholipid metabolism;K01115,ko04144,Endocytosis;K01115,ko04912,GnRH signaling pathway;K01115,ko04724,Glutamatergic synapse;K01115,ko04024,cAMP signaling pathway;K01115,ko04666,Fc gamma R-mediated phagocytosis;K01115,ko00565,Ether lipid metabolism;K01115,ko04071,Sphingolipid signaling pathway;K01115,ko05231,Choline metabolism in cancer;…
acadm	19.0997	20.7383	11.0642	7.61062	1.03456	4.56575	28.8708	0.00289135	0.0134983	A2CG95,Acyl-CoA dehydrogenase medium chain	NP_998175.2,medium-chain specific acyl-CoA dehydrogenase, mitochondrial	PF00441,Acyl-CoA dehydrogenase, C-terminal domain;PF02771,Acyl-CoA dehydrogenase, N-terminal domain;PF02770,Acyl-CoA dehydrogenase, middle domain	IPR036250,Acyl-CoA dehydrogenase-like, C-terminal;IPR009100,Acyl-CoA dehydrogenase/oxidase, N-terminal and middle domain superfamily;IPR013786,Acyl-CoA dehydrogenase/oxidase, N-terminal;IPR034180,Medium-chain specific acyl-CoA dehydrogenase;IPR037069,Acyl-CoA dehydrogenase/oxidase, N-terminal domain superfamily;IPR009075,Acyl-CoA dehydrogenase/oxidase C-terminal;IPR006091,Acyl-CoA oxidase/dehydro…	COG1960,Acyl-CoA dehydrogenases;KOG0140,Medium-chain acyl-CoA dehydrogenase	GO:0006635,biological_process,fatty acid beta-oxidation;GO:0016627,molecular_function,oxidoreductase activity, acting on the CH-CH group of donors;GO:0070991,molecular_function,medium-chain-acyl-CoA dehydrogenase activity;GO:0050660,molecular_function,flavin adenine dinucleotide binding;GO:0016491,molecular_function,oxidoreductase activity;GO:0003995,molecular_function,acyl-CoA dehydrogenase acti…	K00249,ko03320,PPAR signaling pathway;K00249,ko00280,Valine, leucine and isoleucine degradation;K00249,ko00410,beta-Alanine metabolism;K00249,ko01200,Carbon metabolism;K00249,ko00640,Propanoate metabolism;K00249,ko00071,Fatty acid degradation;K00249,ko01212,Fatty acid metabolism
ch211-106k21.5	4.35261	3.62431	12.3915	12.5933	-1.71488	5.50626	146.503	5.83e-05	0.00185047	E9QCA3,Si:ch211-106k21.5	-	PF13855,Leucine rich repeat;PF12799,Leucine Rich repeats (2 copies)	IPR001611,Leucine-rich repeat;IPR003591,Leucine-rich repeat, typical subtype;IPR032675,Leucine-rich repeat domain superfamily	KOG0619,FOG: Leucine rich repeat;COG4886,Leucine-rich repeat (LRR) protein	GO:0007409,biological_process,axonogenesis;GO:0005578,,;GO:0005615,cellular_component,extracellular space	-
sepp1b	13.166	14.4532	20.3686	35.1059	-1.08464	4.80443	12.6193	0.015996	0.0408718	F1RD74,Selenoprotein P, plasma, 1b	-	PF04592,Selenoprotein P, N terminal region	IPR007671,Selenoprotein P, N-terminal;IPR037941,Selenoprotein P	ENOG410IYG7,-;ENOG4111JK7,-	GO:0008430,molecular_function,selenium binding;GO:0016021,cellular_component,integral component of membrane;GO:0016020,cellular_component,membrane	-
urod	26.0758	22.5578	6.38921	6.23248	1.87893	4.42114	162.8	4.43e-05	0.00159794	Q32PL0,Uroporphyrinogen decarboxylase	-	PF01208,Uroporphyrinogen decarboxylase (URO-D)	IPR038071,UROD/MetE-like superfamily;IPR000257,Uroporphyrinogen decarboxylase (URO-D);IPR006361,Uroporphyrinogen decarboxylase HemE	COG0407,Uroporphyrinogen-III decarboxylase;KOG2872,Uroporphyrinogen decarboxylase	GO:0006782,biological_process,protoporphyrinogen IX biosynthetic process;GO:0006779,biological_process,porphyrin-containing compound biosynthetic process;GO:0004853,molecular_function,uroporphyrinogen decarboxylase activity;GO:0016829,molecular_function,lyase activity;GO:0016831,molecular_function,carboxy-lyase activity	-
lyn	0.821042	0.795452	0.124732	0.160196	2.42594	0.685876	46.594	0.00093128	0.00693231	Q66I04,Tyrosine-protein kinase	NP_001004543.1,tyrosine-protein kinase Lyn	PF00018,SH3 domain;PF00017,SH2 domain;PF07714,Protein tyrosine kinase	IPR035748,Tyrosine-protein kinase Lyn, SH3 domain;IPR001245,Serine-threonine/tyrosine-protein kinase, catalytic domain;IPR036860,SH2 domain superfamily;IPR035852,Tyrosine-protein kinase Lyn, SH2 domain;IPR020635,Tyrosine-protein kinase, catalytic domain;IPR000980,SH2 domain;IPR011009,Protein kinase-like domain superfamily;IPR036028,SH3-like domain superfamily;IPR017441,Protein kinase, ATP binding…	COG0515,Serine/threonine protein kinase;KOG0197,Tyrosine kinases	GO:0038083,biological_process,peptidyl-tyrosine autophosphorylation;GO:0090022,biological_process,regulation of neutrophil chemotaxis;GO:0005102,molecular_function,signaling receptor binding;GO:0070667,biological_process,negative regulation of mast cell proliferation;GO:0004672,molecular_function,protein kinase activity;GO:0002576,biological_process,platelet degranulation;GO:0007417,biological_pr…	K05854,ko04062,Chemokine signaling pathway;K05854,ko05120,Epithelial cell signaling in Helicobacter pylori infection;K05854,ko05203,Viral carcinogenesis;K05854,ko04611,Platelet activation;K05854,ko04666,Fc gamma R-mediated phagocytosis;K05854,ko04664,Fc epsilon RI signaling pathway;K05854,ko04064,NF-kappa B signaling pathway;K05854,ko05169,Epstein-Barr virus infection;K05854,ko04662,B cell recept…
rnf152	1.51023	1.23718	13.675	22.9338	-3.81323	4.20819	121.114	9.96e-05	0.00238484	F1Q9Q8,E3 ubiquitin-protein ligase rnf152	-	PF00097,Zinc finger, C3HC4 type (RING finger)	IPR001841,Zinc finger, RING-type;IPR018957,Zinc finger, C3HC4 RING-type;IPR033609,E3 ubiquitin-protein ligase RNF152;IPR013083,Zinc finger, RING/FYVE/PHD-type	KOG2177,Predicted E3 ubiquitin ligase;ENOG4111G04,-	GO:0000209,biological_process,protein polyubiquitination;GO:0061630,molecular_function,ubiquitin protein ligase activity;GO:0006915,biological_process,apoptotic process;GO:0046872,molecular_function,metal ion binding;GO:0010508,biological_process,positive regulation of autophagy;GO:0005764,cellular_component,lysosome;GO:0016020,cellular_component,membrane;GO:1904262,biological_process,negative re…	-
cdh6	34.1341	30.3124	62.7743	79.8311	-1.21861	7.84198	46.8848	0.000963435	0.00706299	Q5WN09,Cadherin 6	NP_001013538.1,cadherin-6 precursor;XP_005163689.1,-	PF00028,Cadherin domain;PF01049,Cadherin cytoplasmic region	IPR020894,Cadherin conserved site;IPR002126,Cadherin;IPR015919,Cadherin-like;IPR000233,Cadherin, cytoplasmic domain;IPR027397,Catenin binding domain superfamily	ENOG410XQHI,-;KOG3594,FOG: Cadherin repeats	GO:0007155,biological_process,cell adhesion;GO:0048793,biological_process,pronephros development;GO:0007156,biological_process,homophilic cell adhesion via plasma membrane adhesion molecules;GO:0005509,molecular_function,calcium ion binding;GO:0060042,biological_process,retina morphogenesis in camera-type eye;GO:0005886,cellular_component,plasma membrane;GO:0016020,cellular_component,membrane;GO:…	-
cdh10a	0.518835	0.819699	0.266239	0.0801417	1.9003	0.260783	9.30668	0.0279323	0.0606996	Q2MLR9,Cadherin 10 type II	XP_017214330.1,-;NP_001034722.1,cadherin-10 precursor	PF00028,Cadherin domain;PF01049,Cadherin cytoplasmic region	IPR020894,Cadherin conserved site;IPR002126,Cadherin;IPR015919,Cadherin-like;IPR000233,Cadherin, cytoplasmic domain;IPR027397,Catenin binding domain superfamily	ENOG410XQHI,-;KOG3594,FOG: Cadherin repeats	GO:0007155,biological_process,cell adhesion;GO:0007156,biological_process,homophilic cell adhesion via plasma membrane adhesion molecules;GO:0005509,molecular_function,calcium ion binding;GO:0005886,cellular_component,plasma membrane;GO:0016020,cellular_component,membrane;GO:0016021,cellular_component,integral component of membrane	-
cahz	4.05092	3.12636	7.42461	11.7041	-1.4914	3.3653	23.2703	0.00462139	0.0179003	Q3Y545,Carbonic anhydrase	-	PF00194,ukaryotic-type carbonic anhydrase	IPR023561,Carbonic anhydrase, alpha-class;IPR036398,Alpha carbonic anhydrase superfamily;IPR018338,Carbonic anhydrase, alpha-class, conserved site;IPR001148,Alpha carbonic anhydrase	-	GO:0008270,molecular_function,zinc ion binding;GO:0006730,biological_process,one-carbon metabolic process;GO:0004089,molecular_function,carbonate dehydratase activity;GO:0046872,molecular_function,metal ion binding	-
shhb	1.999	1.73241	3.26066	6.39421	-1.45259	2.747	13.9429	0.013201	0.0357617	A0A0B5JJZ7,Hedgehog protein	-	PF01085,Hedgehog amino-terminal signalling domain;PF01079,Hint module	IPR036844,Hint domain superfamily;IPR001767,Hedgehog protein, Hint domain;IPR003587,Hint domain N-terminal;IPR001657,Hedgehog protein;IPR003586,Hint domain C-terminal;IPR009045,Hedgehog signalling/DD-peptidase zinc-binding domain superfamily;IPR000320,Hedgehog, N-terminal signalling domain	KOG3638,Sonic hedgehog and related proteins;ENOG410XQA3,-	GO:0006508,biological_process,proteolysis;GO:0007267,biological_process,cell-cell signaling;GO:0016787,molecular_function,hydrolase activity;GO:0046872,molecular_function,metal ion binding;GO:0005886,cellular_component,plasma membrane;GO:0016020,cellular_component,membrane;GO:0007275,biological_process,multicellular organism development;GO:0008233,molecular_function,peptidase activity;GO:0005615,…	-
kcnb2	0.490254	0.642493	0.229298	0.291549	1.0482	1.07389	9.60417	0.0260047	0.0575607	B0V2U3,Potassium voltage-gated channel, Shab-related subfamily, member 2	XP_005163503.1,-;XP_683673.2,potassium voltage-gated channel subfamily B member 2	PF02214,BTB/POZ domain;PF00520,Ion transport protein;PF03521,Kv2 voltage-gated K+ channel	IPR003131,Potassium channel tetramerisation-type BTB domain;IPR000210,BTB/POZ domain;IPR011333,SKP1/BTB/POZ domain superfamily;IPR003968,Potassium channel, voltage dependent, Kv;IPR027359,Voltage-dependent channel domain superfamily;IPR005821,Ion transport domain;IPR003973,Potassium channel, voltage dependent, Kv2;IPR028325,Voltage-gated potassium channel	KOG3713,Voltage-gated K+ channel KCNB/KCNC;COG1226,Kef-type K+ transport systems, predicted NAD-binding component	GO:0005216,molecular_function,ion channel activity;GO:0005267,molecular_function,potassium channel activity;GO:0055085,biological_process,transmembrane transport;GO:0008076,cellular_component,voltage-gated potassium channel complex;GO:0005249,molecular_function,voltage-gated potassium channel activity;GO:0051260,biological_process,protein homooligomerization;GO:0006811,biological_process,ion tran…	-
rdh10b	5.62509	4.74264	14.7925	15.0912	-1.59477	3.97998	95.0575	0.000167928	0.00306849	B2GPJ5,Rdh10b protein	NP_958488.1,retinol dehydrogenase 10-B	PF08659,KR domain;PF13561,noyl-(Acyl carrier protein) reductase;PF00106,short chain dehydrogenase	IPR036291,NAD(P)-binding domain superfamily;IPR020904,Short-chain dehydrogenase/reductase, conserved site;IPR002347,Short-chain dehydrogenase/reductase SDR;IPR032970,Retinol dehydrogenase 10	COG1028,Dehydrogenases with different specificities (related to short-chain alcohol dehydrogenases);KOG1201,Hydroxysteroid 17-beta dehydrogenase 11	GO:0002138,biological_process,retinoic acid biosynthetic process;GO:0055114,biological_process,oxidation-reduction process;GO:0016491,molecular_function,oxidoreductase activity;GO:0052650,molecular_function,NADP-retinol dehydrogenase activity;GO:0042572,biological_process,retinol metabolic process	K11151,ko00830,Retinol metabolism
jph1b	21.9494	23.2606	0.597779	0.834922	4.90532	5.7176	446.512	3.9e-06	0.000695436	Q1ECU7,Junctophilin 1b	XP_005163490.1,-;NP_001037813.1,junctophilin-1	PF02493,MORN repeat	IPR003409,MORN motif;IPR017191,Junctophilin	KOG0231,Junctional membrane complex protein Junctophilin and related MORN repeat proteins;COG4642,Uncharacterized protein conserved in bacteria	GO:0003674,molecular_function,molecular_function;GO:0030314,cellular_component,junctional membrane complex;GO:0008150,biological_process,biological_process;GO:0016021,cellular_component,integral component of membrane;GO:0016020,cellular_component,membrane	-
myom1a	33.204	39.8843	0.132762	0.080383	8.35822	6.7602	1000.05	5.13e-07	0.000343823	E7EYD0,Myomesin 1a	XP_005163494.1,-;NP_001154812.1,myomesin 1a	PF00041,ibronectin type III domain;PF07679,Immunoglobulin I-set domain	IPR003961,Fibronectin type III;IPR007110,Immunoglobulin-like domain;IPR036116,Fibronectin type III superfamily;IPR036179,Immunoglobulin-like domain superfamily;IPR013783,Immunoglobulin-like fold;IPR003599,Immunoglobulin subtype;IPR003598,Immunoglobulin subtype 2;IPR013098,Immunoglobulin I-set	ENOG410ZSRR,-;ENOG410IJ5G,-	GO:0005575,cellular_component,cellular_component;GO:0008150,biological_process,biological_process;GO:0003674,molecular_function,molecular_function	-
LOC101885430	0.212189	0.336732	0.800055	0.629462	-1.44019	1.91635	20.6316	0.00585831	0.0207546	A0A1A8LWK9,Uncharacterized protein	-	PF03564,Protein of unknown function (DUF1759);PF05380,Pao retrotransposon peptidase	IPR001584,Integrase, catalytic core;IPR005312,Protein of unknown function DUF1759;IPR001878,Zinc finger, CCHC-type;IPR008042,Retrotransposon, Pao;IPR036397,Ribonuclease H superfamily;IPR012337,Ribonuclease H-like superfamily	-	GO:0015074,biological_process,DNA integration;GO:0008270,molecular_function,zinc ion binding;GO:0003676,molecular_function,nucleic acid binding	-
adcyap1b	1.14388	1.3445	0.0701647	0.0270343	4.60444	1.09387	90.917	0.000190423	0.00322705	Q98TU3,Adcyap1b protein	NP_999880.1,pituitary adenylate cyclase-activating polypeptide isoform 1	PF00123,Peptide hormone	IPR000532,Glucagon/GIP/secretin/VIP	ENOG4111FZG,-;ENOG410IWIZ,-	GO:0007420,biological_process,brain development;GO:0043010,biological_process,camera-type eye development;GO:0010469,biological_process,regulation of signaling receptor activity;GO:0005576,cellular_component,extracellular region;GO:0005179,molecular_function,hormone activity	-
ch211-106h4.4	0.135764	0.108608	0.348754	0.477085	-1.82797	1.1084	27.1794	0.00318676	0.014264	A0A1S3LWK6,MAM and LDL-receptor class A domain-containing protein 2-like isoform X1	XP_013995220.1,MAM and LDL-receptor class A domain-containing protein 2-like isoform X1	-	IPR002172,Low-density lipoprotein (LDL) receptor class A repeat;IPR023415,Low-density lipoprotein (LDL) receptor class A, conserved site;IPR013320,Concanavalin A-like lectin/glucanase domain superfamily;IPR000998,MAM domain;IPR036055,LDL receptor-like superfamily	-	GO:0016021,cellular_component,integral component of membrane;GO:0016020,cellular_component,membrane	-
ch211-106h4.6	1.52348	1.44512	0.22262	0.0974715	3.15209	0.918514	48.9716	0.000838964	0.00652001	F1R5J7,Si:ch211-106h4.6	XP_688332.3,plexin domain-containing protein 2	PF01437,Plexin repeat	IPR016201,PSI domain;IPR031154,Plexin domain-containing protein 2;IPR031152,Plexin domain-containing protein;IPR002165,Plexin repeat	ENOG410Y7ZQ,-;KOG3848,Extracellular protein TEM7, contains PSI domain (tumor endothelial marker in humans)	GO:0016021,cellular_component,integral component of membrane;GO:0016020,cellular_component,membrane	-
stard3nl	1.50088	1.97878	4.92101	6.69304	-1.81125	3.21241	44.0403	0.00111356	0.00764495	F1RE09,STARD3 N-terminal-like	-	PF10457,Cholesterol-capturing domain	IPR019498,MENTAL domain	KOG3845,MLN, STAR and related lipid-binding proteins;ENOG41100B5,-	GO:0015485,molecular_function,cholesterol binding;GO:0008150,biological_process,biological_process	-
amph	2.35199	2.45429	0.291874	0.144833	3.40414	2.75082	98.3775	0.000165307	0.00304781	F1QK94,Amphiphysin	-	PF14604,Variant SH3 domain;PF03114,BAR domain	IPR003017,Amphiphysin, isoform 1;IPR004148,BAR domain;IPR036028,SH3-like domain superfamily;IPR001452,SH3 domain;IPR027267,AH/BAR domain superfamily;IPR003005,Amphiphysin;IPR035470,Amphiphysin I, SH3 domain	KOG3771,Amphiphysin;ENOG410ZBW1,-	GO:0005737,cellular_component,cytoplasm	-
ankhb	3.33635	2.58671	1.49273	1.2592	1.04143	2.49364	21.4811	0.00531578	0.0195046	W5MZR1,ANKH inorganic pyrophosphate transport regulator b	-	PF07260,Progressive ankylosis protein (ANKH)	IPR009887,Progressive ankylosis	-	GO:0016020,cellular_component,membrane;GO:0015114,molecular_function,phosphate ion transmembrane transporter activity;GO:0016021,cellular_component,integral component of membrane;GO:0035435,biological_process,phosphate ion transmembrane transport	-
fam49ba	6.295	6.00372	1.64878	2.0306	1.66873	2.95388	61.5036	0.000482369	0.00494382	Q6TLE5,Family with sequence similarity 49, member Ba	NP_956364.2,uncharacterized protein LOC337591 isoform 1	PF07159,Protein of unknown function (DUF1394)	IPR009828,Protein of unknown function DUF1394	KOG3951,Uncharacterized conserved protein;ENOG410XQDW,-	GO:0005575,cellular_component,cellular_component;GO:0003674,molecular_function,molecular_function;GO:0008150,biological_process,biological_process	-
slc4a2a	13.7656	13.2668	3.12018	3.81822	1.89036	5.86231	132.224	7.92e-05	0.00213986	B0S7B8,Anion exchange protein	XP_009296904.1,anion exchange protein 2 isoform X2	PF07565,Band 3 cytoplasmic domain;PF00955,HCO3- transporter family	IPR016152,Phosphotransferase/anion transporter;IPR003020,Bicarbonate transporter, eukaryotic;IPR001717,Anion exchange protein;IPR011531,Bicarbonate transporter, C-terminal;IPR002978,Anion exchange protein 2;IPR013769,Band 3 cytoplasmic domain;IPR018241,Anion exchange, conserved site	ENOG410XPHD,-;KOG1172,Na+-independent Cl/HCO3 exchanger AE1 and related transporters (SLC4 family)	GO:0008509,molecular_function,anion transmembrane transporter activity;GO:0006811,biological_process,ion transport;GO:0016324,cellular_component,apical plasma membrane;GO:0005452,molecular_function,inorganic anion exchanger activity;GO:0016323,cellular_component,basolateral plasma membrane;GO:0098656,biological_process,anion transmembrane transport;GO:0005887,cellular_component,integral component…	-
smarcd3a	2.58915	2.9278	0.356607	0.35495	2.88612	2.57774	185.852	3.18e-05	0.00142144	E7F1T4,SWI/SNF-related, matrix-associated, actin-dependent regulator of chromatin, subfamily d, member 3a	XP_005163574.1,SWI/SNF-related matrix-associated actin-dependent regulator of chromatin subfamily D member 3 isoform X2	PF02201,SWIB/MDM2 domain	IPR019835,SWIB domain;IPR036885,SWIB/MDM2 domain superfamily;IPR003121,SWIB/MDM2 domain;IPR038043,SWI/SNF-related matrix-associated actin-dependent regulator of chromatin subfamily D member 3	COG5531,SWIB-domain-containing proteins implicated in chromatin remodeling;KOG2570,SWI/SNF transcription activation complex subunit	GO:0071565,cellular_component,nBAF complex;GO:0071564,cellular_component,npBAF complex;GO:0016514,cellular_component,SWI/SNF complex	-
bfsp2	0.511419	0.558803	0.154558	0.0319023	2.46221	-0.523144	12.9626	0.0151969	0.03937	A0A286YA92,Beaded filament structural protein 2, phakinin	XP_009296890.1,phakinin isoform X1	-	IPR001664,Intermediate filament protein;IPR002957,Keratin, type I;IPR027694,Phakinin	-	GO:0005882,cellular_component,intermediate filament;GO:0045104,biological_process,intermediate filament cytoskeleton organization;GO:0005198,molecular_function,structural molecule activity	-
klf17	6.69913	5.43242	16.0936	19.9469	-1.64292	4.29986	62.8708	0.000484075	0.0049511	Q9DFS2,Biklf	NP_571798.1,Kruppel-like factor 17	PF00096,Zinc finger, C2H2 type	IPR013087,Zinc finger C2H2-type;IPR036236,Zinc finger C2H2 superfamily	KOG1721,FOG: Zn-finger;COG5048,FOG: Zn-finger	GO:0030097,biological_process,hemopoiesis;GO:0003677,molecular_function,DNA binding;GO:0003676,molecular_function,nucleic acid binding;GO:0045893,biological_process,positive regulation of transcription, DNA-templated;GO:0005634,cellular_component,nucleus;GO:0010629,biological_process,negative regulation of gene expression;GO:0030218,biological_process,erythrocyte differentiation;GO:0030099,biolog…	K17846,ko04550,Signaling pathways regulating pluripotency of stem cells
slc6a9	14.9187	15.7676	4.15113	2.57675	2.13313	6.5748	91.9843	0.000194527	0.00326526	Q4FIV6,Transporter	XP_005163551.1,sodium- and chloride-dependent glycine transporter 1 isoform X1	PF00209,Sodium:neurotransmitter symporter family	IPR000175,Sodium:neurotransmitter symporter;IPR003028,Sodium:neurotransmitter symporter, glycine, type 1;IPR037272,Sodium:neurotransmitter symporter superfamily	KOG3659,Sodium-neurotransmitter symporter;COG0733,Na+-dependent transporters of the SNF family	GO:1903825,biological_process,organic acid transmembrane transport;GO:0005328,molecular_function,neurotransmitter:sodium symporter activity;GO:0003333,biological_process,amino acid transmembrane transport;GO:0015816,biological_process,glycine transport;GO:0055085,biological_process,transmembrane transport;GO:0060092,biological_process,regulation of synaptic transmission, glycinergic;GO:0016020,ce…	-
ccdc24	1.71209	1.91172	0.955833	0.744397	1.0296	1.59788	15.3686	0.0106437	0.030788	A8WHY7,Coiled-coil domain-containing 24	-	PF15669,Coiled-coil domain-containing protein 24 family	IPR031367,Coiled-coil domain-containing protein 24	ENOG410IW4J,-;ENOG41125IY,-	GO:0005575,cellular_component,cellular_component;GO:0008150,biological_process,biological_process;GO:0003674,molecular_function,molecular_function	-
113531	0.987531	1.07617	0.369505	0.0395471	2.28495	-0.44867	7.61028	0.0393486	0.0786042	A8WHY5,Zgc:113531	-	PF00093,von Willebrand factor type C domain	IPR001007,VWFC domain	ENOG410IK6F,-;ENOG410YDUI,-	GO:0005575,cellular_component,cellular_component	-
b4galt2	0.864438	0.82723	0.441064	0.138077	1.49974	1.25192	7.61826	0.0392806	0.0785411	A8WHZ0,UDP-Gal:betaGlcNAc beta 1,4- galactosyltransferase, polypeptide 2	XP_005163530.1,-;NP_001121857.1,beta-1,4-galactosyltransferase 2	PF02709,N-terminal domain of galactosyltransferase;PF13733,N-terminal region of glycosyl transferase group 7	IPR027995,Galactosyltransferase, N-terminal;IPR027791,Galactosyltransferase, C-terminal;IPR029044,Nucleotide-diphospho-sugar transferases;IPR003859,Beta-1,4-galactosyltransferase	ENOG410ZYYA,-;KOG3916,UDP-Gal:glucosylceramide beta-1,4-galactosyltransferase	GO:0005975,biological_process,carbohydrate metabolic process;GO:0016757,molecular_function,transferase activity, transferring glycosyl groups;GO:0016021,cellular_component,integral component of membrane;GO:0016020,cellular_component,membrane	K07967,ko00514,Other types of O-glycan biosynthesis;K07967,ko00533,Glycosaminoglycan biosynthesis - keratan sulfate;K07967,ko00510,N-Glycan biosynthesis;K07967,ko00601,Glycosphingolipid biosynthesis - lacto and neolacto series;K07967,ko00513,Various types of N-glycan biosynthesis;K07967,ko00052,Galactose metabolism
pappa2	0.260006	0.204835	0.624922	0.850011	-1.73824	1.73027	30.9674	0.00239753	0.0120285	E9QCK7,Papp-a2	XP_695417.4,pappalysin-2 isoform X1	PF13385,Concanavalin A-like lectin/glucanases superfamily;PF13948,omain of unknown function (DUF4215);PF00084,Sushi repeat (SCR repeat);PF05572,Pregnancy-associated plasma protein-A	IPR026918,Pappalysin-2;IPR008754,Peptidase M43, pregnancy-associated plasma-A;IPR000800,Notch domain;IPR035976,Sushi/SCR/CCP superfamily;IPR000436,Sushi/SCR/CCP domain;IPR013320,Concanavalin A-like lectin/glucanase domain superfamily;IPR006558,LamG-like jellyroll fold;IPR011936,Myxococcus cysteine-rich repeat	ENOG410IF4C,-;ENOG410Y5CU,-	GO:0006508,biological_process,proteolysis;GO:0008237,molecular_function,metallopeptidase activity;GO:0001525,biological_process,angiogenesis;GO:0008233,molecular_function,peptidase activity;GO:0030903,biological_process,notochord development;GO:0051216,biological_process,cartilage development;GO:0008270,molecular_function,zinc ion binding;GO:0008593,biological_process,regulation of Notch signalin…	-
tnw	27.3828	30.0384	0.27927	0.137364	7.04768	5.77174	522.022	2.64e-06	0.00059426	A0A0R4ITL5,Tenascin W	XP_005171321.1,tenascin-N isoform X1	PF00041,ibronectin type III domain;PF00147,ibrinogen beta and gamma chains, C-terminal globular domain	IPR020837,Fibrinogen, conserved site;IPR003961,Fibronectin type III;IPR033078,Tenascin-C;IPR036116,Fibronectin type III superfamily;IPR002181,Fibrinogen, alpha/beta/gamma chain, C-terminal globular domain;IPR013783,Immunoglobulin-like fold;IPR000742,EGF-like domain;IPR013032,EGF-like, conserved site;IPR036056,Fibrinogen-like, C-terminal	-	GO:0042127,biological_process,regulation of cell proliferation;GO:0031012,cellular_component,extracellular matrix;GO:0007155,biological_process,cell adhesion	-
lamc1	99.4656	97.7803	173.456	208.341	-1.02396	9.78866	48.6837	0.000882737	0.006723	A0A060VNN5,Uncharacterized protein	-	PF00055,Laminin N-terminal (Domain VI);PF00053,Laminin EGF domain;PF00052,Laminin B (Domain IV)	IPR008211,Laminin, N-terminal;IPR000034,Laminin IV;IPR002049,Laminin EGF domain;IPR000742,EGF-like domain;IPR013032,EGF-like, conserved site;IPR038684,Laminin, N-terminal domain superfamily	-	-	-
lamc2	0.441171	0.405976	0.731313	1.07606	-1.16743	1.43756	12.5159	0.0159686	0.0408269	F1QIJ3,Laminin, gamma 2	-	PF00053,Laminin EGF domain	IPR031082,Laminin subunit gamma-2;IPR000034,Laminin IV;IPR002049,Laminin EGF domain;IPR000742,EGF-like domain	ENOG4110QI9,-;ENOG410IP6C,-	GO:0048731,biological_process,system development;GO:0005604,cellular_component,basement membrane;GO:0070831,biological_process,basement membrane assembly	-
ing5b	10.2306	8.91682	25.0057	21.0414	-1.32919	4.30821	75.8353	0.000291242	0.00389278	Q6AXK3,Inhibitor of growth protein	NP_001007169.1,inhibitor of growth	PF12998,Inhibitor of growth proteins N-terminal histone-binding	IPR001965,Zinc finger, PHD-type;IPR011011,Zinc finger, FYVE/PHD-type;IPR028638,Inhibitor of growth protein 5;IPR019787,Zinc finger, PHD-finger;IPR013083,Zinc finger, RING/FYVE/PHD-type;IPR024610,Inhibitor of growth protein, N-terminal histone-binding;IPR019786,Zinc finger, PHD-type, conserved site	COG5034,Chromatin remodeling protein, contains PhD zinc finger;KOG1973,Chromatin remodeling protein, contains PHD Zn-finger	GO:0006325,biological_process,chromatin organization;GO:0008285,biological_process,negative regulation of cell proliferation;GO:0046872,molecular_function,metal ion binding;GO:0016573,biological_process,histone acetylation;GO:0070776,cellular_component,MOZ/MORF histone acetyltransferase complex;GO:0005634,cellular_component,nucleus	-
ptx3b	2.13451	1.65675	0.167721	0.161556	3.44772	0.998496	96.7217	0.000160934	0.00303076	F1RC34,Pentraxin 3, long b	XP_694358.3,pentraxin-related protein PTX3	PF00354,Pentaxin family	IPR001759,Pentraxin-related;IPR030476,Pentaxin, conserved site;IPR013320,Concanavalin A-like lectin/glucanase domain superfamily	ENOG410IHCT,-;ENOG410XRG6,-	-	-
gadd45bb	2.45536	2.62962	5.03384	6.17626	-1.21102	2.31246	26.3439	0.00341409	0.0148566	Q5NU21,Gadd45b1 protein	NP_001012386.1,growth arrest and DNA-damage-inducible, beta b	PF01248,Ribosomal protein L7Ae/L30e/S12e/Gadd45 family	IPR029064,50S ribosomal protein L30e-like;IPR004038,Ribosomal protein L7Ae/L30e/S12e/Gadd45;IPR024824,Growth arrest and DNA damage-inducible protein GADD45	ENOG410IH6M,-;ENOG4111K8B,-	GO:0000185,biological_process,activation of MAPKKK activity;GO:0001756,biological_process,somitogenesis;GO:0005737,cellular_component,cytoplasm;GO:0051726,biological_process,regulation of cell cycle;GO:0006950,biological_process,response to stress;GO:0005634,cellular_component,nucleus	K04402,ko04210,Apoptosis;K04402,ko04010,MAPK signaling pathway;K04402,ko04110,Cell cycle;K04402,ko04068,FoxO signaling pathway;K04402,ko04115,p53 signaling pathway
101744	7.55809	6.16115	15.6757	12.3888	-1.09449	3.5347	32.5908	0.0021333	0.0112292	B0S784,Receptor expression-enhancing protein	NP_001013554.2,receptor accessory protein 6-like	PF03134,TB2/DP1, HVA22 family	IPR004345,TB2/DP1/HVA22-related protein	COG5052,Protein involved in membrane traffic;KOG1725,Protein involved in membrane traffic (YOP1/TB2/DP1/HVA22 family)	GO:0008150,biological_process,biological_process;GO:0016021,cellular_component,integral component of membrane;GO:0016020,cellular_component,membrane	-
samd7	0.0767622	0.0259611	1.12974	1.92743	-4.94104	0.975477	61.9595	0.000501111	0.00501137	F1Q9S7,Sterile alpha motif domain-containing 7	XP_005171361.1,sterile alpha motif domain-containing protein 7 isoform X1;XP_009296916.1,-	PF00536,SAM domain (Sterile alpha motif)	IPR013761,Sterile alpha motif/pointed domain superfamily;IPR001660,Sterile alpha motif domain	ENOG410XQEJ,-;KOG3829,Uncharacterized conserved protein	-	-
ltb4r2b	1.46057	2.18607	0.534874	0.940828	1.22626	1.35762	8.25003	0.0343836	0.0708353	E7F4K9,Leukotriene B4 receptor 2b	NP_001295899.2,leukotriene B4 receptor 2b	PF00001,7 transmembrane receptor (rhodopsin family)	IPR003981,Leukotriene B4 receptor;IPR017452,GPCR, rhodopsin-like, 7TM;IPR000276,G protein-coupled receptor, rhodopsin-like	ENOG410XRW9,-;KOG3656,FOG: 7 transmembrane receptor	GO:0009986,cellular_component,cell surface;GO:0016020,cellular_component,membrane;GO:0008528,molecular_function,G-protein coupled peptide receptor activity;GO:0005887,cellular_component,integral component of plasma membrane;GO:0007218,biological_process,neuropeptide signaling pathway;GO:0016021,cellular_component,integral component of membrane;GO:0007186,biological_process,G-protein coupled recep…	-
hbl4	2.16423	2.02248	0.639307	0.800553	1.46652	1.61012	27.8427	0.00302102	0.0138059	A9JSU1,Hbl4 protein	NP_001108197.1,hexose-binding lectin 4 precursor	PF01391,Collagen triple helix repeat (20 copies);PF00059,Lectin C-type domain	IPR008160,Collagen triple helix repeat;IPR016187,C-type lectin fold;IPR018378,C-type lectin, conserved site;IPR016186,C-type lectin-like/link domain superfamily;IPR037570,Mannose-binding protein;IPR033990,Collectin, C-type lectin-like domain;IPR001304,C-type lectin-like	ENOG410YQHR,-;ENOG410IS38,-	GO:0005537,molecular_function,mannose binding;GO:0001867,biological_process,complement activation, lectin pathway;GO:0005581,cellular_component,collagen trimer	K03991,ko04610,Complement and coagulation cascades;K03991,ko04145,Phagosome;K03991,ko05150,Staphylococcus aureus infection
tep1	14.0811	12.7201	37.6617	42.6993	-1.6543	7.81326	140.548	6.52e-05	0.00194359	E7F3E6,Telomerase-associated protein 1	XP_009296950.2,telomerase protein component 1	PF00400,WD domain, G-beta repeat;PF05729,NACHT domain;PF05731,TROVE domain;PF13271,omain of unknown function (DUF4062)	IPR011047,Quinoprotein alcohol dehydrogenase-like superfamily;IPR001680,WD40 repeat;IPR008858,TROVE domain;IPR025139,Domain of unknown function DUF4062;IPR027417,P-loop containing nucleoside triphosphate hydrolase;IPR036322,WD40-repeat-containing domain superfamily;IPR015943,WD40/YVTN repeat-like-containing domain superfamily;IPR019775,WD40 repeat, conserved site;IPR037214,TROVE domain superfamil…	ENOG410ZWBB,-;ENOG410IMFI,-	GO:0003723,molecular_function,RNA binding	-
cbln10	16.7309	14.2682	2.87013	1.45744	2.7862	3.67898	71.9365	0.000351316	0.00424476	F1R2B9,Cerebellin 10	-	PF00386,C1q domain	IPR008983,Tumour necrosis factor-like domain superfamily;IPR001073,C1q domain	-	GO:0003674,molecular_function,molecular_function;GO:0008150,biological_process,biological_process	-
pcp4l1	0.453939	0.460569	1.139	1.96329	-1.83673	0.673259	18.3282	0.00747811	0.0243801	Q7T133,Novel protein	NP_001154960.1,Purkinje cell protein 4 like 1	-	IPR033234,Purkinje cell protein 4-like protein 1;IPR000048,IQ motif, EF-hand binding site	ENOG410Z4EX,-;ENOG410J2B1,-	GO:0030529,,	-
casq1a	2.34855	3.84735	0.227066	0.133456	4.0449	3.2697	110.285	0.00012521	0.00266926	Q7T138,Calsequestrin	-	PF01216,Calsequestrin	IPR001393,Calsequestrin;IPR036249,Thioredoxin-like superfamily	ENOG410IGY5,-;ENOG4111R2M,-	GO:0030018,cellular_component,Z disc;GO:0030529,,;GO:0005509,molecular_function,calcium ion binding	-
mmp14b	5.93986	6.2852	3.37749	1.53864	1.26427	5.19682	13.3251	0.0144125	0.0379841	B3DFR2,Matrix metalloproteinase 14	-	PF00413,Matrixin;PF01471,Putative peptidoglycan binding domain;PF11857,omain of unknown function (DUF3377);PF00045,Hemopexin	IPR001818,Peptidase M10, metallopeptidase;IPR018486,Hemopexin, conserved site;IPR036375,Hemopexin-like domain superfamily;IPR036365,PGBD-like superfamily;IPR021190,Peptidase M10A;IPR000585,Hemopexin-like domain;IPR024079,Metallopeptidase, catalytic domain superfamily;IPR006026,Peptidase, metallopeptidase;IPR021805,Peptidase M10A, matrix metallopeptidase, C-terminal;IPR018487,Hemopexin-like repeat…	KOG1565,Gelatinase A and related matrix metalloproteases;ENOG410XQ5D,-	GO:0030010,biological_process,establishment of cell polarity;GO:0006508,biological_process,proteolysis;GO:0016787,molecular_function,hydrolase activity;GO:0009948,biological_process,anterior/posterior axis specification;GO:0042074,biological_process,cell migration involved in gastrulation;GO:0008237,molecular_function,metallopeptidase activity;GO:0031012,cellular_component,extracellular matrix;GO…	-
lrrc16b	0.507293	0.468406	0.0738165	0.120441	2.24936	2.15455	47.0936	0.000950226	0.00701153	A0A0P0CP42,CARMIL3	NP_001304694.1,capping protein, Arp2/3 and myosin-I linker protein 3	PF16000,CARMIL C-terminus	IPR029766,Capping protein, Arp2/3 and myosin-I linker protein 3;IPR031943,CARMIL, C-terminal domain;IPR032675,Leucine-rich repeat domain superfamily;IPR011993,PH-like domain superfamily	-	-	-
rbp2b	2.43351	2.5952	0.319024	0.921894	1.92849	0.880542	11.7122	0.0184123	0.0451155	Q6IVM1,Cellular retinol-binding protein type II	NP_001002307.1,retinol-binding protein 2	PF00061,Lipocalin / cytosolic fatty-acid binding protein family	IPR031259,Intracellular lipid binding protein;IPR000463,Cytosolic fatty-acid binding;IPR000566,Lipocalin/cytosolic fatty-acid binding domain;IPR012674,Calycin	ENOG4111US8,-;KOG4015,Fatty acid-binding protein FABP	GO:0008289,molecular_function,lipid binding	-
clstn2	2.2641	2.09262	1.0662	0.968326	1.03318	3.07053	37.0287	0.00158702	0.00948061	A0A286Y8R8,Calsyntenin 2	XP_009296983.1,calsyntenin-2 isoform X1	-	IPR002126,Cadherin;IPR015919,Cadherin-like;IPR026914,Calsyntenin;IPR013320,Concanavalin A-like lectin/glucanase domain superfamily	-	GO:0016020,cellular_component,membrane;GO:0016021,cellular_component,integral component of membrane;GO:0007156,biological_process,homophilic cell adhesion via plasma membrane adhesion molecules;GO:0005509,molecular_function,calcium ion binding	-
spsb4a	3.31222	2.94788	6.10099	9.27798	-1.37314	4.85701	28.5875	0.0029549	0.0136482	B0S5W3,SplA/ryanodine receptor domain and SOCS box-containing 4a	NP_001243571.1,SPRY domain-containing SOCS box protein 4;XP_009296986.1,-;XP_005171350.1,-	PF07525,SOCS box;PF00622,SPRY domain	IPR001870,B30.2/SPRY domain;IPR013320,Concanavalin A-like lectin/glucanase domain superfamily;IPR001496,SOCS box domain;IPR003877,SPRY domain	ENOG410XQC1,-;KOG3953,SOCS box protein SSB-1, contains SPRY domain	-	-
epha4a	18.0544	16.6435	32.6249	34.575	-1.02211	7.07857	72.8648	0.000320821	0.00406673	A0A0R4IHU0,Ephrin type-A receptor 4a	XP_005171372.1,ephrin type-A receptor 4a isoform X1	PF00041,ibronectin type III domain;PF14575,phrin type-A receptor 2 transmembrane domain;PF07647,SAM domain (Sterile alpha motif);PF01404,phrin receptor ligand binding domain;PF07714,Protein tyrosine kinase	IPR013783,Immunoglobulin-like fold;IPR016257,Ephrin receptor type-A /type-B;IPR001245,Serine-threonine/tyrosine-protein kinase, catalytic domain;IPR013761,Sterile alpha motif/pointed domain superfamily;IPR001090,Ephrin receptor ligand binding domain;IPR036116,Fibronectin type III superfamily;IPR003961,Fibronectin type III;IPR020635,Tyrosine-protein kinase, catalytic domain;IPR008979,Galactose-bin…	-	GO:0016301,molecular_function,kinase activity;GO:0018108,biological_process,peptidyl-tyrosine phosphorylation;GO:0005887,cellular_component,integral component of plasma membrane;GO:0048013,biological_process,ephrin receptor signaling pathway;GO:0007169,biological_process,transmembrane receptor protein tyrosine kinase signaling pathway;GO:0005003,molecular_function,ephrin receptor activity;GO:0005…	-
epha4b	20.5507	23.0166	5.58183	3.11527	2.27055	5.41354	69.2944	0.000384133	0.0044222	F1RCL1,Eph receptor A4b	XP_009296995.1,-	PF00041,ibronectin type III domain;PF14575,phrin type-A receptor 2 transmembrane domain;PF00536,SAM domain (Sterile alpha motif);PF01404,phrin receptor ligand binding domain;PF07714,Protein tyrosine kinase	IPR013783,Immunoglobulin-like fold;IPR016257,Ephrin receptor type-A /type-B;IPR001245,Serine-threonine/tyrosine-protein kinase, catalytic domain;IPR013761,Sterile alpha motif/pointed domain superfamily;IPR001090,Ephrin receptor ligand binding domain;IPR036116,Fibronectin type III superfamily;IPR003961,Fibronectin type III;IPR020635,Tyrosine-protein kinase, catalytic domain;IPR008979,Galactose-bin…	COG0515,Serine/threonine protein kinase;KOG0196,Tyrosine kinase, EPH (ephrin) receptor family	GO:0016301,molecular_function,kinase activity;GO:0018108,biological_process,peptidyl-tyrosine phosphorylation;GO:0005003,molecular_function,ephrin receptor activity;GO:0048013,biological_process,ephrin receptor signaling pathway;GO:0016740,molecular_function,transferase activity;GO:0016310,biological_process,phosphorylation;GO:0030517,biological_process,negative regulation of axon extension;GO:00…	-
otomp	1.61783	1.46107	0	0.0384457	6.07147	-0.0914601	59.2196	0.000539973	0.00517969	F1QFL7,Otolith matrix protein 1	-	PF00405,Transferrin	IPR001156,Transferrin-like domain	ENOG410J8TD,-;ENOG410Y91F,-	-	-
keap1a	2.65668	2.6449	1.72693	0.785523	1.02636	2.48316	7.6013	0.0394253	0.0786704	Q1ECZ2,Kelch-like ECH-associated protein 1a	NP_878284.2,kelch-like ECH-associated protein 1a	PF01344,Kelch motif;PF00651,BTB/POZ domain;PF07707,BTB And C-terminal Kelch	IPR011705,BTB/Kelch-associated;IPR011333,SKP1/BTB/POZ domain superfamily;IPR015915,Kelch-type beta propeller;IPR017096,BTB-kelch protein;IPR006652,Kelch repeat type 1;IPR000210,BTB/POZ domain	ENOG410XNX8,-;KOG4441,Proteins containing BTB/POZ and Kelch domains, involved in regulatory/signal transduction processes	GO:0004842,molecular_function,ubiquitin-protein transferase activity;GO:0016567,biological_process,protein ubiquitination;GO:0071379,biological_process,cellular response to prostaglandin stimulus;GO:0071466,biological_process,cellular response to xenobiotic stimulus;GO:0031463,cellular_component,Cul3-RING ubiquitin ligase complex	-
110183	0.853945	0.912017	1.86667	3.06157	-1.55477	0.657454	14.3308	0.0122722	0.0340241	F1RCK8,Zgc:110183	-	PF07004,Sperm-tail PG-rich repeat	IPR010736,Sperm-tail PG-rich repeat	ENOG410IVVZ,-;ENOG4111FDE,-	GO:0005575,cellular_component,cellular_component;GO:0008150,biological_process,biological_process;GO:0003674,molecular_function,molecular_function	-
gbp2	6.56361	5.99207	1.21993	1.22921	2.28983	3.40836	182.299	3.34e-05	0.00143269	E9QF26,Guanylate-binding protein 2	XP_699217.2,guanylate-binding protein 1	PF02841,uanylate-binding protein, C-terminal domain;PF02263,uanylate-binding protein, N-terminal domain	IPR027417,P-loop containing nucleoside triphosphate hydrolase;IPR003191,Guanylate-binding protein/Atlastin, C-terminal;IPR030386,GB1/RHD3-type guanine nucleotide-binding (G) domain;IPR015894,Guanylate-binding protein, N-terminal;IPR036543,Guanylate-binding protein, C-terminal domain superfamily;IPR037684,Guanylate-binding protein, C-terminal	ENOG410XR6Z,-;KOG2037,Guanylate-binding protein	GO:0005525,molecular_function,GTP binding;GO:0003924,molecular_function,GTPase activity;GO:0000166,molecular_function,nucleotide binding	-
gbp1	13.2713	13.858	6.83729	4.12606	1.25131	4.57836	27.8568	0.00312811	0.014115	Q6DHP7,Guanylate-binding protein 1	NP_001002343.1,guanylate binding protein 1;XP_005171432.1,-	PF02841,uanylate-binding protein, C-terminal domain;PF02263,uanylate-binding protein, N-terminal domain	IPR027417,P-loop containing nucleoside triphosphate hydrolase;IPR003191,Guanylate-binding protein/Atlastin, C-terminal;IPR030386,GB1/RHD3-type guanine nucleotide-binding (G) domain;IPR015894,Guanylate-binding protein, N-terminal;IPR036543,Guanylate-binding protein, C-terminal domain superfamily;IPR037684,Guanylate-binding protein, C-terminal	ENOG410XR6Z,-;KOG2037,Guanylate-binding protein	GO:0005525,molecular_function,GTP binding;GO:0003924,molecular_function,GTPase activity;GO:0000166,molecular_function,nucleotide binding	-
trim55a	17.7532	19.9971	2.2235	3.13234	2.74281	4.13447	126.117	9.02e-05	0.00226157	Q6DHS0,Tripartite motif-containing 55a	NP_001002358.1,tripartite motif-containing protein 55	PF00643,B-box zinc finger;PF13445,RING-type zinc-finger	IPR017903,COS domain;IPR017907,Zinc finger, RING-type, conserved site;IPR027370,RING-type zinc-finger, LisH dimerisation motif;IPR001841,Zinc finger, RING-type;IPR013083,Zinc finger, RING/FYVE/PHD-type;IPR000315,B-box-type zinc finger	KOG2177,Predicted E3 ubiquitin ligase;ENOG4111G04,-	GO:0046872,molecular_function,metal ion binding;GO:0008270,molecular_function,zinc ion binding;GO:0005622,cellular_component,intracellular	-
slc39a6	10.0384	9.66286	21.649	24.1595	-1.28677	5.50397	89.3348	0.000195481	0.00327279	F1QKB6,Solute carrier family 39	-	PF02535,ZIP Zinc transporter	IPR003689,Zinc/iron permease	KOG2693,Putative zinc transporter;COG0428,Predicted divalent heavy-metal cations transporter	GO:0006829,biological_process,zinc ion transport;GO:0055085,biological_process,transmembrane transport;GO:0042074,biological_process,cell migration involved in gastrulation;GO:0006882,biological_process,cellular zinc ion homeostasis;GO:0071578,biological_process,zinc ion import across plasma membrane;GO:0030001,biological_process,metal ion transport;GO:0016021,cellular_component,integral componen…	-
cavin4a	24.44	33.5328	0.37241	1.31532	5.01201	4.24555	69.6982	0.000378849	0.00439261	F1R972,Caveolae-associated protein 4a	-	PF15237,PTRF/SDPR family	IPR026752,Cavin family	ENOG411021K,-;ENOG410IGHQ,-	-	-
ift57	17.8897	17.8077	35.8585	35.8057	-1.07226	5.29444	87.1933	0.000207413	0.00337581	B2GPW2,Ift57 protein	-	PF10498,Intra-flagellar transport protein 57	IPR019530,Intra-flagellar transport protein 57	ENOG410XT77,-;KOG0972,Huntingtin interacting protein 1 (Hip1) interactor Hippi	-	-
apom	53.4659	69.1391	10.1712	3.89603	3.07632	4.6957	46.5902	0.000977623	0.00711928	F1QFH8,Apolipoprotein M	-	PF11032,ApoM domain	IPR012674,Calycin;IPR022734,Apolipoprotein M;IPR022272,Lipocalin family conserved site;IPR001500,Alpha-1-acid glycoprotein	ENOG4111Z0U,-;ENOG410IG6S,-	GO:0016020,cellular_component,membrane;GO:0005615,cellular_component,extracellular space;GO:0016021,cellular_component,integral component of membrane;GO:0002682,biological_process,regulation of immune system process	-
slco5a1b	10.5674	10.303	0.562492	0.350588	4.45085	2.89911	275.22	1.2e-05	0.00099075	E9QB40,Solute carrier organic anion transporter family member 5A1b	-	PF14948,RESP18 domain	IPR033522,Receptor-type tyrosine-protein phosphatase-like N/N2;IPR029403,RESP18 domain	-	-	-
dip2cb	1.09833	1.23955	0.435937	0.402418	1.41426	2.99841	61.0204	0.000491559	0.0049764	F1Q607,Disco-interacting protein 2 homolog Cb	XP_005171457.1,disco-interacting protein 2 homolog C isoform X1	PF06464,MAP1-binding Domain;PF00501,AMP-binding enzyme	IPR000873,AMP-dependent synthetase/ligase;IPR010506,DMAP1-binding domain	KOG3628,Predicted AMP-binding protein;COG0318,Acyl-CoA synthetases (AMP-forming)/AMP-acid ligases II	GO:0003824,molecular_function,catalytic activity;GO:0008152,biological_process,metabolic process	-
2023-03-11	0.529814	0.895919	0.242294	0.18565	1.67344	0.972375	17.5769	0.00815312	0.0258306	A0A1S6K8A3,MARCH11	-	-	IPR013083,Zinc finger, RING/FYVE/PHD-type;IPR011016,Zinc finger, RING-CH-type;IPR033275,E3 ubiquitin-protein ligase MARCH-like	-	GO:0008270,molecular_function,zinc ion binding;GO:0046872,molecular_function,metal ion binding;GO:0016021,cellular_component,integral component of membrane;GO:0016020,cellular_component,membrane	-
basp1	3.51159	3.76121	0.148895	0.181165	4.38421	2.46417	296.339	9.85e-06	0.000920525	-	-	-	-	-	-	-
kcnq3	0.292892	0.351383	0.0155502	0.0128388	4.41704	0.820143	129.974	7.76e-05	0.00212572	A0A2D0T6Q0,potassium voltage-gated channel subfamily KQT member 3	XP_017350571.1,potassium voltage-gated channel subfamily KQT member 3;XP_017350572.1,-	-	IPR013821,Potassium channel, voltage dependent, KCNQ, C-terminal;IPR003937,Potassium channel, voltage dependent, KCNQ;IPR020969,Ankyrin-G binding site;IPR003948,Potassium channel, voltage dependent, KCNQ3;IPR005821,Ion transport domain;IPR028325,Voltage-gated potassium channel	-	GO:0005216,molecular_function,ion channel activity;GO:0005267,molecular_function,potassium channel activity;GO:0055085,biological_process,transmembrane transport;GO:0005249,molecular_function,voltage-gated potassium channel activity;GO:0006811,biological_process,ion transport;GO:0071805,biological_process,potassium ion transmembrane transport;GO:0016020,cellular_component,membrane;GO:0008076,cell…	K04928,ko04725,Cholinergic synapse
crema	3.56018	4.19118	1.28116	0.911529	1.76194	2.96086	59.3219	0.000531783	0.00514021	E7F9I0,cAMP-responsive element modulator a	XP_683024.3,cAMP-responsive element modulator isoform X1	PF00170,bZIP transcription factor;PF02173,pKID domain	IPR003102,Coactivator CBP, pKID;IPR001630,cAMP response element binding (CREB) protein;IPR004827,Basic-leucine zipper domain	KOG3584,cAMP response element binding protein and related transcription factors;ENOG410ZZJZ,-	GO:0006355,biological_process,regulation of transcription, DNA-templated;GO:0003700,molecular_function,DNA binding transcription factor activity;GO:0003677,molecular_function,DNA binding;GO:0005634,cellular_component,nucleus	-
itgb1b.1	14.4813	15.5826	2.12129	1.41678	3.02856	5.01512	215.862	2.4e-05	0.00130557	B3DIV2,Integrin beta	XP_005171447.1,integrin, beta 1b.1 isoform X1	PF00362,Integrin beta chain VWA domain;PF17205,Integrin plexin domain;PF07965,Integrin beta tail domain;PF08725,Integrin beta cytoplasmic domain;PF07974,-like domain	IPR027071,Integrin beta-1 subunit;IPR015812,Integrin beta subunit;IPR036465,von Willebrand factor A-like domain superfamily;IPR014836,Integrin beta subunit, cytoplasmic domain;IPR002369,Integrin beta subunit, VWA domain;IPR032695,Integrin domain superfamily;IPR013111,EGF-like domain, extracellular;IPR012896,Integrin beta subunit, tail;IPR033760,Integrin beta N-terminal;IPR036349,Integrin beta tai…	ENOG410XP60,-;KOG1226,Integrin beta subunit (N-terminal portion of extracellular region)	GO:0008305,cellular_component,integrin complex;GO:0007155,biological_process,cell adhesion;GO:0007160,biological_process,cell-matrix adhesion;GO:0004872,-,-;GO:0016020,cellular_component,membrane;GO:0007229,biological_process,integrin-mediated signaling pathway;GO:0016021,cellular_component,integral component of membrane	-
itgb1b.2	3.61671	3.70375	0.586731	1.15768	1.98721	2.4561	26.8814	0.0033822	0.0147675	Q19U09,Integrin beta	NP_998093.2,integrin, beta 1b.2 precursor	PF00362,Integrin beta chain VWA domain;PF17205,Integrin plexin domain;PF07974,-like domain	IPR027071,Integrin beta-1 subunit;IPR015812,Integrin beta subunit;IPR036465,von Willebrand factor A-like domain superfamily;IPR002369,Integrin beta subunit, VWA domain;IPR032695,Integrin domain superfamily;IPR013111,EGF-like domain, extracellular;IPR033760,Integrin beta N-terminal	ENOG410XP60,-;KOG1226,Integrin beta subunit (N-terminal portion of extracellular region)	GO:0008305,cellular_component,integrin complex;GO:0007155,biological_process,cell adhesion;GO:0007160,biological_process,cell-matrix adhesion;GO:0004872,-,-;GO:0016020,cellular_component,membrane;GO:0007229,biological_process,integrin-mediated signaling pathway;GO:0016021,cellular_component,integral component of membrane	K05719,ko04611,Platelet activation;K05719,ko05140,Leishmaniasis;K05719,ko05205,Proteoglycans in cancer;K05719,ko05133,Pertussis;K05719,ko04015,Rap1 signaling pathway;K05719,ko05100,Bacterial invasion of epithelial cells;K05719,ko04145,Phagosome;K05719,ko04810,Regulation of actin cytoskeleton;K05719,ko04512,ECM-receptor interaction;K05719,ko05145,Toxoplasmosis;K05719,ko05131,Shigellosis;K05719,ko0…
LOC101884586	0.550229	0.858869	0.160348	0.360395	1.35216	0.929266	6.6532	0.0488712	0.0926882	E7EZF1,NOD-like receptor family B, member 1	-	PF14484,ish-specific NACHT associated domain;PF05729,NACHT domain	IPR029495,NACHT-associated domain;IPR007111,NACHT nucleoside triphosphatase;IPR027417,P-loop containing nucleoside triphosphate hydrolase	ENOG4111H3D,-;ENOG410IE5X,-	-	-
LOC103910107	0.479731	0.444868	0.0694843	0.122706	2.18094	0.198874	24.0321	0.00417397	0.0167888	A0A0G2L0C3,Uncharacterized protein	XP_009297031.1,NACHT, LRR and PYD domains-containing protein 3 isoform X1;XP_009297032.1,-	PF00619,Caspase recruitment domain;PF14484,ish-specific NACHT associated domain;PF05729,NACHT domain	IPR007111,NACHT nucleoside triphosphatase;IPR027417,P-loop containing nucleoside triphosphate hydrolase;IPR029495,NACHT-associated domain;IPR033516,CARD8/ASC/NALP1, CARD domain;IPR032675,Leucine-rich repeat domain superfamily;IPR011029,Death-like domain superfamily;IPR001315,CARD domain	-	GO:0042981,biological_process,regulation of apoptotic process;GO:0045087,biological_process,innate immune response;GO:0000166,molecular_function,nucleotide binding;GO:0005524,molecular_function,ATP binding;GO:0006954,biological_process,inflammatory response	-
cadm3	9.78584	10.93	2.61385	2.85944	1.85149	4.76709	147.977	5.63e-05	0.0018143	B0CLV6,Cell adhesion molecule 3	XP_005171448.1,cell adhesion molecule 3 isoform X3	PF13927,Immunoglobulin domain;PF08205,CD80-like C2-set immunoglobulin domain;PF07679,Immunoglobulin I-set domain	IPR007110,Immunoglobulin-like domain;IPR013162,CD80-like, immunoglobulin C2-set;IPR036179,Immunoglobulin-like domain superfamily;IPR003585,Neurexin/syndecan/glycophorin C;IPR003599,Immunoglobulin subtype;IPR003598,Immunoglobulin subtype 2;IPR013098,Immunoglobulin I-set;IPR013783,Immunoglobulin-like fold	ENOG411017U,-;ENOG410IFCE,-	GO:0005515,molecular_function,protein binding;GO:0016021,cellular_component,integral component of membrane;GO:0016020,cellular_component,membrane	-
atp1a2a	6.4297	6.73324	0.174932	0.0378657	5.90557	5.25625	93.6396	0.000186311	0.00321123	B0S5Q5,Sodium/potassium-transporting ATPase subunit alpha	-	PF13246,Cation transport ATPase (P-type);PF00690,Cation transporter/ATPase, N-terminus;PF00122,1-E2 ATPase;PF00689,Cation transporting ATPase, C-terminus	IPR004014,Cation-transporting P-type ATPase, N-terminal;IPR023214,HAD superfamily;IPR036412,HAD-like superfamily;IPR023299,P-type ATPase, cytoplasmic domain N;IPR018303,P-type ATPase, phosphorylation site;IPR023298,P-type ATPase, transmembrane domain superfamily;IPR006068,Cation-transporting P-type ATPase, C-terminal;IPR008250,P-type ATPase, A domain superfamily;IPR001757,P-type ATPase;IPR005775,…	COG0474,Cation transport ATPase;KOG0203,Na+/K+ ATPase, alpha subunit	GO:0005524,molecular_function,ATP binding;GO:0051480,biological_process,regulation of cytosolic calcium ion concentration;GO:0035050,biological_process,embryonic heart tube development;GO:0016787,molecular_function,hydrolase activity;GO:0007507,biological_process,heart development;GO:0060047,biological_process,heart contraction;GO:0010084,biological_process,specification of animal organ axis pola…	-
mpz	0.892697	0.895104	0.359896	0.378389	1.20738	2.62205	40.1928	0.00131386	0.00843521	A0A0R4ISD2,Myelin protein zero	XP_017213076.1,myelin protein P0 isoform X1	PF07686,Immunoglobulin V-set domain	IPR007110,Immunoglobulin-like domain;IPR000920,Myelin P0 protein-related;IPR029869,Myelin protein P0;IPR036179,Immunoglobulin-like domain superfamily;IPR013783,Immunoglobulin-like fold;IPR003599,Immunoglobulin subtype;IPR013106,Immunoglobulin V-set domain	-	GO:0043209,cellular_component,myelin sheath;GO:0005887,cellular_component,integral component of plasma membrane;GO:0016021,cellular_component,integral component of membrane;GO:0016020,cellular_component,membrane	-
camk2n1a	9.93032	9.96816	1.35833	0.643816	3.25957	3.52197	87.0452	0.000222272	0.00347547	Q503R1,Calcium/calmodulin-dependent protein kinase II inhibitor 1	NP_001138561.1,calcium/calmodulin-dependent protein kinase II inhibitor 2	PF15170,Calcium/calmodulin-dependent protein kinase II inhibitor	IPR026779,Calcium/calmodulin-dependent protein kinase II inhibitor	ENOG410J0NK,-;ENOG411202V,-	GO:0006469,biological_process,negative regulation of protein kinase activity;GO:0016301,molecular_function,kinase activity;GO:0019901,molecular_function,protein kinase binding;GO:0004860,molecular_function,protein kinase inhibitor activity;GO:0001933,biological_process,negative regulation of protein phosphorylation;GO:0005575,cellular_component,cellular_component;GO:0016310,biological_process,pho…	-
prss56	0.769827	0.599426	0.080385	0.251649	1.95095	0.582103	10.3485	0.0231191	0.0529788	X1WGF9,Protease, serine, 56	-	PF00089,Trypsin	IPR001254,Serine proteases, trypsin domain;IPR018114,Serine proteases, trypsin family, histidine active site;IPR001314,Peptidase S1A, chymotrypsin family;IPR009003,Peptidase S1, PA clan;IPR033116,Serine proteases, trypsin family, serine active site	KOG3627,Trypsin;COG5640,Secreted trypsin-like serine protease	GO:0008236,molecular_function,serine-type peptidase activity;GO:0006508,biological_process,proteolysis;GO:0016787,molecular_function,hydrolase activity;GO:0004252,molecular_function,serine-type endopeptidase activity;GO:0008233,molecular_function,peptidase activity	-
chrng	15.7906	12.3613	1.25568	0.341823	4.09345	4.20221	50.7247	0.00080216	0.00636758	E7F9V1,Cholinergic receptor, nicotinic, gamma	NP_001241879.1,acetylcholine receptor subunit gamma precursor	PF02932,Neurotransmitter-gated ion-channel transmembrane region;PF02931,Neurotransmitter-gated ion-channel ligand binding domain	IPR018000,Neurotransmitter-gated ion-channel, conserved site;IPR006029,Neurotransmitter-gated ion-channel transmembrane domain;IPR006201,Neurotransmitter-gated ion-channel;IPR006202,Neurotransmitter-gated ion-channel ligand-binding domain;IPR036719,Neurotransmitter-gated ion-channel transmembrane domain superfamily;IPR002394,Nicotinic acetylcholine receptor;IPR036734,Neurotransmitter-gated ion-ch…	ENOG410XQGR,-;KOG3645,Acetylcholine receptor	GO:0060078,biological_process,regulation of postsynaptic membrane potential;GO:0007271,biological_process,synaptic transmission, cholinergic;GO:0005892,cellular_component,acetylcholine-gated channel complex;GO:0005886,cellular_component,plasma membrane;GO:0005230,molecular_function,extracellular ligand-gated ion channel activity;GO:0045202,cellular_component,synapse;GO:0007274,biological_process,…	K04818,ko04080,Neuroactive ligand-receptor interaction
LOC100536708	2.01018	1.63163	0.311605	0.186301	2.80724	1.15763	57.5023	0.000566423	0.00530912	A0A0G2KRM2,Phospholipid scramblase	XP_003197974.1,phospholipid scramblase 2-like	PF03803,Scramblase	IPR005552,Scramblase	-	GO:0017121,biological_process,phospholipid scrambling;GO:0017128,molecular_function,phospholipid scramblase activity;GO:0016020,cellular_component,membrane	-
eif4e2	7.05032	6.97564	2.89571	1.27474	1.69918	2.98217	20.1368	0.00627717	0.0217074	A1L200,Eukaryotic translation initiation factor 4E class II 2A	NP_001014815.2,eukaryotic translation initiation factor 4E type 2	PF01652,ukaryotic initiation factor 4E	IPR023398,Translation Initiation factor eIF- 4e-like;IPR001040,Translation Initiation factor eIF- 4e;IPR019770,Eukaryotic translation initiation factor 4E (eIF-4E), conserved site	COG5053,Translation initiation factor 4E (eIF-4E);KOG1669,Predicted mRNA cap-binding protein related to eIF-4E	GO:0005737,cellular_component,cytoplasm;GO:0003723,molecular_function,RNA binding;GO:0006413,biological_process,translational initiation;GO:0003743,molecular_function,translation initiation factor activity;GO:0006412,biological_process,translation	K03259,ko03013,RNA transport;K03259,ko04910,Insulin signaling pathway;K03259,ko04151,PI3K-Akt signaling pathway;K03259,ko04211,Longevity regulating pathway;K03259,ko01521,EGFR tyrosine kinase inhibitor resistance;K03259,ko04066,HIF-1 signaling pathway;K03259,ko04150,mTOR signaling pathway
camsap2b	5.04986	5.34056	2.52807	1.6897	1.24281	5.20848	41.2024	0.00129797	0.00836081	E7F6X7,Calmodulin-regulated spectrin-associated protein family, member 2b	-	PF17095,Spectrin-binding region of Ca2+-Calmodulin;PF08683,Microtubule-binding calmodulin-regulated spectrin-associated;PF11971,CAMSAP CH domain	IPR022613,Calmodulin-regulated spectrin-associated protein, CH domain;IPR011033,PRC-barrel-like superfamily;IPR036872,CH domain superfamily;IPR031372,CAMSAP, spectrin and Ca2+/calmodulin-binding region;IPR038209,CKK domain superfamily;IPR014797,CKK domain;IPR032940,Calmodulin-regulated spectrin-associated protein	KOG3654,Uncharacterized CH domain protein;ENOG4111D0B,-	GO:0005516,molecular_function,calmodulin binding;GO:0030507,molecular_function,spectrin binding;GO:0031175,biological_process,neuron projection development;GO:0005874,cellular_component,microtubule;GO:0008017,molecular_function,microtubule binding	-
fam102ba	4.63938	4.22019	1.54886	1.42706	1.50771	2.59288	62.4294	0.000465418	0.0048544	Q1ECV2,Family with sequence similarity 102, member B, a	NP_001038781.1,uncharacterized protein LOC724011	PF10358,N-terminal C2 in EEIG1 and EHBP1 proteins	IPR019448,EEIG1/EHBP1 N-terminal domain	ENOG4110G47,-;ENOG410IWVB,-	GO:0005575,cellular_component,cellular_component;GO:0008150,biological_process,biological_process;GO:0003674,molecular_function,molecular_function	-
gpc5c	0.735338	0.630874	0.060693	0.105232	2.95389	0.569382	45.9723	0.000963747	0.00706299	V5NHA1,Glypican 5c	-	PF01153,lypican	IPR001863,Glypican	KOG3821,Heparin sulfate cell surface proteoglycan;ENOG410XST2,-	GO:0005578,,;GO:0031225,cellular_component,anchored component of membrane;GO:0005886,cellular_component,plasma membrane;GO:0016020,cellular_component,membrane;GO:0046658,cellular_component,anchored component of plasma membrane;GO:0009966,biological_process,regulation of signal transduction	-
gpc1b	3.17047	2.94373	0.1416	0.190954	4.11933	1.96511	190.266	3e-05	0.00138587	F1QVG5,Glypican 1b	-	PF01153,lypican	IPR001863,Glypican;IPR015502,Glypican-1;IPR019803,Glypican, conserved site	KOG3821,Heparin sulfate cell surface proteoglycan;ENOG410XST2,-	GO:0043395,molecular_function,heparan sulfate proteoglycan binding;GO:0005578,,;GO:0008150,biological_process,biological_process;GO:0031225,cellular_component,anchored component of membrane;GO:0005886,cellular_component,plasma membrane;GO:0016020,cellular_component,membrane;GO:0046658,cellular_component,anchored component of plasma membrane;GO:0009966,biological_process,regulation of signal trans…	-
ephb1	1.16079	1.15067	0.354456	0.226016	1.93389	1.73603	43.0274	0.00112169	0.00767295	F1QEJ3,EPH receptor B1	XP_017207747.1,ephrin type-B receptor 1	PF00041,ibronectin type III domain;PF14575,phrin type-A receptor 2 transmembrane domain;PF07647,SAM domain (Sterile alpha motif);PF07714,Protein tyrosine kinase	IPR013783,Immunoglobulin-like fold;IPR016257,Ephrin receptor type-A /type-B;IPR001245,Serine-threonine/tyrosine-protein kinase, catalytic domain;IPR013761,Sterile alpha motif/pointed domain superfamily;IPR001090,Ephrin receptor ligand binding domain;IPR036116,Fibronectin type III superfamily;IPR003961,Fibronectin type III;IPR020635,Tyrosine-protein kinase, catalytic domain;IPR008979,Galactose-bin…	COG0515,Serine/threonine protein kinase;KOG0196,Tyrosine kinase, EPH (ephrin) receptor family	GO:0016301,molecular_function,kinase activity;GO:0018108,biological_process,peptidyl-tyrosine phosphorylation;GO:0005003,molecular_function,ephrin receptor activity;GO:0005887,cellular_component,integral component of plasma membrane;GO:0048013,biological_process,ephrin receptor signaling pathway;GO:0016740,molecular_function,transferase activity;GO:0016310,biological_process,phosphorylation;GO:00…	K05110,ko04360,Axon guidance
scg2b	5.06134	5.73705	0.106526	0.0598565	5.94598	2.80697	370.617	5.68e-06	0.000766282	A0JMK6,Secretogranin II	NP_001071216.1,secretogranin-2 precursor	PF01271,ranin (chromogranin or secretogranin)	IPR001990,Chromogranin A/B/C	ENOG410IFXN,-;ENOG4111F4G,-	GO:0030141,cellular_component,secretory granule	-
ch211-165b10.3	0.767289	1.24853	0.130006	0.0313069	3.56816	-0.301454	27.0355	0.00334017	0.0146697	E7EZY1,Si:ch211-165b10.3	-	PF08659,KR domain;PF13561,noyl-(Acyl carrier protein) reductase;PF01370,NAD dependent epimerase/dehydratase family;PF00106,short chain dehydrogenase	IPR036291,NAD(P)-binding domain superfamily;IPR002347,Short-chain dehydrogenase/reductase SDR	COG1028,Dehydrogenases with different specificities (related to short-chain alcohol dehydrogenases);KOG1208,Dehydrogenases with different specificities (related to short-chain alcohol dehydrogenases)	-	-
ftr27	0.143751	0.089296	0.464326	0.32355	-1.8136	0.865205	21.3919	0.00538553	0.0196639	F1QTA0,FinTRIM family, member 19	XP_689276.1,tripartite motif-containing protein 16	PF15227,zinc finger of C3HC4-type, RING;PF00643,B-box zinc finger;PF13765,SPRY-associated domain;PF00622,SPRY domain	IPR017907,Zinc finger, RING-type, conserved site;IPR003879,Butyrophylin-like, SPRY domain;IPR001870,B30.2/SPRY domain;IPR003877,SPRY domain;IPR001841,Zinc finger, RING-type;IPR013320,Concanavalin A-like lectin/glucanase domain superfamily;IPR013083,Zinc finger, RING/FYVE/PHD-type;IPR000315,B-box-type zinc finger;IPR006574,SPRY-associated	-	GO:0008270,molecular_function,zinc ion binding;GO:0046872,molecular_function,metal ion binding;GO:0005622,cellular_component,intracellular	-
fzd8b	0.138435	0.206554	1.70934	2.65027	-3.73167	2.60277	96.2871	0.000174144	0.00310293	Q9PWK6,Frizzled 8b protein	NP_571628.1,frizzled class receptor 8b precursor	PF01392,z domain;PF01534,rizzled/Smoothened family membrane region	IPR020067,Frizzled domain;IPR000539,Frizzled/Smoothened, transmembrane domain;IPR017981,GPCR, family 2-like;IPR015526,Frizzled/secreted frizzled-related protein;IPR036790,Frizzled cysteine-rich domain superfamily	KOG3577,Smoothened and related G-protein-coupled receptors;ENOG410XRC8,-	GO:0009953,biological_process,dorsal/ventral pattern formation;GO:0004888,molecular_function,transmembrane signaling receptor activity;GO:0016055,biological_process,Wnt signaling pathway;GO:0007166,biological_process,cell surface receptor signaling pathway;GO:0016020,cellular_component,membrane;GO:0007275,biological_process,multicellular organism development;GO:0016021,cellular_component,integral…	K02375,ko04310,Wnt signaling pathway;K02375,ko04550,Signaling pathways regulating pluripotency of stem cells;K02375,ko04390,Hippo signaling pathway;K02375,ko04916,Melanogenesis;K02375,ko04150,mTOR signaling pathway;K02375,ko05166,HTLV-I infection;K02375,ko05217,Basal cell carcinoma;K02375,ko05200,Pathways in cancer;K02375,ko05205,Proteoglycans in cancer
dkeyp-12a9.5	1.71338	2.49171	0.0213698	0.370519	3.31616	1.31718	11.0459	0.0205252	0.0487429	E9QJ91,Si:dkeyp-12a9.5	XP_009297124.1,uncharacterized protein C2orf82 homolog;XP_017207798.1,-;XP_009297122.1,-	PF15756,omain of unknown function (DUF4690)	IPR031500,Protein SNORC	ENOG410KI7K,-;ENOG410Z788,-	GO:0051216,biological_process,cartilage development;GO:0016020,cellular_component,membrane;GO:0003674,molecular_function,molecular_function;GO:0016021,cellular_component,integral component of membrane;GO:0008150,biological_process,biological_process	-
itm2cb	1.97811	1.90615	7.44243	6.15858	-1.87004	3.18706	111.85	0.00011257	0.0025216	Q7SYK5,Integral membrane protein 2Cb	NP_956274.1,integral membrane protein 2Cb	PF04089,BRICHOS domain	IPR007084,BRICHOS domain	ENOG410XRNN,-;KOG4681,Uncharacterized conserved protein	GO:0016021,cellular_component,integral component of membrane;GO:0016020,cellular_component,membrane	-
hes6	9.71159	9.61961	22.4679	26.9102	-1.42374	4.43407	69.1346	0.000369083	0.00435629	F1QMG5,Hes family bHLH transcription factor 6	-	PF00010,Helix-loop-helix DNA-binding domain;PF07527,Hairy Orange	IPR003650,Orange domain;IPR011598,Myc-type, basic helix-loop-helix (bHLH) domain;IPR036638,Helix-loop-helix DNA-binding domain superfamily	KOG4304,Transcriptional repressors of the hairy/E(spl) family (contains HLH);ENOG4111F0X,-	GO:0046983,molecular_function,protein dimerization activity;GO:0003677,molecular_function,DNA binding;GO:0001756,biological_process,somitogenesis;GO:0017053,cellular_component,transcriptional repressor complex;GO:0045892,biological_process,negative regulation of transcription, DNA-templated;GO:0006355,biological_process,regulation of transcription, DNA-templated;GO:0006351,biological_process,tran…	-
per2	12.4448	10.2555	4.07216	2.97997	1.62585	5.33917	80.1082	0.000271476	0.00377425	F1QUT1,Period circadian clock 2	-	PF08447,PAS fold;PF12114,Period protein 2/3C-terminal region	IPR000014,PAS domain;IPR035965,PAS domain superfamily;IPR013655,PAS fold-3;IPR022728,Period circadian-like, C-terminal	ENOG410Y118,-;KOG3753,Circadian clock protein period	GO:0016525,biological_process,negative regulation of angiogenesis;GO:0043153,biological_process,entrainment of circadian clock by photoperiod;GO:0009648,biological_process,photoperiodism;GO:0009411,biological_process,response to UV;GO:0009409,biological_process,response to cold;GO:0009416,biological_process,response to light stimulus;GO:0042753,biological_process,positive regulation of circadian …	-
kcnj9	0.864122	0.661149	0.127211	0.359948	1.55602	0.57884	7.25077	0.0425908	0.0834078	A0A0R4IRI5,Potassium inwardly-rectifying channel, subfamily J, member 9	XP_009297143.1,G protein-activated inward rectifier potassium channel 3	PF01007,Inward rectifier potassium channel	IPR003276,Potassium channel, inwardly rectifying, Kir3.3;IPR016449,Potassium channel, inwardly rectifying, Kir;IPR013518,Potassium channel, inwardly rectifying, Kir, cytoplasmic;IPR014756,Immunoglobulin E-set;IPR003274,Potassium channel, inwardly rectifying, Kir3.1	-	GO:0005242,molecular_function,inward rectifier potassium channel activity;GO:0015467,molecular_function,G-protein activated inward rectifier potassium channel activity;GO:0006811,biological_process,ion transport;GO:0005244,molecular_function,voltage-gated ion channel activity;GO:0016020,cellular_component,membrane;GO:0034765,biological_process,regulation of ion transmembrane transport;GO:0071805,…	K05002,ko04921,Oxytocin signaling pathway;K05002,ko04726,Serotonergic synapse;K05002,ko04728,Dopaminergic synapse;K05002,ko04915,Estrogen signaling pathway;K05002,ko04723,Retrograde endocannabinoid signaling;K05002,ko04713,Circadian entrainment;K05002,ko05032,Morphine addiction
ch211-168n16.1	2.63069	2.34147	0.932753	0.32362	1.93761	3.00069	16.6848	0.00924321	0.0280707	A0A286Y9T7,Sema domain, transmembrane domain	-	-	IPR001627,Sema domain;IPR027231,Semaphorin;IPR036352,Sema domain superfamily;IPR015943,WD40/YVTN repeat-like-containing domain superfamily	-	-	-
stap2a	1.94441	1.78809	0.555874	0.866159	1.3146	1.86407	16.8576	0.00891018	0.0274171	Q7T2F4,Novel protein	NP_942103.1,signal transducing adaptor family member 2	-	IPR011993,PH-like domain superfamily;IPR001849,Pleckstrin homology domain;IPR036860,SH2 domain superfamily;IPR000980,SH2 domain	ENOG410IM0D,-;ENOG410YHUB,-	GO:0005575,cellular_component,cellular_component	-
urgcp	0.193991	0.182062	0.0816589	0.0734137	1.20994	0.213518	12.4776	0.0160184	0.0408787	A0A2D0S0W5,interferon-induced very large GTPase 1-like isoform X1	XP_017336397.1,-;XP_017336394.1,interferon-induced very large GTPase 1-like isoform X1;XP_017336398.1,-;XP_017336395.1,-;XP_017336396.1,-	-	IPR022812,Dynamin superfamily;IPR030383,Very large inducible GTPASE (VLIG)-type guanine nucleotide-binding (G) domain;IPR006703,AIG1-type guanine nucleotide-binding (G) domain;IPR027417,P-loop containing nucleoside triphosphate hydrolase	-	GO:0005525,molecular_function,GTP binding	-
hecw1b	1.09796	1.19219	0.228926	0.248716	2.19233	3.56236	156.288	4.91e-05	0.00168914	F1R1G5,HECT, C2 and WW domain-containing E3 ubiquitin protein ligase 1b	XP_009297140.1,E3 ubiquitin-protein ligase HECW1 isoform X3	PF16562,N-terminal domain of E3 ubiquitin-protein ligase HECW1 and 2;PF00632,HECT-domain (ubiquitin-transferase);PF00168,C2 domain;PF00397,WW domain	IPR001202,WW domain;IPR037795,E3 ubiquitin-protein ligase HECW, C2 domain;IPR000569,HECT domain;IPR032348,E3 ubiquitin-protein ligase HECW1/2, N-terminal;IPR035892,C2 domain superfamily;IPR036020,WW domain superfamily;IPR035983,HECT, E3 ligase catalytic domain;IPR000008,C2 domain	KOG0940,Ubiquitin protein ligase RSP5/NEDD4;COG5021,Ubiquitin-protein ligase	GO:0004842,molecular_function,ubiquitin-protein transferase activity;GO:0016740,molecular_function,transferase activity;GO:0016567,biological_process,protein ubiquitination	-
mcm6l	0.177674	0.116644	0.22877	0.627184	-1.62603	1.21841	7.4892	0.0404005	0.0801284	A0A0E4AYA7,DNA helicase	-	PF00493,MCM2/3/5 family;PF17207,MCM OB domain;PF14551,MCM N-terminal domain	IPR018525,Mini-chromosome maintenance, conserved site;IPR027417,P-loop containing nucleoside triphosphate hydrolase;IPR008049,DNA replication licensing factor Mcm6;IPR001208,MCM domain;IPR033762,MCM OB domain;IPR031327,Mini-chromosome maintenance protein;IPR027925,MCM N-terminal domain;IPR012340,Nucleic acid-binding, OB-fold	-	GO:0016787,molecular_function,hydrolase activity;GO:0003677,molecular_function,DNA binding;GO:0006270,biological_process,DNA replication initiation;GO:0042555,cellular_component,MCM complex;GO:0006260,biological_process,DNA replication;GO:0005524,molecular_function,ATP binding;GO:0004386,molecular_function,helicase activity;GO:0032508,biological_process,DNA duplex unwinding;GO:0003678,molecular_f…	-
cntnap2b	1.31803	1.38069	0.0384285	0.00462701	5.91131	2.6939	83.2037	0.000247814	0.00367935	B0S7S0,Contactin-associated protein-like 2b	-	PF00008,-like domain;PF02210,Laminin G domain;PF00754,5/8 type C domain	IPR000421,Coagulation factor 5/8 C-terminal domain;IPR001791,Laminin G domain;IPR036056,Fibrinogen-like, C-terminal;IPR002181,Fibrinogen, alpha/beta/gamma chain, C-terminal globular domain;IPR013320,Concanavalin A-like lectin/glucanase domain superfamily;IPR003585,Neurexin/syndecan/glycophorin C;IPR000742,EGF-like domain;IPR008979,Galactose-binding-like domain superfamily	ENOG410XPHG,-;KOG3516,Neurexin IV	GO:0016021,cellular_component,integral component of membrane;GO:0016020,cellular_component,membrane	-
neurod6b	1.37638	1.93956	0.0735716	0.047245	4.68823	0.712452	103.52	0.000136208	0.00280222	E7FDV4,Neurogenic differentiation factor 6-B	-	PF00010,Helix-loop-helix DNA-binding domain;PF12533,Neuronal helix-loop-helix transcription factor	IPR022575,Neurogenic differentiation factor, domain of unknown function;IPR011598,Myc-type, basic helix-loop-helix (bHLH) domain;IPR032650,Neurogenic differentiation factor 6;IPR036638,Helix-loop-helix DNA-binding domain superfamily	-	GO:0006355,biological_process,regulation of transcription, DNA-templated;GO:0007399,biological_process,nervous system development;GO:0046983,molecular_function,protein dimerization activity	-
LOC100332501	0.279121	0.238482	1.26563	1.65196	-2.56569	2.29119	88.3488	0.000202674	0.00333738	A0A1A8D3J0,Uncharacterized protein	-	-	-	-	-	-
eef1da	77.6876	76.1065	32.2886	30.6172	1.2239	6.4203	137.408	6.76e-05	0.0019635	A0A0R4IA64,Eukaryotic translation elongation factor 1 delta a	XP_005163651.1,elongation factor-1, delta, a isoform X5	PF10587,ukaryotic elongation factor 1 beta central acidic region;PF00736,-1 guanine nucleotide exchange domain	IPR036219,Translation elongation factor eEF-1beta-like superfamily;IPR018940,Elongation factor 1 beta central acidic region, eukaryote;IPR001326,Translation elongation factor EF1B, beta/delta chains, conserved site;IPR014038,Translation elongation factor EF1B, beta/delta subunit, guanine nucleotide exchange domain;IPR014717,Translation elongation factor EF1B/ribosomal protein S6	-	GO:0003746,molecular_function,translation elongation factor activity;GO:0006414,biological_process,translational elongation;GO:0005853,cellular_component,eukaryotic translation elongation factor 1 complex;GO:0006412,biological_process,translation	-
ftr87	1.15687	2.18337	0.535786	0.358641	1.84179	1.43056	18.2988	0.00765631	0.0247701	X1WDR3,FinTRIM family, member 87	XP_003198007.2,tripartite motif-containing protein 16-like isoform X1	PF15227,zinc finger of C3HC4-type, RING;PF00643,B-box zinc finger;PF13765,SPRY-associated domain;PF00622,SPRY domain	IPR017907,Zinc finger, RING-type, conserved site;IPR003879,Butyrophylin-like, SPRY domain;IPR001870,B30.2/SPRY domain;IPR003877,SPRY domain;IPR001841,Zinc finger, RING-type;IPR013320,Concanavalin A-like lectin/glucanase domain superfamily;IPR013083,Zinc finger, RING/FYVE/PHD-type;IPR000315,B-box-type zinc finger;IPR006574,SPRY-associated	-	GO:0008270,molecular_function,zinc ion binding;GO:0046872,molecular_function,metal ion binding;GO:0005622,cellular_component,intracellular	-
abhd4	0.615203	0.636927	0.140933	0.0814519	2.41927	-0.633873	26.5594	0.00335334	0.0146976	Q568J2,Abhydrolase domain containing 4	NP_001017613.1,protein ABHD4	PF12697,Alpha/beta hydrolase family;PF00561,alpha/beta hydrolase fold;PF12146,Serine aminopeptidase, S33	IPR000073,Alpha/beta hydrolase fold-1;IPR029058,Alpha/Beta hydrolase fold	KOG4409,Predicted hydrolase/acyltransferase (alpha/beta hydrolase superfamily);COG0596,Predicted hydrolases or acyltransferases (alpha/beta hydrolase superfamily)	GO:0016787,molecular_function,hydrolase activity	-
tgm1l1	2.66785	3.12771	0.112401	0.170138	4.27591	2.11181	168.909	4.12e-05	0.00155138	A0A0R4IN46,Transglutaminase 1-like 1	-	PF01841,Transglutaminase-like superfamily;PF00927,Transglutaminase family, C-terminal ig like domain;PF00868,Transglutaminase family	IPR023608,Protein-glutamine gamma-glutamyltransferase, animal;IPR036238,Transglutaminase, C-terminal domain superfamily;IPR013808,Transglutaminase, active site;IPR036985,Transglutaminase-like superfamily;IPR002931,Transglutaminase-like;IPR014756,Immunoglobulin E-set;IPR008958,Transglutaminase, C-terminal;IPR001102,Transglutaminase, N-terminal;IPR013783,Immunoglobulin-like fold	-	GO:0003810,molecular_function,protein-glutamine gamma-glutamyltransferase activity;GO:0018149,biological_process,peptide cross-linking;GO:0046872,molecular_function,metal ion binding	-
scn12aa	0.135912	0.129095	0.269419	0.384585	-1.37538	0.746196	14.2677	0.0123415	0.0341333	F1R3Q5,Sodium channel protein	XP_009297177.1,-	PF00520,Ion transport protein;PF06512,Sodium ion transport-associated;PF11933,Cytoplasmic domain of voltage-gated Na+ ion channel	IPR024583,Voltage-gated Na+ ion channel, cytoplasmic domain;IPR027359,Voltage-dependent channel domain superfamily;IPR000048,IQ motif, EF-hand binding site;IPR005821,Ion transport domain;IPR010526,Sodium ion transport-associated;IPR001696,Voltage gated sodium channel, alpha subunit;IPR028809,Voltage gated sodium channel, alpha-10 subunit	KOG2301,Voltage-gated Ca2+ channels, alpha1 subunits;ENOG410XNP6,-	GO:0005216,molecular_function,ion channel activity;GO:0003007,biological_process,heart morphogenesis;GO:0001947,biological_process,heart looping;GO:0019233,biological_process,sensory perception of pain;GO:0001518,cellular_component,voltage-gated sodium channel complex;GO:0005244,molecular_function,voltage-gated ion channel activity;GO:0005272,molecular_function,sodium channel activity;GO:0005248,…	-
plpp2a	2.23812	2.34289	0.558291	0.665812	1.83101	1.33957	39.5992	0.00135983	0.00864179	E7F890,Phospholipid phosphatase 2a	XP_692261.6,phospholipid phosphatase 2-like	PF01569,PAP2 superfamily	IPR036938,Phosphatidic acid phosphatase type 2/haloperoxidase superfamily;IPR000326,Phosphatidic acid phosphatase type 2/haloperoxidase;IPR028674,Lipid phosphate phosphohydrolase 2	COG0671,Membrane-associated phospholipid phosphatase;KOG3030,Lipid phosphate phosphatase and related enzymes of the PAP2 family	GO:0006644,biological_process,phospholipid metabolic process;GO:0046839,biological_process,phospholipid dephosphorylation;GO:0008195,molecular_function,phosphatidate phosphatase activity;GO:0007165,biological_process,signal transduction;GO:0016020,cellular_component,membrane;GO:0042577,molecular_function,lipid phosphatase activity;GO:0005887,cellular_component,integral component of plasma membran…	K01080,ko00600,Sphingolipid metabolism;K01080,ko04666,Fc gamma R-mediated phagocytosis;K01080,ko00564,Glycerophospholipid metabolism;K01080,ko00565,Ether lipid metabolism;K01080,ko04975,Fat digestion and absorption;K01080,ko04072,Phospholipase D signaling pathway;K01080,ko05231,Choline metabolism in cancer;K01080,ko00561,Glycerolipid metabolism
celf5b	1.91061	2.49532	0.136894	0.373612	3.01362	0.351373	27.7685	0.00314998	0.0141748	A0A2D0T6E6,CUGBP Elav-like family member 5 isoform X1	XP_017350469.1,CUGBP Elav-like family member 5 isoform X1	-	IPR000504,RNA recognition motif domain;IPR034648,CELF-3/4/5/6, RNA recognition motif 1;IPR035979,RNA-binding domain superfamily;IPR012677,Nucleotide-binding alpha-beta plait domain superfamily	-	GO:0003723,molecular_function,RNA binding;GO:0003676,molecular_function,nucleic acid binding	-
hsd11b1lb	0.663531	0.721308	1.24137	2.03276	-1.31605	0.642232	10.4078	0.0225443	0.0520361	E7FCW2,Hydroxysteroid	XP_009297199.1,hydroxysteroid 11-beta-dehydrogenase 1-like protein	PF08659,KR domain;PF13561,noyl-(Acyl carrier protein) reductase;PF00106,short chain dehydrogenase	IPR036291,NAD(P)-binding domain superfamily;IPR020904,Short-chain dehydrogenase/reductase, conserved site;IPR002347,Short-chain dehydrogenase/reductase SDR	COG1028,Dehydrogenases with different specificities (related to short-chain alcohol dehydrogenases);KOG1205,Predicted dehydrogenase	GO:0055114,biological_process,oxidation-reduction process;GO:0016491,molecular_function,oxidoreductase activity	K15680,ko00980,Metabolism of xenobiotics by cytochrome P450;K15680,ko05204,Chemical carcinogenesis;K15680,ko00140,Steroid hormone biosynthesis
admp	0.0219177	0.0555944	0.750386	1.12568	-4.62347	-0.0615442	57.5443	0.00057316	0.00534704	F1R5Z7,Anti-dorsalizing morphogenic protein	-	PF00019,Transforming growth factor beta like domain;PF00688,TGF-beta propeptide	IPR001839,Transforming growth factor-beta, C-terminal;IPR015615,Transforming growth factor-beta-related;IPR017948,Transforming growth factor beta, conserved site;IPR029034,Cystine-knot cytokine;IPR001111,TGF-beta, propeptide	ENOG410XT8Z,-;KOG3900,Transforming growth factor beta, bone morphogenetic protein and related proteins	GO:0008083,molecular_function,growth factor activity;GO:0010469,biological_process,regulation of signaling receptor activity;GO:0060395,biological_process,SMAD protein signal transduction;GO:0005125,molecular_function,cytokine activity;GO:0042981,biological_process,regulation of apoptotic process;GO:0060063,biological_process,Spemann organizer formation at the embryonic shield;GO:0043408,biologic…	-
7138239	0.0319926	0.0973794	1.36466	4.32401	-5.50501	0.959991	37.2533	0.00163359	0.00963266	Q5BJ22,Im:7138239 protein	-	-	-	ENOG410IVBT,-;ENOG410Y6G7,-	GO:0005575,cellular_component,cellular_component;GO:0008150,biological_process,biological_process;GO:0003674,molecular_function,molecular_function	-
capsla	3.10237	3.02504	1.04021	0.849502	1.63177	1.04487	30.3311	0.00249581	0.0123462	Q566U3,Calcyphosine-like	NP_001017676.1,calcyphosine-like a	PF13499,-hand domain pair;PF13202,hand	IPR029633,Calcyphosin-like protein;IPR018247,EF-Hand 1, calcium-binding site;IPR002048,EF-hand domain;IPR011992,EF-hand domain pair	ENOG410XRMJ,-;KOG0032,Ca2+/calmodulin-dependent protein kinase, EF-Hand protein superfamily	GO:0005509,molecular_function,calcium ion binding	-
LOC100534973	12.1186	12.4671	1.00947	1.01298	3.53643	5.99889	835.497	7.08e-07	0.000387292	A0A286YA66,Piezo-type mechanosensitive ion channel component	XP_017207936.1,-	-	IPR031805,Piezo domain;IPR027272,Piezo family;IPR031334,Piezo non-specific cation channel, R-Ras-binding domain	-	GO:0055085,biological_process,transmembrane transport;GO:0008381,molecular_function,mechanosensitive ion channel activity;GO:0016021,cellular_component,integral component of membrane;GO:0016020,cellular_component,membrane	-
napgb	1.96564	2.18987	0.995068	0.687616	1.24294	0.662903	12.989	0.0148271	0.0387233	A0A0R4IK96,N-ethylmaleimide-sensitive factor attachment protein, gamma b	-	PF14938,Soluble NSF attachment protein, SNAP	IPR011990,Tetratricopeptide-like helical domain superfamily;IPR000744,NSF attachment protein	-	GO:0005622,cellular_component,intracellular;GO:0006886,biological_process,intracellular protein transport	-
mtcl1	9.28654	9.23561	2.28773	3.0932	1.70959	5.27777	71.5667	0.000355667	0.00425071	E7FED6,Microtubule crosslinking factor 1	XP_017207942.1,microtubule cross-linking factor 1 isoform X4	PF14818,omain of unknown function (DUF4482);PF11365,Protein SOGA	IPR027881,Protein SOGA;IPR027882,Domain of unknown function DUF4482	KOG4787,Uncharacterized conserved protein;ENOG410XUHJ,-	GO:0030496,cellular_component,midbody;GO:0010506,biological_process,regulation of autophagy;GO:0097427,cellular_component,microtubule bundle;GO:0045197,biological_process,establishment or maintenance of epithelial cell apical/basal polarity;GO:0016328,cellular_component,lateral plasma membrane;GO:0000922,cellular_component,spindle pole;GO:0008017,molecular_function,microtubule binding;GO:0001578,…	-
acss2l	1.47042	1.10551	5.18919	4.26643	-1.93807	2.5604	67.6002	0.000384457	0.0044233	F1QQH3,Acetyl-coenzyme A synthetase	-	PF00501,AMP-binding enzyme;PF16177,Acetyl-coenzyme A synthetase N-terminus;PF13193,AMP-binding enzyme C-terminal domain	IPR000873,AMP-dependent synthetase/ligase;IPR032387,Acetyl-coenzyme A synthetase, N-terminal domain;IPR025110,AMP-binding enzyme, C-terminal domain;IPR011904,Acetate-CoA ligase;IPR020845,AMP-binding, conserved site	KOG1175,Acyl-CoA synthetase;COG0365,Acyl-coenzyme A synthetases/AMP-(fatty) acid ligases	GO:0003824,molecular_function,catalytic activity;GO:0019427,biological_process,acetyl-CoA biosynthetic process from acetate;GO:0003987,molecular_function,acetate-CoA ligase activity;GO:0016208,molecular_function,AMP binding;GO:0016874,molecular_function,ligase activity;GO:0008152,biological_process,metabolic process;GO:0000166,molecular_function,nucleotide binding;GO:0005524,molecular_function,AT…	-
LOC110438146	1.24656	1.82939	9.68666	43.4199	-4.20394	6.33074	26.8226	0.0033984	0.0148083	Q9W721,Uncharacterized protein	-	-	-	-	GO:0005575,cellular_component,cellular_component;GO:0003674,molecular_function,molecular_function;GO:0008150,biological_process,biological_process	-
nmrk2	10.1212	9.51877	0.345849	0.299824	4.85407	2.73382	469.312	3.07e-06	0.000615252	F1QSN9,Nicotinamide riboside kinase 2	NP_001314713.1,nicotinamide riboside kinase 2 isoform 1	PF13238,AAA domain	IPR027417,P-loop containing nucleoside triphosphate hydrolase	ENOG410IR10,-;ENOG4111VGZ,-	GO:0005575,cellular_component,cellular_component	-
loxl5b	2.85173	1.67104	5.46926	3.50392	-1.04658	3.18585	9.71621	0.0258863	0.0573814	F1QGY9,Lysyl oxidase-like 5b	XP_017212858.1,lysyl oxidase-like 5b isoform X1	PF01186,Lysyl oxidase	IPR001695,Lysyl oxidase;IPR019828,Lysyl oxidase, conserved site	ENOG410KHCE,-;ENOG4110RE1,-	GO:0048570,biological_process,notochord morphogenesis;GO:0005507,molecular_function,copper ion binding;GO:0055114,biological_process,oxidation-reduction process;GO:0016641,molecular_function,oxidoreductase activity, acting on the CH-NH2 group of donors, oxygen as acceptor;GO:0030903,biological_process,notochord development	-
ch211-178n15.1	2.99771	3.52813	0.788363	0.277825	2.56486	2.17282	28.1654	0.00305327	0.0139058	X1WHU9,Si:ch211-178n15.1	XP_005163699.1,ch211-178n15.1	-	-	-	-	-
rab11bb	9.43198	7.59586	3.60716	1.46496	1.69719	2.69072	15.9663	0.0100996	0.0297369	Q6DGU2,RAB11B, member RAS oncogene family, b	NP_001002555.1,ras-related protein Rab-11B	PF00071,Ras family	IPR001806,Small GTPase superfamily;IPR005225,Small GTP-binding protein domain;IPR027417,P-loop containing nucleoside triphosphate hydrolase	COG1100,GTPase SAR1 and related small G proteins;KOG0087,GTPase Rab11/YPT3, small G protein superfamily	GO:0032402,biological_process,melanosome transport;GO:0005525,molecular_function,GTP binding;GO:0045055,biological_process,regulated exocytosis;GO:0045054,biological_process,constitutive secretory pathway;GO:0055037,cellular_component,recycling endosome;GO:0003924,molecular_function,GTPase activity	K07905,ko04962,Vasopressin-regulated water reabsorption;K07905,ko04152,AMPK signaling pathway;K07905,ko04144,Endocytosis
hmha1a	2.53309	2.99085	0.515842	0.381751	2.55959	2.54074	113.524	0.00010852	0.002465	A0A286Y914,Histocompatibility	XP_009297215.1,rho GTPase-activating protein 45-like isoform X2	-	IPR031160,F-BAR domain;IPR001060,FCH domain;IPR000198,Rho GTPase-activating protein domain;IPR008936,Rho GTPase activation protein;IPR002219,Protein kinase C-like, phorbol ester/diacylglycerol-binding domain;IPR027267,AH/BAR domain superfamily	-	GO:0035556,biological_process,intracellular signal transduction;GO:0005622,cellular_component,intracellular;GO:0046872,molecular_function,metal ion binding;GO:0043547,biological_process,positive regulation of GTPase activity;GO:0005096,molecular_function,GTPase activator activity;GO:0007165,biological_process,signal transduction	-
85843	6.33699	5.65578	17.0292	20.5164	-1.71773	4.82275	97.0538	0.000164099	0.00304465	A0A0R4I9P3,Zgc:85843	XP_005168507.1,transmembrane 6 superfamily member 1 isoform X1	PF10914,Protein of unknown function (DUF2781)	IPR033118,EXPERA domain	-	GO:0016020,cellular_component,membrane;GO:0008150,biological_process,biological_process;GO:0016021,cellular_component,integral component of membrane;GO:0003674,molecular_function,molecular_function	-
onecut3b	5.68421	5.60797	0.10068	0.0484897	6.15946	2.36945	319.182	8.28e-06	0.000863403	E7F8J9,One cut domain family member	-	PF02376,CUT domain;PF00046,Homeobox domain	IPR001356,Homeobox domain;IPR009057,Homeobox-like domain superfamily;IPR003350,CUT domain;IPR010982,Lambda repressor-like, DNA-binding domain superfamily	ENOG410YWY4,-;KOG2252,CCAAT displacement protein and related homeoproteins	GO:0048731,biological_process,system development;GO:0003677,molecular_function,DNA binding;GO:0006366,biological_process,transcription by RNA polymerase II;GO:0045944,biological_process,positive regulation of transcription by RNA polymerase II;GO:0030154,biological_process,cell differentiation;GO:0001077,molecular_function,transcriptional activator activity, RNA polymerase II proximal promoter se…	-
LOC100151059	0.557469	0.840336	0.053637	0.0344437	3.89894	-0.00753037	59.2034	0.00052838	0.0051192	F1QR37,Leucine rich repeat and Ig domain containing 3	-	PF13855,Leucine rich repeat;PF07679,Immunoglobulin I-set domain	IPR001611,Leucine-rich repeat;IPR007110,Immunoglobulin-like domain;IPR032675,Leucine-rich repeat domain superfamily;IPR000372,Leucine-rich repeat N-terminal domain;IPR036179,Immunoglobulin-like domain superfamily;IPR003591,Leucine-rich repeat, typical subtype;IPR013783,Immunoglobulin-like fold;IPR003599,Immunoglobulin subtype;IPR003598,Immunoglobulin subtype 2;IPR013098,Immunoglobulin I-set	KOG0619,FOG: Leucine rich repeat;COG4886,Leucine-rich repeat (LRR) protein	GO:0007409,biological_process,axonogenesis;GO:0005578,,;GO:0016021,cellular_component,integral component of membrane;GO:0016020,cellular_component,membrane;GO:0005615,cellular_component,extracellular space	-
LOC108179272	4.08926	5.82787	0.320249	0.658087	3.25603	1.5562	48.4227	0.000893847	0.00677342	B0S658,Si:dkeyp-68b7.10	-	PF15312,Junctional sarcoplasmic reticulum protein	IPR026178,Junctional sarcoplasmic reticulum protein 1	ENOG410KG0U,-;ENOG4110SSV,-	GO:0060314,biological_process,regulation of ryanodine-sensitive calcium-release channel activity;GO:0016529,cellular_component,sarcoplasmic reticulum;GO:0003009,biological_process,skeletal muscle contraction	-
ch73-203a8.1	0.732469	0.804368	0.0145095	0.158397	3.04559	1.04158	11.3511	0.0195174	0.04697	F1RDE1,Si:dkeyp-68b7.12	XP_009297225.1,-	PF00620,RhoGAP domain	IPR008936,Rho GTPase activation protein;IPR000198,Rho GTPase-activating protein domain	-	GO:0007165,biological_process,signal transduction	-
nop9	12.9983	12.2954	25.4439	23.4925	-1.01735	5.25592	79.782	0.000257505	0.00372388	E7EZJ0,NOP9 nucleolar protein	XP_002662124.1,nucleolar protein 9 isoform X1	-	IPR011989,Armadillo-like helical;IPR016024,Armadillo-type fold;IPR001313,Pumilio RNA-binding repeat	KOG2188,Predicted RNA-binding protein, contains Pumilio domains;ENOG410YSWC,-	GO:0003723,molecular_function,RNA binding	-
LOC101883651	1.64357	1.26119	4.51155	3.30036	-1.48666	2.00766	29.9897	0.00256555	0.0125513	W5KY66,Uncharacterized protein	-	PF10177,Uncharacterised conserved protein (DUF2371)	IPR018787,Protein of unknown function DUF2371, TMEM200	-	GO:0016021,cellular_component,integral component of membrane;GO:0016020,cellular_component,membrane	-
fj49a02	6.16863	7.1753	2.53515	1.99002	1.49869	3.74803	66.6424	0.00039923	0.00450258	A0A2D0T8T3,myomegalin isoform X6	XP_017351070.1,myomegalin isoform X6	-	IPR012943,Centrosomin, N-terminal motif 1	-	GO:0005815,cellular_component,microtubule organizing center	-
ptprsb	4.41748	4.04154	0.182068	0.0928461	4.88228	3.20455	227.924	2.09e-05	0.00122838	A0A2D0TA32,receptor-type tyrosine-protein phosphatase S-like isoform X7	XP_017351515.1,receptor-type tyrosine-protein phosphatase S-like isoform X7	-	IPR003961,Fibronectin type III;IPR007110,Immunoglobulin-like domain;IPR029021,Protein-tyrosine phosphatase-like;IPR000387,Tyrosine specific protein phosphatases domain;IPR000242,PTP type protein phosphatase;IPR036116,Fibronectin type III superfamily;IPR003595,Protein-tyrosine phosphatase, catalytic;IPR036179,Immunoglobulin-like domain superfamily;IPR013783,Immunoglobulin-like fold;IPR016130,Prote…	-	GO:0016787,molecular_function,hydrolase activity;GO:0004721,molecular_function,phosphoprotein phosphatase activity;GO:0004725,molecular_function,protein tyrosine phosphatase activity;GO:0035335,biological_process,peptidyl-tyrosine dephosphorylation;GO:0006470,biological_process,protein dephosphorylation;GO:0016020,cellular_component,membrane;GO:0016311,biological_process,dephosphorylation;GO:0016…	-
ftr34	0.39873	0.207463	1.00992	0.91753	-1.72988	0.389838	15.8637	0.0100188	0.0295698	A0A286YB54,FinTRIM family, member 35	-	-	IPR017907,Zinc finger, RING-type, conserved site;IPR003879,Butyrophylin-like, SPRY domain;IPR001870,B30.2/SPRY domain;IPR003877,SPRY domain;IPR001841,Zinc finger, RING-type;IPR013320,Concanavalin A-like lectin/glucanase domain superfamily;IPR013083,Zinc finger, RING/FYVE/PHD-type;IPR000315,B-box-type zinc finger;IPR006574,SPRY-associated	-	GO:0008270,molecular_function,zinc ion binding;GO:0046872,molecular_function,metal ion binding;GO:0005622,cellular_component,intracellular	-
ncana	9.86665	11.2705	1.25062	1.53645	2.85155	4.67338	216.234	2.32e-05	0.00129993	A0A0G2KYP3,Uncharacterized protein	-	PF00193,xtracellular link domain;PF07686,Immunoglobulin V-set domain	IPR016187,C-type lectin fold;IPR007110,Immunoglobulin-like domain;IPR016186,C-type lectin-like/link domain superfamily;IPR003599,Immunoglobulin subtype;IPR036179,Immunoglobulin-like domain superfamily;IPR013783,Immunoglobulin-like fold;IPR000538,Link domain;IPR013106,Immunoglobulin V-set domain	-	GO:0005578,,;GO:0001501,biological_process,skeletal system development;GO:0005540,molecular_function,hyaluronic acid binding;GO:0005201,molecular_function,extracellular matrix structural constituent;GO:0007155,biological_process,cell adhesion;GO:0007417,biological_process,central nervous system development	-
110249	6.73243	5.25034	9.64601	22.7427	-1.5201	4.46906	11.2075	0.0199827	0.0477878	A8KBL2,Zgc:174288 protein	-	PF00096,Zinc finger, C2H2 type	IPR013087,Zinc finger C2H2-type;IPR036236,Zinc finger C2H2 superfamily	-	GO:0003676,molecular_function,nucleic acid binding;GO:0008150,biological_process,biological_process	-
fd06e11	14.2103	12.9726	21.6319	34.9334	-1.13487	4.69503	16.5462	0.00940026	0.0283604	Q503R8,Zgc:110249	NP_001018413.1,zinc finger protein 45-like;XP_017209749.1,-	PF00096,Zinc finger, C2H2 type	IPR013087,Zinc finger C2H2-type;IPR036236,Zinc finger C2H2 superfamily	KOG1721,FOG: Zn-finger;COG5048,FOG: Zn-finger	GO:0003676,molecular_function,nucleic acid binding	-
165518	0.307721	0.165291	0.599406	0.704593	-1.53219	1.04356	14.1314	0.0126833	0.0347667	F1QIP9,Zgc:165518	NP_001093623.2,alpha-2-macroglobulin-like precursor	PF07678,A-macroglobulin complement component;PF01835,MG2 domain;PF07703,Alpha-2-macroglobulin family N-terminal region;PF10569,Alpha-macro-globulin thiol-ester bond-forming region;PF00207,Alpha-2-macroglobulin family;PF07677,A-macroglobulin receptor	IPR001599,Alpha-2-macroglobulin;IPR008930,Terpenoid cyclases/protein prenyltransferase alpha-alpha toroid;IPR009048,Alpha-macroglobulin, receptor-binding;IPR036595,Alpha-macroglobulin, receptor-binding domain superfamily;IPR002890,Alpha-2-macroglobulin, N-terminal;IPR013783,Immunoglobulin-like fold;IPR019565,Alpha-2-macroglobulin, thiol-ester bond-forming;IPR014756,Immunoglobulin E-set;IPR011625,…	COG2373,Large extracellular alpha-helical protein;ENOG410KCRJ,-	GO:0004866,molecular_function,endopeptidase inhibitor activity;GO:0010951,biological_process,negative regulation of endopeptidase activity;GO:0005576,cellular_component,extracellular region;GO:0005615,cellular_component,extracellular space	-
kdelr3	2.80669	2.75631	1.38152	1.00617	1.15881	1.44943	17.3031	0.00836547	0.026272	F1QNR6,ER lumen protein-retaining receptor	-	PF00810,R lumen protein retaining receptor	IPR000133,ER lumen protein retaining receptor	KOG3106,ER lumen protein retaining receptor;COG5196,ER lumen protein retaining receptor	GO:0046923,molecular_function,ER retention sequence binding;GO:0015031,biological_process,protein transport;GO:0005783,cellular_component,endoplasmic reticulum;GO:0006621,biological_process,protein retention in ER lumen;GO:0016020,cellular_component,membrane;GO:0005789,cellular_component,endoplasmic reticulum membrane;GO:0016021,cellular_component,integral component of membrane	-
LOC563036	0.195299	0.182085	0.479926	0.639212	-1.63784	0.584966	20.502	0.00587046	0.0207768	X1WGP2,Major histocompatibility complex class I ZAA	-	PF07654,Immunoglobulin C1-set domain;PF00129,Class I Histocompatibility antigen, domains alpha 1 and 2	IPR001039,MHC class I alpha chain, alpha1 alpha2 domains;IPR037055,MHC class I-like antigen recognition-like superfamily;IPR036179,Immunoglobulin-like domain superfamily;IPR013783,Immunoglobulin-like fold;IPR011161,MHC class I-like antigen recognition-like;IPR003597,Immunoglobulin C1-set;IPR007110,Immunoglobulin-like domain;IPR011162,MHC classes I/II-like antigen recognition protein	-	GO:0016021,cellular_component,integral component of membrane	-
ch73-166o21.1	0.165202	0.184376	0.500692	0.687708	-1.83236	-0.00381664	20.1493	0.00609004	0.0212916	X1WCD1,Si:ch73-166o21.1	-	PF13445,RING-type zinc-finger;PF13765,SPRY-associated domain;PF00643,B-box zinc finger	IPR003613,U box domain;IPR017907,Zinc finger, RING-type, conserved site;IPR003879,Butyrophylin-like, SPRY domain;IPR001870,B30.2/SPRY domain;IPR000315,B-box-type zinc finger;IPR001841,Zinc finger, RING-type;IPR013320,Concanavalin A-like lectin/glucanase domain superfamily;IPR013083,Zinc finger, RING/FYVE/PHD-type;IPR027370,RING-type zinc-finger, LisH dimerisation motif;IPR006574,SPRY-associated	KOG2177,Predicted E3 ubiquitin ligase;ENOG4111G04,-	GO:0008270,molecular_function,zinc ion binding;GO:0016567,biological_process,protein ubiquitination;GO:0004842,molecular_function,ubiquitin-protein transferase activity;GO:0046872,molecular_function,metal ion binding;GO:0005622,cellular_component,intracellular	-
172051	1.18252	1.04616	2.21771	2.22975	-1.06348	2.2629	25.9814	0.00351976	0.0151467	F1QJD8,Zgc:172051	-	-	-	-	GO:0005575,cellular_component,cellular_component;GO:0008150,biological_process,biological_process;GO:0003674,molecular_function,molecular_function	-
LOC108179091	2.52285	2.41088	0.395152	0.370056	2.61921	1.57997	99.9837	0.000148354	0.00292506	A8WFZ1,Zgc:172051 protein	NP_001121771.1,uncharacterized protein LOC100007431 precursor	-	-	-	GO:0005575,cellular_component,cellular_component;GO:0003674,molecular_function,molecular_function;GO:0008150,biological_process,biological_process	-
172253	1.03744	1.04207	0.291135	0.179478	2.08008	0.370808	28.8784	0.00278533	0.0131904	F1R5R5,Zgc:172253	XP_017208424.1,uncharacterized protein LOC100007732 isoform X1	-	-	-	GO:0005575,cellular_component,cellular_component;GO:0003674,molecular_function,molecular_function;GO:0008150,biological_process,biological_process	-
153921	0.740789	0.798584	0.343012	0.190233	1.47043	0.240997	12.7522	0.0153628	0.0396705	F1Q861,Zgc:153921	XP_009297258.1,-;XP_005171567.1,uncharacterized protein LOC791500 isoform X1	-	-	-	GO:0005575,cellular_component,cellular_component;GO:0008150,biological_process,biological_process;GO:0003674,molecular_function,molecular_function	-
LOC100007703	0.922772	2.09917	0.348908	0.15754	2.52169	0.914233	17.5558	0.00833529	0.0262082	F1QNL8,Zgc:153921	XP_005171558.1,uncharacterized protein LOC100007703 isoform X1;XP_009297250.1,-	-	-	-	GO:0005575,cellular_component,cellular_component;GO:0003674,molecular_function,molecular_function;GO:0008150,biological_process,biological_process	-
LOC100331400	0.382629	0.590089	0.171802	0.04413	2.12246	0.294636	10.3025	0.0233059	0.0532311	X1WBF3,Si:dkey-73p2.3	-	PF04548,AIG1 family	IPR000909,Phosphatidylinositol-specific phospholipase C, X domain;IPR006703,AIG1-type guanine nucleotide-binding (G) domain;IPR027417,P-loop containing nucleoside triphosphate hydrolase	ENOG410YBCR,-;ENOG410J9AY,-	GO:0005525,molecular_function,GTP binding	-
LOC101883001	0.0857888	0.11122	0.235397	0.360731	-1.66666	-0.158422	13.6284	0.0135049	0.036372	F1QUG6,Uncharacterized protein	-	PF04548,AIG1 family	IPR006703,AIG1-type guanine nucleotide-binding (G) domain;IPR027417,P-loop containing nucleoside triphosphate hydrolase	ENOG4111GYZ,-;ENOG410IXNS,-	GO:0005525,molecular_function,GTP binding;GO:0016021,cellular_component,integral component of membrane;GO:0016020,cellular_component,membrane	-
ch211-254c8.2	0.898639	0.557944	1.07648	1.91068	-1.11631	2.78553	7.77699	0.0379623	0.0764852	E7FEL3,Si:ch211-254c8.2	XP_002664919.3,MICAL-like protein 1 isoform X1	PF00412,LIM domain;PF00307,Calponin homology (CH) domain;PF12130,Protein of unknown function (DUF3585)	IPR028563,MICAL-like protein;IPR001715,Calponin homology domain;IPR022735,Domain of unknown function DUF3585;IPR036872,CH domain superfamily;IPR001781,Zinc finger, LIM-type	COG5069,Ca2+-binding actin-bundling protein fimbrin/plastin (EF-Hand superfamily)	GO:0017137,molecular_function,Rab GTPase binding;GO:0032456,biological_process,endocytic recycling;GO:0046872,molecular_function,metal ion binding;GO:0005622,cellular_component,intracellular	-
LOC100534780	11.9996	11.9295	0.89798	0.402314	4.1448	2.77626	122.801	9.63e-05	0.00234129	A0A1S3S4Q9,caspase recruitment domain-containing protein 10-like	XP_014059254.1,caspase recruitment domain-containing protein 10-like	-	IPR036034,PDZ superfamily;IPR027417,P-loop containing nucleoside triphosphate hydrolase;IPR011029,Death-like domain superfamily;IPR008144,Guanylate kinase-like domain;IPR008145,Guanylate kinase/L-type calcium channel beta subunit;IPR001315,CARD domain	-	GO:0042981,biological_process,regulation of apoptotic process	-
dkey-217f16.6	4.21792	3.91573	5.24334	11.1243	-1.09203	4.67573	7.81349	0.037668	0.0760764	E7F923,Si:dkey-46g23.1	XP_005165521.1,trinucleotide repeat-containing gene 6B protein-like isoform X1	PF16608,TNRC6-PABC binding domain	IPR032226,TNRC6, PABC binding domain;IPR033500,Trinucleotide repeat-containing gene 6B protein;IPR035979,RNA-binding domain superfamily;IPR012677,Nucleotide-binding alpha-beta plait domain superfamily	-	GO:0003676,molecular_function,nucleic acid binding;GO:0035278,biological_process,miRNA mediated inhibition of translation	-
LOC110439323	0.233288	0.355042	1.91491	3.45258	-3.26456	2.1058	53.59	0.000705396	0.00593565	Q9W721,Uncharacterized protein	-	-	-	-	GO:0005575,cellular_component,cellular_component;GO:0003674,molecular_function,molecular_function;GO:0008150,biological_process,biological_process	-
tmem184bb	0.898346	1.05106	0.15444	0.157515	2.56898	0.549662	52.8676	0.00069155	0.00588029	A0A0R4IXB8,Transmembrane protein 184bb	XP_009297322.1,transmembrane protein 184B	PF03619,Organic solute transporter Ostalpha	IPR005178,Organic solute transporter subunit alpha/Transmembrane protein 184	-	GO:0016021,cellular_component,integral component of membrane;GO:0016020,cellular_component,membrane	-
dkey-46g23.2	0.0841239	0.0401659	0.344392	1.16107	-3.67473	0.816749	21.0287	0.00573109	0.0204828	E7FFZ3,Si:dkey-46g23.2	XP_001332356.1,-	PF07678,A-macroglobulin complement component;PF01835,MG2 domain;PF07703,Alpha-2-macroglobulin family N-terminal region;PF10569,Alpha-macro-globulin thiol-ester bond-forming region;PF00207,Alpha-2-macroglobulin family;PF07677,A-macroglobulin receptor	IPR001599,Alpha-2-macroglobulin;IPR008930,Terpenoid cyclases/protein prenyltransferase alpha-alpha toroid;IPR009048,Alpha-macroglobulin, receptor-binding;IPR036595,Alpha-macroglobulin, receptor-binding domain superfamily;IPR002890,Alpha-2-macroglobulin, N-terminal;IPR013783,Immunoglobulin-like fold;IPR019565,Alpha-2-macroglobulin, thiol-ester bond-forming;IPR014756,Immunoglobulin E-set;IPR011625,…	COG2373,Large extracellular alpha-helical protein;ENOG410KCRJ,-	GO:0004866,molecular_function,endopeptidase inhibitor activity;GO:0010951,biological_process,negative regulation of endopeptidase activity;GO:0005576,cellular_component,extracellular region;GO:0005615,cellular_component,extracellular space	-
171446	0.0999555	0.138294	0.280503	0.540386	-1.85968	0.315366	13.6082	0.0137302	0.0367798	F1RED5,Zgc:171446	-	PF07678,A-macroglobulin complement component;PF01835,MG2 domain;PF07703,Alpha-2-macroglobulin family N-terminal region;PF10569,Alpha-macro-globulin thiol-ester bond-forming region;PF00207,Alpha-2-macroglobulin family;PF07677,A-macroglobulin receptor	IPR001599,Alpha-2-macroglobulin;IPR008930,Terpenoid cyclases/protein prenyltransferase alpha-alpha toroid;IPR009048,Alpha-macroglobulin, receptor-binding;IPR036595,Alpha-macroglobulin, receptor-binding domain superfamily;IPR002890,Alpha-2-macroglobulin, N-terminal;IPR013783,Immunoglobulin-like fold;IPR019565,Alpha-2-macroglobulin, thiol-ester bond-forming;IPR014756,Immunoglobulin E-set;IPR011625,…	COG2373,Large extracellular alpha-helical protein;ENOG410KCRJ,-	GO:0004866,molecular_function,endopeptidase inhibitor activity;GO:0010951,biological_process,negative regulation of endopeptidase activity;GO:0005576,cellular_component,extracellular region;GO:0005615,cellular_component,extracellular space	-
171445	0.158386	0.160699	0.401297	0.611626	-1.73865	0.640196	19.6051	0.00645188	0.0220854	B7ZVK0,Zgc:171445	-	PF07678,A-macroglobulin complement component;PF01835,MG2 domain;PF07703,Alpha-2-macroglobulin family N-terminal region;PF10569,Alpha-macro-globulin thiol-ester bond-forming region;PF00207,Alpha-2-macroglobulin family;PF07677,A-macroglobulin receptor	IPR001599,Alpha-2-macroglobulin;IPR008930,Terpenoid cyclases/protein prenyltransferase alpha-alpha toroid;IPR009048,Alpha-macroglobulin, receptor-binding;IPR036595,Alpha-macroglobulin, receptor-binding domain superfamily;IPR002890,Alpha-2-macroglobulin, N-terminal;IPR013783,Immunoglobulin-like fold;IPR019565,Alpha-2-macroglobulin, thiol-ester bond-forming;IPR014756,Immunoglobulin E-set;IPR011625,…	COG2373,Large extracellular alpha-helical protein;ENOG410KCRJ,-	GO:0004866,molecular_function,endopeptidase inhibitor activity;GO:0010951,biological_process,negative regulation of endopeptidase activity;GO:0005576,cellular_component,extracellular region;GO:0005615,cellular_component,extracellular space	-
171426	0.694836	0.746453	0.101956	0.127671	2.57294	0.933833	57.9259	0.000556601	0.00526022	F1QIP9,Zgc:165518	NP_001093623.2,alpha-2-macroglobulin-like precursor	PF07678,A-macroglobulin complement component;PF01835,MG2 domain;PF07703,Alpha-2-macroglobulin family N-terminal region;PF10569,Alpha-macro-globulin thiol-ester bond-forming region;PF00207,Alpha-2-macroglobulin family;PF07677,A-macroglobulin receptor	IPR001599,Alpha-2-macroglobulin;IPR008930,Terpenoid cyclases/protein prenyltransferase alpha-alpha toroid;IPR009048,Alpha-macroglobulin, receptor-binding;IPR036595,Alpha-macroglobulin, receptor-binding domain superfamily;IPR002890,Alpha-2-macroglobulin, N-terminal;IPR013783,Immunoglobulin-like fold;IPR019565,Alpha-2-macroglobulin, thiol-ester bond-forming;IPR014756,Immunoglobulin E-set;IPR011625,…	COG2373,Large extracellular alpha-helical protein;ENOG410KCRJ,-	GO:0004866,molecular_function,endopeptidase inhibitor activity;GO:0010951,biological_process,negative regulation of endopeptidase activity;GO:0005576,cellular_component,extracellular region;GO:0005615,cellular_component,extracellular space	-
896	4.23795	5.02847	0.31847	0.210901	4.06541	2.48487	207.021	2.46e-05	0.00130557	A0A1S3S4Q9,caspase recruitment domain-containing protein 10-like	XP_014059254.1,caspase recruitment domain-containing protein 10-like	-	IPR036034,PDZ superfamily;IPR027417,P-loop containing nucleoside triphosphate hydrolase;IPR011029,Death-like domain superfamily;IPR008144,Guanylate kinase-like domain;IPR008145,Guanylate kinase/L-type calcium channel beta subunit;IPR001315,CARD domain	-	GO:0042981,biological_process,regulation of apoptotic process	-
gucy2c	0.689993	0.617709	0.0260344	0.0250775	4.5713	0.304731	114.726	0.000105736	0.00243594	A0A0R4IA00,Guanylate cyclase	-	PF00211,Adenylate and Guanylate cyclase catalytic domain;PF07714,Protein tyrosine kinase	IPR001245,Serine-threonine/tyrosine-protein kinase, catalytic domain;IPR028082,Periplasmic binding protein-like I;IPR029787,Nucleotide cyclase;IPR011009,Protein kinase-like domain superfamily;IPR001054,Adenylyl cyclase class-3/4/guanylyl cyclase;IPR018297,Adenylyl cyclase class-4/guanylyl cyclase, conserved site;IPR000719,Protein kinase domain	-	GO:0009190,biological_process,cyclic nucleotide biosynthetic process;GO:0035556,biological_process,intracellular signal transduction;GO:0016020,cellular_component,membrane;GO:0004383,molecular_function,guanylate cyclase activity;GO:0016849,molecular_function,phosphorus-oxygen lyase activity;GO:0006182,biological_process,cGMP biosynthetic process;GO:0004672,molecular_function,protein kinase activi…	-
LOC100007686	5.21479	4.46322	9.6334	12.0294	-1.23462	4.34169	39.378	0.00142464	0.00890126	W5L876,Phosphomannomutase	XP_007229879.1,-	PF03332,ukaryotic phosphomannomutase	IPR023214,HAD superfamily;IPR006379,HAD-superfamily hydrolase, subfamily IIB;IPR036412,HAD-like superfamily;IPR005002,Phosphomannomutase	-	GO:0005737,cellular_component,cytoplasm;GO:0009298,biological_process,GDP-mannose biosynthetic process;GO:0016853,molecular_function,isomerase activity;GO:0004615,molecular_function,phosphomannomutase activity	K17497,ko00051,Fructose and mannose metabolism;K17497,ko00520,Amino sugar and nucleotide sugar metabolism
LOC110437770	1.33619	1.29495	2.2286	2.90655	-1.03742	3.67272	24.297	0.00413089	0.0166686	F1RBS9,Si:dkey-73p2.2	XP_001340834.3,-	PF04548,AIG1 family	IPR006703,AIG1-type guanine nucleotide-binding (G) domain;IPR027417,P-loop containing nucleoside triphosphate hydrolase	ENOG410YBCR,-;ENOG410J9AY,-	GO:0005525,molecular_function,GTP binding	-
LOC100331639	59.1509	58.8036	23.2554	14.0291	1.60577	6.13265	49.0739	0.000866486	0.00664877	A0A1S3S3V4,myosin-9 isoform X2	XP_014059053.1,myosin-9 isoform X2	-	IPR002928,Myosin tail;IPR001609,Myosin head, motor domain;IPR027417,P-loop containing nucleoside triphosphate hydrolase;IPR004009,Myosin, N-terminal, SH3-like;IPR000048,IQ motif, EF-hand binding site;IPR036961,Kinesin motor domain superfamily;IPR008989,Myosin S1 fragment, N-terminal;IPR027401,Myosin IQ motif-containing domain superfamily	-	GO:0051015,molecular_function,actin filament binding;GO:0003777,molecular_function,microtubule motor activity;GO:0003774,molecular_function,motor activity;GO:0003779,molecular_function,actin binding;GO:0008017,molecular_function,microtubule binding;GO:0007018,biological_process,microtubule-based movement;GO:0016459,cellular_component,myosin complex;GO:0000166,molecular_function,nucleotide binding…	-
myh9b	279.967	288.098	107.246	65.2459	1.66383	9.9328	55.6928	0.000644458	0.00566515	F1QC64,Myosin, heavy chain 9b, non-muscle	XP_009297365.1,-;XP_001920098.4,myosin-9 isoform X1	PF02736,Myosin N-terminal SH3-like domain;PF01576,Myosin tail;PF00063,Myosin head (motor domain);PF00612,IQ calmodulin-binding motif	IPR002928,Myosin tail;IPR001609,Myosin head, motor domain;IPR027417,P-loop containing nucleoside triphosphate hydrolase;IPR004009,Myosin, N-terminal, SH3-like;IPR000048,IQ motif, EF-hand binding site;IPR036961,Kinesin motor domain superfamily;IPR008989,Myosin S1 fragment, N-terminal;IPR027401,Myosin IQ motif-containing domain superfamily	COG5022,Myosin heavy chain;KOG0161,Myosin class II heavy chain	GO:0008360,biological_process,regulation of cell shape;GO:0070650,biological_process,actin filament bundle distribution;GO:0021555,biological_process,midbrain-hindbrain boundary morphogenesis;GO:0016459,cellular_component,myosin complex;GO:0005524,molecular_function,ATP binding;GO:0051015,molecular_function,actin filament binding;GO:0003779,molecular_function,actin binding;GO:0008017,molecular_fu…	K10352,ko04530,Tight junction
trim35-7	5.1713	4.22624	18.1383	17.4298	-1.9864	4.17546	146.418	5.78e-05	0.0018449	A0A0R4ILE2,Tripartite motif-containing 35-7	-	PF13445,RING-type zinc-finger;PF13765,SPRY-associated domain;PF00643,B-box zinc finger	IPR017907,Zinc finger, RING-type, conserved site;IPR003879,Butyrophylin-like, SPRY domain;IPR001870,B30.2/SPRY domain;IPR000315,B-box-type zinc finger;IPR001841,Zinc finger, RING-type;IPR013320,Concanavalin A-like lectin/glucanase domain superfamily;IPR013083,Zinc finger, RING/FYVE/PHD-type;IPR027370,RING-type zinc-finger, LisH dimerisation motif;IPR006574,SPRY-associated	-	GO:0008270,molecular_function,zinc ion binding;GO:0046872,molecular_function,metal ion binding;GO:0005622,cellular_component,intracellular	-
136767	0.776187	1.22504	0.497873	0.373002	1.13772	0.299148	7.6651	0.0383826	0.0770791	A0A0R4IH01,Zgc:136767	-	PF13920,Zinc finger, C3HC4 type (RING finger);PF00643,B-box zinc finger	IPR001841,Zinc finger, RING-type;IPR000315,B-box-type zinc finger;IPR017907,Zinc finger, RING-type, conserved site;IPR013083,Zinc finger, RING/FYVE/PHD-type	-	GO:0008150,biological_process,biological_process;GO:0008270,molecular_function,zinc ion binding;GO:0046872,molecular_function,metal ion binding;GO:0005622,cellular_component,intracellular	-
LOC558300	1.30821	1.2299	0.390696	0.324428	1.75993	0.507778	27.7016	0.00305525	0.0139091	A0A0R4IH01,Zgc:136767	-	PF13920,Zinc finger, C3HC4 type (RING finger);PF00643,B-box zinc finger	IPR001841,Zinc finger, RING-type;IPR000315,B-box-type zinc finger;IPR017907,Zinc finger, RING-type, conserved site;IPR013083,Zinc finger, RING/FYVE/PHD-type	-	GO:0008150,biological_process,biological_process;GO:0008270,molecular_function,zinc ion binding;GO:0046872,molecular_function,metal ion binding;GO:0005622,cellular_component,intracellular	-
LOC101882642	0.268619	0.313836	0.00913721	0.0308048	3.74801	-0.275997	37.0059	0.00160642	0.00954368	A0A0G2KH65,Uncharacterized protein	-	-	-	-	GO:0005737,cellular_component,cytoplasm	-
cygb1	31.6061	28.4962	3.93371	1.35477	3.46076	6.38569	49.5771	0.000846137	0.00656263	A0A0R4ITX9,Cytoglobin-1	NP_694484.1,cytoglobin-1	PF00042,lobin	IPR013314,Globin, lamprey/hagfish type;IPR000971,Globin;IPR009050,Globin-like superfamily;IPR012292,Globin/Protoglobin	-	GO:0019825,molecular_function,oxygen binding;GO:0005506,molecular_function,iron ion binding;GO:0046872,molecular_function,metal ion binding;GO:0005344,molecular_function,oxygen carrier activity;GO:0015671,biological_process,oxygen transport;GO:0020037,molecular_function,heme binding	-
mast1b	4.36565	3.54925	14.8402	19.8547	-2.20615	6.6759	101.37	0.000153711	0.00297865	X1WHT9,Microtubule-associated serine/threonine kinase 1b	-	PF00069,Protein kinase domain;PF08926,omain of unknown function (DUF1908);PF00595,PDZ domain (Also known as DHR or GLGF)	IPR036034,PDZ superfamily;IPR001478,PDZ domain;IPR015022,Microtubule-associated serine/threonine-protein kinase, domain;IPR037711,Microtubule-associated serine/threonine-protein kinase, catalytic domain;IPR011009,Protein kinase-like domain superfamily;IPR000961,AGC-kinase, C-terminal;IPR008271,Serine/threonine-protein kinase, active site;IPR023142,Microtubule-associated serine/threonine-protein k…	KOG0606,Microtubule-associated serine/threonine kinase and related proteins;ENOG410XPWX,-	GO:0016301,molecular_function,kinase activity;GO:0004674,molecular_function,protein serine/threonine kinase activity;GO:0016740,molecular_function,transferase activity;GO:0005524,molecular_function,ATP binding;GO:0000287,molecular_function,magnesium ion binding;GO:0006468,biological_process,protein phosphorylation;GO:0000166,molecular_function,nucleotide binding;GO:0016310,biological_process,phos…	-
LOC101882111	2.61913	2.55673	3.69728	6.21098	-1.01476	2.98152	10.3853	0.0229711	0.0527414	-	-	-	-	-	-	-
LOC108182795	8.6383	9.55643	3.39858	3.52431	1.32653	4.75017	91.027	0.000186716	0.00321473	A0A286Y9F4,Zgc:113102	-	-	IPR013087,Zinc finger C2H2-type;IPR036236,Zinc finger C2H2 superfamily;IPR017114,C2H2-type Zinc finger protein, YY-1-like	-	GO:0003676,molecular_function,nucleic acid binding	-
LOC110439330	5.12176	5.46953	7.30399	13.7263	-1.06982	4.04231	9.53833	0.0267482	0.0587643	A0A0G2LAL1,Uncharacterized protein	XP_009297401.1,-;XP_005164476.1,zinc finger protein 239-like	PF00096,Zinc finger, C2H2 type	IPR013087,Zinc finger C2H2-type;IPR036236,Zinc finger C2H2 superfamily	-	GO:0003676,molecular_function,nucleic acid binding	-
LOC101884528	0.719201	0.624046	1.27855	1.34415	-1.03325	2.65727	27.3889	0.00313307	0.0141276	A0A0G2LAL1,Uncharacterized protein	XP_009297401.1,-;XP_005164476.1,zinc finger protein 239-like	PF00096,Zinc finger, C2H2 type	IPR013087,Zinc finger C2H2-type;IPR036236,Zinc finger C2H2 superfamily	-	GO:0003676,molecular_function,nucleic acid binding	-
LOC110439328	0.856973	0.869488	1.92392	1.63047	-1.10399	1.73451	21.533	0.00528842	0.0194536	A0A1S3SW27,uncharacterized protein LOC106612151	XP_014068550.1,uncharacterized protein LOC106612151	-	IPR036397,Ribonuclease H superfamily;IPR008042,Retrotransposon, Pao;IPR012337,Ribonuclease H-like superfamily	-	GO:0003676,molecular_function,nucleic acid binding	-
158517	1.53653	1.32277	3.02396	3.13577	-1.17482	2.81143	37.3778	0.0015532	0.00936977	F1R2D0,Zgc:173517	-	PF00096,Zinc finger, C2H2 type;PF13912,C2H2-type zinc finger	IPR013087,Zinc finger C2H2-type;IPR036236,Zinc finger C2H2 superfamily	-	GO:0003676,molecular_function,nucleic acid binding	-
LOC100534733	0.776315	0.644443	1.48758	1.77205	-1.268	1.63877	21.034	0.00555957	0.0200592	A0A0G2KHT1,Uncharacterized protein	-	PF00096,Zinc finger, C2H2 type;PF13894,C2H2-type zinc finger;PF13912,C2H2-type zinc finger	IPR013087,Zinc finger C2H2-type;IPR036236,Zinc finger C2H2 superfamily	-	GO:0003676,molecular_function,nucleic acid binding	-
LOC100538208	2.10117	2.18833	3.65503	4.64911	-1.02451	2.23346	17.3808	0.00828875	0.0261102	E7F8R5,Zinc finger protein 1001	XP_003198094.1,zinc finger protein 502-like	PF00096,Zinc finger, C2H2 type	IPR013087,Zinc finger C2H2-type;IPR036236,Zinc finger C2H2 superfamily	KOG1721,FOG: Zn-finger;COG5048,FOG: Zn-finger	GO:0003676,molecular_function,nucleic acid binding;GO:0008150,biological_process,biological_process	-
136308	3.20611	2.47637	5.38402	5.88498	-1.0571	3.36486	26.7353	0.00332086	0.0146246	Q1JQ43,Zgc:136308	NP_001038712.1,zinc finger protein 502-like	PF00096,Zinc finger, C2H2 type;PF13912,C2H2-type zinc finger	IPR013087,Zinc finger C2H2-type;IPR036236,Zinc finger C2H2 superfamily	-	GO:0003676,molecular_function,nucleic acid binding;GO:0008150,biological_process,biological_process	-
junbb	16.8887	15.8423	5.83315	8.49502	1.11628	4.27393	21.7188	0.00535311	0.0196008	A0A0R4IAV4,JunB proto-oncogene, AP-1 transcription factor subunit b	-	PF00170,bZIP transcription factor;PF03957,Jun-like transcription factor	IPR002112,Transcription factor Jun;IPR029822,Transcription factor JunB;IPR008917,Transcription factor, Skn-1-like, DNA-binding domain superfamily;IPR005643,Jun-like transcription factor;IPR004827,Basic-leucine zipper domain	-	GO:0003677,molecular_function,DNA binding;GO:0031101,biological_process,fin regeneration;GO:0006357,biological_process,regulation of transcription by RNA polymerase II;GO:0003700,molecular_function,DNA binding transcription factor activity;GO:0006355,biological_process,regulation of transcription, DNA-templated;GO:0006351,biological_process,transcription, DNA-templated;GO:0051726,biological_proce…	-
rbfox3b	0.954153	1.24207	0.0606253	0.0194657	4.71625	1.94929	86.7842	0.000223888	0.00348129	I3IT07,RNA-binding fox-1 homolog 3b	-	PF00076,RNA recognition motif. (a.k.a. RRM, RBD, or RNP domain);PF12414,Calcitonin gene-related peptide regulator C terminal	IPR017325,RNA binding protein Fox-1;IPR012677,Nucleotide-binding alpha-beta plait domain superfamily;IPR035979,RNA-binding domain superfamily;IPR000504,RNA recognition motif domain;IPR025670,Fox-1 C-terminal domain	KOG0125,Ataxin 2-binding protein (RRM superfamily);ENOG4111WJT,-	GO:0003723,molecular_function,RNA binding;GO:0003676,molecular_function,nucleic acid binding;GO:0005634,cellular_component,nucleus;GO:0043484,biological_process,regulation of RNA splicing	-
LOC108182799	0.694704	0.494895	1.54303	1.13472	-1.23005	1.44378	15.2254	0.0108453	0.0312225	I3ITP4,Zinc finger protein 985	-	PF00096,Zinc finger, C2H2 type;PF13894,C2H2-type zinc finger;PF13465,Zinc-finger double domain	IPR013087,Zinc finger C2H2-type;IPR036236,Zinc finger C2H2 superfamily;IPR017114,C2H2-type Zinc finger protein, YY-1-like	KOG1721,FOG: Zn-finger;COG5048,FOG: Zn-finger	GO:0003676,molecular_function,nucleic acid binding	-
LOC101884360	0.345619	0.326482	0.0535118	0.0944992	2.09779	0.133584	22.0915	0.00500631	0.0188535	A0A0G2KJD8,Uncharacterized protein	-	PF00211,Adenylate and Guanylate cyclase catalytic domain	IPR018297,Adenylyl cyclase class-4/guanylyl cyclase, conserved site;IPR001054,Adenylyl cyclase class-3/4/guanylyl cyclase;IPR029787,Nucleotide cyclase	-	GO:0009190,biological_process,cyclic nucleotide biosynthetic process;GO:0035556,biological_process,intracellular signal transduction;GO:0004016,molecular_function,adenylate cyclase activity;GO:0016849,molecular_function,phosphorus-oxygen lyase activity;GO:0008074,cellular_component,guanylate cyclase complex, soluble;GO:0005886,cellular_component,plasma membrane;GO:0016021,cellular_component,integ…	-
LOC108182776	4.29697	4.84061	0.0483659	0.139765	5.51116	3.58181	132.822	7.95e-05	0.00214068	F1QF57,Uncharacterized protein	-	PF00350,ynamin family	IPR022812,Dynamin superfamily;IPR030383,Very large inducible GTPASE (VLIG)-type guanine nucleotide-binding (G) domain;IPR027417,P-loop containing nucleoside triphosphate hydrolase	ENOG410IG57,-;ENOG410Y9GN,-	GO:0005525,molecular_function,GTP binding	-
pctp	1.21612	1.23388	0.435251	0.279502	1.71757	1.47036	31.1247	0.00235511	0.0119142	F6NZ18,Phosphatidylcholine transfer protein	-	PF01852,START domain	IPR023393,START-like domain superfamily;IPR002913,START domain	ENOG410IPC9,-;ENOG4111CP6,-	GO:0008289,molecular_function,lipid binding	-
112965	1.37547	1.11348	0.246381	0.348077	1.98514	0.16114	23.6469	0.00432298	0.0171585	Q501V7,Zgc:112965	NP_001018542.1,uncharacterized protein LOC553735	PF07686,Immunoglobulin V-set domain	IPR007110,Immunoglobulin-like domain;IPR036179,Immunoglobulin-like domain superfamily;IPR013783,Immunoglobulin-like fold;IPR003599,Immunoglobulin subtype;IPR003598,Immunoglobulin subtype 2;IPR013106,Immunoglobulin V-set domain	ENOG410J0B2,-;ENOG41120TD,-	GO:0003674,molecular_function,molecular_function;GO:0008150,biological_process,biological_process;GO:0016021,cellular_component,integral component of membrane;GO:0016020,cellular_component,membrane	-
LOC101884857	2.69603	2.33849	0.387897	0.856552	1.93207	3.29065	21.2004	0.00563362	0.0202392	F1QS81,Zinc finger protein 1004	-	PF00096,Zinc finger, C2H2 type;PF13912,C2H2-type zinc finger	IPR013087,Zinc finger C2H2-type;IPR036236,Zinc finger C2H2 superfamily	KOG1721,FOG: Zn-finger;COG5048,FOG: Zn-finger	GO:0003676,molecular_function,nucleic acid binding	-
sstr5	0.848308	0.869304	0.0190447	0.0733789	4.09868	0.177319	43.5262	0.00113129	0.00771177	A0A0R4ID69,Somatostatin receptor 5	-	PF00001,7 transmembrane receptor (rhodopsin family)	IPR017452,GPCR, rhodopsin-like, 7TM;IPR000276,G protein-coupled receptor, rhodopsin-like;IPR000586,Somatostatin receptor family;IPR001856,Somatostatin receptor 3	-	GO:0038170,biological_process,somatostatin signaling pathway;GO:0016020,cellular_component,membrane;GO:0004871,molecular_function,signal transducer activity;GO:0004994,molecular_function,somatostatin receptor activity;GO:0016021,cellular_component,integral component of membrane;GO:0007186,biological_process,G-protein coupled receptor signaling pathway;GO:0004930,molecular_function,G-protein coupl…	-
LOC100537716	2.35303	1.86515	0.297147	0.190817	3.0481	1.71003	87.6208	0.00020628	0.00337159	-	-	-	-	-	-	-
znf1004	2.54639	2.68806	0.346785	0.273304	3.01072	1.67839	122.314	9.03e-05	0.00226157	A9JST1,Zgc:171418 protein	NP_001107936.1,zinc finger protein 709	PF00096,Zinc finger, C2H2 type;PF13912,C2H2-type zinc finger	IPR013087,Zinc finger C2H2-type;IPR036236,Zinc finger C2H2 superfamily	-	GO:0003676,molecular_function,nucleic acid binding	-
hlfa	4.27946	4.37669	1.37067	2.06064	1.25874	2.43901	19.5223	0.00663941	0.0225348	Q08BP9,Hepatic leukemia factor 1	NP_001070802.1,hepatic leukemia factor	PF07716,Basic region leucine zipper	IPR004827,Basic-leucine zipper domain	KOG3119,Basic region leucine zipper transcription factor;ENOG410YJ8G,-	GO:0006355,biological_process,regulation of transcription, DNA-templated;GO:0003700,molecular_function,DNA binding transcription factor activity;GO:0045944,biological_process,positive regulation of transcription by RNA polymerase II;GO:0005634,cellular_component,nucleus;GO:0006366,biological_process,transcription by RNA polymerase II;GO:0001077,molecular_function,transcriptional activator activit…	K09057,ko04711,Circadian rhythm - fly
srl	73.4072	78.8121	2.1227	0.674071	5.71943	6.2209	119.295	0.000103373	0.00241877	A0AUR2,Sarcalumenin	NP_001070999.1,sarcalumenin precursor	PF16880,N-terminal EH-domain containing protein;PF00350,ynamin family	IPR022812,Dynamin superfamily;IPR031692,EH domain-containing protein, N-terminal;IPR030381,Dynamin-type guanine nucleotide-binding (G) domain;IPR027417,P-loop containing nucleoside triphosphate hydrolase	KOG1954,Endocytosis/signaling protein EHD1;ENOG410XYGB,-	GO:0005525,molecular_function,GTP binding;GO:0005575,cellular_component,cellular_component	-
glis2b	2.18058	2.31943	0.828756	0.625906	1.56828	3.62097	73.4515	0.000314657	0.00402037	A0A0R4IE83,GLIS family zinc finger 2b	-	PF00096,Zinc finger, C2H2 type;PF13912,C2H2-type zinc finger	IPR013087,Zinc finger C2H2-type;IPR036236,Zinc finger C2H2 superfamily	-	GO:0001947,biological_process,heart looping;GO:0003676,molecular_function,nucleic acid binding;GO:0003341,biological_process,cilium movement;GO:0039023,biological_process,pronephric duct morphogenesis;GO:0060028,biological_process,convergent extension involved in axis elongation;GO:0060972,biological_process,left/right pattern formation	-
coro7	2.19897	2.36319	1.17735	0.85251	1.10794	2.22091	21.9537	0.00507395	0.0189904	F1QTS3,Coronin	-	PF16300,Type of WD40 repeat;PF00400,WD domain, G-beta repeat;PF08953,omain of unknown function (DUF1899)	IPR015505,Coronin;IPR017986,WD40-repeat-containing domain;IPR027331,Coronin 7;IPR036322,WD40-repeat-containing domain superfamily;IPR015048,Domain of unknown function DUF1899;IPR015943,WD40/YVTN repeat-like-containing domain superfamily;IPR001680,WD40 repeat	ENOG410XPE7,-;KOG1445,Tumor-specific antigen (contains WD repeats)	GO:0005794,cellular_component,Golgi apparatus	-
btbd17b	0.3404	0.335504	0.11645	0.0385586	2.07186	0.426753	14.3637	0.0124559	0.0343261	A0A0R4IH48,BTB	XP_017210223.1,BTB/POZ domain-containing protein 17-like isoform X1	PF00651,BTB/POZ domain;PF07707,BTB And C-terminal Kelch	IPR011333,SKP1/BTB/POZ domain superfamily;IPR000210,BTB/POZ domain;IPR011705,BTB/Kelch-associated	-	-	-
pdgfab	2.61403	2.2684	0.299416	0.251704	3.08059	2.50649	193.596	2.87e-05	0.00136178	A0A0R4IXE1,Platelet-derived growth factor alpha polypeptide b	-	PF04692,Platelet-derived growth factor, N terminal region;PF00341,PDGF/VEGF domain	IPR023581,Platelet-derived growth factor, conserved site;IPR000072,PDGF/VEGF domain;IPR006782,Platelet-derived growth factor, N-terminal;IPR029034,Cystine-knot cytokine	-	GO:0008083,molecular_function,growth factor activity;GO:0010469,biological_process,regulation of signaling receptor activity;GO:0016020,cellular_component,membrane	-
dnaaf5	1.15991	1.14053	3.67697	3.13539	-1.62922	3.7178	110.723	0.000115417	0.00256174	A0A1S3S1P0,dynein assembly factor 5, axonemal-like	XP_014058187.1,dynein assembly factor 5, axonemal-like	-	IPR011989,Armadillo-like helical;IPR016024,Armadillo-type fold;IPR021133,HEAT, type 2	-	-	-
ilf3b	65.8303	70.1235	133.446	147.883	-1.11819	8.72118	77.2425	0.000281863	0.00384792	A0A0R4IUQ9,Interleukin enhancer-binding factor 3b	-	PF07528,ZF domain;PF00035,ouble-stranded RNA binding motif	IPR033099,Interleukin enhancer-binding factor 3;IPR014720,Double-stranded RNA-binding domain;IPR006561,DZF domain	-	GO:0003723,molecular_function,RNA binding;GO:0003725,molecular_function,double-stranded RNA binding	-
LOC103910221	0.21274	0.362622	0.458501	1.64698	-1.96033	1.73643	7.7307	0.0383403	0.0770177	A0A146T8P4,Gag-pol fusion polyprotein	-	PF05380,Pao retrotransposon peptidase	IPR036397,Ribonuclease H superfamily;IPR001584,Integrase, catalytic core;IPR008042,Retrotransposon, Pao;IPR012337,Ribonuclease H-like superfamily	-	GO:0015074,biological_process,DNA integration;GO:0003676,molecular_function,nucleic acid binding	-
nfil3-2	3.02528	3.58253	0.657272	0.700263	2.21455	3.18615	125.179	8.52e-05	0.0022196	E7F586,Nuclear factor, interleukin 3-regulated, member 2	XP_005164407.1,nuclear factor, interleukin 3 regulated, member 2 isoform X1	PF07716,Basic region leucine zipper	IPR004827,Basic-leucine zipper domain	KOG3119,Basic region leucine zipper transcription factor;ENOG410YJ8G,-	GO:0001078,molecular_function,transcriptional repressor activity, RNA polymerase II proximal promoter sequence-specific DNA binding;GO:0003700,molecular_function,DNA binding transcription factor activity;GO:0000122,biological_process,negative regulation of transcription by RNA polymerase II;GO:0006355,biological_process,regulation of transcription, DNA-templated;GO:0005634,cellular_component,nucl…	-
nfil3-6	0.881593	0.561852	0.3481	0.268244	1.16368	1.26479	11.1175	0.0199661	0.0477658	F1QIC1,Nuclear factor, interleukin 3-regulated, member 6	-	PF07716,Basic region leucine zipper	IPR004827,Basic-leucine zipper domain	ENOG410Z28A,-;ENOG410ISY2,-	GO:0032922,biological_process,circadian regulation of gene expression;GO:0001078,molecular_function,transcriptional repressor activity, RNA polymerase II proximal promoter sequence-specific DNA binding;GO:0003700,molecular_function,DNA binding transcription factor activity;GO:0000122,biological_process,negative regulation of transcription by RNA polymerase II;GO:0006355,biological_process,regulat…	-
plppr2a	2.35096	2.31904	4.88212	7.52711	-1.48569	2.76817	25.9516	0.00365206	0.0154889	Q7SY32,Phospholipid phosphatase-related 2a	NP_956750.1,phospholipid phosphatase-related protein type 2	PF01569,PAP2 superfamily	IPR028679,Lipid phosphate phosphatase-related protein type 2;IPR000326,Phosphatidic acid phosphatase type 2/haloperoxidase;IPR036938,Phosphatidic acid phosphatase type 2/haloperoxidase superfamily	COG0671,Membrane-associated phospholipid phosphatase;KOG3030,Lipid phosphate phosphatase and related enzymes of the PAP2 family	GO:0016021,cellular_component,integral component of membrane;GO:0016020,cellular_component,membrane	-
epor	2.8972	1.761	0.32971	0.173232	3.14643	0.999177	44.2908	0.00108385	0.00754193	A0A0R4IRZ4,Erythropoietin receptor	-	PF00041,ibronectin type III domain;PF09067,rythropoietin receptor, ligand binding	IPR003961,Fibronectin type III;IPR036116,Fibronectin type III superfamily;IPR009167,Erythropoietin receptor;IPR013783,Immunoglobulin-like fold;IPR015152,Growth hormone/erythropoietin receptor, ligand binding	-	GO:0016020,cellular_component,membrane;GO:0030097,biological_process,hemopoiesis;GO:0007165,biological_process,signal transduction;GO:0016021,cellular_component,integral component of membrane;GO:0004888,molecular_function,transmembrane signaling receptor activity	-
tspan35	0.747192	1.07602	0.229975	0.338798	1.60182	0.0799285	13.1564	0.0144641	0.0380684	F1QUY1,Tetraspanin	-	PF00335,Tetraspanin family	IPR018503,Tetraspanin, conserved site;IPR018499,Tetraspanin/Peripherin;IPR008952,Tetraspanin, EC2 domain superfamily;IPR000301,Tetraspanin	KOG3882,Tetraspanin family integral membrane protein;ENOG4111IRY,-	GO:0007166,biological_process,cell surface receptor signaling pathway;GO:0003674,molecular_function,molecular_function;GO:0005887,cellular_component,integral component of plasma membrane;GO:0016021,cellular_component,integral component of membrane;GO:0016020,cellular_component,membrane	-
158403	6.03159	5.76397	2.17653	1.58594	1.5879	3.46228	67.2025	0.000389955	0.00445752	F1QVT7,Zgc:158403	-	PF10300,Protein of unknown function (DUF3808)	IPR019412,Inclusion body clearance protein Iml2/Tetratricopeptide repeat protein 39;IPR011990,Tetratricopeptide-like helical domain superfamily	ENOG41127KH,-;ENOG410ITR0,-	-	-
nfixb	0.168758	0.182638	0.103136	0.0486588	1.15686	0.491813	6.91579	0.0455573	0.0878792	A0A1S3R9W9,Nuclear factor 1	XP_014048652.1,nuclear factor 1 X-type-like isoform X2	-	IPR020604,CTF transcription factor/nuclear factor 1, DNA-binding domain;IPR000647,CTF transcription factor/nuclear factor 1;IPR003619,MAD homology 1, Dwarfin-type;IPR019548,CTF transcription factor/nuclear factor 1, N-terminal;IPR019739,CTF transcription factor/nuclear factor 1, conserved site	-	GO:0003677,molecular_function,DNA binding;GO:0006260,biological_process,DNA replication;GO:0003700,molecular_function,DNA binding transcription factor activity;GO:0006355,biological_process,regulation of transcription, DNA-templated;GO:0006351,biological_process,transcription, DNA-templated;GO:0005622,cellular_component,intracellular;GO:0005634,cellular_component,nucleus	-
nme4	0.585868	0.534982	0.3069	0.200599	1.08084	-0.162946	7.42248	0.0404834	0.0802356	Q7ZUI5,Nucleoside diphosphate kinase	NP_957489.1,nucleoside diphosphate kinase, mitochondrial	PF00334,Nucleoside diphosphate kinase	IPR034907,Nucleoside diphosphate kinase-like domain;IPR036850,Nucleoside diphosphate kinase-like domain superfamily;IPR001564,Nucleoside diphosphate kinase;IPR023005,Nucleoside diphosphate kinase, active site	KOG0888,Nucleoside diphosphate kinase;COG0105,Nucleoside diphosphate kinase	GO:0006183,biological_process,GTP biosynthetic process;GO:0016301,molecular_function,kinase activity;GO:0006165,biological_process,nucleoside diphosphate phosphorylation;GO:0016740,molecular_function,transferase activity;GO:0004550,molecular_function,nucleoside diphosphate kinase activity;GO:0005524,molecular_function,ATP binding;GO:0006228,biological_process,UTP biosynthetic process;GO:0006241,b…	K00940,ko00230,Purine metabolism;K00940,ko00240,Pyrimidine metabolism
LOC799194	0.439594	0.318136	0.0172534	0.0897442	2.72174	0.561454	13.2109	0.0146534	0.0383897	E7F2G5,Tetraspanin	XP_001339579.2,tetraspanin-10 isoform X1	PF00335,Tetraspanin family	IPR018499,Tetraspanin/Peripherin;IPR008952,Tetraspanin, EC2 domain superfamily;IPR000301,Tetraspanin	KOG3882,Tetraspanin family integral membrane protein;ENOG4111IRY,-	GO:0007166,biological_process,cell surface receptor signaling pathway;GO:0003674,molecular_function,molecular_function;GO:0005887,cellular_component,integral component of plasma membrane;GO:0016021,cellular_component,integral component of membrane;GO:0016020,cellular_component,membrane	-
sez6l2	0.595054	0.731004	0.0589371	0.0157697	4.09109	1.30334	50.263	0.000819462	0.00642392	E7EXI2,Seizure-related 6 homolog	XP_009297571.1,-;XP_686082.4,seizure 6-like protein 2	PF00084,Sushi repeat (SCR repeat);PF00431,CUB domain	IPR000859,CUB domain;IPR035914,Spermadhesin, CUB domain superfamily;IPR000436,Sushi/SCR/CCP domain;IPR035976,Sushi/SCR/CCP superfamily	ENOG410ZD9C,-;ENOG410IJTP,-	GO:0007420,biological_process,brain development;GO:0016021,cellular_component,integral component of membrane;GO:0016020,cellular_component,membrane	-
nupr1	5.41394	4.10164	2.4373	1.25108	1.31274	2.23731	13.399	0.0142597	0.0377369	E9QCY4,Nuclear protein 1	NP_001268851.1,nuclear protein 1	PF10195,NA-binding nuclear phosphoprotein p8	IPR018792,Nuclear protein 1-like	ENOG4112B8R,-;KOG4319,DNA-binding nuclear protein p8	GO:0071391,biological_process,cellular response to estrogen stimulus;GO:0071470,biological_process,cellular response to osmotic stress;GO:0006357,biological_process,regulation of transcription by RNA polymerase II;GO:0009267,biological_process,cellular response to starvation;GO:0071467,biological_process,cellular response to pH;GO:0071502,biological_process,cellular response to temperature stimul…	K15626,ko05202,Transcriptional misregulation in cancer
LOC101882898	1.46391	1.02301	2.36307	2.51342	-1.04042	3.17326	19.9422	0.00629798	0.0217623	A0A060XK81,Uncharacterized protein	-	PF00096,Zinc finger, C2H2 type	IPR013087,Zinc finger C2H2-type;IPR036236,Zinc finger C2H2 superfamily	-	GO:0003676,molecular_function,nucleic acid binding	-
dkey-93n13.2	1.65282	1.35057	2.68334	3.04649	-1.00185	3.026	23.3039	0.00446195	0.0175168	E9QBU6,Si:dkey-93n13.2	XP_002661155.1,dkey-93n13.2	PF02892,BED zinc finger	IPR003656,Zinc finger, BED-type;IPR036236,Zinc finger C2H2 superfamily	-	GO:0006357,biological_process,regulation of transcription by RNA polymerase II;GO:0000977,molecular_function,RNA polymerase II regulatory region sequence-specific DNA binding;GO:0003700,molecular_function,DNA binding transcription factor activity;GO:0003677,molecular_function,DNA binding;GO:0005634,cellular_component,nucleus	-
LOC798483	1.2319	1.60846	0.408044	0.53498	1.51642	0.96332	18.4018	0.00736569	0.0241241	A0A2D0SBS4,proline-rich transmembrane protein 2-like	XP_017340183.1,proline-rich transmembrane protein 2-like	-	IPR007593,CD225/Dispanin family	-	GO:0009607,biological_process,response to biotic stimulus;GO:0016021,cellular_component,integral component of membrane;GO:0016020,cellular_component,membrane	-
mvp	118.002	118.174	189.995	285.077	-1.0843	9.16733	21.3912	0.00552804	0.0199777	E9QEQ6,Major vault protein	XP_005163860.1,major vault protein isoform X1	PF01505,Major Vault Protein repeat;PF11978,Shoulder domain	IPR000048,IQ motif, EF-hand binding site;IPR002499,Major vault protein, N-terminal;IPR021870,Major vault protein, shoulder domain	ENOG410ZCU8,-;ENOG410IF6T,-	GO:0005737,cellular_component,cytoplasm;GO:0030529,,	-
phospho1	48.2913	42.2932	76.9224	162.219	-1.48398	6.74915	14.5892	0.0120807	0.0336263	G1K2M2,Probable phosphatase phospho1	-	PF06888,Putative Phosphatase	IPR016965,Phosphatase PHOSPHO-type;IPR006384,Pyridoxal phosphate phosphatase-related;IPR023214,HAD superfamily;IPR036412,HAD-like superfamily	ENOG4111NAQ,-;KOG3120,Predicted haloacid dehalogenase-like hydrolase	GO:0016311,biological_process,dephosphorylation;GO:0016791,molecular_function,phosphatase activity	-
natd1	5.5663	5.82519	9.78496	11.9993	-1.00637	3.29389	24.9665	0.00385705	0.0160467	W5JZD3,Zgc:110779	XP_007256368.1,protein NATD1	PF14542,CN5-related N-acetyl-transferase	IPR016181,Acyl-CoA N-acyltransferase;IPR031165,Yjdj-type Gcn5-related N-acetyltransferase	-	-	-
mapk8ip3	7.81305	7.43822	1.89329	2.20002	1.82694	4.45453	124.419	8.69e-05	0.00222911	L7RKJ8,Mapk8IP3	NP_001289173.1,C-Jun-amino-terminal kinase-interacting protein 3	PF09744,JNK_SAPK-associated protein-1;PF16471,JNK-interacting protein leucine zipper II	IPR034744,RH2 domain;IPR032486,JNK-interacting protein, leucine zipper II;IPR036322,WD40-repeat-containing domain superfamily;IPR015943,WD40/YVTN repeat-like-containing domain superfamily;IPR034743,RH1 domain;IPR019143,JNK/Rab-associated protein-1, N-terminal	ENOG410XQ19,-;KOG2077,JNK/SAPK-associated protein-1	GO:0046328,biological_process,regulation of JNK cascade;GO:1904115,cellular_component,axon cytoplasm;GO:0008090,biological_process,retrograde axonal transport	K04436,ko04010,MAPK signaling pathway
arl5c	8.31287	7.36199	12.0758	24.6795	-1.31192	4.11269	11.6423	0.0186191	0.0454788	Q6P6E8,ADP-ribosylation factor-like 5C	NP_957140.1,putative ADP-ribosylation factor-like protein 5C	PF00025,ADP-ribosylation factor family	IPR006689,Small GTPase superfamily, ARF/SAR type;IPR005225,Small GTP-binding protein domain;IPR024156,Small GTPase superfamily, ARF type;IPR027417,P-loop containing nucleoside triphosphate hydrolase	COG1100,GTPase SAR1 and related small G proteins;KOG0070,GTP-binding ADP-ribosylation factor Arf1	GO:0005525,molecular_function,GTP binding;GO:0000166,molecular_function,nucleotide binding;GO:0005622,cellular_component,intracellular	-
cacnb1	4.74543	4.82137	1.47946	1.88125	1.4369	4.32555	56.6657	0.000599515	0.00545603	Q2Q551,Calcium channel, voltage-dependent, beta 1 subunit	XP_009297553.1,voltage-dependent L-type calcium channel subunit beta-1 isoform X4	PF12052,Voltage gated calcium channel subunit beta domain 4Aa N terminal;PF00625,uanylate kinase	IPR005443,Voltage-dependent calcium channel, L-type, beta-1 subunit;IPR027417,P-loop containing nucleoside triphosphate hydrolase;IPR036028,SH3-like domain superfamily;IPR000584,Voltage-dependent calcium channel, L-type, beta subunit;IPR001452,SH3 domain;IPR008145,Guanylate kinase/L-type calcium channel beta subunit	-	GO:0005515,molecular_function,protein binding;GO:0005245,molecular_function,voltage-gated calcium channel activity;GO:0006936,biological_process,muscle contraction;GO:0005891,cellular_component,voltage-gated calcium channel complex;GO:0070978,biological_process,voltage-gated calcium channel complex assembly;GO:0016020,cellular_component,membrane;GO:0070588,biological_process,calcium ion transmemb…	-
gys1	2.75238	3.34772	0.390849	0.537834	2.6401	2.1131	78.8936	0.000268696	0.00377102	Q7SYB8,Glycogen [starch] synthase	NP_957474.1,glycogen	PF05693,lycogen synthase	IPR008631,Glycogen synthase	COG0438,Glycosyltransferase;KOG3742,Glycogen synthase	GO:0004373,molecular_function,glycogen (starch) synthase activity;GO:0016740,molecular_function,transferase activity;GO:0005978,biological_process,glycogen biosynthetic process;GO:0016757,molecular_function,transferase activity, transferring glycosyl groups	K00693,ko04151,PI3K-Akt signaling pathway;K00693,ko04931,Insulin resistance;K00693,ko04152,AMPK signaling pathway;K00693,ko04910,Insulin signaling pathway;K00693,ko04922,Glucagon signaling pathway;K00693,ko00500,Starch and sucrose metabolism
cavin1a	14.9635	18.4464	1.58137	2.64509	2.90507	4.31708	82.604	0.000252168	0.0037004	E7F0K3,Caveolae-associated protein 1a	XP_001920702.1,polymerase I and transcript release factor	PF15237,PTRF/SDPR family	IPR026752,Cavin family	-	GO:0005737,cellular_component,cytoplasm;GO:0008307,molecular_function,structural constituent of muscle;GO:0005901,cellular_component,caveola	-
stat5a	8.24076	7.49785	3.49077	2.45055	1.34594	4.88307	55.0388	0.000661532	0.00573231	Q68SP3,Signal transducer and activator of transcription	NP_919368.2,signal transducer and activator of transcription 5a;XP_017209022.1,-	PF02865,STAT protein, protein interaction domain;PF01017,STAT protein, all-alpha domain;PF00017,SH2 domain;PF02864,STAT protein, DNA binding domain	IPR036860,SH2 domain superfamily;IPR015988,STAT transcription factor, coiled coil;IPR035858,STAT5a/5b;IPR036535,STAT transcription factor, N-terminal domain superfamily;IPR008967,p53-like transcription factor, DNA-binding;IPR013801,STAT transcription factor, DNA-binding;IPR000980,SH2 domain;IPR012345,STAT transcription factor, DNA-binding, N-terminal;IPR013800,STAT transcription factor, all-alpha…	KOG3667,STAT protein;ENOG410XPN8,-	GO:0007259,biological_process,JAK-STAT cascade;GO:0003677,molecular_function,DNA binding;GO:0005737,cellular_component,cytoplasm;GO:0045944,biological_process,positive regulation of transcription by RNA polymerase II;GO:0003700,molecular_function,DNA binding transcription factor activity;GO:0048821,biological_process,erythrocyte development;GO:0004871,molecular_function,signal transducer activity…	K11224,ko05200,Pathways in cancer;K11224,ko05162,Measles;K11224,ko04012,ErbB signaling pathway;K11224,ko05221,Acute myeloid leukemia;K11224,ko04917,Prolactin signaling pathway;K11224,ko05161,Hepatitis B;K11224,ko05220,Chronic myeloid leukemia;K11224,ko05203,Viral carcinogenesis;K11224,ko04933,AGE-RAGE signaling pathway in diabetic complications;K11224,ko04630,Jak-STAT signaling pathway;K11224,ko0…
ch211-210g13.5	4.09276	3.63347	0.681947	0.71615	2.39705	3.33706	175.97	3.65e-05	0.00147761	E7F8G4,Phosphoinositide phospholipase C	XP_002661169.2,inactive phospholipase C-like protein 2	PF09279,Phosphoinositide-specific phospholipase C, efhand-like;PF00387,Phosphatidylinositol-specific phospholipase C, Y domain;PF16457,Pleckstrin homology domain;PF00168,C2 domain;PF00388,Phosphatidylinositol-specific phospholipase C, X domain	IPR000909,Phosphatidylinositol-specific phospholipase C, X domain;IPR001192,Phosphoinositide phospholipase C family;IPR017946,PLC-like phosphodiesterase, TIM beta/alpha-barrel domain superfamily;IPR001849,Pleckstrin homology domain;IPR011993,PH-like domain superfamily;IPR000008,C2 domain;IPR035892,C2 domain superfamily;IPR011992,EF-hand domain pair;IPR001711,Phospholipase C, phosphatidylinositol-…	KOG0169,Phosphoinositide-specific phospholipase C;ENOG410XPSW,-	GO:0006629,biological_process,lipid metabolic process;GO:0004435,molecular_function,phosphatidylinositol phospholipase C activity;GO:0016787,molecular_function,hydrolase activity;GO:0035556,biological_process,intracellular signal transduction;GO:0004871,molecular_function,signal transducer activity;GO:0008081,molecular_function,phosphoric diester hydrolase activity;GO:0005622,cellular_component,i…	-
znf385c	1.61551	1.84032	0.371033	0.268047	2.37337	2.33434	92.4455	0.000179785	0.00314394	E7FE25,Zinc finger protein 385C	XP_001921908.1,zinc finger protein 385C isoform X1	PF12874,Zinc-finger of C2H2 type	IPR013087,Zinc finger C2H2-type;IPR003604,Matrin/U1-C-like, C2H2-type zinc finger;IPR036236,Zinc finger C2H2 superfamily;IPR000690,Matrin/U1-C, C2H2-type zinc finger	ENOG410IGA9,-;ENOG410ZUZY,-	GO:0003676,molecular_function,nucleic acid binding;GO:0046872,molecular_function,metal ion binding;GO:0003723,molecular_function,RNA binding;GO:0072332,biological_process,intrinsic apoptotic signaling pathway by p53 class mediator;GO:0002039,molecular_function,p53 binding;GO:0005634,cellular_component,nucleus;GO:0008270,molecular_function,zinc ion binding	-
ch73-141c7.1	3.44786	3.25211	1.12801	1.38629	1.34106	1.45714	22.4367	0.0048423	0.0184795	F1QD94,Si:ch73-141c7.1	-	PF03364,Polyketide cyclase / dehydrase and lipid transport	IPR023393,START-like domain superfamily;IPR005031,Coenzyme Q-binding protein COQ10, START domain	KOG3177,Oligoketide cyclase/lipid transport protein;COG2867,Oligoketide cyclase/lipid transport protein	-	-
tob1a	10.0925	11.365	20.482	24.5154	-1.13888	5.20322	45.4931	0.00102124	0.00730245	Q7SZR1,Transducer of ERBB2, 1a	NP_938177.1,protein Tob1	PF07742,BTG family	IPR036054,BTG-like domain superfamily;IPR002087,Anti-proliferative protein;IPR015676,Tob1/2;IPR015677,Tob1	KOG4006,Anti-proliferation factor BTG1/TOB;ENOG410ZZC0,-	GO:0005515,molecular_function,protein binding;GO:0009953,biological_process,dorsal/ventral pattern formation;GO:0005737,cellular_component,cytoplasm;GO:0060070,biological_process,canonical Wnt signaling pathway;GO:0016055,biological_process,Wnt signaling pathway;GO:0008285,biological_process,negative regulation of cell proliferation;GO:1903507,biological_process,negative regulation of nucleic aci…	K14443,ko03018,RNA degradation
ndufb10	83.9957	111.887	52.2252	27.4934	1.24495	5.51348	15.5956	0.0105854	0.030656	F1QJ56,NADH dehydrogenase	-	PF10249,NADH-ubiquinone oxidoreductase subunit 10	IPR019377,NADH-ubiquinone oxidoreductase, subunit 10	KOG4009,NADH-ubiquinone oxidoreductase, subunit NDUFB10/PDSW;ENOG4111MMM,-	GO:0005747,cellular_component,mitochondrial respiratory chain complex I	-
aqp8b	23.3513	21.6592	0.550867	0.0884366	6.08355	3.48772	100.521	0.000156882	0.00300178	F6NNW3,Aquaporin 8b	-	PF00230,Major intrinsic protein	IPR023271,Aquaporin-like;IPR023277,Aquaporin 8;IPR000425,Major intrinsic protein;IPR034294,Aquaporin transporter;IPR022357,Major intrinsic protein, conserved site	KOG0223,Aquaporin (major intrinsic protein family);COG0580,Glycerol uptake facilitator and related permeases (Major Intrinsic Protein Family)	GO:0015267,molecular_function,channel activity;GO:0006833,biological_process,water transport;GO:0055085,biological_process,transmembrane transport;GO:0005372,molecular_function,water transmembrane transporter activity;GO:0016020,cellular_component,membrane;GO:0016021,cellular_component,integral component of membrane	-
itgb3a	1.76596	1.87338	0.0270931	0.0173982	6.26173	2.21564	402.486	4.54e-06	0.000729246	B3DIV8,Integrin beta	-	PF00362,Integrin beta chain VWA domain;PF17205,Integrin plexin domain;PF07965,Integrin beta tail domain;PF08725,Integrin beta cytoplasmic domain	IPR027068,Integrin beta-3 subunit;IPR015812,Integrin beta subunit;IPR036465,von Willebrand factor A-like domain superfamily;IPR014836,Integrin beta subunit, cytoplasmic domain;IPR002369,Integrin beta subunit, VWA domain;IPR016201,PSI domain;IPR032695,Integrin domain superfamily;IPR012896,Integrin beta subunit, tail;IPR033760,Integrin beta N-terminal;IPR036349,Integrin beta tail domain superfamily	ENOG410XP60,-;KOG1226,Integrin beta subunit (N-terminal portion of extracellular region)	GO:0008305,cellular_component,integrin complex;GO:0030334,biological_process,regulation of cell migration;GO:0007155,biological_process,cell adhesion;GO:0007044,biological_process,cell-substrate junction assembly;GO:0007160,biological_process,cell-matrix adhesion;GO:0004872,-,-;GO:0070527,biological_process,platelet aggregation;GO:0007229,biological_process,integrin-mediated signaling pathway;GO:…	-
rnd2	2.0174	1.48696	0.253873	0.440176	2.25361	1.26131	29.7253	0.00265482	0.0128409	Q0P4B0,Rho family GTPase 2	NP_001038829.1,rho-related GTP-binding protein RhoN	PF00071,Ras family	IPR001806,Small GTPase superfamily;IPR005225,Small GTP-binding protein domain;IPR003578,Small GTPase superfamily, Rho type;IPR027417,P-loop containing nucleoside triphosphate hydrolase	COG1100,GTPase SAR1 and related small G proteins;KOG0393,Ras-related small GTPase, Rho type	GO:0003924,molecular_function,GTPase activity;GO:0000166,molecular_function,nucleotide binding;GO:0005525,molecular_function,GTP binding;GO:0007264,biological_process,small GTPase mediated signal transduction;GO:0005622,cellular_component,intracellular	-
vat1	33.861	34.4227	7.38841	3.96887	2.53467	7.40118	79.4405	0.00027699	0.00382021	Q4KME8,Vesicle amine transport protein 1 homolog	NP_001007052.3,synaptic vesicle membrane protein VAT-1 homolog	PF00107,Zinc-binding dehydrogenase;PF08240,Alcohol dehydrogenase GroES-like domain;PF13602,Zinc-binding dehydrogenase	IPR013154,Alcohol dehydrogenase, N-terminal;IPR020843,Polyketide synthase, enoylreductase domain;IPR011032,GroES-like superfamily;IPR036291,NAD(P)-binding domain superfamily;IPR002364,Quinone oxidoreductase/zeta-crystallin, conserved site	KOG1198,Zinc-binding oxidoreductase;COG0604,NADPH:quinone reductase and related Zn-dependent oxidoreductases	GO:0055114,biological_process,oxidation-reduction process;GO:0016491,molecular_function,oxidoreductase activity;GO:0008270,molecular_function,zinc ion binding	-
slc4a1a	5.76381	5.11699	0.0662903	0.0957808	5.98282	3.23432	473.043	3.06e-06	0.000615252	Q7ZZJ7,Anion exchange protein	NP_938152.1,band 3 anion transport protein	PF07565,Band 3 cytoplasmic domain;PF00955,HCO3- transporter family	IPR016152,Phosphotransferase/anion transporter;IPR003020,Bicarbonate transporter, eukaryotic;IPR001717,Anion exchange protein;IPR011531,Bicarbonate transporter, C-terminal;IPR013769,Band 3 cytoplasmic domain;IPR018241,Anion exchange, conserved site	ENOG410XPHD,-;KOG1172,Na+-independent Cl/HCO3 exchanger AE1 and related transporters (SLC4 family)	GO:0005515,molecular_function,protein binding;GO:0008509,molecular_function,anion transmembrane transporter activity;GO:0005452,molecular_function,inorganic anion exchanger activity;GO:0035162,biological_process,embryonic hemopoiesis;GO:0006811,biological_process,ion transport;GO:0098656,biological_process,anion transmembrane transport;GO:0006820,biological_process,anion transport;GO:0015698,biol…	-
ngfra	0.97349	1.00803	0.0269815	0.00866329	5.70608	1.36935	139.41	6.66e-05	0.00194359	E7FGW0,Nerve growth factor receptor a	XP_003198133.2,tumor necrosis factor receptor superfamily member 16 isoform X1	PF00020,TNFR/NGFR cysteine-rich region	IPR022325,Tumour necrosis factor receptor 16;IPR001368,TNFR/NGFR cysteine-rich region;IPR034046,Tumor necrosis factor receptor 16, N-terminal	ENOG410IQFC,-;ENOG4111F3C,-	GO:0042127,biological_process,regulation of cell proliferation;GO:0010977,biological_process,negative regulation of neuron projection development;GO:0042981,biological_process,regulation of apoptotic process;GO:0007411,biological_process,axon guidance;GO:0005031,molecular_function,tumor necrosis factor-activated receptor activity;GO:0005634,cellular_component,nucleus;GO:0006955,biological_process…	K02583,ko04015,Rap1 signaling pathway;K02583,ko04151,PI3K-Akt signaling pathway;K02583,ko04722,Neurotrophin signaling pathway;K02583,ko04060,Cytokine-cytokine receptor interaction;K02583,ko04215,Apoptosis - multiple species;K02583,ko05202,Transcriptional misregulation in cancer;K02583,ko04014,Ras signaling pathway
LOC563017	0.521525	0.416503	0.136211	0.10608	1.88773	1.23869	37.48	0.00154349	0.00935395	A0A1S3RC06,Neurexophilin	XP_014049392.1,neurexophilin-1-like	-	IPR026845,Neurexophilin/NXPE;IPR010450,Neurexophilin	-	-	-
123295	1.123	0.937483	3.07965	1.67536	-1.25907	1.31525	11.3869	0.0191357	0.0462924	F1QTV7,Zgc:123295	-	PF00089,Trypsin	IPR001254,Serine proteases, trypsin domain;IPR018114,Serine proteases, trypsin family, histidine active site;IPR001314,Peptidase S1A, chymotrypsin family;IPR009003,Peptidase S1, PA clan;IPR033116,Serine proteases, trypsin family, serine active site	KOG3627,Trypsin;COG5640,Secreted trypsin-like serine protease	GO:0006508,biological_process,proteolysis;GO:0016787,molecular_function,hydrolase activity;GO:0004252,molecular_function,serine-type endopeptidase activity;GO:0008236,molecular_function,serine-type peptidase activity;GO:0005575,cellular_component,cellular_component;GO:0008233,molecular_function,peptidase activity	-
tcap	4.19856	7.98074	0	0	11.3708	1.85689	144.366	0.000250802	0.00369569	E9QCX4,Titin-cap	NP_001292500.1,telethonin	PF09470,Telethonin protein	IPR023111,Titin-like domain superfamily;IPR015667,Telethonin	ENOG4111SDJ,-;ENOG410IIUD,-	GO:0055001,biological_process,muscle cell development;GO:0033292,biological_process,T-tubule organization;GO:0030018,cellular_component,Z disc;GO:0060047,biological_process,heart contraction	-
syngr1a	1.84071	2.126	0.116956	0.125175	3.95832	1.89068	203.221	2.55e-05	0.00131233	Q5XJP3,Synaptogyrin	NP_001006067.1,synaptogyrin-1	PF01284,Membrane-associating domain	IPR016579,Synaptogyrin;IPR008253,Marvel domain	ENOG4111F8S,-;KOG4016,Synaptic vesicle protein Synaptogyrin involved in regulation of Ca2+-dependent exocytosis	GO:0003674,molecular_function,molecular_function;GO:0031594,cellular_component,neuromuscular junction;GO:0030672,cellular_component,synaptic vesicle membrane;GO:0016020,cellular_component,membrane;GO:0016021,cellular_component,integral component of membrane;GO:0008150,biological_process,biological_process	-
maptb	7.33098	7.22312	1.03381	3.63138	1.54969	4.9911	6.83448	0.0468352	0.0897825	E7F9D4,Microtubule-associated protein	-	PF00418,Tau and MAP protein, tubulin-binding repeat	IPR001084,Microtubule associated protein, tubulin-binding repeat	KOG2418,Microtubule-associated protein TAU;ENOG4111J07,-	GO:0005875,cellular_component,microtubule associated complex;GO:0005737,cellular_component,cytoplasm;GO:0000226,biological_process,microtubule cytoskeleton organization;GO:0005856,cellular_component,cytoskeleton;GO:0005874,cellular_component,microtubule;GO:0008017,molecular_function,microtubule binding;GO:0015631,molecular_function,tubulin binding;GO:0031175,biological_process,neuron projection d…	-
myl4	3.66294	3.12872	0.0764965	0.6079	3.20594	1.1815	14.8572	0.0116551	0.0328048	F1Q6V0,Myosin, light chain 4, alkali; atrial, embryonic	-	-	IPR002048,EF-hand domain;IPR011992,EF-hand domain pair	KOG0030,Myosin essential light chain, EF-Hand protein superfamily;COG5126,Ca2+-binding protein (EF-Hand superfamily)	GO:0005575,cellular_component,cellular_component;GO:0005509,molecular_function,calcium ion binding	-
arhgap27l	3.95578	4.23579	1.36212	1.34521	1.53048	3.65795	96.6934	0.000161049	0.00303076	E7F1R9,Rho GTPase-activating protein 27,-like	XP_694888.4,rho GTPase-activating protein 27 isoform X1	PF00397,WW domain;PF00620,RhoGAP domain;PF15410,Pleckstrin homology domain	IPR001202,WW domain;IPR001849,Pleckstrin homology domain;IPR011993,PH-like domain superfamily;IPR036028,SH3-like domain superfamily;IPR008936,Rho GTPase activation protein;IPR001452,SH3 domain;IPR036020,WW domain superfamily;IPR000198,Rho GTPase-activating protein domain	KOG1450,Predicted Rho GTPase-activating protein;ENOG410ZP6T,-	GO:0043547,biological_process,positive regulation of GTPase activity;GO:0007165,biological_process,signal transduction;GO:0005096,molecular_function,GTPase activator activity	-
wnk4b	4.79195	3.69538	10.1042	21.1751	-1.9654	5.77968	23.3628	0.00458228	0.0178139	X1WGD9,WNK lysine deficient protein kinase 4b	-	PF00069,Protein kinase domain;PF12202,Oxidative-stress-responsive kinase 1 C-terminal domain	IPR011009,Protein kinase-like domain superfamily;IPR024678,Serine/threonine-protein kinase OSR1/WNK, CCT domain;IPR008271,Serine/threonine-protein kinase, active site;IPR000719,Protein kinase domain	KOG0584,Serine/threonine protein kinase;ENOG410XQWZ,-	GO:0035556,biological_process,intracellular signal transduction;GO:0004672,molecular_function,protein kinase activity;GO:0005829,cellular_component,cytosol;GO:0006468,biological_process,protein phosphorylation;GO:0005524,molecular_function,ATP binding;GO:0004674,molecular_function,protein serine/threonine kinase activity	-
cyb561	3.69382	3.522	0.474582	0.866159	2.34457	0.997263	31.7774	0.0022697	0.0116892	F6PCI4,Cytochrome b561	XP_017210036.1,-;NP_001122216.2,cytochrome b561	PF03188,ukaryotic cytochrome b561	IPR028837,Cytochrome b561;IPR006593,Cytochrome b561/ferric reductase transmembrane	KOG1619,Cytochrome b;ENOG4111FKI,-	GO:0055114,biological_process,oxidation-reduction process;GO:0022900,biological_process,electron transport chain;GO:0000293,molecular_function,ferric-chelate reductase activity;GO:0016021,cellular_component,integral component of membrane;GO:0016020,cellular_component,membrane	-
gngt2a	0.343315	0.0633326	1.50647	5.01135	-4.07846	1.2427	17.97	0.00794691	0.025351	Q6PBR4,Guanine nucleotide-binding protein subunit gamma	NP_001289430.1,-;NP_001289429.1,guanine nucleotide-binding protein G(I)/G(S)/G(O) subunit gamma-T2	PF00631,L domain	IPR001770,G-protein, gamma subunit;IPR036284,G-protein gamma-like domain superfamily;IPR015898,G-protein gamma-like domain	ENOG41122JF,-;KOG4119,G protein gamma subunit	GO:0016020,cellular_component,membrane;GO:0004871,molecular_function,signal transducer activity;GO:0005834,cellular_component,heterotrimeric G-protein complex;GO:0005886,cellular_component,plasma membrane;GO:0007186,biological_process,G-protein coupled receptor signaling pathway;GO:0007165,biological_process,signal transduction	K04549,ko04151,PI3K-Akt signaling pathway;K04549,ko04724,Glutamatergic synapse;K04549,ko05034,Alcoholism;K04549,ko05032,Morphine addiction;K04549,ko05200,Pathways in cancer;K04549,ko04726,Serotonergic synapse;K04549,ko04725,Cholinergic synapse;K04549,ko04713,Circadian entrainment;K04549,ko04062,Chemokine signaling pathway;K04549,ko04727,GABAergic synapse;K04549,ko04014,Ras signaling pathway;K0454…
col1a1a	83.3478	89.6073	0.944558	0.392207	6.96638	8.88482	225.119	2.16e-05	0.00124793	Q6P4U1,Collagen, type I, alpha 1	-	PF00093,von Willebrand factor type C domain;PF01391,Collagen triple helix repeat (20 copies);PF01410,ibrillar collagen C-terminal domain	IPR008160,Collagen triple helix repeat;IPR001007,VWFC domain;IPR000885,Fibrillar collagen, C-terminal	ENOG410ZVV2,-;KOG3544,Collagens (type IV and type XIII), and related proteins	GO:0005581,cellular_component,collagen trimer;GO:0031101,biological_process,fin regeneration;GO:0005737,cellular_component,cytoplasm;GO:0033339,biological_process,pectoral fin development;GO:0030278,biological_process,regulation of ossification;GO:0005201,molecular_function,extracellular matrix structural constituent;GO:0033334,biological_process,fin morphogenesis;GO:0033333,biological_process,fi…	-
nr1d1	2.8945	2.81762	0.992566	1.62833	1.04592	2.62721	11.4795	0.0191141	0.0462516	F1RAU6,Nuclear receptor subfamily 1, group d, member 1	NP_991292.2,nuclear receptor subfamily 1 group D member 1	PF00105,Zinc finger, C4 type (two domains);PF00104,Ligand-binding domain of nuclear hormone receptor	IPR000536,Nuclear hormone receptor, ligand-binding domain;IPR035500,Nuclear hormone receptor-like domain superfamily;IPR001723,Nuclear hormone receptor;IPR001628,Zinc finger, nuclear hormone receptor-type;IPR001728,Thyroid hormone receptor;IPR013088,Zinc finger, NHR/GATA-type	ENOG410ZPPI,-;KOG4846,Nuclear receptor	GO:0003707,molecular_function,steroid hormone receptor activity;GO:0003677,molecular_function,DNA binding;GO:0000785,cellular_component,chromatin;GO:0001078,molecular_function,transcriptional repressor activity, RNA polymerase II proximal promoter sequence-specific DNA binding;GO:0043565,molecular_function,sequence-specific DNA binding;GO:0003700,molecular_function,DNA binding transcription facto…	K03728,ko04710,Circadian rhythm
atp5g1	14.528	13.1322	6.49019	4.37933	1.28825	2.74051	29.8104	0.00261453	0.0126978	A0A220YLY6,Mitochondrial ATP synthase subunit 9	-	-	IPR000454,ATP synthase, F0 complex, subunit C;IPR038662,F1F0 ATP synthase subunit C superfamily;IPR002379,V-ATPase proteolipid subunit C-like domain;IPR035921,F/V-ATP synthase subunit C superfamily;IPR020537,ATP synthase, F0 complex, subunit C, DCCD-binding site	-	GO:0015991,biological_process,ATP hydrolysis coupled proton transport;GO:0015986,biological_process,ATP synthesis coupled proton transport;GO:0045263,cellular_component,proton-transporting ATP synthase complex, coupling factor F(o);GO:0015078,molecular_function,proton transmembrane transporter activity;GO:0006811,biological_process,ion transport;GO:0008289,molecular_function,lipid binding;GO:0016…	-
eve1	1.26592	1.42452	4.52137	7.49093	-2.23502	2.74164	44.7758	0.00107178	0.0074901	F1R6B2,Even-skipped-like1	XP_005171610.1,even-skipped-like1 isoform X1	PF00046,Homeobox domain	IPR017970,Homeobox, conserved site;IPR001356,Homeobox domain;IPR020479,Homeobox domain, metazoa;IPR009057,Homeobox-like domain superfamily	KOG0844,Transcription factor EVX1, contains HOX domain;ENOG4111RMB,-	GO:0009953,biological_process,dorsal/ventral pattern formation;GO:0003677,molecular_function,DNA binding;GO:0043565,molecular_function,sequence-specific DNA binding;GO:0006355,biological_process,regulation of transcription, DNA-templated;GO:0036342,biological_process,post-anal tail morphogenesis;GO:0007389,biological_process,pattern specification process;GO:0042661,biological_process,regulation o…	-
hoxb13a	1.36182	1.18685	0.0783925	0.113267	3.62957	-0.241728	60.1083	0.000509581	0.00504777	A0A1B2ZBZ3,Homeobox protein HoxB13a	-	PF12284,Hox protein A13 N terminal;PF00046,Homeobox domain	IPR017970,Homeobox, conserved site;IPR001356,Homeobox domain;IPR022067,Homeobox protein Hox1A3 N-terminal;IPR009057,Homeobox-like domain superfamily	-	GO:0043565,molecular_function,sequence-specific DNA binding;GO:0006355,biological_process,regulation of transcription, DNA-templated;GO:0003677,molecular_function,DNA binding;GO:0005634,cellular_component,nucleus	-
hoxb10a	7.69612	6.54595	15.4835	20.2758	-1.40145	4.75829	45.4562	0.00103504	0.00735467	A0A140TAU2,Homeobox protein Hox-B10a	-	PF00046,Homeobox domain	IPR017970,Homeobox, conserved site;IPR001356,Homeobox domain;IPR020479,Homeobox domain, metazoa;IPR009057,Homeobox-like domain superfamily	-	GO:0006355,biological_process,regulation of transcription, DNA-templated;GO:0043565,molecular_function,sequence-specific DNA binding;GO:0003677,molecular_function,DNA binding;GO:0005634,cellular_component,nucleus	-
hoxb7a	7.43253	6.94703	26.6358	30.6335	-2.06368	4.51631	159.048	4.72e-05	0.00166981	B3DJ48,Homeo box B7a	NP_001108563.1,homeobox protein Hox-B7a	PF00046,Homeobox domain	IPR009057,Homeobox-like domain superfamily;IPR017995,Homeobox protein, antennapedia type;IPR017970,Homeobox, conserved site;IPR020479,Homeobox domain, metazoa;IPR001827,Homeobox protein, antennapedia type, conserved site;IPR001356,Homeobox domain	KOG0489,Transcription factor zerknullt and related HOX domain proteins;ENOG410ZTBY,-	GO:0003677,molecular_function,DNA binding;GO:0043565,molecular_function,sequence-specific DNA binding;GO:0003700,molecular_function,DNA binding transcription factor activity;GO:0005634,cellular_component,nucleus;GO:0006355,biological_process,regulation of transcription, DNA-templated;GO:0007275,biological_process,multicellular organism development	-
hoxb1a	8.7327	9.05412	16.3876	27.2111	-1.37119	4.06138	21.2334	0.0056152	0.020195	B3DHZ4,Homeobox protein Hox-B1a	NP_571190.2,homeobox protein Hox-B1a	PF00046,Homeobox domain	IPR017970,Homeobox, conserved site;IPR001356,Homeobox domain;IPR020479,Homeobox domain, metazoa;IPR009057,Homeobox-like domain superfamily	KOG0489,Transcription factor zerknullt and related HOX domain proteins;ENOG410ZTBY,-	GO:0006355,biological_process,regulation of transcription, DNA-templated;GO:0043565,molecular_function,sequence-specific DNA binding;GO:0003677,molecular_function,DNA binding;GO:0005634,cellular_component,nucleus	-
prr15la	0.266075	0.39267	0.0905065	0.113334	1.61706	0.182669	15.0715	0.0110681	0.03162	F1R5F4,Proline-rich protein 15-like protein A	-	PF15321,ATPase family AAA domain containing 4	IPR028237,Proline-rich protein 15	ENOG410J00A,-;ENOG4112BUZ,-	-	-
mkl1a	2.33906	2.41392	1.0131	0.867434	1.27403	3.74749	69.3895	0.000361003	0.00428809	X1WDZ5,Megakaryoblastic leukemia	-	PF02037,SAP domain;PF02755,RPEL repeat	IPR036361,SAP domain superfamily;IPR004018,RPEL repeat;IPR029992,MKL/myocardin-like protein 1;IPR003034,SAP domain	ENOG410J1EV,-;ENOG41122JR,-	GO:0005737,cellular_component,cytoplasm;GO:0006357,biological_process,regulation of transcription by RNA polymerase II;GO:0003713,molecular_function,transcription coactivator activity;GO:0006366,biological_process,transcription by RNA polymerase II;GO:0003785,molecular_function,actin monomer binding;GO:0051145,biological_process,smooth muscle cell differentiation;GO:0010735,biological_process,pos…	-
LOC100535636	0.0960073	0.19134	0.0153956	0.0296595	2.5846	0.0474568	18.9121	0.00715277	0.0236963	A0A286Y8J8,Uncharacterized protein	XP_009297681.1,protein shisa-9-like isoform X1	-	IPR026910,Shisa family	-	GO:0016021,cellular_component,integral component of membrane;GO:0016020,cellular_component,membrane	-
chadla	4.66517	3.77531	0.148155	0.318352	4.09199	3.14589	95.8887	0.000175903	0.00312267	E7EXH9,Chondroadherin-like a	XP_005171683.1,-;XP_017210255.1,chondroadherin-like protein	PF01463,Leucine rich repeat C-terminal domain;PF13855,Leucine rich repeat	IPR001611,Leucine-rich repeat;IPR000372,Leucine-rich repeat N-terminal domain;IPR003591,Leucine-rich repeat, typical subtype;IPR000483,Cysteine-rich flanking region, C-terminal;IPR032675,Leucine-rich repeat domain superfamily	ENOG410IGN5,-;COG4886,Leucine-rich repeat (LRR) protein;KOG0619,FOG: Leucine rich repeat	-	-
hmox1a	49.4707	44.2967	8.29238	5.92427	2.66129	5.23054	216.291	2.37e-05	0.00130557	B0UXS0,Heme oxygenase 1a	NP_001120988.1,heme oxygenase 1	PF01126,Heme oxygenase	IPR018207,Haem oxygenase conserved site;IPR002051,Haem oxygenase;IPR016084,Haem oxygenase-like, multi-helical;IPR016053,Haem oxygenase-like	COG5398,Heme oxygenase;KOG4480,Heme oxygenase	GO:0055072,biological_process,iron ion homeostasis;GO:0004392,molecular_function,heme oxygenase (decyclizing) activity;GO:0042167,biological_process,heme catabolic process;GO:0071466,biological_process,cellular response to xenobiotic stimulus;GO:0043576,biological_process,regulation of respiratory gaseous exchange;GO:0001666,biological_process,response to hypoxia;GO:0046872,molecular_function,met…	K00510,ko04978,Mineral absorption;K00510,ko00860,Porphyrin and chlorophyll metabolism
hsp70.1	45.8482	72.9106	28.1149	7.23525	1.70987	7.4758	7.37937	0.0413892	0.0815648	B0UXR9,Heat shock cognate 70-kd protein, tandem duplicate 2	XP_003198158.1,heat shock 70 kDa protein isoform X1	PF00012,Hsp70 protein	IPR018181,Heat shock protein 70, conserved site;IPR013126,Heat shock protein 70 family;IPR029047,Heat shock protein 70kD, peptide-binding domain superfamily;IPR029048,Heat shock protein 70kD, C-terminal domain superfamily	COG0443,Molecular chaperone;KOG0101,Molecular chaperones HSP70/HSC70, HSP70 superfamily	GO:0005737,cellular_component,cytoplasm;GO:0000166,molecular_function,nucleotide binding;GO:0005634,cellular_component,nucleus;GO:0005524,molecular_function,ATP binding	K03283,ko05145,Toxoplasmosis;K03283,ko04144,Endocytosis;K03283,ko04612,Antigen processing and presentation;K03283,ko05169,Epstein-Barr virus infection;K03283,ko05164,Influenza A;K03283,ko04213,Longevity regulating pathway - multiple species;K03283,ko04010,MAPK signaling pathway;K03283,ko05134,Legionellosis;K03283,ko03040,Spliceosome;K03283,ko04915,Estrogen signaling pathway;K03283,ko05162,Measles…
atp2a1	419.218	518.369	1.33886	1.386	8.35888	9.42029	1753.62	1.23e-07	0.000266921	Q5U3A4,Calcium-transporting ATPase	-	PF13246,Cation transport ATPase (P-type);PF00690,Cation transporter/ATPase, N-terminus;PF00122,1-E2 ATPase;PF00689,Cation transporting ATPase, C-terminus	IPR004014,Cation-transporting P-type ATPase, N-terminal;IPR023214,HAD superfamily;IPR036412,HAD-like superfamily;IPR023299,P-type ATPase, cytoplasmic domain N;IPR018303,P-type ATPase, phosphorylation site;IPR023298,P-type ATPase, transmembrane domain superfamily;IPR005782,P-type ATPase, subfamily IIA, SERCA-type;IPR006068,Cation-transporting P-type ATPase, C-terminal;IPR008250,P-type ATPase, A do…	KOG0202,Ca2+ transporting ATPase;COG0474,Cation transport ATPase	GO:0045932,biological_process,negative regulation of muscle contraction;GO:0005388,molecular_function,calcium-transporting ATPase activity;GO:0005783,cellular_component,endoplasmic reticulum;GO:0045988,biological_process,negative regulation of striated muscle contraction;GO:0016887,molecular_function,ATPase activity;GO:0009612,biological_process,response to mechanical stimulus;GO:0005789,cellular…	-
ypel3	2.07429	2.5621	4.82555	4.6807	-1.1009	2.28596	24.4501	0.00402022	0.0163855	A0A1S3P8V7,Protein yippee-like	XP_014024029.1,-;XP_014047792.1,-;XP_014047791.1,-;XP_014047793.1,-;XP_014024030.1,-	-	IPR034751,Yippee domain;IPR004910,Yippee/Mis18/Cereblon	-	GO:0046872,molecular_function,metal ion binding	-
emp2	12.3011	11.3961	3.35677	1.24962	2.31555	4.30171	27.663	0.00317642	0.0142469	Q68EL5,Zgc:100935	NP_001004119.1,epithelial membrane protein 2	PF00822,PMP-22/EMP/MP20/Claudin family	IPR004031,PMP-22/EMP/MP20/Claudin superfamily;IPR004032,PMP-22/EMP/MP20;IPR003933,Epithelial membrane protein 2	ENOG4111QXD,-;ENOG410IH06,-	GO:0016021,cellular_component,integral component of membrane;GO:0016020,cellular_component,membrane	-
clcn7	7.03913	6.55584	14.1102	16.7201	-1.25217	5.48912	64.5862	0.000438392	0.00469609	F1QNV1,Chloride channel protein	-	PF00571,CBS domain;PF00654,Voltage gated chloride channel	IPR002249,Chloride channel ClC-7;IPR014743,Chloride channel, core;IPR001807,Chloride channel, voltage gated;IPR000644,CBS domain	KOG0474,Cl- channel CLC-7 and related proteins (CLC superfamily);COG0038,Chloride channel protein EriC	GO:1902476,biological_process,chloride transmembrane transport;GO:0006821,biological_process,chloride transport;GO:0055085,biological_process,transmembrane transport;GO:0005247,molecular_function,voltage-gated chloride channel activity;GO:0006811,biological_process,ion transport;GO:0016020,cellular_component,membrane;GO:0016021,cellular_component,integral component of membrane	-
arhgdig	17.2626	16.8285	8.96365	6.20612	1.10925	4.84663	37.2654	0.00163025	0.00962054	A0A0R4IB45,Rho GDP dissociation inhibitor	-	PF02115,RHO protein GDP dissociation inhibitor	IPR000406,Rho protein GDP-dissociation inhibitor;IPR024792,Rho GDP-dissociation inhibitor domain superfamily;IPR014756,Immunoglobulin E-set	-	GO:0005737,cellular_component,cytoplasm;GO:0050790,biological_process,regulation of catalytic activity;GO:0005094,molecular_function,Rho GDP-dissociation inhibitor activity	-
rbfox1	2.54874	3.37775	0.181724	0.103231	4.31794	2.91767	166.28	4.57e-05	0.00162931	F8VZG9,RNA-binding protein fox-1 homolog 1	-	PF00076,RNA recognition motif. (a.k.a. RRM, RBD, or RNP domain);PF12414,Calcitonin gene-related peptide regulator C terminal	IPR034237,FOX1, RNA recognition motif;IPR017325,RNA binding protein Fox-1;IPR025670,Fox-1 C-terminal domain;IPR012677,Nucleotide-binding alpha-beta plait domain superfamily;IPR000504,RNA recognition motif domain;IPR035979,RNA-binding domain superfamily	KOG0125,Ataxin 2-binding protein (RRM superfamily);ENOG4111WJT,-	GO:0003723,molecular_function,RNA binding;GO:0003676,molecular_function,nucleic acid binding;GO:0043484,biological_process,regulation of RNA splicing	-
fbxl16	2.01237	2.68421	0.691302	0.975394	1.42011	1.91434	19.7795	0.00640723	0.0219966	I3ITN3,F-box and leucine-rich repeat protein 16	NP_001188265.1,F-box/LRR-repeat protein 16	PF13516,Leucine Rich repeat	IPR001611,Leucine-rich repeat;IPR006553,Leucine-rich repeat, cysteine-containing subtype;IPR036047,F-box-like domain superfamily;IPR032675,Leucine-rich repeat domain superfamily	ENOG410XQRM,-;ENOG410IT21,-	-	-
lgals1l1	2.27752	2.40607	0.421698	0.0761622	3.17704	0.220273	20.8353	0.00584369	0.020725	F1QGM0,Galectin	NP_001005958.2,lectin, galactoside-binding, soluble, 1 (galectin 1)-like 1	PF00337,alactoside-binding lectin	IPR001079,Galectin, carbohydrate recognition domain;IPR013320,Concanavalin A-like lectin/glucanase domain superfamily	ENOG4111EA0,-;KOG3587,Galectin, galactose-binding lectin	GO:0030246,molecular_function,carbohydrate binding;GO:0005575,cellular_component,cellular_component;GO:0008150,biological_process,biological_process	-
lgals2a	1.85702	2.05109	0.422183	0.305	2.35615	0.0677913	36.4751	0.00164277	0.00965677	Q6IQI2,Galectin	NP_998059.2,lectin, galactoside-binding, soluble, 2a	PF00337,alactoside-binding lectin	IPR001079,Galectin, carbohydrate recognition domain;IPR013320,Concanavalin A-like lectin/glucanase domain superfamily	ENOG4111EA0,-;KOG3587,Galectin, galactose-binding lectin	GO:0001944,biological_process,vasculature development;GO:0043236,molecular_function,laminin binding;GO:0090303,biological_process,positive regulation of wound healing;GO:0030246,molecular_function,carbohydrate binding;GO:0002040,biological_process,sprouting angiogenesis;GO:0048741,biological_process,skeletal muscle fiber development;GO:0005575,cellular_component,cellular_component;GO:0050769,biol…	-
[truncated: 4,976 more rows]
