# Supplementary material for: Systematic Identification of Long Noncoding RNAs during Three Key Organogenesis Stages in Zebrafish
Source: Int J Mol Sci. 2024 Mar 19;25(6):3440. doi: 10.3390/ijms25063440 (PMC10970532; doi:10.3390/ijms25063440)
Supplement: Supplementary file 1 [file ijms-25-03440-s001.zip › Table S3.xlsx]

## Sheet: Supplementary table S3
Table S3 The DEGs betwween T2 and T3
Geneid	T3_1	T3_2	T2_1	T2_2	logFC	logCPM	F	PValue	FDR	uniprotAc	Refseq	pfam	interpro	eggNOG	GO(GO_term,class,description)	KEGG(KO,pathway,description)
f10	8.88941	8.40195	2.50706	4.17378	1.47057	3.81866	41.9167	0.000779635	0.00279762	F1QLC3,Coagulation factor X	NP_958870.3,coagulation factor X precursor	PF14670,Coagulation Factor Xa inhibitory site;PF00008,-like domain;PF00594,Vitamin K-dependent carboxylation/gamma-carboxyglutamic (GLA) domain;PF00089,Trypsin	IPR017857,Coagulation factor-like, Gla domain superfamily;IPR018114,Serine proteases, trypsin family, histidine active site;IPR001254,Serine proteases, trypsin domain;IPR033116,Serine proteases, trypsin family, serine active site;IPR000294,Gamma-carboxyglutamic acid-rich (GLA) domain;IPR009003,Peptidase S1, PA clan;IPR001881,EGF-like calcium-binding domain;IPR000152,EGF-type aspartate/asparagine …	ENOG410IGPV,-;COG5640,Secreted trypsin-like serine protease	GO:0006508,biological_process,proteolysis;GO:0016787,molecular_function,hydrolase activity;GO:0007596,biological_process,blood coagulation;GO:0005509,molecular_function,calcium ion binding;GO:0004252,molecular_function,serine-type endopeptidase activity;GO:0008233,molecular_function,peptidase activity;GO:0008236,molecular_function,serine-type peptidase activity;GO:0005576,cellular_component,extra…	K01314,ko04610,Complement and coagulation cascades
prozb	0.49332	0.38068	1.02136	1.21354	-1.25457	0.273251	17.3514	0.00132852	0.00435028	F1QZU6,Protein Z, vitamin K-dependent plasma glycoprotein b	NP_001313449.1,vitamin K-dependent protein Z precursor	PF14670,Coagulation Factor Xa inhibitory site;PF00008,-like domain;PF00594,Vitamin K-dependent carboxylation/gamma-carboxyglutamic (GLA) domain;PF00089,Trypsin	IPR017857,Coagulation factor-like, Gla domain superfamily;IPR018097,EGF-like calcium-binding, conserved site;IPR001254,Serine proteases, trypsin domain;IPR000294,Gamma-carboxyglutamic acid-rich (GLA) domain;IPR009003,Peptidase S1, PA clan;IPR001881,EGF-like calcium-binding domain;IPR000152,EGF-type aspartate/asparagine hydroxylation site;IPR000742,EGF-like domain;IPR013032,EGF-like, conserved sit…	KOG3627,Trypsin;COG5640,Secreted trypsin-like serine protease	GO:0006508,biological_process,proteolysis;GO:0007596,biological_process,blood coagulation;GO:0005509,molecular_function,calcium ion binding;GO:0004252,molecular_function,serine-type endopeptidase activity;GO:0030195,biological_process,negative regulation of blood coagulation;GO:0005576,cellular_component,extracellular region;GO:0005615,cellular_component,extracellular space	-
pros1	2.03056	1.97014	4.36419	4.436	-1.03831	3.02849	73.6668	1.90499e-06	1.99449e-05	F1QK29,Protein S	-	PF00054,Laminin G domain;PF07645,Calcium-binding EGF domain;PF00594,Vitamin K-dependent carboxylation/gamma-carboxyglutamic (GLA) domain;PF12661,Human growth factor-like EGF	IPR017857,Coagulation factor-like, Gla domain superfamily;IPR018097,EGF-like calcium-binding, conserved site;IPR000294,Gamma-carboxyglutamic acid-rich (GLA) domain;IPR001791,Laminin G domain;IPR009030,Growth factor receptor cysteine-rich domain superfamily;IPR001881,EGF-like calcium-binding domain;IPR013320,Concanavalin A-like lectin/glucanase domain superfamily;IPR000152,EGF-type aspartate/aspar…	ENOG410IGF6,-;ENOG410ZTGU,-	GO:0030195,biological_process,negative regulation of blood coagulation;GO:0005576,cellular_component,extracellular region;GO:0005509,molecular_function,calcium ion binding	-
LOC100149425	4.12833	4.85128	15.1882	17.1751	-1.75126	6.16507	391.922	8.01092e-10	5.86465e-08	A0A2D0Q5K4,uncharacterized protein LOC108259000 isoform X1	XP_017313589.1,uncharacterized protein LOC108259000 isoform X1	-	IPR029063,S-adenosyl-L-methionine-dependent methyltransferase;IPR019410,Lysine methyltransferase	-	GO:0016021,cellular_component,integral component of membrane;GO:0016020,cellular_component,membrane	-
jam2a	2.1168	2.11973	8.83141	7.52973	-1.84938	2.4894	140.34	5.97462e-08	1.28308e-06	F1QR75,Junctional adhesion molecule 2a	-	PF07686,Immunoglobulin V-set domain	IPR007110,Immunoglobulin-like domain;IPR036179,Immunoglobulin-like domain superfamily;IPR013783,Immunoglobulin-like fold;IPR003599,Immunoglobulin subtype;IPR003598,Immunoglobulin subtype 2;IPR013106,Immunoglobulin V-set domain	ENOG41100KX,-;ENOG410IDXS,-	GO:0005515,molecular_function,protein binding;GO:0007520,biological_process,myoblast fusion;GO:0046982,molecular_function,protein heterodimerization activity;GO:0016020,cellular_component,membrane;GO:0016021,cellular_component,integral component of membrane;GO:0048534,biological_process,hematopoietic or lymphoid organ development	-
adamts5	1.10189	1.26803	0.638806	0.603944	1.02899	1.38111	24.5781	0.000338798	0.00140256	A0A0G2KI55,Uncharacterized protein	-	PF05986,ADAM-TS Spacer 1;PF01421,Reprolysin (M12B) family zinc metalloprotease;PF00090,Thrombospondin type 1 domain;PF01562,Reprolysin family propeptide	IPR010294,ADAM-TS Spacer 1;IPR000884,Thrombospondin type-1 (TSP1) repeat;IPR001590,Peptidase M12B, ADAM/reprolysin;IPR024079,Metallopeptidase, catalytic domain superfamily;IPR013276,Peptidase M12B, ADAM-TS5;IPR006586,ADAM, cysteine-rich;IPR002870,Peptidase M12B, propeptide;IPR036383,Thrombospondin type-1 (TSP1) repeat superfamily	-	GO:0006508,biological_process,proteolysis;GO:0005578,,;GO:0008237,molecular_function,metallopeptidase activity;GO:0046872,molecular_function,metal ion binding;GO:0004222,molecular_function,metalloendopeptidase activity;GO:0008270,molecular_function,zinc ion binding	-
ch211-235f1.3	0.175066	0.214623	0.583209	0.264001	-1.01913	1.0944	8.08974	0.0193391	0.0409026	A0A060W5R0,Uncharacterized protein	-	PF12796,Ankyrin repeats (3 copies);PF13857,Ankyrin repeats (many copies)	IPR020683,Ankyrin repeat-containing domain;IPR002110,Ankyrin repeat;IPR036770,Ankyrin repeat-containing domain superfamily	-	-	-
slitrk1	0.933887	0.910661	0.239186	0.305306	1.85747	1.7004	84.8805	9.07447e-07	1.09701e-05	A0A0G2LAT3,SLIT and NTRK-like family, member 1	XP_005174686.1,SLIT and NTRK-like protein 1	PF13855,Leucine rich repeat	IPR001611,Leucine-rich repeat;IPR000483,Cysteine-rich flanking region, C-terminal;IPR003591,Leucine-rich repeat, typical subtype;IPR032675,Leucine-rich repeat domain superfamily	-	GO:0007409,biological_process,axonogenesis;GO:0016021,cellular_component,integral component of membrane;GO:0016020,cellular_component,membrane	-
erbb4a	0.305592	0.327773	0.0782279	0.168662	1.45502	-0.0450765	15.529	0.00198522	0.00609263	F1QDE6,Receptor protein-tyrosine kinase	-	PF14843,rowth factor receptor domain IV;PF00757,urin-like cysteine rich region;PF01030,Receptor L domain;PF07714,Protein tyrosine kinase	IPR032778,Growth factor receptor domain 4;IPR001245,Serine-threonine/tyrosine-protein kinase, catalytic domain;IPR006212,Furin-like repeat;IPR000494,Receptor L-domain;IPR016245,Tyrosine protein kinase, EGF/ERB/XmrK receptor;IPR020635,Tyrosine-protein kinase, catalytic domain;IPR009030,Growth factor receptor cysteine-rich domain superfamily;IPR011009,Protein kinase-like domain superfamily;IPR01744…	ENOG410XNSR,-;KOG1025,Epidermal growth factor receptor EGFR and related tyrosine kinases	GO:0016301,molecular_function,kinase activity;GO:0023014,biological_process,signal transduction by protein phosphorylation;GO:0048699,biological_process,generation of neurons;GO:0035556,biological_process,intracellular signal transduction;GO:0004716,molecular_function,signal transducer, downstream of receptor, with protein tyrosine kinase activity;GO:0005622,cellular_component,intracellular;GO:00…	-
ch73-383l1.1	1.7281	2.03812	0.506321	0.791466	1.63536	3.44385	70.5041	3.44324e-05	0.000211635	A0A0A0MPK4,Receptor protein-tyrosine kinase	-	PF14843,rowth factor receptor domain IV;PF00757,urin-like cysteine rich region;PF01030,Receptor L domain;PF07714,Protein tyrosine kinase	IPR032778,Growth factor receptor domain 4;IPR001245,Serine-threonine/tyrosine-protein kinase, catalytic domain;IPR006212,Furin-like repeat;IPR000494,Receptor L-domain;IPR016245,Tyrosine protein kinase, EGF/ERB/XmrK receptor;IPR020635,Tyrosine-protein kinase, catalytic domain;IPR009030,Growth factor receptor cysteine-rich domain superfamily;IPR011009,Protein kinase-like domain superfamily;IPR01744…	ENOG410XNSR,-;KOG1025,Epidermal growth factor receptor EGFR and related tyrosine kinases	GO:0016301,molecular_function,kinase activity;GO:0018108,biological_process,peptidyl-tyrosine phosphorylation;GO:0035556,biological_process,intracellular signal transduction;GO:0004716,molecular_function,signal transducer, downstream of receptor, with protein tyrosine kinase activity;GO:0016020,cellular_component,membrane;GO:0007169,biological_process,transmembrane receptor protein tyrosine kinas…	-
mylz3	1005.03	1143.96	270.275	325.037	1.94969	9.39899	385.381	2.47858e-08	6.7325e-07	Q9I8U7,Fast skeletal muscle myosin light polypeptide 3	NP_571694.1,myosin, light polypeptide 3, skeletal muscle	-	IPR002048,EF-hand domain;IPR011992,EF-hand domain pair	KOG0030,Myosin essential light chain, EF-Hand protein superfamily;COG5126,Ca2+-binding protein (EF-Hand superfamily)	GO:0005509,molecular_function,calcium ion binding	-
radil	0.250309	0.323307	0.130655	0.0731384	1.58577	-0.0998117	19.5232	0.000851241	0.00300852	F1QVN9,Ras-associating and dilute domain-containing protein	-	PF00788,Ras association (RalGDS/AF-6) domain;PF00595,PDZ domain (Also known as DHR or GLGF);PF01843,IL domain	IPR036034,PDZ superfamily;IPR001478,PDZ domain;IPR000159,Ras-associating (RA) domain;IPR037983,Rasip1/Radil, cargo-binding domain;IPR000253,Forkhead-associated (FHA) domain;IPR002710,Dilute domain;IPR008984,SMAD/FHA domain superfamily;IPR029071,Ubiquitin-like domain superfamily	KOG0160,Myosin class V heavy chain;COG5022,Myosin heavy chain	GO:0007165,biological_process,signal transduction	-
dkeyp-9d4.3	3.06321	2.59266	1.29268	1.22713	1.26518	3.83471	125.01	1.12913e-07	2.11167e-06	A0A0R4IGS7,Si:dkeyp-9d4.3	-	PF12796,Ankyrin repeats (3 copies);PF07653,Variant SH3 domain;PF16600,Caskin1 CASK-interaction domain;PF00536,SAM domain (Sterile alpha motif);PF16632,C-terminal region of Caskin	IPR032232,Caskin-1, CASK-interaction domain;IPR013761,Sterile alpha motif/pointed domain superfamily;IPR002110,Ankyrin repeat;IPR035498,Caskin1/2, SAM repeat 2;IPR035497,Caskin1/2, SAM repeat 1;IPR033635,Ankyrin repeat and SAM domain-containing protein 1;IPR036028,SH3-like domain superfamily;IPR032117,Caskin, C-terminal;IPR036770,Ankyrin repeat-containing domain superfamily;IPR020683,Ankyrin repe…	-	GO:0046875,molecular_function,ephrin receptor binding;GO:1901187,biological_process,regulation of ephrin receptor signaling pathway	-
dkeyp-9d4.5	0.488575	0.632387	1.30666	1.4923	-1.21933	1.61147	34.9593	7.30958e-05	0.000391694	F1Q7N5,Si:dkeyp-9d4.5	-	PF00474,Sodium:solute symporter family	IPR038377,Sodium/glucose symporter superfamily;IPR001734,Sodium/solute symporter;IPR018212,Sodium/solute symporter, conserved site	COG4146,Predicted symporter;ENOG410IP49,-	GO:0022857,molecular_function,transmembrane transporter activity;GO:0006814,biological_process,sodium ion transport;GO:0055085,biological_process,transmembrane transport;GO:1904659,biological_process,glucose transmembrane transport;GO:0005412,molecular_function,glucose:sodium symporter activity;GO:0016020,cellular_component,membrane;GO:0005887,cellular_component,integral component of plasma membr…	-
cacna1hb	0.181922	0.204882	0.100853	0.0744186	1.23685	-0.0162374	15.1853	0.00214834	0.00649245	A0A0R4IDH2,Voltage-dependent T-type calcium channel subunit alpha	-	PF00520,Ion transport protein	IPR005821,Ion transport domain;IPR027359,Voltage-dependent channel domain superfamily;IPR002077,Voltage-dependent calcium channel, alpha-1 subunit;IPR005445,Voltage-dependent calcium channel, T-type, alpha-1 subunit	-	GO:0005216,molecular_function,ion channel activity;GO:0005262,molecular_function,calcium channel activity;GO:0005245,molecular_function,voltage-gated calcium channel activity;GO:0006811,biological_process,ion transport;GO:0055085,biological_process,transmembrane transport;GO:0005891,cellular_component,voltage-gated calcium channel complex;GO:0005244,molecular_function,voltage-gated ion channel ac…	-
myo15ab	0.138265	0.106392	0.059304	0.0496403	1.26223	0.342631	17.9758	0.00116483	0.00389192	E9QEL6,Myosin XVAb	-	PF07653,Variant SH3 domain;PF00784,MyTH4 domain;PF00373,RM central domain;PF00063,Myosin head (motor domain);PF00612,IQ calmodulin-binding motif	IPR019748,FERM central domain;IPR038185,MyTH4 domain superfamily;IPR001609,Myosin head, motor domain;IPR027417,P-loop containing nucleoside triphosphate hydrolase;IPR000299,FERM domain;IPR011993,PH-like domain superfamily;IPR035963,FERM superfamily, second domain;IPR036028,SH3-like domain superfamily;IPR036961,Kinesin motor domain superfamily;IPR000048,IQ motif, EF-hand binding site;IPR001452,SH3…	KOG4229,Myosin VII, myosin IXB and related myosins;COG5022,Myosin heavy chain	GO:0016459,cellular_component,myosin complex;GO:0005524,molecular_function,ATP binding;GO:0005856,cellular_component,cytoskeleton;GO:0003779,molecular_function,actin binding;GO:0008017,molecular_function,microtubule binding;GO:0007018,biological_process,microtubule-based movement;GO:0003774,molecular_function,motor activity;GO:0003777,molecular_function,microtubule motor activity	-
ch211-160d14.6	0.247413	0.307922	0.0931751	0.0750726	1.81707	0.494021	38.7155	4.56996e-05	0.000265789	R4GEX0,Si:ch211-160d14.6	XP_698839.3,equilibrative nucleoside transporter 4-like	PF01733,Nucleoside transporter	IPR036259,MFS transporter superfamily;IPR002259,Equilibrative nucleoside transporter;IPR030198,Equilibrative nucleoside transporter 4	ENOG410Y3MT,-;KOG1479,Nucleoside transporter	GO:0055085,biological_process,transmembrane transport;GO:0015844,biological_process,monoamine transport;GO:0008504,molecular_function,monoamine transmembrane transporter activity;GO:0005337,molecular_function,nucleoside transmembrane transporter activity;GO:0016020,cellular_component,membrane;GO:1901642,biological_process,nucleoside transmembrane transport;GO:0016021,cellular_component,integral c…	-
fscn1b	0.448158	0.376928	0.0735361	0.0959271	2.37354	0.0299945	48.9547	1.49322e-05	0.000106814	A0A0A0MPL5,Fascin	XP_005170934.1,fascin	PF06268,ascin domain	IPR010431,Fascin;IPR022768,Fascin domain;IPR024703,Fascin, metazoans;IPR008999,Actin-crosslinking;IPR030146,Fascin-1	ENOG410XPHV,-;ENOG410IF4E,-	GO:0030036,biological_process,actin cytoskeleton organization;GO:0031941,cellular_component,filamentous actin;GO:0007163,biological_process,establishment or maintenance of cell polarity;GO:0005737,cellular_component,cytoplasm;GO:0030674,molecular_function,protein binding, bridging;GO:0005856,cellular_component,cytoskeleton;GO:0007015,biological_process,actin filament organization;GO:0051017,biolo…	-
136472	0.130405	0.141034	0.555641	0.400085	-1.7114	0.106169	27.6906	0.00020488	0.00092433	Q6DG87,Zgc:136472 protein	-	PF13848,Thioredoxin-like domain;PF00085,Thioredoxin	IPR013766,Thioredoxin domain;IPR036249,Thioredoxin-like superfamily	COG0526,Thiol-disulfide isomerase and thioredoxins;KOG0190,Protein disulfide isomerase (prolyl 4-hydroxylase beta subunit)	GO:0045454,biological_process,cell redox homeostasis;GO:0005623,cellular_component,cell	-
ubn1	0.694454	0.845707	0.263432	0.481103	1.14617	0.682647	13.5468	0.00319677	0.00902715	F1QFB8,Ubinuclein 1	-	PF08729,HPC2 and ubinuclein domain;PF14075,Ubinuclein conserved middle domain	IPR014840,Hpc2-related domain;IPR026936,Ubinuclein-1;IPR026947,Ubinuclein middle domain	ENOG410XREY,-;KOG4786,Ubinuclein, nuclear protein interacting with cellular and viral transcription factors	GO:0005634,cellular_component,nucleus;GO:0006325,biological_process,chromatin organization	-
fgb	79.0801	70.1111	35.5051	37.4045	1.13215	6.60096	226.984	4.85753e-09	1.92087e-07	Q6NYE1,Fibrinogen beta chain	NP_997939.1,fibrinogen beta chain precursor	PF08702,ibrinogen alpha/beta chain family;PF00147,ibrinogen beta and gamma chains, C-terminal globular domain	IPR012290,Fibrinogen, alpha/beta/gamma chain, coiled coil domain;IPR002181,Fibrinogen, alpha/beta/gamma chain, C-terminal globular domain;IPR037580,Fibrinogen beta chain;IPR036056,Fibrinogen-like, C-terminal	ENOG410ZYS4,-;KOG2579,Ficolin and related extracellular proteins	GO:0051258,biological_process,protein polymerization;GO:0005102,molecular_function,signaling receptor binding;GO:0007596,biological_process,blood coagulation;GO:0005577,cellular_component,fibrinogen complex;GO:0072378,biological_process,blood coagulation, fibrin clot formation;GO:0030168,biological_process,platelet activation;GO:0030674,molecular_function,protein binding, bridging;GO:0007165,biol…	K03904,ko04611,Platelet activation;K03904,ko04610,Complement and coagulation cascades
snx8b	0.277495	0.178906	0.523313	0.78728	-1.42244	0.0392606	16.0533	0.00176351	0.00551775	A0A0R4IDN5,Sorting nexin 8b	XP_009304805.1,sorting nexin-8 isoform X1	PF00787,PX domain	IPR035704,SNX8/Mvp1, PX domain;IPR036871,PX domain superfamily;IPR001683,Phox homologous domain;IPR028662,Sorting nexin-8/Mvp1	-	GO:0005829,cellular_component,cytosol;GO:0042147,biological_process,retrograde transport, endosome to Golgi;GO:0035091,molecular_function,phosphatidylinositol binding	-
tspan5b	4.57432	4.95013	2.78419	2.26389	1.01424	2.93563	54.7188	8.63339e-06	6.78822e-05	Q5PR95,Tetraspanin	NP_001008591.1,uncharacterized protein LOC494048	PF00335,Tetraspanin family	IPR018503,Tetraspanin, conserved site;IPR018499,Tetraspanin/Peripherin;IPR008952,Tetraspanin, EC2 domain superfamily;IPR000301,Tetraspanin	KOG3882,Tetraspanin family integral membrane protein;ENOG4111IRY,-	GO:0007166,biological_process,cell surface receptor signaling pathway;GO:0005887,cellular_component,integral component of plasma membrane;GO:0016021,cellular_component,integral component of membrane;GO:0016020,cellular_component,membrane	-
cplx2l	64.8764	58.6634	25.0085	29.8839	1.26918	6.46542	182.457	1.70078e-07	2.90238e-06	Q6DHG4,Complexin 2	NP_001002459.1,complexin 2, like	PF05835,Synaphin protein	IPR008849,Synaphin	-	GO:0005575,cellular_component,cellular_component;GO:0006836,biological_process,neurotransmitter transport;GO:0019905,molecular_function,syntaxin binding	-
ank2a	6.64008	7.11341	17.7985	16.8299	-1.23351	7.96269	375.807	2.22682e-10	2.44988e-08	E7F4G7,Ankyrin 2a, neuronal	-	PF12796,Ankyrin repeats (3 copies);PF00791,ZU5 domain;PF00531,eath domain;PF13637,Ankyrin repeats (many copies)	IPR000906,ZU5 domain;IPR002110,Ankyrin repeat;IPR011029,Death-like domain superfamily;IPR000488,Death domain;IPR036770,Ankyrin repeat-containing domain superfamily;IPR020683,Ankyrin repeat-containing domain	COG0666,FOG: Ankyrin repeat;KOG4177,Ankyrin	GO:0043034,cellular_component,costamere;GO:0098910,biological_process,regulation of atrial cardiac muscle cell action potential;GO:0030507,molecular_function,spectrin binding;GO:0007165,biological_process,signal transduction	-
camk2d2	4.37808	5.02558	1.39077	1.76236	1.67467	3.47792	155.78	3.92384e-08	9.44572e-07	F1QGL7,Calcium/calmodulin-dependent protein kinase type II delta 2 chain	XP_017209507.1,calcium/calmodulin-dependent protein kinase type II delta 2 chain isoform X1	PF00069,Protein kinase domain;PF08332,Calcium/calmodulin dependent protein kinase II association domain	IPR008271,Serine/threonine-protein kinase, active site;IPR032710,NTF2-like domain superfamily;IPR011009,Protein kinase-like domain superfamily;IPR017441,Protein kinase, ATP binding site;IPR013543,Calcium/calmodulin-dependent protein kinase II, association-domain;IPR000719,Protein kinase domain	KOG0033,Ca2+/calmodulin-dependent protein kinase, EF-Hand protein superfamily;ENOG410XNRX,-	GO:0005516,molecular_function,calmodulin binding;GO:0006468,biological_process,protein phosphorylation;GO:0004683,molecular_function,calmodulin-dependent protein kinase activity;GO:0005524,molecular_function,ATP binding;GO:0004672,molecular_function,protein kinase activity	-
ppp2r2ca	2.37431	2.19841	0.462412	0.444473	2.43015	1.82908	161.162	2.77122e-08	7.31648e-07	F1QP19,Serine/threonine-protein phosphatase 2A 55 kDa regulatory subunit B	XP_005159883.1,-	-	IPR036322,WD40-repeat-containing domain superfamily;IPR015943,WD40/YVTN repeat-like-containing domain superfamily;IPR001680,WD40 repeat;IPR000009,Protein phosphatase 2A regulatory subunit PR55	KOG1354,Serine/threonine protein phosphatase 2A, regulatory subunit;COG5170,Serine/threonine protein phosphatase 2A, regulatory subunit	GO:0019888,molecular_function,protein phosphatase regulator activity;GO:0070262,biological_process,peptidyl-serine dephosphorylation;GO:0043666,biological_process,regulation of phosphoprotein phosphatase activity;GO:0032502,biological_process,developmental process;GO:0000278,biological_process,mitotic cell cycle;GO:0000159,cellular_component,protein phosphatase type 2A complex;GO:0005829,cellular…	-
wfs1a	12.8763	13.9516	4.16635	5.40566	1.58516	5.03241	190.214	1.82901e-07	3.06541e-06	E7F259,Wolfram syndrome 1a	XP_695252.5,wolframin	-	IPR026208,Wolframin;IPR011990,Tetratricopeptide-like helical domain superfamily;IPR026209,Wolframin family	ENOG4111MAM,-;ENOG410IDYG,-	GO:0055074,biological_process,calcium ion homeostasis;GO:0003674,molecular_function,molecular_function;GO:0016021,cellular_component,integral component of membrane;GO:0005783,cellular_component,endoplasmic reticulum;GO:0016020,cellular_component,membrane	-
crmp1	4.80498	4.44501	1.58929	1.36031	1.74703	3.0779	175.209	1.73655e-08	5.08141e-07	F1QR62,Collapsin response mediator protein 1	-	PF01979,Amidohydrolase family	IPR011778,Hydantoinase/dihydropyrimidinase;IPR006680,Amidohydrolase-related;IPR032466,Metal-dependent hydrolase;IPR011059,Metal-dependent hydrolase, composite domain superfamily;IPR030624,Dihydropyrimidinase-related protein 1	KOG2584,Dihydroorotase and related enzymes;COG0044,Dihydroorotase and related cyclic amidohydrolases	GO:0016787,molecular_function,hydrolase activity;GO:0005737,cellular_component,cytoplasm;GO:0007411,biological_process,axon guidance;GO:0000226,biological_process,microtubule cytoskeleton organization;GO:0016810,molecular_function,hydrolase activity, acting on carbon-nitrogen (but not peptide) bonds;GO:0007399,biological_process,nervous system development	-
pcdh7a	3.6161	3.45984	1.262	1.48541	1.46347	4.20427	203.22	7.5337e-09	2.68284e-07	F1QAA1,Protocadherin 7a	XP_005159914.1,protocadherin-7-like	PF08374,Protocadherin;PF08266,Cadherin-like;PF00028,Cadherin domain	IPR013585,Protocadherin;IPR020894,Cadherin conserved site;IPR002126,Cadherin;IPR013164,Cadherin, N-terminal;IPR015919,Cadherin-like	ENOG410II7Q,-;ENOG410XPHP,-	GO:0007155,biological_process,cell adhesion;GO:0007156,biological_process,homophilic cell adhesion via plasma membrane adhesion molecules;GO:0005509,molecular_function,calcium ion binding;GO:0005886,cellular_component,plasma membrane;GO:0016020,cellular_component,membrane;GO:0016021,cellular_component,integral component of membrane	-
helt	7.67171	6.04392	2.74941	2.31011	1.5365	2.18949	69.6789	2.54006e-06	2.51111e-05	B2GQ63,Helt protein	NP_996948.1,hairy and enhancer of split-related protein helt	PF00010,Helix-loop-helix DNA-binding domain;PF07527,Hairy Orange	IPR003650,Orange domain;IPR011598,Myc-type, basic helix-loop-helix (bHLH) domain;IPR036638,Helix-loop-helix DNA-binding domain superfamily	KOG4304,Transcriptional repressors of the hairy/E(spl) family (contains HLH);ENOG4111F0X,-	GO:0006355,biological_process,regulation of transcription, DNA-templated;GO:0046983,molecular_function,protein dimerization activity;GO:0003677,molecular_function,DNA binding;GO:0006351,biological_process,transcription, DNA-templated;GO:0005634,cellular_component,nucleus	-
slc25a4	15.8548	16.5343	0.534141	0.615177	4.91361	4.61468	2008.61	1.17531e-14	6.89012e-11	Q6NX10,Solute carrier family 25	NP_999867.1,ADP/ATP translocase 1;XP_017213459.1,-	PF00153,Mitochondrial carrier protein	IPR018108,Mitochondrial substrate/solute carrier;IPR023395,Mitochondrial carrier domain superfamily;IPR002113,Adenine nucleotide translocator 1;IPR002067,Mitochondrial carrier protein	KOG0749,Mitochondrial ADP/ATP carrier proteins;ENOG410XNW0,-	GO:0005471,molecular_function,ATP:ADP antiporter activity;GO:0022857,molecular_function,transmembrane transporter activity;GO:0015866,biological_process,ADP transport;GO:0055085,biological_process,transmembrane transport;GO:0015867,biological_process,ATP transport;GO:0005743,cellular_component,mitochondrial inner membrane;GO:0046902,biological_process,regulation of mitochondrial membrane permeabi…	K05863,ko04020,Calcium signaling pathway;K05863,ko04022,cGMP-PKG signaling pathway;K05863,ko05166,HTLV-I infection;K05863,ko05012,Parkinson's disease;K05863,ko05016,Huntington's disease
dkey-192k22.2	0.137254	0.160774	0.462926	0.377909	-1.39272	0.165972	20.8236	0.000662183	0.002437	B8JI32,Si:dkey-192k22.2	-	-	-	-	GO:0016021,cellular_component,integral component of membrane;GO:0016020,cellular_component,membrane	-
slc25a51a	1.98612	1.5232	0.738569	0.749355	1.33335	0.448368	21.3491	0.000600051	0.00224996	B8JJ36,Solute carrier family 25, member 51a	-	PF00153,Mitochondrial carrier protein	IPR018108,Mitochondrial substrate/solute carrier;IPR023395,Mitochondrial carrier domain superfamily	KOG1519,Predicted mitochondrial carrier protein;ENOG410XNWT,-	GO:0022857,molecular_function,transmembrane transporter activity;GO:0055085,biological_process,transmembrane transport;GO:0016020,cellular_component,membrane;GO:0005743,cellular_component,mitochondrial inner membrane;GO:0006839,biological_process,mitochondrial transport;GO:0016021,cellular_component,integral component of membrane	-
tyrp1b	48.7599	44.9055	12.9186	18.3171	1.68296	5.99437	86.2899	0.000370419	0.00150872	Q6DGE4,Tyrosinase-related protein 1b	NP_001002749.1,5,6-dihydroxyindole-2-carboxylic acid oxidase precursor	PF00264,Common central domain of tyrosinase	IPR002227,Tyrosinase copper-binding domain;IPR008922,Uncharacterised domain, di-copper centre	ENOG410IEEB,-;ENOG410XSJD,-	GO:0043473,biological_process,pigmentation;GO:0008152,biological_process,metabolic process;GO:0003406,biological_process,retinal pigment epithelium development;GO:0016020,cellular_component,membrane;GO:0097066,biological_process,response to thyroid hormone;GO:0046872,molecular_function,metal ion binding;GO:0016491,molecular_function,oxidoreductase activity;GO:0032438,biological_process,melanosome…	K00506,ko00350,Tyrosine metabolism;K00506,ko04916,Melanogenesis
apela	1.03207	0.625068	2.21059	1.75112	-1.15939	1.28736	19.1402	0.000951012	0.00330363	A0A2D0QFM7,apelin receptor early endogenous ligand	XP_017317109.1,apelin receptor early endogenous ligand	-	-	-	-	-
spock3	3.35316	3.36818	1.41281	1.59976	1.25625	3.69328	136.449	6.97784e-08	1.4314e-06	A4IGA0,Im:7139568 protein	-	PF10591,Secreted protein acidic and rich in cysteine Ca binding region;PF07648,Kazal-type serine protease inhibitor domain;PF00086,Thyroglobulin type-1 repeat	IPR018247,EF-Hand 1, calcium-binding site;IPR000716,Thyroglobulin type-1;IPR002350,Kazal domain;IPR019577,SPARC/Testican, calcium-binding domain;IPR036058,Kazal domain superfamily;IPR011992,EF-hand domain pair;IPR036857,Thyroglobulin type-1 superfamily	ENOG410Y6A8,-;KOG3555,Ca2+-binding proteoglycan Testican	GO:0005509,molecular_function,calcium ion binding;GO:0005578,,;GO:0016021,cellular_component,integral component of membrane;GO:0007165,biological_process,signal transduction;GO:0016020,cellular_component,membrane	-
cpe	5.03742	4.5043	1.43171	1.75028	1.68318	5.08048	254.347	1.43741e-08	4.42295e-07	Q6NSM5,Carboxypeptidase E	NP_999975.1,carboxypeptidase E precursor;XP_017209096.1,-	PF00246,Zinc carboxypeptidase;PF13620,Carboxypeptidase regulatory-like domain	IPR000834,Peptidase M14, carboxypeptidase A;IPR008969,Carboxypeptidase-like, regulatory domain superfamily;IPR034232,Carboxypeptidase E, carboxypeptidase domain	ENOG410XX0H,-;KOG2649,Zinc carboxypeptidase	GO:0006508,biological_process,proteolysis;GO:0005794,cellular_component,Golgi apparatus;GO:0043025,cellular_component,neuronal cell body;GO:0004181,molecular_function,metallocarboxypeptidase activity;GO:0030070,biological_process,insulin processing;GO:0004185,molecular_function,serine-type carboxypeptidase activity;GO:0097060,cellular_component,synaptic membrane;GO:0030141,cellular_component,secr…	K01294,ko04940,Type I diabetes mellitus
gria2a	1.45043	1.65685	0.497526	0.531973	1.69187	3.49283	209.805	6.29007e-09	2.31533e-07	A0A2D0QG12,glutamate receptor 2 isoform X1	XP_017316310.1,glutamate receptor 2 isoform X1	-	IPR028082,Periplasmic binding protein-like I;IPR001508,Ionotropic glutamate receptor, metazoa;IPR001828,Receptor, ligand binding region;IPR001320,Ionotropic glutamate receptor;IPR019594,Ionotropic glutamate receptor, L-glutamate and glycine-binding domain	-	GO:0005216,molecular_function,ion channel activity;GO:0030054,cellular_component,cell junction;GO:0045211,cellular_component,postsynaptic membrane;GO:0005234,molecular_function,extracellularly glutamate-gated ion channel activity;GO:0004872,-,-;GO:0004970,molecular_function,ionotropic glutamate receptor activity;GO:0006811,biological_process,ion transport;GO:0005886,cellular_component,plasma memb…	K05198,ko04713,Circadian entrainment;K05198,ko04730,Long-term depression;K05198,ko04080,Neuroactive ligand-receptor interaction;K05198,ko05014,Amyotrophic lateral sclerosis (ALS);K05198,ko04724,Glutamatergic synapse;K05198,ko05031,Amphetamine addiction;K05198,ko04723,Retrograde endocannabinoid signaling;K05198,ko05030,Cocaine addiction;K05198,ko04024,cAMP signaling pathway;K05198,ko04728,Dopamine…
adgrl3.1	4.72856	4.92081	2.01736	2.35804	1.23951	4.62261	179.071	1.5366e-08	4.64115e-07	F1Q579,Adhesion G protein-coupled receptor L3.1	XP_005170997.1,adhesion G protein-coupled receptor L3 isoform X1	PF16489,PCR-Autoproteolysis INducing (GAIN) domain;PF00002,7 transmembrane receptor (Secretin family);PF02191,Olfactomedin-like domain;PF01825,PCR proteolysis site, GPS, motif;PF02793,Hormone receptor domain;PF02354,Latrophilin Cytoplasmic C-terminal region;PF02140,alactose binding lectin domain	IPR032471,GAIN domain, N-terminal;IPR036445,GPCR family 2, extracellular hormone receptor domain superfamily;IPR001879,GPCR, family 2, extracellular hormone receptor domain;IPR000832,GPCR, family 2, secretin-like;IPR017981,GPCR, family 2-like;IPR003334,GPCR, family 2, latrophilin, C-terminal;IPR000203,GPS motif;IPR003112,Olfactomedin-like domain;IPR017983,GPCR, family 2, secretin-like, conserved …	ENOG410XSD2,-;KOG4729,Galactoside-binding lectin;KOG3545,Olfactomedin and related extracellular matrix glycoproteins;KOG4193,G protein-coupled receptors	GO:0071391,biological_process,cellular response to estrogen stimulus;GO:0007626,biological_process,locomotory behavior;GO:0004888,molecular_function,transmembrane signaling receptor activity;GO:0016020,cellular_component,membrane;GO:0004871,molecular_function,signal transducer activity;GO:0007166,biological_process,cell surface receptor signaling pathway;GO:0030246,molecular_function,carbohydrate…	-
dkey-92j12.5	0.343493	0.34125	0.0971859	0.129419	1.69116	0.670655	37.492	5.30388e-05	0.000300787	A0A0R4IFC6,Si:dkey-92j12.5	-	PF09045,L27_2;PF00595,PDZ domain (Also known as DHR or GLGF)	IPR036034,PDZ superfamily;IPR004172,L27 domain;IPR036892,L27 domain superfamily;IPR015132,L27-2;IPR001478,PDZ domain	-	-	-
fam184b	6.01662	5.47471	2.60972	3.14028	1.09774	6.16273	134.833	5.47276e-07	7.22028e-06	E9QI40,Family with sequence similarity 184, member B	NP_001188459.1,protein FAM184B	-	IPR029606,Protein FAM184B;IPR029605,FAM184 family	ENOG410YCXK,-;ENOG410II9D,-	-	-
qdprb2	0.135159	0.188005	0.327486	0.406697	-1.08236	1.05811	18.1458	0.00112445	0.00378437	A7MBX8,Qdprb2 protein	-	-	IPR036291,NAD(P)-binding domain superfamily	KOG4022,Dihydropteridine reductase DHPR/QDPR;ENOG4111D6J,-	-	-
sh3d19	1.13936	1.28666	3.20957	2.64994	-1.17288	4.28779	117.698	1.80082e-07	3.03108e-06	B8A480,SH3 domain-containing 19	NP_001018609.2,SH3 domain-containing protein 19	PF07653,Variant SH3 domain;PF00018,SH3 domain	IPR035835,SH3 domain-containing protein 19, SH3 domain 3;IPR001452,SH3 domain;IPR036028,SH3-like domain superfamily	ENOG410IPNN,-;ENOG410YEDJ,-	GO:0005575,cellular_component,cellular_component;GO:0008150,biological_process,biological_process;GO:0003674,molecular_function,molecular_function	-
fgg	51.1732	53.8002	22.3715	25.3678	1.23511	6.93038	287.784	1.08736e-09	7.20989e-08	Q7ZVG7,Fgg protein	NP_998219.1,fibrinogen gamma chain precursor	PF08702,ibrinogen alpha/beta chain family;PF00147,ibrinogen beta and gamma chains, C-terminal globular domain	IPR020837,Fibrinogen, conserved site;IPR012290,Fibrinogen, alpha/beta/gamma chain, coiled coil domain;IPR014715,Fibrinogen, alpha/beta/gamma chain, C-terminal globular, subdomain 2;IPR002181,Fibrinogen, alpha/beta/gamma chain, C-terminal globular domain;IPR014716,Fibrinogen, alpha/beta/gamma chain, C-terminal globular, subdomain 1;IPR037581,Fibrinogen gamma chain;IPR036056,Fibrinogen-like, C-term…	ENOG410ZYS4,-;KOG2579,Ficolin and related extracellular proteins	GO:0051258,biological_process,protein polymerization;GO:0005102,molecular_function,signaling receptor binding;GO:0007596,biological_process,blood coagulation;GO:0005577,cellular_component,fibrinogen complex;GO:0072378,biological_process,blood coagulation, fibrin clot formation;GO:0030168,biological_process,platelet activation;GO:0030674,molecular_function,protein binding, bridging;GO:0007165,biol…	K03905,ko04611,Platelet activation;K03905,ko04610,Complement and coagulation cascades;K03905,ko05150,Staphylococcus aureus infection
fabp2	56.0361	57.7734	221.591	237.311	-1.91302	7.91117	855.848	1.81655e-12	9.93705e-10	Q9PRH9,Fabp2 protein	-	PF00061,Lipocalin / cytosolic fatty-acid binding protein family	IPR031259,Intracellular lipid binding protein;IPR012674,Calycin;IPR000463,Cytosolic fatty-acid binding;IPR000566,Lipocalin/cytosolic fatty-acid binding domain;IPR031272,Fatty acid-binding protein, intestinal	ENOG4111US8,-;KOG4015,Fatty acid-binding protein FABP	GO:0005504,molecular_function,fatty acid binding;GO:0033993,biological_process,response to lipid;GO:0008289,molecular_function,lipid binding	-
synpo2b	3.4483	3.93325	1.01841	0.999948	1.96846	2.90208	210.092	6.24146e-09	2.30655e-07	E9QFY4,Synaptopodin 2b	XP_017211588.1,synaptopodin-2	-	-	ENOG410ZJ02,-;ENOG410IIQE,-	GO:0015629,cellular_component,actin cytoskeleton;GO:0032233,biological_process,positive regulation of actin filament bundle assembly;GO:0030018,cellular_component,Z disc;GO:0005634,cellular_component,nucleus;GO:0003779,molecular_function,actin binding	-
cxxc4	1.81462	1.56254	0.644521	0.624478	1.50984	2.0629	75.7421	1.64886e-06	1.76966e-05	A0A0R4IDC9,CXXC finger 4	XP_001345418.2,CXXC-type zinc finger protein 4	PF02008,CXXC zinc finger domain	IPR002857,Zinc finger, CXXC-type	-	GO:0003677,molecular_function,DNA binding;GO:0008270,molecular_function,zinc ion binding	K03344,ko04310,Wnt signaling pathway
LOC110439743	0.136972	0.238993	0.322142	0.52529	-1.06732	0.160149	8.68936	0.0124481	0.028216	A0A146PIT9,Fimbriae recombinase	-	-	IPR011010,DNA breaking-rejoining enzyme, catalytic core	-	GO:0003677,molecular_function,DNA binding	-
pwp2h	12.7412	12.5022	30.1042	30.4503	-1.16347	6.68863	356.724	3.0104e-10	3.07242e-08	F1RAC4,PWP2 periodic tryptophan protein homolog	-	PF00400,WD domain, G-beta repeat;PF04003,ip2/Utp12 Family	IPR011047,Quinoprotein alcohol dehydrogenase-like superfamily;IPR007148,Small-subunit processome, Utp12;IPR019775,WD40 repeat, conserved site;IPR017986,WD40-repeat-containing domain;IPR027145,Periodic tryptophan protein 2;IPR015943,WD40/YVTN repeat-like-containing domain superfamily;IPR020472,G-protein beta WD-40 repeat;IPR001680,WD40 repeat	ENOG410XP2P,-;KOG0291,WD40-repeat-containing subunit of the 18S rRNA processing complex	GO:0032040,cellular_component,small-subunit processome;GO:0042254,biological_process,ribosome biogenesis;GO:0055123,biological_process,digestive system development;GO:0000028,biological_process,ribosomal small subunit assembly;GO:0034388,cellular_component,Pwp2p-containing subcomplex of 90S preribosome;GO:0030515,molecular_function,snoRNA binding;GO:0000462,biological_process,maturation of SSU-rR…	-
cbsa	0.682806	0.653247	1.49538	1.5026	-1.06695	2.61259	59.8271	5.52345e-06	4.74578e-05	A9JT04,Cystathionine beta-synthase	NP_001104702.1,cystathionine beta-synthase	PF00571,CBS domain;PF00291,Pyridoxal-phosphate dependent enzyme	IPR036052,Tryptophan synthase beta subunit-like PLP-dependent enzyme;IPR000644,CBS domain;IPR001216,Cysteine synthase/cystathionine beta-synthase, pyridoxal-phosphate attachment site;IPR005857,Cystathionine beta-synthase;IPR001926,Pyridoxal-phosphate dependent enzyme	KOG1252,Cystathionine beta-synthase and related enzymes;COG0031,Cysteine synthase	GO:0008652,biological_process,cellular amino acid biosynthetic process;GO:0030170,molecular_function,pyridoxal phosphate binding;GO:0019343,biological_process,cysteine biosynthetic process via cystathionine;GO:0005737,cellular_component,cytoplasm;GO:0006535,biological_process,cysteine biosynthetic process from serine;GO:0004122,molecular_function,cystathionine beta-synthase activity;GO:0019344,bi…	K01697,ko00260,Glycine, serine and threonine metabolism;K01697,ko00270,Cysteine and methionine metabolism;K01697,ko01230,Biosynthesis of amino acids
cryaa	0.847771	0.639913	0.0441989	0	5.10415	0.168405	74.6733	4.04435e-06	3.64177e-05	Q8UUZ6,Alpha A crystallin	NP_694482.1,alpha-crystallin A chain	PF00011,Hsp20/alpha crystallin family;PF00525,Alpha crystallin A chain, N terminal	IPR012274,Alpha-crystallin, subunit A;IPR001436,Alpha crystallin/Heat shock protein;IPR003090,Alpha-crystallin, N-terminal;IPR008978,HSP20-like chaperone;IPR002068,Alpha crystallin/Hsp20 domain;IPR031107,Small heat shock protein HSP20	ENOG410YERS,-;KOG3591,Alpha crystallins	GO:0005212,molecular_function,structural constituent of eye lens;GO:0002088,biological_process,lens development in camera-type eye;GO:0007601,biological_process,visual perception;GO:0051082,molecular_function,unfolded protein binding;GO:0001654,biological_process,eye development	K09541,ko04141,Protein processing in endoplasmic reticulum
fam155a	1.4647	1.4289	0.468289	0.665179	1.45055	3.08719	84.8227	1.46092e-06	1.60297e-05	E7FA63,Transmembrane protein FAM155A	XP_001921227.1,transmembrane protein FAM155A isoform X1	-	IPR029604,Transmembrane protein FAM155	ENOG410ZYWZ,-;ENOG410IKAJ,-	GO:0016021,cellular_component,integral component of membrane;GO:0016020,cellular_component,membrane	-
spp2	0.249829	0.285323	0.785664	0.73582	-1.40374	0.100084	21.4625	0.000587551	0.00221363	E9QG22,Secreted phosphoprotein 2	-	PF07448,Secreted phosphoprotein 24 (Spp-24) cystatin-like domain	IPR010892,Secreted phosphoprotein 24	ENOG410Z1VS,-;ENOG410IWPI,-	GO:0005576,cellular_component,extracellular region;GO:0046849,biological_process,bone remodeling	-
zic2b	5.81875	5.76255	14.301	12.8292	-1.12908	5.38767	224.89	4.24247e-09	1.73694e-07	Q9DE40,ZIC family member 2	NP_001001820.1,zic family member 2b	PF00096,Zinc finger, C2H2 type	IPR013087,Zinc finger C2H2-type;IPR036236,Zinc finger C2H2 superfamily	KOG1721,FOG: Zn-finger;COG5048,FOG: Zn-finger	GO:0003676,molecular_function,nucleic acid binding;GO:0014032,biological_process,neural crest cell development;GO:0030902,biological_process,hindbrain development;GO:0048385,biological_process,regulation of retinoic acid receptor signaling pathway;GO:0048703,biological_process,embryonic viscerocranium morphogenesis	-
tmem41ab	0.35624	0.623292	0.126945	0.172959	1.80381	0.903903	32.2349	0.000116943	0.000578633	W5U9R4,Transmembrane protein 41A-B	-	PF09335,SNARE associated Golgi protein	IPR032816,SNARE associated Golgi protein	-	GO:0016021,cellular_component,integral component of membrane;GO:0016020,cellular_component,membrane	-
kcnq5b	0.135218	0.19868	0.332365	0.426982	-1.08389	1.23466	18.583	0.00102787	0.00351176	F1RB62,Potassium voltage-gated channel, KQT-like subfamily, member 5b	XP_697081.4,potassium voltage-gated channel subfamily KQT member 5 isoform X1	PF00520,Ion transport protein;PF03520,KCNQ voltage-gated potassium channel	IPR005821,Ion transport domain;IPR013821,Potassium channel, voltage dependent, KCNQ, C-terminal;IPR003937,Potassium channel, voltage dependent, KCNQ;IPR028325,Voltage-gated potassium channel	COG1226,Kef-type K+ transport systems, predicted NAD-binding component;KOG1419,Voltage-gated K+ channel KCNQ	GO:0005216,molecular_function,ion channel activity;GO:0005267,molecular_function,potassium channel activity;GO:0055085,biological_process,transmembrane transport;GO:0005249,molecular_function,voltage-gated potassium channel activity;GO:0006811,biological_process,ion transport;GO:0071805,biological_process,potassium ion transmembrane transport;GO:0016020,cellular_component,membrane;GO:0008076,cell…	-
inab	32.9802	33.875	10.9845	11.9053	1.64488	5.44522	504.129	4.03858e-11	8.28456e-09	F1Q8F1,Internexin neuronal intermediate filament protein, alpha b	NP_571107.2,internexin neuronal intermediate filament protein, alpha b	PF00038,Intermediate filament protein;PF04732,Intermediate filament head (DNA binding) region	IPR006821,Intermediate filament head, DNA-binding domain;IPR018039,Intermediate filament protein, conserved site;IPR001664,Intermediate filament protein;IPR027703,Alpha-internexin	ENOG410IGME,-;ENOG410XPTM,-	GO:0007399,biological_process,nervous system development;GO:0005198,molecular_function,structural molecule activity;GO:0005882,cellular_component,intermediate filament;GO:0005883,cellular_component,neurofilament;GO:0048812,biological_process,neuron projection morphogenesis	-
anos1a	6.45224	6.6683	3.20376	3.23284	1.12592	3.53707	115.167	1.7668e-07	2.98974e-06	F1R469,Anosmin 1a	-	PF00095,WAP-type (Whey Acidic Protein) 'four-disulfide core';PF00041,ibronectin type III domain	IPR003961,Fibronectin type III;IPR008197,WAP-type 'four-disulfide core' domain;IPR036645,Elafin-like superfamily;IPR036116,Fibronectin type III superfamily;IPR013783,Immunoglobulin-like fold	KOG4802,Adhesion-type protein;ENOG4111T0F,-	GO:0030414,molecular_function,peptidase inhibitor activity;GO:0021772,biological_process,olfactory bulb development;GO:0097155,biological_process,fasciculation of sensory neuron axon;GO:0007411,biological_process,axon guidance;GO:0010466,biological_process,negative regulation of peptidase activity;GO:0071542,biological_process,dopaminergic neuron differentiation;GO:0097154,biological_process,GABA…	-
lmo7b	2.01323	2.05123	4.91956	4.54721	-1.12085	5.04096	217.19	5.17017e-09	2.01616e-07	F6NN15,LIM domain 7b	NP_001038909.2,LIM domain only protein 7	PF00412,LIM domain;PF13180,PDZ domain;PF00307,Calponin homology (CH) domain;PF15949,omain of unknown function (DUF4757)	IPR001715,Calponin homology domain;IPR036034,PDZ superfamily;IPR036872,CH domain superfamily;IPR001478,PDZ domain;IPR003096,Smooth muscle protein/calponin;IPR031865,Domain of unknown function DUF4757;IPR001781,Zinc finger, LIM-type	ENOG410XP0W,-;KOG1704,FOG: LIM domain	GO:0005575,cellular_component,cellular_component;GO:0001947,biological_process,heart looping;GO:0007507,biological_process,heart development;GO:0046872,molecular_function,metal ion binding	-
klf12a	1.63363	1.26497	0.663627	0.753275	1.13094	2.43456	43.4418	2.65622e-05	0.000171505	B8JID2,Kruppel-like factor 12a	XP_009290495.1,-	PF00096,Zinc finger, C2H2 type	IPR013087,Zinc finger C2H2-type;IPR036236,Zinc finger C2H2 superfamily	KOG1721,FOG: Zn-finger;COG5048,FOG: Zn-finger	GO:0003676,molecular_function,nucleic acid binding	-
znf827	8.72165	9.31665	4.58694	4.84435	1.03399	5.82562	229.954	3.73812e-09	1.57934e-07	F1RA62,Zinc finger protein 827	XP_005160036.1,zinc finger protein 827 isoform X4;XP_005160037.1,-	PF00096,Zinc finger, C2H2 type	IPR013087,Zinc finger C2H2-type;IPR036236,Zinc finger C2H2 superfamily	KOG1721,FOG: Zn-finger;COG5048,FOG: Zn-finger	GO:0003676,molecular_function,nucleic acid binding	-
pou4f2	0.828019	0.904318	0.437825	0.360928	1.21196	-0.00875645	15.3293	0.00207812	0.00632526	Q6XZH1,POU domain protein	NP_997972.1,POU domain, class 4, transcription factor 2	PF00157,Pou domain - N-terminal to homeobox domain;PF00046,Homeobox domain	IPR009057,Homeobox-like domain superfamily;IPR010982,Lambda repressor-like, DNA-binding domain superfamily;IPR017970,Homeobox, conserved site;IPR001387,Cro/C1-type helix-turn-helix domain;IPR013847,POU domain;IPR001356,Homeobox domain;IPR000327,POU-specific domain	KOG1168,Transcription factor ACJ6/BRN-3, contains POU and HOX domains;ENOG410XPNX,-	GO:0003677,molecular_function,DNA binding;GO:0007507,biological_process,heart development;GO:0043565,molecular_function,sequence-specific DNA binding;GO:0003700,molecular_function,DNA binding transcription factor activity;GO:0006355,biological_process,regulation of transcription, DNA-templated;GO:0006351,biological_process,transcription, DNA-templated;GO:0007420,biological_process,brain developme…	-
sparcl1	7.88942	7.32999	0.879918	0.901113	3.19259	3.44101	639.383	1.00653e-11	3.17521e-09	B3DJ32,SPARC-like 1	NP_001124077.1,SPARC-like protein 1 precursor	PF10591,Secreted protein acidic and rich in cysteine Ca binding region;PF00050,Kazal-type serine protease inhibitor domain;PF09289,ollistatin/Osteonectin-like EGF domain	IPR001999,Osteonectin-like, conserved site;IPR018247,EF-Hand 1, calcium-binding site;IPR002350,Kazal domain;IPR019577,SPARC/Testican, calcium-binding domain;IPR015369,Follistatin/Osteonectin EGF domain;IPR003645,Follistatin-like, N-terminal;IPR036058,Kazal domain superfamily;IPR011992,EF-hand domain pair;IPR037641,SPARC	ENOG41101WW,-;KOG4004,Matricellular protein Osteonectin/SPARC/BM-40	GO:0007165,biological_process,signal transduction;GO:0005578,,;GO:0005518,molecular_function,collagen binding;GO:0005509,molecular_function,calcium ion binding;GO:0050840,molecular_function,extracellular matrix binding;GO:0048856,biological_process,anatomical structure development;GO:0005615,cellular_component,extracellular space	-
ch211-15e22.3	1.26035	1.32711	0.608155	0.589613	1.20875	1.5511	38.9414	4.4478e-05	0.000260221	B8A6C4,Polypeptide N-acetylgalactosaminyltransferase	NP_001139074.1,polypeptide N-acetylgalactosaminyltransferase-like 6;XP_005160048.1,-	PF00535,lycosyl transferase family 2;PF00652,Ricin-type beta-trefoil lectin domain	IPR035992,Ricin B-like lectins;IPR000772,Ricin B, lectin domain;IPR029044,Nucleotide-diphospho-sugar transferases;IPR001173,Glycosyltransferase 2-like	KOG3736,Polypeptide N-acetylgalactosaminyltransferase;ENOG410XPMK,-	GO:0016757,molecular_function,transferase activity, transferring glycosyl groups;GO:0006486,biological_process,protein glycosylation;GO:0005794,cellular_component,Golgi apparatus;GO:0016740,molecular_function,transferase activity;GO:0030246,molecular_function,carbohydrate binding;GO:0000139,cellular_component,Golgi membrane;GO:0016020,cellular_component,membrane;GO:0016021,cellular_component,inte…	K00710,ko00512,Mucin type O-Glycan biosynthesis
gpm6ab	4.3141	4.65651	2.05142	1.91529	1.27566	3.71343	150.946	3.99027e-08	9.51336e-07	Q6DI17,Glycoprotein M6Ab	XP_005160038.1,neuronal membrane glycoprotein M6-a isoform X1	PF01275,Myelin proteolipid protein (PLP or lipophilin)	IPR001614,Myelin proteolipid protein PLP;IPR018237,Myelin proteolipid protein PLP, conserved site	KOG4800,Neuronal membrane glycoprotein/Myelin proteolipid protein;ENOG4110EPW,-	GO:0031175,biological_process,neuron projection development;GO:0051489,biological_process,regulation of filopodium assembly;GO:0016021,cellular_component,integral component of membrane;GO:0016020,cellular_component,membrane	-
ch211-113e8.3	0.653205	0.680121	0.348895	0.302605	1.13132	2.45946	57.7008	6.62501e-06	5.47894e-05	F1RD31,Si:ch211-113e8.3	XP_683848.1,dual specificity testis-specific protein kinase 2	PF07714,Protein tyrosine kinase	IPR001245,Serine-threonine/tyrosine-protein kinase, catalytic domain;IPR015782,Dual specificity testis-specific protein kinase 1;IPR011009,Protein kinase-like domain superfamily;IPR017441,Protein kinase, ATP binding site;IPR008266,Tyrosine-protein kinase, active site;IPR000719,Protein kinase domain	COG0515,Serine/threonine protein kinase;ENOG410IF1S,-	GO:0035556,biological_process,intracellular signal transduction;GO:0005737,cellular_component,cytoplasm;GO:0004871,molecular_function,signal transducer activity;GO:0004672,molecular_function,protein kinase activity;GO:0046872,molecular_function,metal ion binding;GO:0006468,biological_process,protein phosphorylation;GO:0005524,molecular_function,ATP binding;GO:0004674,molecular_function,protein se…	-
ch211-89o9.4	0.542116	0.601938	0.136607	0.073921	2.52604	-0.299087	42.6802	2.8894e-05	0.000183729	F6NS95,Si:ch211-89o9.4	NP_001139065.2,uncharacterized protein LOC566247	-	IPR012677,Nucleotide-binding alpha-beta plait domain superfamily;IPR033096,Zinc finger protein 638;IPR035979,RNA-binding domain superfamily	-	GO:0003676,molecular_function,nucleic acid binding;GO:0008380,biological_process,RNA splicing	-
fbxo41	1.32087	1.40286	0.392337	0.548158	1.63148	1.57959	56.7979	7.16914e-06	5.83155e-05	F6NUQ2,F-box protein 41	XP_696198.4,F-box only protein 41	PF12937,-box-like	IPR036047,F-box-like domain superfamily;IPR001810,F-box domain	ENOG410IPN2,-;ENOG410YK32,-	-	-
ctnna2	10.0301	11.151	3.8487	4.45136	1.44992	4.76928	240.279	3.04127e-09	1.37682e-07	A0A087XIT4,Catenin	-	PF01044,Vinculin family	IPR000633,Vinculin, conserved site;IPR001033,Alpha-catenin;IPR036723,Alpha-catenin/vinculin-like superfamily;IPR030046,Alpha N-catenin;IPR006077,Vinculin/alpha-catenin	-	GO:0007155,biological_process,cell adhesion;GO:0005913,cellular_component,cell-cell adherens junction;GO:0005198,molecular_function,structural molecule activity;GO:0048854,biological_process,brain morphogenesis;GO:0045296,molecular_function,cadherin binding;GO:0051015,molecular_function,actin filament binding;GO:0015629,cellular_component,actin cytoskeleton	-
cryba1l2	4.79987	4.10571	0.334482	0.52117	3.47515	2.1074	240.179	2.91908e-09	1.3526e-07	B5M4A7,BetaA1c-crystallin	NP_001005965.2,crystallin, beta A1, like 2	PF00030,Beta/Gamma crystallin	IPR011024,Gamma-crystallin-like;IPR001064,Beta/gamma crystallin	-	GO:0005575,cellular_component,cellular_component;GO:0003674,molecular_function,molecular_function;GO:0008150,biological_process,biological_process	-
crybb1l2	77.6371	74.4881	3.43792	6.12963	4.09023	5.6727	221.425	0.000170728	0.000791277	A7E2K5,Crystallin, beta B1,-like 2	NP_001093907.1,crystallin, beta B1, like 2	PF00030,Beta/Gamma crystallin	IPR011024,Gamma-crystallin-like;IPR001064,Beta/gamma crystallin	ENOG410Y9S3,-;ENOG410J9VK,-	GO:0005575,cellular_component,cellular_component;GO:0003674,molecular_function,molecular_function;GO:0008150,biological_process,biological_process	-
muc13a	4.15075	4.47949	1.49115	2.04775	1.38444	4.73253	101.85	8.43867e-06	6.66865e-05	F1R8Y4,Mucin 13a, cell surface-associated	-	-	IPR000082,SEA domain;IPR036364,SEA domain superfamily	ENOG410ZQ30,-;ENOG410KFB9,-	-	-
111983	0.186498	0.256382	1.11744	0.614563	-1.86004	0.125396	24.5462	0.000351419	0.00144629	Q567K3,Zgc:111983	NP_001017803.1,uncharacterized protein LOC550501 precursor	PF01390,SEA domain	IPR000082,SEA domain	ENOG410ZQ30,-;ENOG410KFB9,-	GO:0008150,biological_process,biological_process;GO:0003674,molecular_function,molecular_function;GO:0016021,cellular_component,integral component of membrane;GO:0016020,cellular_component,membrane	-
ch211-239f4.1	3.53105	3.37114	1.4527	1.39456	1.37584	3.18076	135.383	7.28643e-08	1.48262e-06	W5LH72,Si:ch211-239f4.1	XP_007253190.1,-	PF00566,Rab-GTPase-TBC domain	IPR035969,Rab-GTPase-TBC domain superfamily;IPR000195,Rab-GTPase-TBC domain;IPR031214,Ecotropic viral integration site 5 protein	-	GO:0043547,biological_process,positive regulation of GTPase activity;GO:0043087,biological_process,regulation of GTPase activity;GO:0005096,molecular_function,GTPase activator activity	-
ch211-243a20.3	5.32992	5.07263	1.20773	1.69016	1.94113	1.74524	85.7082	8.62113e-07	1.04735e-05	A2BID0,Si:ch211-243a20.3	NP_001139181.1,uncharacterized protein LOC100151507 precursor	PF06246,Isy1-like splicing family	IPR009360,Pre-mRNA-splicing factor Isy1	ENOG410YN8G,-;ENOG410JDNJ,-	GO:0000350,biological_process,generation of catalytic spliceosome for second transesterification step	-
grin2bb	1.43284	1.33512	0.449906	0.546622	1.57232	3.37325	152.195	3.81166e-08	9.2556e-07	A2BH14,Glutamate receptor, ionotropic, N-methyl D-aspartate 2B, genome duplicate b	NP_001121809.1,glutamate;XP_017210497.1,-;XP_017210500.1,-	PF10565,N-methyl D-aspartate receptor 2B3 C-terminus;PF00060,Ligand-gated ion channel;PF01094,Receptor family ligand binding region;PF10613,Ligated ion channel L-glutamate- and glycine-binding site	IPR001508,Ionotropic glutamate receptor, metazoa;IPR019594,Ionotropic glutamate receptor, L-glutamate and glycine-binding domain;IPR018884,Glutamate [NMDA] receptor, epsilon subunit, C-terminal;IPR028082,Periplasmic binding protein-like I;IPR001320,Ionotropic glutamate receptor;IPR001828,Receptor, ligand binding region	KOG1053,Glutamate-gated NMDA-type ion channel receptor subunit GRIN2A and related subunits;ENOG410XNUR,-	GO:0005216,molecular_function,ion channel activity;GO:0030054,cellular_component,cell junction;GO:0045211,cellular_component,postsynaptic membrane;GO:0005234,molecular_function,extracellularly glutamate-gated ion channel activity;GO:0004872,-,-;GO:0004970,molecular_function,ionotropic glutamate receptor activity;GO:0006811,biological_process,ion transport;GO:0005886,cellular_component,plasma memb…	K05210,ko04713,Circadian entrainment;K05210,ko04015,Rap1 signaling pathway;K05210,ko05034,Alcoholism;K05210,ko04014,Ras signaling pathway;K05210,ko05322,Systemic lupus erythematosus;K05210,ko04728,Dopaminergic synapse;K05210,ko04724,Glutamatergic synapse;K05210,ko04024,cAMP signaling pathway;K05210,ko05010,Alzheimer's disease;K05210,ko04080,Neuroactive ligand-receptor interaction;K05210,ko05014,A…
2023-09-03	19.7034	18.5109	9.18708	9.08619	1.16325	5.19356	244.809	2.6171e-09	1.24489e-07	W5LHI5,Septin 3	-	PF00735,Septin	IPR030379,Septin-type guanine nucleotide-binding (G) domain;IPR027417,P-loop containing nucleoside triphosphate hydrolase;IPR008114,Septin 3;IPR016491,Septin	-	GO:0005525,molecular_function,GTP binding;GO:0007049,biological_process,cell cycle;GO:0000166,molecular_function,nucleotide binding	-
LOC101884727	1.01144	1.19294	2.55184	2.20201	-1.00928	3.49553	68.5262	2.76769e-06	2.68625e-05	A0A146P457,Uncharacterized protein	-	PF05380,Pao retrotransposon peptidase;PF00665,Integrase core domain	IPR036397,Ribonuclease H superfamily;IPR001584,Integrase, catalytic core;IPR008042,Retrotransposon, Pao;IPR012337,Ribonuclease H-like superfamily	-	GO:0003676,molecular_function,nucleic acid binding;GO:0015074,biological_process,DNA integration	-
gja5b	0.332824	0.605972	1.01371	1.28009	-1.18617	1.19013	17.6353	0.00133318	0.00436408	B3DID2,Gap junction protein	-	PF00029,Connexin;PF16791,Connexin 40 C-terminal domain	IPR017990,Connexin, conserved site;IPR031862,Gap junction alpha-5 protein (Cx40), C-terminal;IPR002264,Gap junction alpha-5 protein (Cx40);IPR013092,Connexin, N-terminal;IPR019570,Gap junction protein, cysteine-rich domain;IPR038359,Connexin, N-terminal domain superfamily;IPR000500,Connexin;IPR034634,Connexin, C-terminal	ENOG410IF3Z,-;ENOG410ZC96,-	GO:0005515,molecular_function,protein binding;GO:0043473,biological_process,pigmentation;GO:0005921,cellular_component,gap junction;GO:0005922,cellular_component,connexin complex;GO:0055085,biological_process,transmembrane transport;GO:0030054,cellular_component,cell junction;GO:0055077,molecular_function,gap junction hemi-channel activity;GO:0007154,biological_process,cell communication;GO:00058…	-
gja8b	12.8974	13.8705	2.20133	3.57004	2.31206	4.29442	122.272	4.47929e-05	0.000261339	Q503J6,Gap junction protein	NP_571884.2,gap junction alpha-8 protein	PF00029,Connexin;PF03509,ap junction alpha-8 protein (Cx50)	IPR017990,Connexin, conserved site;IPR013092,Connexin, N-terminal;IPR019570,Gap junction protein, cysteine-rich domain;IPR038359,Connexin, N-terminal domain superfamily;IPR000500,Connexin;IPR034634,Connexin, C-terminal;IPR002266,Gap junction alpha-8 protein (Cx50)	ENOG410IF3Z,-;ENOG410ZC96,-	GO:0030054,cellular_component,cell junction;GO:0005921,cellular_component,gap junction;GO:0005922,cellular_component,connexin complex;GO:0055085,biological_process,transmembrane transport;GO:0055077,molecular_function,gap junction hemi-channel activity;GO:0007154,biological_process,cell communication;GO:0005886,cellular_component,plasma membrane;GO:0016020,cellular_component,membrane;GO:0005887,c…	-
lrrc58a	0.293004	0.263368	0.935224	0.849	-1.57698	-0.395577	20.5472	0.00069786	0.00254782	B8JKF3,Leucine-rich repeat-containing 58a	NP_001139094.1,leucine rich repeat containing 58	PF13855,Leucine rich repeat	IPR001611,Leucine-rich repeat;IPR003591,Leucine-rich repeat, typical subtype;IPR032675,Leucine-rich repeat domain superfamily	KOG0619,FOG: Leucine rich repeat;COG4886,Leucine-rich repeat (LRR) protein	-	-
sorcs3	0.723072	0.829624	0.336068	0.291678	1.40369	1.49758	46.595	1.89774e-05	0.000130074	A0A1S3PRV5,VPS10 domain-containing receptor SorCS3-like isoform X4	XP_014029964.1,VPS10 domain-containing receptor SorCS3-like isoform X4	-	IPR000601,PKD domain;IPR035986,PKD domain superfamily;IPR006581,VPS10;IPR031777,Sortilin, C-terminal;IPR031778,Sortilin, N-terminal;IPR015943,WD40/YVTN repeat-like-containing domain superfamily;IPR013783,Immunoglobulin-like fold	-	GO:0016021,cellular_component,integral component of membrane;GO:0016020,cellular_component,membrane	-
LOC100332340	0.311641	0.260646	0.190375	0.111064	1.01916	-0.0230474	8.94873	0.0113186	0.0260607	A0A1S3PQZ3,VPS10 domain-containing receptor SorCS1-like isoform X1	XP_014030051.1,VPS10 domain-containing receptor SorCS1-like isoform X1	-	IPR000601,PKD domain;IPR035986,PKD domain superfamily;IPR006581,VPS10;IPR031777,Sortilin, C-terminal;IPR031778,Sortilin, N-terminal;IPR015943,WD40/YVTN repeat-like-containing domain superfamily;IPR013783,Immunoglobulin-like fold	-	GO:0016021,cellular_component,integral component of membrane;GO:0016020,cellular_component,membrane	-
cxcl18b	11.1553	6.58858	3.50698	3.59488	1.41878	1.84265	31.3211	0.000209016	0.000938474	A9ZPF8,Chemokine	NP_001108532.1,chemokine (C-X-C motif) ligand 18b precursor	-	IPR036048,Chemokine interleukin-8-like superfamily;IPR001089,CXC chemokine	-	GO:0042127,biological_process,regulation of cell proliferation;GO:0002690,biological_process,positive regulation of leukocyte chemotaxis;GO:0070098,biological_process,chemokine-mediated signaling pathway;GO:0045236,molecular_function,CXCR chemokine receptor binding;GO:0006955,biological_process,immune response;GO:0071621,biological_process,granulocyte chemotaxis;GO:0051916,molecular_function,gran…	-
dkeyp-80c12.8	0.673365	0.868261	1.4888	2.48796	-1.26405	0.393736	14.6504	0.00243458	0.00719327	F1QEX5,Si:dkeyp-80c12.8	-	PF00021,u-PAR/Ly-6 domain	IPR016054,Ly-6 antigen/uPA receptor-like	-	-	-
col17a1a	10.7064	9.4795	0.674241	0.856989	3.81941	4.94703	1017.34	3.93066e-12	1.84301e-09	B8A4S4,Collagen, type XVII, alpha 1a	NP_001139037.1,collagen, type XVII, alpha 1a	PF01391,Collagen triple helix repeat (20 copies)	IPR008160,Collagen triple helix repeat	ENOG410IS76,-;ENOG41103C3,-	GO:0008544,biological_process,epidermis development;GO:0016021,cellular_component,integral component of membrane;GO:0016020,cellular_component,membrane	-
tsga10	0.613133	0.497951	1.35138	1.41292	-1.21577	1.27207	29.8345	0.000148313	0.000704131	B8A4S2,Testis-specific, 10	XP_009292367.1,-;NP_001070757.2,testis-specific gene 10 protein	-	IPR033323,Testis-specific gene 10 protein	ENOG410IFB3,-;ENOG410ZW66,-	GO:0007283,biological_process,spermatogenesis;GO:0005575,cellular_component,cellular_component	-
dkeyp-123h10.2	2.22525	1.95032	0.278784	0.295713	2.95712	1.98149	229.876	3.74526e-09	1.57934e-07	B8A5Y8,Si:dkeyp-123h10.2	XP_005155457.1,G protein-regulated inducer of neurite outgrowth 3;XP_009292574.1,-;XP_017212003.1,-;XP_009292575.1,-	PF15235,protein-regulated inducer of neurite outgrowth C-terminus	IPR026646,G protein-regulated inducer of neurite outgrowth;IPR032745,G protein-regulated inducer of neurite outgrowth, C-terminal	ENOG410IVMU,-;ENOG4111KRR,-	-	-
ugp2a	5.5289	6.55655	1.11457	1.07081	2.56442	2.92352	311.872	6.5353e-10	5.07783e-08	B8JMZ1,UDP-glucose pyrophosphorylase 2a	NP_001139029.1,UDP-glucose pyrophosphorylase 2a	PF01704,UTP--glucose-1-phosphate uridylyltransferase	IPR029044,Nucleotide-diphospho-sugar transferases;IPR002618,UDPGP family;IPR016267,UTP--glucose-1-phosphate uridylyltransferase	COG4284,UDP-glucose pyrophosphorylase;KOG2638,UDP-glucose pyrophosphorylase	GO:0005977,biological_process,glycogen metabolic process;GO:0005737,cellular_component,cytoplasm;GO:0006011,biological_process,UDP-glucose metabolic process;GO:0016740,molecular_function,transferase activity;GO:0016779,molecular_function,nucleotidyltransferase activity;GO:0003983,molecular_function,UTP:glucose-1-phosphate uridylyltransferase activity;GO:0008152,biological_process,metabolic proces…	K00963,ko00040,Pentose and glucuronate interconversions;K00963,ko00052,Galactose metabolism;K00963,ko00500,Starch and sucrose metabolism;K00963,ko00520,Amino sugar and nucleotide sugar metabolism
cnrip1a	13.5547	13.3467	5.52408	7.05839	1.1948	3.79235	96.2052	5.27422e-07	7.00372e-06	Q6DBX3,Cannabinoid receptor-interacting protein 1a	NP_001003607.1,cannabinoid receptor interacting protein 1a	PF15043,CB1 cannabinoid receptor-interacting protein 1	IPR029204,CB1 cannabinoid receptor-interacting protein 1	ENOG41123ZA,-;ENOG410IK8D,-	GO:0005575,cellular_component,cellular_component;GO:0008150,biological_process,biological_process;GO:0003674,molecular_function,molecular_function	-
LOC110437879	0.275931	0.436339	0.11125	0.151947	1.53249	0.28745	21.1121	0.000627183	0.00233084	B8A4T4,Nuclear factor I/Xa	-	PF03165,MH1 domain;PF10524,Nuclear factor I protein pre-N-terminus	IPR020604,CTF transcription factor/nuclear factor 1, DNA-binding domain;IPR000647,CTF transcription factor/nuclear factor 1;IPR003619,MAD homology 1, Dwarfin-type;IPR019548,CTF transcription factor/nuclear factor 1, N-terminal;IPR019739,CTF transcription factor/nuclear factor 1, conserved site	KOG3663,Nuclear factor I;ENOG410Y16G,-	GO:0003677,molecular_function,DNA binding;GO:0006260,biological_process,DNA replication;GO:0003700,molecular_function,DNA binding transcription factor activity;GO:0006355,biological_process,regulation of transcription, DNA-templated;GO:0007519,biological_process,skeletal muscle tissue development;GO:0006351,biological_process,transcription, DNA-templated;GO:0005622,cellular_component,intracellula…	-
66455	0.0748517	0.106858	0.53756	0.468862	-2.35232	-0.568628	35.2463	7.04244e-05	0.000379929	B8A6D2,Zgc:66455	-	PF07645,Calcium-binding EGF domain	IPR035914,Spermadhesin, CUB domain superfamily;IPR018097,EGF-like calcium-binding, conserved site;IPR001881,EGF-like calcium-binding domain;IPR000859,CUB domain;IPR000152,EGF-type aspartate/asparagine hydroxylation site;IPR000742,EGF-like domain	ENOG410ZAW7,-;ENOG410JJCC,-	GO:0005509,molecular_function,calcium ion binding;GO:0016021,cellular_component,integral component of membrane;GO:0016020,cellular_component,membrane	-
LOC103908636	0.0854796	0.19454	0.415813	0.448491	-1.51941	0.662668	20.1071	0.00081678	0.0029034	A0A2D0Q3U3,protocadherin Fat 4-like	XP_017312969.1,protocadherin Fat 4-like	-	IPR020894,Cadherin conserved site;IPR002126,Cadherin;IPR015919,Cadherin-like	-	GO:0007155,biological_process,cell adhesion;GO:0007156,biological_process,homophilic cell adhesion via plasma membrane adhesion molecules;GO:0005509,molecular_function,calcium ion binding;GO:0005886,cellular_component,plasma membrane;GO:0016020,cellular_component,membrane;GO:0016021,cellular_component,integral component of membrane	-
akt3b	23.6965	24.7072	11.0905	11.0301	1.22832	5.19562	297.864	8.51249e-10	6.0822e-08	E7EXT6,V-akt murine thymoma viral oncogene homolog 3b	XP_001923454.3,RAC-gamma serine/threonine-protein kinase	PF00433,Protein kinase C terminal domain;PF00069,Protein kinase domain;PF00169,PH domain	IPR001849,Pleckstrin homology domain;IPR011993,PH-like domain superfamily;IPR017892,Protein kinase, C-terminal;IPR011009,Protein kinase-like domain superfamily;IPR000961,AGC-kinase, C-terminal;IPR017441,Protein kinase, ATP binding site;IPR008271,Serine/threonine-protein kinase, active site;IPR000719,Protein kinase domain	ENOG410XNPH,-;KOG0598,Ribosomal protein S6 kinase and related proteins	GO:0018105,biological_process,peptidyl-serine phosphorylation;GO:0016301,molecular_function,kinase activity;GO:0035556,biological_process,intracellular signal transduction;GO:0016740,molecular_function,transferase activity;GO:0016310,biological_process,phosphorylation;GO:0004672,molecular_function,protein kinase activity;GO:0005622,cellular_component,intracellular;GO:0006468,biological_process,pr…	K04456,ko04728,Dopaminergic synapse;K04456,ko04933,AGE-RAGE signaling pathway in diabetic complications;K04456,ko05210,Colorectal cancer;K04456,ko05145,Toxoplasmosis;K04456,ko04014,Ras signaling pathway;K04456,ko04664,Fc epsilon RI signaling pathway;K04456,ko04212,Longevity regulating pathway - worm;K04456,ko05160,Hepatitis C;K04456,ko05222,Small cell lung cancer;K04456,ko04914,Progesterone-media…
pgam1b	5.89259	5.76538	2.52962	2.42174	1.33385	3.44296	149.218	4.25367e-08	9.97232e-07	B8A4H6,Phosphoglycerate mutase	NP_958457.2,phosphoglycerate mutase 1b	PF00300,Histidine phosphatase superfamily (branch 1)	IPR001345,Phosphoglycerate/bisphosphoglycerate mutase, active site;IPR005952,Phosphoglycerate mutase 1;IPR029033,Histidine phosphatase superfamily;IPR013078,Histidine phosphatase superfamily, clade-1	KOG0235,Phosphoglycerate mutase;COG0588,Phosphoglycerate mutase 1	GO:0046538,molecular_function,2,3-bisphosphoglycerate-dependent phosphoglycerate mutase activity;GO:0006096,biological_process,glycolytic process;GO:0006094,biological_process,gluconeogenesis;GO:0004619,molecular_function,phosphoglycerate mutase activity;GO:0016868,molecular_function,intramolecular transferase activity, phosphotransferases;GO:0003824,molecular_function,catalytic activity;GO:00040…	K01834,ko00680,Methane metabolism;K01834,ko01230,Biosynthesis of amino acids;K01834,ko05230,Central carbon metabolism in cancer;K01834,ko00010,Glycolysis / Gluconeogenesis;K01834,ko00260,Glycine, serine and threonine metabolism;K01834,ko04922,Glucagon signaling pathway;K01834,ko01200,Carbon metabolism
golga7ba	3.10533	3.23444	1.24763	1.32693	1.39838	3.08232	132.4	8.23749e-08	1.64191e-06	Q569P6,Golgin A7 family, member Ba	NP_001017566.1,golgin A7 family, member Ba	PF10256,olgin subfamily A member 7/ERF4 family	IPR019383,Golgin subfamily A member 7/ERF4	KOG4069,Uncharacterized conserved protein;ENOG4111NS1,-	GO:0019706,molecular_function,protein-cysteine S-palmitoyltransferase activity;GO:0018230,biological_process,peptidyl-L-cysteine S-palmitoylation;GO:0006612,biological_process,protein targeting to membrane;GO:0072659,biological_process,protein localization to plasma membrane;GO:0005622,cellular_component,intracellular;GO:0002178,cellular_component,palmitoyltransferase complex	-
peli1a	0.191781	0.224644	0.104088	0.0678909	1.36931	-0.221727	15.7456	0.00188988	0.00584996	E7F5S3,Pellino E3 ubiquitin protein ligase 1a	XP_005160243.1,E3 ubiquitin-protein ligase pellino homolog 1 isoform X1;XP_009293234.1,-	PF04710,Pellino	IPR006800,Pellino family	KOG3842,Adaptor protein Pellino;ENOG410XP3S,-	GO:0006955,biological_process,immune response;GO:0070936,biological_process,protein K48-linked ubiquitination;GO:0061630,molecular_function,ubiquitin protein ligase activity;GO:0008063,biological_process,Toll signaling pathway	-
mb	6.05121	6.99134	2.59634	2.53669	1.44337	2.78411	109.693	2.30149e-07	3.65108e-06	A0A1W5PRH3,Myoglobin	-	-	IPR002335,Myoglobin;IPR000971,Globin;IPR009050,Globin-like superfamily;IPR012292,Globin/Protoglobin	-	GO:0020037,molecular_function,heme binding;GO:0005344,molecular_function,oxygen carrier activity;GO:0046872,molecular_function,metal ion binding;GO:0019825,molecular_function,oxygen binding;GO:0015671,biological_process,oxygen transport	-
65894	12.5494	13.8971	6.99241	5.87225	1.13812	3.95847	109.697	2.30107e-07	3.65108e-06	Q6PE34,Tubulin beta chain	NP_956269.1,uncharacterized protein LOC335798	PF03953,Tubulin C-terminal domain;PF00091,Tubulin/FtsZ family, GTPase domain	IPR017975,Tubulin, conserved site;IPR018316,Tubulin/FtsZ, 2-layer sandwich domain;IPR003008,Tubulin/FtsZ, GTPase domain;IPR008280,Tubulin/FtsZ, C-terminal;IPR036525,Tubulin/FtsZ, GTPase domain superfamily;IPR037103,Tubulin/FtsZ, C-terminal domain superfamily;IPR013838,Beta tubulin, autoregulation binding site;IPR000217,Tubulin;IPR023123,Tubulin, C-terminal;IPR002453,Beta tubulin	KOG1375,Beta tubulin;COG5023,Tubulin	GO:0005874,cellular_component,microtubule;GO:0005525,molecular_function,GTP binding;GO:0007010,biological_process,cytoskeleton organization;GO:0007017,biological_process,microtubule-based process;GO:0005856,cellular_component,cytoskeleton;GO:0005737,cellular_component,cytoplasm;GO:0003924,molecular_function,GTPase activity;GO:0000166,molecular_function,nucleotide binding;GO:0005200,molecular_func…	K07375,ko04540,Gap junction;K07375,ko05130,Pathogenic Escherichia coli infection;K07375,ko04145,Phagosome
c3a.3	2.86847	2.82261	0.992529	1.20206	1.47319	3.38552	141.464	5.71681e-08	1.23988e-06	F1QX13,Complement component c3a, duplicate 3	NP_001032313.2,complement component c3a, duplicate 3 precursor	PF01821,Anaphylotoxin-like domain;PF07678,A-macroglobulin complement component;PF01759,UNC-6/NTR/C345C module;PF01835,MG2 domain;PF07703,Alpha-2-macroglobulin family N-terminal region;PF10569,Alpha-macro-globulin thiol-ester bond-forming region;PF00207,Alpha-2-macroglobulin family;PF07677,A-macroglobulin receptor	IPR008993,Tissue inhibitor of metalloproteinases-like, OB-fold;IPR002890,Alpha-2-macroglobulin, N-terminal;IPR019742,Alpha-2-macroglobulin, conserved site;IPR011626,Alpha-macroglobulin complement component;IPR009048,Alpha-macroglobulin, receptor-binding;IPR000020,Anaphylatoxin/fibulin;IPR019565,Alpha-2-macroglobulin, thiol-ester bond-forming;IPR001599,Alpha-2-macroglobulin;IPR001134,Netrin domain…	ENOG410ZFKB,-;ENOG410IMYH,-	GO:0004866,molecular_function,endopeptidase inhibitor activity;GO:0010951,biological_process,negative regulation of endopeptidase activity;GO:0006956,biological_process,complement activation;GO:0005576,cellular_component,extracellular region;GO:0005615,cellular_component,extracellular space	K03990,ko05152,Tuberculosis;K03990,ko04145,Phagosome;K03990,ko04610,Complement and coagulation cascades;K03990,ko05168,Herpes simplex infection;K03990,ko05140,Leishmaniasis;K03990,ko05322,Systemic lupus erythematosus;K03990,ko05150,Staphylococcus aureus infection;K03990,ko05134,Legionellosis;K03990,ko05203,Viral carcinogenesis;K03990,ko05142,Chagas disease (American trypanosomiasis);K03990,ko0513…
gcgrb	1.20074	1.02199	2.73544	2.83529	-1.2266	2.01339	49.9269	1.35651e-05	9.83206e-05	F1RCQ6,Glucagon receptor b	XP_009293538.1,glucagon receptor-like isoform X1	PF00002,7 transmembrane receptor (Secretin family);PF02793,Hormone receptor domain	IPR001879,GPCR, family 2, extracellular hormone receptor domain;IPR036445,GPCR family 2, extracellular hormone receptor domain superfamily;IPR000832,GPCR, family 2, secretin-like;IPR001749,GPCR, family 2, gastric inhibitory polypeptide receptor;IPR017981,GPCR, family 2-like;IPR017983,GPCR, family 2, secretin-like, conserved site	KOG4564,Adenylate cyclase-coupled calcitonin receptor;ENOG410XRS2,-	GO:0038192,biological_process,gastric inhibitory peptide signaling pathway;GO:0017046,molecular_function,peptide hormone binding;GO:0004888,molecular_function,transmembrane signaling receptor activity;GO:0016519,molecular_function,gastric inhibitory peptide receptor activity;GO:0007186,biological_process,G-protein coupled receptor signaling pathway;GO:0004871,molecular_function,signal transducer …	K04583,ko04080,Neuroactive ligand-receptor interaction;K04583,ko04922,Glucagon signaling pathway
171452	0.343858	0.245444	2.12288	1.16485	-2.37508	-0.088757	33.6952	8.75248e-05	0.000452121	F1QUU6,Zgc:171452	-	PF04548,AIG1 family	IPR006703,AIG1-type guanine nucleotide-binding (G) domain;IPR027417,P-loop containing nucleoside triphosphate hydrolase	ENOG4110RVJ,-;ENOG410KGX7,-	GO:0005525,molecular_function,GTP binding;GO:0008150,biological_process,biological_process;GO:0016021,cellular_component,integral component of membrane;GO:0016020,cellular_component,membrane	-
LOC100538177	128.02	83.5805	10.591	16.175	3.08299	7.18972	49.8254	0.0125236	0.0283577	-	-	-	-	-	-	-
fa03e10	240.49	177.735	16.7615	20.6277	3.58342	6.63492	269.404	6.66873e-05	0.000363818	-	-	-	-	-	-	-
906	6.20058	4.86854	1.40622	1.40173	2.07722	3.14015	195.327	1.03739e-08	3.43549e-07	E7FF28,Zmp:0000000906	XP_009297101.1,-	-	-	ENOG410JM34,-;ENOG410ZSTP,-	-	-
LOC100148752	1.74973	1.61037	0.251949	0.353948	2.566	1.11575	96.3758	4.62022e-07	6.28553e-06	-	-	-	-	-	-	-
epn3b	0.674834	0.909865	0.322387	0.438523	1.15639	1.78977	28.2805	0.000194118	0.00088245	E7FAP9,Epsin 3b	XP_700135.5,epsin-3	PF01417,NTH domain	IPR027318,Epsin-3, metazoa;IPR013809,ENTH domain;IPR003903,Ubiquitin interacting motif;IPR008942,ENTH/VHS	ENOG410XSM0,-;KOG2056,Equilibrative nucleoside transporter protein	-	K12471,ko04144,Endocytosis
nxnl1	0.0515022	0.098032	1.94669	1.55376	-4.3852	-0.426328	81.5943	1.11717e-06	1.29111e-05	W5K1D8,Nucleoredoxin-like 1	XP_007239072.1,nucleoredoxin-like protein 1	PF13905,Thioredoxin-like	IPR029520,Nucleoredoxin-like protein 1;IPR012336,Thioredoxin-like fold;IPR036249,Thioredoxin-like superfamily	-	GO:0045494,biological_process,photoreceptor cell maintenance	-
caspb	28.2395	27.4344	3.87629	3.35623	3.04264	4.85951	1082.43	4.55257e-13	3.49941e-10	Q504J1,Caspase b	NP_690840.2,caspase b	PF02758,PAAD/DAPIN/Pyrin domain;PF00656,Caspase domain	IPR004020,DAPIN domain;IPR011029,Death-like domain superfamily;IPR002138,Peptidase C14, caspase non-catalytic subunit p10;IPR001309,Peptidase C14, p20 domain;IPR015917,Peptidase C14A, caspase catalytic domain;IPR029030,Caspase-like domain superfamily;IPR033139,Peptidase family C14A, cysteine active site;IPR016129,Peptidase family C14A, His active site	KOG3573,Caspase, apoptotic cysteine protease;ENOG410ZQIE,-	GO:0006508,biological_process,proteolysis;GO:0016787,molecular_function,hydrolase activity;GO:0008234,molecular_function,cysteine-type peptidase activity;GO:0008233,molecular_function,peptidase activity;GO:0004197,molecular_function,cysteine-type endopeptidase activity;GO:0043065,biological_process,positive regulation of apoptotic process	-
LOC101884937	1.60557	1.45326	0.639413	0.683198	1.30748	2.0138	58.2547	6.31509e-06	5.2943e-05	W5L8M5,Adhesion G protein-coupled receptor L1a	-	PF16489,PCR-Autoproteolysis INducing (GAIN) domain;PF00002,7 transmembrane receptor (Secretin family);PF02191,Olfactomedin-like domain;PF01825,PCR proteolysis site, GPS, motif;PF02793,Hormone receptor domain;PF02354,Latrophilin Cytoplasmic C-terminal region;PF02140,alactose binding lectin domain	IPR032471,GAIN domain, N-terminal;IPR036445,GPCR family 2, extracellular hormone receptor domain superfamily;IPR001879,GPCR, family 2, extracellular hormone receptor domain;IPR000832,GPCR, family 2, secretin-like;IPR000203,GPS motif;IPR003334,GPCR, family 2, latrophilin, C-terminal;IPR017981,GPCR, family 2-like;IPR003112,Olfactomedin-like domain;IPR003924,GPCR, family 2, latrophilin;IPR000922,D-g…	-	GO:0004888,molecular_function,transmembrane signaling receptor activity;GO:0016020,cellular_component,membrane;GO:0004871,molecular_function,signal transducer activity;GO:0007166,biological_process,cell surface receptor signaling pathway;GO:0030246,molecular_function,carbohydrate binding;GO:0016021,cellular_component,integral component of membrane;GO:0007186,biological_process,G-protein coupled r…	-
LOC101884341	0.863354	0.854112	0.263356	0.348525	1.58365	0.125317	26.0842	0.000264186	0.00113943	W5L8M5,Adhesion G protein-coupled receptor L1a	-	PF16489,PCR-Autoproteolysis INducing (GAIN) domain;PF00002,7 transmembrane receptor (Secretin family);PF02191,Olfactomedin-like domain;PF01825,PCR proteolysis site, GPS, motif;PF02793,Hormone receptor domain;PF02354,Latrophilin Cytoplasmic C-terminal region;PF02140,alactose binding lectin domain	IPR032471,GAIN domain, N-terminal;IPR036445,GPCR family 2, extracellular hormone receptor domain superfamily;IPR001879,GPCR, family 2, extracellular hormone receptor domain;IPR000832,GPCR, family 2, secretin-like;IPR000203,GPS motif;IPR003334,GPCR, family 2, latrophilin, C-terminal;IPR017981,GPCR, family 2-like;IPR003112,Olfactomedin-like domain;IPR003924,GPCR, family 2, latrophilin;IPR000922,D-g…	-	GO:0004888,molecular_function,transmembrane signaling receptor activity;GO:0016020,cellular_component,membrane;GO:0004871,molecular_function,signal transducer activity;GO:0007166,biological_process,cell surface receptor signaling pathway;GO:0030246,molecular_function,carbohydrate binding;GO:0016021,cellular_component,integral component of membrane;GO:0007186,biological_process,G-protein coupled r…	-
LOC101884985	0.904524	0.85633	0.273515	0.374882	1.53862	1.39803	46.5734	1.902e-05	0.000130146	A0A2D0Q433,adhesion G protein-coupled receptor L1-like isoform X1	XP_017313059.1,adhesion G protein-coupled receptor L1-like isoform X1	-	IPR032471,GAIN domain, N-terminal;IPR036445,GPCR family 2, extracellular hormone receptor domain superfamily;IPR001879,GPCR, family 2, extracellular hormone receptor domain;IPR000832,GPCR, family 2, secretin-like;IPR000203,GPS motif;IPR003334,GPCR, family 2, latrophilin, C-terminal;IPR017981,GPCR, family 2-like;IPR003112,Olfactomedin-like domain;IPR003924,GPCR, family 2, latrophilin;IPR000922,D-g…	-	GO:0004888,molecular_function,transmembrane signaling receptor activity;GO:0007186,biological_process,G-protein coupled receptor signaling pathway;GO:0004871,molecular_function,signal transducer activity;GO:0007166,biological_process,cell surface receptor signaling pathway;GO:0030246,molecular_function,carbohydrate binding;GO:0007165,biological_process,signal transduction;GO:0016020,cellular_comp…	-
LOC101886340	8.95631	7.59068	1.41673	2.77456	2.07869	1.72482	57.421	1.6397e-05	0.00011533	A0A1W5AZH9,Anoctamin	XP_018619108.1,anoctamin-1 isoform X4	-	IPR007632,Anoctamin;IPR031287,Anoctamin-1;IPR032394,Anoctamin, dimerisation domain	-	GO:0046983,molecular_function,protein dimerization activity;GO:1902476,biological_process,chloride transmembrane transport;GO:0035774,biological_process,positive regulation of insulin secretion involved in cellular response to glucose stimulus;GO:0034605,biological_process,cellular response to heat;GO:0016020,cellular_component,membrane;GO:0005886,cellular_component,plasma membrane;GO:0016021,cel…	-
LOC100007608	5.89077	5.83315	1.62287	1.9138	1.82755	4.35904	337.116	4.17288e-10	3.78673e-08	F1QBR7,Uncharacterized protein	-	PF17095,Spectrin-binding region of Ca2+-Calmodulin;PF08683,Microtubule-binding calmodulin-regulated spectrin-associated	IPR014797,CKK domain;IPR032940,Calmodulin-regulated spectrin-associated protein;IPR031372,CAMSAP, spectrin and Ca2+/calmodulin-binding region;IPR011033,PRC-barrel-like superfamily;IPR038209,CKK domain superfamily	KOG3654,Uncharacterized CH domain protein;ENOG4111D0B,-	GO:0005874,cellular_component,microtubule;GO:0005516,molecular_function,calmodulin binding;GO:0031175,biological_process,neuron projection development;GO:0030507,molecular_function,spectrin binding;GO:0008017,molecular_function,microtubule binding	-
col5a3b	105.147	98.3752	36.6818	39.6902	1.51302	8.6652	476.048	5.64028e-11	9.6586e-09	A0A0R4IN07,Collagen, type V, alpha 3b	-	PF01391,Collagen triple helix repeat (20 copies);PF01410,ibrillar collagen C-terminal domain	IPR008160,Collagen triple helix repeat;IPR001791,Laminin G domain;IPR013320,Concanavalin A-like lectin/glucanase domain superfamily;IPR000885,Fibrillar collagen, C-terminal	-	GO:0005201,molecular_function,extracellular matrix structural constituent	-
wfikkn1	0.795104	0.722325	2.60464	2.82748	-1.74035	1.95502	95.1106	4.95848e-07	6.66991e-06	A0A0R4IS20,WAP, follistatin/kazal, immunoglobulin, kunitz and netrin domain-containing 1	-	PF01759,UNC-6/NTR/C345C module;PF00014,Kunitz/Bovine pancreatic trypsin inhibitor domain;PF07679,Immunoglobulin I-set domain	IPR008993,Tissue inhibitor of metalloproteinases-like, OB-fold;IPR020901,Proteinase inhibitor I2, Kunitz, conserved site;IPR007110,Immunoglobulin-like domain;IPR001134,Netrin domain;IPR002350,Kazal domain;IPR036880,Pancreatic trypsin inhibitor Kunitz domain superfamily;IPR036179,Immunoglobulin-like domain superfamily;IPR036058,Kazal domain superfamily;IPR018933,Netrin module, non-TIMP type;IPR003…	-	GO:0010951,biological_process,negative regulation of endopeptidase activity;GO:0004867,molecular_function,serine-type endopeptidase inhibitor activity;GO:0005576,cellular_component,extracellular region	-
dnm3b	14.0314	15.078	5.38465	5.7586	1.4837	3.98236	227.517	3.9715e-09	1.64654e-07	W5KX14,Dynamin 3	XP_007238905.1,-	PF00350,ynamin family;PF01031,ynamin central region;PF02212,ynamin GTPase effector domain;PF00169,PH domain	IPR019762,Dynamin, GTPase region, conserved site;IPR000375,Dynamin central domain;IPR020850,GTPase effector domain;IPR027417,P-loop containing nucleoside triphosphate hydrolase;IPR027741,Dynamin-1;IPR030381,Dynamin-type guanine nucleotide-binding (G) domain;IPR011993,PH-like domain superfamily;IPR022812,Dynamin superfamily;IPR003130,Dynamin GTPase effector;IPR001849,Pleckstrin homology domain;IPR…	-	GO:0003924,molecular_function,GTPase activity;GO:0072583,biological_process,clathrin-dependent endocytosis;GO:0005525,molecular_function,GTP binding;GO:0000166,molecular_function,nucleotide binding	-
LOC100331268	0.330875	0.32319	0.127259	0.13357	1.42122	0.158103	22.9999	0.000444898	0.00175861	A0A1A8NYY1,Phosphatase and actin regulator	-	PF02755,RPEL repeat	IPR004018,RPEL repeat;IPR029987,Phosphatase and actin regulator 1	-	GO:0019888,molecular_function,protein phosphatase regulator activity;GO:0043666,biological_process,regulation of phosphoprotein phosphatase activity;GO:0031532,biological_process,actin cytoskeleton reorganization;GO:0004864,molecular_function,protein phosphatase inhibitor activity;GO:0003779,molecular_function,actin binding;GO:0008157,molecular_function,protein phosphatase 1 binding;GO:0032515,bi…	-
znfl2a	33.0206	27.5436	73.6957	73.4072	-1.18121	5.76813	183.719	3.38727e-08	8.45443e-07	F1QCE5,Zinc finger-like gene 2a	NP_919371.2,zinc finger-like gene 2	PF00096,Zinc finger, C2H2 type;PF12874,Zinc-finger of C2H2 type	IPR013087,Zinc finger C2H2-type;IPR036236,Zinc finger C2H2 superfamily	KOG1721,FOG: Zn-finger;COG5048,FOG: Zn-finger	GO:0003676,molecular_function,nucleic acid binding	-
ch73-40a17.4	0.216667	0.117833	0.733166	1.12372	-2.37352	0.53516	43.3414	2.88651e-05	0.000183605	X1WHU8,Si:ch73-40a17.4	XP_005171145.1,gastrula zinc finger protein XlCGF57.1-like;XP_017206631.1,-	PF00096,Zinc finger, C2H2 type;PF13912,C2H2-type zinc finger	IPR013087,Zinc finger C2H2-type;IPR036236,Zinc finger C2H2 superfamily	-	GO:0003676,molecular_function,nucleic acid binding	-
foxf2a	2.38117	1.79306	0.883555	0.735899	1.46262	1.20634	35.6656	6.67242e-05	0.000363886	F1QHL6,Forkhead box F2a	-	PF00250,orkhead domain	IPR018122,Fork head domain conserved site1;IPR001766,Fork head domain;IPR036390,Winged helix DNA-binding domain superfamily;IPR030456,Fork head domain conserved site 2;IPR036388,Winged helix-like DNA-binding domain superfamily	KOG2294,Transcription factor of the Forkhead/HNF3 family;COG5025,Transcription factor of the Forkhead/HNF3 family	GO:0003705,molecular_function,transcription factor activity, RNA polymerase II distal enhancer sequence-specific binding;GO:0003677,molecular_function,DNA binding;GO:0043565,molecular_function,sequence-specific DNA binding;GO:0006357,biological_process,regulation of transcription by RNA polymerase II;GO:0003700,molecular_function,DNA binding transcription factor activity;GO:0030154,biological_pro…	-
foxq1a	1.68884	1.35791	0.675039	0.536007	1.42644	0.619604	25.7157	0.000280493	0.00119691	A0A0R4IJS9,Forkhead box Q1a	NP_001230273.1,forkhead box Q1a	PF00250,orkhead domain	IPR018122,Fork head domain conserved site1;IPR001766,Fork head domain;IPR036390,Winged helix DNA-binding domain superfamily;IPR030456,Fork head domain conserved site 2;IPR036388,Winged helix-like DNA-binding domain superfamily	-	GO:0003677,molecular_function,DNA binding;GO:0043565,molecular_function,sequence-specific DNA binding;GO:0003700,molecular_function,DNA binding transcription factor activity;GO:0009410,biological_process,response to xenobiotic stimulus;GO:0006355,biological_process,regulation of transcription, DNA-templated;GO:0005634,cellular_component,nucleus	-
ch211-241e1.3	4.89876	4.37275	0.532101	0.745755	2.95755	3.6178	376.347	6.9562e-10	5.35111e-08	F1R9B8,Si:ch211-241e1.3	-	PF00054,Laminin G domain;PF02210,Laminin G domain;PF00053,Laminin EGF domain;PF06008,Laminin Domain I;PF06009,Laminin Domain II	IPR009254,Laminin alpha, domain I;IPR010307,Laminin domain II;IPR013320,Concanavalin A-like lectin/glucanase domain superfamily;IPR002049,Laminin EGF domain;IPR001791,Laminin G domain	KOG1836,Extracellular matrix glycoprotein Laminin subunits alpha and gamma;ENOG410XRDC,-	GO:0030334,biological_process,regulation of cell migration;GO:0045995,biological_process,regulation of embryonic development;GO:0007155,biological_process,cell adhesion;GO:0030155,biological_process,regulation of cell adhesion;GO:0005102,molecular_function,signaling receptor binding	-
cacna1eb	0.322766	0.213694	0.0889108	0.155816	1.22955	1.02127	15.3604	0.00240718	0.00712959	A8B6E8,Calcium channel, voltage-dependent, R type, alpha 1E subunit b	-	PF08763,Voltage gated calcium channel IQ domain;PF00520,Ion transport protein;PF16905,Voltage-dependent L-type calcium channel, IQ-associated	IPR002077,Voltage-dependent calcium channel, alpha-1 subunit;IPR005449,Voltage-dependent calcium channel, R-type, alpha-1 subunit;IPR014873,Voltage-dependent calcium channel, alpha-1 subunit, IQ domain;IPR031649,Voltage-dependent L-type calcium channel, IQ-associated domain;IPR027359,Voltage-dependent channel domain superfamily;IPR005821,Ion transport domain	KOG2301,Voltage-gated Ca2+ channels, alpha1 subunits;ENOG410XNP6,-	GO:0005216,molecular_function,ion channel activity;GO:0005262,molecular_function,calcium channel activity;GO:0005245,molecular_function,voltage-gated calcium channel activity;GO:0006811,biological_process,ion transport;GO:0055085,biological_process,transmembrane transport;GO:0005891,cellular_component,voltage-gated calcium channel complex;GO:0005244,molecular_function,voltage-gated ion channel ac…	-
ch73-140j24.4	1.19735	1.26864	0.518578	0.492669	1.38369	1.9458	65.1479	3.58554e-06	3.29954e-05	E7F656,Si:ch73-140j24.4	XP_005171174.1,ch73-140j24.4	-	-	-	-	-
dab1b	3.37403	3.50877	1.67554	1.76734	1.0978	3.27468	93.3184	5.48841e-07	7.23449e-06	A8HAJ9,Dab, reelin signal transducer, homolog 1b	XP_005171168.1,-;XP_005171167.1,disabled 1 type B isoform X1	PF00640,Phosphotyrosine interaction domain (PTB/PID)	IPR006020,PTB/PI domain;IPR011993,PH-like domain superfamily	ENOG410XZ1H,-;KOG3535,Adaptor protein Disabled	GO:0005575,cellular_component,cellular_component;GO:0003674,molecular_function,molecular_function	-
wnt3a	0.906355	0.798524	2.14035	1.61546	-1.04034	2.4131	36.0314	6.36878e-05	0.000349848	F1QK98,Protein Wnt	-	PF00110,wnt family	IPR018161,Wnt protein, conserved site;IPR005817,Wnt;IPR009141,Wnt-3 protein	KOG3913,Wnt family of developmental regulators;ENOG410XQZ1,-	GO:0009953,biological_process,dorsal/ventral pattern formation;GO:0005578,,;GO:0045165,biological_process,cell fate commitment;GO:0021794,biological_process,thalamus development;GO:0001756,biological_process,somitogenesis;GO:0005109,molecular_function,frizzled binding;GO:0060026,biological_process,convergent extension;GO:0005102,molecular_function,signaling receptor binding;GO:0016055,biological_…	-
mmp16b	0.764882	0.709293	0.263578	0.233999	1.66211	0.666148	38.4391	4.72477e-05	0.000273019	F1R8N4,Matrix metalloproteinase	XP_009295076.1,matrix metalloproteinase-16 isoform X1	PF00413,Matrixin;PF01471,Putative peptidoglycan binding domain;PF11857,omain of unknown function (DUF3377);PF00045,Hemopexin	IPR001818,Peptidase M10, metallopeptidase;IPR018486,Hemopexin, conserved site;IPR036375,Hemopexin-like domain superfamily;IPR036365,PGBD-like superfamily;IPR021190,Peptidase M10A;IPR000585,Hemopexin-like domain;IPR024079,Metallopeptidase, catalytic domain superfamily;IPR006026,Peptidase, metallopeptidase;IPR021805,Peptidase M10A, matrix metallopeptidase, C-terminal;IPR018487,Hemopexin-like repeat…	KOG1565,Gelatinase A and related matrix metalloproteases;ENOG410XQ5D,-	GO:0006508,biological_process,proteolysis;GO:0016787,molecular_function,hydrolase activity;GO:0008237,molecular_function,metallopeptidase activity;GO:0031012,cellular_component,extracellular matrix;GO:0046872,molecular_function,metal ion binding;GO:0016021,cellular_component,integral component of membrane;GO:0008270,molecular_function,zinc ion binding;GO:0016020,cellular_component,membrane;GO:000…	K07996,ko05206,MicroRNAs in cancer
crfb16	0.785428	0.629485	0.197918	0.348773	1.46669	0.0149142	17.5981	0.00126082	0.0041611	F1RA83,Cytokine receptor family member B16	XP_005163304.1,cytokine receptor family member B16	PF01108,Tissue factor	IPR003961,Fibronectin type III;IPR036116,Fibronectin type III superfamily;IPR013783,Immunoglobulin-like fold	ENOG410IN8F,-;ENOG410YRNK,-	GO:0019221,biological_process,cytokine-mediated signaling pathway;GO:0005886,cellular_component,plasma membrane;GO:0004896,molecular_function,cytokine receptor activity;GO:0016021,cellular_component,integral component of membrane;GO:0016020,cellular_component,membrane	-
fgf12a	0.622767	0.526232	0.175996	0.226184	1.60981	0.490743	30.8254	0.000128478	0.000624719	A0A0N6X229,Fibroblast growth factor	-	PF00167,ibroblast growth factor	IPR028254,Fibroblast growth factor 12;IPR008996,Cytokine IL1/FGF;IPR002209,Fibroblast growth factor family	-	GO:0008543,biological_process,fibroblast growth factor receptor signaling pathway;GO:0008083,molecular_function,growth factor activity;GO:0010469,biological_process,regulation of signaling receptor activity	-
sst2	3.45274	3.25035	1.2105	1.61199	1.34393	0.420606	21.7397	0.000558268	0.00212198	Q9DDE4,Somatostatin	NP_571802.1,somatostatin 2 precursor	PF03002,Somatostatin/Cortistatin family	IPR018142,Somatostatin/Cortistatin, C-terminal;IPR004250,Somatostatin	-	GO:0007267,biological_process,cell-cell signaling;GO:0005179,molecular_function,hormone activity;GO:0010469,biological_process,regulation of signaling receptor activity;GO:0030334,biological_process,regulation of cell migration;GO:0007166,biological_process,cell surface receptor signaling pathway;GO:0005576,cellular_component,extracellular region;GO:0005615,cellular_component,extracellular space	-
ch211-168b3.1	3.27231	3.2982	1.46921	1.5625	1.21424	3.07849	101.52	3.49558e-07	5.03941e-06	B8JLA1,Si:ch211-168b3.1	XP_005163306.1,arf-GAP with coiled-coil, ANK repeat and PH domain-containing protein 2 isoform X1	PF12796,Ankyrin repeats (3 copies);PF01412,Putative GTPase activating protein for Arf;PF16746,BAR domain of APPL family;PF00169,PH domain	IPR037278,ARFGAP/RecO-like zinc finger;IPR038508,ArfGAP domain superfamily;IPR001849,Pleckstrin homology domain;IPR011993,PH-like domain superfamily;IPR020683,Ankyrin repeat-containing domain;IPR027267,AH/BAR domain superfamily;IPR036770,Ankyrin repeat-containing domain superfamily;IPR001164,Arf GTPase activating protein;IPR002110,Ankyrin repeat	-	GO:0043547,biological_process,positive regulation of GTPase activity;GO:0046872,molecular_function,metal ion binding;GO:0005096,molecular_function,GTPase activator activity	K12489,ko04144,Endocytosis
nos1apb	0.889083	1.18226	0.410388	0.322908	1.59515	1.81126	57.7945	6.57135e-06	5.44424e-05	U3JAK8,Nitric oxide synthase 1	XP_002660758.2,carboxyl-terminal PDZ ligand of neuronal nitric oxide synthase protein isoform X2	PF00640,Phosphotyrosine interaction domain (PTB/PID)	IPR006020,PTB/PI domain;IPR011993,PH-like domain superfamily	-	-	-
cdc14aa	0.161835	0.182026	0.459706	0.436328	-1.27775	-0.17468	15.8204	0.00185818	0.00577178	A8DZH6,Cell division cycle 14Aa	-	PF00782,ual specificity phosphatase, catalytic domain;PF14671,ual specificity protein phosphatase, N-terminal half	IPR029260,Dual specificity/tyrosine protein phosphatase, N-terminal;IPR029021,Protein-tyrosine phosphatase-like;IPR016130,Protein-tyrosine phosphatase, active site;IPR026068,Dual specificity protein phosphatase CDC14A;IPR000340,Dual specificity phosphatase, catalytic domain;IPR020422,Dual specificity protein phosphatase domain;IPR000387,Tyrosine specific protein phosphatases domain	COG2453,Predicted protein-tyrosine phosphatase;KOG1720,Protein tyrosine phosphatase CDC14	GO:0051256,biological_process,mitotic spindle midzone assembly;GO:0007096,biological_process,regulation of exit from mitosis;GO:0004725,molecular_function,protein tyrosine phosphatase activity;GO:0035335,biological_process,peptidyl-tyrosine dephosphorylation;GO:0005737,cellular_component,cytoplasm;GO:0005813,cellular_component,centrosome;GO:0005819,cellular_component,spindle;GO:0006470,biological…	-
dkeyp-106c3.1	1.11175	1.33348	0.546043	0.491718	1.33461	3.04522	98.3478	4.14525e-07	5.78953e-06	U3JA62,Si:dkeyp-106c3.1	-	PF00094,von Willebrand factor type D domain	IPR001846,von Willebrand factor, type D domain	-	GO:0005575,cellular_component,cellular_component;GO:0008150,biological_process,biological_process;GO:0003674,molecular_function,molecular_function	-
fc46h12	23.027	24.0678	4.73676	6.30779	2.19048	3.35975	244.187	2.77493e-09	1.30702e-07	A0A0G2KP17,Wu:fc46h12	NP_001278276.1,fc46h12 precursor	-	-	-	-	-
pcolce2a	0.479838	0.626809	0.227602	0.279035	1.22329	-0.12348	13.8369	0.00296046	0.0084579	X1WD58,Procollagen C-endopeptidase enhancer 2a	XP_009295891.1,procollagen C-endopeptidase enhancer 2	PF00431,CUB domain;PF01759,UNC-6/NTR/C345C module	IPR008993,Tissue inhibitor of metalloproteinases-like, OB-fold;IPR035914,Spermadhesin, CUB domain superfamily;IPR001134,Netrin domain;IPR000859,CUB domain;IPR035814,Procollagen C-endopeptidase enhancer, NTR domain;IPR018933,Netrin module, non-TIMP type	ENOG410IEMJ,-;ENOG410Y9AW,-	GO:0005576,cellular_component,extracellular region	-
153615	2.03751	2.13618	0.790733	0.735424	1.54836	1.44603	57.3738	6.8163e-06	5.59306e-05	F1QGH1,Zgc:153615	-	PF10148,Schwannomin-interacting protein 1	IPR015649,Schwannomin interacting protein 1, C-terminal	ENOG4111HYM,-;KOG4847,Coiled coil protein involved in linking membrane proteins to cytoskeleton	GO:0005575,cellular_component,cellular_component;GO:0008150,biological_process,biological_process;GO:0003674,molecular_function,molecular_function	-
anxa13l	5.66619	5.20631	2.5164	2.44051	1.23145	2.73725	82.1249	1.07976e-06	1.25895e-05	A8E7L0,Annexin	-	PF00191,Annexin	IPR037104,Annexin superfamily;IPR001464,Annexin;IPR018252,Annexin repeat, conserved site;IPR018502,Annexin repeat	KOG0819,Annexin;ENOG410XPUN,-	GO:0005544,molecular_function,calcium-dependent phospholipid binding;GO:0005575,cellular_component,cellular_component;GO:0005509,molecular_function,calcium ion binding	-
fam78ba	0.931775	1.27298	0.348407	0.368865	1.71623	1.02815	44.7096	2.315e-05	0.000152933	E7EZK7,Family with sequence similarity 78, member B a	XP_001338241.2,protein FAM78B	-	IPR029638,Protein FAM78	ENOG410YZF1,-;ENOG410IGXQ,-	-	-
lrrc53	0.315703	0.504003	0.174504	0.229127	1.11959	0.345388	12.075	0.00463278	0.0123039	X1WC47,Leucine-rich repeat-containing 53	-	PF13855,Leucine rich repeat	IPR001611,Leucine-rich repeat;IPR003591,Leucine-rich repeat, typical subtype;IPR032675,Leucine-rich repeat domain superfamily	-	GO:0016021,cellular_component,integral component of membrane;GO:0016020,cellular_component,membrane	-
lhx8a	0.568383	0.709436	0.159661	0.247754	1.74353	-0.0454997	25.7443	0.000279189	0.0011929	A5PMV8,LIM homeobox 8a	-	PF00046,Homeobox domain;PF00412,LIM domain	IPR017970,Homeobox, conserved site;IPR001356,Homeobox domain;IPR009057,Homeobox-like domain superfamily;IPR001781,Zinc finger, LIM-type	KOG0490,Transcription factor, contains HOX domain;ENOG410YIJ3,-	GO:0003677,molecular_function,DNA binding;GO:0043565,molecular_function,sequence-specific DNA binding;GO:0003700,molecular_function,DNA binding transcription factor activity;GO:0046872,molecular_function,metal ion binding;GO:0006355,biological_process,regulation of transcription, DNA-templated;GO:0005634,cellular_component,nucleus	-
greb1l	5.6425	6.20673	17.3184	15.4775	-1.36994	6.66718	351.994	3.31073e-10	3.25991e-08	B8JKP6,Growth regulation by estrogen in breast cancer-like	XP_001344452.4,GREB1-like protein;XP_009296315.1,-	PF15782,ene regulated by oestrogen in breast cancer	IPR028422,GREB1;IPR024840,GREB1-like	ENOG410IF9T,-;ENOG410Z1PN,-	GO:0048793,biological_process,pronephros development;GO:0001822,biological_process,kidney development;GO:0007275,biological_process,multicellular organism development;GO:0016021,cellular_component,integral component of membrane;GO:0016020,cellular_component,membrane	-
prkag2b	1.00636	1.07948	0.543606	0.477627	1.12792	1.53561	32.6505	9.94962e-05	0.000502792	F1QRT4,Protein kinase, AMP-activated, gamma 2 non-catalytic subunit b	XP_696730.4,5'-AMP-activated protein kinase subunit gamma-1 isoform X1	PF00571,CBS domain	IPR000644,CBS domain	KOG1764,5'-AMP-activated protein kinase, gamma subunit;COG0517,FOG: CBS domain	-	-
bcl2b	0.437083	0.554646	0.176224	0.238396	1.35415	0.0415427	17.657	0.00124524	0.0041166	F8W266,B-cell CLL/lymphoma 2b	XP_001341214.1,apoptosis regulator Bcl-2	PF00452,Apoptosis regulator proteins, Bcl-2 family;PF02180,Bcl-2 homology region 4	IPR020717,Apoptosis regulator, Bcl-2, BH1 motif, conserved site;IPR002475,Bcl2-like;IPR026298,Blc2 family;IPR013279,Apoptosis regulator, Bcl-X;IPR003093,Apoptosis regulator, Bcl-2 protein, BH4;IPR020726,Apoptosis regulator, Bcl-2, BH2 motif, conserved site;IPR013278,Apoptosis regulator, Bcl-2;IPR036834,Blc2-like superfamily	ENOG41123S0,-;KOG4728,Anti-apoptotic Bcl-2 family proteins, prevent opening of mitochondrial porin channel	GO:0006915,biological_process,apoptotic process;GO:0005741,cellular_component,mitochondrial outer membrane;GO:0008630,biological_process,intrinsic apoptotic signaling pathway in response to DNA damage;GO:0043066,biological_process,negative regulation of apoptotic process;GO:0042981,biological_process,regulation of apoptotic process;GO:0042803,molecular_function,protein homodimerization activity;G…	K02161,ko05222,Small cell lung cancer;K02161,ko05210,Colorectal cancer;K02161,ko04141,Protein processing in endoplasmic reticulum;K02161,ko01524,Platinum drug resistance;K02161,ko04725,Cholinergic synapse;K02161,ko05169,Epstein-Barr virus infection;K02161,ko01521,EGFR tyrosine kinase inhibitor resistance;K02161,ko04210,Apoptosis;K02161,ko04933,AGE-RAGE signaling pathway in diabetic complications;…
LOC101882511	0.589009	0.592608	1.84045	1.59196	-1.43882	2.46483	89.3469	6.91732e-07	8.76595e-06	Q9PUC2,Crestin	-	-	-	-	GO:0005575,cellular_component,cellular_component;GO:0003674,molecular_function,molecular_function	-
pimr55	0.311254	0.210652	0.578656	0.84883	-1.35271	0.536484	18.25	0.0011005	0.00372181	E9QED0,Pim proto-oncogene, serine/threonine kinase,-related 55	-	PF00069,Protein kinase domain	IPR017348,Serine/threonine-protein kinase pim-1/2/3;IPR011009,Protein kinase-like domain superfamily;IPR017441,Protein kinase, ATP binding site;IPR008271,Serine/threonine-protein kinase, active site;IPR000719,Protein kinase domain	COG0515,Serine/threonine protein kinase;KOG0583,Serine/threonine protein kinase	GO:0007346,biological_process,regulation of mitotic cell cycle;GO:0043066,biological_process,negative regulation of apoptotic process;GO:0005737,cellular_component,cytoplasm;GO:0046777,biological_process,protein autophosphorylation;GO:0004672,molecular_function,protein kinase activity;GO:0006468,biological_process,protein phosphorylation;GO:0000166,molecular_function,nucleotide binding;GO:0005524…	-
pip4k2ab	1.52398	1.65293	0.73617	0.74104	1.20268	2.06511	53.5876	9.57586e-06	7.3894e-05	W5L776,Phosphatidylinositol-5-phosphate 4-kinase, type II, alpha b	XP_007236131.1,phosphatidylinositol 5-phosphate 4-kinase type-2 alpha-like isoform X2	PF01504,Phosphatidylinositol-4-phosphate 5-Kinase	IPR023610,Phosphatidylinositol-4-phosphate 5-kinase;IPR002498,Phosphatidylinositol-4-phosphate 5-kinase, core;IPR027484,Phosphatidylinositol-4-phosphate 5-kinase, N-terminal;IPR027483,Phosphatidylinositol-4-phosphate 5-kinase, C-terminal	-	GO:0016301,molecular_function,kinase activity;GO:0016740,molecular_function,transferase activity;GO:0016310,biological_process,phosphorylation;GO:0005524,molecular_function,ATP binding;GO:0016307,molecular_function,phosphatidylinositol phosphate kinase activity;GO:0000166,molecular_function,nucleotide binding;GO:0046488,biological_process,phosphatidylinositol metabolic process;GO:0046854,biologic…	-
vipr1a	0.576601	0.575755	0.20008	0.0773343	2.1408	-0.290153	27.3497	0.000216041	0.000964303	F1R788,Vasoactive intestinal peptide receptor 1a	XP_002660843.2,vasoactive intestinal polypeptide receptor isoform X1	PF00002,7 transmembrane receptor (Secretin family);PF02793,Hormone receptor domain	IPR000832,GPCR, family 2, secretin-like;IPR001879,GPCR, family 2, extracellular hormone receptor domain;IPR001771,GPCR, family 2, vasoactive intestinal peptide receptor 1;IPR017981,GPCR, family 2-like;IPR036445,GPCR family 2, extracellular hormone receptor domain superfamily	KOG4564,Adenylate cyclase-coupled calcitonin receptor;ENOG410XRS2,-	GO:0004999,molecular_function,vasoactive intestinal polypeptide receptor activity;GO:0004888,molecular_function,transmembrane signaling receptor activity;GO:0007186,biological_process,G-protein coupled receptor signaling pathway;GO:0004871,molecular_function,signal transducer activity;GO:0007166,biological_process,cell surface receptor signaling pathway;GO:0007165,biological_process,signal transd…	K04589,ko04080,Neuroactive ligand-receptor interaction
zbtb47a	0.458855	0.280739	0.159674	0.167592	1.2701	0.0510408	13.7602	0.00301655	0.00859813	B8JL75,Zinc finger and BTB domain-containing 47a	-	PF00096,Zinc finger, C2H2 type;PF12874,Zinc-finger of C2H2 type;PF00651,BTB/POZ domain	IPR013087,Zinc finger C2H2-type;IPR011333,SKP1/BTB/POZ domain superfamily;IPR000210,BTB/POZ domain;IPR036236,Zinc finger C2H2 superfamily	KOG1721,FOG: Zn-finger;COG5048,FOG: Zn-finger	GO:0003676,molecular_function,nucleic acid binding	-
kif1ab	10.8268	10.3303	3.59001	3.80683	1.61499	6.12094	547.203	2.50258e-11	5.93775e-09	E9QID6,Kinesin family member 1Ab	XP_009296797.1,kinesin-like protein KIF1A isoform X4	PF00225,Kinesin motor domain;PF12423,Kinesin protein 1B;PF12473,Kinesin protein;PF00498,HA domain;PF16183,Kinesin-associated;PF00169,PH domain	IPR022140,Kinesin-like KIF1-type;IPR019821,Kinesin motor domain, conserved site;IPR027417,P-loop containing nucleoside triphosphate hydrolase;IPR032405,Kinesin-associated;IPR001849,Pleckstrin homology domain;IPR011993,PH-like domain superfamily;IPR008984,SMAD/FHA domain superfamily;IPR000253,Forkhead-associated (FHA) domain;IPR001752,Kinesin motor domain;IPR036961,Kinesin motor domain superfamily…	COG5059,Kinesin-like protein;KOG0245,Kinesin-like protein	GO:0003777,molecular_function,microtubule motor activity;GO:0003774,molecular_function,motor activity;GO:0008017,molecular_function,microtubule binding;GO:0007018,biological_process,microtubule-based movement;GO:0000166,molecular_function,nucleotide binding;GO:0005524,molecular_function,ATP binding	-
myo7bb	0.0168463	0.0507714	0.181123	0.143569	-2.14229	-0.4357	23.2966	0.000433922	0.00172213	F1Q6B3,Myosin VIIBb	-	PF00784,MyTH4 domain;PF00373,RM central domain;PF00063,Myosin head (motor domain);PF00612,IQ calmodulin-binding motif	IPR019748,FERM central domain;IPR038185,MyTH4 domain superfamily;IPR036106,Class VII myosin, motor domain;IPR001609,Myosin head, motor domain;IPR027417,P-loop containing nucleoside triphosphate hydrolase;IPR000299,FERM domain;IPR011993,PH-like domain superfamily;IPR035963,FERM superfamily, second domain;IPR019749,Band 4.1 domain;IPR001452,SH3 domain;IPR014352,FERM/acyl-CoA-binding protein superfa…	KOG4229,Myosin VII, myosin IXB and related myosins;COG5022,Myosin heavy chain	GO:0016459,cellular_component,myosin complex;GO:0005524,molecular_function,ATP binding;GO:0005856,cellular_component,cytoskeleton;GO:0007018,biological_process,microtubule-based movement;GO:0003779,molecular_function,actin binding;GO:0008017,molecular_function,microtubule binding;GO:0051015,molecular_function,actin filament binding;GO:0003774,molecular_function,motor activity;GO:0000166,molecular…	-
rpp40	1.00762	1.68594	3.2107	2.65926	-1.02201	1.42611	16.6505	0.00159255	0.00506738	Q6IQM3,Ribonuclease P 40 subunit like	NP_001002148.1,ribonuclease P protein subunit p40	PF08584,Ribonuclease P 40kDa (Rpp40) subunit	IPR013893,Ribonuclease P, Rpp40	ENOG410IHPQ,-;ENOG410ZDGJ,-	GO:0005575,cellular_component,cellular_component;GO:0003674,molecular_function,molecular_function;GO:0008150,biological_process,biological_process	K14530,ko03008,Ribosome biogenesis in eukaryotes;K14530,ko03013,RNA transport
map4l	4.73473	4.37775	1.33775	1.71103	1.67835	4.67708	215.205	3.04339e-08	7.82422e-07	E7FBI2,Microtubule-associated protein	XP_005171299.1,microtubule-associated protein 4 isoform X1	PF00418,Tau and MAP protein, tubulin-binding repeat	IPR001084,Microtubule associated protein, tubulin-binding repeat	ENOG410IG6M,-;ENOG4111J07,-	GO:0005875,cellular_component,microtubule associated complex;GO:0005737,cellular_component,cytoplasm;GO:0000226,biological_process,microtubule cytoskeleton organization;GO:0005856,cellular_component,cytoskeleton;GO:0005874,cellular_component,microtubule;GO:0015631,molecular_function,tubulin binding;GO:0031175,biological_process,neuron projection development;GO:0008017,molecular_function,microtubu…	-
vmhcl	15.7318	14.6133	4.70275	5.81874	1.62688	5.967	258.66	5.55656e-08	1.21584e-06	F1QSE1,Ventricular myosin heavy chain-like	-	PF01576,Myosin tail;PF00063,Myosin head (motor domain);PF02736,Myosin N-terminal SH3-like domain	IPR002928,Myosin tail;IPR001609,Myosin head, motor domain;IPR027417,P-loop containing nucleoside triphosphate hydrolase;IPR004009,Myosin, N-terminal, SH3-like;IPR000048,IQ motif, EF-hand binding site;IPR036961,Kinesin motor domain superfamily;IPR008989,Myosin S1 fragment, N-terminal;IPR027401,Myosin IQ motif-containing domain superfamily	COG5022,Myosin heavy chain;KOG0161,Myosin class II heavy chain	GO:0003777,molecular_function,microtubule motor activity;GO:0003774,molecular_function,motor activity;GO:0005524,molecular_function,ATP binding;GO:0003779,molecular_function,actin binding;GO:0008017,molecular_function,microtubule binding;GO:0051015,molecular_function,actin filament binding;GO:0016459,cellular_component,myosin complex;GO:0000166,molecular_function,nucleotide binding;GO:0007018,bio…	-
kcnn1a	3.27101	3.27924	1.56682	1.73847	1.08529	3.60686	102.128	3.38502e-07	4.91602e-06	F1QND4,Potassium intermediate/small conductance calcium-activated channel, subfamily N, member 1a	-	PF07885,Ion channel;PF02888,Calmodulin binding domain;PF03530,Calcium-activated SK potassium channel	IPR015449,Potassium channel, calcium-activated, SK;IPR004178,Calmodulin-binding domain;IPR013099,Potassium channel domain;IPR036122,SK, calmodulin-binding domain superfamily	ENOG410XT9D,-;KOG3684,Ca2+-activated K+ channel proteins (intermediate/small conductance classes)	GO:0015269,molecular_function,calcium-activated potassium channel activity;GO:0005516,molecular_function,calmodulin binding;GO:0043025,cellular_component,neuronal cell body;GO:0016286,molecular_function,small conductance calcium-activated potassium channel activity;GO:0071805,biological_process,potassium ion transmembrane transport;GO:0005886,cellular_component,plasma membrane;GO:0016020,cellular…	-
pde4ca	0.374098	0.489714	0.20283	0.218222	1.13477	2.29633	43.4737	2.64692e-05	0.000171017	F1QR03,Phosphodiesterase	-	PF00233,3'5'-cyclic nucleotide phosphodiesterase	IPR003607,HD/PDEase domain;IPR023088,3'5'-cyclic nucleotide phosphodiesterase;IPR023174,3'5'-cyclic nucleotide phosphodiesterase, conserved site;IPR002073,3'5'-cyclic nucleotide phosphodiesterase, catalytic domain;IPR036971,3'5'-cyclic nucleotide phosphodiesterase, catalytic domain superfamily	ENOG410XRI7,-;KOG3689,Cyclic nucleotide phosphodiesterase	GO:0016787,molecular_function,hydrolase activity;GO:0004114,molecular_function,3',5'-cyclic-nucleotide phosphodiesterase activity;GO:0046872,molecular_function,metal ion binding;GO:0008081,molecular_function,phosphoric diester hydrolase activity;GO:0005575,cellular_component,cellular_component;GO:0007165,biological_process,signal transduction	-
slc2a2	1.80093	1.94869	7.90879	6.15196	-1.80705	3.57317	180.159	1.76001e-08	5.13478e-07	B0UY92,Solute carrier family 2	-	PF00083,Sugar (and other) transporter	IPR036259,MFS transporter superfamily;IPR003663,Sugar/inositol transporter;IPR020846,Major facilitator superfamily domain;IPR005829,Sugar transporter, conserved site;IPR005828,Major facilitator, sugar transporter-like	KOG0569,Permease of the major facilitator superfamily;COG0477,Permeases of the major facilitator superfamily	GO:0022857,molecular_function,transmembrane transporter activity;GO:0055056,molecular_function,D-glucose transmembrane transporter activity;GO:0055085,biological_process,transmembrane transport;GO:0001889,biological_process,liver development;GO:0008645,biological_process,hexose transmembrane transport;GO:0007420,biological_process,brain development;GO:0016020,cellular_component,membrane;GO:004632…	-
slc7a14a	0.997846	1.39442	0.584344	0.635997	1.0692	2.40687	35.9267	6.7985e-05	0.000368519	A0A0P7UCI4,Putative cationic amino acid transporter	XP_018609279.1,probable cationic amino acid transporter	PF13520,Amino acid permease;PF13906,C-terminus of AA_permease	IPR029485,Cationic amino acid transporter, C-terminal;IPR002293,Amino acid/polyamine transporter I	-	GO:0055085,biological_process,transmembrane transport;GO:0022857,molecular_function,transmembrane transporter activity;GO:0016021,cellular_component,integral component of membrane;GO:0016020,cellular_component,membrane	-
cldn11a	1.50119	1.42873	0.193166	0.489967	2.19467	0.266582	33.7478	9.09661e-05	0.000467605	Q6DHL0,Claudin	NP_001002624.1,claudin-11	PF00822,PMP-22/EMP/MP20/Claudin family	IPR003555,Claudin-11;IPR006187,Claudin;IPR017974,Claudin, conserved site;IPR004031,PMP-22/EMP/MP20/Claudin superfamily	ENOG41101XN,-;ENOG410IEXU,-	GO:0030054,cellular_component,cell junction;GO:0008150,biological_process,biological_process;GO:0005923,cellular_component,bicellular tight junction;GO:0016020,cellular_component,membrane;GO:0005886,cellular_component,plasma membrane;GO:0005198,molecular_function,structural molecule activity;GO:0016021,cellular_component,integral component of membrane	K06087,ko04514,Cell adhesion molecules (CAMs);K06087,ko04670,Leukocyte transendothelial migration;K06087,ko04530,Tight junction;K06087,ko05160,Hepatitis C
best4	0.426494	0.862551	1.5046	1.69014	-1.20679	1.58141	18.5528	0.00151774	0.00487383	E9QIB2,Bestrophin homolog	-	PF01062,Bestrophin, RFP-TM, chloride channel	IPR000615,Bestrophin;IPR021134,Bestrophin/UPF0187	KOG3547,Bestrophin (Best vitelliform macular dystrophy-associated protein);ENOG410XS3J,-	GO:1902476,biological_process,chloride transmembrane transport;GO:0006821,biological_process,chloride transport;GO:0034707,cellular_component,chloride channel complex;GO:0005254,molecular_function,chloride channel activity;GO:0006811,biological_process,ion transport;GO:0005886,cellular_component,plasma membrane;GO:0016020,cellular_component,membrane;GO:0016021,cellular_component,integral componen…	-
elovl8a	0.290901	0.353764	0.847064	1.37179	-1.67664	-0.11047	21.0977	0.000628883	0.00233584	F1QG35,Elongation of very long chain fatty acids protein	-	PF01151,NS1/SUR4 family	IPR030457,ELO family, conserved site;IPR002076,ELO family	ENOG410XRWT,-;KOG3071,Fatty acyl-CoA elongase/Polyunsaturated fatty acid specific elongation enzyme	GO:0006631,biological_process,fatty acid metabolic process;GO:0006629,biological_process,lipid metabolic process;GO:0030148,biological_process,sphingolipid biosynthetic process;GO:0102338,molecular_function,3-oxo-lignoceronyl-CoA synthase activity;GO:0102337,molecular_function,3-oxo-cerotoyl-CoA synthase activity;GO:0034625,biological_process,fatty acid elongation, monounsaturated fatty acid;GO:0…	-
urod	10.348	10.3532	26.0758	22.5578	-1.13317	4.59928	156.122	3.30806e-08	8.29881e-07	Q32PL0,Uroporphyrinogen decarboxylase	-	PF01208,Uroporphyrinogen decarboxylase (URO-D)	IPR038071,UROD/MetE-like superfamily;IPR000257,Uroporphyrinogen decarboxylase (URO-D);IPR006361,Uroporphyrinogen decarboxylase HemE	COG0407,Uroporphyrinogen-III decarboxylase;KOG2872,Uroporphyrinogen decarboxylase	GO:0006782,biological_process,protoporphyrinogen IX biosynthetic process;GO:0006779,biological_process,porphyrin-containing compound biosynthetic process;GO:0004853,molecular_function,uroporphyrinogen decarboxylase activity;GO:0016829,molecular_function,lyase activity;GO:0016831,molecular_function,carboxy-lyase activity	-
cdh12a	0.897268	1.0851	0.224401	0.289772	2.04243	0.959955	60.3074	5.30517e-06	4.58222e-05	B0V236,Cadherin 12, type 2a	NP_001153302.1,cadherin-12 precursor	PF00028,Cadherin domain;PF01049,Cadherin cytoplasmic region	IPR020894,Cadherin conserved site;IPR002126,Cadherin;IPR015919,Cadherin-like;IPR000233,Cadherin, cytoplasmic domain;IPR027397,Catenin binding domain superfamily	ENOG410XQHI,-;KOG3594,FOG: Cadherin repeats	GO:0007155,biological_process,cell adhesion;GO:0007156,biological_process,homophilic cell adhesion via plasma membrane adhesion molecules;GO:0005509,molecular_function,calcium ion binding;GO:0005886,cellular_component,plasma membrane;GO:0016020,cellular_component,membrane;GO:0016021,cellular_component,integral component of membrane	-
cahz	8.48594	8.77858	4.05092	3.12636	1.36455	3.25715	103.649	3.12601e-07	4.63558e-06	Q3Y545,Carbonic anhydrase	-	PF00194,ukaryotic-type carbonic anhydrase	IPR023561,Carbonic anhydrase, alpha-class;IPR036398,Alpha carbonic anhydrase superfamily;IPR018338,Carbonic anhydrase, alpha-class, conserved site;IPR001148,Alpha carbonic anhydrase	-	GO:0008270,molecular_function,zinc ion binding;GO:0006730,biological_process,one-carbon metabolic process;GO:0004089,molecular_function,carbonate dehydratase activity;GO:0046872,molecular_function,metal ion binding	-
dlgap1a	1.04036	0.964753	0.430209	0.568999	1.10295	2.0258	35.554	6.7686e-05	0.000367404	T1ECU0,Discs, large	-	PF03359,uanylate-kinase-associated protein (GKAP) protein	IPR005026,SAPAP family	ENOG4111JKV,-;KOG3971,SAP-90/PSD-95 associated protein-related protein (Vulcan)	GO:0023052,biological_process,signaling	-
ptf1a	2.03509	1.87229	0.923073	0.624369	1.43198	0.75481	26.802	0.000235497	0.0010338	A0A1S3LZ40,pancreas transcription factor 1 subunit alpha	XP_013995954.1,pancreas transcription factor 1 subunit alpha	-	IPR011598,Myc-type, basic helix-loop-helix (bHLH) domain;IPR036638,Helix-loop-helix DNA-binding domain superfamily	-	GO:0046983,molecular_function,protein dimerization activity	-
dkey-188g12.1	0.395984	0.32062	0.125101	0.132973	1.56929	0.790329	35.2138	7.07216e-05	0.000381045	E9QBJ2,Si:dkey-188g12.1	-	PF15821,omain of unknown function (DUF4709)	IPR031651,Domain of unknown function DUF4709	ENOG410J044,-;ENOG4111YWY,-	-	-
kcnb2	0.222927	0.273887	0.490254	0.642493	-1.08807	1.04103	18.7843	0.000986707	0.00340074	B0V2U3,Potassium voltage-gated channel, Shab-related subfamily, member 2	XP_005163503.1,-;XP_683673.2,potassium voltage-gated channel subfamily B member 2	PF02214,BTB/POZ domain;PF00520,Ion transport protein;PF03521,Kv2 voltage-gated K+ channel	IPR003131,Potassium channel tetramerisation-type BTB domain;IPR000210,BTB/POZ domain;IPR011333,SKP1/BTB/POZ domain superfamily;IPR003968,Potassium channel, voltage dependent, Kv;IPR027359,Voltage-dependent channel domain superfamily;IPR005821,Ion transport domain;IPR003973,Potassium channel, voltage dependent, Kv2;IPR028325,Voltage-gated potassium channel	KOG3713,Voltage-gated K+ channel KCNB/KCNC;COG1226,Kef-type K+ transport systems, predicted NAD-binding component	GO:0005216,molecular_function,ion channel activity;GO:0005267,molecular_function,potassium channel activity;GO:0055085,biological_process,transmembrane transport;GO:0008076,cellular_component,voltage-gated potassium channel complex;GO:0005249,molecular_function,voltage-gated potassium channel activity;GO:0051260,biological_process,protein homooligomerization;GO:0006811,biological_process,ion tran…	-
crispld1b	0.799227	1.0944	0.115083	0.250208	2.46799	0.555418	47.0233	1.96042e-05	0.000133356	E7F9U0,Cysteine-rich secretory protein LCCL domain-containing 1b	XP_009296842.1,cysteine-rich secretory protein LCCL domain-containing 1 isoform X1	PF03815,LCCL domain;PF00188,Cysteine-rich secretory protein family	IPR001283,Cysteine-rich secretory protein, allergen V5/Tpx-1-related;IPR004043,LCCL domain;IPR018244,Allergen V5/Tpx-1-related, conserved site;IPR014044,CAP domain;IPR036609,LCCL domain superfamily;IPR035940,CAP superfamily	KOG3017,Defense-related protein containing SCP domain;COG2340,Uncharacterized protein with SCP/PR1 domains	GO:0008150,biological_process,biological_process;GO:0005576,cellular_component,extracellular region;GO:0003674,molecular_function,molecular_function	-
ankrd33bb	0.0452469	0.0602878	0.4059	0.458101	-2.91849	0.145462	71.9128	2.15828e-06	2.20395e-05	A0A286YAQ4,Ankyrin repeat domain 33Bb	XP_005163509.1,ankyrin repeat domain-containing protein 33B	-	IPR020683,Ankyrin repeat-containing domain;IPR002110,Ankyrin repeat;IPR036770,Ankyrin repeat-containing domain superfamily	-	-	-
rp1	0.129849	0.105273	0.329628	0.211486	-1.10284	0.731457	13.9812	0.00285811	0.00820837	A0A2D0RCV9,oxygen-regulated protein 1	XP_017328376.1,oxygen-regulated protein 1;XP_017328377.1,-;XP_017328378.1,-	-	IPR003533,Doublecortin domain;IPR036572,Doublecortin domain superfamily;IPR033013,Oxygen-regulated protein 1	-	GO:0035556,biological_process,intracellular signal transduction;GO:0005622,cellular_component,intracellular;GO:0001750,cellular_component,photoreceptor outer segment;GO:0042461,biological_process,photoreceptor cell development;GO:0008017,molecular_function,microtubule binding;GO:0007601,biological_process,visual perception	-
rgs20	0.757762	1.12781	0.373769	0.560597	1.11067	0.872496	14.3866	0.0026072	0.0076076	Q6DH47,Regulator of G-protein signaling 20	XP_005163485.1,-;NP_001002431.1,regulator of G-protein signaling 20	PF00615,Regulator of G protein signaling domain	IPR036305,RGS domain superfamily;IPR016137,RGS domain	-	-	-
myom1a	74.8421	79.4645	33.204	39.8843	1.1762	8.44322	187.878	6.63963e-08	1.38658e-06	E7EYD0,Myomesin 1a	XP_005163494.1,-;NP_001154812.1,myomesin 1a	PF00041,ibronectin type III domain;PF07679,Immunoglobulin I-set domain	IPR003961,Fibronectin type III;IPR007110,Immunoglobulin-like domain;IPR036116,Fibronectin type III superfamily;IPR036179,Immunoglobulin-like domain superfamily;IPR013783,Immunoglobulin-like fold;IPR003599,Immunoglobulin subtype;IPR003598,Immunoglobulin subtype 2;IPR013098,Immunoglobulin I-set	ENOG410ZSRR,-;ENOG410IJ5G,-	GO:0005575,cellular_component,cellular_component;GO:0008150,biological_process,biological_process;GO:0003674,molecular_function,molecular_function	-
adcyap1b	4.35337	3.61794	1.14388	1.3445	1.77806	3.12508	151.959	3.89319e-08	9.39567e-07	Q98TU3,Adcyap1b protein	NP_999880.1,pituitary adenylate cyclase-activating polypeptide isoform 1	PF00123,Peptide hormone	IPR000532,Glucagon/GIP/secretin/VIP	ENOG4111FZG,-;ENOG410IWIZ,-	GO:0007420,biological_process,brain development;GO:0043010,biological_process,camera-type eye development;GO:0010469,biological_process,regulation of signaling receptor activity;GO:0005576,cellular_component,extracellular region;GO:0005179,molecular_function,hormone activity	-
cacnb2b	0.403083	0.330344	0.688433	0.961851	-1.06986	0.148211	11.3648	0.00560733	0.0144592	B2XY80,Calcium channel beta subunit 2.2_tv1	NP_001075217.2,calcium channel, voltage-dependent, beta 2b isoform 1	PF00625,uanylate kinase	IPR027417,P-loop containing nucleoside triphosphate hydrolase;IPR020394,Uncharacterised protein family, FAM23-like, transmembrane;IPR036028,SH3-like domain superfamily;IPR000584,Voltage-dependent calcium channel, L-type, beta subunit;IPR001452,SH3 domain;IPR008145,Guanylate kinase/L-type calcium channel beta subunit	ENOG410XRDI,-;KOG3812,L-type voltage-dependent Ca2+ channel, beta subunit	GO:0005245,molecular_function,voltage-gated calcium channel activity;GO:0005891,cellular_component,voltage-gated calcium channel complex;GO:0016020,cellular_component,membrane;GO:0016021,cellular_component,integral component of membrane;GO:0070588,biological_process,calcium ion transmembrane transport	-
mrc1b	0.491578	0.446015	0.0561552	0.103896	2.64427	0.820843	72.0101	2.14323e-06	2.19028e-05	F1QYF2,Mannose receptor, C type 1b	-	PF00040,ibronectin type II domain;PF00059,Lectin C-type domain	IPR016187,C-type lectin fold;IPR000562,Fibronectin type II domain;IPR018378,C-type lectin, conserved site;IPR016186,C-type lectin-like/link domain superfamily;IPR013806,Kringle-like fold;IPR035992,Ricin B-like lectins;IPR000772,Ricin B, lectin domain;IPR001304,C-type lectin-like;IPR036943,Fibronectin type II domain superfamily	ENOG410XPJ1,-;KOG4297,C-type lectin	GO:0005887,cellular_component,integral component of plasma membrane;GO:0004888,molecular_function,transmembrane signaling receptor activity;GO:0016021,cellular_component,integral component of membrane;GO:0007165,biological_process,signal transduction;GO:0016020,cellular_component,membrane	-
ch211-106h4.9	1.72467	1.75429	0.328749	0.414411	2.32406	2.15371	167.517	2.23287e-08	6.27273e-07	F1R8E9,Si:ch211-106h4.9	-	PF02318,YVE-type zinc finger;PF04698,Rab effector MyRIP/melanophilin C-terminus	IPR011011,Zinc finger, FYVE/PHD-type;IPR006788,Rab effector MyRIP/Melanophilin;IPR013083,Zinc finger, RING/FYVE/PHD-type	ENOG410IHBX,-;ENOG41126RD,-	GO:0030050,biological_process,vesicle transport along actin filament;GO:0017137,molecular_function,Rab GTPase binding;GO:0046872,molecular_function,metal ion binding;GO:0030864,cellular_component,cortical actin cytoskeleton;GO:0003779,molecular_function,actin binding;GO:0017022,molecular_function,myosin binding	-
and2	17.3565	19.5378	0.417506	0.619908	5.24883	4.2964	1255.89	2.63855e-13	2.47433e-10	A9JRX1,Zgc:175106 protein	NP_001104660.1,actinodin2 precursor	-	-	ENOG410YJMD,-;ENOG410JCZS,-	GO:0033333,biological_process,fin development;GO:0051216,biological_process,cartilage development	-
retreg1	0.716224	0.633646	1.41333	1.68157	-1.09763	1.16976	22.6456	0.000473799	0.00185056	A0A0R4ISM0,Reticulophagy regulator 1	XP_001343062.1,reticulophagy receptor FAM134B isoform X1	-	IPR033358,Reticulophagy receptor 1	-	GO:0030176,cellular_component,integral component of endoplasmic reticulum membrane;GO:0061709,biological_process,reticulophagy;GO:0016021,cellular_component,integral component of membrane;GO:0016020,cellular_component,membrane	-
amph	5.00692	4.77638	2.35199	2.45429	1.12408	4.26079	157.146	3.18978e-08	8.06373e-07	F1QK94,Amphiphysin	-	PF14604,Variant SH3 domain;PF03114,BAR domain	IPR003017,Amphiphysin, isoform 1;IPR004148,BAR domain;IPR036028,SH3-like domain superfamily;IPR001452,SH3 domain;IPR027267,AH/BAR domain superfamily;IPR003005,Amphiphysin;IPR035470,Amphiphysin I, SH3 domain	KOG3771,Amphiphysin;ENOG410ZBW1,-	GO:0005737,cellular_component,cytoplasm	-
bfsp2	5.97152	5.78541	0.511419	0.558803	3.55352	2.7798	521.064	3.33051e-11	7.36942e-09	A0A286YA92,Beaded filament structural protein 2, phakinin	XP_009296890.1,phakinin isoform X1	-	IPR001664,Intermediate filament protein;IPR002957,Keratin, type I;IPR027694,Phakinin	-	GO:0005882,cellular_component,intermediate filament;GO:0045104,biological_process,intermediate filament cytoskeleton organization;GO:0005198,molecular_function,structural molecule activity	-
136930	11.6993	11.4168	0	0.084941	8.1461	3.35816	563.196	4.37518e-09	1.77285e-07	B0V1K4,Zgc:136930	-	PF00038,Intermediate filament protein	IPR018039,Intermediate filament protein, conserved site;IPR001664,Intermediate filament protein	ENOG410IKRP,-;ENOG410XYTN,-	GO:0005882,cellular_component,intermediate filament;GO:0008150,biological_process,biological_process;GO:0005198,molecular_function,structural molecule activity	-
klf17	2.56788	1.82096	6.69913	5.43242	-1.36856	2.72235	57.1841	1.12725e-05	8.43422e-05	Q9DFS2,Biklf	NP_571798.1,Kruppel-like factor 17	PF00096,Zinc finger, C2H2 type	IPR013087,Zinc finger C2H2-type;IPR036236,Zinc finger C2H2 superfamily	KOG1721,FOG: Zn-finger;COG5048,FOG: Zn-finger	GO:0030097,biological_process,hemopoiesis;GO:0003677,molecular_function,DNA binding;GO:0003676,molecular_function,nucleic acid binding;GO:0045893,biological_process,positive regulation of transcription, DNA-templated;GO:0005634,cellular_component,nucleus;GO:0010629,biological_process,negative regulation of gene expression;GO:0030218,biological_process,erythrocyte differentiation;GO:0030099,biolog…	K17846,ko04550,Signaling pathways regulating pluripotency of stem cells
113531	1.59661	2.27931	0.987531	1.07617	1.00688	0.777797	13.7809	0.0030013	0.00856341	A8WHY5,Zgc:113531	-	PF00093,von Willebrand factor type C domain	IPR001007,VWFC domain	ENOG410IK6F,-;ENOG410YDUI,-	GO:0005575,cellular_component,cellular_component	-
b4galt2	1.61291	1.89214	0.864438	0.82723	1.14908	2.45985	57.7757	6.58211e-06	5.44857e-05	A8WHZ0,UDP-Gal:betaGlcNAc beta 1,4- galactosyltransferase, polypeptide 2	XP_005163530.1,-;NP_001121857.1,beta-1,4-galactosyltransferase 2	PF02709,N-terminal domain of galactosyltransferase;PF13733,N-terminal region of glycosyl transferase group 7	IPR027995,Galactosyltransferase, N-terminal;IPR027791,Galactosyltransferase, C-terminal;IPR029044,Nucleotide-diphospho-sugar transferases;IPR003859,Beta-1,4-galactosyltransferase	ENOG410ZYYA,-;KOG3916,UDP-Gal:glucosylceramide beta-1,4-galactosyltransferase	GO:0005975,biological_process,carbohydrate metabolic process;GO:0016757,molecular_function,transferase activity, transferring glycosyl groups;GO:0016021,cellular_component,integral component of membrane;GO:0016020,cellular_component,membrane	K07967,ko00514,Other types of O-glycan biosynthesis;K07967,ko00533,Glycosaminoglycan biosynthesis - keratan sulfate;K07967,ko00510,N-Glycan biosynthesis;K07967,ko00601,Glycosphingolipid biosynthesis - lacto and neolacto series;K07967,ko00513,Various types of N-glycan biosynthesis;K07967,ko00052,Galactose metabolism
astn1	0.985649	1.1241	0.402425	0.37853	1.53114	1.85156	71.1066	2.28777e-06	2.31041e-05	F1Q5X4,Astrotactin 1	XP_017207386.1,astrotactin-1 isoform X3	-	IPR003961,Fibronectin type III;IPR036116,Fibronectin type III superfamily;IPR026995,Astrotactin;IPR013783,Immunoglobulin-like fold;IPR000742,EGF-like domain;IPR020864,Membrane attack complex component/perforin (MACPF) domain	ENOG4110VB2,-;ENOG410IHIU,-	GO:0016021,cellular_component,integral component of membrane;GO:0016020,cellular_component,membrane	-
pappa2	0.588743	0.589205	0.260006	0.204835	1.43849	1.49342	47.4129	1.7445e-05	0.000121523	E9QCK7,Papp-a2	XP_695417.4,pappalysin-2 isoform X1	PF13385,Concanavalin A-like lectin/glucanases superfamily;PF13948,omain of unknown function (DUF4215);PF00084,Sushi repeat (SCR repeat);PF05572,Pregnancy-associated plasma protein-A	IPR026918,Pappalysin-2;IPR008754,Peptidase M43, pregnancy-associated plasma-A;IPR000800,Notch domain;IPR035976,Sushi/SCR/CCP superfamily;IPR000436,Sushi/SCR/CCP domain;IPR013320,Concanavalin A-like lectin/glucanase domain superfamily;IPR006558,LamG-like jellyroll fold;IPR011936,Myxococcus cysteine-rich repeat	ENOG410IF4C,-;ENOG410Y5CU,-	GO:0006508,biological_process,proteolysis;GO:0008237,molecular_function,metallopeptidase activity;GO:0001525,biological_process,angiogenesis;GO:0008233,molecular_function,peptidase activity;GO:0030903,biological_process,notochord development;GO:0051216,biological_process,cartilage development;GO:0008270,molecular_function,zinc ion binding;GO:0008593,biological_process,regulation of Notch signalin…	-
tnw	119.927	124.294	27.3828	30.0384	2.18695	8.216	1012.4	6.75392e-13	4.55145e-10	A0A0R4ITL5,Tenascin W	XP_005171321.1,tenascin-N isoform X1	PF00041,ibronectin type III domain;PF00147,ibrinogen beta and gamma chains, C-terminal globular domain	IPR020837,Fibrinogen, conserved site;IPR003961,Fibronectin type III;IPR033078,Tenascin-C;IPR036116,Fibronectin type III superfamily;IPR002181,Fibrinogen, alpha/beta/gamma chain, C-terminal globular domain;IPR013783,Immunoglobulin-like fold;IPR000742,EGF-like domain;IPR013032,EGF-like, conserved site;IPR036056,Fibrinogen-like, C-terminal	-	GO:0042127,biological_process,regulation of cell proliferation;GO:0031012,cellular_component,extracellular matrix;GO:0007155,biological_process,cell adhesion	-
nmnat2	1.30219	1.32355	0.509726	0.607675	1.32903	0.637394	24.8435	0.000324021	0.00135104	Z4YHK7,Nicotinamide/nicotinic acid mononucleotide adenylyltransferase 2	-	PF01467,Cytidylyltransferase-like	IPR004821,Cytidyltransferase-like domain	COG1057,Nicotinic acid mononucleotide adenylyltransferase;KOG3199,Nicotinamide mononucleotide adenylyl transferase	GO:0003824,molecular_function,catalytic activity;GO:0009058,biological_process,biosynthetic process	-
map1sb	0.364596	0.299007	0.0664619	0.138832	1.78752	0.24843	25.0114	0.000318295	0.0013297	B0S6B4,Microtubule-associated protein 1Sb	XP_005171384.1,microtubule-associated protein 1S	-	IPR027322,Microtubule-associated protein 1S;IPR026074,Microtubule associated protein 1	ENOG410XRYM,-;KOG3592,Microtubule-associated proteins	GO:0051015,molecular_function,actin filament binding;GO:0005874,cellular_component,microtubule;GO:0006915,biological_process,apoptotic process;GO:0000226,biological_process,microtubule cytoskeleton organization;GO:0008017,molecular_function,microtubule binding	-
gadd45bb	1.15033	1.0787	2.45536	2.62962	-1.09006	1.14337	23.5437	0.000404459	0.00162452	Q5NU21,Gadd45b1 protein	NP_001012386.1,growth arrest and DNA-damage-inducible, beta b	PF01248,Ribosomal protein L7Ae/L30e/S12e/Gadd45 family	IPR029064,50S ribosomal protein L30e-like;IPR004038,Ribosomal protein L7Ae/L30e/S12e/Gadd45;IPR024824,Growth arrest and DNA damage-inducible protein GADD45	ENOG410IH6M,-;ENOG4111K8B,-	GO:0000185,biological_process,activation of MAPKKK activity;GO:0001756,biological_process,somitogenesis;GO:0005737,cellular_component,cytoplasm;GO:0051726,biological_process,regulation of cell cycle;GO:0006950,biological_process,response to stress;GO:0005634,cellular_component,nucleus	K04402,ko04210,Apoptosis;K04402,ko04010,MAPK signaling pathway;K04402,ko04110,Cell cycle;K04402,ko04068,FoxO signaling pathway;K04402,ko04115,p53 signaling pathway
diras1b	0.292433	0.265064	0.0935743	0.113929	1.51928	-0.178581	21.2634	0.000609694	0.00227925	B8A547,DIRAS family, GTP-binding RAS-like 1b	XP_005171364.1,-;NP_001119893.1,DIRAS family, GTP-binding RAS-like 1;XP_005171363.1,-	PF00071,Ras family	IPR020849,Small GTPase superfamily, Ras type;IPR001806,Small GTPase superfamily;IPR005225,Small GTP-binding protein domain;IPR027417,P-loop containing nucleoside triphosphate hydrolase	COG1100,GTPase SAR1 and related small G proteins;KOG0395,Ras-related GTPase	GO:0048666,biological_process,neuron development;GO:0005525,molecular_function,GTP binding;GO:0061551,biological_process,trigeminal ganglion development;GO:0016020,cellular_component,membrane;GO:0003924,molecular_function,GTPase activity;GO:0000166,molecular_function,nucleotide binding;GO:0007165,biological_process,signal transduction	-
slc1a8b	0.346736	0.534824	2.26568	3.08133	-2.49482	1.39537	86.6632	8.39479e-07	1.02428e-05	D7RVS7,Amino acid transporter	NP_001177745.1,solute carrier family 1 (glutamate transporter), member 8b	PF00375,Sodium:dicarboxylate symporter family	IPR001991,Sodium:dicarboxylate symporter;IPR018107,Sodium:dicarboxylate symporter, conserved site;IPR036458,Sodium:dicarboxylate symporter superfamily	KOG3787,Glutamate/aspartate and neutral amino acid transporters;COG1301,Na+/H+-dicarboxylate symporters	GO:0055085,biological_process,transmembrane transport;GO:0015293,molecular_function,symporter activity;GO:0016021,cellular_component,integral component of membrane;GO:0016020,cellular_component,membrane	-
apoda.1	1.2369	1.26774	0.335659	0.340561	1.97819	-0.460273	30.2635	0.000139316	0.000668344	F1R0I2,Apolipoprotein Da, duplicate 1	NP_001070050.2,apolipoprotein D-like precursor	PF08212,Lipocalin-like domain	IPR012674,Calycin;IPR022271,Lipocalin, ApoD type;IPR000566,Lipocalin/cytosolic fatty-acid binding domain;IPR026222,Apolipoprotein D, vertebrates;IPR022272,Lipocalin family conserved site;IPR002969,Apolipoprotein D	COG3040,Bacterial lipocalin;KOG4824,Apolipoprotein D/Lipocalin	GO:0006869,biological_process,lipid transport;GO:0008289,molecular_function,lipid binding;GO:0007568,biological_process,aging	-
dkeyp-66d1.7	2.6816	2.99218	0.590294	0.409784	2.59738	1.18648	101.928	3.42101e-07	4.95367e-06	X1WCE8,Si:dkeyp-66d1.7	XP_690393.1,myeloid-associated differentiation marker homolog	PF01284,Membrane-associating domain	IPR008253,Marvel domain	KOG4788,Members of chemokine-like factor super family and related proteins;ENOG4111IAF,-	GO:0016021,cellular_component,integral component of membrane;GO:0016020,cellular_component,membrane	-
ltb4r2b	0.369969	0.58685	1.46057	2.18607	-1.82632	1.18675	39.608	4.60303e-05	0.000267003	E7F4K9,Leukotriene B4 receptor 2b	NP_001295899.2,leukotriene B4 receptor 2b	PF00001,7 transmembrane receptor (rhodopsin family)	IPR003981,Leukotriene B4 receptor;IPR017452,GPCR, rhodopsin-like, 7TM;IPR000276,G protein-coupled receptor, rhodopsin-like	ENOG410XRW9,-;KOG3656,FOG: 7 transmembrane receptor	GO:0009986,cellular_component,cell surface;GO:0016020,cellular_component,membrane;GO:0008528,molecular_function,G-protein coupled peptide receptor activity;GO:0005887,cellular_component,integral component of plasma membrane;GO:0007218,biological_process,neuropeptide signaling pathway;GO:0016021,cellular_component,integral component of membrane;GO:0007186,biological_process,G-protein coupled recep…	-
tep1	5.18765	4.24089	14.0811	12.7201	-1.40776	6.20732	194.508	2.58007e-07	3.97569e-06	E7F3E6,Telomerase-associated protein 1	XP_009296950.2,telomerase protein component 1	PF00400,WD domain, G-beta repeat;PF05729,NACHT domain;PF05731,TROVE domain;PF13271,omain of unknown function (DUF4062)	IPR011047,Quinoprotein alcohol dehydrogenase-like superfamily;IPR001680,WD40 repeat;IPR008858,TROVE domain;IPR025139,Domain of unknown function DUF4062;IPR027417,P-loop containing nucleoside triphosphate hydrolase;IPR036322,WD40-repeat-containing domain superfamily;IPR015943,WD40/YVTN repeat-like-containing domain superfamily;IPR019775,WD40 repeat, conserved site;IPR037214,TROVE domain superfamil…	ENOG410ZWBB,-;ENOG410IMFI,-	GO:0003723,molecular_function,RNA binding	-
pcp4l1	1.48353	1.02112	0.453939	0.460569	1.54827	0.443907	25.753	0.000278792	0.00119146	Q7T133,Novel protein	NP_001154960.1,Purkinje cell protein 4 like 1	-	IPR033234,Purkinje cell protein 4-like protein 1;IPR000048,IQ motif, EF-hand binding site	ENOG410Z4EX,-;ENOG410J2B1,-	GO:0030529,,	-
casq1a	18.5449	21.3305	2.34855	3.84735	2.78398	6.13692	84.7842	0.00278315	0.00803409	Q7T138,Calsequestrin	-	PF01216,Calsequestrin	IPR001393,Calsequestrin;IPR036249,Thioredoxin-like superfamily	ENOG410IGY5,-;ENOG4111R2M,-	GO:0030018,cellular_component,Z disc;GO:0030529,,;GO:0005509,molecular_function,calcium ion binding	-
slc7a8b	0.173958	0.196059	0.604466	0.552433	-1.54233	0.773523	35.6386	6.69552e-05	0.000364542	F1QYD9,Solute carrier family 7	XP_001346314.3,large neutral amino acids transporter small subunit 2	PF13520,Amino acid permease	IPR002293,Amino acid/polyamine transporter I;IPR004760,L-type amino acid transporter	COG0531,Amino acid transporters;KOG1287,Amino acid transporters	GO:0022857,molecular_function,transmembrane transporter activity;GO:0015175,molecular_function,neutral amino acid transmembrane transporter activity;GO:0055085,biological_process,transmembrane transport;GO:0015804,biological_process,neutral amino acid transport;GO:1902475,biological_process,L-alpha-amino acid transmembrane transport;GO:0006865,biological_process,amino acid transport;GO:0015179,mo…	K13781,ko04974,Protein digestion and absorption
LOC100007192	1.04895	1.027	0.209635	0.262018	2.23611	3.13292	261.06	1.8131e-09	9.91814e-08	A0A2D0RBL9,cadherin-2A-like isoform X1	XP_017327541.1,-;XP_017327540.1,-;XP_017327539.1,cadherin-2A-like isoform X1;XP_017327542.1,-	-	IPR020894,Cadherin conserved site;IPR002126,Cadherin;IPR015919,Cadherin-like;IPR000233,Cadherin, cytoplasmic domain;IPR027397,Catenin binding domain superfamily	-	GO:0007155,biological_process,cell adhesion;GO:0007156,biological_process,homophilic cell adhesion via plasma membrane adhesion molecules;GO:0005509,molecular_function,calcium ion binding;GO:0005886,cellular_component,plasma membrane;GO:0016020,cellular_component,membrane;GO:0016021,cellular_component,integral component of membrane	-
rem2	0.503746	0.504015	0.143212	0.264189	1.40275	0.215942	17.6721	0.0012413	0.0041063	B0R168,RAS	NP_001116518.1,GTP-binding protein REM 2	PF00071,Ras family	IPR020849,Small GTPase superfamily, Ras type;IPR001806,Small GTPase superfamily;IPR027417,P-loop containing nucleoside triphosphate hydrolase	COG1100,GTPase SAR1 and related small G proteins;KOG0395,Ras-related GTPase	GO:0005525,molecular_function,GTP binding;GO:0065009,biological_process,regulation of molecular function;GO:0071542,biological_process,dopaminergic neuron differentiation;GO:0005246,molecular_function,calcium channel regulator activity;GO:0016020,cellular_component,membrane;GO:0003924,molecular_function,GTPase activity;GO:0007165,biological_process,signal transduction	-
136870	0.504058	0.627877	1.64374	1.22049	-1.2382	1.45556	29.6016	0.000153481	0.000725169	Q29RA9,Zgc:136870	NP_001034922.1,uncharacterized protein LOC664693	PF04548,AIG1 family	IPR006703,AIG1-type guanine nucleotide-binding (G) domain;IPR027417,P-loop containing nucleoside triphosphate hydrolase	ENOG410KI2H,-;ENOG4110QPH,-	GO:0005525,molecular_function,GTP binding;GO:0005575,cellular_component,cellular_component;GO:0008150,biological_process,biological_process	-
cavin4a	117.349	130.987	24.44	33.5328	2.19669	6.66068	178.144	4.57737e-05	0.000265985	F1R972,Caveolae-associated protein 4a	-	PF15237,PTRF/SDPR family	IPR026752,Cavin family	ENOG411021K,-;ENOG410IGHQ,-	-	-
slco5a1a	2.13791	2.00823	0.799328	0.939054	1.3523	2.71121	88.3095	7.3594e-07	9.20094e-06	E7EYQ1,Solute carrier organic anion transporter family member	XP_017207576.1,-	PF07648,Kazal-type serine protease inhibitor domain;PF03137,Organic Anion Transporter Polypeptide (OATP) family	IPR036259,MFS transporter superfamily;IPR004156,Organic anion transporter polypeptide;IPR002350,Kazal domain;IPR036058,Kazal domain superfamily	ENOG410XRSF,-;KOG3626,Organic anion transporter	GO:0015347,molecular_function,sodium-independent organic anion transmembrane transporter activity;GO:0055085,biological_process,transmembrane transport;GO:0005887,cellular_component,integral component of plasma membrane;GO:0006811,biological_process,ion transport;GO:0005886,cellular_component,plasma membrane;GO:0016020,cellular_component,membrane;GO:0005215,molecular_function,transporter activity…	-
basp1	14.2957	12.7619	3.51159	3.76121	1.99426	4.68048	454.423	7.39337e-11	1.12866e-08	-	-	-	-	-	-	-
adcy8	0.540734	0.529128	0.268679	0.284286	1.04962	1.14891	22.3417	0.000500355	0.00193433	B7UCF8,Adenylate cyclase type 8	NP_001137224.1,adenylate cyclase type 8	PF00211,Adenylate and Guanylate cyclase catalytic domain;PF16214,Adenylyl cyclase N-terminal extracellular and transmembrane region;PF06327,omain of Unknown Function (DUF1053)	IPR009398,Adenylate cyclase, conserved domain;IPR032628,Adenylate cyclase, N-terminal;IPR029787,Nucleotide cyclase;IPR001054,Adenylyl cyclase class-3/4/guanylyl cyclase;IPR030672,Adenylate cyclase;IPR018297,Adenylyl cyclase class-4/guanylyl cyclase, conserved site	COG2114,Adenylate cyclase, family 3 (some proteins contain HAMP domain);KOG3619,Adenylate/guanylate cyclase	GO:0005622,cellular_component,intracellular;GO:0009190,biological_process,cyclic nucleotide biosynthetic process;GO:0006171,biological_process,cAMP biosynthetic process;GO:0035556,biological_process,intracellular signal transduction;GO:0004016,molecular_function,adenylate cyclase activity;GO:0046872,molecular_function,metal ion binding;GO:0016199,biological_process,axon midline choice point recog…	K08048,ko04723,Retrograde endocannabinoid signaling;K08048,ko04750,Inflammatory mediator regulation of TRP channels;K08048,ko04213,Longevity regulating pathway - multiple species;K08048,ko04020,Calcium signaling pathway;K08048,ko04015,Rap1 signaling pathway;K08048,ko00230,Purine metabolism;K08048,ko04912,GnRH signaling pathway;K08048,ko04611,Platelet activation;K08048,ko05200,Pathways in cancer;K…
oc90	8.11391	7.23033	24.7299	23.8715	-1.56409	6.67711	461.514	6.75632e-11	1.07729e-08	F1QH90,Otoconin 90	-	PF00068,Phospholipase A2	IPR001211,Phospholipase A2;IPR036444,Phospholipase A2 domain superfamily;IPR016090,Phospholipase A2 domain	ENOG411283D,-;KOG4087,Phospholipase A2	GO:0006644,biological_process,phospholipid metabolic process;GO:0004623,molecular_function,phospholipase A2 activity;GO:0005509,molecular_function,calcium ion binding;GO:0050482,biological_process,arachidonic acid secretion;GO:0048840,biological_process,otolith development;GO:0016042,biological_process,lipid catabolic process;GO:0005576,cellular_component,extracellular region	-
kcnq3	0.808916	0.822189	0.292892	0.351383	1.43824	2.58222	92.447	5.76984e-07	7.53485e-06	A0A2D0T6Q0,potassium voltage-gated channel subfamily KQT member 3	XP_017350571.1,potassium voltage-gated channel subfamily KQT member 3;XP_017350572.1,-	-	IPR013821,Potassium channel, voltage dependent, KCNQ, C-terminal;IPR003937,Potassium channel, voltage dependent, KCNQ;IPR020969,Ankyrin-G binding site;IPR003948,Potassium channel, voltage dependent, KCNQ3;IPR005821,Ion transport domain;IPR028325,Voltage-gated potassium channel	-	GO:0005216,molecular_function,ion channel activity;GO:0005267,molecular_function,potassium channel activity;GO:0055085,biological_process,transmembrane transport;GO:0005249,molecular_function,voltage-gated potassium channel activity;GO:0006811,biological_process,ion transport;GO:0071805,biological_process,potassium ion transmembrane transport;GO:0016020,cellular_component,membrane;GO:0008076,cell…	K04928,ko04725,Cholinergic synapse
itgb1b.2	6.88362	7.21999	3.61671	3.70375	1.04455	3.71733	108.108	2.49017e-07	3.8583e-06	Q19U09,Integrin beta	NP_998093.2,integrin, beta 1b.2 precursor	PF00362,Integrin beta chain VWA domain;PF17205,Integrin plexin domain;PF07974,-like domain	IPR027071,Integrin beta-1 subunit;IPR015812,Integrin beta subunit;IPR036465,von Willebrand factor A-like domain superfamily;IPR002369,Integrin beta subunit, VWA domain;IPR032695,Integrin domain superfamily;IPR013111,EGF-like domain, extracellular;IPR033760,Integrin beta N-terminal	ENOG410XP60,-;KOG1226,Integrin beta subunit (N-terminal portion of extracellular region)	GO:0008305,cellular_component,integrin complex;GO:0007155,biological_process,cell adhesion;GO:0007160,biological_process,cell-matrix adhesion;GO:0004872,-,-;GO:0016020,cellular_component,membrane;GO:0007229,biological_process,integrin-mediated signaling pathway;GO:0016021,cellular_component,integral component of membrane	K05719,ko04611,Platelet activation;K05719,ko05140,Leishmaniasis;K05719,ko05205,Proteoglycans in cancer;K05719,ko05133,Pertussis;K05719,ko04015,Rap1 signaling pathway;K05719,ko05100,Bacterial invasion of epithelial cells;K05719,ko04145,Phagosome;K05719,ko04810,Regulation of actin cytoskeleton;K05719,ko04512,ECM-receptor interaction;K05719,ko05145,Toxoplasmosis;K05719,ko05131,Shigellosis;K05719,ko0…
cadm3	26.6421	24.2635	9.78584	10.93	1.39604	6.25564	314.593	7.70401e-10	5.76299e-08	B0CLV6,Cell adhesion molecule 3	XP_005171448.1,cell adhesion molecule 3 isoform X3	PF13927,Immunoglobulin domain;PF08205,CD80-like C2-set immunoglobulin domain;PF07679,Immunoglobulin I-set domain	IPR007110,Immunoglobulin-like domain;IPR013162,CD80-like, immunoglobulin C2-set;IPR036179,Immunoglobulin-like domain superfamily;IPR003585,Neurexin/syndecan/glycophorin C;IPR003599,Immunoglobulin subtype;IPR003598,Immunoglobulin subtype 2;IPR013098,Immunoglobulin I-set;IPR013783,Immunoglobulin-like fold	ENOG411017U,-;ENOG410IFCE,-	GO:0005515,molecular_function,protein binding;GO:0016021,cellular_component,integral component of membrane;GO:0016020,cellular_component,membrane	-
pih1d3	0.326983	0.298232	0.700363	0.724525	-1.08824	0.632602	17.2257	0.00136464	0.00445375	Q6IVV7,PIH1 domain-containing 3	NP_001002309.1,protein PIH1D3	PF08190,pre-RNA processing PIH1/Nop17	IPR012981,PIH1 domain;IPR026697,PIH1 domain-containing protein 3	ENOG4111RQI,-;ENOG410IN3D,-	-	-
ece2a	1.70965	1.42602	3.50458	3.3986	-1.03939	1.41241	24.7273	0.000330394	0.00137296	B0V122,Endothelin-converting enzyme 2a	XP_009297068.1,-;XP_001341991.3,endothelin-converting enzyme 2	PF08241,Methyltransferase domain;PF13649,Methyltransferase domain;PF13847,Methyltransferase domain;PF01209,ubiE/COQ5 methyltransferase family	IPR013216,Methyltransferase type 11;IPR029063,S-adenosyl-L-methionine-dependent methyltransferase	KOG2352,Predicted spermine/spermidine synthase;ENOG410XNZZ,-	GO:0032259,biological_process,methylation;GO:0008168,molecular_function,methyltransferase activity;GO:0008152,biological_process,metabolic process	-
chrng	1.20632	1.33943	15.7906	12.3613	-3.36623	4.23783	612.906	5.92916e-11	9.97974e-09	E7F9V1,Cholinergic receptor, nicotinic, gamma	NP_001241879.1,acetylcholine receptor subunit gamma precursor	PF02932,Neurotransmitter-gated ion-channel transmembrane region;PF02931,Neurotransmitter-gated ion-channel ligand binding domain	IPR018000,Neurotransmitter-gated ion-channel, conserved site;IPR006029,Neurotransmitter-gated ion-channel transmembrane domain;IPR006201,Neurotransmitter-gated ion-channel;IPR006202,Neurotransmitter-gated ion-channel ligand-binding domain;IPR036719,Neurotransmitter-gated ion-channel transmembrane domain superfamily;IPR002394,Nicotinic acetylcholine receptor;IPR036734,Neurotransmitter-gated ion-ch…	ENOG410XQGR,-;KOG3645,Acetylcholine receptor	GO:0060078,biological_process,regulation of postsynaptic membrane potential;GO:0007271,biological_process,synaptic transmission, cholinergic;GO:0005892,cellular_component,acetylcholine-gated channel complex;GO:0005886,cellular_component,plasma membrane;GO:0005230,molecular_function,extracellular ligand-gated ion channel activity;GO:0045202,cellular_component,synapse;GO:0007274,biological_process,…	K04818,ko04080,Neuroactive ligand-receptor interaction
LOC100536708	0.398864	0.614607	2.01018	1.63163	-1.74169	1.31597	48.0176	1.64047e-05	0.00011533	A0A0G2KRM2,Phospholipid scramblase	XP_003197974.1,phospholipid scramblase 2-like	PF03803,Scramblase	IPR005552,Scramblase	-	GO:0017121,biological_process,phospholipid scrambling;GO:0017128,molecular_function,phospholipid scramblase activity;GO:0016020,cellular_component,membrane	-
LOC103910115	0.0816124	0.0748987	0.0264412	0.0298081	1.56868	-0.344634	21.0823	0.000630698	0.00234169	A0A1A8U8U5,Uncharacterized protein	-	PF03564,Protein of unknown function (DUF1759);PF00665,Integrase core domain;PF05380,Pao retrotransposon peptidase	IPR001584,Integrase, catalytic core;IPR005312,Protein of unknown function DUF1759;IPR001878,Zinc finger, CCHC-type;IPR008042,Retrotransposon, Pao;IPR036397,Ribonuclease H superfamily;IPR012337,Ribonuclease H-like superfamily	-	GO:0003676,molecular_function,nucleic acid binding;GO:0008270,molecular_function,zinc ion binding;GO:0015074,biological_process,DNA integration	-
ch211-66k16.27	0.167546	0.179391	2.76539	1.20655	-3.41064	1.63558	54.0868	0.000232176	0.00102265	E7EZ76,Si:ch211-66k16.27	XP_017207721.1,-;XP_003197976.1,apoptosis-associated speck-like protein containing a CARD;XP_003197978.1,-	PF00619,Caspase recruitment domain	IPR033516,CARD8/ASC/NALP1, CARD domain;IPR001315,CARD domain;IPR011029,Death-like domain superfamily	-	GO:0042981,biological_process,regulation of apoptotic process;GO:0045087,biological_process,innate immune response;GO:0006954,biological_process,inflammatory response	-
fndc7rs1	0.277924	0.345206	1.25111	1.12365	-1.83004	3.6676	221.956	4.57096e-09	1.83332e-07	A0A0R4IA36,Fibronectin type III domain-containing 7,-related sequence 4	-	-	IPR003961,Fibronectin type III;IPR036116,Fibronectin type III superfamily;IPR013783,Immunoglobulin-like fold;IPR037570,Mannose-binding protein	-	GO:0005537,molecular_function,mannose binding;GO:0001867,biological_process,complement activation, lectin pathway	-
ephb1	2.62096	2.38945	1.16079	1.15067	1.21456	3.09502	97.5097	4.33979e-07	5.98903e-06	F1QEJ3,EPH receptor B1	XP_017207747.1,ephrin type-B receptor 1	PF00041,ibronectin type III domain;PF14575,phrin type-A receptor 2 transmembrane domain;PF07647,SAM domain (Sterile alpha motif);PF07714,Protein tyrosine kinase	IPR013783,Immunoglobulin-like fold;IPR016257,Ephrin receptor type-A /type-B;IPR001245,Serine-threonine/tyrosine-protein kinase, catalytic domain;IPR013761,Sterile alpha motif/pointed domain superfamily;IPR001090,Ephrin receptor ligand binding domain;IPR036116,Fibronectin type III superfamily;IPR003961,Fibronectin type III;IPR020635,Tyrosine-protein kinase, catalytic domain;IPR008979,Galactose-bin…	COG0515,Serine/threonine protein kinase;KOG0196,Tyrosine kinase, EPH (ephrin) receptor family	GO:0016301,molecular_function,kinase activity;GO:0018108,biological_process,peptidyl-tyrosine phosphorylation;GO:0005003,molecular_function,ephrin receptor activity;GO:0005887,cellular_component,integral component of plasma membrane;GO:0048013,biological_process,ephrin receptor signaling pathway;GO:0016740,molecular_function,transferase activity;GO:0016310,biological_process,phosphorylation;GO:00…	K05110,ko04360,Axon guidance
fb63a08	0.101542	0.0697958	0.238816	0.219227	-1.31928	0.211609	18.0533	0.00114621	0.00384342	A0A2D0TAE7,MAM and LDL-receptor class A domain-containing protein 1-like isoform X1	XP_017351849.1,MAM and LDL-receptor class A domain-containing protein 1-like isoform X1;XP_017351851.1,-	-	IPR002919,Trypsin Inhibitor-like, cysteine rich domain;IPR036084,Serine protease inhibitor-like superfamily;IPR025615,TILa domain;IPR001846,von Willebrand factor, type D domain;IPR013320,Concanavalin A-like lectin/glucanase domain superfamily;IPR014853,Uncharacterised domain, cysteine-rich;IPR000998,MAM domain;IPR001007,VWFC domain	-	GO:0016020,cellular_component,membrane	-
scg2b	17.5043	16.8012	5.06134	5.73705	1.76631	4.89156	410.186	1.34065e-10	1.74844e-08	A0JMK6,Secretogranin II	NP_001071216.1,secretogranin-2 precursor	PF01271,ranin (chromogranin or secretogranin)	IPR001990,Chromogranin A/B/C	ENOG410IFXN,-;ENOG4111F4G,-	GO:0030141,cellular_component,secretory granule	-
ftr23	0.45713	0.396675	1.03446	0.989989	-1.14638	1.70432	36.8933	5.71282e-05	0.000320579	A0A0R4IKX5,FinTRIM family, member 23	XP_002660958.1,E3 ubiquitin/ISG15 ligase TRIM25	PF15227,zinc finger of C3HC4-type, RING;PF00643,B-box zinc finger;PF13765,SPRY-associated domain;PF00622,SPRY domain	IPR017907,Zinc finger, RING-type, conserved site;IPR003879,Butyrophylin-like, SPRY domain;IPR001870,B30.2/SPRY domain;IPR003877,SPRY domain;IPR001841,Zinc finger, RING-type;IPR013320,Concanavalin A-like lectin/glucanase domain superfamily;IPR013083,Zinc finger, RING/FYVE/PHD-type;IPR000315,B-box-type zinc finger;IPR006574,SPRY-associated	-	GO:0046872,molecular_function,metal ion binding;GO:0008270,molecular_function,zinc ion binding;GO:0005622,cellular_component,intracellular	-
pfkpb	0.720745	0.789214	0.361936	0.425344	1.03773	2.19792	40.0625	3.89516e-05	0.000234507	X1WDM7,ATP-dependent 6-phosphofructokinase	XP_689914.4,ATP-dependent 6-phosphofructokinase, platelet type isoform X6	PF00365,Phosphofructokinase	IPR022953,ATP-dependent 6-phosphofructokinase;IPR035966,Phosphofructokinase superfamily;IPR009161,ATP-dependent 6-phosphofructokinase, eukaryotic-type;IPR015912,Phosphofructokinase, conserved site;IPR000023,Phosphofructokinase domain	COG0205,6-phosphofructokinase;KOG2440,Pyrophosphate-dependent phosphofructo-1-kinase	GO:0016301,molecular_function,kinase activity;GO:0016310,biological_process,phosphorylation;GO:0006096,biological_process,glycolytic process;GO:0005737,cellular_component,cytoplasm;GO:0006002,biological_process,fructose 6-phosphate metabolic process;GO:0003824,molecular_function,catalytic activity;GO:0016740,molecular_function,transferase activity;GO:0046872,molecular_function,metal ion binding;G…	-
hes6	18.927	19.0858	9.71159	9.61961	1.07415	4.172	147.527	4.53137e-08	1.03884e-06	F1QMG5,Hes family bHLH transcription factor 6	-	PF00010,Helix-loop-helix DNA-binding domain;PF07527,Hairy Orange	IPR003650,Orange domain;IPR011598,Myc-type, basic helix-loop-helix (bHLH) domain;IPR036638,Helix-loop-helix DNA-binding domain superfamily	KOG4304,Transcriptional repressors of the hairy/E(spl) family (contains HLH);ENOG4111F0X,-	GO:0046983,molecular_function,protein dimerization activity;GO:0003677,molecular_function,DNA binding;GO:0001756,biological_process,somitogenesis;GO:0017053,cellular_component,transcriptional repressor complex;GO:0045892,biological_process,negative regulation of transcription, DNA-templated;GO:0006355,biological_process,regulation of transcription, DNA-templated;GO:0006351,biological_process,tran…	-
dkeyp-94g1.1	2.39955	2.7423	0.747931	1.85279	1.0817	2.05319	7.21275	0.0409404	0.076566	F1QT24,Si:dkeyp-94g1.1	XP_009297115.1,-;NP_001093528.1,novel protein with Lectin C-type domains precursor	PF00059,Lectin C-type domain	IPR016187,C-type lectin fold;IPR018378,C-type lectin, conserved site;IPR016186,C-type lectin-like/link domain superfamily;IPR001304,C-type lectin-like	ENOG410XPJ1,-;KOG4297,C-type lectin	GO:0005887,cellular_component,integral component of plasma membrane;GO:0007165,biological_process,signal transduction;GO:0004888,molecular_function,transmembrane signaling receptor activity	-
LOC101887100	0.544522	0.499391	0.0848225	0.18731	2.03698	1.47272	44.8479	5.2997e-05	0.000300683	A0A2D0TAA9,junctional protein associated with coronary artery disease-like	XP_017351813.1,-;XP_017351812.1,junctional protein associated with coronary artery disease-like	-	IPR028221,Junctional protein associated with coronary artery disease	-	GO:0005911,cellular_component,cell-cell junction	-
kcnj9	2.75462	2.89585	0.864122	0.661149	1.98646	2.40658	139.854	6.09031e-08	1.29942e-06	A0A0R4IRI5,Potassium inwardly-rectifying channel, subfamily J, member 9	XP_009297143.1,G protein-activated inward rectifier potassium channel 3	PF01007,Inward rectifier potassium channel	IPR003276,Potassium channel, inwardly rectifying, Kir3.3;IPR016449,Potassium channel, inwardly rectifying, Kir;IPR013518,Potassium channel, inwardly rectifying, Kir, cytoplasmic;IPR014756,Immunoglobulin E-set;IPR003274,Potassium channel, inwardly rectifying, Kir3.1	-	GO:0005242,molecular_function,inward rectifier potassium channel activity;GO:0015467,molecular_function,G-protein activated inward rectifier potassium channel activity;GO:0006811,biological_process,ion transport;GO:0005244,molecular_function,voltage-gated ion channel activity;GO:0016020,cellular_component,membrane;GO:0034765,biological_process,regulation of ion transmembrane transport;GO:0071805,…	K05002,ko04921,Oxytocin signaling pathway;K05002,ko04726,Serotonergic synapse;K05002,ko04728,Dopaminergic synapse;K05002,ko04915,Estrogen signaling pathway;K05002,ko04723,Retrograde endocannabinoid signaling;K05002,ko04713,Circadian entrainment;K05002,ko05032,Morphine addiction
stap2a	6.17014	6.82809	1.94441	1.78809	1.89815	3.58263	283.029	1.14141e-09	7.34568e-08	Q7T2F4,Novel protein	NP_942103.1,signal transducing adaptor family member 2	-	IPR011993,PH-like domain superfamily;IPR001849,Pleckstrin homology domain;IPR036860,SH2 domain superfamily;IPR000980,SH2 domain	ENOG410IM0D,-;ENOG410YHUB,-	GO:0005575,cellular_component,cellular_component	-
ch211-209f23.7	0.53889	0.201487	1.24154	1.04317	-1.53009	-0.275704	13.4034	0.0033738	0.00943888	B0S5N9,Si:ch211-190k17.19	-	-	-	-	-	-
blvra	10.1238	8.74006	21.4124	19.9335	-1.03333	4.03514	97.8935	4.24941e-07	5.89322e-06	B0S5N7,Biliverdin reductase A	-	PF01408,Oxidoreductase family, NAD-binding Rossmann fold;PF09166,Biliverdin reductase, catalytic	IPR036291,NAD(P)-binding domain superfamily;IPR015249,Biliverdin reductase, catalytic;IPR000683,Oxidoreductase, N-terminal	ENOG410IH7U,-;ENOG4111FZX,-	GO:0055114,biological_process,oxidation-reduction process;GO:0016491,molecular_function,oxidoreductase activity;GO:0008270,molecular_function,zinc ion binding;GO:0042167,biological_process,heme catabolic process;GO:0004074,molecular_function,biliverdin reductase activity	-
hecw1b	2.26447	2.4037	1.09796	1.19219	1.1259	4.92415	198.262	8.66196e-09	2.99263e-07	F1R1G5,HECT, C2 and WW domain-containing E3 ubiquitin protein ligase 1b	XP_009297140.1,E3 ubiquitin-protein ligase HECW1 isoform X3	PF16562,N-terminal domain of E3 ubiquitin-protein ligase HECW1 and 2;PF00632,HECT-domain (ubiquitin-transferase);PF00168,C2 domain;PF00397,WW domain	IPR001202,WW domain;IPR037795,E3 ubiquitin-protein ligase HECW, C2 domain;IPR000569,HECT domain;IPR032348,E3 ubiquitin-protein ligase HECW1/2, N-terminal;IPR035892,C2 domain superfamily;IPR036020,WW domain superfamily;IPR035983,HECT, E3 ligase catalytic domain;IPR000008,C2 domain	KOG0940,Ubiquitin protein ligase RSP5/NEDD4;COG5021,Ubiquitin-protein ligase	GO:0004842,molecular_function,ubiquitin-protein transferase activity;GO:0016740,molecular_function,transferase activity;GO:0016567,biological_process,protein ubiquitination	-
cntnap2b	3.80401	3.93352	1.31803	1.38069	1.61811	4.66412	391.457	1.75807e-10	2.08564e-08	B0S7S0,Contactin-associated protein-like 2b	-	PF00008,-like domain;PF02210,Laminin G domain;PF00754,5/8 type C domain	IPR000421,Coagulation factor 5/8 C-terminal domain;IPR001791,Laminin G domain;IPR036056,Fibrinogen-like, C-terminal;IPR002181,Fibrinogen, alpha/beta/gamma chain, C-terminal globular domain;IPR013320,Concanavalin A-like lectin/glucanase domain superfamily;IPR003585,Neurexin/syndecan/glycophorin C;IPR000742,EGF-like domain;IPR008979,Galactose-binding-like domain superfamily	ENOG410XPHG,-;KOG3516,Neurexin IV	GO:0016021,cellular_component,integral component of membrane;GO:0016020,cellular_component,membrane	-
pde1cb	0.618631	0.588768	0.155888	0.24333	1.69228	0.511025	31.7422	0.000112839	0.00056078	E7EXV9,Phosphodiesterase	XP_017207862.1,calcium/calmodulin-dependent 3',5'-cyclic nucleotide phosphodiesterase 1A isoform X1	PF00233,3'5'-cyclic nucleotide phosphodiesterase;PF08499,3'5'-cyclic nucleotide phosphodiesterase N-terminal	IPR023088,3'5'-cyclic nucleotide phosphodiesterase;IPR002073,3'5'-cyclic nucleotide phosphodiesterase, catalytic domain;IPR003607,HD/PDEase domain;IPR023174,3'5'-cyclic nucleotide phosphodiesterase, conserved site;IPR036971,3'5'-cyclic nucleotide phosphodiesterase, catalytic domain superfamily;IPR013706,3'5'-cyclic nucleotide phosphodiesterase N-terminal	KOG3688,Cyclic GMP phosphodiesterase;ENOG410XQDD,-	GO:0016787,molecular_function,hydrolase activity;GO:0008081,molecular_function,phosphoric diester hydrolase activity;GO:0004114,molecular_function,3',5'-cyclic-nucleotide phosphodiesterase activity;GO:0007165,biological_process,signal transduction;GO:0046872,molecular_function,metal ion binding	-
neurod6b	4.47588	3.75442	1.37638	1.93956	1.40983	2.46069	57.964	7.33599e-06	5.94762e-05	E7FDV4,Neurogenic differentiation factor 6-B	-	PF00010,Helix-loop-helix DNA-binding domain;PF12533,Neuronal helix-loop-helix transcription factor	IPR022575,Neurogenic differentiation factor, domain of unknown function;IPR011598,Myc-type, basic helix-loop-helix (bHLH) domain;IPR032650,Neurogenic differentiation factor 6;IPR036638,Helix-loop-helix DNA-binding domain superfamily	-	GO:0006355,biological_process,regulation of transcription, DNA-templated;GO:0007399,biological_process,nervous system development;GO:0046983,molecular_function,protein dimerization activity	-
adcyap1r1a	1.20508	1.2949	0.156731	0.344543	2.41128	0.302119	45.0972	2.22112e-05	0.000147822	Q5C8U6,PAC1 receptor Hop1 isoform	NP_001013462.1,pituitary adenylate cyclase-activating polypeptide type I receptor isoform 1 precursor	PF00002,7 transmembrane receptor (Secretin family);PF02793,Hormone receptor domain	IPR001879,GPCR, family 2, extracellular hormone receptor domain;IPR036445,GPCR family 2, extracellular hormone receptor domain superfamily;IPR000832,GPCR, family 2, secretin-like;IPR017981,GPCR, family 2-like;IPR002285,GPCR, family 2, pituitary adenylate cyclase activating polypeptide type 1 receptor;IPR017983,GPCR, family 2, secretin-like, conserved site	KOG4564,Adenylate cyclase-coupled calcitonin receptor;ENOG410XRS2,-	GO:0004999,molecular_function,vasoactive intestinal polypeptide receptor activity;GO:0004888,molecular_function,transmembrane signaling receptor activity;GO:0007188,biological_process,adenylate cyclase-modulating G-protein coupled receptor signaling pathway;GO:0007186,biological_process,G-protein coupled receptor signaling pathway;GO:0004871,molecular_function,signal transducer activity;GO:000716…	K04587,ko04024,cAMP signaling pathway;K04587,ko04924,Renin secretion;K04587,ko04713,Circadian entrainment;K04587,ko04080,Neuroactive ligand-receptor interaction;K04587,ko04911,Insulin secretion
lrrc24	0.770005	0.600517	0.134744	0.224208	2.02827	0.766031	43.5795	2.61645e-05	0.00016927	A0A0R4IC56,Leucine-rich repeat-containing 24	-	PF13927,Immunoglobulin domain;PF13855,Leucine rich repeat	IPR001611,Leucine-rich repeat;IPR000483,Cysteine-rich flanking region, C-terminal;IPR032675,Leucine-rich repeat domain superfamily;IPR036179,Immunoglobulin-like domain superfamily;IPR003591,Leucine-rich repeat, typical subtype;IPR013783,Immunoglobulin-like fold;IPR003599,Immunoglobulin subtype;IPR003598,Immunoglobulin subtype 2;IPR007110,Immunoglobulin-like domain	-	GO:0005515,molecular_function,protein binding;GO:0016021,cellular_component,integral component of membrane;GO:0016020,cellular_component,membrane	-
165603	2.44825	2.47801	0.822574	0.715361	1.77474	0.806087	47.4819	1.73225e-05	0.000120712	A5PLG5,Zgc:165603	NP_001092221.1,uncharacterized protein LOC571425	PF00076,RNA recognition motif. (a.k.a. RRM, RBD, or RNP domain)	IPR000504,RNA recognition motif domain;IPR034648,CELF-3/4/5/6, RNA recognition motif 1;IPR035979,RNA-binding domain superfamily;IPR012677,Nucleotide-binding alpha-beta plait domain superfamily	ENOG410XNTW,-;KOG0146,RNA-binding protein ETR-3 (RRM superfamily)	GO:0003723,molecular_function,RNA binding;GO:0003676,molecular_function,nucleic acid binding;GO:0005575,cellular_component,cellular_component;GO:0008150,biological_process,biological_process	-
celf5b	7.48132	8.02219	1.91061	2.49532	1.91282	2.35754	124.35	1.16234e-07	2.15943e-06	A0A2D0T6E6,CUGBP Elav-like family member 5 isoform X1	XP_017350469.1,CUGBP Elav-like family member 5 isoform X1	-	IPR000504,RNA recognition motif domain;IPR034648,CELF-3/4/5/6, RNA recognition motif 1;IPR035979,RNA-binding domain superfamily;IPR012677,Nucleotide-binding alpha-beta plait domain superfamily	-	GO:0003723,molecular_function,RNA binding;GO:0003676,molecular_function,nucleic acid binding	-
abhd8a	0.568209	0.648935	0.221454	0.263428	1.42346	0.252379	23.1669	0.000431997	0.00171613	A0A0R4IL36,Abhydrolase domain-containing 8a	XP_017207935.1,-;XP_686886.5,protein ABHD8 isoform X1	PF12697,Alpha/beta hydrolase family;PF00561,alpha/beta hydrolase fold;PF12146,Serine aminopeptidase, S33	IPR000639,Epoxide hydrolase-like;IPR000073,Alpha/beta hydrolase fold-1;IPR029058,Alpha/Beta hydrolase fold	-	GO:0005575,cellular_component,cellular_component;GO:0003824,molecular_function,catalytic activity	-
napgb	3.93851	4.16689	1.96564	2.18987	1.06178	1.73087	33.3016	9.10597e-05	0.000467842	A0A0R4IK96,N-ethylmaleimide-sensitive factor attachment protein, gamma b	-	PF14938,Soluble NSF attachment protein, SNAP	IPR011990,Tetratricopeptide-like helical domain superfamily;IPR000744,NSF attachment protein	-	GO:0005622,cellular_component,intracellular;GO:0006886,biological_process,intracellular protein transport	-
cplx4c	2.3088	2.56357	0.689528	1.13685	1.51028	-0.246738	18.1464	0.0011243	0.00378437	F1QWL0,Complexin 4c	-	PF05835,Synaphin protein	IPR008849,Synaphin	ENOG410KH5E,-;ENOG4110RMD,-	GO:0006836,biological_process,neurotransmitter transport;GO:0019905,molecular_function,syntaxin binding	-
nmrk2	22.6198	18.0223	10.1212	9.51877	1.14821	4.34073	98.5942	8.32696e-07	1.01726e-05	F1QSN9,Nicotinamide riboside kinase 2	NP_001314713.1,nicotinamide riboside kinase 2 isoform 1	PF13238,AAA domain	IPR027417,P-loop containing nucleoside triphosphate hydrolase	ENOG410IR10,-;ENOG4111VGZ,-	GO:0005575,cellular_component,cellular_component	-
loxl5b	0.635443	0.489575	2.85173	1.67104	-1.90794	1.91139	48.4222	5.52197e-05	0.000311708	F1QGY9,Lysyl oxidase-like 5b	XP_017212858.1,lysyl oxidase-like 5b isoform X1	PF01186,Lysyl oxidase	IPR001695,Lysyl oxidase;IPR019828,Lysyl oxidase, conserved site	ENOG410KHCE,-;ENOG4110RE1,-	GO:0048570,biological_process,notochord morphogenesis;GO:0005507,molecular_function,copper ion binding;GO:0055114,biological_process,oxidation-reduction process;GO:0016641,molecular_function,oxidoreductase activity, acting on the CH-NH2 group of donors, oxygen as acceptor;GO:0030903,biological_process,notochord development	-
85843	2.34186	2.08308	6.33699	5.65578	-1.33955	3.19365	112.682	1.98919e-07	3.28633e-06	A0A0R4I9P3,Zgc:85843	XP_005168507.1,transmembrane 6 superfamily member 1 isoform X1	PF10914,Protein of unknown function (DUF2781)	IPR033118,EXPERA domain	-	GO:0016020,cellular_component,membrane;GO:0008150,biological_process,biological_process;GO:0016021,cellular_component,integral component of membrane;GO:0003674,molecular_function,molecular_function	-
LOC100536505	2.89873	2.61016	0.994916	1.11806	1.4807	2.65626	102.482	3.3226e-07	4.84323e-06	A0A2D0T713,protein unc-13 homolog A-like	XP_017350626.1,protein unc-13 homolog A-like	-	IPR014772,Mammalian uncoordinated homology 13, domain 2;IPR027080,Protein Unc-13;IPR027082,Protein Unc-13 homologue A;IPR019558,Mammalian uncoordinated homology 13, subgroup, domain 2;IPR037302,Protein Unc-13, C2B domain;IPR010439,Calcium-dependent secretion activator domain;IPR000008,C2 domain;IPR035892,C2 domain superfamily;IPR002219,Protein kinase C-like, phorbol ester/diacylglycerol-binding d…	-	GO:0007268,biological_process,chemical synaptic transmission;GO:0019992,molecular_function,diacylglycerol binding;GO:0035556,biological_process,intracellular signal transduction;GO:0098793,cellular_component,presynapse;GO:0016188,biological_process,synaptic vesicle maturation;GO:0046872,molecular_function,metal ion binding;GO:0005509,molecular_function,calcium ion binding;GO:0016082,biological_pr…	K15293,ko04721,Synaptic vesicle cycle
LOC100151059	2.40981	2.31604	0.557469	0.840336	1.85513	2.00975	81.7934	1.11894e-06	1.29239e-05	F1QR37,Leucine rich repeat and Ig domain containing 3	-	PF13855,Leucine rich repeat;PF07679,Immunoglobulin I-set domain	IPR001611,Leucine-rich repeat;IPR007110,Immunoglobulin-like domain;IPR032675,Leucine-rich repeat domain superfamily;IPR000372,Leucine-rich repeat N-terminal domain;IPR036179,Immunoglobulin-like domain superfamily;IPR003591,Leucine-rich repeat, typical subtype;IPR013783,Immunoglobulin-like fold;IPR003599,Immunoglobulin subtype;IPR003598,Immunoglobulin subtype 2;IPR013098,Immunoglobulin I-set	KOG0619,FOG: Leucine rich repeat;COG4886,Leucine-rich repeat (LRR) protein	GO:0007409,biological_process,axonogenesis;GO:0005578,,;GO:0016021,cellular_component,integral component of membrane;GO:0016020,cellular_component,membrane;GO:0005615,cellular_component,extracellular space	-
LOC108179272	12.1899	10.5598	4.08926	5.82787	1.29642	3.15696	60.4291	1.27692e-05	9.38301e-05	B0S658,Si:dkeyp-68b7.10	-	PF15312,Junctional sarcoplasmic reticulum protein	IPR026178,Junctional sarcoplasmic reticulum protein 1	ENOG410KG0U,-;ENOG4110SSV,-	GO:0060314,biological_process,regulation of ryanodine-sensitive calcium-release channel activity;GO:0016529,cellular_component,sarcoplasmic reticulum;GO:0003009,biological_process,skeletal muscle contraction	-
fj49a02	13.9589	15.3666	6.16863	7.1753	1.23431	5.03457	188.999	1.34941e-08	4.2181e-07	A0A2D0T8T3,myomegalin isoform X6	XP_017351070.1,myomegalin isoform X6	-	IPR012943,Centrosomin, N-terminal motif 1	-	GO:0005815,cellular_component,microtubule organizing center	-
ptprsb	10.0526	10.1124	4.41748	4.04154	1.35198	4.9593	299.083	8.31495e-10	6.02009e-08	A0A2D0TA32,receptor-type tyrosine-protein phosphatase S-like isoform X7	XP_017351515.1,receptor-type tyrosine-protein phosphatase S-like isoform X7	-	IPR003961,Fibronectin type III;IPR007110,Immunoglobulin-like domain;IPR029021,Protein-tyrosine phosphatase-like;IPR000387,Tyrosine specific protein phosphatases domain;IPR000242,PTP type protein phosphatase;IPR036116,Fibronectin type III superfamily;IPR003595,Protein-tyrosine phosphatase, catalytic;IPR036179,Immunoglobulin-like domain superfamily;IPR013783,Immunoglobulin-like fold;IPR016130,Prote…	-	GO:0016787,molecular_function,hydrolase activity;GO:0004721,molecular_function,phosphoprotein phosphatase activity;GO:0004725,molecular_function,protein tyrosine phosphatase activity;GO:0035335,biological_process,peptidyl-tyrosine dephosphorylation;GO:0006470,biological_process,protein dephosphorylation;GO:0016020,cellular_component,membrane;GO:0016311,biological_process,dephosphorylation;GO:0016…	-
ncana	31.5068	30.659	9.86665	11.2705	1.65501	6.51907	479.568	6.44193e-11	1.06048e-08	A0A0G2KYP3,Uncharacterized protein	-	PF00193,xtracellular link domain;PF07686,Immunoglobulin V-set domain	IPR016187,C-type lectin fold;IPR007110,Immunoglobulin-like domain;IPR016186,C-type lectin-like/link domain superfamily;IPR003599,Immunoglobulin subtype;IPR036179,Immunoglobulin-like domain superfamily;IPR013783,Immunoglobulin-like fold;IPR000538,Link domain;IPR013106,Immunoglobulin V-set domain	-	GO:0005578,,;GO:0001501,biological_process,skeletal system development;GO:0005540,molecular_function,hyaluronic acid binding;GO:0005201,molecular_function,extracellular matrix structural constituent;GO:0007155,biological_process,cell adhesion;GO:0007417,biological_process,central nervous system development	-
ch73-308m11.1	0.404998	0.246687	1.3063	0.886346	-1.65175	0.844131	28.0853	0.000202712	0.000915746	A0JMQ2,LOC100149441 protein	XP_001919315.3,-	PF04548,AIG1 family	IPR006703,AIG1-type guanine nucleotide-binding (G) domain;IPR027417,P-loop containing nucleoside triphosphate hydrolase	ENOG4111GYZ,-;ENOG410IM0G,-	GO:0005525,molecular_function,GTP binding	-
LOC110438919	1.64026	1.63318	0.829972	0.592833	1.30022	2.87817	68.633	3.03423e-06	2.89501e-05	F1QS78,Glutamate ionotropic receptor NMDA type subunit 2B	-	PF10565,N-methyl D-aspartate receptor 2B3 C-terminus;PF00060,Ligand-gated ion channel;PF10613,Ligated ion channel L-glutamate- and glycine-binding site	IPR018884,Glutamate [NMDA] receptor, epsilon subunit, C-terminal;IPR001508,Ionotropic glutamate receptor, metazoa;IPR019594,Ionotropic glutamate receptor, L-glutamate and glycine-binding domain;IPR001320,Ionotropic glutamate receptor;IPR028082,Periplasmic binding protein-like I	KOG1053,Glutamate-gated NMDA-type ion channel receptor subunit GRIN2A and related subunits;ENOG410XNUR,-	GO:0005216,molecular_function,ion channel activity;GO:0005234,molecular_function,extracellularly glutamate-gated ion channel activity;GO:0004872,-,-;GO:0004970,molecular_function,ionotropic glutamate receptor activity;GO:0006811,biological_process,ion transport;GO:0005886,cellular_component,plasma membrane;GO:0016021,cellular_component,integral component of membrane;GO:0016020,cellular_component,…	-
LOC100331400	1.19957	1.21873	0.382629	0.590089	1.41178	1.79706	42.7245	2.92206e-05	0.000185507	X1WBF3,Si:dkey-73p2.3	-	PF04548,AIG1 family	IPR000909,Phosphatidylinositol-specific phospholipase C, X domain;IPR006703,AIG1-type guanine nucleotide-binding (G) domain;IPR027417,P-loop containing nucleoside triphosphate hydrolase	ENOG410YBCR,-;ENOG410J9AY,-	GO:0005525,molecular_function,GTP binding	-
LOC108182785	3.93401	3.46046	1.89253	1.73729	1.12348	0.948638	21.7105	0.000561273	0.00213093	-	-	-	-	-	-	-
ch211-254c8.2	0.259481	0.253287	0.898639	0.557944	-1.40589	1.58637	32.8607	0.000104789	0.000525494	E7FEL3,Si:ch211-254c8.2	XP_002664919.3,MICAL-like protein 1 isoform X1	PF00412,LIM domain;PF00307,Calponin homology (CH) domain;PF12130,Protein of unknown function (DUF3585)	IPR028563,MICAL-like protein;IPR001715,Calponin homology domain;IPR022735,Domain of unknown function DUF3585;IPR036872,CH domain superfamily;IPR001781,Zinc finger, LIM-type	COG5069,Ca2+-binding actin-bundling protein fimbrin/plastin (EF-Hand superfamily)	GO:0017137,molecular_function,Rab GTPase binding;GO:0032456,biological_process,endocytic recycling;GO:0046872,molecular_function,metal ion binding;GO:0005622,cellular_component,intracellular	-
LOC566574	0.0176074	0	1.95221	1.20644	-7.10809	-0.0979339	105.404	2.85547e-07	4.32893e-06	F1QNH0,Uncharacterized protein	-	PF04548,AIG1 family	IPR006703,AIG1-type guanine nucleotide-binding (G) domain;IPR027417,P-loop containing nucleoside triphosphate hydrolase	ENOG4111GYZ,-;ENOG410IXNS,-	GO:0005525,molecular_function,GTP binding	-
LOC100330007	0.927402	0.59408	0.233694	0.237107	1.78756	0.81309	36.3939	6.08229e-05	0.000337309	F1QL61,Si:ch211-229i14.2	-	PF04548,AIG1 family	IPR006703,AIG1-type guanine nucleotide-binding (G) domain;IPR027417,P-loop containing nucleoside triphosphate hydrolase	ENOG410Y0H9,-;ENOG410IF8B,-	GO:0005525,molecular_function,GTP binding	-
LOC792939	0.65509	0.419423	0.252114	0.225344	1.26542	0.454302	16.5493	0.00158003	0.00503702	F1QL61,Si:ch211-229i14.2	-	PF04548,AIG1 family	IPR006703,AIG1-type guanine nucleotide-binding (G) domain;IPR027417,P-loop containing nucleoside triphosphate hydrolase	ENOG410Y0H9,-;ENOG410IF8B,-	GO:0005525,molecular_function,GTP binding	-
tmem184bb	2.04749	1.98686	0.898346	1.05106	1.1473	1.94608	42.7875	2.85514e-05	0.000182375	A0A0R4IXB8,Transmembrane protein 184bb	XP_009297322.1,transmembrane protein 184B	PF03619,Organic solute transporter Ostalpha	IPR005178,Organic solute transporter subunit alpha/Transmembrane protein 184	-	GO:0016021,cellular_component,integral component of membrane;GO:0016020,cellular_component,membrane	-
171426	0.126156	0.210116	0.694836	0.746453	-1.99398	1.00654	52.2013	1.08998e-05	8.20838e-05	F1QIP9,Zgc:165518	NP_001093623.2,alpha-2-macroglobulin-like precursor	PF07678,A-macroglobulin complement component;PF01835,MG2 domain;PF07703,Alpha-2-macroglobulin family N-terminal region;PF10569,Alpha-macro-globulin thiol-ester bond-forming region;PF00207,Alpha-2-macroglobulin family;PF07677,A-macroglobulin receptor	IPR001599,Alpha-2-macroglobulin;IPR008930,Terpenoid cyclases/protein prenyltransferase alpha-alpha toroid;IPR009048,Alpha-macroglobulin, receptor-binding;IPR036595,Alpha-macroglobulin, receptor-binding domain superfamily;IPR002890,Alpha-2-macroglobulin, N-terminal;IPR013783,Immunoglobulin-like fold;IPR019565,Alpha-2-macroglobulin, thiol-ester bond-forming;IPR014756,Immunoglobulin E-set;IPR011625,…	COG2373,Large extracellular alpha-helical protein;ENOG410KCRJ,-	GO:0004866,molecular_function,endopeptidase inhibitor activity;GO:0010951,biological_process,negative regulation of endopeptidase activity;GO:0005576,cellular_component,extracellular region;GO:0005615,cellular_component,extracellular space	-
plbd1	8.02104	8.01828	18.4613	19.3919	-1.14	4.54851	189.603	1.11424e-08	3.60306e-07	F1QC43,Phospholipase B-like	-	PF04916,Phospholipase B	IPR007000,Phospholipase B-like	ENOG410XQRV,-;KOG3774,Uncharacterized conserved protein Lama	GO:0006629,biological_process,lipid metabolic process;GO:0016787,molecular_function,hydrolase activity;GO:0016042,biological_process,lipid catabolic process;GO:0005575,cellular_component,cellular_component	-
162198	1.48855	1.23785	3.02571	2.84737	-1.00846	3.13026	59.7665	5.55171e-06	4.76798e-05	A0A286YA81,Zgc:162198	XP_009297350.1,uncharacterized protein LOC100003994 isoform X1	-	IPR036236,Zinc finger C2H2 superfamily;IPR019734,Tetratricopeptide repeat;IPR022755,Zinc finger, double-stranded RNA binding;IPR036855,Zinc finger, CCCH-type superfamily;IPR011990,Tetratricopeptide-like helical domain superfamily;IPR000571,Zinc finger, CCCH-type;IPR013026,Tetratricopeptide repeat-containing domain	-	GO:0046872,molecular_function,metal ion binding	-
slc25a38a	0.242708	0.590312	0.95137	1.51684	-1.45884	0.341939	13.1226	0.00435419	0.0116997	W5L7E7,Solute carrier family 25 member 38	XP_007229869.1,-	PF00153,Mitochondrial carrier protein	IPR018108,Mitochondrial substrate/solute carrier;IPR023395,Mitochondrial carrier domain superfamily;IPR030847,Mitochondrial glycine transporter Hem25/SLC25A38	-	GO:1904983,biological_process,glycine import into mitochondrion;GO:0005743,cellular_component,mitochondrial inner membrane;GO:0005739,cellular_component,mitochondrion;GO:0016020,cellular_component,membrane;GO:0030218,biological_process,erythrocyte differentiation;GO:0016021,cellular_component,integral component of membrane;GO:0015187,molecular_function,glycine transmembrane transporter activity	-
ch73-106l15.3	0.841014	0.789299	0.51804	0.334476	1.03069	0.170384	10.8246	0.00651227	0.0163454	F1QWI8,Uncharacterized protein	XP_005163760.1,nuclear factor 7, brain-like	PF13445,RING-type zinc-finger;PF00643,B-box zinc finger;PF13765,SPRY-associated domain;PF00622,SPRY domain	IPR017907,Zinc finger, RING-type, conserved site;IPR003879,Butyrophylin-like, SPRY domain;IPR001870,B30.2/SPRY domain;IPR000315,B-box-type zinc finger;IPR003877,SPRY domain;IPR001841,Zinc finger, RING-type;IPR013320,Concanavalin A-like lectin/glucanase domain superfamily;IPR013083,Zinc finger, RING/FYVE/PHD-type;IPR027370,RING-type zinc-finger, LisH dimerisation motif;IPR006574,SPRY-associated	KOG2177,Predicted E3 ubiquitin ligase;ENOG4111G04,-	GO:0008270,molecular_function,zinc ion binding;GO:0046872,molecular_function,metal ion binding;GO:0005622,cellular_component,intracellular	-
trim35-7	1.86796	1.72908	5.1713	4.22624	-1.28614	2.35675	61.7985	4.68904e-06	4.12606e-05	A0A0R4ILE2,Tripartite motif-containing 35-7	-	PF13445,RING-type zinc-finger;PF13765,SPRY-associated domain;PF00643,B-box zinc finger	IPR017907,Zinc finger, RING-type, conserved site;IPR003879,Butyrophylin-like, SPRY domain;IPR001870,B30.2/SPRY domain;IPR000315,B-box-type zinc finger;IPR001841,Zinc finger, RING-type;IPR013320,Concanavalin A-like lectin/glucanase domain superfamily;IPR013083,Zinc finger, RING/FYVE/PHD-type;IPR027370,RING-type zinc-finger, LisH dimerisation motif;IPR006574,SPRY-associated	-	GO:0008270,molecular_function,zinc ion binding;GO:0046872,molecular_function,metal ion binding;GO:0005622,cellular_component,intracellular	-
LOC101882642	0.625871	0.699418	0.268619	0.313836	1.28348	1.2986	34.5705	7.69066e-05	0.000406692	A0A0G2KH65,Uncharacterized protein	-	-	-	-	GO:0005737,cellular_component,cytoplasm	-
LOC101882579	0.13337	0.161549	0.543831	0.492876	-1.71125	1.16061	53.195	9.93074e-06	7.61903e-05	A0A2D0R4C9,sterile alpha motif domain-containing protein 9-like isoform X2	XP_017325462.1,sterile alpha motif domain-containing protein 9-like isoform X2	-	IPR013761,Sterile alpha motif/pointed domain superfamily;IPR001660,Sterile alpha motif domain	-	-	-
cygb1	7.05448	7.39791	31.6061	28.4962	-1.95715	6.57455	778.541	3.16966e-12	1.53404e-09	A0A0R4ITX9,Cytoglobin-1	NP_694484.1,cytoglobin-1	PF00042,lobin	IPR013314,Globin, lamprey/hagfish type;IPR000971,Globin;IPR009050,Globin-like superfamily;IPR012292,Globin/Protoglobin	-	GO:0019825,molecular_function,oxygen binding;GO:0005506,molecular_function,iron ion binding;GO:0046872,molecular_function,metal ion binding;GO:0005344,molecular_function,oxygen carrier activity;GO:0015671,biological_process,oxygen transport;GO:0020037,molecular_function,heme binding	-
LOC101882201	0.254742	0.307096	3.34939	2.88885	-3.3691	2.58034	372.556	2.3417e-10	2.54779e-08	A0A0G2L6G1,Uncharacterized protein	-	PF00096,Zinc finger, C2H2 type;PF13894,C2H2-type zinc finger	IPR013087,Zinc finger C2H2-type;IPR036236,Zinc finger C2H2 superfamily	-	GO:0003676,molecular_function,nucleic acid binding	-
LOC101884089	0.594605	0.580049	2.72697	2.35127	-2.01229	2.65975	181.614	1.41956e-08	4.37487e-07	Q5BLF8,Zgc:113336	-	PF00096,Zinc finger, C2H2 type	IPR013087,Zinc finger C2H2-type;IPR036236,Zinc finger C2H2 superfamily	KOG1721,FOG: Zn-finger;COG5048,FOG: Zn-finger	GO:0003676,molecular_function,nucleic acid binding	-
LOC101884644	0.704109	0.713824	1.53513	1.98803	-1.21345	1.71106	36.2326	6.20754e-05	0.000342904	A0A0G2KLH4,Uncharacterized protein	-	PF00096,Zinc finger, C2H2 type;PF13912,C2H2-type zinc finger	IPR013087,Zinc finger C2H2-type;IPR036236,Zinc finger C2H2 superfamily;IPR017114,C2H2-type Zinc finger protein, YY-1-like	-	GO:0003676,molecular_function,nucleic acid binding	-
109949	1.14667	1.19807	0.339198	0.56084	1.47765	0.458116	23.1737	0.000431483	0.00171487	A0A0R4IY94,Zgc:109949	XP_009297376.1,retbindin isoform X1	PF03024,olate receptor family	IPR018143,Folate receptor-like;IPR004269,Folate receptor	-	GO:0005575,cellular_component,cellular_component;GO:0008150,biological_process,biological_process;GO:0003674,molecular_function,molecular_function	-
LOC100332354	1.98923	1.96944	0.632465	0.914766	1.45242	1.10659	33.8086	8.50678e-05	0.000441783	A0A0F8ARR2,Protein shisa-6	-	PF13908,Wnt and FGF inhibitory regulator	IPR026910,Shisa family	-	-	-
LOC108182776	0.59069	0.429029	4.29697	4.84061	-3.06653	3.69581	422.228	3.17869e-10	3.14562e-08	F1QF57,Uncharacterized protein	-	PF00350,ynamin family	IPR022812,Dynamin superfamily;IPR030383,Very large inducible GTPASE (VLIG)-type guanine nucleotide-binding (G) domain;IPR027417,P-loop containing nucleoside triphosphate hydrolase	ENOG410IG57,-;ENOG410Y9GN,-	GO:0005525,molecular_function,GTP binding	-
pctp	2.67534	2.85129	1.21612	1.23388	1.27183	2.819	95.6431	4.8127e-07	6.51384e-06	F6NZ18,Phosphatidylcholine transfer protein	-	PF01852,START domain	IPR023393,START-like domain superfamily;IPR002913,START domain	ENOG410IPC9,-;ENOG4111CP6,-	GO:0008289,molecular_function,lipid binding	-
tmem100a	2.47123	2.58327	0.479801	0.807894	2.07004	1.70718	76.4962	1.74296e-06	1.85036e-05	F1QNT0,Transmembrane protein 100	-	PF16311,Transmembrane protein 100	IPR032536,Transmembrane protein 100	ENOG410YJ77,-;ENOG410IY9U,-	GO:0016021,cellular_component,integral component of membrane;GO:0016020,cellular_component,membrane	-
LOC101882181	0.519802	0.341586	0.162171	0.272122	1.08358	0.146236	9.45767	0.00972378	0.0229193	I3KKD5,Uncharacterized protein	XP_005461096.1,centriolar coiled-coil protein of 110 kDa	PF16025,Calcium-dependent calmodulin binding	IPR033207,Centriolar coiled-coil protein of 110kDa	ENOG410XP98,-;ENOG410IF00,-	GO:0032465,biological_process,regulation of cytokinesis;GO:0051298,biological_process,centrosome duplication;GO:0005814,cellular_component,centriole;GO:0007099,biological_process,centriole replication	-
LOC101884125	1.14691	1.31661	0.476716	0.604597	1.28471	0.655385	22.3672	0.00049806	0.00192773	F1QBW1,Uncharacterized protein	-	PF00618,RasGEF N-terminal motif;PF00788,Ras association (RalGDS/AF-6) domain;PF00617,RasGEF domain	IPR000651,Ras-like guanine nucleotide exchange factor, N-terminal;IPR001895,Ras guanine-nucleotide exchange factors catalytic domain;IPR000159,Ras-associating (RA) domain;IPR030750,Ral guanine nucleotide dissociation stimulator-like 3;IPR023578,Ras guanine nucleotide exchange factor domain superfamily;IPR036964,Ras guanine-nucleotide exchange factor catalytic domain superfamily;IPR029071,Ubiquiti…	ENOG410ZUT5,-;KOG3629,Guanine-nucleotide releasing factor	GO:0008321,molecular_function,Ral guanyl-nucleotide exchange factor activity;GO:0005085,molecular_function,guanyl-nucleotide exchange factor activity;GO:0007264,biological_process,small GTPase mediated signal transduction;GO:0043547,biological_process,positive regulation of GTPase activity;GO:0005622,cellular_component,intracellular;GO:0007165,biological_process,signal transduction	-
rgl3b	0.972905	1.05149	0.199453	0.371003	1.92318	0.729134	38.4504	4.71836e-05	0.000272809	A0A0G2L9W3,Uncharacterized protein	-	PF00618,RasGEF N-terminal motif;PF00788,Ras association (RalGDS/AF-6) domain;PF00617,RasGEF domain	IPR000651,Ras-like guanine nucleotide exchange factor, N-terminal;IPR001895,Ras guanine-nucleotide exchange factors catalytic domain;IPR000159,Ras-associating (RA) domain;IPR030750,Ral guanine nucleotide dissociation stimulator-like 3;IPR023578,Ras guanine nucleotide exchange factor domain superfamily;IPR036964,Ras guanine-nucleotide exchange factor catalytic domain superfamily;IPR029071,Ubiquiti…	-	GO:0008321,molecular_function,Ral guanyl-nucleotide exchange factor activity;GO:0005085,molecular_function,guanyl-nucleotide exchange factor activity;GO:0005622,cellular_component,intracellular;GO:0007264,biological_process,small GTPase mediated signal transduction;GO:0043547,biological_process,positive regulation of GTPase activity;GO:0007165,biological_process,signal transduction;GO:0016020,cel…	-
nfil3-2	9.14505	9.16014	3.02528	3.58253	1.56857	4.8669	293.739	9.37836e-10	6.44118e-08	E7F586,Nuclear factor, interleukin 3-regulated, member 2	XP_005164407.1,nuclear factor, interleukin 3 regulated, member 2 isoform X1	PF07716,Basic region leucine zipper	IPR004827,Basic-leucine zipper domain	KOG3119,Basic region leucine zipper transcription factor;ENOG410YJ8G,-	GO:0001078,molecular_function,transcriptional repressor activity, RNA polymerase II proximal promoter sequence-specific DNA binding;GO:0003700,molecular_function,DNA binding transcription factor activity;GO:0000122,biological_process,negative regulation of transcription by RNA polymerase II;GO:0006355,biological_process,regulation of transcription, DNA-templated;GO:0005634,cellular_component,nucl…	-
nfil3-6	0.369194	0.276078	0.881593	0.561852	-1.06255	1.27765	15.8075	0.00191738	0.00592298	F1QIC1,Nuclear factor, interleukin 3-regulated, member 6	-	PF07716,Basic region leucine zipper	IPR004827,Basic-leucine zipper domain	ENOG410Z28A,-;ENOG410ISY2,-	GO:0032922,biological_process,circadian regulation of gene expression;GO:0001078,molecular_function,transcriptional repressor activity, RNA polymerase II proximal promoter sequence-specific DNA binding;GO:0003700,molecular_function,DNA binding transcription factor activity;GO:0000122,biological_process,negative regulation of transcription by RNA polymerase II;GO:0006355,biological_process,regulat…	-
nfixb	0.550649	0.506362	0.168758	0.182638	1.68635	1.97443	91.8874	5.95947e-07	7.74141e-06	A0A1S3R9W9,Nuclear factor 1	XP_014048652.1,nuclear factor 1 X-type-like isoform X2	-	IPR020604,CTF transcription factor/nuclear factor 1, DNA-binding domain;IPR000647,CTF transcription factor/nuclear factor 1;IPR003619,MAD homology 1, Dwarfin-type;IPR019548,CTF transcription factor/nuclear factor 1, N-terminal;IPR019739,CTF transcription factor/nuclear factor 1, conserved site	-	GO:0003677,molecular_function,DNA binding;GO:0006260,biological_process,DNA replication;GO:0003700,molecular_function,DNA binding transcription factor activity;GO:0006355,biological_process,regulation of transcription, DNA-templated;GO:0006351,biological_process,transcription, DNA-templated;GO:0005622,cellular_component,intracellular;GO:0005634,cellular_component,nucleus	-
sez6l2	1.93314	2.14003	0.595054	0.731004	1.71722	3.26978	168.398	2.16831e-08	6.13996e-07	E7EXI2,Seizure-related 6 homolog	XP_009297571.1,-;XP_686082.4,seizure 6-like protein 2	PF00084,Sushi repeat (SCR repeat);PF00431,CUB domain	IPR000859,CUB domain;IPR035914,Spermadhesin, CUB domain superfamily;IPR000436,Sushi/SCR/CCP domain;IPR035976,Sushi/SCR/CCP superfamily	ENOG410ZD9C,-;ENOG410IJTP,-	GO:0007420,biological_process,brain development;GO:0016021,cellular_component,integral component of membrane;GO:0016020,cellular_component,membrane	-
asphd1	0.345152	0.362811	0.197315	0.136976	1.17765	0.10399	14.302	0.00264513	0.00770799	E7F0P5,Aspartate beta-hydroxylase domain-containing 1	XP_686168.4,-	PF05118,Aspartyl/Asparaginyl beta-hydroxylase	IPR007803,Aspartyl/asparaginy/proline hydroxylase;IPR027443,Isopenicillin N synthase-like	KOG3696,Aspartyl beta-hydroxylase;COG3555,Aspartyl/asparaginyl beta-hydroxylase and related dioxygenases	GO:0007420,biological_process,brain development;GO:0016020,cellular_component,membrane;GO:0016021,cellular_component,integral component of membrane;GO:0018193,biological_process,peptidyl-amino acid modification	-
LOC798483	2.95526	2.784	1.2319	1.60846	1.11296	2.14452	39.3895	4.21656e-05	0.000249509	A0A2D0SBS4,proline-rich transmembrane protein 2-like	XP_017340183.1,proline-rich transmembrane protein 2-like	-	IPR007593,CD225/Dispanin family	-	GO:0009607,biological_process,response to biotic stimulus;GO:0016021,cellular_component,integral component of membrane;GO:0016020,cellular_component,membrane	-
phospho1	19.807	20.4933	48.2913	42.2932	-1.06946	5.37179	185.395	1.2643e-08	3.98367e-07	G1K2M2,Probable phosphatase phospho1	-	PF06888,Putative Phosphatase	IPR016965,Phosphatase PHOSPHO-type;IPR006384,Pyridoxal phosphate phosphatase-related;IPR023214,HAD superfamily;IPR036412,HAD-like superfamily	ENOG4111NAQ,-;KOG3120,Predicted haloacid dehalogenase-like hydrolase	GO:0016311,biological_process,dephosphorylation;GO:0016791,molecular_function,phosphatase activity	-
LOC564307	0.189995	0.203426	0.0771342	0.129535	1.02591	0.264501	10.4354	0.00727178	0.0179475	E7FH01,Gap junction protein	XP_685014.1,gap junction gamma-1 protein-like	PF00029,Connexin	IPR013092,Connexin, N-terminal;IPR038359,Connexin, N-terminal domain superfamily;IPR017990,Connexin, conserved site;IPR000500,Connexin;IPR019570,Gap junction protein, cysteine-rich domain	ENOG410IFK3,-;ENOG410Z7PN,-	GO:0030054,cellular_component,cell junction;GO:0005921,cellular_component,gap junction;GO:0005922,cellular_component,connexin complex;GO:0007154,biological_process,cell communication;GO:0005886,cellular_component,plasma membrane;GO:0016020,cellular_component,membrane;GO:0016021,cellular_component,integral component of membrane	-
kcnj12b	0.181871	0.190998	0.0316065	0.00962042	3.24665	-0.469823	49.1351	1.46668e-05	0.000105298	E7F807,Potassium inwardly-rectifying channel, subfamily J, member 12b	-	PF01007,Inward rectifier potassium channel;PF08466,Inward rectifier potassium channel N-terminal	IPR013673,Potassium channel, inwardly rectifying, Kir, N-terminal;IPR003272,Potassium channel, inwardly rectifying, Kir2.2;IPR016449,Potassium channel, inwardly rectifying, Kir;IPR013518,Potassium channel, inwardly rectifying, Kir, cytoplasmic;IPR014756,Immunoglobulin E-set	ENOG410XQ62,-;KOG3827,Inward rectifier K+ channel	GO:0016020,cellular_component,membrane;GO:0005242,molecular_function,inward rectifier potassium channel activity;GO:0006811,biological_process,ion transport;GO:0005244,molecular_function,voltage-gated ion channel activity;GO:0010107,biological_process,potassium ion import;GO:0034765,biological_process,regulation of ion transmembrane transport;GO:0006813,biological_process,potassium ion transport;…	-
gys1	7.80541	8.35231	2.75238	3.34772	1.50371	3.80252	169.781	2.07134e-08	5.91173e-07	Q7SYB8,Glycogen [starch] synthase	NP_957474.1,glycogen	PF05693,lycogen synthase	IPR008631,Glycogen synthase	COG0438,Glycosyltransferase;KOG3742,Glycogen synthase	GO:0004373,molecular_function,glycogen (starch) synthase activity;GO:0016740,molecular_function,transferase activity;GO:0005978,biological_process,glycogen biosynthetic process;GO:0016757,molecular_function,transferase activity, transferring glycosyl groups	K00693,ko04151,PI3K-Akt signaling pathway;K00693,ko04931,Insulin resistance;K00693,ko04152,AMPK signaling pathway;K00693,ko04910,Insulin signaling pathway;K00693,ko04922,Glucagon signaling pathway;K00693,ko00500,Starch and sucrose metabolism
cavin1a	35.5554	37.7487	14.9635	18.4464	1.2319	5.85898	170.082	1.40499e-07	2.52125e-06	E7F0K3,Caveolae-associated protein 1a	XP_001920702.1,polymerase I and transcript release factor	PF15237,PTRF/SDPR family	IPR026752,Cavin family	-	GO:0005737,cellular_component,cytoplasm;GO:0008307,molecular_function,structural constituent of muscle;GO:0005901,cellular_component,caveola	-
znf385c	4.02125	4.27968	1.61551	1.84032	1.36266	3.88443	168.757	2.14263e-08	6.08873e-07	E7FE25,Zinc finger protein 385C	XP_001921908.1,zinc finger protein 385C isoform X1	PF12874,Zinc-finger of C2H2 type	IPR013087,Zinc finger C2H2-type;IPR003604,Matrin/U1-C-like, C2H2-type zinc finger;IPR036236,Zinc finger C2H2 superfamily;IPR000690,Matrin/U1-C, C2H2-type zinc finger	ENOG410IGA9,-;ENOG410ZUZY,-	GO:0003676,molecular_function,nucleic acid binding;GO:0046872,molecular_function,metal ion binding;GO:0003723,molecular_function,RNA binding;GO:0072332,biological_process,intrinsic apoptotic signaling pathway by p53 class mediator;GO:0002039,molecular_function,p53 binding;GO:0005634,cellular_component,nucleus;GO:0008270,molecular_function,zinc ion binding	-
wfikkn2a	4.08393	4.49318	0.340454	0.573094	3.32806	2.69075	269.855	3.36426e-09	1.46901e-07	E7F0N3,Info WAP, follistatin/kazal, immunoglobulin, kunitz and netrin domain-containing 2a	-	PF00095,WAP-type (Whey Acidic Protein) 'four-disulfide core';PF01759,UNC-6/NTR/C345C module;PF00014,Kunitz/Bovine pancreatic trypsin inhibitor domain;PF07679,Immunoglobulin I-set domain	IPR008993,Tissue inhibitor of metalloproteinases-like, OB-fold;IPR020901,Proteinase inhibitor I2, Kunitz, conserved site;IPR007110,Immunoglobulin-like domain;IPR013783,Immunoglobulin-like fold;IPR001134,Netrin domain;IPR002350,Kazal domain;IPR008197,WAP-type 'four-disulfide core' domain;IPR036880,Pancreatic trypsin inhibitor Kunitz domain superfamily;IPR036645,Elafin-like superfamily;IPR036179,Im…	ENOG410XRZ3,-;ENOG410ITYW,-	GO:0010951,biological_process,negative regulation of endopeptidase activity;GO:0004867,molecular_function,serine-type endopeptidase inhibitor activity;GO:0030414,molecular_function,peptidase inhibitor activity;GO:0005576,cellular_component,extracellular region;GO:0010466,biological_process,negative regulation of peptidase activity	-
grid2ipa	0.43722	0.238153	0.934055	0.708663	-1.18474	2.09112	18.095	0.00273841	0.00792935	F1R9I3,Glutamate receptor, ionotropic, delta 2	-	PF02181,ormin Homology 2 Domain;PF00595,PDZ domain (Also known as DHR or GLGF)	IPR003822,Paired amphipathic helix;IPR001478,PDZ domain;IPR036034,PDZ superfamily;IPR015425,Formin, FH2 domain	ENOG410XSM6,-;KOG3528,FOG: PDZ domain;KOG1922,Rho GTPase effector BNI1 and related formins	GO:0006355,biological_process,regulation of transcription, DNA-templated;GO:0005634,cellular_component,nucleus	-
s1pr5a	1.01288	1.02825	6.76371	4.50594	-2.36462	2.97577	144.015	3.77054e-07	5.32281e-06	F1Q7W7,Sphingosine-1-phosphate receptor 5a	NP_001007317.2,sphingosine-1-phosphate receptor 5a	PF00001,7 transmembrane receptor (rhodopsin family)	IPR004061,Sphingosine 1-phosphate receptor;IPR000987,EDG-1 sphingosine 1-phosphate receptor;IPR017452,GPCR, rhodopsin-like, 7TM;IPR000276,G protein-coupled receptor, rhodopsin-like	ENOG410IIK8,-;ENOG4111FBV,-	GO:0003376,biological_process,sphingosine-1-phosphate signaling pathway;GO:0007186,biological_process,G-protein coupled receptor signaling pathway;GO:0004871,molecular_function,signal transducer activity;GO:0007165,biological_process,signal transduction;GO:0016020,cellular_component,membrane;GO:0004930,molecular_function,G-protein coupled receptor activity;GO:0038036,molecular_function,sphingosin…	K04295,ko04080,Neuroactive ligand-receptor interaction;K04295,ko04071,Sphingolipid signaling pathway
slc4a1a	11.0968	11.1299	5.76381	5.11699	1.12926	4.85828	188.94	1.13646e-08	3.65094e-07	Q7ZZJ7,Anion exchange protein	NP_938152.1,band 3 anion transport protein	PF07565,Band 3 cytoplasmic domain;PF00955,HCO3- transporter family	IPR016152,Phosphotransferase/anion transporter;IPR003020,Bicarbonate transporter, eukaryotic;IPR001717,Anion exchange protein;IPR011531,Bicarbonate transporter, C-terminal;IPR013769,Band 3 cytoplasmic domain;IPR018241,Anion exchange, conserved site	ENOG410XPHD,-;KOG1172,Na+-independent Cl/HCO3 exchanger AE1 and related transporters (SLC4 family)	GO:0005515,molecular_function,protein binding;GO:0008509,molecular_function,anion transmembrane transporter activity;GO:0005452,molecular_function,inorganic anion exchanger activity;GO:0035162,biological_process,embryonic hemopoiesis;GO:0006811,biological_process,ion transport;GO:0098656,biological_process,anion transmembrane transport;GO:0006820,biological_process,anion transport;GO:0015698,biol…	-
ngfra	3.23129	3.55949	0.97349	1.00803	1.87509	3.51329	276.298	1.31034e-09	7.98899e-08	E7FGW0,Nerve growth factor receptor a	XP_003198133.2,tumor necrosis factor receptor superfamily member 16 isoform X1	PF00020,TNFR/NGFR cysteine-rich region	IPR022325,Tumour necrosis factor receptor 16;IPR001368,TNFR/NGFR cysteine-rich region;IPR034046,Tumor necrosis factor receptor 16, N-terminal	ENOG410IQFC,-;ENOG4111F3C,-	GO:0042127,biological_process,regulation of cell proliferation;GO:0010977,biological_process,negative regulation of neuron projection development;GO:0042981,biological_process,regulation of apoptotic process;GO:0007411,biological_process,axon guidance;GO:0005031,molecular_function,tumor necrosis factor-activated receptor activity;GO:0005634,cellular_component,nucleus;GO:0006955,biological_process…	K02583,ko04015,Rap1 signaling pathway;K02583,ko04151,PI3K-Akt signaling pathway;K02583,ko04722,Neurotrophin signaling pathway;K02583,ko04060,Cytokine-cytokine receptor interaction;K02583,ko04215,Apoptosis - multiple species;K02583,ko05202,Transcriptional misregulation in cancer;K02583,ko04014,Ras signaling pathway
zwi	0.0691845	0.0846575	0.263995	0.283012	-1.72158	-0.415036	23.5833	0.000401683	0.00161534	-	-	-	-	-	-	-
tcap	25.8257	27.2651	4.19856	7.98074	2.22268	4.3143	48.8888	0.00266064	0.00774746	E9QCX4,Titin-cap	NP_001292500.1,telethonin	PF09470,Telethonin protein	IPR023111,Titin-like domain superfamily;IPR015667,Telethonin	ENOG4111SDJ,-;ENOG410IIUD,-	GO:0055001,biological_process,muscle cell development;GO:0033292,biological_process,T-tubule organization;GO:0030018,cellular_component,Z disc;GO:0060047,biological_process,heart contraction	-
crhr1	0.795842	0.863463	0.276749	0.415082	1.35985	1.61746	37.4158	5.35402e-05	0.000303153	X1WHD4,Corticotropin-releasing hormone receptor 1	XP_696346.3,corticotropin-releasing factor receptor 1	PF00002,7 transmembrane receptor (Secretin family);PF02793,Hormone receptor domain	IPR001879,GPCR, family 2, extracellular hormone receptor domain;IPR036445,GPCR family 2, extracellular hormone receptor domain superfamily;IPR000832,GPCR, family 2, secretin-like;IPR017981,GPCR, family 2-like;IPR003052,GPCR, family 2, corticotropin releasing factor receptor, type 1;IPR017983,GPCR, family 2, secretin-like, conserved site;IPR003051,GPCR, family 2, corticotropin releasing factor rec…	KOG4564,Adenylate cyclase-coupled calcitonin receptor;ENOG410XRS2,-	GO:0004888,molecular_function,transmembrane signaling receptor activity;GO:0016020,cellular_component,membrane;GO:0004871,molecular_function,signal transducer activity;GO:0007166,biological_process,cell surface receptor signaling pathway;GO:0007165,biological_process,signal transduction;GO:0007186,biological_process,G-protein coupled receptor signaling pathway;GO:0004930,molecular_function,G-prot…	K04578,ko04730,Long-term depression;K04578,ko04080,Neuroactive ligand-receptor interaction
wnk4b	2.045	1.79272	4.79195	3.69538	-1.04604	4.04341	63.6259	1.03958e-05	7.90445e-05	X1WGD9,WNK lysine deficient protein kinase 4b	-	PF00069,Protein kinase domain;PF12202,Oxidative-stress-responsive kinase 1 C-terminal domain	IPR011009,Protein kinase-like domain superfamily;IPR024678,Serine/threonine-protein kinase OSR1/WNK, CCT domain;IPR008271,Serine/threonine-protein kinase, active site;IPR000719,Protein kinase domain	KOG0584,Serine/threonine protein kinase;ENOG410XQWZ,-	GO:0035556,biological_process,intracellular signal transduction;GO:0004672,molecular_function,protein kinase activity;GO:0005829,cellular_component,cytosol;GO:0006468,biological_process,protein phosphorylation;GO:0005524,molecular_function,ATP binding;GO:0004674,molecular_function,protein serine/threonine kinase activity	-
col1a1a	201.576	216.358	83.3478	89.6073	1.37116	10.6995	432.804	9.81605e-11	1.38077e-08	Q6P4U1,Collagen, type I, alpha 1	-	PF00093,von Willebrand factor type C domain;PF01391,Collagen triple helix repeat (20 copies);PF01410,ibrillar collagen C-terminal domain	IPR008160,Collagen triple helix repeat;IPR001007,VWFC domain;IPR000885,Fibrillar collagen, C-terminal	ENOG410ZVV2,-;KOG3544,Collagens (type IV and type XIII), and related proteins	GO:0005581,cellular_component,collagen trimer;GO:0031101,biological_process,fin regeneration;GO:0005737,cellular_component,cytoplasm;GO:0033339,biological_process,pectoral fin development;GO:0030278,biological_process,regulation of ossification;GO:0005201,molecular_function,extracellular matrix structural constituent;GO:0033334,biological_process,fin morphogenesis;GO:0033333,biological_process,fi…	-
dkey-225f5.5	0.262576	0.090873	1.21505	0.695735	-2.33737	-0.0204547	25.1322	0.000442983	0.00175244	A0A0R4IZK4,Si:dkey-225f5.5	XP_001340413.4,major histocompatibility complex class I-related gene protein isoform X2	PF07654,Immunoglobulin C1-set domain;PF00129,Class I Histocompatibility antigen, domains alpha 1 and 2	IPR003006,Immunoglobulin/major histocompatibility complex, conserved site;IPR037055,MHC class I-like antigen recognition-like superfamily;IPR036179,Immunoglobulin-like domain superfamily;IPR013783,Immunoglobulin-like fold;IPR011161,MHC class I-like antigen recognition-like;IPR003597,Immunoglobulin C1-set;IPR007110,Immunoglobulin-like domain;IPR011162,MHC classes I/II-like antigen recognition prot…	-	GO:0016021,cellular_component,integral component of membrane;GO:0016020,cellular_component,membrane	-
nr1d1	0.767604	0.508775	2.8945	2.81762	-2.06426	2.35429	114.825	2.05644e-07	3.36917e-06	F1RAU6,Nuclear receptor subfamily 1, group d, member 1	NP_991292.2,nuclear receptor subfamily 1 group D member 1	PF00105,Zinc finger, C4 type (two domains);PF00104,Ligand-binding domain of nuclear hormone receptor	IPR000536,Nuclear hormone receptor, ligand-binding domain;IPR035500,Nuclear hormone receptor-like domain superfamily;IPR001723,Nuclear hormone receptor;IPR001628,Zinc finger, nuclear hormone receptor-type;IPR001728,Thyroid hormone receptor;IPR013088,Zinc finger, NHR/GATA-type	ENOG410ZPPI,-;KOG4846,Nuclear receptor	GO:0003707,molecular_function,steroid hormone receptor activity;GO:0003677,molecular_function,DNA binding;GO:0000785,cellular_component,chromatin;GO:0001078,molecular_function,transcriptional repressor activity, RNA polymerase II proximal promoter sequence-specific DNA binding;GO:0043565,molecular_function,sequence-specific DNA binding;GO:0003700,molecular_function,DNA binding transcription facto…	K03728,ko04710,Circadian rhythm
eve1	0.296856	0.423788	1.26592	1.42452	-1.79539	0.616719	38.7794	4.53498e-05	0.000264223	F1R6B2,Even-skipped-like1	XP_005171610.1,even-skipped-like1 isoform X1	PF00046,Homeobox domain	IPR017970,Homeobox, conserved site;IPR001356,Homeobox domain;IPR020479,Homeobox domain, metazoa;IPR009057,Homeobox-like domain superfamily	KOG0844,Transcription factor EVX1, contains HOX domain;ENOG4111RMB,-	GO:0009953,biological_process,dorsal/ventral pattern formation;GO:0003677,molecular_function,DNA binding;GO:0043565,molecular_function,sequence-specific DNA binding;GO:0006355,biological_process,regulation of transcription, DNA-templated;GO:0036342,biological_process,post-anal tail morphogenesis;GO:0007389,biological_process,pattern specification process;GO:0042661,biological_process,regulation o…	-
hoxb1a	2.67308	2.43578	8.7327	9.05412	-1.70062	2.59985	137.277	6.74879e-08	1.40342e-06	B3DHZ4,Homeobox protein Hox-B1a	NP_571190.2,homeobox protein Hox-B1a	PF00046,Homeobox domain	IPR017970,Homeobox, conserved site;IPR001356,Homeobox domain;IPR020479,Homeobox domain, metazoa;IPR009057,Homeobox-like domain superfamily	KOG0489,Transcription factor zerknullt and related HOX domain proteins;ENOG410ZTBY,-	GO:0006355,biological_process,regulation of transcription, DNA-templated;GO:0043565,molecular_function,sequence-specific DNA binding;GO:0003677,molecular_function,DNA binding;GO:0005634,cellular_component,nucleus	-
pdgfbb	0.673608	0.615526	1.5308	1.32493	-1.04851	3.33479	74.002	1.86063e-06	1.95734e-05	E7FBB3,Platelet-derived growth factor beta polypeptide b	XP_001336831.4,uncharacterized protein pdgfbb isoform X2	PF00341,PDGF/VEGF domain	IPR015583,Platelet-derived growth factor subunit B;IPR023581,Platelet-derived growth factor, conserved site;IPR000072,PDGF/VEGF domain;IPR029034,Cystine-knot cytokine	ENOG410IJ45,-;ENOG410XWTB,-	GO:0008083,molecular_function,growth factor activity;GO:0035791,biological_process,platelet-derived growth factor receptor-beta signaling pathway;GO:1903392,biological_process,negative regulation of adherens junction organization;GO:0060978,biological_process,angiogenesis involved in coronary vascular morphogenesis;GO:0014068,biological_process,positive regulation of phosphatidylinositol 3-kinase…	K04359,ko04510,Focal adhesion;K04359,ko04060,Cytokine-cytokine receptor interaction;K04359,ko01521,EGFR tyrosine kinase inhibitor resistance;K04359,ko04015,Rap1 signaling pathway;K04359,ko04540,Gap junction;K04359,ko05206,MicroRNAs in cancer;K04359,ko05200,Pathways in cancer;K04359,ko05214,Glioma;K04359,ko05202,Transcriptional misregulation in cancer;K04359,ko04014,Ras signaling pathway;K04359,ko…
cbx6b	1.62481	1.63743	0.887743	0.708143	1.13013	4.03858	103.611	3.2247e-07	4.75329e-06	E7F744,Neuronal pentraxin receptor a	-	PF00354,Pentaxin family	IPR001759,Pentraxin-related;IPR013320,Concanavalin A-like lectin/glucanase domain superfamily	ENOG410IEK1,-;ENOG410XTA3,-	GO:0005575,cellular_component,cellular_component;GO:0008150,biological_process,biological_process;GO:0003674,molecular_function,molecular_function	-
dkey-68o6.5	0.803771	0.622528	2.17347	1.91043	-1.41903	2.3243	66.9132	3.12746e-06	2.96244e-05	A0A0R4ICN1,Si:dkey-68o6.5	XP_703053.1,dkey-68o6.5	PF01342,SAND domain	IPR010919,SAND-like domain superfamily;IPR000770,SAND domain	-	GO:0003677,molecular_function,DNA binding	-
dkey-68o6.6	0.228097	0.131568	0.647932	0.593776	-1.68877	0.260494	26.3228	0.000254221	0.00110506	A0A0R4IE68,Si:dkey-68o6.6	XP_683135.3,dkey-68o6.6 isoform X1	PF01342,SAND domain	IPR010919,SAND-like domain superfamily;IPR000770,SAND domain	-	GO:0003677,molecular_function,DNA binding	-
171506	0.132353	0.0706625	0.370932	0.359842	-1.7498	0.569981	29.9471	0.000145888	0.000694121	A9JR84,Zgc:171506 protein	-	PF01342,SAND domain	IPR010919,SAND-like domain superfamily;IPR000770,SAND domain	-	GO:0003677,molecular_function,DNA binding	-
LOC571582	1.49097	1.32702	4.00057	3.00013	-1.21373	2.83964	57.5321	7.34695e-06	5.95405e-05	A0A0G2KPB1,Uncharacterized protein	XP_005171679.1,GTPase IMAP family member 4-like	PF04548,AIG1 family	IPR006703,AIG1-type guanine nucleotide-binding (G) domain;IPR027417,P-loop containing nucleoside triphosphate hydrolase	-	GO:0005525,molecular_function,GTP binding	-
desi1a	1.12367	1.34633	0.465175	0.50275	1.44806	0.845848	32.4596	0.000102139	0.000513905	Q6PC81,Desumoylating isopeptidase 1a	NP_956994.1,PPPDE peptidase domain-containing protein 2	PF05903,PPPDE putative peptidase domain	IPR008580,PPPDE putative peptidase domain	KOG0324,Uncharacterized conserved protein;ENOG4111H3Z,-	GO:0005575,cellular_component,cellular_component;GO:0008150,biological_process,biological_process;GO:0003674,molecular_function,molecular_function	-
ch211-256m1.8	1.36735	1.48725	0.0378633	0.122932	4.24425	2.07431	158.589	8.40381e-07	1.02474e-05	E7FA20,Si:ch211-256m1.8	XP_001335682.4,ch211-256m1.8	PF00755,Choline/Carnitine o-acyltransferase;PF00152,tRNA synthetases class II (D, K and N);PF01112,Asparaginase;PF01230,HIT domain	IPR004364,Aminoacyl-tRNA synthetase, class II (D/K/N);IPR036265,HIT-like superfamily;IPR006195,Aminoacyl-tRNA synthetase, class II;IPR000542,Acyltransferase ChoActase/COT/CPT;IPR001310,Histidine triad (HIT) protein;IPR011146,HIT-like domain;IPR029055,Nucleophile aminohydrolases, N-terminal;IPR000246,Peptidase T2, asparaginase 2	KOG1592,Asparaginase;COG1446,Asparaginase;KOG0555,Asparaginyl-tRNA synthetase;COG0537,Diadenosine tetraphosphate (Ap4A) hydrolase and other HIT family hydrolases;KOG3717,Carnitine O-acyltransferase CRAT;COG0017,Aspartyl/asparaginyl-tRNA synthetases	GO:0004812,molecular_function,aminoacyl-tRNA ligase activity;GO:0016787,molecular_function,hydrolase activity;GO:0006418,biological_process,tRNA aminoacylation for protein translation;GO:0003824,molecular_function,catalytic activity;GO:0016746,molecular_function,transferase activity, transferring acyl groups;GO:0000166,molecular_function,nucleotide binding;GO:0005524,molecular_function,ATP binding	-
mchr1b	0.81451	1.06425	0.250471	0.529434	1.366	1.0104	17.5905	0.00158664	0.00505533	C4TIN9,Melanin-concentrating hormone receptor 1	-	PF00001,7 transmembrane receptor (rhodopsin family)	IPR017452,GPCR, rhodopsin-like, 7TM;IPR008361,Melanin-concentrating hormone receptor;IPR004047,Melanin-concentrating hormone 1 receptor;IPR000276,G protein-coupled receptor, rhodopsin-like	-	GO:0016020,cellular_component,membrane;GO:0007218,biological_process,neuropeptide signaling pathway;GO:0007186,biological_process,G-protein coupled receptor signaling pathway;GO:0004930,molecular_function,G-protein coupled receptor activity;GO:0030273,molecular_function,melanin-concentrating hormone receptor activity;GO:0016021,cellular_component,integral component of membrane	-
hmgxb4a	6.14193	5.44902	2.87783	3.02829	1.07136	3.56924	90.294	6.54058e-07	8.34761e-06	F6P7M4,HMG box domain-containing 4a	XP_005163967.1,HMG domain-containing protein 4 isoform X1	PF00505,HMG (high mobility group) box;PF13775,omain of unknown function (DUF4171)	IPR009071,High mobility group box domain;IPR036910,High mobility group box domain superfamily;IPR025228,Domain of unknown function DUF4171	ENOG410IE16,-;ENOG41101FA,-	GO:0003677,molecular_function,DNA binding;GO:0005634,cellular_component,nucleus	-
atp2a1	907.099	1044.71	419.218	518.369	1.15539	11.0896	109.243	1.04171e-05	7.91758e-05	Q5U3A4,Calcium-transporting ATPase	-	PF13246,Cation transport ATPase (P-type);PF00690,Cation transporter/ATPase, N-terminus;PF00122,1-E2 ATPase;PF00689,Cation transporting ATPase, C-terminus	IPR004014,Cation-transporting P-type ATPase, N-terminal;IPR023214,HAD superfamily;IPR036412,HAD-like superfamily;IPR023299,P-type ATPase, cytoplasmic domain N;IPR018303,P-type ATPase, phosphorylation site;IPR023298,P-type ATPase, transmembrane domain superfamily;IPR005782,P-type ATPase, subfamily IIA, SERCA-type;IPR006068,Cation-transporting P-type ATPase, C-terminal;IPR008250,P-type ATPase, A do…	KOG0202,Ca2+ transporting ATPase;COG0474,Cation transport ATPase	GO:0045932,biological_process,negative regulation of muscle contraction;GO:0005388,molecular_function,calcium-transporting ATPase activity;GO:0005783,cellular_component,endoplasmic reticulum;GO:0045988,biological_process,negative regulation of striated muscle contraction;GO:0016887,molecular_function,ATPase activity;GO:0009612,biological_process,response to mechanical stimulus;GO:0005789,cellular…	-
grin2aa	0.310696	0.30562	0.0756643	0.0895642	1.99474	0.976148	63.9771	3.93273e-06	3.56736e-05	F6P6I2,Glutamate receptor, ionotropic, N-methyl D-aspartate 2A, a	-	PF10565,N-methyl D-aspartate receptor 2B3 C-terminus;PF00060,Ligand-gated ion channel;PF01094,Receptor family ligand binding region;PF10613,Ligated ion channel L-glutamate- and glycine-binding site	IPR001508,Ionotropic glutamate receptor, metazoa;IPR019594,Ionotropic glutamate receptor, L-glutamate and glycine-binding domain;IPR018884,Glutamate [NMDA] receptor, epsilon subunit, C-terminal;IPR028082,Periplasmic binding protein-like I;IPR001320,Ionotropic glutamate receptor;IPR001828,Receptor, ligand binding region	KOG1053,Glutamate-gated NMDA-type ion channel receptor subunit GRIN2A and related subunits;ENOG410XNUR,-	GO:0005216,molecular_function,ion channel activity;GO:0030054,cellular_component,cell junction;GO:0045211,cellular_component,postsynaptic membrane;GO:0005234,molecular_function,extracellularly glutamate-gated ion channel activity;GO:0004872,-,-;GO:0004970,molecular_function,ionotropic glutamate receptor activity;GO:0006811,biological_process,ion transport;GO:0005886,cellular_component,plasma memb…	-
rbfox1	7.84946	7.74491	2.54874	3.37775	1.49434	4.75071	155.646	3.53322e-07	5.07881e-06	F8VZG9,RNA-binding protein fox-1 homolog 1	-	PF00076,RNA recognition motif. (a.k.a. RRM, RBD, or RNP domain);PF12414,Calcitonin gene-related peptide regulator C terminal	IPR034237,FOX1, RNA recognition motif;IPR017325,RNA binding protein Fox-1;IPR025670,Fox-1 C-terminal domain;IPR012677,Nucleotide-binding alpha-beta plait domain superfamily;IPR000504,RNA recognition motif domain;IPR035979,RNA-binding domain superfamily	KOG0125,Ataxin 2-binding protein (RRM superfamily);ENOG4111WJT,-	GO:0003723,molecular_function,RNA binding;GO:0003676,molecular_function,nucleic acid binding;GO:0043484,biological_process,regulation of RNA splicing	-
lgals1l1	6.38266	7.1387	2.27752	2.40607	1.62706	2.02003	89.2321	6.96468e-07	8.81461e-06	F1QGM0,Galectin	NP_001005958.2,lectin, galactoside-binding, soluble, 1 (galectin 1)-like 1	PF00337,alactoside-binding lectin	IPR001079,Galectin, carbohydrate recognition domain;IPR013320,Concanavalin A-like lectin/glucanase domain superfamily	ENOG4111EA0,-;KOG3587,Galectin, galactose-binding lectin	GO:0030246,molecular_function,carbohydrate binding;GO:0005575,cellular_component,cellular_component;GO:0008150,biological_process,biological_process	-
cacna1i	0.749421	0.671426	0.275579	0.352001	1.27696	2.11711	50.5852	1.27223e-05	9.35506e-05	F1QCC4,Calcium channel, voltage-dependent, T type, alpha 1I subunit	-	PF00520,Ion transport protein	IPR005821,Ion transport domain;IPR027359,Voltage-dependent channel domain superfamily;IPR005445,Voltage-dependent calcium channel, T-type, alpha-1 subunit;IPR030162,Voltage-dependent calcium channel, T-type, alpha-1I subunit	COG1226,Kef-type K+ transport systems, predicted NAD-binding component;KOG2302,T-type voltage-gated Ca2+ channel, pore-forming alpha1I subunit	GO:0005216,molecular_function,ion channel activity;GO:0045956,biological_process,positive regulation of calcium ion-dependent exocytosis;GO:0030317,biological_process,flagellated sperm motility;GO:0055085,biological_process,transmembrane transport;GO:0006811,biological_process,ion transport;GO:0086010,biological_process,membrane depolarization during action potential;GO:0005245,molecular_function…	-
cacng2a	1.53654	1.59765	0.593578	0.858375	1.20808	1.8109	34.5951	7.66585e-05	0.00040589	Q6PFS3,Multifunctional fusion protein	NP_956935.1,voltage-dependent calcium channel gamma-2 subunit	PF00822,PMP-22/EMP/MP20/Claudin family	IPR004031,PMP-22/EMP/MP20/Claudin superfamily;IPR008368,Voltage-dependent calcium channel, gamma subunit;IPR005422,Voltage-dependent calcium channel, gamma-2 subunit	ENOG410IFNQ,-;ENOG4110ISU,-	GO:0098990,biological_process,AMPA selective glutamate receptor signaling pathway;GO:0019226,biological_process,transmission of nerve impulse;GO:0005262,molecular_function,calcium channel activity;GO:0005245,molecular_function,voltage-gated calcium channel activity;GO:0016020,cellular_component,membrane;GO:0005891,cellular_component,voltage-gated calcium channel complex;GO:2000311,biological_proc…	K04867,ko05414,Dilated cardiomyopathy;K04867,ko04261,Adrenergic signaling in cardiomyocytes;K04867,ko04260,Cardiac muscle contraction;K04867,ko05412,Arrhythmogenic right ventricular cardiomyopathy (ARVC);K04867,ko04010,MAPK signaling pathway;K04867,ko05410,Hypertrophic cardiomyopathy (HCM);K04867,ko04921,Oxytocin signaling pathway
knca7	20.6705	19.6834	3.49891	4.9746	2.35042	4.49454	259.948	1.57741e-07	2.75181e-06	E7FA39,Potassium voltage-gated channel, shaker-related subfamily, member 7	XP_701294.4,potassium voltage-gated channel subfamily A member 2-like	PF02214,BTB/POZ domain	IPR003131,Potassium channel tetramerisation-type BTB domain;IPR000210,BTB/POZ domain;IPR011333,SKP1/BTB/POZ domain superfamily;IPR027359,Voltage-dependent channel domain superfamily;IPR003972,Potassium channel, voltage dependent, Kv1;IPR028325,Voltage-gated potassium channel	COG1226,Kef-type K+ transport systems, predicted NAD-binding component;KOG1545,Voltage-gated shaker-like K+ channel KCNA	GO:0005249,molecular_function,voltage-gated potassium channel activity;GO:0051260,biological_process,protein homooligomerization;GO:0071805,biological_process,potassium ion transmembrane transport;GO:0016020,cellular_component,membrane;GO:0008076,cellular_component,voltage-gated potassium channel complex;GO:0006813,biological_process,potassium ion transport;GO:0016021,cellular_component,integral …	-
ppfia3	18.9375	17.9382	7.91508	8.79716	1.24056	6.01452	278.701	1.24688e-09	7.89546e-08	X1WCJ5,Protein tyrosine phosphatase, receptor type, f polypeptide	XP_003198161.2,liprin-alpha-3 isoform X1	PF00536,SAM domain (Sterile alpha motif);PF07647,SAM domain (Sterile alpha motif)	IPR013761,Sterile alpha motif/pointed domain superfamily;IPR029515,LAR-interacting protein, Liprin;IPR037622,Liprin-alpha, SAM domain repeat 3;IPR001660,Sterile alpha motif domain;IPR030440,Liprin-alpha-3;IPR037621,Liprin-alpha, SAM domain repeat 2;IPR037620,Liprin-alpha, SAM domain repeat 1	ENOG410XP8Z,-;KOG0249,LAR-interacting protein and related proteins	GO:0007269,biological_process,neurotransmitter secretion;GO:0048786,cellular_component,presynaptic active zone;GO:0001944,biological_process,vasculature development	-
ch211-152f23.5	7.57211	6.47609	3.64507	3.84925	1.005	2.90768	54.5547	8.76319e-06	6.87544e-05	A3KPA9,LOC567411 protein	NP_001165869.1,cyclin Dx	PF02984,Cyclin, C-terminal domain;PF00134,Cyclin, N-terminal domain	IPR004367,Cyclin, C-terminal domain;IPR013763,Cyclin-like;IPR036915,Cyclin-like superfamily;IPR006671,Cyclin, N-terminal	KOG0656,G1/S-specific cyclin D;ENOG410XRKC,-	GO:0003674,molecular_function,molecular_function;GO:0005634,cellular_component,nucleus	-
195001	8.96318	9.42787	0.42239	0.357133	4.65305	3.10778	862.489	1.73578e-12	9.93705e-10	B3DJG6,LOC567531 protein	NP_001122209.1,uncharacterized protein LOC567531	PF13765,SPRY-associated domain	IPR001870,B30.2/SPRY domain;IPR013320,Concanavalin A-like lectin/glucanase domain superfamily;IPR006574,SPRY-associated;IPR003877,SPRY domain;IPR003879,Butyrophylin-like, SPRY domain	ENOG410KE66,-;ENOG4111CI6,-	GO:0005575,cellular_component,cellular_component;GO:0008150,biological_process,biological_process;GO:0003674,molecular_function,molecular_function	-
lrrc4ba	1.88446	1.79696	0.760512	0.667245	1.46465	2.85557	118.505	1.51213e-07	2.65878e-06	F1QBH8,Leucine-rich repeat-containing 4Ba	XP_017210265.1,-;XP_684717.3,leucine-rich repeat-containing protein 4B	PF13855,Leucine rich repeat;PF07679,Immunoglobulin I-set domain	IPR001611,Leucine-rich repeat;IPR007110,Immunoglobulin-like domain;IPR032675,Leucine-rich repeat domain superfamily;IPR000372,Leucine-rich repeat N-terminal domain;IPR036179,Immunoglobulin-like domain superfamily;IPR003591,Leucine-rich repeat, typical subtype;IPR013783,Immunoglobulin-like fold;IPR003599,Immunoglobulin subtype;IPR003598,Immunoglobulin subtype 2;IPR013098,Immunoglobulin I-set	KOG0619,FOG: Leucine rich repeat;COG4886,Leucine-rich repeat (LRR) protein	GO:0006469,biological_process,negative regulation of protein kinase activity;GO:0019221,biological_process,cytokine-mediated signaling pathway;GO:0004860,molecular_function,protein kinase inhibitor activity;GO:0005737,cellular_component,cytoplasm;GO:0046426,biological_process,negative regulation of JAK-STAT cascade;GO:0016020,cellular_component,membrane;GO:0016021,cellular_component,integral comp…	-
syt3	2.13453	1.74562	0.908295	0.796511	1.28513	3.43534	94.3849	5.64317e-07	7.40379e-06	I3IS33,Synaptotagmin III	XP_005164031.1,synaptotagmin-3 isoform X1	PF00168,C2 domain	IPR001565,Synaptotagmin;IPR028682,Synaptotagmin-3;IPR000008,C2 domain;IPR035892,C2 domain superfamily	COG5038,Ca2+-dependent lipid-binding protein, contains C2 domain;KOG1028,Ca2+-dependent phospholipid-binding protein Synaptotagmin, required for synaptic vesicle and secretory granule exocytosis	GO:0017156,biological_process,calcium ion regulated exocytosis;GO:0016021,cellular_component,integral component of membrane;GO:0016020,cellular_component,membrane	-
dkey-66i24.8	0.355249	0.343467	0.210297	0.155701	1.02807	0.00593239	10.8723	0.00642582	0.0161634	F1QUM9,Si:dkey-66i24.8	XP_017210268.1,gastrula zinc finger protein XlCGF26.1-like	PF00096,Zinc finger, C2H2 type;PF13894,C2H2-type zinc finger	IPR013087,Zinc finger C2H2-type;IPR036236,Zinc finger C2H2 superfamily	KOG1721,FOG: Zn-finger;COG5048,FOG: Zn-finger	GO:0003676,molecular_function,nucleic acid binding	-
c1ql1	0.774736	0.948005	0.371856	0.301829	1.44912	0.055616	21.2632	0.000609725	0.00227925	I3IT96,Complement component 1, q subcomponent-like 3b	-	PF01391,Collagen triple helix repeat (20 copies);PF00386,C1q domain	IPR008160,Collagen triple helix repeat;IPR008983,Tumour necrosis factor-like domain superfamily;IPR001073,C1q domain	ENOG410IFA6,-;ENOG4111FAZ,-	GO:0005576,cellular_component,extracellular region;GO:0005581,cellular_component,collagen trimer;GO:0003674,molecular_function,molecular_function;GO:0016021,cellular_component,integral component of membrane;GO:0016020,cellular_component,membrane	-
lin7b	5.50582	5.54973	2.30906	2.8486	1.19828	2.68288	66.065	3.33847e-06	3.1129e-05	F1RDK3,Lin-7 homolog B	-	PF02828,L27 domain;PF00595,PDZ domain (Also known as DHR or GLGF)	IPR014775,L27 domain, C-terminal;IPR036034,PDZ superfamily;IPR001478,PDZ domain;IPR036892,L27 domain superfamily;IPR004172,L27 domain;IPR017365,Protein lin-7	KOG3550,Receptor targeting protein Lin-7;ENOG410XP5T,-	GO:0030054,cellular_component,cell junction;GO:0006887,biological_process,exocytosis;GO:0007269,biological_process,neurotransmitter secretion;GO:0098793,cellular_component,presynapse;GO:0016020,cellular_component,membrane;GO:0005911,cellular_component,cell-cell junction;GO:0045199,biological_process,maintenance of epithelial cell apical/basal polarity;GO:0016323,cellular_component,basolateral pla…	-
kcnc3a	3.88586	3.65699	1.40275	1.61361	1.42103	4.91059	252.784	2.17957e-09	1.10437e-07	F1Q4T8,Potassium voltage-gated channel, Shaw-related subfamily, member 3a	XP_009297818.1,potassium voltage-gated channel subfamily C member 3 isoform X1	PF02214,BTB/POZ domain;PF00520,Ion transport protein;PF11404,Potassium voltage-gated channel	IPR003131,Potassium channel tetramerisation-type BTB domain;IPR003974,Potassium channel, voltage dependent, Kv3;IPR011333,SKP1/BTB/POZ domain superfamily;IPR003968,Potassium channel, voltage dependent, Kv;IPR027359,Voltage-dependent channel domain superfamily;IPR021105,Potassium channel, voltage dependent, Kv3, inactivation domain;IPR005821,Ion transport domain;IPR000210,BTB/POZ domain;IPR028325,…	KOG3713,Voltage-gated K+ channel KCNB/KCNC;COG1226,Kef-type K+ transport systems, predicted NAD-binding component	GO:0048666,biological_process,neuron development;GO:0005216,molecular_function,ion channel activity;GO:0005267,molecular_function,potassium channel activity;GO:0008045,biological_process,motor neuron axon guidance;GO:0055085,biological_process,transmembrane transport;GO:0008076,cellular_component,voltage-gated potassium channel complex;GO:0005249,molecular_function,voltage-gated potassium channel…	-
LOC100007086	80.6202	83.6298	20.2258	26.5818	1.90913	8.2025	221.381	3.34726e-06	3.11815e-05	I3ISG7,Si:ch73-367p23.2	-	-	-	-	-	-
mylpfa	663.517	672.093	205.455	244.942	1.66657	10.8981	405.235	7.20192e-10	5.47151e-08	O93409,Mylz2 protein	NP_571263.1,myosin regulatory light chain 2, skeletal muscle isoform	-	IPR002048,EF-hand domain;IPR018247,EF-Hand 1, calcium-binding site;IPR011992,EF-hand domain pair	COG5126,Ca2+-binding protein (EF-Hand superfamily);KOG0031,Myosin regulatory light chain, EF-Hand protein superfamily	GO:0005509,molecular_function,calcium ion binding	K12758,ko04530,Tight junction;K12758,ko04810,Regulation of actin cytoskeleton;K12758,ko04510,Focal adhesion;K12758,ko04670,Leukocyte transendothelial migration
hspb9	57.6308	67.8439	18.4744	25.3488	1.61576	4.827	113.361	1.35016e-05	9.80046e-05	F1Q807,Heat shock protein, alpha-crystallin-related, 9	-	PF00011,Hsp20/alpha crystallin family	IPR031107,Small heat shock protein HSP20;IPR008978,HSP20-like chaperone;IPR002068,Alpha crystallin/Hsp20 domain	ENOG4110QHM,-;ENOG410KI87,-	-	-
pyya	3.52142	2.87265	0.144874	0.195987	4.30489	0.579403	142.937	5.39846e-08	1.18652e-06	C5IG50,Peptide YY-A	-	PF00159,Pancreatic hormone peptide	IPR020392,Pancreatic hormone-like, conserved site;IPR001955,Pancreatic hormone-like	ENOG410J0E4,-;ENOG4111U8V,-	GO:0005179,molecular_function,hormone activity;GO:0010469,biological_process,regulation of signaling receptor activity;GO:0005576,cellular_component,extracellular region	-
mpp2a	15.1541	15.0505	3.74602	4.43677	1.98268	4.7103	437.415	9.22977e-11	1.32673e-08	E7FEN6,Membrane protein, palmitoylated 2a	NP_001314719.1,membrane protein, palmitoylated 2a (MAGUK p55 subfamily member 2)	PF07653,Variant SH3 domain;PF02828,L27 domain;PF00625,uanylate kinase;PF00595,PDZ domain (Also known as DHR or GLGF)	IPR014775,L27 domain, C-terminal;IPR036034,PDZ superfamily;IPR001478,PDZ domain;IPR027417,P-loop containing nucleoside triphosphate hydrolase;IPR036892,L27 domain superfamily;IPR036028,SH3-like domain superfamily;IPR008144,Guanylate kinase-like domain;IPR008145,Guanylate kinase/L-type calcium channel beta subunit;IPR001452,SH3 domain;IPR004172,L27 domain	COG0194,Guanylate kinase;KOG0609,Calcium/calmodulin-dependent serine protein kinase/membrane-associated guanylate kinase	GO:0005575,cellular_component,cellular_component;GO:0008150,biological_process,biological_process	-
ccdc103	0.284187	0.312729	0.796681	1.43499	-1.79983	0.705044	29.4927	0.000164367	0.000766488	A0A2D0SKY9,coiled-coil domain-containing protein 103	XP_017343151.1,coiled-coil domain-containing protein 103	-	IPR031733,Dynein attachment factor, N-terminal;IPR025986,RNA-polymerase II-associated protein 3-like, C-terminal domain	-	-	-
LOC796777	0.201547	0.201914	0.0694987	0.0352568	2.03539	0.035735	32.6102	0.000100047	0.000504669	W5LU20,Extracellular leucine rich repeat and fibronectin type III domain containing 2	XP_007242653.1,-	PF13855,Leucine rich repeat	IPR001611,Leucine-rich repeat;IPR000483,Cysteine-rich flanking region, C-terminal;IPR003591,Leucine-rich repeat, typical subtype;IPR032675,Leucine-rich repeat domain superfamily	-	GO:0016021,cellular_component,integral component of membrane;GO:0016020,cellular_component,membrane	-
cacna1aa	4.23034	4.06404	1.34051	1.62176	1.58411	5.24307	289.823	2.28644e-09	1.14572e-07	E9QJF6,Calcium channel, voltage-dependent, P/Q type, alpha 1A subunit, a	-	PF08763,Voltage gated calcium channel IQ domain;PF00520,Ion transport protein;PF16905,Voltage-dependent L-type calcium channel, IQ-associated	IPR014873,Voltage-dependent calcium channel, alpha-1 subunit, IQ domain;IPR005821,Ion transport domain;IPR031649,Voltage-dependent L-type calcium channel, IQ-associated domain;IPR027359,Voltage-dependent channel domain superfamily;IPR002077,Voltage-dependent calcium channel, alpha-1 subunit	KOG2301,Voltage-gated Ca2+ channels, alpha1 subunits;ENOG410XNP6,-	GO:0005216,molecular_function,ion channel activity;GO:0005262,molecular_function,calcium channel activity;GO:0055085,biological_process,transmembrane transport;GO:0006811,biological_process,ion transport;GO:0005245,molecular_function,voltage-gated calcium channel activity;GO:0005891,cellular_component,voltage-gated calcium channel complex;GO:0005244,molecular_function,voltage-gated ion channel ac…	-
slc25a23b	0.884228	1.08337	0.471241	0.530093	1.07167	0.617119	15.8423	0.00184904	0.00574702	Q5PNM8,Solute carrier family 25	NP_001038417.1,calcium-binding mitochondrial carrier protein SCaMC-3	PF00153,Mitochondrial carrier protein;PF13499,-hand domain pair;PF13202,hand	IPR023395,Mitochondrial carrier domain superfamily;IPR018247,EF-Hand 1, calcium-binding site;IPR002067,Mitochondrial carrier protein;IPR002048,EF-hand domain;IPR018108,Mitochondrial substrate/solute carrier;IPR011992,EF-hand domain pair	KOG0036,Predicted mitochondrial carrier protein;ENOG410XQ4P,-	GO:0015866,biological_process,ADP transport;GO:0055085,biological_process,transmembrane transport;GO:0005347,molecular_function,ATP transmembrane transporter activity;GO:0016020,cellular_component,membrane;GO:0015217,molecular_function,ADP transmembrane transporter activity;GO:0015867,biological_process,ATP transport;GO:0005743,cellular_component,mitochondrial inner membrane;GO:0006839,biological…	-
znfl1	0.467904	0.612311	3.21295	3.34959	-2.49825	1.40032	117.588	1.57761e-07	2.75181e-06	F1QLJ5,Zinc finger-like gene 1	-	PF00098,Zinc knuckle	IPR001878,Zinc finger, CCHC-type;IPR036875,Zinc finger, CCHC-type superfamily	ENOG410ZHEW,-	GO:0003676,molecular_function,nucleic acid binding;GO:0008270,molecular_function,zinc ion binding	-
dlx4a	4.25338	3.47657	1.66444	1.39876	1.43281	1.74688	51.1293	1.20715e-05	8.94706e-05	Q6DBX9,Distal-less homeobox gene 4a	-	PF00046,Homeobox domain	IPR017970,Homeobox, conserved site;IPR001356,Homeobox domain;IPR020479,Homeobox domain, metazoa;IPR009057,Homeobox-like domain superfamily;IPR000047,Helix-turn-helix motif	KOG0850,Transcription factor DLX and related proteins with LIM Zn-binding and HOX domains;ENOG410ZHZR,-	GO:0006355,biological_process,regulation of transcription, DNA-templated;GO:0043565,molecular_function,sequence-specific DNA binding;GO:0003677,molecular_function,DNA binding;GO:0005634,cellular_component,nucleus	-
nsfa	5.57891	5.99908	1.61646	1.8237	1.84909	3.64882	271.141	1.45968e-09	8.58132e-08	A0A0R4IGS4,N-ethylmaleimide-sensitive factor a	-	PF02359,Cell division protein 48 (CDC48), N-terminal domain;PF02933,Cell division protein 48 (CDC48), domain 2;PF00004,ATPase family associated with various cellular activities (AAA)	IPR003960,ATPase, AAA-type, conserved site;IPR027417,P-loop containing nucleoside triphosphate hydrolase;IPR003338,CDC48, N-terminal subdomain;IPR003959,ATPase, AAA-type, core;IPR003593,AAA+ ATPase domain;IPR009010,Aspartate decarboxylase-like domain superfamily;IPR029067,CDC48 domain 2-like superfamily;IPR004201,CDC48, domain 2	-	GO:0048592,biological_process,eye morphogenesis;GO:0048914,biological_process,myelination of anterior lateral line nerve axons;GO:0014037,biological_process,Schwann cell differentiation;GO:0021854,biological_process,hypothalamus development;GO:0048933,biological_process,afferent axon development in posterior lateral line nerve;GO:0051875,biological_process,pigment granule localization;GO:0048794,…	-
cdk5r1a	0.793129	1.05363	0.0666197	0.101389	3.54221	0.382222	96.215	4.66168e-07	6.33121e-06	B3DH98,Cyclin-dependent kinase 5 activator	XP_005164101.1,-;NP_001122214.1,cyclin-dependent kinase 5, regulatory subunit 1a (p35)	PF03261,Cyclin-dependent kinase 5 activator protein	IPR004944,Cyclin-dependent kinase 5 activator;IPR036915,Cyclin-like superfamily	KOG3932,CDK5 kinase activator p35/Nck5a;ENOG410YFUI,-	GO:0016301,molecular_function,kinase activity;GO:0016533,cellular_component,cyclin-dependent protein kinase 5 holoenzyme complex;GO:0035622,biological_process,intrahepatic bile duct development;GO:0071902,biological_process,positive regulation of protein serine/threonine kinase activity;GO:0016534,molecular_function,cyclin-dependent protein kinase 5 activator activity;GO:0016310,biological_proces…	K11716,ko05030,Cocaine addiction;K11716,ko05010,Alzheimer's disease
cacng3b	0.807101	0.735353	0.223222	0.196284	1.97379	1.06302	66.1024	3.32881e-06	3.10831e-05	E7EY10,Voltage-dependent calcium channel gamma subunit	XP_693299.1,voltage-dependent calcium channel gamma-3 subunit	PF00822,PMP-22/EMP/MP20/Claudin family	IPR004031,PMP-22/EMP/MP20/Claudin superfamily;IPR008368,Voltage-dependent calcium channel, gamma subunit	ENOG410IFNQ,-;ENOG4110ISU,-	GO:0019226,biological_process,transmission of nerve impulse;GO:0005262,molecular_function,calcium channel activity;GO:0005245,molecular_function,voltage-gated calcium channel activity;GO:0016247,molecular_function,channel regulator activity;GO:2000311,biological_process,regulation of AMPA receptor activity;GO:0032281,cellular_component,AMPA glutamate receptor complex;GO:0006811,biological_process…	K04868,ko04261,Adrenergic signaling in cardiomyocytes;K04868,ko04010,MAPK signaling pathway;K04868,ko04260,Cardiac muscle contraction;K04868,ko05414,Dilated cardiomyopathy;K04868,ko04921,Oxytocin signaling pathway;K04868,ko05412,Arrhythmogenic right ventricular cardiomyopathy (ARVC);K04868,ko05410,Hypertrophic cardiomyopathy (HCM)
gng13b	0.936306	1.14906	0.149013	0.629957	1.51812	0.300909	8.55634	0.0199994	0.0420141	Q6DH00,Guanine nucleotide-binding protein subunit gamma	NP_001002400.1,guanine nucleotide-binding protein G(I)/G(S)/G(O) subunit gamma-13	PF00631,L domain	IPR001770,G-protein, gamma subunit;IPR036284,G-protein gamma-like domain superfamily;IPR015898,G-protein gamma-like domain	ENOG41122JF,-;KOG4119,G protein gamma subunit	GO:0007186,biological_process,G-protein coupled receptor signaling pathway;GO:0004871,molecular_function,signal transducer activity;GO:0005834,cellular_component,heterotrimeric G-protein complex;GO:0005886,cellular_component,plasma membrane;GO:0016020,cellular_component,membrane;GO:0007165,biological_process,signal transduction	K04547,ko04740,Olfactory transduction;K04547,ko04151,PI3K-Akt signaling pathway;K04547,ko04726,Serotonergic synapse;K04547,ko04727,GABAergic synapse;K04547,ko04742,Taste transduction;K04547,ko05034,Alcoholism;K04547,ko04724,Glutamatergic synapse;K04547,ko04745,Phototransduction - fly;K04547,ko04062,Chemokine signaling pathway;K04547,ko05032,Morphine addiction;K04547,ko04713,Circadian entrainment;…
dkeyp-72e1.9	0.639481	0.543866	1.27542	1.4471	-1.10303	1.54519	29.3242	0.000159915	0.000749991	A0A0R4IZD4,Si:dkeyp-72e1.9	XP_691844.3,syntaxin-binding protein 4-like isoform X1	PF00595,PDZ domain (Also known as DHR or GLGF)	IPR036034,PDZ superfamily;IPR001478,PDZ domain	-	-	-
myh11b	0.178883	0.254063	0.457699	0.58822	-1.17128	1.45137	24.8614	0.000323053	0.00134757	A0A0R4IFC3,Myosin, heavy chain 11b, smooth muscle	-	PF01576,Myosin tail;PF00063,Myosin head (motor domain);PF02736,Myosin N-terminal SH3-like domain	IPR002928,Myosin tail;IPR001609,Myosin head, motor domain;IPR027417,P-loop containing nucleoside triphosphate hydrolase;IPR004009,Myosin, N-terminal, SH3-like;IPR000048,IQ motif, EF-hand binding site;IPR036961,Kinesin motor domain superfamily;IPR008989,Myosin S1 fragment, N-terminal;IPR027401,Myosin IQ motif-containing domain superfamily	-	GO:0003777,molecular_function,microtubule motor activity;GO:0016459,cellular_component,myosin complex;GO:0007018,biological_process,microtubule-based movement;GO:0003779,molecular_function,actin binding;GO:0008017,molecular_function,microtubule binding;GO:0051015,molecular_function,actin filament binding;GO:0003774,molecular_function,motor activity;GO:0000166,molecular_function,nucleotide binding…	-
cntnap1	0.321886	0.282162	0.0256141	0.0519764	3.0439	-0.202083	57.2565	6.8865e-06	5.64361e-05	X1WGG7,Contactin-associated protein 1	XP_694580.5,contactin-associated protein 1	PF00008,-like domain;PF02210,Laminin G domain;PF00754,5/8 type C domain	IPR000421,Coagulation factor 5/8 C-terminal domain;IPR001881,EGF-like calcium-binding domain;IPR036056,Fibrinogen-like, C-terminal;IPR002181,Fibrinogen, alpha/beta/gamma chain, C-terminal globular domain;IPR013320,Concanavalin A-like lectin/glucanase domain superfamily;IPR003585,Neurexin/syndecan/glycophorin C;IPR000152,EGF-type aspartate/asparagine hydroxylation site;IPR000742,EGF-like domain;IP…	ENOG410XPHG,-;KOG3516,Neurexin IV	GO:0033270,cellular_component,paranode region of axon;GO:0005509,molecular_function,calcium ion binding;GO:0030913,biological_process,paranodal junction assembly;GO:0016021,cellular_component,integral component of membrane;GO:0016020,cellular_component,membrane	K07379,ko04514,Cell adhesion molecules (CAMs)
ch211-278a6.1	2.48624	2.40003	1.06424	1.00549	1.33798	4.47042	245.125	2.59789e-09	1.24489e-07	E7F1Y0,Si:ch211-278a6.1	-	PF03915,Actin interacting protein 3	IPR026727,SRC kinase signalling inhibitor 1;IPR022782,Actin interacting protein 3-like, C-terminal	ENOG410IHFG,-;ENOG410XTBA,-	GO:0030334,biological_process,regulation of cell migration;GO:0034446,biological_process,substrate adhesion-dependent cell spreading;GO:0061001,biological_process,regulation of dendritic spine morphogenesis	-
asic2	1.5857	1.2599	0.726833	0.741117	1.05333	2.62985	45.7641	2.06977e-05	0.000140117	I3IWQ5,Acid-sensing	XP_003442051.2,acid-sensing ion channel 2 isoform X1	PF00858,Amiloride-sensitive sodium channel	IPR020903,Epithelial sodium channel, conserved site;IPR004724,Epithelial sodium channel, chordates;IPR001873,Epithelial sodium channel	KOG4294,Non voltage-gated ion channels (DEG/ENaC family);ENOG410ZNFK,-	GO:0006814,biological_process,sodium ion transport;GO:0005272,molecular_function,sodium channel activity;GO:0015280,molecular_function,ligand-gated sodium channel activity;GO:0006811,biological_process,ion transport;GO:0035725,biological_process,sodium ion transmembrane transport;GO:0016020,cellular_component,membrane;GO:0016021,cellular_component,integral component of membrane	-
mpp3a	14.2763	13.1208	5.72877	6.17571	1.30136	5.04429	248.435	2.40652e-09	1.18776e-07	X1WFJ8,Membrane protein, palmitoylated 3a	XP_700838.5,MAGUK p55 subfamily member 3 isoform X2	PF07653,Variant SH3 domain;PF02828,L27 domain;PF00625,uanylate kinase;PF00595,PDZ domain (Also known as DHR or GLGF)	IPR014775,L27 domain, C-terminal;IPR036034,PDZ superfamily;IPR001478,PDZ domain;IPR027417,P-loop containing nucleoside triphosphate hydrolase;IPR036892,L27 domain superfamily;IPR036028,SH3-like domain superfamily;IPR020590,Guanylate kinase, conserved site;IPR008144,Guanylate kinase-like domain;IPR008145,Guanylate kinase/L-type calcium channel beta subunit;IPR001452,SH3 domain;IPR004172,L27 domain	COG0194,Guanylate kinase;KOG0609,Calcium/calmodulin-dependent serine protein kinase/membrane-associated guanylate kinase	-	-
ccdc97	9.44337	8.30587	24.1304	17.9586	-1.14654	4.49861	64.3553	4.45882e-05	0.000260479	E7FBN4,Coiled-coil domain-containing 97	XP_001333116.1,coiled-coil domain-containing protein 97	PF09747,Coiled-coil domain containing protein (DUF2052)	IPR018613,Protein of unknown function DUF2052, coiled-coil	ENOG4111QQ2,-;KOG3044,Uncharacterized conserved protein	GO:0005686,cellular_component,U2 snRNP	-
arpc1b	3.62462	3.82734	1.84005	1.90751	1.08974	2.12816	46.4626	1.92399e-05	0.000131286	Q7T372,Actin-related protein 2/3 complex subunit	NP_998321.1,actin-related protein 2/3 complex subunit 1B	PF00400,WD domain, G-beta repeat	IPR017986,WD40-repeat-containing domain;IPR036322,WD40-repeat-containing domain superfamily;IPR030141,Actin-related protein 2/3 complex subunit 1B;IPR015943,WD40/YVTN repeat-like-containing domain superfamily;IPR001680,WD40 repeat;IPR017383,Actin-related protein 2/3 complex subunit 1	KOG1523,Actin-related protein Arp2/3 complex, subunit ARPC1/p41-ARC;ENOG410XNWX,-	GO:0005737,cellular_component,cytoplasm;GO:0015629,cellular_component,actin cytoskeleton;GO:0030833,biological_process,regulation of actin filament polymerization;GO:0005856,cellular_component,cytoskeleton;GO:0003779,molecular_function,actin binding;GO:0034314,biological_process,Arp2/3 complex-mediated actin nucleation;GO:0005885,cellular_component,Arp2/3 protein complex;GO:0051015,molecular_func…	K05757,ko04810,Regulation of actin cytoskeleton;K05757,ko04666,Fc gamma R-mediated phagocytosis;K05757,ko05130,Pathogenic Escherichia coli infection;K05757,ko04144,Endocytosis;K05757,ko05100,Bacterial invasion of epithelial cells;K05757,ko05131,Shigellosis;K05757,ko05132,Salmonella infection
sdk1a	3.80565	3.91756	1.6814	1.84243	1.2306	4.6508	213.981	5.62552e-09	2.15532e-07	F1QC95,Sidekick cell adhesion molecule 1a	-	PF13927,Immunoglobulin domain;PF00041,ibronectin type III domain;PF07679,Immunoglobulin I-set domain	IPR003961,Fibronectin type III;IPR007110,Immunoglobulin-like domain;IPR036116,Fibronectin type III superfamily;IPR036179,Immunoglobulin-like domain superfamily;IPR013783,Immunoglobulin-like fold;IPR003599,Immunoglobulin subtype;IPR003598,Immunoglobulin subtype 2;IPR013098,Immunoglobulin I-set	ENOG410ZHW1,-;KOG3510,FOG: Immunoglobulin C-2 Type/fibronectin type III domains	GO:0016021,cellular_component,integral component of membrane;GO:0016020,cellular_component,membrane	-
elfn1a	0.845218	0.633342	0.146487	0.219029	2.1127	1.33291	64.1723	3.95708e-06	3.58312e-05	E7F8P8,Extracellular leucine-rich repeat and fibronectin type III domain-containing 1a	XP_009298006.1,-;XP_005164251.1,-;XP_005164250.1,protein ELFN1	PF13855,Leucine rich repeat	IPR001611,Leucine-rich repeat;IPR000483,Cysteine-rich flanking region, C-terminal;IPR003591,Leucine-rich repeat, typical subtype;IPR032675,Leucine-rich repeat domain superfamily	ENOG410IHCP,-;ENOG4110NB3,-	GO:0016021,cellular_component,integral component of membrane;GO:0016020,cellular_component,membrane	-
LOC101883552	1.52504	0.935362	11.375	5.85723	-2.70913	1.54946	50.2951	0.000118438	0.00058471	-	-	-	-	-	-	-
hs3st4	0.984854	0.853996	0.176477	0.134291	2.65161	0.0722882	60.4063	5.26151e-06	4.5565e-05	F1QME4,Sulfotransferase	NP_001074058.2,heparan sulfate glucosamine 3-O-sulfotransferase 2	PF00685,Sulfotransferase domain	IPR037359,Heparan sulfate sulfotransferase;IPR000863,Sulfotransferase domain;IPR027417,P-loop containing nucleoside triphosphate hydrolase	KOG3704,Heparan sulfate D-glucosaminyl 3-O-sulfotransferase;ENOG410XS59,-	GO:0008146,molecular_function,sulfotransferase activity;GO:0016740,molecular_function,transferase activity	-
baiap3	0.737832	0.766892	0.190818	0.208497	2.00942	1.04114	69.17	2.63776e-06	2.58563e-05	X1WGN8,BAI1-associated protein 3	XP_003198205.2,BAI1-associated protein 3	PF00168,C2 domain	IPR000008,C2 domain;IPR014772,Mammalian uncoordinated homology 13, domain 2;IPR014770,Munc13 homology 1;IPR035892,C2 domain superfamily	KOG1328,Synaptic vesicle protein BAIAP3, involved in vesicle priming/regulation;ENOG410Z3Q9,-	GO:0005783,cellular_component,endoplasmic reticulum	K15621,ko05202,Transcriptional misregulation in cancer
LOC101882899	0.262013	0.213225	0.421023	0.613574	-1.02332	1.02477	14.7437	0.00238155	0.00706749	A0A2D0PWX9,uncharacterized protein LOC108257359 isoform X3	XP_017310544.1,uncharacterized protein LOC108257359 isoform X3	-	IPR034907,Nucleoside diphosphate kinase-like domain;IPR036850,Nucleoside diphosphate kinase-like domain superfamily;IPR031531,Protein of unknown function DUF4701	-	-	-
shisa9b	0.780277	0.836273	0.198392	0.359445	1.63147	0.702088	28.3486	0.000185187	0.000847324	F1QMF1,Protein shisa-9B	NP_001129447.2,protein shisa-9B	PF13908,Wnt and FGF inhibitory regulator	IPR026910,Shisa family	ENOG410IK0B,-;ENOG410YB4B,-	GO:0016021,cellular_component,integral component of membrane;GO:0016020,cellular_component,membrane	-
pde4a	3.06474	3.0743	1.00083	1.06752	1.66793	3.73514	259.153	1.89071e-09	1.01732e-07	E7FAS0,Phosphodiesterase	XP_009298019.1,cAMP-specific 3',5'-cyclic phosphodiesterase 4A isoform X1	PF00233,3'5'-cyclic nucleotide phosphodiesterase	IPR003607,HD/PDEase domain;IPR023088,3'5'-cyclic nucleotide phosphodiesterase;IPR023174,3'5'-cyclic nucleotide phosphodiesterase, conserved site;IPR002073,3'5'-cyclic nucleotide phosphodiesterase, catalytic domain;IPR036971,3'5'-cyclic nucleotide phosphodiesterase, catalytic domain superfamily	ENOG410XRI7,-;KOG3689,Cyclic nucleotide phosphodiesterase	GO:0016787,molecular_function,hydrolase activity;GO:0004114,molecular_function,3',5'-cyclic-nucleotide phosphodiesterase activity;GO:0046872,molecular_function,metal ion binding;GO:0007165,biological_process,signal transduction;GO:0008081,molecular_function,phosphoric diester hydrolase activity	-
elavl3	69.0362	69.0588	33.1597	35.191	1.1133	8.30225	316.1	6.04776e-10	4.88109e-08	H2LL70,ELAV-like protein	-	PF00076,RNA recognition motif. (a.k.a. RRM, RBD, or RNP domain)	IPR035979,RNA-binding domain superfamily;IPR034915,HuC, RNA recognition motif 3;IPR034775,Splicing factor ELAV/Hu, RNA recognition motif 1;IPR006548,Splicing factor ELAV/Hu;IPR012677,Nucleotide-binding alpha-beta plait domain superfamily;IPR000504,RNA recognition motif domain;IPR002343,Paraneoplastic encephalomyelitis antigen;IPR003954,RNA recognition motif domain, eukaryote	ENOG410XP7S,-;KOG0145,RNA-binding protein ELAV/HU (RRM superfamily)	GO:0003723,molecular_function,RNA binding;GO:0003676,molecular_function,nucleic acid binding;GO:0050767,biological_process,regulation of neurogenesis	-
tmed1a	6.97571	6.27474	19.9363	16.9363	-1.37757	3.85074	145.358	4.91902e-08	1.09955e-06	Q6DBT1,Transmembrane emp24 protein transport domain containing 1	NP_001003487.1,transmembrane emp24 domain-containing protein 1 precursor	PF01105,emp24/gp25L/p24 family/GOLD	IPR009038,GOLD domain;IPR015720,TMP21-related;IPR036598,GOLD domain superfamily	ENOG410Z18S,-;KOG3287,Membrane trafficking protein, emp24/gp25L/p24 family	GO:0016021,cellular_component,integral component of membrane;GO:0016020,cellular_component,membrane	-
adgrl1a	0.678824	0.686282	0.247869	0.234461	1.59899	2.89835	155.084	3.43326e-08	8.526e-07	F1Q9V2,Adhesion G protein-coupled receptor L1a	-	PF16489,PCR-Autoproteolysis INducing (GAIN) domain;PF00002,7 transmembrane receptor (Secretin family);PF02191,Olfactomedin-like domain;PF01825,PCR proteolysis site, GPS, motif;PF02793,Hormone receptor domain;PF02354,Latrophilin Cytoplasmic C-terminal region;PF02140,alactose binding lectin domain	IPR032471,GAIN domain, N-terminal;IPR036445,GPCR family 2, extracellular hormone receptor domain superfamily;IPR001879,GPCR, family 2, extracellular hormone receptor domain;IPR000832,GPCR, family 2, secretin-like;IPR017981,GPCR, family 2-like;IPR003334,GPCR, family 2, latrophilin, C-terminal;IPR000203,GPS motif;IPR003112,Olfactomedin-like domain;IPR011044,Quinoprotein amine dehydrogenase, beta ch…	ENOG410XSD2,-;KOG4729,Galactoside-binding lectin;KOG3545,Olfactomedin and related extracellular matrix glycoproteins;KOG4193,G protein-coupled receptors	GO:0004888,molecular_function,transmembrane signaling receptor activity;GO:0007186,biological_process,G-protein coupled receptor signaling pathway;GO:0004871,molecular_function,signal transducer activity;GO:0007166,biological_process,cell surface receptor signaling pathway;GO:0030246,molecular_function,carbohydrate binding;GO:0016021,cellular_component,integral component of membrane;GO:0016020,ce…	-
trim35-12	0.866999	0.979862	0.373225	0.535688	1.1201	0.678245	16.1779	0.00171517	0.00538963	A0A0R4IPI6,Tripartite motif-containing 35-12	XP_005163843.1,-	PF13445,RING-type zinc-finger;PF00643,B-box zinc finger;PF13765,SPRY-associated domain;PF00622,SPRY domain	IPR017907,Zinc finger, RING-type, conserved site;IPR003879,Butyrophylin-like, SPRY domain;IPR001870,B30.2/SPRY domain;IPR000315,B-box-type zinc finger;IPR003877,SPRY domain;IPR001841,Zinc finger, RING-type;IPR013320,Concanavalin A-like lectin/glucanase domain superfamily;IPR013083,Zinc finger, RING/FYVE/PHD-type;IPR027370,RING-type zinc-finger, LisH dimerisation motif;IPR006574,SPRY-associated	-	GO:0046872,molecular_function,metal ion binding;GO:0008270,molecular_function,zinc ion binding;GO:0005622,cellular_component,intracellular	-
153426	16.2638	16.9869	7.74184	8.77762	1.10772	4.46521	148.091	4.43644e-08	1.02664e-06	I3J0U0,Tubulin beta chain	XP_003442156.1,tubulin beta-4B chain	PF03953,Tubulin C-terminal domain;PF00091,Tubulin/FtsZ family, GTPase domain	IPR017975,Tubulin, conserved site;IPR018316,Tubulin/FtsZ, 2-layer sandwich domain;IPR003008,Tubulin/FtsZ, GTPase domain;IPR008280,Tubulin/FtsZ, C-terminal;IPR036525,Tubulin/FtsZ, GTPase domain superfamily;IPR037103,Tubulin/FtsZ, C-terminal domain superfamily;IPR013838,Beta tubulin, autoregulation binding site;IPR000217,Tubulin;IPR023123,Tubulin, C-terminal;IPR002453,Beta tubulin	KOG1375,Beta tubulin;COG5023,Tubulin	GO:0005874,cellular_component,microtubule;GO:0005856,cellular_component,cytoskeleton;GO:0005525,molecular_function,GTP binding;GO:0007010,biological_process,cytoskeleton organization;GO:0007017,biological_process,microtubule-based process;GO:0005737,cellular_component,cytoplasm;GO:0003924,molecular_function,GTPase activity;GO:0000166,molecular_function,nucleotide binding;GO:0005200,molecular_func…	-
gas7a	9.4908	9.27288	4.03683	3.66556	1.38326	4.60191	263.15	1.73226e-09	9.68652e-08	K4KDS6,Growth arrest-specific 7	NP_001265748.1,growth arrest-specific protein 7	PF16623,Unstructured linker region between on GAS7 protein;PF00611,es/CIP4, and EFC/F-BAR homology domain	IPR031160,F-BAR domain;IPR001060,FCH domain;IPR037957,GAS7, F-BAR domain;IPR027267,AH/BAR domain superfamily	ENOG410Y7RY,-;KOG2398,Predicted proline-serine-threonine phosphatase-interacting protein (PSTPIP)	GO:0048666,biological_process,neuron development;GO:0043009,biological_process,chordate embryonic development	-
165582	0.347584	0.174592	0.924531	0.523324	-1.37407	0.0870404	11.7169	0.00564696	0.01455	F1QKT0,Zgc:165582	XP_017208495.1,-	PF17039,ucosyltransferase, N-terminal;PF00852,lycosyltransferase family 10 (fucosyltransferase) C-term	IPR001503,Glycosyl transferase family 10;IPR038577,GT10-like superfamily;IPR031481,Fucosyltransferase, N-terminal	KOG2619,Fucosyltransferase;ENOG410ZIMX,-	GO:0046920,molecular_function,alpha-(1->3)-fucosyltransferase activity;GO:0016757,molecular_function,transferase activity, transferring glycosyl groups;GO:0016021,cellular_component,integral component of membrane;GO:0032580,cellular_component,Golgi cisterna membrane;GO:0006486,biological_process,protein glycosylation;GO:0005794,cellular_component,Golgi apparatus;GO:0016740,molecular_function,tran…	-
LOC103908666	4.76106	4.77183	2.47378	2.3591	1.07836	2.81151	69.9743	2.48529e-06	2.46564e-05	A0A2D0PW00,zinc finger and SCAN domain-containing protein 2-like isoform X1	XP_017309601.1,zinc finger and SCAN domain-containing protein 2-like isoform X1	-	IPR013087,Zinc finger C2H2-type;IPR036236,Zinc finger C2H2 superfamily	-	GO:0003676,molecular_function,nucleic acid binding	-
lpar2a	2.77219	4.83099	8.17856	9.39836	-1.10882	3.32216	21.4393	0.00321351	0.00906511	F1QFF1,Lysophosphatidic acid receptor 2a	XP_009298048.1,lysophosphatidic acid receptor 2 isoform X1	PF00001,7 transmembrane receptor (rhodopsin family)	IPR002277,Lysophosphatidic acid receptor EDG-2;IPR000276,G protein-coupled receptor, rhodopsin-like;IPR004065,Lysophosphatidic acid receptor;IPR017452,GPCR, rhodopsin-like, 7TM	ENOG410XRW9,-;KOG3656,FOG: 7 transmembrane receptor	GO:0045647,biological_process,negative regulation of erythrocyte differentiation;GO:0070915,molecular_function,lysophosphatidic acid receptor activity;GO:0016020,cellular_component,membrane;GO:0004871,molecular_function,signal transducer activity;GO:0001525,biological_process,angiogenesis;GO:0016021,cellular_component,integral component of membrane;GO:0007186,biological_process,G-protein coupled …	-
LOC570571	0.407359	0.235386	1.87702	2.46981	-2.65781	0.802854	68.2745	2.82052e-06	2.72827e-05	E7F054,Epoxide hydrolase 3	XP_009298060.1,-	PF12697,Alpha/beta hydrolase family;PF00561,alpha/beta hydrolase fold;PF12146,Serine aminopeptidase, S33	IPR000639,Epoxide hydrolase-like;IPR000073,Alpha/beta hydrolase fold-1;IPR029058,Alpha/Beta hydrolase fold	ENOG410INND,-;ENOG410XRPK,-	GO:0003824,molecular_function,catalytic activity;GO:0016021,cellular_component,integral component of membrane;GO:0016020,cellular_component,membrane	-
col5a3a	18.294	17.2737	46.2468	42.0841	-1.21308	7.88308	312.215	6.49403e-10	5.07783e-08	A0A0R4IW47,Collagen, type V, alpha 3a	-	PF01391,Collagen triple helix repeat (20 copies);PF01410,ibrillar collagen C-terminal domain	IPR008160,Collagen triple helix repeat;IPR001791,Laminin G domain;IPR013320,Concanavalin A-like lectin/glucanase domain superfamily;IPR000885,Fibrillar collagen, C-terminal	-	GO:0005201,molecular_function,extracellular matrix structural constituent	-
ch73-208g10.1	0.091404	0.083512	0.23217	0.27669	-1.43813	-0.0339799	20.3968	0.000718223	0.00260911	X1WGW5,Si:ch73-208g10.1	-	PF13927,Immunoglobulin domain;PF07679,Immunoglobulin I-set domain	IPR007110,Immunoglobulin-like domain;IPR036179,Immunoglobulin-like domain superfamily;IPR013783,Immunoglobulin-like fold;IPR003599,Immunoglobulin subtype;IPR003598,Immunoglobulin subtype 2;IPR013098,Immunoglobulin I-set;IPR003987,Intercellular adhesion molecule/vascular cell adhesion molecule, N-terminal	ENOG410YQ1Q,-;ENOG410IPHM,-	GO:0098609,biological_process,cell-cell adhesion;GO:0016021,cellular_component,integral component of membrane;GO:0016020,cellular_component,membrane	-
hbbe1.1	197.725	171.307	65.7667	63.1366	1.61679	6.20662	402.848	2.06712e-10	2.35305e-08	O93548,Embryonic 1 beta-globin	NP_932339.1,hemoglobin beta embryonic-1.1;NP_001096600.1,-;XP_005164391.1,-	PF00042,lobin	IPR009050,Globin-like superfamily;IPR000971,Globin;IPR002337,Haemoglobin, beta-type;IPR012292,Globin/Protoglobin	KOG3378,Globins and related hemoproteins;COG1018,Flavodoxin reductases (ferredoxin-NADPH reductases) family 1	GO:0019825,molecular_function,oxygen binding;GO:0015671,biological_process,oxygen transport;GO:0046872,molecular_function,metal ion binding;GO:0005344,molecular_function,oxygen carrier activity;GO:0005833,cellular_component,hemoglobin complex;GO:0005506,molecular_function,iron ion binding;GO:0020037,molecular_function,heme binding	-
hbae1	75.1217	57.8997	27.6459	25.907	1.41183	4.65649	124.68	1.44408e-06	1.59051e-05	Q7ZT21,Embryonic alpha globin e1	NP_891985.1,hemoglobin, alpha embryonic 1;XP_001333555.1,-;XP_002661306.1,-	PF00042,lobin	IPR002338,Haemoglobin, alpha-type;IPR002339,Haemoglobin, pi;IPR000971,Globin;IPR009050,Globin-like superfamily;IPR012292,Globin/Protoglobin	KOG3378,Globins and related hemoproteins;COG1018,Flavodoxin reductases (ferredoxin-NADPH reductases) family 1	GO:0019825,molecular_function,oxygen binding;GO:0015671,biological_process,oxygen transport;GO:0005833,cellular_component,hemoglobin complex;GO:0005344,molecular_function,oxygen carrier activity;GO:0046872,molecular_function,metal ion binding;GO:0005506,molecular_function,iron ion binding;GO:0020037,molecular_function,heme binding	-
hbbe1.2	518.784	481.004	218.148	193.285	1.38035	7.70592	344.572	4.59222e-10	4.00766e-08	O93548,Embryonic 1 beta-globin	NP_932339.1,hemoglobin beta embryonic-1.1;NP_001096600.1,-;XP_005164391.1,-	PF00042,lobin	IPR009050,Globin-like superfamily;IPR000971,Globin;IPR002337,Haemoglobin, beta-type;IPR012292,Globin/Protoglobin	KOG3378,Globins and related hemoproteins;COG1018,Flavodoxin reductases (ferredoxin-NADPH reductases) family 1	GO:0019825,molecular_function,oxygen binding;GO:0015671,biological_process,oxygen transport;GO:0046872,molecular_function,metal ion binding;GO:0005344,molecular_function,oxygen carrier activity;GO:0005833,cellular_component,hemoglobin complex;GO:0005506,molecular_function,iron ion binding;GO:0020037,molecular_function,heme binding	-
hbae1.3	50.1981	60.2231	21.0792	15.0665	1.70925	4.39574	121.131	5.7263e-06	4.87962e-05	Q7ZT21,Embryonic alpha globin e1	NP_891985.1,hemoglobin, alpha embryonic 1;XP_001333555.1,-;XP_002661306.1,-	PF00042,lobin	IPR002338,Haemoglobin, alpha-type;IPR002339,Haemoglobin, pi;IPR000971,Globin;IPR009050,Globin-like superfamily;IPR012292,Globin/Protoglobin	KOG3378,Globins and related hemoproteins;COG1018,Flavodoxin reductases (ferredoxin-NADPH reductases) family 1	GO:0019825,molecular_function,oxygen binding;GO:0015671,biological_process,oxygen transport;GO:0005833,cellular_component,hemoglobin complex;GO:0005344,molecular_function,oxygen carrier activity;GO:0046872,molecular_function,metal ion binding;GO:0005506,molecular_function,iron ion binding;GO:0020037,molecular_function,heme binding	-
hbbe1.3	137.237	132.457	58.9948	49.0205	1.41927	6.46301	288.063	3.18827e-09	1.43022e-07	O93548,Embryonic 1 beta-globin	NP_932339.1,hemoglobin beta embryonic-1.1;NP_001096600.1,-;XP_005164391.1,-	PF00042,lobin	IPR009050,Globin-like superfamily;IPR000971,Globin;IPR002337,Haemoglobin, beta-type;IPR012292,Globin/Protoglobin	KOG3378,Globins and related hemoproteins;COG1018,Flavodoxin reductases (ferredoxin-NADPH reductases) family 1	GO:0019825,molecular_function,oxygen binding;GO:0015671,biological_process,oxygen transport;GO:0046872,molecular_function,metal ion binding;GO:0005344,molecular_function,oxygen carrier activity;GO:0005833,cellular_component,hemoglobin complex;GO:0005506,molecular_function,iron ion binding;GO:0020037,molecular_function,heme binding	-
LOC100334599	19.4333	18.6603	8.04498	8.12699	1.33438	3.01124	117.31	1.59809e-07	2.77539e-06	Q7ZT21,Embryonic alpha globin e1	NP_891985.1,hemoglobin, alpha embryonic 1;XP_001333555.1,-;XP_002661306.1,-	PF00042,lobin	IPR002338,Haemoglobin, alpha-type;IPR002339,Haemoglobin, pi;IPR000971,Globin;IPR009050,Globin-like superfamily;IPR012292,Globin/Protoglobin	KOG3378,Globins and related hemoproteins;COG1018,Flavodoxin reductases (ferredoxin-NADPH reductases) family 1	GO:0019825,molecular_function,oxygen binding;GO:0015671,biological_process,oxygen transport;GO:0005833,cellular_component,hemoglobin complex;GO:0005344,molecular_function,oxygen carrier activity;GO:0046872,molecular_function,metal ion binding;GO:0005506,molecular_function,iron ion binding;GO:0020037,molecular_function,heme binding	-
hbae3	206.28	240.015	108.945	79.4481	1.3429	6.56424	65.0666	0.000596987	0.00224446	F6P497,Hemoglobin alpha embryonic-3	-	PF00042,lobin	IPR002338,Haemoglobin, alpha-type;IPR000971,Globin;IPR009050,Globin-like superfamily;IPR012292,Globin/Protoglobin	KOG3378,Globins and related hemoproteins;COG1018,Flavodoxin reductases (ferredoxin-NADPH reductases) family 1	GO:0019825,molecular_function,oxygen binding;GO:0005506,molecular_function,iron ion binding;GO:0005833,cellular_component,hemoglobin complex;GO:0005344,molecular_function,oxygen carrier activity;GO:0046872,molecular_function,metal ion binding;GO:0015671,biological_process,oxygen transport;GO:0020037,molecular_function,heme binding	-
mafga	1.92804	1.87621	0.742413	0.742178	1.45458	1.34652	48.0159	1.64076e-05	0.00011533	Q6I6N2,Transcription factor mafG1	NP_001002045.1,transcription factor MafG	PF03131,bZIP Maf transcription factor	IPR024874,Transcription factor Maf family;IPR028551,Transcription factor MafG;IPR008917,Transcription factor, Skn-1-like, DNA-binding domain superfamily;IPR004826,Basic leucine zipper domain, Maf-type;IPR004827,Basic-leucine zipper domain	KOG4196,bZIP transcription factor MafK;ENOG41102C7,-	GO:0003677,molecular_function,DNA binding;GO:0005667,cellular_component,transcription factor complex;GO:0003700,molecular_function,DNA binding transcription factor activity;GO:0045893,biological_process,positive regulation of transcription, DNA-templated;GO:0006355,biological_process,regulation of transcription, DNA-templated;GO:0006351,biological_process,transcription, DNA-templated;GO:0046982,m…	-
LOC101885757	1.122	0.972494	0.222145	0.368819	1.92041	0.501569	37.4615	5.32388e-05	0.000301707	A0A2D0SD06,5-hydroxytryptamine receptor 3A-like	XP_017340351.1,5-hydroxytryptamine receptor 3A-like;XP_017340359.1,-	-	IPR006201,Neurotransmitter-gated ion-channel;IPR036719,Neurotransmitter-gated ion-channel transmembrane domain superfamily;IPR006029,Neurotransmitter-gated ion-channel transmembrane domain;IPR036734,Neurotransmitter-gated ion-channel ligand-binding domain superfamily;IPR006202,Neurotransmitter-gated ion-channel ligand-binding domain	-	GO:0005216,molecular_function,ion channel activity;GO:0004888,molecular_function,transmembrane signaling receptor activity;GO:0006811,biological_process,ion transport;GO:0016021,cellular_component,integral component of membrane;GO:0005230,molecular_function,extracellular ligand-gated ion channel activity;GO:0016020,cellular_component,membrane;GO:0034220,biological_process,ion transmembrane transp…	K04819,ko04726,Serotonergic synapse;K04819,ko04742,Taste transduction
rnf213a	2.10202	1.94414	1.08288	0.976187	1.07343	4.63491	147.222	4.5837e-08	1.04697e-06	A0A2D0SQU6,E3 ubiquitin-protein ligase RNF213 isoform X1	XP_017344871.1,E3 ubiquitin-protein ligase RNF213 isoform X1	-	IPR017907,Zinc finger, RING-type, conserved site;IPR031248,RNF213 protein;IPR027417,P-loop containing nucleoside triphosphate hydrolase;IPR003593,AAA+ ATPase domain;IPR001841,Zinc finger, RING-type;IPR013083,Zinc finger, RING/FYVE/PHD-type	-	GO:0016874,molecular_function,ligase activity;GO:0016887,molecular_function,ATPase activity;GO:0004842,molecular_function,ubiquitin-protein transferase activity;GO:0016567,biological_process,protein ubiquitination	-
dhrs7ca	1.16524	1.83745	5.65377	4.53299	-1.66055	2.53629	65.7049	8.18807e-06	6.52296e-05	F1QAG2,Dehydrogenase/reductase SDR family member 7C-A	XP_017210336.1,-	PF08643,ungal family of unknown function (DUF1776);PF13561,noyl-(Acyl carrier protein) reductase;PF00106,short chain dehydrogenase	IPR036291,NAD(P)-binding domain superfamily;IPR020904,Short-chain dehydrogenase/reductase, conserved site;IPR002347,Short-chain dehydrogenase/reductase SDR	COG1028,Dehydrogenases with different specificities (related to short-chain alcohol dehydrogenases);KOG1205,Predicted dehydrogenase	GO:0055114,biological_process,oxidation-reduction process;GO:0016491,molecular_function,oxidoreductase activity;GO:0016021,cellular_component,integral component of membrane;GO:0016020,cellular_component,membrane	-
LOC100537733	1.06901	1.04607	0.515993	0.307958	1.45346	0.0563311	19.2377	0.000900819	0.00315655	X1WC92,Si:ch211-256e16.11	-	PF13765,SPRY-associated domain;PF00622,SPRY domain	IPR001870,B30.2/SPRY domain;IPR013320,Concanavalin A-like lectin/glucanase domain superfamily;IPR006574,SPRY-associated;IPR003877,SPRY domain;IPR003879,Butyrophylin-like, SPRY domain	-	-	-
153845	3.32586	3.03664	1.14469	1.11993	1.58762	1.72902	71.2092	2.2708e-06	2.29771e-05	Q5XWT8,Ras-dva-2 small GTPase	NP_001007782.1,ras-dva small GTPase	PF00071,Ras family	IPR020849,Small GTPase superfamily, Ras type;IPR001806,Small GTPase superfamily;IPR005225,Small GTP-binding protein domain;IPR027417,P-loop containing nucleoside triphosphate hydrolase	COG1100,GTPase SAR1 and related small G proteins;KOG0395,Ras-related GTPase	GO:0005525,molecular_function,GTP binding;GO:0003924,molecular_function,GTPase activity;GO:0000166,molecular_function,nucleotide binding;GO:0007165,biological_process,signal transduction;GO:0016020,cellular_component,membrane	-
nptx1l	3.33073	3.24092	1.36126	1.48282	1.30647	2.55246	82.781	1.03549e-06	1.21671e-05	Q6NW91,Neuronal pentraxin 1-like	NP_998101.1,neuronal pentraxin-1 precursor	PF00354,Pentaxin family	IPR001759,Pentraxin-related;IPR030476,Pentaxin, conserved site;IPR013320,Concanavalin A-like lectin/glucanase domain superfamily	ENOG410XR4W,-;ENOG410IFFF,-	GO:0005575,cellular_component,cellular_component;GO:0008150,biological_process,biological_process	-
ppp1r27a	7.20788	7.82894	1.54752	1.68581	2.31473	2.55553	230.587	3.68011e-09	1.56867e-07	F1R1B4,Protein phosphatase 1, regulatory subunit 27a	-	PF12796,Ankyrin repeats (3 copies);PF13637,Ankyrin repeats (many copies)	IPR020683,Ankyrin repeat-containing domain;IPR002110,Ankyrin repeat;IPR036770,Ankyrin repeat-containing domain superfamily	KOG0505,Myosin phosphatase, regulatory subunit;COG0666,FOG: Ankyrin repeat	-	-
ch211-110e21.3	7.23789	6.98035	3.09327	3.33583	1.24322	2.46494	71.7316	2.18662e-06	2.22769e-05	E7FCK4,Si:ch211-110e21.3	NP_001289544.1,-;NP_001156477.1,small integral membrane protein 5	PF15831,omain of unknown function (DUF4713)	IPR031671,Protein of unknown function DUF4713	-	GO:0016021,cellular_component,integral component of membrane;GO:0016020,cellular_component,membrane	-
LOC101883456	0.904555	0.841544	2.96062	1.91249	-1.38077	1.72218	35.7252	7.04372e-05	0.000379929	-	-	-	-	-	-	-
LOC108182859	0.832747	0.822176	2.54949	1.75101	-1.27784	1.9529	38.4535	4.83033e-05	0.000277637	A0A0G2L8H2,Uncharacterized protein	-	PF00096,Zinc finger, C2H2 type;PF13894,C2H2-type zinc finger	IPR013087,Zinc finger C2H2-type;IPR036236,Zinc finger C2H2 superfamily;IPR017114,C2H2-type Zinc finger protein, YY-1-like	-	GO:0003676,molecular_function,nucleic acid binding	-
LOC110439319	0.94261	1.42042	5.50269	4.65924	-1.99829	0.707294	46.8345	1.85129e-05	0.000127561	V9LA29,Ras-related protein Rab-37-like protein	-	PF00071,Ras family	IPR001806,Small GTPase superfamily;IPR005225,Small GTP-binding protein domain;IPR027417,P-loop containing nucleoside triphosphate hydrolase	-	GO:0005525,molecular_function,GTP binding;GO:0003924,molecular_function,GTPase activity	-
ch73-366l1.5	15.2451	17.9157	3.10668	3.40625	2.44617	4.63456	583.124	1.83338e-11	4.75063e-09	A0A286YA42,Si:ch73-366l1.5	NP_001315001.1,uncharacterized protein LOC100003714	-	IPR031952,KH-like RNA-binding domain	-	GO:0016021,cellular_component,integral component of membrane;GO:0016020,cellular_component,membrane	-
LOC100330159	0.467244	0.444689	1.04658	1.01842	-1.07966	1.67958	33.9301	8.37001e-05	0.000436175	A0A1S3RA64,uncharacterized protein LOC106601526 isoform X2	XP_014049253.1,uncharacterized protein LOC106601526 isoform X2	-	IPR032013,Protein of unknown function DUF4795	-	-	-
pitpnc1	4.51184	4.0699	2.1989	2.16763	1.07303	2.42858	51.6752	1.14573e-05	8.55305e-05	A0A2D0SAN5,cytoplasmic phosphatidylinositol transfer protein 1-like	XP_017339300.1,cytoplasmic phosphatidylinositol transfer protein 1-like	-	IPR023393,START-like domain superfamily;IPR001666,Phosphatidylinositol transfer protein	-	GO:0015914,biological_process,phospholipid transport;GO:0005548,molecular_function,phospholipid transporter activity;GO:0005622,cellular_component,intracellular	-
pvalb8	4.97002	5.12045	2.48045	2.31929	1.16965	1.67742	39.7104	4.05962e-05	0.000242334	Q5U3P2,Parvalbumin 8	NP_891982.2,parvalbumin 8	PF13499,-hand domain pair	IPR002048,EF-hand domain;IPR008080,Parvalbumin;IPR011992,EF-hand domain pair;IPR018247,EF-Hand 1, calcium-binding site	KOG0027,Calmodulin and related proteins (EF-Hand superfamily);COG5126,Ca2+-binding protein (EF-Hand superfamily)	GO:0046872,molecular_function,metal ion binding;GO:0005509,molecular_function,calcium ion binding	-
pvalb4	74.4051	76.4504	8.29353	11.1977	3.05082	4.79142	639.714	1.06297e-10	1.47416e-08	Q6IMW7,Parvalbumin 4	NP_997948.2,parvalbumin isoform 1c	PF13499,-hand domain pair	IPR002048,EF-hand domain;IPR008080,Parvalbumin;IPR011992,EF-hand domain pair;IPR018247,EF-Hand 1, calcium-binding site	KOG0027,Calmodulin and related proteins (EF-Hand superfamily);COG5126,Ca2+-binding protein (EF-Hand superfamily)	GO:0005575,cellular_component,cellular_component;GO:0046872,molecular_function,metal ion binding;GO:0005509,molecular_function,calcium ion binding	-
pvalb1	498.174	480.789	20.0965	37.7592	4.17905	7.6298	91.4755	0.00576122	0.0147902	Q804W0,Parvalbumin 1	XP_005164345.1,-;NP_991135.1,parvalbumin isoform 1d	PF13499,-hand domain pair	IPR002048,EF-hand domain;IPR008080,Parvalbumin;IPR011992,EF-hand domain pair;IPR018247,EF-Hand 1, calcium-binding site	KOG0027,Calmodulin and related proteins (EF-Hand superfamily);COG5126,Ca2+-binding protein (EF-Hand superfamily)	GO:0005575,cellular_component,cellular_component;GO:0046872,molecular_function,metal ion binding;GO:0005509,molecular_function,calcium ion binding	-
pvalb5	6.21733	7.51029	0.210901	0.427962	4.51019	1.34288	208.292	6.55312e-09	2.38541e-07	Q804V9,Parvalbumin 5	NP_997050.1,parvalbumin isoform 2a	PF13499,-hand domain pair	IPR002048,EF-hand domain;IPR008080,Parvalbumin;IPR011992,EF-hand domain pair;IPR018247,EF-Hand 1, calcium-binding site	KOG0027,Calmodulin and related proteins (EF-Hand superfamily);COG5126,Ca2+-binding protein (EF-Hand superfamily)	GO:0005575,cellular_component,cellular_component;GO:0046872,molecular_function,metal ion binding;GO:0005509,molecular_function,calcium ion binding	-
fam20ca	1.04317	1.20496	0.530228	0.54709	1.15847	0.962324	23.4941	0.00040796	0.00163658	E7FBB8,Family with sequence similarity 20, member Ca	-	PF06702,olgi casein kinase, C-terminal, Fam20	IPR024869,FAM20;IPR009581,FAM20, C-terminal	ENOG410XQEJ,-;KOG3829,Uncharacterized conserved protein	GO:0016021,cellular_component,integral component of membrane;GO:0016020,cellular_component,membrane	-
rai1	5.25895	5.54758	0.691404	0.75749	2.99697	4.30774	910.632	1.26078e-12	8.00922e-10	E7F726,Retinoic acid-induced 1	XP_005171718.2,retinoic acid-induced protein 1	PF13771,PHD-like zinc-binding domain	IPR034732,Extended PHD (ePHD) domain;IPR001965,Zinc finger, PHD-type;IPR013083,Zinc finger, RING/FYVE/PHD-type	ENOG410IJJX,-;ENOG410Z8S8,-	GO:0046872,molecular_function,metal ion binding;GO:0003700,molecular_function,DNA binding transcription factor activity;GO:0044212,molecular_function,transcription regulatory region DNA binding;GO:0005634,cellular_component,nucleus;GO:0045944,biological_process,positive regulation of transcription by RNA polymerase II	-
sox9b	55.4448	58.6292	26.9912	29.086	1.12291	6.3462	278.249	1.25854e-09	7.91641e-08	Q9DFH1,HMG box transcription factor Sox9b	NP_571719.1,SRY (sex determining region Y)-box 9b	PF12444,Sox developmental protein N terminal;PF00505,HMG (high mobility group) box	IPR029548,Transcription factor SOX-9;IPR009071,High mobility group box domain;IPR036910,High mobility group box domain superfamily;IPR022151,Sox developmental protein N-terminal	ENOG410XT0K,-;KOG0527,HMG-box transcription factor	GO:0003309,biological_process,type B pancreatic cell differentiation;GO:0006355,biological_process,regulation of transcription, DNA-templated;GO:0030916,biological_process,otic vesicle formation;GO:0005634,cellular_component,nucleus;GO:0003170,biological_process,heart valve development;GO:0060021,biological_process,roof of mouth development;GO:0060041,biological_process,retina development in came…	K18435,ko04024,cAMP signaling pathway
zfos-932h1.6	32.5795	29.0167	75.5485	65.0645	-1.09154	5.82393	155.901	8.21264e-08	1.63862e-06	A0A0R4I9P0,Si:zfos-932h1.2	XP_009298201.1,uncharacterized protein C11orf98 homolog	-	IPR037691,Uncharacterized protein C11orf98	-	GO:0016021,cellular_component,integral component of membrane;GO:0016020,cellular_component,membrane	-
ch73-252i11.1	0.219806	0.177816	0.459724	0.393382	-1.00161	0.2428	11.4749	0.00544151	0.0140944	A0A0R4IH74,Si:ch73-252i11.1	XP_017210505.1,-;NP_001314726.1,-	PF02825,WWE domain;PF00644,Poly(ADP-ribose) polymerase catalytic domain	IPR012317,Poly(ADP-ribose) polymerase, catalytic domain;IPR037197,WWE domain superfamily;IPR000571,Zinc finger, CCCH-type;IPR004170,WWE domain	-	GO:0003950,molecular_function,NAD+ ADP-ribosyltransferase activity;GO:0046872,molecular_function,metal ion binding	-
msgn1	0.211595	0.179005	2.93849	1.51475	-3.40443	1.06034	81.3488	2.60318e-06	2.55556e-05	B2RY95,Msgn1 protein	-	PF00010,Helix-loop-helix DNA-binding domain	IPR011598,Myc-type, basic helix-loop-helix (bHLH) domain;IPR036638,Helix-loop-helix DNA-binding domain superfamily	ENOG411227D,-;KOG4029,Transcription factor HAND2/Transcription factor TAL1/TAL2/LYL1	GO:0046983,molecular_function,protein dimerization activity	-
sim1b	0.884983	0.655093	0.29734	0.427384	1.18499	1.25913	21.3116	0.000609563	0.00227925	C1JIE2,Sim1b long isoform	NP_001153057.1,single-minded family bHLH transcription factor 1b	PF08447,PAS fold;PF00010,Helix-loop-helix DNA-binding domain;PF00989,PAS fold;PF06621,Single-minded protein C-terminus	IPR000014,PAS domain;IPR001067,Nuclear translocator;IPR010578,Single-minded, C-terminal;IPR011598,Myc-type, basic helix-loop-helix (bHLH) domain;IPR035965,PAS domain superfamily;IPR013655,PAS fold-3;IPR036638,Helix-loop-helix DNA-binding domain superfamily;IPR013767,PAS fold;IPR001610,PAC motif	KOG3559,Transcriptional regulator SIM1;ENOG410XY57,-	GO:0046983,molecular_function,protein dimerization activity;GO:0003677,molecular_function,DNA binding;GO:0000981,molecular_function,RNA polymerase II transcription factor activity, sequence-specific DNA binding;GO:0005667,cellular_component,transcription factor complex;GO:0005737,cellular_component,cytoplasm;GO:0006357,biological_process,regulation of transcription by RNA polymerase II;GO:0003700…	-
LOC100537813	2.10442	1.58207	0.392146	0.813832	1.70791	0.542847	24.0572	0.000393404	0.00158626	A0A1A8BWE3,Uncharacterized protein	-	PF00060,Ligand-gated ion channel	IPR001320,Ionotropic glutamate receptor	-	GO:0035235,biological_process,ionotropic glutamate receptor signaling pathway;GO:0004970,molecular_function,ionotropic glutamate receptor activity;GO:0016021,cellular_component,integral component of membrane;GO:0016020,cellular_component,membrane	-
chrm2a	1.58919	1.39268	0.301334	0.547104	1.91041	1.3459	49.5405	1.526e-05	0.000108724	B3DKN8,Muscarinic acetylcholine receptor	XP_005166056.1,muscarinic acetylcholine receptor M2 isoform X1	PF00001,7 transmembrane receptor (rhodopsin family)	IPR001065,Muscarinic acetylcholine receptor M2;IPR000995,Muscarinic acetylcholine receptor family;IPR017452,GPCR, rhodopsin-like, 7TM;IPR000276,G protein-coupled receptor, rhodopsin-like	KOG4220,Muscarinic acetylcholine receptor;ENOG410YCQR,-	GO:0010459,biological_process,negative regulation of heart rate;GO:0030054,cellular_component,cell junction;GO:0045211,cellular_component,postsynaptic membrane;GO:0007165,biological_process,signal transduction;GO:0007197,biological_process,adenylate cyclase-inhibiting G-protein coupled acetylcholine receptor signaling pathway;GO:0016907,molecular_function,G-protein coupled acetylcholine receptor …	-
ptn	5.9967	6.13738	2.44867	1.91491	1.57367	3.3994	148.935	4.29873e-08	1.00302e-06	Q502U6,Pleiotrophin	NP_001003981.2,pleiotrophin precursor	PF05196,PTN/MK heparin-binding protein family, N-terminal domain;PF01091,PTN/MK heparin-binding protein family, C-terminal domain	IPR038130,Pleiotrophin/Midkine, C-terminal domain superfamily;IPR020091,Pleiotrophin/Midkine disulphide-rich domain superfamily;IPR037122,Pleiotrophin/Midkine, N-terminal domain superfamily;IPR000762,Midkine heparin-binding growth factor;IPR020090,Pleiotrophin/Midkine, C-terminal domain;IPR020089,Pleiotrophin/Midkine, N-terminal domain	ENOG410IWNA,-;ENOG4111ZWP,-	GO:0008083,molecular_function,growth factor activity;GO:0010469,biological_process,regulation of signaling receptor activity;GO:0007399,biological_process,nervous system development	-
kcnc2	0.301729	0.178679	0.0405504	0.0959994	1.90764	-0.0273349	19.7146	0.000995312	0.00342199	E0R7P8,Voltage-gated potassium channel Kv3.2	NP_001082998.2,potassium voltage-gated channel subfamily C member 2	PF02214,BTB/POZ domain;PF00520,Ion transport protein	IPR003131,Potassium channel tetramerisation-type BTB domain;IPR003974,Potassium channel, voltage dependent, Kv3;IPR011333,SKP1/BTB/POZ domain superfamily;IPR003968,Potassium channel, voltage dependent, Kv;IPR027359,Voltage-dependent channel domain superfamily;IPR005821,Ion transport domain;IPR000210,BTB/POZ domain;IPR028325,Voltage-gated potassium channel	KOG3713,Voltage-gated K+ channel KCNB/KCNC;COG1226,Kef-type K+ transport systems, predicted NAD-binding component	GO:0005216,molecular_function,ion channel activity;GO:0005267,molecular_function,potassium channel activity;GO:0005244,molecular_function,voltage-gated ion channel activity;GO:0055085,biological_process,transmembrane transport;GO:0008076,cellular_component,voltage-gated potassium channel complex;GO:0005249,molecular_function,voltage-gated potassium channel activity;GO:0051260,biological_process,p…	-
LOC100334697	0.450537	0.581927	0.251388	0.189237	1.32335	-0.0314081	16.4572	0.00161232	0.00511626	E7FF77,Carboxylic ester hydrolase	-	PF07859,alpha/beta hydrolase fold;PF00135,Carboxylesterase family	IPR019826,Carboxylesterase type B, active site;IPR029058,Alpha/Beta hydrolase fold;IPR002018,Carboxylesterase, type B;IPR000997,Cholinesterase	COG2272,Carboxylesterase type B;KOG4389,Acetylcholinesterase/Butyrylcholinesterase	GO:0052689,molecular_function,carboxylic ester hydrolase activity;GO:0016787,molecular_function,hydrolase activity;GO:0004104,molecular_function,cholinesterase activity	-
gpr22a	2.05081	1.95181	0.744677	0.794633	1.47652	2.17159	83.3035	1.00176e-06	1.18464e-05	F1QWX3,G protein-coupled receptor 22a	XP_005164527.1,probable G-protein coupled receptor 22 isoform X1	PF00001,7 transmembrane receptor (rhodopsin family)	IPR017452,GPCR, rhodopsin-like, 7TM;IPR000276,G protein-coupled receptor, rhodopsin-like	ENOG410XRW9,-;KOG3656,FOG: 7 transmembrane receptor	GO:0001947,biological_process,heart looping;GO:0061371,biological_process,determination of heart left/right asymmetry;GO:0007368,biological_process,determination of left/right symmetry;GO:0003140,biological_process,determination of left/right asymmetry in lateral mesoderm;GO:0016020,cellular_component,membrane;GO:0071907,biological_process,determination of digestive tract left/right asymmetry;GO:…	-
grm8a	0.978687	0.777854	0.314831	0.287486	1.64062	1.24098	48.9069	1.50034e-05	0.000107129	E7FH00,Glutamate receptor, metabotropic 8a	XP_009298326.1,-;NP_001289157.1,glutamate receptor, metabotropic 8a	PF07562,Nine Cysteines Domain of family 3 GPCR;PF01094,Receptor family ligand binding region;PF00003,7 transmembrane sweet-taste receptor of 3 GCPR	IPR000162,GPCR, family 3, metabotropic glutamate receptor;IPR028082,Periplasmic binding protein-like I;IPR017978,GPCR family 3, C-terminal;IPR000337,GPCR, family 3;IPR001786,GPCR, family 3, metabotropic glutamate receptor 4;IPR001828,Receptor, ligand binding region;IPR038550,GPCR, family 3, nine cysteines domain superfamily;IPR017979,GPCR, family 3, conserved site;IPR011500,GPCR, family 3, nine c…	ENOG410XR6W,-;KOG1056,Glutamate-gated metabotropic ion channel receptor subunit GRM2 and related subunits, G-protein coupled receptor superfamily	GO:0051966,biological_process,regulation of synaptic transmission, glutamatergic;GO:0008066,molecular_function,glutamate receptor activity;GO:0007186,biological_process,G-protein coupled receptor signaling pathway;GO:0004871,molecular_function,signal transducer activity;GO:0007196,biological_process,adenylate cyclase-inhibiting G-protein coupled glutamate receptor signaling pathway;GO:0005886,cel…	K04608,ko04080,Neuroactive ligand-receptor interaction;K04608,ko04724,Glutamatergic synapse;K04608,ko04072,Phospholipase D signaling pathway
ch211-214j24.14	3.93766	4.4808	1.42365	2.84512	1.07788	1.61911	14.3702	0.00375355	0.0103253	H0WF17,Si:ch211-214j24.14	XP_705262.1,ch211-214j24.14	-	-	-	GO:0016021,cellular_component,integral component of membrane;GO:0016020,cellular_component,membrane	-
ch211-214j24.9	3.77987	4.31937	2.08953	2.13342	1.03791	3.27555	77.3258	1.48023e-06	1.61904e-05	A0A286Y9N9,Si:ch211-214j24.9	-	-	IPR013809,ENTH domain;IPR011417,AP180 N-terminal homology (ANTH) domain;IPR014712,Phosphoinositide-binding clathrin adaptor, domain 2;IPR008942,ENTH/VHS	-	GO:0030276,molecular_function,clathrin binding;GO:0048268,biological_process,clathrin coat assembly;GO:0005545,molecular_function,1-phosphatidylinositol binding;GO:0005543,molecular_function,phospholipid binding;GO:0030136,cellular_component,clathrin-coated vesicle	-
ch211-214j24.15	0.215935	0.259911	0.742577	0.376711	-1.13163	0.381225	10.3115	0.00772199	0.0188923	H0WEU1,Si:ch211-214j24.15	-	PF04548,AIG1 family	IPR006703,AIG1-type guanine nucleotide-binding (G) domain;IPR027417,P-loop containing nucleoside triphosphate hydrolase	ENOG410IJSD,-;ENOG410XWIP,-	GO:0005525,molecular_function,GTP binding	-
ppp1r3aa	0.844908	0.956683	0.267606	0.385926	1.56118	2.92564	85.8158	1.5147e-06	1.64892e-05	E7F487,Protein phosphatase 1, regulatory subunit 3Aa	-	PF03370,Carbohydrate/starch-binding module (family 21)	IPR005036,CBM21 (carbohydrate binding type-21) domain;IPR038175,CBM21 domain superfamily	KOG3986,Protein phosphatase, regulatory subunit PPP1R3C/D;ENOG4111FT1,-	GO:0016021,cellular_component,integral component of membrane;GO:0016020,cellular_component,membrane	-
gpr85	0.365031	0.294971	0.104132	0.123262	1.63223	0.443375	31.1384	0.000122869	0.000602354	N0A318,G protein-coupled receptor 85 A	-	PF00001,7 transmembrane receptor (rhodopsin family)	IPR017452,GPCR, rhodopsin-like, 7TM;IPR000276,G protein-coupled receptor, rhodopsin-like	-	GO:0004930,molecular_function,G-protein coupled receptor activity;GO:0016020,cellular_component,membrane;GO:0016021,cellular_component,integral component of membrane;GO:0007186,biological_process,G-protein coupled receptor signaling pathway	-
tnnt2e	29.8438	25.5128	2.73356	2.24175	3.5747	5.73516	959.89	1.60042e-10	1.98221e-08	A0A2D0T3R1,troponin T, cardiac muscle isoforms-like isoform X4	XP_017349548.1,troponin T, cardiac muscle isoforms-like isoform X4	-	IPR038077,Troponin domain superfamily;IPR001978,Troponin;IPR027707,Troponin T	-	GO:0005861,cellular_component,troponin complex;GO:0006937,biological_process,regulation of muscle contraction	-
camk1da	1.70334	2.01388	0.71367	0.815121	1.37993	2.74299	88.6521	7.20985e-07	9.0493e-06	F1QB45,Calcium/calmodulin-dependent protein kinase 1Da	-	PF00069,Protein kinase domain	IPR011009,Protein kinase-like domain superfamily;IPR017441,Protein kinase, ATP binding site;IPR008271,Serine/threonine-protein kinase, active site;IPR000719,Protein kinase domain	ENOG410XRMJ,-;KOG0032,Ca2+/calmodulin-dependent protein kinase, EF-Hand protein superfamily	GO:1990798,biological_process,pancreas regeneration;GO:0018105,biological_process,peptidyl-serine phosphorylation;GO:0035556,biological_process,intracellular signal transduction;GO:0005737,cellular_component,cytoplasm;GO:0005516,molecular_function,calmodulin binding;GO:0005524,molecular_function,ATP binding;GO:0010857,molecular_function,calcium-dependent protein kinase activity;GO:0031018,biologi…	-
sult4a1	0.344869	0.450499	0.272636	0.110647	1.14767	-0.100506	8.35052	0.0140111	0.0312234	A0A0R4ICJ4,Sulfotransferase	-	PF00685,Sulfotransferase domain	IPR000863,Sulfotransferase domain;IPR027417,P-loop containing nucleoside triphosphate hydrolase	-	GO:0008146,molecular_function,sulfotransferase activity;GO:0005575,cellular_component,cellular_component;GO:0016740,molecular_function,transferase activity	-
srgap1b	1.29482	1.20116	0.395934	0.453791	1.65239	2.25303	101.555	3.48919e-07	5.03758e-06	B7ZVG9,SLIT-ROBO Rho GTPase-activating protein 1b	XP_005164640.1,SLIT-ROBO Rho GTPase-activating protein 1 isoform X1	PF00018,SH3 domain;PF00611,es/CIP4, and EFC/F-BAR homology domain;PF00620,RhoGAP domain	IPR031160,F-BAR domain;IPR001060,FCH domain;IPR027267,AH/BAR domain superfamily;IPR008936,Rho GTPase activation protein;IPR001452,SH3 domain;IPR000198,Rho GTPase-activating protein domain;IPR036028,SH3-like domain superfamily	KOG3565,Cdc42-interacting protein CIP4;ENOG410XS44,-	GO:0005737,cellular_component,cytoplasm;GO:0043547,biological_process,positive regulation of GTPase activity;GO:0048365,molecular_function,Rac GTPase binding;GO:0007165,biological_process,signal transduction;GO:0005096,molecular_function,GTPase activator activity;GO:0030336,biological_process,negative regulation of cell migration	-
cdnf	0.896168	0.789108	0.160033	0.144329	2.56421	1.56061	140.671	5.89727e-08	1.26923e-06	A4QNW4,Cerebral dopamine neurotrophic factor	NP_001116753.1,cerebral dopamine neurotrophic factor precursor	PF10208,egradation arginine-rich protein for mis-folding	IPR036361,SAP domain superfamily;IPR019345,Armet protein	KOG4154,Arginine-rich protein;ENOG4111QMZ,-	GO:0071542,biological_process,dopaminergic neuron differentiation;GO:0031175,biological_process,neuron projection development;GO:0003674,molecular_function,molecular_function;GO:0005783,cellular_component,endoplasmic reticulum;GO:0005615,cellular_component,extracellular space	-
dkey-153k10.9	1.63188	1.7683	0.754406	0.849674	1.18229	3.87542	128.331	9.77921e-08	1.88252e-06	Q5RGE8,Si:dkey-153k10.9	NP_001038575.1,UPF0577 protein KIAA1324-like homolog precursor	-	IPR009030,Growth factor receptor cysteine-rich domain superfamily;IPR011641,Tyrosine-protein kinase ephrin type A/B receptor-like	ENOG410IR7A,-;ENOG410XVXU,-	GO:0016021,cellular_component,integral component of membrane;GO:0016020,cellular_component,membrane	-
dkeyp-27e10.3	1.16247	1.07528	0.482577	0.528572	1.24453	3.20558	104.769	2.95005e-07	4.43475e-06	Q1LVS7,Si:dkeyp-27e10.3	-	PF12877,omain of unknown function (DUF3827)	IPR024606,Protein of unknown function DUF3827	ENOG410XX42,-;ENOG410IFU4,-	GO:0016021,cellular_component,integral component of membrane;GO:0016020,cellular_component,membrane	-
flncb	14.2658	15.8887	60.3054	58.3506	-1.87791	8.51357	778.813	3.16316e-12	1.53404e-09	F1QL44,Filamin C, gamma b	XP_009298480.1,filamin-C isoform X1	PF00630,ilamin/ABP280 repeat;PF00307,Calponin homology (CH) domain	IPR001715,Calponin homology domain;IPR036872,CH domain superfamily;IPR032461,Filamin C;IPR001298,Filamin/ABP280 repeat;IPR017868,Filamin/ABP280 repeat-like;IPR013783,Immunoglobulin-like fold;IPR014756,Immunoglobulin E-set;IPR001589,Actinin-type actin-binding domain, conserved site	KOG0518,Actin-binding cytoskeleton protein, filamin;COG5069,Ca2+-binding actin-bundling protein fimbrin/plastin (EF-Hand superfamily)	GO:0045214,biological_process,sarcomere organization;GO:0007507,biological_process,heart development;GO:0005623,cellular_component,cell;GO:0046716,biological_process,muscle cell cellular homeostasis;GO:0003779,molecular_function,actin binding;GO:0007626,biological_process,locomotory behavior;GO:0051015,molecular_function,actin filament binding;GO:0005575,cellular_component,cellular_component;GO:0…	K04437,ko04510,Focal adhesion;K04437,ko05205,Proteoglycans in cancer;K04437,ko04010,MAPK signaling pathway;K04437,ko05132,Salmonella infection
kcnd2	0.834114	0.700777	0.313106	0.294147	1.43416	0.96096	33.9117	8.39056e-05	0.000437131	Q5VSI1,Potassium voltage-gated channel, Shal-related subfamily, member 2	XP_005164719.1,-;NP_001076336.1,potassium voltage-gated channel subfamily D member 2 precursor	PF02214,BTB/POZ domain;PF11879,omain of unknown function (DUF3399);PF00520,Ion transport protein;PF11601,Shal-type voltage-gated potassium channels, N-terminal	IPR003975,Potassium channel, voltage dependent, Kv4;IPR003131,Potassium channel tetramerisation-type BTB domain;IPR000210,BTB/POZ domain;IPR011333,SKP1/BTB/POZ domain superfamily;IPR021645,Shal-type voltage-gated potassium channels, N-terminal;IPR003968,Potassium channel, voltage dependent, Kv;IPR027359,Voltage-dependent channel domain superfamily;IPR004055,Potassium channel, voltage dependent, K…	COG1226,Kef-type K+ transport systems, predicted NAD-binding component;KOG4390,Voltage-gated A-type K+ channel KCND	GO:0005216,molecular_function,ion channel activity;GO:0005267,molecular_function,potassium channel activity;GO:0005244,molecular_function,voltage-gated ion channel activity;GO:0055085,biological_process,transmembrane transport;GO:0008076,cellular_component,voltage-gated potassium channel complex;GO:0005250,molecular_function,A-type (transient outward) potassium channel activity;GO:0051260,biologi…	K04892,ko04726,Serotonergic synapse
wnt16	0.354156	0.29271	0.883037	0.719606	-1.20954	1.29824	28.2496	0.000188003	0.00085762	A5WVL3,Protein Wnt	NP_001093516.1,protein Wnt-16 precursor	PF00110,wnt family	IPR018161,Wnt protein, conserved site;IPR005817,Wnt;IPR013304,Wnt-16 protein	KOG3913,Wnt family of developmental regulators;ENOG410XQZ1,-	GO:0005578,,;GO:0045165,biological_process,cell fate commitment;GO:1902036,biological_process,regulation of hematopoietic stem cell differentiation;GO:0016055,biological_process,Wnt signaling pathway;GO:0005102,molecular_function,signaling receptor binding;GO:0072498,biological_process,embryonic skeletal joint development;GO:0005109,molecular_function,frizzled binding;GO:0007219,biological_proces…	K01558,ko04550,Signaling pathways regulating pluripotency of stem cells;K01558,ko05166,HTLV-I infection;K01558,ko04916,Melanogenesis;K01558,ko05205,Proteoglycans in cancer;K01558,ko04390,Hippo signaling pathway;K01558,ko04310,Wnt signaling pathway;K01558,ko05202,Transcriptional misregulation in cancer;K01558,ko04150,mTOR signaling pathway;K01558,ko05200,Pathways in cancer;K01558,ko05217,Basal cel…
LOC100536376	0.112189	0.0419466	0.242316	0.315514	-1.75948	-0.109618	17.8947	0.00125767	0.00415142	H0WFB9,Si:ch211-161n3.5	-	PF00530,Scavenger receptor cysteine-rich domain	IPR001190,SRCR domain;IPR036772,SRCR-like domain superfamily;IPR017448,SRCR-like domain	-	GO:0006898,biological_process,receptor-mediated endocytosis;GO:0005044,molecular_function,scavenger receptor activity;GO:0016021,cellular_component,integral component of membrane;GO:0016020,cellular_component,membrane	-
LOC101885301	0.0562587	0.0535429	0.405666	0.362908	-2.69774	0.0715968	64.018	3.91996e-06	3.55905e-05	Q5RI27,Novel protein containing multiple scavenger receptor cysteine-rich	-	PF00530,Scavenger receptor cysteine-rich domain	IPR001190,SRCR domain;IPR036772,SRCR-like domain superfamily;IPR017448,SRCR-like domain	-	GO:0006898,biological_process,receptor-mediated endocytosis;GO:0005044,molecular_function,scavenger receptor activity;GO:0016021,cellular_component,integral component of membrane;GO:0016020,cellular_component,membrane	-
LOC108183287	0.118351	0.130423	0.404967	0.726208	-2.08269	1.16827	45.1323	3.20694e-05	0.000199729	Q5RI27,Novel protein containing multiple scavenger receptor cysteine-rich	-	PF00530,Scavenger receptor cysteine-rich domain	IPR001190,SRCR domain;IPR036772,SRCR-like domain superfamily;IPR017448,SRCR-like domain	-	GO:0006898,biological_process,receptor-mediated endocytosis;GO:0005044,molecular_function,scavenger receptor activity;GO:0016021,cellular_component,integral component of membrane;GO:0016020,cellular_component,membrane	-
tmtc2a	1.33438	1.54556	3.3605	2.91735	-1.02484	3.55647	75.254	1.70528e-06	1.82295e-05	F1R0Y9,Transmembrane and tetratricopeptide repeat-containing 2a	-	PF13181,Tetratricopeptide repeat;PF13432,Tetratricopeptide repeat;PF08409,omain of unknown function (DUF1736);PF13424,Tetratricopeptide repeat	IPR013026,Tetratricopeptide repeat-containing domain;IPR013618,Domain of unknown function DUF1736;IPR019734,Tetratricopeptide repeat;IPR011990,Tetratricopeptide-like helical domain superfamily	ENOG410XP5Q,-;ENOG410IQRH,-	GO:0016021,cellular_component,integral component of membrane;GO:0016020,cellular_component,membrane	-
cracr2ab	1.80232	2.10921	0.834315	1.02399	1.17181	2.15913	45.129	2.21362e-05	0.000147522	F6NU44,Calcium release-activated channel regulator 2Ab	XP_009298523.1,ras and EF-hand domain-containing protein	PF13499,-hand domain pair;PF00071,Ras family	IPR002048,EF-hand domain;IPR011992,EF-hand domain pair;IPR001806,Small GTPase superfamily;IPR005225,Small GTP-binding protein domain;IPR027417,P-loop containing nucleoside triphosphate hydrolase	ENOG410IFG3,-;ENOG410YP84,-	GO:0005525,molecular_function,GTP binding;GO:0003924,molecular_function,GTPase activity;GO:0005509,molecular_function,calcium ion binding	-
pcloa	2.45186	2.39695	1.24417	1.23937	1.06405	5.74369	265.368	1.65106e-09	9.45182e-08	F6NYB5,Piccolo presynaptic cytomatrix protein a	-	PF00595,PDZ domain (Also known as DHR or GLGF);PF00168,C2 domain;PF05715,Piccolo Zn-finger	IPR001565,Synaptotagmin;IPR011011,Zinc finger, FYVE/PHD-type;IPR036034,PDZ superfamily;IPR001478,PDZ domain;IPR013083,Zinc finger, RING/FYVE/PHD-type;IPR000008,C2 domain;IPR035892,C2 domain superfamily;IPR008899,Zinc finger, piccolo-type	ENOG4111PJ9,-;ENOG410IE4V,-	GO:0045202,cellular_component,synapse;GO:0046872,molecular_function,metal ion binding;GO:0016020,cellular_component,membrane	-
tnnt2c	186.086	173.753	1000.93	1054.64	-2.41509	10.1255	1233.24	2.10783e-13	2.30608e-10	Q8AVB1,Slow troponin T	NP_852476.1,troponin T2c, cardiac	PF00992,Troponin	IPR038077,Troponin domain superfamily;IPR001978,Troponin;IPR027707,Troponin T	KOG3634,Troponin;ENOG410XS6A,-	GO:0005861,cellular_component,troponin complex;GO:0045214,biological_process,sarcomere organization;GO:0006937,biological_process,regulation of muscle contraction	-
dkey-222f8.3	2.76356	2.60767	6.04723	5.54373	-1.01065	2.85607	59.9808	5.45246e-06	4.69297e-05	B3DK73,Si:dkey-222f8.3	NP_001038432.1,uncharacterized protein LOC561722	PF09412,ndoribonuclease XendoU	IPR018998,EndoU ribonuclease family;IPR037227,Endoribonuclease EndoU-like	ENOG410XX8E,-;KOG2849,Placental protein 11	GO:0004521,molecular_function,endoribonuclease activity;GO:0090502,biological_process,RNA phosphodiester bond hydrolysis, endonucleolytic	-
mkrn1	8.19897	7.26503	3.23831	3.04904	1.39678	3.12575	121.74	1.3054e-07	2.36062e-06	B2GQH3,Makorin, ring finger protein, 1	NP_694510.1,probable E3 ubiquitin-protein ligase makorin-1	PF15815,3 ubiquitin-protein ligase makorin-1, C-terminal;PF14608,RNA-binding, Nab2-type zinc finger	IPR017907,Zinc finger, RING-type, conserved site;IPR036855,Zinc finger, CCCH-type superfamily;IPR001841,Zinc finger, RING-type;IPR013083,Zinc finger, RING/FYVE/PHD-type;IPR000571,Zinc finger, CCCH-type;IPR031644,E3 ubiquitin-protein ligase makorin 1, C-terminal	COG5084,Cleavage and polyadenylation specificity factor (CPSF) Clipper subunit and related makorin family Zn-finger proteins;ENOG410IP7S,-	GO:0046872,molecular_function,metal ion binding	-
lmo3	2.30986	2.20531	0.854666	0.99423	1.38653	3.1665	120.451	1.38356e-07	2.48826e-06	B0R1F5,LIM domain only protein 3	NP_001315524.1,LIM domain only protein 3 isoform 1	PF00412,LIM domain	IPR001781,Zinc finger, LIM-type	KOG0490,Transcription factor, contains HOX domain;ENOG410YIJ3,-	GO:0046872,molecular_function,metal ion binding	-
nrcama	8.87725	9.44418	3.60935	3.76086	1.41223	5.31062	379.255	2.11211e-10	2.36329e-08	Q5TYT1,Neuronal cell adhesion molecule a	NP_001038270.1,neuronal cell adhesion molecule precursor	PF13927,Immunoglobulin domain;PF00041,ibronectin type III domain;PF13882,Bravo-like intracellular region;PF07679,Immunoglobulin I-set domain	IPR026966,Neurofascin/L1/NrCAM, C-terminal domain;IPR003961,Fibronectin type III;IPR007110,Immunoglobulin-like domain;IPR036116,Fibronectin type III superfamily;IPR036179,Immunoglobulin-like domain superfamily;IPR013783,Immunoglobulin-like fold;IPR003599,Immunoglobulin subtype;IPR003598,Immunoglobulin subtype 2;IPR013098,Immunoglobulin I-set	KOG3513,Neural cell adhesion molecule L1;ENOG410XSVG,-	GO:0016021,cellular_component,integral component of membrane;GO:0016020,cellular_component,membrane	K06756,ko04514,Cell adhesion molecules (CAMs)
nell2b	3.66807	3.55551	1.06899	1.14576	1.80396	3.61337	275.103	1.34328e-09	8.12906e-08	F1QV50,Neural EGFL-like 2b	XP_002661425.1,protein kinase C-binding protein NELL2-like	PF00093,von Willebrand factor type C domain;PF12947,domain;PF07645,Calcium-binding EGF domain;PF02210,Laminin G domain	IPR024731,EGF domain;IPR018097,EGF-like calcium-binding, conserved site;IPR001791,Laminin G domain;IPR009030,Growth factor receptor cysteine-rich domain superfamily;IPR001881,EGF-like calcium-binding domain;IPR013320,Concanavalin A-like lectin/glucanase domain superfamily;IPR000152,EGF-type aspartate/asparagine hydroxylation site;IPR000742,EGF-like domain;IPR013032,EGF-like, conserved site;IPR001…	ENOG410IR7C,-;ENOG410XSZA,-	GO:0005509,molecular_function,calcium ion binding	-
abcc9	3.77831	4.07924	1.31723	1.59614	1.52978	4.03585	191.809	1.04393e-08	3.43646e-07	A0A0R4IAS5,ATP-binding cassette, sub-family C	XP_005164762.1,ATP-binding cassette sub-family C member 9 isoform X4	PF00005,ABC transporter;PF00664,ABC transporter transmembrane region	IPR001475,ATP-binding cassette subfamily C member 9;IPR003439,ABC transporter-like;IPR027417,P-loop containing nucleoside triphosphate hydrolase;IPR011527,ABC transporter type 1, transmembrane domain;IPR036640,ABC transporter type 1, transmembrane domain superfamily;IPR003593,AAA+ ATPase domain;IPR017871,ABC transporter, conserved site;IPR000388,Sulphonylurea receptor	-	GO:0042626,molecular_function,ATPase activity, coupled to transmembrane movement of substances;GO:0006813,biological_process,potassium ion transport;GO:0055085,biological_process,transmembrane transport;GO:0016887,molecular_function,ATPase activity;GO:0016021,cellular_component,integral component of membrane;GO:0016020,cellular_component,membrane;GO:0008281,molecular_function,sulfonylurea recepto…	-
dkey-14k9.2	0.768258	0.64923	0.360481	0.392838	1.00899	0.776182	15.5288	0.00198529	0.00609263	Z4YHV3,Si:dkey-14k9.2	NP_001025312.1,uncharacterized protein KIAA1644 homolog precursor	PF13908,Wnt and FGF inhibitory regulator	IPR026910,Shisa family	ENOG410Y76U,-;ENOG410IJIJ,-	GO:0016021,cellular_component,integral component of membrane;GO:0016020,cellular_component,membrane	-
plxna4	8.50163	8.76568	3.39615	3.39239	1.44549	5.83174	496.388	4.41991e-11	8.79205e-09	T1ECS6,Plexin-A4	XP_005164747.1,plexin-A4 isoform X1	PF01437,Plexin repeat;PF01403,Sema domain;PF01833,IPT/TIG domain;PF08337,Plexin cytoplasmic RasGAP domain	IPR031148,Plexin family;IPR001627,Sema domain;IPR016201,PSI domain;IPR036352,Sema domain superfamily;IPR013548,Plexin, cytoplasmic RasGAP domain;IPR002165,Plexin repeat;IPR008936,Rho GTPase activation protein;IPR015943,WD40/YVTN repeat-like-containing domain superfamily;IPR013783,Immunoglobulin-like fold;IPR014756,Immunoglobulin E-set;IPR002909,IPT domain	ENOG410XR88,-;KOG3610,Plexins (functional semaphorin receptors)	GO:0017154,molecular_function,semaphorin receptor activity;GO:0071526,biological_process,semaphorin-plexin signaling pathway;GO:0016021,cellular_component,integral component of membrane;GO:0007165,biological_process,signal transduction;GO:0016020,cellular_component,membrane	-
col7a1l	25.482	23.5617	52.813	53.0735	-1.01122	8.41001	239.843	2.94138e-09	1.35328e-07	F1QKQ2,Collagen type VII alpha 1-like	-	PF00092,von Willebrand factor type A domain;PF00041,ibronectin type III domain;PF01391,Collagen triple helix repeat (20 copies)	IPR008160,Collagen triple helix repeat;IPR003961,Fibronectin type III;IPR036465,von Willebrand factor A-like domain superfamily;IPR036116,Fibronectin type III superfamily;IPR013783,Immunoglobulin-like fold;IPR002035,von Willebrand factor, type A	ENOG410Y113,-;KOG3544,Collagens (type IV and type XIII), and related proteins	-	-
dkey-117n7.5	0.97644	0.967235	2.95261	2.73081	-1.44706	0.967902	36.4042	6.07441e-05	0.000337062	Q1LYP0,Si:dkey-117n7.5	NP_001038359.1,uncharacterized protein LOC559444	PF00014,Kunitz/Bovine pancreatic trypsin inhibitor domain	IPR036880,Pancreatic trypsin inhibitor Kunitz domain superfamily;IPR002223,Pancreatic trypsin inhibitor Kunitz domain;IPR020901,Proteinase inhibitor I2, Kunitz, conserved site	ENOG410XQNP,-;KOG4295,Serine proteinase inhibitor (KU family)	GO:0010951,biological_process,negative regulation of endopeptidase activity;GO:0004867,molecular_function,serine-type endopeptidase inhibitor activity	-
mest	0.621236	0.420443	1.19669	1.17181	-1.08636	0.355252	13.178	0.00348598	0.0096976	Q1L8N7,Mesoderm-specific transcript	NP_571118.2,mesoderm-specific transcript homolog protein isoform 1	PF12697,Alpha/beta hydrolase family;PF00561,alpha/beta hydrolase fold;PF06342,Alpha/beta hydrolase of unknown function (DUF1057)	IPR000639,Epoxide hydrolase-like;IPR000073,Alpha/beta hydrolase fold-1;IPR029058,Alpha/Beta hydrolase fold	ENOG410INNB,-;ENOG4111G38,-	GO:0003824,molecular_function,catalytic activity;GO:0016021,cellular_component,integral component of membrane;GO:0016020,cellular_component,membrane	-
epyc	17.671	19.5552	4.42928	5.4721	2.00889	5.18741	390.675	8.63867e-10	6.11947e-08	B0S5X0,Epiphycan	XP_009298554.1,-;XP_005164800.1,-;NP_001017903.3,epiphycan isoform 1 precursor	PF13855,Leucine rich repeat	IPR001611,Leucine-rich repeat;IPR027217,Epiphycan;IPR000372,Leucine-rich repeat N-terminal domain;IPR003591,Leucine-rich repeat, typical subtype;IPR032675,Leucine-rich repeat domain superfamily	KOG0619,FOG: Leucine rich repeat;COG4886,Leucine-rich repeat (LRR) protein	GO:0007409,biological_process,axonogenesis;GO:0005578,,;GO:0005615,cellular_component,extracellular space	-
lum	3.43339	3.60502	1.53128	1.74008	1.2035	2.39348	62.6029	4.3915e-06	3.90614e-05	Q6IQQ7,Lumican	NP_001002059.1,lumican precursor	PF13516,Leucine Rich repeat;PF13855,Leucine rich repeat	IPR001611,Leucine-rich repeat;IPR000372,Leucine-rich repeat N-terminal domain;IPR003591,Leucine-rich repeat, typical subtype;IPR027219,Lumican;IPR032675,Leucine-rich repeat domain superfamily	KOG0619,FOG: Leucine rich repeat;COG4886,Leucine-rich repeat (LRR) protein	GO:0005578,,;GO:0007601,biological_process,visual perception;GO:0030199,biological_process,collagen fibril organization;GO:0048596,biological_process,embryonic camera-type eye morphogenesis	K08122,ko05205,Proteoglycans in cancer
LOC101882092	1.52139	1.89793	39.69	28.2944	-4.21278	6.52404	332.499	4.3486e-05	0.000255799	E7EXM1,Wu:fc23c09	XP_005164829.1,podocan-like protein 1	PF13855,Leucine rich repeat	IPR001611,Leucine-rich repeat;IPR000372,Leucine-rich repeat N-terminal domain;IPR003591,Leucine-rich repeat, typical subtype;IPR032675,Leucine-rich repeat domain superfamily	KOG0619,FOG: Leucine rich repeat;COG4886,Leucine-rich repeat (LRR) protein	GO:0007409,biological_process,axonogenesis;GO:0005578,,;GO:0005615,cellular_component,extracellular space	-
bcat1	0.83246	0.710316	0.25076	0.32292	1.52207	0.229103	24.7882	0.000327035	0.00136187	Q5RHB8,Branched-chain-amino-acid aminotransferase	-	PF01063,Amino-transferase class IV	IPR033939,Branched-chain aminotransferase;IPR018300,Aminotransferase, class IV, conserved site;IPR001544,Aminotransferase class IV;IPR005786,Branched-chain amino acid aminotransferase II;IPR036038,Aminotransferase-like, PLP-dependent enzymes	COG0115,Branched-chain amino acid aminotransferase/4-amino-4-deoxychorismate lyase;KOG0975,Branched chain aminotransferase BCAT1, pyridoxal phosphate enzymes type IV superfamily	GO:0052654,molecular_function,L-leucine transaminase activity;GO:0008652,biological_process,cellular amino acid biosynthetic process;GO:0008483,molecular_function,transaminase activity;GO:0004084,molecular_function,branched-chain-amino-acid transaminase activity;GO:0009081,biological_process,branched-chain amino acid metabolic process;GO:0052656,molecular_function,L-isoleucine transaminase activi…	-
ascl1a	15.4048	14.624	5.51733	5.89113	1.49484	4.03461	234.598	3.33614e-09	1.46227e-07	A0A0N8JY66,Achaete-scute1a-like	-	PF00010,Helix-loop-helix DNA-binding domain	IPR015660,Achaete-scute transcription factor-related;IPR011598,Myc-type, basic helix-loop-helix (bHLH) domain;IPR036638,Helix-loop-helix DNA-binding domain superfamily	-	GO:0006357,biological_process,regulation of transcription by RNA polymerase II;GO:0046983,molecular_function,protein dimerization activity;GO:0003677,molecular_function,DNA binding	-
socs2	0.602162	0.732287	0.458585	0.239484	1.03142	0.672361	10.6189	0.0070276	0.017441	B0EVP5,Suppressor of cytokine signaling 2	XP_005164805.1,-;NP_001108022.1,suppressor of cytokine signaling 2	PF07525,SOCS box;PF00017,SH2 domain	IPR001496,SOCS box domain;IPR036860,SH2 domain superfamily;IPR036036,SOCS box-like domain superfamily;IPR000980,SH2 domain;IPR028410,Suppressor of cytokine signalling 2;IPR035862,SOCS2, SH2 domain	ENOG4111V4J,-;KOG4566,Cytokine-inducible SH2 protein	GO:0006469,biological_process,negative regulation of protein kinase activity;GO:0019221,biological_process,cytokine-mediated signaling pathway;GO:0004860,molecular_function,protein kinase inhibitor activity;GO:0016567,biological_process,protein ubiquitination;GO:0005737,cellular_component,cytoplasm;GO:0046426,biological_process,negative regulation of JAK-STAT cascade;GO:0035556,biological_process…	K04695,ko04917,Prolactin signaling pathway;K04695,ko04910,Insulin signaling pathway;K04695,ko04930,Type II diabetes mellitus;K04695,ko04630,Jak-STAT signaling pathway
slc26a3.2	0.296371	0.214906	0.711256	0.519583	-1.16817	0.354534	14.2201	0.0026977	0.00783221	Q1RLN9,Chloride anion exchanger	NP_001035265.1,solute carrier family 26, member 3;XP_005164812.1,-	PF00916,Sulfate permease family;PF01740,STAS domain	IPR002645,STAS domain;IPR001902,SLC26A/SulP transporter;IPR036513,STAS domain superfamily;IPR011547,SLC26A/SulP transporter domain;IPR030321,Solute carrier family 26 member 3 (DRA)	KOG0236,Sulfate/bicarbonate/oxalate exchanger SAT-1 and related transporters (SLC26 family);COG0659,Sulfate permease and related transporters (MFS superfamily)	GO:0019531,molecular_function,oxalate transmembrane transporter activity;GO:1902358,biological_process,sulfate transmembrane transport;GO:1902476,biological_process,chloride transmembrane transport;GO:0006821,biological_process,chloride transport;GO:0055085,biological_process,transmembrane transport;GO:0008271,molecular_function,secondary active sulfate transmembrane transporter activity;GO:00082…	K14078,ko04978,Mineral absorption;K14078,ko04972,Pancreatic secretion
hgfa	4.1516	4.95187	1.75572	2.0721	1.34815	3.88292	127.38	1.17558e-07	2.17378e-06	F1REK1,Hepatocyte growth factor	XP_005164799.1,hepatocyte growth factor isoform X1	PF00089,Trypsin;PF00051,Kringle domain	IPR024174,Hepatocyte growth factor-like;IPR000001,Kringle;IPR001254,Serine proteases, trypsin domain;IPR009003,Peptidase S1, PA clan;IPR013806,Kringle-like fold;IPR038178,Kringle superfamily;IPR027284,Hepatocyte growth factor;IPR018056,Kringle, conserved site;IPR001314,Peptidase S1A, chymotrypsin family;IPR003609,PAN/Apple domain	COG5640,Secreted trypsin-like serine protease;ENOG410IDXR,-	GO:0021549,biological_process,cerebellum development;GO:0006508,biological_process,proteolysis;GO:0048012,biological_process,hepatocyte growth factor receptor signaling pathway;GO:0021953,biological_process,central nervous system neuron differentiation;GO:0061138,biological_process,morphogenesis of a branching epithelium;GO:0008083,molecular_function,growth factor activity;GO:0010469,biological_p…	-
cacna2d4a	0.201078	0.154726	0.500224	0.376272	-1.20107	0.570053	17.1711	0.00138071	0.00449846	A0A1W4YAU7,voltage-dependent calcium channel subunit alpha-2/delta-4	XP_018585371.1,voltage-dependent calcium channel subunit alpha-2/delta-4	-	IPR002035,von Willebrand factor, type A;IPR036465,von Willebrand factor A-like domain superfamily;IPR013608,VWA N-terminal;IPR013680,Voltage-dependent calcium channel, alpha-2/delta subunit, conserved region	-	-	K04861,ko05410,Hypertrophic cardiomyopathy (HCM);K04861,ko04921,Oxytocin signaling pathway;K04861,ko04260,Cardiac muscle contraction;K04861,ko05412,Arrhythmogenic right ventricular cardiomyopathy (ARVC);K04861,ko04010,MAPK signaling pathway;K04861,ko04261,Adrenergic signaling in cardiomyocytes;K04861,ko05414,Dilated cardiomyopathy
syt1a	7.32737	6.77037	3.10532	3.56534	1.17833	4.88103	169.008	2.2059e-08	6.20582e-07	Q5TZ27,Synaptotagmin Ia	XP_005164929.1,-;XP_017210484.1,-;NP_001314758.1,synaptotagmin-1;XP_017210485.1,-	PF00168,C2 domain	IPR001565,Synaptotagmin;IPR000008,C2 domain;IPR015428,Synaptotagmin 1/2;IPR035892,C2 domain superfamily	ENOG410Z15P,-;ENOG410IT3Q,-	GO:0006906,biological_process,vesicle fusion;GO:0017158,biological_process,regulation of calcium ion-dependent exocytosis;GO:0007269,biological_process,neurotransmitter secretion;GO:0048488,biological_process,synaptic vesicle endocytosis;GO:0019905,molecular_function,syntaxin binding;GO:0005509,molecular_function,calcium ion binding;GO:0048791,biological_process,calcium ion-regulated exocytosis o…	K15290,ko04721,Synaptic vesicle cycle
lin7a	1.28051	1.7259	0.604313	0.931062	1.06753	1.66888	19.7895	0.000897205	0.0031466	Q6PC63,Lin-7 homolog A	NP_957003.1,protein lin-7 homolog A	PF02828,L27 domain;PF00595,PDZ domain (Also known as DHR or GLGF)	IPR014775,L27 domain, C-terminal;IPR036034,PDZ superfamily;IPR001478,PDZ domain;IPR036892,L27 domain superfamily;IPR004172,L27 domain;IPR017365,Protein lin-7	KOG3550,Receptor targeting protein Lin-7;ENOG410XP5T,-	GO:0030054,cellular_component,cell junction;GO:0006887,biological_process,exocytosis;GO:0007269,biological_process,neurotransmitter secretion;GO:0098793,cellular_component,presynapse;GO:0005911,cellular_component,cell-cell junction;GO:0015031,biological_process,protein transport;GO:0045199,biological_process,maintenance of epithelial cell apical/basal polarity;GO:0016323,cellular_component,basola…	-
trhde.1	0.59967	0.622606	0.0686862	0.097565	2.97118	1.10172	122.886	1.2402e-07	2.25723e-06	F1QVP2,Aminopeptidase	XP_001345457.3,thyrotropin-releasing hormone-degrading ectoenzyme isoform X1	PF01433,Peptidase family M1 domain;PF11838,RAP1-like C-terminal domain	IPR014782,Peptidase M1, membrane alanine aminopeptidase, N-terminal;IPR001930,Peptidase M1, alanine aminopeptidase/leukotriene A4 hydrolase;IPR034016,Aminopeptidase N-type;IPR015570,Pyroglutamyl-peptidase II;IPR024571,ERAP1-like C-terminal domain	KOG1046,Puromycin-sensitive aminopeptidase and related aminopeptidases;COG0308,Aminopeptidase N	GO:0006508,biological_process,proteolysis;GO:0007267,biological_process,cell-cell signaling;GO:0016787,molecular_function,hydrolase activity;GO:0007165,biological_process,signal transduction;GO:0043171,biological_process,peptide catabolic process;GO:0008217,biological_process,regulation of blood pressure;GO:0008237,molecular_function,metallopeptidase activity;GO:0004177,molecular_function,aminope…	-
acot16	0.333795	0.266626	1.06943	0.786353	-1.52814	1.07127	34.5911	7.66983e-05	0.000405917	Q1LYJ3,Novel protein	-	PF04775,Acyl-CoA thioester hydrolase/BAAT N-terminal region;PF01738,ienelactone hydrolase family;PF08840,BAAT / Acyl-CoA thioester hydrolase C terminal	IPR016662,Acyl-CoA thioesterase, long chain;IPR006862,Acyl-CoA thioester hydrolase/bile acid-CoA amino acid N-acetyltransferase;IPR029058,Alpha/Beta hydrolase fold;IPR014940,BAAT/Acyl-CoA thioester hydrolase C-terminal	COG1073,Hydrolases of the alpha/beta superfamily;ENOG410JBFK,-	GO:0006637,biological_process,acyl-CoA metabolic process;GO:0016790,molecular_function,thiolester hydrolase activity	-
ch211-244b2.3	0.0974332	0.166914	0.569606	0.747317	-2.2021	-0.233916	33.4328	8.94629e-05	0.000460479	Q1L882,Novel protein	NP_001076279.1,uncharacterized protein LOC557230	PF02825,WWE domain	IPR037197,WWE domain superfamily;IPR004170,WWE domain;IPR018123,WWE domain, subgroup	ENOG410Y9WX,-;ENOG410JAIQ,-	GO:0008270,molecular_function,zinc ion binding	-
iqsec3a	2.35635	2.16071	0.710498	0.823856	1.65642	4.09252	239.748	2.94805e-09	1.35328e-07	A0A0R4IUT7,IQ motif and Sec7 domain 3a	-	PF01369,Sec7 domain;PF16453,PH domain	IPR033742,IQ motif and SEC7 domain-containing protein, PH domain;IPR011993,PH-like domain superfamily;IPR023394,Sec7, C-terminal domain superfamily;IPR000048,IQ motif, EF-hand binding site;IPR035999,Sec7 domain superfamily;IPR000904,Sec7 domain	-	GO:0032012,biological_process,regulation of ARF protein signal transduction;GO:0005086,molecular_function,ARF guanyl-nucleotide exchange factor activity;GO:0065009,biological_process,regulation of molecular function	-
fam19a5a	0.203247	0.193436	0.0945524	0.07195	1.34503	-0.363773	15.34	0.00207304	0.00631173	H0WEJ8,Family with sequence similarity 19	XP_005168593.1,protein FAM19A5 isoform X3	PF12020,TAFA family	IPR020350,Chemokine-like protein, FAM19A2	ENOG410YTJG,-;ENOG410IZKE,-	-	-
gramd4a	0.620482	0.879422	0.314958	0.40173	1.16321	1.36914	23.3585	0.000417727	0.00166862	A0A286YA09,GRAM domain containing 4a	XP_009298732.1,GRAM domain-containing protein 4 isoform X2	-	IPR037845,GRAMDC4, PH-GRAM domain;IPR004182,GRAM domain;IPR011993,PH-like domain superfamily;IPR037847,GRAM domain-containing protein 4	-	GO:0006915,biological_process,apoptotic process;GO:0016021,cellular_component,integral component of membrane;GO:0016020,cellular_component,membrane	-
LOC101886275	0.110367	0.249468	0.37545	0.465585	-1.11632	-0.126842	8.51402	0.0130981	0.0294925	F1QUA6,Si:dkey-238o14.7	-	PF00856,SET domain	IPR001214,SET domain	-	-	-
LOC100332433	0.57532	0.441571	1.7771	0.967954	-1.33237	0.0796316	13.2375	0.00347828	0.00968304	A0A0G2KUD5,Uncharacterized protein	-	PF00096,Zinc finger, C2H2 type;PF13894,C2H2-type zinc finger	IPR013087,Zinc finger C2H2-type;IPR036236,Zinc finger C2H2 superfamily	-	GO:0003676,molecular_function,nucleic acid binding	-
LOC101886882	2.36471	2.41692	14.0922	17.794	-2.63893	6.18294	538.969	1.04526e-08	3.43646e-07	A0A146TFH9,Reverse transcriptase, putative	-	PF00075,RNase H	IPR036397,Ribonuclease H superfamily;IPR002156,Ribonuclease H domain;IPR000477,Reverse transcriptase domain;IPR012337,Ribonuclease H-like superfamily	-	GO:0003964,molecular_function,RNA-directed DNA polymerase activity;GO:0003676,molecular_function,nucleic acid binding;GO:0090502,biological_process,RNA phosphodiester bond hydrolysis, endonucleolytic;GO:0004523,molecular_function,RNA-DNA hybrid ribonuclease activity;GO:0006278,biological_process,RNA-dependent DNA biosynthetic process	-
LOC108183427	0.643888	0.81015	0.231003	0.446432	1.19904	0.0556771	11.4502	0.00547816	0.014167	F1QZR3,Si:ch211-64i20.3	-	PF14484,ish-specific NACHT associated domain;PF13516,Leucine Rich repeat;PF05729,NACHT domain;PF13765,SPRY-associated domain;PF00622,SPRY domain	IPR001611,Leucine-rich repeat;IPR007111,NACHT nucleoside triphosphatase;IPR003879,Butyrophylin-like, SPRY domain;IPR001870,B30.2/SPRY domain;IPR029495,NACHT-associated domain;IPR032675,Leucine-rich repeat domain superfamily;IPR003877,SPRY domain;IPR013320,Concanavalin A-like lectin/glucanase domain superfamily;IPR006574,SPRY-associated	-	GO:0000166,molecular_function,nucleotide binding;GO:0005524,molecular_function,ATP binding	-
LOC101884055	0.293408	0.408893	1.11959	0.610837	-1.19716	0.271233	11.4194	0.00563438	0.0145233	-	-	-	-	-	-	-
LOC108183681	0.666708	0.591064	1.84112	1.17685	-1.16289	1.25579	20.3404	0.000732131	0.00265376	A0A0R4IFT7,Si:ch211-271g18.1	-	PF14484,ish-specific NACHT associated domain;PF13516,Leucine Rich repeat;PF13765,SPRY-associated domain;PF00622,SPRY domain;PF02758,PAAD/DAPIN/Pyrin domain;PF05729,NACHT domain	IPR001611,Leucine-rich repeat;IPR007111,NACHT nucleoside triphosphatase;IPR004020,DAPIN domain;IPR003879,Butyrophylin-like, SPRY domain;IPR001870,B30.2/SPRY domain;IPR029495,NACHT-associated domain;IPR032675,Leucine-rich repeat domain superfamily;IPR003877,SPRY domain;IPR013320,Concanavalin A-like lectin/glucanase domain superfamily;IPR011029,Death-like domain superfamily;IPR006574,SPRY-associated	-	GO:0000166,molecular_function,nucleotide binding;GO:0005524,molecular_function,ATP binding	-
LOC100007791	1.28279	1.33444	0.260603	0.762718	1.45237	0.937814	12.6139	0.00730434	0.0180166	A0A0R4INA8,Si:dkeyp-82b4.2	-	PF14484,ish-specific NACHT associated domain;PF13516,Leucine Rich repeat;PF05729,NACHT domain;PF13765,SPRY-associated domain;PF00622,SPRY domain	IPR001611,Leucine-rich repeat;IPR007111,NACHT nucleoside triphosphatase;IPR003879,Butyrophylin-like, SPRY domain;IPR001870,B30.2/SPRY domain;IPR029495,NACHT-associated domain;IPR032675,Leucine-rich repeat domain superfamily;IPR003877,SPRY domain;IPR013320,Concanavalin A-like lectin/glucanase domain superfamily;IPR006574,SPRY-associated	-	GO:0000166,molecular_function,nucleotide binding;GO:0005524,molecular_function,ATP binding	-
dkeyp-4c4.1	1.97875	1.43651	0.315407	0.941217	1.54042	1.4006	10.4608	0.0190592	0.0403891	A0A0R4ICX6,Si:dkeyp-4c4.1	-	PF14484,ish-specific NACHT associated domain;PF13516,Leucine Rich repeat;PF13765,SPRY-associated domain;PF00622,SPRY domain;PF02758,PAAD/DAPIN/Pyrin domain;PF05729,NACHT domain	IPR001611,Leucine-rich repeat;IPR007111,NACHT nucleoside triphosphatase;IPR004020,DAPIN domain;IPR003879,Butyrophylin-like, SPRY domain;IPR001870,B30.2/SPRY domain;IPR029495,NACHT-associated domain;IPR032675,Leucine-rich repeat domain superfamily;IPR003877,SPRY domain;IPR013320,Concanavalin A-like lectin/glucanase domain superfamily;IPR011029,Death-like domain superfamily;IPR006574,SPRY-associated	-	GO:0000166,molecular_function,nucleotide binding;GO:0005524,molecular_function,ATP binding	-
dkey-22h13.1	0.909259	0.580783	2.76792	1.57891	-1.44635	2.26897	19.4585	0.0039073	0.0106707	E9QDH3,Si:dkey-5i16.5	-	PF00096,Zinc finger, C2H2 type;PF13894,C2H2-type zinc finger;PF13465,Zinc-finger double domain	IPR013087,Zinc finger C2H2-type;IPR036236,Zinc finger C2H2 superfamily	KOG1721,FOG: Zn-finger;COG5048,FOG: Zn-finger	GO:0003676,molecular_function,nucleic acid binding	-
LOC100536312	0.231555	0.172469	0.588565	0.555977	-1.40105	-0.302714	16.7037	0.00152754	0.00490012	X1WG05,Zinc finger protein 1045	-	PF00096,Zinc finger, C2H2 type	IPR013087,Zinc finger C2H2-type;IPR036236,Zinc finger C2H2 superfamily	-	GO:0003676,molecular_function,nucleic acid binding	-
LOC110439490	0.115706	0.119696	0.443685	0.992935	-2.50826	1.7405	35.2596	0.000862466	0.00304273	A0A147AR53,Uncharacterized protein	-	PF00078,Reverse transcriptase (RNA-dependent DNA polymerase)	IPR000477,Reverse transcriptase domain	-	-	-
LOC108183698	0.905993	1.08829	4.38867	2.72563	-1.73375	2.37997	56.3428	2.65765e-05	0.000171539	Q9PUC2,Crestin	-	-	-	-	GO:0005575,cellular_component,cellular_component;GO:0003674,molecular_function,molecular_function	-
LOC108183801	0.430361	0.744703	1.28163	1.92052	-1.34023	0.217072	14.6738	0.00243553	0.00719333	A0A0R4IWV9,Si:ch211-11n16.3	XP_017206633.1,ch211-11n16.3	-	-	-	-	-
LOC100537584	0.338598	0.369643	0.973683	0.692551	-1.13239	0.307688	14.0356	0.00282064	0.00812327	A0A0G2KPV0,Uncharacterized protein	-	PF00096,Zinc finger, C2H2 type	IPR013087,Zinc finger C2H2-type;IPR036236,Zinc finger C2H2 superfamily	-	GO:0003676,molecular_function,nucleic acid binding	-
crestin	0.529833	0.730302	3.46209	2.32153	-2.09654	2.94612	87.3905	1.367e-05	9.89352e-05	A0A1D5NSV4,Crestin	NP_571068.2,crestin	-	-	-	GO:0005575,cellular_component,cellular_component;GO:0003674,molecular_function,molecular_function	-
LOC100001242	0.326609	0.310843	0.930008	0.576175	-1.13965	0.441858	13.3563	0.00333371	0.009342	A0A0G2KRT9,Uncharacterized protein	XP_017210930.1,gastrula zinc finger protein XlCGF8.2DB-like	PF00096,Zinc finger, C2H2 type;PF13894,C2H2-type zinc finger	IPR013087,Zinc finger C2H2-type;IPR036236,Zinc finger C2H2 superfamily	-	GO:0003676,molecular_function,nucleic acid binding	-
LOC100537873	0.546911	0.274714	0.888142	1.1963	-1.24592	-0.00331487	11.3191	0.00570301	0.0146752	A0A0N4SU29,Si:ch211-142b24.8	-	-	IPR000953,Chromo/chromo shadow domain	-	-	-
LOC103910701	0.700739	0.737113	2.23046	1.25095	-1.1756	2.01817	20.4872	0.00140183	0.0045555	-	-	-	-	-	-	-
LOC110439533	0.379774	0.744787	1.93717	1.836	-1.64146	1.11718	32.345	0.000109834	0.000548141	-	-	-	-	-	-	-
LOC108183848	0.281735	0.259197	0.776198	0.480204	-1.11467	0.00232776	10.7382	0.00667253	0.0166818	A0A0G2KSU6,Uncharacterized protein	-	PF00096,Zinc finger, C2H2 type	IPR013087,Zinc finger C2H2-type;IPR036236,Zinc finger C2H2 superfamily	-	GO:0003676,molecular_function,nucleic acid binding	-
LOC110437839	0.345543	0.361749	1.04487	0.93645	-1.38188	-0.28535	17.2314	0.00136297	0.00444977	A0A0G2KY45,Uncharacterized protein	-	PF00096,Zinc finger, C2H2 type	IPR013087,Zinc finger C2H2-type;IPR036236,Zinc finger C2H2 superfamily	-	GO:0003676,molecular_function,nucleic acid binding	-
LOC110439562	0.457286	0.613253	1.44562	1.19039	-1.1953	-0.0953594	13.41	0.00328935	0.00924599	-	-	-	-	-	-	-
LOC108183900	0.26241	0.268953	0.0678196	0.110096	1.67346	0.164955	26.4844	0.000247716	0.0010831	F1QY05,Si:ch211-238e22.2	-	-	IPR003034,SAP domain	ENOG410XVX8,-;ENOG410IF99,-	-	-
LOC101883368	1.72746	1.57724	0.25481	0.710961	1.87279	1.66278	21.7169	0.00285468	0.00820462	W4YDG5,Uncharacterized protein	XP_792833.1,putative nuclease HARBI1	PF13359,superfamily endonuclease	IPR026103,Harbinger transposase-derived nuclease, animal;IPR027806,Harbinger transposase-derived nuclease domain	KOG4585,Predicted transposase;ENOG411206Y,-	-	-
LOC108183927	0.498488	0.6053	1.45538	1.31842	-1.2263	0.229477	17.3382	0.00133225	0.00436175	A8KBM1,Zgc:173703 protein	-	PF00096,Zinc finger, C2H2 type	IPR013087,Zinc finger C2H2-type;IPR036236,Zinc finger C2H2 superfamily	KOG1721,FOG: Zn-finger;COG5048,FOG: Zn-finger	GO:0003676,molecular_function,nucleic acid binding;GO:0008150,biological_process,biological_process	-
dkeyp-35e5.9	0.248803	0.236792	1.2995	0.774897	-1.99058	0.228198	32.278	0.000104731	0.000525472	A0A0R4IE88,Si:dkeyp-35e5.9	XP_017211231.1,gastrula zinc finger protein XlCGF8.2DB-like	PF00096,Zinc finger, C2H2 type;PF13894,C2H2-type zinc finger	IPR013087,Zinc finger C2H2-type;IPR036236,Zinc finger C2H2 superfamily	-	GO:0003676,molecular_function,nucleic acid binding	-
LOC100534672	0.344889	0.485012	1.75891	0.884404	-1.56899	1.77143	21.0073	0.00214613	0.00648713	-	-	-	-	-	-	-
LOC108179178	0.741142	0.736714	1.88419	1.28851	-1.00233	1.52373	19.6549	0.000829455	0.00293944	A0A0H2UJC5,Zinc finger protein 1146	-	PF00096,Zinc finger, C2H2 type	IPR013087,Zinc finger C2H2-type;IPR036236,Zinc finger C2H2 superfamily	-	GO:0003676,molecular_function,nucleic acid binding	-
LOC103910941	1.08584	1.25366	0.502383	0.546129	1.25495	0.99219	27.6053	0.000207608	0.000933855	A0A0R4IMZ0,Si:dkey-264f17.5	-	PF14484,ish-specific NACHT associated domain;PF13516,Leucine Rich repeat;PF05729,NACHT domain;PF13765,SPRY-associated domain;PF00622,SPRY domain	IPR001611,Leucine-rich repeat;IPR007111,NACHT nucleoside triphosphatase;IPR003879,Butyrophylin-like, SPRY domain;IPR001870,B30.2/SPRY domain;IPR029495,NACHT-associated domain;IPR032675,Leucine-rich repeat domain superfamily;IPR003877,SPRY domain;IPR013320,Concanavalin A-like lectin/glucanase domain superfamily;IPR006574,SPRY-associated	-	GO:0000166,molecular_function,nucleotide binding;GO:0005524,molecular_function,ATP binding	-
dkey-264f17.2	0.219405	0.230794	0.483038	0.495997	-1.01957	0.360242	13.5005	0.00321614	0.00906865	A0A0R4IN16,Si:dkey-264f17.2	-	PF14484,ish-specific NACHT associated domain;PF13516,Leucine Rich repeat;PF05729,NACHT domain;PF13765,SPRY-associated domain;PF00622,SPRY domain	IPR001611,Leucine-rich repeat;IPR007111,NACHT nucleoside triphosphatase;IPR003879,Butyrophylin-like, SPRY domain;IPR001870,B30.2/SPRY domain;IPR029495,NACHT-associated domain;IPR032675,Leucine-rich repeat domain superfamily;IPR003877,SPRY domain;IPR013320,Concanavalin A-like lectin/glucanase domain superfamily;IPR006574,SPRY-associated	-	GO:0000166,molecular_function,nucleotide binding;GO:0005524,molecular_function,ATP binding	-
LOC100538090	1.20354	1.20087	4.69592	2.24329	-1.42818	1.29301	17.9883	0.00213376	0.00645869	E9QEI8,Uncharacterized protein	-	PF00096,Zinc finger, C2H2 type;PF13894,C2H2-type zinc finger	IPR013087,Zinc finger C2H2-type;IPR036236,Zinc finger C2H2 superfamily	-	GO:0003676,molecular_function,nucleic acid binding	-
LOC110437725	0.097527	0.129947	0.501343	0.528612	-2.06553	-0.54689	29.6022	0.000153467	0.000725169	H0WEY7,Zinc finger protein 1076	XP_005168112.1,gastrula zinc finger protein XlCGF8.2DB-like	PF00096,Zinc finger, C2H2 type;PF13465,Zinc-finger double domain	IPR013087,Zinc finger C2H2-type;IPR036236,Zinc finger C2H2 superfamily;IPR017114,C2H2-type Zinc finger protein, YY-1-like	KOG1721,FOG: Zn-finger;COG5048,FOG: Zn-finger	GO:0003676,molecular_function,nucleic acid binding	-
LOC108183482	0.554116	0.70892	0.21059	0.343723	1.28478	0.0902451	14.7315	0.00238839	0.00708246	A0A0R4IYC3,Si:ch211-171l17.14	-	PF14484,ish-specific NACHT associated domain;PF13516,Leucine Rich repeat;PF05729,NACHT domain;PF13765,SPRY-associated domain	IPR001611,Leucine-rich repeat;IPR007111,NACHT nucleoside triphosphatase;IPR003879,Butyrophylin-like, SPRY domain;IPR001870,B30.2/SPRY domain;IPR029495,NACHT-associated domain;IPR032675,Leucine-rich repeat domain superfamily;IPR003877,SPRY domain;IPR013320,Concanavalin A-like lectin/glucanase domain superfamily;IPR006574,SPRY-associated	-	GO:0000166,molecular_function,nucleotide binding;GO:0005524,molecular_function,ATP binding	-
LOC100005483	0.26438	0.164853	0.505398	0.652628	-1.33266	-0.133244	14.2883	0.00265385	0.00772995	A0A0R4II23,Si:dkey-3h2.2	-	PF14484,ish-specific NACHT associated domain;PF13516,Leucine Rich repeat;PF13765,SPRY-associated domain;PF00622,SPRY domain;PF02758,PAAD/DAPIN/Pyrin domain;PF05729,NACHT domain	IPR001611,Leucine-rich repeat;IPR007111,NACHT nucleoside triphosphatase;IPR004020,DAPIN domain;IPR003879,Butyrophylin-like, SPRY domain;IPR001870,B30.2/SPRY domain;IPR029495,NACHT-associated domain;IPR032675,Leucine-rich repeat domain superfamily;IPR003877,SPRY domain;IPR013320,Concanavalin A-like lectin/glucanase domain superfamily;IPR011029,Death-like domain superfamily;IPR006574,SPRY-associated	-	GO:0000166,molecular_function,nucleotide binding;GO:0005524,molecular_function,ATP binding	-
LOC101883084	0.98693	1.03646	0.514541	0.556859	1.01333	-0.0458518	10.9834	0.00622958	0.0157382	E7EZS1,Si:dkey-7i4.1	XP_009289652.1,-;XP_009289651.1,NACHT, LRR and PYD domains-containing protein 12-like	PF14484,ish-specific NACHT associated domain;PF13516,Leucine Rich repeat;PF05729,NACHT domain;PF13765,SPRY-associated domain;PF00622,SPRY domain	IPR001611,Leucine-rich repeat;IPR007111,NACHT nucleoside triphosphatase;IPR003879,Butyrophylin-like, SPRY domain;IPR001870,B30.2/SPRY domain;IPR029495,NACHT-associated domain;IPR032675,Leucine-rich repeat domain superfamily;IPR003877,SPRY domain;IPR013320,Concanavalin A-like lectin/glucanase domain superfamily;IPR006574,SPRY-associated	ENOG410J4RS,-;ENOG410ZBX3,-	GO:0000166,molecular_function,nucleotide binding;GO:0005524,molecular_function,ATP binding	-
LOC101886419	1.00678	1.34855	2.12353	3.18415	-1.07095	1.07246	15.4756	0.00202223	0.00618716	-	-	-	-	-	-	-
LOC100330349	0.754294	0.770668	0.313062	0.408386	1.17586	0.104456	14.873	0.0023103	0.00689068	A0A0R4IA24,Si:ch211-266c8.1	-	PF14484,ish-specific NACHT associated domain;PF13516,Leucine Rich repeat;PF05729,NACHT domain	IPR001611,Leucine-rich repeat;IPR029495,NACHT-associated domain;IPR007111,NACHT nucleoside triphosphatase;IPR032675,Leucine-rich repeat domain superfamily	-	GO:0000166,molecular_function,nucleotide binding;GO:0005524,molecular_function,ATP binding	-
LOC101884135	1.21337	1.53615	0.529027	0.790701	1.157	1.89995	28.2779	0.000200903	0.000908851	A0A0R4IUS0,Si:dkey-261j11.2	-	PF14484,ish-specific NACHT associated domain;PF13516,Leucine Rich repeat;PF05729,NACHT domain;PF13765,SPRY-associated domain;PF00622,SPRY domain	IPR001611,Leucine-rich repeat;IPR007111,NACHT nucleoside triphosphatase;IPR003879,Butyrophylin-like, SPRY domain;IPR001870,B30.2/SPRY domain;IPR029495,NACHT-associated domain;IPR032675,Leucine-rich repeat domain superfamily;IPR003877,SPRY domain;IPR013320,Concanavalin A-like lectin/glucanase domain superfamily;IPR006574,SPRY-associated	-	GO:0000166,molecular_function,nucleotide binding;GO:0005524,molecular_function,ATP binding	-
LOC101886966	0.448823	0.37787	0.104398	0.323653	1.04674	0.203797	5.71947	0.038932	0.0734375	A0A0R4ISH1,Si:ch211-232d10.2	-	PF14484,ish-specific NACHT associated domain;PF13516,Leucine Rich repeat;PF05729,NACHT domain;PF13765,SPRY-associated domain;PF00622,SPRY domain	IPR001611,Leucine-rich repeat;IPR007111,NACHT nucleoside triphosphatase;IPR003879,Butyrophylin-like, SPRY domain;IPR001870,B30.2/SPRY domain;IPR029495,NACHT-associated domain;IPR032675,Leucine-rich repeat domain superfamily;IPR003877,SPRY domain;IPR013320,Concanavalin A-like lectin/glucanase domain superfamily;IPR006574,SPRY-associated	-	GO:0000166,molecular_function,nucleotide binding;GO:0005524,molecular_function,ATP binding	-
ch73-158p21.2	0.730365	0.811934	2.24564	1.60683	-1.22055	2.15137	40.7572	3.64942e-05	0.000222089	E7FG30,Si:ch73-158p21.2	-	PF00096,Zinc finger, C2H2 type;PF13894,C2H2-type zinc finger	IPR013087,Zinc finger C2H2-type;IPR036236,Zinc finger C2H2 superfamily	KOG1721,FOG: Zn-finger;COG5048,FOG: Zn-finger	GO:0003676,molecular_function,nucleic acid binding	-
ftr51	1.82828	1.85069	4.91635	3.21091	-1.044	3.20106	30.4943	0.000465417	0.00182262	F1Q5R2,FinTRIM family, member 51	XP_009299323.1,tripartite motif-containing protein 16 isoform X1	PF15227,zinc finger of C3HC4-type, RING;PF00643,B-box zinc finger;PF13765,SPRY-associated domain;PF00622,SPRY domain	IPR017907,Zinc finger, RING-type, conserved site;IPR003879,Butyrophylin-like, SPRY domain;IPR001870,B30.2/SPRY domain;IPR003877,SPRY domain;IPR001841,Zinc finger, RING-type;IPR013320,Concanavalin A-like lectin/glucanase domain superfamily;IPR013083,Zinc finger, RING/FYVE/PHD-type;IPR000315,B-box-type zinc finger;IPR006574,SPRY-associated	ENOG410YHR7,-;ENOG410ITEC,-	GO:0046872,molecular_function,metal ion binding;GO:0008270,molecular_function,zinc ion binding;GO:0005622,cellular_component,intracellular	-
ms4a17a.9	1.79682	2.30204	0.557266	0.795099	1.69589	0.732112	34.7372	7.52445e-05	0.000400484	A5WUU8,Membrane-spanning 4-domains, subfamily A, member 17A.9	XP_005165002.1,membrane-spanning 4-domains, subfamily A, member 17A.9 isoform X1	PF04103,CD20-like family	IPR030425,Membrane-spanning 4-domains subfamily A member 4A/4E;IPR030417,Membrane-spanning 4-domains subfamily A;IPR007237,CD20-like family	ENOG4112CBR,-;ENOG410J084,-	GO:0016021,cellular_component,integral component of membrane;GO:0016020,cellular_component,membrane	-
ms4a17a.8	1.01919	1.08191	0.0790223	0.461014	2.05314	-0.449956	14.6716	0.00339768	0.00948951	A5WUU9,Membrane-spanning 4-domains, subfamily A, member 17A.8	NP_001119946.1,membrane-spanning 4-domains, subfamily A, member 17A.8	PF04103,CD20-like family	IPR030425,Membrane-spanning 4-domains subfamily A member 4A/4E;IPR030417,Membrane-spanning 4-domains subfamily A;IPR007237,CD20-like family	ENOG4112CBR,-;ENOG410J084,-	GO:0016021,cellular_component,integral component of membrane;GO:0016020,cellular_component,membrane	-
ms4a17a.7	0.512325	0.647803	0.243445	0.336819	1.09667	0.329045	13.1995	0.00346716	0.00965892	A0A0R4IJR0,Membrane-spanning 4-domains, subfamily A, member 17A.7	-	PF04103,CD20-like family	IPR030425,Membrane-spanning 4-domains subfamily A member 4A/4E;IPR030417,Membrane-spanning 4-domains subfamily A;IPR007237,CD20-like family	-	GO:0016021,cellular_component,integral component of membrane;GO:0016020,cellular_component,membrane	-
LOC110437726	4.05157	3.45629	1.64348	2.28226	1.03393	2.83636	37.3269	7.41019e-05	0.000396223	A0A0G2KD79,Uncharacterized protein	-	PF00096,Zinc finger, C2H2 type;PF13909,C2H2-type zinc-finger domain;PF13465,Zinc-finger double domain	IPR013087,Zinc finger C2H2-type;IPR036236,Zinc finger C2H2 superfamily	-	GO:0003676,molecular_function,nucleic acid binding	-
92791	0.440967	0.36722	2.20385	1.08983	-1.92407	0.209513	24.5126	0.000371687	0.00151263	F1QR78,Proteasome subunit beta type	NP_001315481.1,proteasome subunit beta type-10;XP_009299316.1,-;NP_001002543.2,-	PF12465,Proteasome beta subunits C terminal;PF00227,Proteasome subunit	IPR023333,Proteasome B-type subunit;IPR034384,Proteasome subunit beta type 10;IPR016050,Proteasome beta-type subunit, conserved site;IPR000243,Peptidase T1A, proteasome beta-subunit;IPR024689,Proteasome beta subunit, C-terminal;IPR029055,Nucleophile aminohydrolases, N-terminal;IPR001353,Proteasome, subunit alpha/beta	KOG0173,20S proteasome, regulatory subunit beta type PSMB7/PSMB10/PUP1;COG0638,20S proteasome, alpha and beta subunits	GO:0006508,biological_process,proteolysis;GO:0016787,molecular_function,hydrolase activity;GO:0005737,cellular_component,cytoplasm;GO:0000502,cellular_component,proteasome complex;GO:0005839,cellular_component,proteasome core complex;GO:0051603,biological_process,proteolysis involved in cellular protein catabolic process;GO:0004298,molecular_function,threonine-type endopeptidase activity;GO:00041…	K02739,ko03050,Proteasome
dcc	8.75142	8.72013	4.38501	4.11279	1.13851	4.39856	177.626	1.60808e-08	4.83481e-07	Q49BB0,Deleted in colorectal cancer	NP_001030157.1,netrin receptor DCC	PF13927,Immunoglobulin domain;PF00041,ibronectin type III domain;PF06583,Neogenin C-terminus;PF07679,Immunoglobulin I-set domain	IPR003961,Fibronectin type III;IPR007110,Immunoglobulin-like domain;IPR036116,Fibronectin type III superfamily;IPR010560,Neogenin, C-terminal;IPR036179,Immunoglobulin-like domain superfamily;IPR013783,Immunoglobulin-like fold;IPR033012,Netrin receptor DCC;IPR003599,Immunoglobulin subtype;IPR003598,Immunoglobulin subtype 2;IPR009138,Neural cell adhesion;IPR013098,Immunoglobulin I-set	-	GO:0016358,biological_process,dendrite development;GO:0006915,biological_process,apoptotic process;GO:0038007,biological_process,netrin-activated signaling pathway;GO:0048846,biological_process,axon extension involved in axon guidance;GO:0050918,biological_process,positive chemotaxis;GO:0007411,biological_process,axon guidance;GO:0005042,molecular_function,netrin receptor activity;GO:0021960,biol…	K06765,ko05200,Pathways in cancer;K06765,ko05210,Colorectal cancer;K06765,ko04360,Axon guidance
tek	0.692229	0.71021	2.54846	1.81249	-1.53678	2.56115	74.3975	2.01072e-06	2.08187e-05	B3DJR6,Endothelium-specific receptor tyrosine kinase 2	-	PF07714,Protein tyrosine kinase;PF00041,ibronectin type III domain;PF10430,Tie-2 Ig-like domain 1;PF07679,Immunoglobulin I-set domain	IPR013783,Immunoglobulin-like fold;IPR003961,Fibronectin type III;IPR001245,Serine-threonine/tyrosine-protein kinase, catalytic domain;IPR036116,Fibronectin type III superfamily;IPR018941,Tyrosine-protein kinase, receptor Tie-2, Ig-like domain 1, N-terminal;IPR020635,Tyrosine-protein kinase, catalytic domain;IPR007110,Immunoglobulin-like domain;IPR036179,Immunoglobulin-like domain superfamily;IPR…	COG0515,Serine/threonine protein kinase;KOG0200,Fibroblast/platelet-derived growth factor receptor and related receptor tyrosine kinases	GO:0016301,molecular_function,kinase activity;GO:0007169,biological_process,transmembrane receptor protein tyrosine kinase signaling pathway;GO:0005887,cellular_component,integral component of plasma membrane;GO:0016740,molecular_function,transferase activity;GO:0004714,molecular_function,transmembrane receptor protein tyrosine kinase activity;GO:0005524,molecular_function,ATP binding;GO:0004713,…	-
dnm1a	7.62901	8.08528	3.65322	4.75513	1.00049	5.31012	74.403	2.15343e-05	0.000144292	A0A0R4IG45,Dynamin 1a	-	PF00350,ynamin family;PF01031,ynamin central region;PF02212,ynamin GTPase effector domain;PF00169,PH domain	IPR019762,Dynamin, GTPase region, conserved site;IPR000375,Dynamin central domain;IPR020850,GTPase effector domain;IPR027417,P-loop containing nucleoside triphosphate hydrolase;IPR027741,Dynamin-1;IPR030381,Dynamin-type guanine nucleotide-binding (G) domain;IPR011993,PH-like domain superfamily;IPR022812,Dynamin superfamily;IPR003130,Dynamin GTPase effector;IPR001849,Pleckstrin homology domain;IPR…	-	GO:0005525,molecular_function,GTP binding;GO:0072583,biological_process,clathrin-dependent endocytosis;GO:0003924,molecular_function,GTPase activity;GO:0000166,molecular_function,nucleotide binding	-
cux2a	2.89247	3.38949	6.76161	7.35176	-1.06853	3.44401	81.9112	1.09465e-06	1.26955e-05	A0A0R4IWE0,DNA-binding protein SATB	XP_005171778.1,-	PF02376,CUT domain;PF00046,Homeobox domain	IPR017970,Homeobox, conserved site;IPR001356,Homeobox domain;IPR009057,Homeobox-like domain superfamily;IPR003350,CUT domain;IPR010982,Lambda repressor-like, DNA-binding domain superfamily	-	GO:0043565,molecular_function,sequence-specific DNA binding;GO:0006355,biological_process,regulation of transcription, DNA-templated;GO:0003677,molecular_function,DNA binding;GO:0006351,biological_process,transcription, DNA-templated;GO:0005634,cellular_component,nucleus	-
rcl1	4.19402	4.63306	9.28512	11.1823	-1.11423	3.2977	74.6281	1.78096e-06	1.88359e-05	F1RAI8,RNA terminal phosphate cyclase-like 1	-	PF01137,RNA 3'-terminal phosphate cyclase;PF05189,RNA 3'-terminal phosphate cyclase (RTC), insert domain	IPR000228,RNA 3'-terminal phosphate cyclase;IPR016443,RNA 3'-terminal phosphate cyclase type 2;IPR013791,RNA 3'-terminal phosphate cyclase, insert domain;IPR036553,RNA 3'-terminal phosphate cyclase, insert domain superfamily;IPR023797,RNA 3'-terminal phosphate cyclase domain;IPR020719,RNA 3'-terminal phosphate cyclase-like, conserved site;IPR037136,RNA 3'-terminal phosphate cyclase domain superfa…	KOG3980,RNA 3'-terminal phosphate cyclase;COG0430,RNA 3'-terminal phosphate cyclase	GO:0042254,biological_process,ribosome biogenesis;GO:0005515,molecular_function,protein binding;GO:0005730,cellular_component,nucleolus;GO:0004521,molecular_function,endoribonuclease activity;GO:0000479,biological_process,endonucleolytic cleavage of tricistronic rRNA transcript (SSU-rRNA, 5.8S rRNA, LSU-rRNA);GO:0003824,molecular_function,catalytic activity;GO:0003963,molecular_function,RNA-3'-ph…	-
LOC795227	1.1699	1.53676	0.712436	0.716609	1.01946	1.81224	27.9	0.000198357	0.000898608	E7FDI0,Leucine zipper, putative tumor suppressor family member 3a	XP_005171775.1,leucine zipper putative tumor suppressor 3 isoform X2	PF06818,ez1	IPR033295,Leucine zipper putative tumor suppressor 3	ENOG410Z2V9,-;ENOG410IFZY,-	GO:0014069,cellular_component,postsynaptic density	-
hspb1	29.2279	34.1781	74.0407	80.9683	-1.19117	5.66783	206.896	8.76172e-09	3.0218e-07	A4VAK4,Heat shock protein 1	NP_001008615.2,heat shock protein beta-1	PF00011,Hsp20/alpha crystallin family	IPR001436,Alpha crystallin/Heat shock protein;IPR031107,Small heat shock protein HSP20;IPR008978,HSP20-like chaperone;IPR037876,Heat shock protein beta-1, ACD domain;IPR002068,Alpha crystallin/Hsp20 domain	ENOG410YERS,-;KOG3591,Alpha crystallins	GO:0005730,cellular_component,nucleolus;GO:0005737,cellular_component,cytoplasm;GO:0014881,biological_process,regulation of myofibril size;GO:0009408,biological_process,response to heat;GO:0046685,biological_process,response to arsenic-containing substance;GO:0005634,cellular_component,nucleus	K04455,ko05146,Amoebiasis;K04455,ko05169,Epstein-Barr virus infection;K04455,ko04010,MAPK signaling pathway;K04455,ko04370,VEGF signaling pathway
zfos-375h5.1	18.1411	18.632	6.50754	7.52635	1.48823	5.49773	339.241	4.09615e-10	3.75188e-08	W5L9L8,Serine/arginine repetitive matrix 3	XP_007255887.1,-	PF08312,cwf21 domain;PF15230,Serine/arginine repetitive matrix protein C-terminus	IPR013170,mRNA splicing factor Cwf21 domain;IPR029360,Serine/arginine repetitive matrix protein, C-terminal	-	-	-
LOC101882086	0.863976	0.974542	0.354789	0.534502	1.14484	0.430431	14.8026	0.00234882	0.00698193	A0A0G2KYJ1,Uncharacterized protein	-	PF00169,PH domain	IPR011993,PH-like domain superfamily;IPR001849,Pleckstrin homology domain;IPR036964,Ras guanine-nucleotide exchange factor catalytic domain superfamily	-	GO:0005085,molecular_function,guanyl-nucleotide exchange factor activity;GO:0065009,biological_process,regulation of molecular function;GO:0007264,biological_process,small GTPase mediated signal transduction;GO:0005622,cellular_component,intracellular	-
pbx3a	1.08665	1.0342	0.200804	0.407474	1.89771	0.666824	33.982	8.42482e-05	0.00043822	A0A1S3PIA0,pre-B-cell leukemia transcription factor 3 isoform X2	XP_014027341.1,pre-B-cell leukemia transcription factor 3 isoform X2	-	IPR001356,Homeobox domain;IPR009057,Homeobox-like domain superfamily;IPR005542,PBX	-	GO:0006355,biological_process,regulation of transcription, DNA-templated;GO:0003700,molecular_function,DNA binding transcription factor activity;GO:0003677,molecular_function,DNA binding;GO:0005634,cellular_component,nucleus	-
794	0.931775	1.14983	0.230817	0.218037	2.30932	1.74329	127.824	9.99408e-08	1.91747e-06	E7F3M1,Zmp:0000000794	XP_009299428.1,uncharacterized protein C9orf172 homolog;XP_017211709.1,-	-	-	ENOG410IEQ7,-;ENOG4110VJZ,-	-	-
LOC100005446	0.630338	0.64874	0.310288	0.209879	1.39302	0.375582	21.8339	0.00054871	0.0020913	A0A087X438,TNF receptor associated factor 2	XP_007575863.1,TNF receptor-associated factor 2-like	PF02176,TRAF-type zinc finger;PF16673,TNF receptor-associated factor BIRC3 binding domain	IPR008974,TRAF-like;IPR002083,MATH/TRAF domain;IPR032070,TNF receptor-associated factor, BIRC3 binding domain;IPR001293,Zinc finger, TRAF-type;IPR001841,Zinc finger, RING-type;IPR013083,Zinc finger, RING/FYVE/PHD-type;IPR012227,TNF receptor-associated factor TRAF	-	GO:0042981,biological_process,regulation of apoptotic process;GO:0008270,molecular_function,zinc ion binding;GO:0046872,molecular_function,metal ion binding;GO:0007165,biological_process,signal transduction	-
846	4.58727	4.83813	2.04654	2.15629	1.2637	4.79739	252.778	2.17986e-09	1.10437e-07	A0A1S3LQG9,tenascin-like isoform X1	XP_013992829.1,tenascin-like isoform X1	-	IPR003961,Fibronectin type III;IPR033078,Tenascin-C;IPR036116,Fibronectin type III superfamily;IPR013111,EGF-like domain, extracellular;IPR002181,Fibrinogen, alpha/beta/gamma chain, C-terminal globular domain;IPR013783,Immunoglobulin-like fold;IPR000742,EGF-like domain;IPR013032,EGF-like, conserved site;IPR036056,Fibrinogen-like, C-terminal	-	GO:0042127,biological_process,regulation of cell proliferation;GO:0031012,cellular_component,extracellular matrix;GO:0007155,biological_process,cell adhesion	K06252,ko04510,Focal adhesion;K06252,ko05206,MicroRNAs in cancer;K06252,ko04512,ECM-receptor interaction;K06252,ko04151,PI3K-Akt signaling pathway
LOC101883723	0.528015	0.698166	0.231574	0.214346	1.55583	1.11805	40.4638	3.71717e-05	0.000225654	A0A1A7WFQ4,Uncharacterized protein	-	PF15265,AM196 family	IPR029337,FAM196 family	-	-	-
bmpr1ba	10.2156	11.2695	29.1022	26.1095	-1.26269	5.53795	264.382	1.68661e-09	9.54437e-08	Q9W629,Serine/threonine-protein kinase receptor	NP_571532.1,bone morphogenetic protein receptor type-1B precursor	PF01064,Activin types I and II receptor domain;PF08515,Transforming growth factor beta type I GS-motif;PF07714,Protein tyrosine kinase	IPR001245,Serine-threonine/tyrosine-protein kinase, catalytic domain;IPR000333,Ser/Thr protein kinase, TGFB receptor;IPR000472,Activin types I and II receptor domain;IPR011009,Protein kinase-like domain superfamily;IPR017441,Protein kinase, ATP binding site;IPR008271,Serine/threonine-protein kinase, active site;IPR003605,GS domain;IPR000719,Protein kinase domain	ENOG410XQT0,-;KOG2052,Activin A type IB receptor, serine/threonine protein kinase	GO:0048263,biological_process,determination of dorsal identity;GO:0016301,molecular_function,kinase activity;GO:0009953,biological_process,dorsal/ventral pattern formation;GO:0004675,molecular_function,transmembrane receptor protein serine/threonine kinase activity;GO:0023014,biological_process,signal transduction by protein phosphorylation;GO:0030509,biological_process,BMP signaling pathway;GO:0…	K13578,ko04550,Signaling pathways regulating pluripotency of stem cells;K13578,ko04360,Axon guidance;K13578,ko04013,MAPK signaling pathway - fly;K13578,ko04060,Cytokine-cytokine receptor interaction;K13578,ko04390,Hippo signaling pathway;K13578,ko04350,TGF-beta signaling pathway
pdlim5a	2.78989	2.54398	0.49173	0.748366	2.20295	2.7478	143.123	1.08363e-07	2.05191e-06	A0A0R4IN44,PDZ and LIM domain 5a	-	PF15936,omain of unknown function (DUF4749);PF00595,PDZ domain (Also known as DHR or GLGF);PF00412,LIM domain	IPR001781,Zinc finger, LIM-type;IPR031847,Domain of unknown function DUF4749;IPR036034,PDZ superfamily;IPR001478,PDZ domain	-	GO:0005575,cellular_component,cellular_component;GO:0046872,molecular_function,metal ion binding	-
egflam	0.182038	0.157293	0.0820857	0.0734863	1.22002	0.131812	16.5	0.00159723	0.00507472	A0A0G2KJI7,EGF like, fibronectin type III and laminin G domains	-	PF00054,Laminin G domain;PF00008,-like domain;PF00041,ibronectin type III domain;PF02210,Laminin G domain	IPR003961,Fibronectin type III;IPR036116,Fibronectin type III superfamily;IPR001791,Laminin G domain;IPR001881,EGF-like calcium-binding domain;IPR013320,Concanavalin A-like lectin/glucanase domain superfamily;IPR013783,Immunoglobulin-like fold;IPR000742,EGF-like domain;IPR013032,EGF-like, conserved site	-	GO:0005509,molecular_function,calcium ion binding	-
LOC101885916	0.934382	0.915178	2.63342	2.32861	-1.32402	1.92521	56.7859	7.17671e-06	5.8353e-05	B0S7K1,FYN-binding protein a	-	PF14603,Helically-extended SH3 domain	IPR029294,Helically-extended SH3 domain;IPR036028,SH3-like domain superfamily;IPR030635,FYN-binding protein	-	GO:0006955,biological_process,immune response;GO:0015629,cellular_component,actin cytoskeleton;GO:0007165,biological_process,signal transduction	-
mybbp1a	30.2681	28.2731	72.7424	68.0203	-1.1665	7.57045	301.182	7.98728e-10	5.86465e-08	A0A0R4IH55,Myb-binding protein 1A-like protein	NP_001002042.2,myb-binding protein 1A-like protein	PF04931,NA polymerase phi	IPR016024,Armadillo-type fold;IPR007015,DNA polymerase V	-	GO:0003887,molecular_function,DNA-directed DNA polymerase activity;GO:0003677,molecular_function,DNA binding;GO:0006351,biological_process,transcription, DNA-templated;GO:0071897,biological_process,DNA biosynthetic process	-
agpat9l	1.32463	1.42347	3.64235	3.12242	-1.2003	3.71309	115.719	1.72141e-07	2.92997e-06	W5UKL5,Glycerol-3-phosphate acyltransferase 3	XP_017307234.1,-;XP_017307231.1,-;XP_017307233.1,-;XP_017307230.1,glycerol-3-phosphate acyltransferase 3-like;XP_017307232.1,-	PF01553,Acyltransferase	IPR002123,Phospholipid/glycerol acyltransferase	-	GO:0016021,cellular_component,integral component of membrane;GO:0016746,molecular_function,transferase activity, transferring acyl groups;GO:0016740,molecular_function,transferase activity;GO:0008152,biological_process,metabolic process;GO:0016020,cellular_component,membrane	K13506,ko00561,Glycerolipid metabolism;K13506,ko00564,Glycerophospholipid metabolism
lrp13	0.0322375	0.0199428	0.113729	0.082421	-1.80922	-0.303314	22.7454	0.000465443	0.00182262	A2ARH3,Low-density lipoprotein receptor-related-protein 13	XP_707254.3,-	PF07645,Calcium-binding EGF domain;PF00057,Low-density lipoprotein receptor domain class A;PF00058,Low-density lipoprotein receptor repeat class B	IPR023415,Low-density lipoprotein (LDL) receptor class A, conserved site;IPR018097,EGF-like calcium-binding, conserved site;IPR000033,LDLR class B repeat;IPR002172,Low-density lipoprotein (LDL) receptor class A repeat;IPR001736,Phospholipase D/Transphosphatidylase;IPR009030,Growth factor receptor cysteine-rich domain superfamily;IPR011042,Six-bladed beta-propeller, TolB-like;IPR001881,EGF-like ca…	ENOG410YEW5,-;ENOG410IPSN,-	GO:0016020,cellular_component,membrane;GO:0003824,molecular_function,catalytic activity;GO:0016021,cellular_component,integral component of membrane;GO:0005509,molecular_function,calcium ion binding	-
susd1	1.21282	1.29781	4.25647	3.03975	-1.43926	2.96984	76.1038	2.64775e-06	2.59284e-05	F1QRX3,Sushi domain-containing 1	XP_009299483.1,sushi domain-containing protein 1 isoform X1	PF00084,Sushi repeat (SCR repeat);PF07645,Calcium-binding EGF domain	IPR018097,EGF-like calcium-binding, conserved site;IPR000436,Sushi/SCR/CCP domain;IPR035976,Sushi/SCR/CCP superfamily;IPR001881,EGF-like calcium-binding domain;IPR000152,EGF-type aspartate/asparagine hydroxylation site;IPR000742,EGF-like domain;IPR013032,EGF-like, conserved site	KOG1217,Fibrillins and related proteins containing Ca2+-binding EGF-like domains;ENOG410XP6K,-	GO:0016020,cellular_component,membrane;GO:0016021,cellular_component,integral component of membrane;GO:0005509,molecular_function,calcium ion binding	-
tal2	2.52909	2.26915	0.909625	0.86594	1.53144	1.61657	60.9318	5.03631e-06	4.39238e-05	F1QUD8,T-cell acute lymphocytic leukemia 2	NP_958496.3,T-cell acute lymphocytic leukemia protein 2	PF00010,Helix-loop-helix DNA-binding domain	IPR011598,Myc-type, basic helix-loop-helix (bHLH) domain;IPR036638,Helix-loop-helix DNA-binding domain superfamily	ENOG411227D,-;KOG4029,Transcription factor HAND2/Transcription factor TAL1/TAL2/LYL1	GO:0046983,molecular_function,protein dimerization activity;GO:0000981,molecular_function,RNA polymerase II transcription factor activity, sequence-specific DNA binding;GO:0021514,biological_process,ventral spinal cord interneuron differentiation;GO:0006357,biological_process,regulation of transcription by RNA polymerase II;GO:0007420,biological_process,brain development;GO:0000977,molecular_func…	-
LOC100329495	0.117177	0.138073	1.95724	0.82172	-3.33655	1.45313	47.5345	0.000321814	0.00134326	F1QI16,Calcium binding protein 7	XP_017211721.1,calcium-binding protein 7-like	PF13833,-hand domain pair	IPR002048,EF-hand domain;IPR018247,EF-Hand 1, calcium-binding site;IPR001751,S100/Calbindin-D9k, conserved site;IPR011992,EF-hand domain pair	KOG0027,Calmodulin and related proteins (EF-Hand superfamily);COG5126,Ca2+-binding protein (EF-Hand superfamily)	GO:0005509,molecular_function,calcium ion binding;GO:0046872,molecular_function,metal ion binding;GO:0016021,cellular_component,integral component of membrane;GO:0016020,cellular_component,membrane	-
nipsnap1	1.68424	1.51097	5.91389	5.50612	-1.73831	2.41113	125.125	1.12345e-07	2.10777e-06	F6NVH9,Nipsnap homolog 1	NP_571108.2,protein NipSnap homolog 1	PF07978,NIPSNAP	IPR012577,NIPSNAP;IPR011008,Dimeric alpha-beta barrel	ENOG410XSWP,-;KOG2883,NIPSNAP1 protein	GO:0003674,molecular_function,molecular_function	-
ksr2	1.09815	1.17447	0.451636	0.383112	1.54248	2.13258	83.9237	9.63356e-07	1.14769e-05	A0A0R4IHD1,Kinase suppressor of ras 2	XP_009299514.1,kinase suppressor of Ras 2 isoform X2	PF13543,SAM like domain present in kinase suppressor RAS 1;PF07714,Protein tyrosine kinase	IPR001245,Serine-threonine/tyrosine-protein kinase, catalytic domain;IPR011009,Protein kinase-like domain superfamily;IPR008271,Serine/threonine-protein kinase, active site;IPR002219,Protein kinase C-like, phorbol ester/diacylglycerol-binding domain;IPR025561,Kinase suppressor of RAS, SAM-like domain;IPR000719,Protein kinase domain	-	GO:0035556,biological_process,intracellular signal transduction;GO:0046872,molecular_function,metal ion binding;GO:0004672,molecular_function,protein kinase activity;GO:0005622,cellular_component,intracellular;GO:0006468,biological_process,protein phosphorylation;GO:0005524,molecular_function,ATP binding	-
sec14l8	1.57727	1.58841	4.62155	3.05726	-1.17871	2.57574	37.8614	7.59486e-05	0.000403033	A2BIR0,SEC14-like lipid-binding 8	NP_001093463.1,SEC14-like protein 3	PF03765,CRAL/TRIO, N-terminal domain;PF13897,olgi-dynamics membrane-trafficking;PF00650,CRAL/TRIO domain	IPR009038,GOLD domain;IPR001251,CRAL-TRIO lipid binding domain;IPR036273,CRAL/TRIO, N-terminal domain superfamily;IPR036598,GOLD domain superfamily;IPR011074,CRAL/TRIO, N-terminal domain;IPR036865,CRAL-TRIO lipid binding domain superfamily	ENOG410XRSQ,-;KOG1471,Phosphatidylinositol transfer protein SEC14 and related proteins	GO:0005515,molecular_function,protein binding;GO:1901232,biological_process,regulation of convergent extension involved in axis elongation;GO:0005525,molecular_function,GTP binding;GO:0007223,biological_process,Wnt signaling pathway, calcium modulating pathway;GO:1904088,biological_process,positive regulation of epiboly involved in gastrulation with mouth forming second;GO:0003924,molecular_funct…	-
65851	11.9763	9.49252	3.36682	3.85615	1.67046	3.98481	160.135	8.26665e-08	1.6444e-06	Q7SZP4,Zgc:65851	NP_955828.1,neurofilament light polypeptide	PF00038,Intermediate filament protein;PF04732,Intermediate filament head (DNA binding) region	IPR006821,Intermediate filament head, DNA-binding domain;IPR018039,Intermediate filament protein, conserved site;IPR001664,Intermediate filament protein;IPR002957,Keratin, type I;IPR027703,Alpha-internexin	ENOG410Y5SV,-;ENOG410IJF9,-	GO:0007399,biological_process,nervous system development;GO:0005883,cellular_component,neurofilament;GO:0005882,cellular_component,intermediate filament;GO:0005198,molecular_function,structural molecule activity	K04572,ko05014,Amyotrophic lateral sclerosis (ALS)
add2	5.79535	5.44371	3.17701	2.64155	1.04855	4.11997	98.4677	4.11824e-07	5.76408e-06	F1QTE3,Adducin 2	XP_009299524.1,beta-adducin isoform X1	PF00596,Class II Aldolase and Adducin N-terminal domain	IPR027773,Beta-adducin;IPR036409,Class II aldolase/adducin N-terminal domain superfamily;IPR001303,Class II aldolase/adducin N-terminal	-	GO:0005856,cellular_component,cytoskeleton	-
srrm4	9.72566	9.63811	4.29935	4.98708	1.15876	5.59623	208.953	7.10728e-09	2.54943e-07	A0A0R4IL26,Serine/arginine repetitive matrix protein 4	XP_009299536.1,serine/arginine repetitive matrix protein 4 isoform X1	PF15230,Serine/arginine repetitive matrix protein C-terminus	IPR029360,Serine/arginine repetitive matrix protein, C-terminal	-	-	-
LOC100151089	5.1361	5.30271	2.6403	2.70361	1.0645	3.74403	114.595	1.81533e-07	3.04767e-06	E7FD48,Uncharacterized protein	XP_001920130.1,uncharacterized protein LOC100151089	-	-	-	-	-
galnt9	2.78667	2.75628	0.778429	0.835869	1.87752	2.52776	161.698	2.72041e-08	7.22983e-07	F1Q6D3,Polypeptide N-acetylgalactosaminyltransferase	XP_001338018.1,polypeptide N-acetylgalactosaminyltransferase 9	PF00535,lycosyl transferase family 2;PF00652,Ricin-type beta-trefoil lectin domain	IPR035992,Ricin B-like lectins;IPR000772,Ricin B, lectin domain;IPR029044,Nucleotide-diphospho-sugar transferases;IPR001173,Glycosyltransferase 2-like	KOG3736,Polypeptide N-acetylgalactosaminyltransferase;ENOG410XPMK,-	GO:0016757,molecular_function,transferase activity, transferring glycosyl groups;GO:0006486,biological_process,protein glycosylation;GO:0016740,molecular_function,transferase activity;GO:0030246,molecular_function,carbohydrate binding;GO:0000139,cellular_component,Golgi membrane;GO:0016020,cellular_component,membrane;GO:0005794,cellular_component,Golgi apparatus;GO:0016021,cellular_component,inte…	K00710,ko00512,Mucin type O-Glycan biosynthesis
chfr	21.1212	20.7485	8.44936	8.05705	1.44166	5.36163	414.414	1.26318e-10	1.69223e-08	A0A2D0PLJ8,E3 ubiquitin-protein ligase CHFR	XP_017306906.1,E3 ubiquitin-protein ligase CHFR;XP_017306907.1,-	-	IPR001841,Zinc finger, RING-type;IPR008984,SMAD/FHA domain superfamily;IPR017907,Zinc finger, RING-type, conserved site;IPR000253,Forkhead-associated (FHA) domain;IPR013083,Zinc finger, RING/FYVE/PHD-type	-	GO:0016874,molecular_function,ligase activity	-
dkey-112e17.1	1.70108	1.72567	0.767679	0.668185	1.35302	2.69872	94.1983	5.22037e-07	6.95097e-06	A0A0R4IFW5,Si:dkey-112e17.1	-	-	-	-	GO:0016021,cellular_component,integral component of membrane;GO:0016020,cellular_component,membrane	-
foxn4	9.32677	9.07801	2.33454	2.43868	2.04554	4.26817	493.437	4.57626e-11	8.88734e-09	W5KHG4,Forkhead box N4	-	PF00250,orkhead domain	IPR030456,Fork head domain conserved site 2;IPR036390,Winged helix DNA-binding domain superfamily;IPR001766,Fork head domain;IPR036388,Winged helix-like DNA-binding domain superfamily	-	GO:0001947,biological_process,heart looping;GO:0003677,molecular_function,DNA binding;GO:0043565,molecular_function,sequence-specific DNA binding;GO:0003700,molecular_function,DNA binding transcription factor activity;GO:0045893,biological_process,positive regulation of transcription, DNA-templated;GO:0008016,biological_process,regulation of heart contraction;GO:0006355,biological_process,regulat…	-
git2a	1.41685	1.72486	4.13539	3.82243	-1.24129	3.67911	114.72	1.80455e-07	3.03217e-06	A0A0R4IZ18,G protein-coupled receptor kinase-interacting ArfGAP 2a	XP_005165242.1,ARF GTPase-activating protein GIT2 isoform X2	PF12796,Ankyrin repeats (3 copies);PF01412,Putative GTPase activating protein for Arf;PF08518,Spa2 homology domain (SHD) of GIT;PF16559,IT coiled-coil Rho guanine nucleotide exchange factor;PF12205,protein-coupled receptor kinase-interacting protein 1 C term	IPR013724,GIT, Spa2 homology (SHD) domain;IPR037278,ARFGAP/RecO-like zinc finger;IPR038508,ArfGAP domain superfamily;IPR032352,Arf GTPase-activating protein GIT1/2, coiled-coil domain;IPR022018,ARF GTPase-activating protein GIT1, C-terminal;IPR020683,Ankyrin repeat-containing domain;IPR036770,Ankyrin repeat-containing domain superfamily;IPR001164,Arf GTPase activating protein;IPR002110,Ankyrin re…	-	GO:0043547,biological_process,positive regulation of GTPase activity;GO:0042074,biological_process,cell migration involved in gastrulation;GO:0022604,biological_process,regulation of cell morphogenesis;GO:0046872,molecular_function,metal ion binding;GO:0005096,molecular_function,GTPase activator activity	-
svopa	1.73878	1.21542	0.445578	0.612827	1.57764	1.09201	33.0748	9.39e-05	0.000479309	F1QII7,SV2-related protein a	XP_005165254.1,synaptic vesicle 2-related protein	PF00083,Sugar (and other) transporter	IPR036259,MFS transporter superfamily;IPR020846,Major facilitator superfamily domain;IPR011701,Major facilitator superfamily;IPR005828,Major facilitator, sugar transporter-like	ENOG410ZVDQ,-;KOG0253,Synaptic vesicle transporter SV2 (major facilitator superfamily)	GO:0055085,biological_process,transmembrane transport;GO:0022857,molecular_function,transmembrane transporter activity;GO:0016021,cellular_component,integral component of membrane;GO:0016020,cellular_component,membrane	-
tmem119a	0.0755963	0.143894	0.419086	0.515402	-1.97766	-0.0652465	29.0879	0.000165646	0.000770993	A0A0R4IX15,Transmembrane protein 119a	-	PF15724,TMEM119 family	IPR031453,Transmembrane protein 119	-	GO:0001503,biological_process,ossification;GO:0016021,cellular_component,integral component of membrane;GO:0016020,cellular_component,membrane	-
hs3st1l2	2.087	1.66361	0.907641	1.02924	1.05109	1.47605	24.1168	0.000366405	0.00149671	Q29RB5,Sulfotransferase	NP_001035015.1,heparan sulfate (glucosamine) 3-O-sulfotransferase 1-like 2 precursor	PF00685,Sulfotransferase domain	IPR037359,Heparan sulfate sulfotransferase;IPR000863,Sulfotransferase domain;IPR027417,P-loop containing nucleoside triphosphate hydrolase	KOG3704,Heparan sulfate D-glucosaminyl 3-O-sulfotransferase;ENOG410XS59,-	GO:0008146,molecular_function,sulfotransferase activity;GO:0005575,cellular_component,cellular_component;GO:0060271,biological_process,cilium assembly;GO:0016740,molecular_function,transferase activity	-
tenm1	1.64054	1.3948	0.600802	0.88547	1.12884	3.67245	38.8428	0.000284916	0.00121237	A0A286Y8Z9,Teneurin transmembrane protein 1	XP_691552.5,teneurin-1 isoform X1	-	IPR008969,Carboxypeptidase-like, regulatory domain superfamily;IPR027688,Teneurin-1/4;IPR028916,Tox-GHH domain;IPR011042,Six-bladed beta-propeller, TolB-like;IPR006530,YD repeat;IPR000742,EGF-like domain;IPR013032,EGF-like, conserved site;IPR009471,Teneurin intracellular, N-terminal	-	GO:0048666,biological_process,neuron development;GO:0007165,biological_process,signal transduction;GO:0016021,cellular_component,integral component of membrane;GO:0016020,cellular_component,membrane	-
arhgef9a	2.1306	1.86639	0.951298	0.83226	1.26225	2.40064	63.7604	4.00121e-06	3.61118e-05	E9QHS5,Cdc42 guanine nucleotide exchange factor	XP_005165263.1,rho guanine nucleotide exchange factor 9 isoform X1	PF14604,Variant SH3 domain;PF00621,RhoGEF domain	IPR001849,Pleckstrin homology domain;IPR011993,PH-like domain superfamily;IPR036028,SH3-like domain superfamily;IPR035899,Dbl homology (DH) domain superfamily;IPR001452,SH3 domain;IPR000219,Dbl homology (DH) domain	ENOG410XT9S,-;KOG3519,Invasion-inducing protein TIAM1/CDC24 and related RhoGEF GTPases	GO:0005089,molecular_function,Rho guanyl-nucleotide exchange factor activity;GO:0035023,biological_process,regulation of Rho protein signal transduction;GO:0065009,biological_process,regulation of molecular function	-
shisa2a	0.219488	0.278524	0.534649	0.570515	-1.0462	-0.118254	10.8121	0.00653519	0.0163841	A2CF00,Shisa family member 2a	-	PF13908,Wnt and FGF inhibitory regulator	IPR026910,Shisa family	ENOG410IYUU,-;ENOG4111P2F,-	GO:0003674,molecular_function,molecular_function;GO:0008150,biological_process,biological_process;GO:0016021,cellular_component,integral component of membrane;GO:0016020,cellular_component,membrane	-
dkey-27p18.5	1.60684	1.88133	0.693289	0.697503	1.42484	4.1201	197.257	8.91392e-09	3.0529e-07	E9QGV3,Si:dkey-27p18.5	XP_001342754.3,spectrin beta chain, non-erythrocytic 4-like isoform X1	PF00435,Spectrin repeat;PF00169,PH domain	IPR002017,Spectrin repeat;IPR001849,Pleckstrin homology domain;IPR018159,Spectrin/alpha-actinin;IPR001605,Pleckstrin homology domain, spectrin-type;IPR011993,PH-like domain superfamily	KOG0517,Beta-spectrin;ENOG4110ZB1,-	GO:0005543,molecular_function,phospholipid binding	-
ch211-26b3.4	0.769353	0.765802	0.345049	0.413249	1.11589	2.74284	62.0606	4.58959e-06	4.04941e-05	F1RA47,Si:ch211-26b3.4	XP_697212.5,connector enhancer of kinase suppressor of ras 2	PF06663,Protein of unknown function (DUF1170);PF10534,Connector enhancer of kinase suppressor of ras;PF00595,PDZ domain (Also known as DHR or GLGF);PF00536,SAM domain (Sterile alpha motif);PF00169,PH domain	IPR036034,PDZ superfamily;IPR001478,PDZ domain;IPR001849,Pleckstrin homology domain;IPR011993,PH-like domain superfamily;IPR017874,CRIC domain;IPR010599,Connector enhancer of kinase suppressor of ras 2;IPR001660,Sterile alpha motif domain;IPR013761,Sterile alpha motif/pointed domain superfamily	ENOG41104C7,-;KOG1738,Membrane-associated guanylate kinase-interacting protein/connector enhancer of KSR-like	GO:0005737,cellular_component,cytoplasm;GO:0009966,biological_process,regulation of signal transduction;GO:0016020,cellular_component,membrane	-
LOC103911065	0.238472	0.242348	0.655921	0.682035	-1.37593	1.19716	38.6663	4.59704e-05	0.000266828	A0A0G2KKD9,Cyclic nucleotide gated channel alpha 2	XP_009299688.1,cyclic nucleotide-gated cation channel-like isoform X2	PF00027,Cyclic nucleotide-binding domain;PF16526,C-terminal leucine zipper domain of cyclic nucleotide-gated channels;PF00520,Ion transport protein	IPR014710,RmlC-like jelly roll fold;IPR018488,Cyclic nucleotide-binding, conserved site;IPR000595,Cyclic nucleotide-binding domain;IPR018490,Cyclic nucleotide-binding-like;IPR005821,Ion transport domain;IPR032406,Cyclic nucleotide-gated channel, C-terminal leucine zipper domain	-	GO:0005216,molecular_function,ion channel activity;GO:0055085,biological_process,transmembrane transport;GO:0005249,molecular_function,voltage-gated potassium channel activity;GO:0006811,biological_process,ion transport;GO:0071805,biological_process,potassium ion transmembrane transport;GO:0016020,cellular_component,membrane;GO:0034220,biological_process,ion transmembrane transport;GO:0005887,cel…	-
dkey-114c15.7	10.9874	10.8165	4.64842	4.64795	1.32863	5.78203	413.612	1.27746e-10	1.6968e-08	F1Q8N6,Si:dkey-114c15.7	XP_005165275.1,protein KIAA2022-like	PF15735,omain of unknown function (DUF4683)	IPR032757,Domain of unknown function DUF4683	-	-	-
dkey-125i10.3	3.84132	3.56149	1.91775	1.41091	1.25169	3.61446	82.4204	1.86551e-06	1.96142e-05	F8W2V3,Si:dkey-125i10.3	XP_696044.4,proteoglycan 4 isoform X2	PF00412,LIM domain	IPR030637,Zinc finger protein 185;IPR001781,Zinc finger, LIM-type	ENOG410J5BJ,-;ENOG410YN2Z,-	GO:0015629,cellular_component,actin cytoskeleton;GO:0051015,molecular_function,actin filament binding;GO:0046872,molecular_function,metal ion binding	-
nlgn3b	0.92765	1.23731	0.266176	0.415481	1.76397	1.13873	41.4187	3.34909e-05	0.000207076	A2BHL9,Neuroligin 3b	XP_005165239.1,neuroligin 3b isoform X1	PF00135,Carboxylesterase family	IPR029058,Alpha/Beta hydrolase fold;IPR002018,Carboxylesterase, type B;IPR000460,Neuroligin	COG2272,Carboxylesterase type B;KOG1516,Carboxylesterase and related proteins	GO:0052689,molecular_function,carboxylic ester hydrolase activity;GO:0007158,biological_process,neuron cell-cell adhesion;GO:0009986,cellular_component,cell surface;GO:0097105,biological_process,presynaptic membrane assembly;GO:0048488,biological_process,synaptic vesicle endocytosis;GO:0050804,biological_process,modulation of chemical synaptic transmission;GO:0004872,-,-;GO:0005887,cellular_compo…	-
gria3a	1.71567	1.73075	0.873017	0.821286	1.12276	2.99507	84.0694	9.54593e-07	1.1407e-05	A2CG69,Glutamate receptor, ionotropic, AMPA 3a	XP_005165153.1,glutamate receptor, ionotropic, AMPA 3a isoform X2	PF00060,Ligand-gated ion channel;PF01094,Receptor family ligand binding region;PF10613,Ligated ion channel L-glutamate- and glycine-binding site	IPR028082,Periplasmic binding protein-like I;IPR001508,Ionotropic glutamate receptor, metazoa;IPR001828,Receptor, ligand binding region;IPR001320,Ionotropic glutamate receptor;IPR019594,Ionotropic glutamate receptor, L-glutamate and glycine-binding domain	KOG1054,Glutamate-gated AMPA-type ion channel receptor subunit GluR2 and related subunits;ENOG410XPSH,-	GO:0005216,molecular_function,ion channel activity;GO:0030054,cellular_component,cell junction;GO:0045211,cellular_component,postsynaptic membrane;GO:0004971,molecular_function,AMPA glutamate receptor activity;GO:0005234,molecular_function,extracellularly glutamate-gated ion channel activity;GO:0004872,-,-;GO:0004970,molecular_function,ionotropic glutamate receptor activity;GO:0032281,cellular_co…	-
gbgt1l3	1.2885	1.27929	0.224475	0.593787	1.74729	1.15427	22.8663	0.00103375	0.00352757	A2CED1,Globoside alpha-1,3-N-acetylgalactosaminyltransferase 1,-like 3	XP_017211561.1,-	PF03414,lycosyltransferase family 6	IPR029044,Nucleotide-diphospho-sugar transferases;IPR005076,Glycosyl transferase, family 6	ENOG4111IPQ,-;ENOG410IFQJ,-	GO:0005975,biological_process,carbohydrate metabolic process;GO:0016757,molecular_function,transferase activity, transferring glycosyl groups;GO:0030259,biological_process,lipid glycosylation;GO:0005794,cellular_component,Golgi apparatus;GO:0009247,biological_process,glycolipid biosynthetic process;GO:0016020,cellular_component,membrane;GO:0016758,molecular_function,transferase activity, transfer…	-
map7d2a	16.957	16.1949	5.85896	7.03572	1.46099	6.08712	277.227	4.54503e-09	1.83037e-07	A2BGR2,MAP7 domain-containing 2a	-	PF05672,MAP7 (E-MAP-115) family	IPR008604,Microtubule-associated protein 7 family	ENOG410Z7KP,-;ENOG410IECK,-	GO:0000226,biological_process,microtubule cytoskeleton organization;GO:0015630,cellular_component,microtubule cytoskeleton;GO:0005198,molecular_function,structural molecule activity	-
ch211-137i24.12	0.400848	0.328265	0.845655	0.924739	-1.17994	0.46939	17.8141	0.00120483	0.00400335	A2BEN0,Si:ch211-137i24.12	XP_001344057.1,natural cytotoxicity triggering receptor 3	PF07686,Immunoglobulin V-set domain	IPR003599,Immunoglobulin subtype;IPR013783,Immunoglobulin-like fold;IPR036179,Immunoglobulin-like domain superfamily;IPR013106,Immunoglobulin V-set domain;IPR007110,Immunoglobulin-like domain	ENOG410XUA8,-;ENOG410J4Z8,-	GO:0006955,biological_process,immune response;GO:0016020,cellular_component,membrane;GO:0002377,biological_process,immunoglobulin production;GO:0016021,cellular_component,integral component of membrane;GO:0005615,cellular_component,extracellular space	-
zdhhc23a	0.321783	0.338956	0.0440854	0.0383393	3.09511	1.32258	166.362	2.32095e-08	6.4088e-07	F1QHM7,Palmitoyltransferase	-	PF01529,HHC palmitoyltransferase	IPR001594,Palmitoyltransferase, DHHC domain	KOG1311,DHHC-type Zn-finger proteins;COG5273,Uncharacterized protein containing DHHC-type Zn finger	GO:0019706,molecular_function,protein-cysteine S-palmitoyltransferase activity;GO:0016746,molecular_function,transferase activity, transferring acyl groups;GO:0016740,molecular_function,transferase activity;GO:0016021,cellular_component,integral component of membrane;GO:0016020,cellular_component,membrane	-
ctsll	5.30918	4.39624	36.9353	28.8938	-2.66267	5.99735	316.277	1.91364e-06	2.00134e-05	A2BEM8,Cathepsin L,-like	XP_005165198.1,cathepsin L, like isoform X1	PF08246,Cathepsin propeptide inhibitor domain (I29);PF00112,Papain family cysteine protease	IPR025660,Cysteine peptidase, histidine active site;IPR000169,Cysteine peptidase, cysteine active site;IPR000668,Peptidase C1A, papain C-terminal;IPR025661,Cysteine peptidase, asparagine active site;IPR013201,Cathepsin propeptide inhibitor domain (I29);IPR013128,Peptidase C1A	COG4870,Cysteine protease;KOG1543,Cysteine proteinase Cathepsin L	GO:0006508,biological_process,proteolysis;GO:0016787,molecular_function,hydrolase activity;GO:0005764,cellular_component,lysosome;GO:0008234,molecular_function,cysteine-type peptidase activity;GO:0051603,biological_process,proteolysis involved in cellular protein catabolic process;GO:0004197,molecular_function,cysteine-type endopeptidase activity;GO:0008233,molecular_function,peptidase activity;G…	-
rorb	8.52164	8.11027	2.57536	2.77628	1.73408	2.96969	179.554	1.51353e-08	4.58578e-07	F1R6M2,RAR-related orphan receptor B	-	PF00105,Zinc finger, C4 type (two domains);PF00104,Ligand-binding domain of nuclear hormone receptor	IPR000536,Nuclear hormone receptor, ligand-binding domain;IPR003079,Nuclear receptor ROR;IPR035500,Nuclear hormone receptor-like domain superfamily;IPR001723,Nuclear hormone receptor;IPR001628,Zinc finger, nuclear hormone receptor-type;IPR013088,Zinc finger, NHR/GATA-type	ENOG410XUGR,-;KOG4216,Steroid hormone nuclear receptor	GO:0004879,molecular_function,nuclear receptor activity;GO:0003707,molecular_function,steroid hormone receptor activity;GO:0003677,molecular_function,DNA binding;GO:0043565,molecular_function,sequence-specific DNA binding;GO:0003700,molecular_function,DNA binding transcription factor activity;GO:0046872,molecular_function,metal ion binding;GO:0006355,biological_process,regulation of transcription…	-
trpm3	1.218	1.10224	0.518826	0.599855	1.15079	2.56634	58.9639	5.94269e-06	5.03352e-05	A2BGS8,Transient receptor potential cation channel, subfamily M, member 3	-	PF16519,Tetramerisation domain of TRPM;PF00520,Ion transport protein	IPR005821,Ion transport domain;IPR037162,TRPM, tetramerisation domain superfamily;IPR032415,TRPM, tetramerisation domain;IPR029583,Transient receptor potential cation channel subfamily M member 3	ENOG410XR5B,-;KOG3614,Ca2+/Mg2+-permeable cation channels (LTRPC family)	GO:0051262,biological_process,protein tetramerization;GO:0005216,molecular_function,ion channel activity;GO:0005227,molecular_function,calcium activated cation channel activity;GO:0055085,biological_process,transmembrane transport;GO:0016048,biological_process,detection of temperature stimulus;GO:0006812,biological_process,cation transport;GO:0006811,biological_process,ion transport;GO:0050951,bi…	-
klf9	1.50506	1.90042	0.645862	0.51814	1.64413	0.691708	34.877	7.38837e-05	0.000395261	A2BGS7,Kruppel-like factor 9	NP_001122201.1,Krueppel-like factor 9	PF00096,Zinc finger, C2H2 type	IPR013087,Zinc finger C2H2-type;IPR036236,Zinc finger C2H2 superfamily	KOG1721,FOG: Zn-finger;COG5048,FOG: Zn-finger	GO:0003676,molecular_function,nucleic acid binding	-
fam219ab	2.28604	2.38053	0.985012	1.03509	1.30606	2.56905	85.7654	8.59081e-07	1.0456e-05	A2BGS4,Family with sequence similarity 219, member Ab	-	PF15260,Protein family FAM219A	IPR029339,Protein FAM219	ENOG410Y14P,-;ENOG410IVPC,-	-	-
bco2l	0.128908	0.157738	0.62182	0.734483	-2.13298	-0.103434	38.9963	4.41868e-05	0.000258966	A2BGP6,Beta-carotene 15, 15-dioxygenase 2,-like	-	PF03055,Retinal pigment epithelial membrane protein	IPR004294,Carotenoid oxygenase	KOG1285,Beta, beta-carotene 15,15'-dioxygenase and related enzymes;COG3670,Lignostilbene-alpha,beta-dioxygenase and related enzymes	GO:1902176,biological_process,negative regulation of oxidative stress-induced intrinsic apoptotic signaling pathway;GO:0010437,molecular_function,9,10 (9', 10')-carotenoid-cleaving dioxygenase activity;GO:0046872,molecular_function,metal ion binding;GO:0005739,cellular_component,mitochondrion;GO:0055114,biological_process,oxidation-reduction process;GO:0016702,molecular_function,oxidoreductase ac…	-
ankrd34bb	0.241407	0.315911	0.510986	0.796189	-1.12791	0.66937	13.8569	0.00294599	0.00842266	A2BGQ0,Ankyrin repeat domain 34Bb	XP_005171952.1,-;NP_001091653.1,ankyrin repeat domain-containing protein 34B	PF12796,Ankyrin repeats (3 copies)	IPR020683,Ankyrin repeat-containing domain;IPR002110,Ankyrin repeat;IPR036770,Ankyrin repeat-containing domain superfamily	ENOG410IJTU,-;ENOG410ZQHG,-	-	-
64051	0.936013	0.958316	1.9155	2.21905	-1.026	1.12027	20.1616	0.00075149	0.00271141	Q7T376,Tetraspanin	NP_956665.1,leukocyte surface antigen CD53	PF00335,Tetraspanin family	IPR018499,Tetraspanin/Peripherin;IPR008952,Tetraspanin, EC2 domain superfamily;IPR000301,Tetraspanin	KOG3882,Tetraspanin family integral membrane protein;ENOG4111IRY,-	GO:0007166,biological_process,cell surface receptor signaling pathway;GO:0016020,cellular_component,membrane;GO:0005887,cellular_component,integral component of plasma membrane;GO:0016021,cellular_component,integral component of membrane;GO:0003674,molecular_function,molecular_function	-
unc5db	1.14354	1.27351	0.464256	0.515703	1.4003	2.14701	71.4772	2.22715e-06	2.26218e-05	A3KPR8,Unc-5 netrin receptor Db	-	PF00791,ZU5 domain;PF00090,Thrombospondin type 1 domain;PF00531,eath domain;PF17217,UPA domain;PF07679,Immunoglobulin I-set domain	IPR007110,Immunoglobulin-like domain;IPR000906,ZU5 domain;IPR000884,Thrombospondin type-1 (TSP1) repeat;IPR011029,Death-like domain superfamily;IPR000488,Death domain;IPR037936,Netrin receptor UNC5;IPR036179,Immunoglobulin-like domain superfamily;IPR013783,Immunoglobulin-like fold;IPR033772,UPA domain;IPR003599,Immunoglobulin subtype;IPR003598,Immunoglobulin subtype 2;IPR013098,Immunoglobulin I-s…	ENOG410XRS6,-;KOG1480,Netrin transmembrane receptor unc-5	GO:0005042,molecular_function,netrin receptor activity;GO:0038007,biological_process,netrin-activated signaling pathway;GO:0007165,biological_process,signal transduction;GO:0016021,cellular_component,integral component of membrane;GO:0016020,cellular_component,membrane	-
110340	1.20671	1.4292	0.554097	0.630749	1.25125	1.56538	38.2371	4.84186e-05	0.000277876	Q5BJJ4,Zgc:110340	NP_001013490.1,thyroid cancer-1	PF15063,Thyroid cancer protein 1	IPR020282,Arginine vasopressin-induced protein 1/transcriptional and immune response regulator	ENOG410IXNR,-;ENOG410YPN0,-	GO:0005575,cellular_component,cellular_component;GO:0008150,biological_process,biological_process	-
nsmfb	1.75648	1.52394	0.742159	0.748462	1.23618	2.47247	66.2035	3.30289e-06	3.0929e-05	A0A0R4IP19,NMDA receptor synaptonuclear-signaling and neuronal migration factor b	-	-	IPR033374,NMDA receptor synaptonuclear signalling and neuronal migration factor	-	GO:2001222,biological_process,regulation of neuron migration;GO:0048168,biological_process,regulation of neuronal synaptic plasticity	-
grin1b	1.30343	1.30308	0.0749096	0.08185	4.14822	2.34036	488.239	4.86765e-11	8.88734e-09	Q6ZM67,Glutamate receptor, ionotropic, N-methyl D-aspartate 1b	NP_001137603.1,glutamate receptor, ionotropic, N-methyl D-aspartate 1b precursor	PF10613,Ligated ion channel L-glutamate- and glycine-binding site;PF00060,Ligand-gated ion channel;PF01094,Receptor family ligand binding region;PF10562,Calmodulin-binding domain C0 of NMDA receptor NR1 subunit	IPR001508,Ionotropic glutamate receptor, metazoa;IPR019594,Ionotropic glutamate receptor, L-glutamate and glycine-binding domain;IPR018882,Calmodulin-binding domain C0, NMDA receptor, NR1 subunit;IPR028082,Periplasmic binding protein-like I;IPR001320,Ionotropic glutamate receptor;IPR001828,Receptor, ligand binding region	KOG1053,Glutamate-gated NMDA-type ion channel receptor subunit GRIN2A and related subunits;ENOG410XNUR,-	GO:0005216,molecular_function,ion channel activity;GO:0030054,cellular_component,cell junction;GO:0045211,cellular_component,postsynaptic membrane;GO:0005234,molecular_function,extracellularly glutamate-gated ion channel activity;GO:0004872,-,-;GO:0004970,molecular_function,ionotropic glutamate receptor activity;GO:0006811,biological_process,ion transport;GO:0005886,cellular_component,plasma memb…	K05208,ko04713,Circadian entrainment;K05208,ko05016,Huntington's disease;K05208,ko04014,Ras signaling pathway;K05208,ko05014,Amyotrophic lateral sclerosis (ALS);K05208,ko05010,Alzheimer's disease;K05208,ko04020,Calcium signaling pathway;K05208,ko04724,Glutamatergic synapse;K05208,ko05031,Amphetamine addiction;K05208,ko05034,Alcoholism;K05208,ko05030,Cocaine addiction;K05208,ko04024,cAMP signaling…
barhl1a	0.337498	0.27179	0.13411	0.1593	1.15057	0.546189	16.9112	0.00146019	0.00472021	Q53B63,BarH-class homeodomain transcription factor 3	NP_001017712.2,BarH-like homeobox 1a	PF00046,Homeobox domain	IPR017970,Homeobox, conserved site;IPR001356,Homeobox domain;IPR020479,Homeobox domain, metazoa;IPR009057,Homeobox-like domain superfamily	KOG0485,Transcription factor NKX-5.1/HMX1, contains HOX domain;ENOG4111R8D,-	GO:0006366,biological_process,transcription by RNA polymerase II;GO:0003677,molecular_function,DNA binding;GO:0043565,molecular_function,sequence-specific DNA binding;GO:0006357,biological_process,regulation of transcription by RNA polymerase II;GO:0001228,molecular_function,transcriptional activator activity, RNA polymerase II transcription regulatory region sequence-specific DNA binding;GO:0045…	-
cfap77	0.120121	0.0816588	0.294042	0.356834	-1.58816	-0.348045	19.2326	0.000901747	0.00315868	A0A1S3PRL4,uncharacterized protein C9orf171 homolog isoform X2	XP_014030286.1,uncharacterized protein C9orf171 homolog isoform X2	-	IPR029147,Cilia- and flagella-associated protein 77	-	-	-
adamts15a	2.97617	2.60791	1.39519	1.41917	1.08718	3.61492	93.9576	5.29215e-07	7.0224e-06	A2BIA3,ADAM metallopeptidase with thrombospondin type 1 motif, 15a	NP_001119901.1,A disintegrin and metalloproteinase with thrombospondin motifs 15 precursor	PF05986,ADAM-TS Spacer 1;PF01421,Reprolysin (M12B) family zinc metalloprotease;PF00090,Thrombospondin type 1 domain;PF01562,Reprolysin family propeptide	IPR010294,ADAM-TS Spacer 1;IPR000884,Thrombospondin type-1 (TSP1) repeat;IPR001590,Peptidase M12B, ADAM/reprolysin;IPR024079,Metallopeptidase, catalytic domain superfamily;IPR013277,Peptidase M12B, ADAM-TS8;IPR006586,ADAM, cysteine-rich;IPR002870,Peptidase M12B, propeptide;IPR036383,Thrombospondin type-1 (TSP1) repeat superfamily	ENOG410XPKZ,-;KOG3538,Disintegrin metalloproteinases with thrombospondin repeats	GO:0006508,biological_process,proteolysis;GO:0005578,,;GO:0008237,molecular_function,metallopeptidase activity;GO:0046872,molecular_function,metal ion binding;GO:0004222,molecular_function,metalloendopeptidase activity;GO:0008270,molecular_function,zinc ion binding	-
atf5a	7.18336	6.80357	3.43661	3.63763	1.08202	3.64066	105.299	2.87078e-07	4.34211e-06	A2BFU3,Activating transcription factor 5a	NP_001122203.1,uncharacterized protein LOC566223	PF00170,bZIP transcription factor	IPR029855,cAMP-dependent transcription factor ATF-5;IPR004827,Basic-leucine zipper domain	KOG4571,Activating transcription factor 4;ENOG4111ZXT,-	GO:0006355,biological_process,regulation of transcription, DNA-templated;GO:0006357,biological_process,regulation of transcription by RNA polymerase II;GO:0003700,molecular_function,DNA binding transcription factor activity	-
ch211-117m20.5	15.2149	12.5575	1.23428	1.47145	3.45528	2.37935	318.728	5.76611e-10	4.73134e-08	A2BFS9,Si:ch211-117m20.5	NP_001239578.1,transcobalamin-like precursor	PF14478,omain of unknown function (DUF4430)	IPR027954,Domain of unknown function DUF4430	ENOG41117HB,-;ENOG410KEVN,-	GO:0071466,biological_process,cellular response to xenobiotic stimulus	-
tescb	1.00427	1.00358	4.34257	3.12219	-1.79422	2.24588	88.526	7.46004e-07	9.28752e-06	Q6P005,Tescalcin b	NP_991256.1,uncharacterized protein LOC402993	PF00036,hand	IPR002048,EF-hand domain;IPR018247,EF-Hand 1, calcium-binding site;IPR011992,EF-hand domain pair	KOG0034,Ca2+/calmodulin-dependent protein phosphatase (calcineurin subunit B), EF-Hand superfamily protein;COG5126,Ca2+-binding protein (EF-Hand superfamily)	GO:0005509,molecular_function,calcium ion binding	-
taok3b	3.62957	3.12869	1.14968	1.30394	1.56035	3.5447	158.659	3.024e-08	7.79471e-07	B0S514,TAO kinase 3b	-	-	-	KOG0577,Serine/threonine protein kinase;ENOG410Y259,-	-	-
myhz2	1403.26	1451.02	200.991	290.871	2.63458	12.3408	156.598	0.0002589	0.00112105	Q6IQX1,Myosin, heavy polypeptide 2, fast muscle-specific	XP_005171843.1,-;NP_694514.2,myosin, heavy polypeptide 2, fast muscle specific	PF01576,Myosin tail;PF00063,Myosin head (motor domain);PF02736,Myosin N-terminal SH3-like domain	IPR002928,Myosin tail;IPR001609,Myosin head, motor domain;IPR027417,P-loop containing nucleoside triphosphate hydrolase;IPR004009,Myosin, N-terminal, SH3-like;IPR000048,IQ motif, EF-hand binding site;IPR036961,Kinesin motor domain superfamily;IPR008989,Myosin S1 fragment, N-terminal;IPR027401,Myosin IQ motif-containing domain superfamily	COG5022,Myosin heavy chain;KOG0161,Myosin class II heavy chain	GO:0003777,molecular_function,microtubule motor activity;GO:0014823,biological_process,response to activity;GO:0016459,cellular_component,myosin complex;GO:0051015,molecular_function,actin filament binding;GO:0007018,biological_process,microtubule-based movement;GO:0003779,molecular_function,actin binding;GO:0008017,molecular_function,microtubule binding;GO:0048741,biological_process,skeletal mus…	K10352,ko04530,Tight junction
myhc4	163.908	152.449	23.7243	36.5294	2.49067	9.18769	79.8603	0.00306939	0.00872103	A2BGX6,Myosin heavy chain 4	XP_005171850.1,myosin heavy chain 4 isoform X1	PF01576,Myosin tail;PF00063,Myosin head (motor domain);PF02736,Myosin N-terminal SH3-like domain	IPR002928,Myosin tail;IPR001609,Myosin head, motor domain;IPR027417,P-loop containing nucleoside triphosphate hydrolase;IPR004009,Myosin, N-terminal, SH3-like;IPR000048,IQ motif, EF-hand binding site;IPR036961,Kinesin motor domain superfamily;IPR008989,Myosin S1 fragment, N-terminal;IPR027401,Myosin IQ motif-containing domain superfamily	COG5022,Myosin heavy chain;KOG0161,Myosin class II heavy chain	GO:0003777,molecular_function,microtubule motor activity;GO:0051015,molecular_function,actin filament binding;GO:0003774,molecular_function,motor activity;GO:0003779,molecular_function,actin binding;GO:0008017,molecular_function,microtubule binding;GO:0007018,biological_process,microtubule-based movement;GO:0016459,cellular_component,myosin complex;GO:0000166,molecular_function,nucleotide binding…	-
myha	122.865	124.242	34.2607	43.5714	1.76491	8.93465	262.542	3.36893e-07	4.89988e-06	F1R6C7,Myosin, heavy chain a	XP_001924009.1,-	PF01576,Myosin tail;PF00063,Myosin head (motor domain);PF02736,Myosin N-terminal SH3-like domain	IPR002928,Myosin tail;IPR001609,Myosin head, motor domain;IPR027417,P-loop containing nucleoside triphosphate hydrolase;IPR004009,Myosin, N-terminal, SH3-like;IPR000048,IQ motif, EF-hand binding site;IPR036961,Kinesin motor domain superfamily;IPR008989,Myosin S1 fragment, N-terminal;IPR027401,Myosin IQ motif-containing domain superfamily	COG5022,Myosin heavy chain;KOG0161,Myosin class II heavy chain	GO:0003777,molecular_function,microtubule motor activity;GO:0003774,molecular_function,motor activity;GO:0007018,biological_process,microtubule-based movement;GO:0003779,molecular_function,actin binding;GO:0008017,molecular_function,microtubule binding;GO:0051015,molecular_function,actin filament binding;GO:0016459,cellular_component,myosin complex;GO:0000166,molecular_function,nucleotide binding…	-
zf-e68	2877.29	3089.93	1351.44	1503.79	1.16165	13.7073	270.079	1.49287e-09	8.74972e-08	B8A569,Myosin, heavy polypeptide 1.3, skeletal muscle	XP_001924014.2,myosin heavy chain, fast skeletal muscle	PF01576,Myosin tail;PF00063,Myosin head (motor domain);PF02736,Myosin N-terminal SH3-like domain	IPR002928,Myosin tail;IPR001609,Myosin head, motor domain;IPR027417,P-loop containing nucleoside triphosphate hydrolase;IPR004009,Myosin, N-terminal, SH3-like;IPR000048,IQ motif, EF-hand binding site;IPR036961,Kinesin motor domain superfamily;IPR008989,Myosin S1 fragment, N-terminal;IPR027401,Myosin IQ motif-containing domain superfamily	COG5022,Myosin heavy chain;KOG0161,Myosin class II heavy chain	GO:0003777,molecular_function,microtubule motor activity;GO:0051015,molecular_function,actin filament binding;GO:0003774,molecular_function,motor activity;GO:0003779,molecular_function,actin binding;GO:0008017,molecular_function,microtubule binding;GO:0007018,biological_process,microtubule-based movement;GO:0016459,cellular_component,myosin complex;GO:0000166,molecular_function,nucleotide binding…	-
myhz1.2	1695.6	1722.16	321.726	392.694	2.35647	12.6343	644.861	3.64216e-10	3.48448e-08	B8A561,Myosin, heavy polypeptide 1.2, skeletal muscle	XP_005171981.1,myosin, heavy polypeptide 1.2, skeletal muscle isoform X1;XP_009299829.1,-	PF01576,Myosin tail;PF00063,Myosin head (motor domain);PF02736,Myosin N-terminal SH3-like domain	IPR002928,Myosin tail;IPR001609,Myosin head, motor domain;IPR027417,P-loop containing nucleoside triphosphate hydrolase;IPR004009,Myosin, N-terminal, SH3-like;IPR000048,IQ motif, EF-hand binding site;IPR036961,Kinesin motor domain superfamily;IPR008989,Myosin S1 fragment, N-terminal;IPR027401,Myosin IQ motif-containing domain superfamily	COG5022,Myosin heavy chain;KOG0161,Myosin class II heavy chain	GO:0016459,cellular_component,myosin complex;GO:0003777,molecular_function,microtubule motor activity;GO:0005524,molecular_function,ATP binding;GO:0003779,molecular_function,actin binding;GO:0008017,molecular_function,microtubule binding;GO:0007018,biological_process,microtubule-based movement;GO:0003774,molecular_function,motor activity;GO:0000166,molecular_function,nucleotide binding;GO:0051015…	-
myhz1.1	3489.89	3755.36	804.217	930.776	2.1602	13.751	728.713	1.13733e-11	3.34289e-09	B3DJM6,Myosin, heavy polypeptide 1, skeletal muscle	-	PF01576,Myosin tail;PF00063,Myosin head (motor domain);PF02736,Myosin N-terminal SH3-like domain	IPR002928,Myosin tail;IPR001609,Myosin head, motor domain;IPR027417,P-loop containing nucleoside triphosphate hydrolase;IPR004009,Myosin, N-terminal, SH3-like;IPR000048,IQ motif, EF-hand binding site;IPR036961,Kinesin motor domain superfamily;IPR008989,Myosin S1 fragment, N-terminal;IPR027401,Myosin IQ motif-containing domain superfamily	COG5022,Myosin heavy chain;KOG0161,Myosin class II heavy chain	GO:0001757,biological_process,somite specification;GO:0003777,molecular_function,microtubule motor activity;GO:0003774,molecular_function,motor activity;GO:0007018,biological_process,microtubule-based movement;GO:0003779,molecular_function,actin binding;GO:0008017,molecular_function,microtubule binding;GO:0051015,molecular_function,actin filament binding;GO:0016459,cellular_component,myosin compl…	-
ch211-208h16.4	2.44834	1.92536	6.17161	4.51766	-1.18953	5.7697	32.4977	0.00430655	0.0115922	A0A0R4IUU2,Peptidylprolyl isomerase	-	PF00254,KBP-type peptidyl-prolyl cis-trans isomerase	IPR001179,FKBP-type peptidyl-prolyl cis-trans isomerase domain;IPR023566,Peptidyl-prolyl cis-trans isomerase, FKBP-type	-	GO:0003755,molecular_function,peptidyl-prolyl cis-trans isomerase activity;GO:0016853,molecular_function,isomerase activity;GO:0000413,biological_process,protein peptidyl-prolyl isomerization	-
glipr2	0.158076	0.210282	0.0941516	0.0642967	1.3132	0.626218	19.8939	0.000791555	0.00283214	A2CF32,GLI pathogenesis-related 2	XP_009299871.1,-	PF00188,Cysteine-rich secretory protein family	IPR001283,Cysteine-rich secretory protein, allergen V5/Tpx-1-related;IPR018244,Allergen V5/Tpx-1-related, conserved site;IPR034113,Golgi-associated plant pathogenesis-related protein 1, SCP domain;IPR014044,CAP domain;IPR002413,Ves allergen;IPR035940,CAP superfamily	KOG3017,Defense-related protein containing SCP domain;COG2340,Uncharacterized protein with SCP/PR1 domains	GO:0005576,cellular_component,extracellular region	-
kank1b	0.103353	0.0898102	0.221937	0.298706	-1.32811	-0.25834	14.8109	0.00234424	0.00697254	F1QZZ7,KN motif and ankyrin repeat domains 1b	-	PF12796,Ankyrin repeats (3 copies);PF12075,KN motif	IPR020683,Ankyrin repeat-containing domain;IPR002110,Ankyrin repeat;IPR036770,Ankyrin repeat-containing domain superfamily;IPR021939,Kank N-terminal motif;IPR011254,Prismane-like superfamily	KOG0514,Ankyrin repeat protein;COG0666,FOG: Ankyrin repeat	GO:0055114,biological_process,oxidation-reduction process;GO:0016491,molecular_function,oxidoreductase activity;GO:0003824,molecular_function,catalytic activity	-
surf6	26.9788	24.2417	57.3254	56.6936	-1.05545	5.86285	209.593	6.32608e-09	2.31971e-07	Q6DRK9,SRF6-like	XP_005171861.1,surfeit locus protein 6 isoform X1	PF04935,Surfeit locus protein 6	IPR029190,Ribosomal RNA-processing protein 14/surfeit locus protein 6, C-terminal domain;IPR007019,Surfeit locus 6	ENOG4111G0Y,-;KOG2885,Uncharacterized conserved protein	GO:0042274,biological_process,ribosomal small subunit biogenesis;GO:0003677,molecular_function,DNA binding;GO:0007507,biological_process,heart development;GO:0005730,cellular_component,nucleolus;GO:0003723,molecular_function,RNA binding;GO:0042273,biological_process,ribosomal large subunit biogenesis;GO:0022625,cellular_component,cytosolic large ribosomal subunit	-
lamc3	5.04191	5.01408	2.00832	2.17192	1.36499	4.48026	249.52	2.3474e-09	1.16442e-07	F1QPJ1,Laminin, gamma 3	XP_687343.5,laminin subunit gamma-3	PF00055,Laminin N-terminal (Domain VI);PF00053,Laminin EGF domain;PF00052,Laminin B (Domain IV)	IPR008211,Laminin, N-terminal;IPR000034,Laminin IV;IPR002049,Laminin EGF domain;IPR000742,EGF-like domain;IPR013032,EGF-like, conserved site;IPR038684,Laminin, N-terminal domain superfamily	ENOG4111F9V,-;ENOG410IP68,-	-	K06247,ko04512,ECM-receptor interaction;K06247,ko05222,Small cell lung cancer;K06247,ko04151,PI3K-Akt signaling pathway;K06247,ko05200,Pathways in cancer;K06247,ko05145,Toxoplasmosis;K06247,ko04510,Focal adhesion;K06247,ko05146,Amoebiasis
map1b	4.06206	3.63773	1.62205	1.82322	1.25916	5.767	227.347	5.89477e-09	2.22386e-07	B2ZZ14,Hypothetical microtubule-associated protein 1b	NP_001121673.1,microtubule-associated protein 1B	-	IPR027321,Microtubule-associated protein 1B;IPR026074,Microtubule associated protein 1	ENOG410XRYM,-;KOG3592,Microtubule-associated proteins	GO:0005874,cellular_component,microtubule;GO:0001840,biological_process,neural plate development;GO:0000226,biological_process,microtubule cytoskeleton organization;GO:0031114,biological_process,regulation of microtubule depolymerization;GO:0007399,biological_process,nervous system development;GO:0008017,molecular_function,microtubule binding;GO:0021915,biological_process,neural tube development	-
fbp1b	11.2656	10.7361	24.8272	22.3824	-1.00242	5.53136	179.563	1.5131e-08	4.58578e-07	Q7T337,Fructose-1,6-bisphosphatase 1b	NP_998297.1,fructose-1,6-bisphosphatase 1b	PF00316,ructose-1-6-bisphosphatase, N-terminal domain	IPR000146,Fructose-1,6-bisphosphatase class 1;IPR020548,Fructose-1,6-bisphosphatase, active site;IPR033391,Fructose-1-6-bisphosphatase class I, N-terminal;IPR028343,Fructose-1,6-bisphosphatase	KOG1458,Fructose-1,6-bisphosphatase;COG0158,Fructose-1,6-bisphosphatase	GO:0071391,biological_process,cellular response to estrogen stimulus;GO:0005975,biological_process,carbohydrate metabolic process;GO:0016787,molecular_function,hydrolase activity;GO:0042132,molecular_function,fructose 1,6-bisphosphate 1-phosphatase activity;GO:0042578,molecular_function,phosphoric ester hydrolase activity;GO:0006094,biological_process,gluconeogenesis;GO:0006002,biological_process…	K03841,ko00051,Fructose and mannose metabolism;K03841,ko01200,Carbon metabolism;K03841,ko04152,AMPK signaling pathway;K03841,ko04910,Insulin signaling pathway;K03841,ko00030,Pentose phosphate pathway;K03841,ko00680,Methane metabolism;K03841,ko00710,Carbon fixation in photosynthetic organisms;K03841,ko00010,Glycolysis / Gluconeogenesis
wnt11	0.877413	0.981702	2.34687	2.23232	-1.20093	2.92006	87.2906	7.82608e-07	9.65053e-06	B8JM95,Protein Wnt	NP_001138276.1,protein Wnt-11 precursor	PF00110,wnt family	IPR018161,Wnt protein, conserved site;IPR005817,Wnt	KOG3913,Wnt family of developmental regulators;ENOG410XQZ1,-	GO:0016055,biological_process,Wnt signaling pathway;GO:0005578,,;GO:0005102,molecular_function,signaling receptor binding;GO:0005576,cellular_component,extracellular region;GO:0007275,biological_process,multicellular organism development	K01384,ko05166,HTLV-I infection;K01384,ko05205,Proteoglycans in cancer;K01384,ko04390,Hippo signaling pathway;K01384,ko05200,Pathways in cancer;K01384,ko05217,Basal cell carcinoma;K01384,ko04550,Signaling pathways regulating pluripotency of stem cells;K01384,ko04310,Wnt signaling pathway;K01384,ko04150,mTOR signaling pathway;K01384,ko04916,Melanogenesis
nova1	20.0571	18.2233	8.26121	9.46742	1.20946	6.72728	217.019	1.41921e-08	4.37487e-07	Q1LYC7,Neuro-oncological ventral antigen 1	NP_001038254.1,neuro-oncological ventral antigen 1	PF00013,KH domain	IPR004087,K Homology domain;IPR033086,RNA-binding protein Nova-1;IPR004088,K Homology domain, type 1;IPR036612,K Homology domain, type 1 superfamily	KOG2191,RNA-binding protein NOVA1/PASILLA and related KH domain proteins;ENOG410XRZD,-	GO:0003723,molecular_function,RNA binding;GO:0003676,molecular_function,nucleic acid binding;GO:0000398,biological_process,mRNA splicing, via spliceosome	-
exoc3l2a	1.92746	1.81034	0.458925	0.615663	1.89626	2.30362	113.828	1.88278e-07	3.13686e-06	A0A0R4IDP6,Exocyst complex component 3-like 2a	XP_683981.5,-	PF06046,xocyst complex component Sec6	IPR010326,Exocyst complex component EXOC3/Sec6	-	GO:0000145,cellular_component,exocyst;GO:0006887,biological_process,exocytosis	-
mark4a	1.8794	2.04842	0.654373	0.666044	1.67099	3.71232	252.975	2.17019e-09	1.10437e-07	F1Q5N2,Non-specific serine/threonine protein kinase	XP_005165424.1,MAP/microtubule affinity-regulating kinase 4 isoform X1	PF02149,Kinase associated domain 1;PF00627,UBA/TS-N domain;PF00069,Protein kinase domain	IPR028375,KA1 domain/Ssp2, C-terminal;IPR033624,Serine/threonine-protein kinase MARK/par1;IPR015940,Ubiquitin-associated domain;IPR001772,Kinase associated domain 1 (KA1);IPR011009,Protein kinase-like domain superfamily;IPR017441,Protein kinase, ATP binding site;IPR008271,Serine/threonine-protein kinase, active site;IPR000719,Protein kinase domain	KOG0586,Serine/threonine protein kinase;ENOG410XNQ0,-	GO:0030010,biological_process,establishment of cell polarity;GO:0016301,molecular_function,kinase activity;GO:0000226,biological_process,microtubule cytoskeleton organization;GO:0016740,molecular_function,transferase activity;GO:0005524,molecular_function,ATP binding;GO:0004672,molecular_function,protein kinase activity;GO:0006468,biological_process,protein phosphorylation;GO:0000166,molecular_fu…	-
ckma	169.306	196.211	57.3829	71.2385	1.60442	8.62995	194.394	1.75477e-06	1.86063e-05	A2BHA3,Creatine kinase, muscle a	NP_571007.2,muscle creatine kinase a	PF02807,ATP:guanido phosphotransferase, N-terminal domain;PF00217,ATP:guanido phosphotransferase, C-terminal catalytic domain	IPR036802,ATP:guanido phosphotransferase, N-terminal domain superfamily;IPR022415,ATP:guanido phosphotransferase active site;IPR022413,ATP:guanido phosphotransferase, N-terminal;IPR000749,ATP:guanido phosphotransferase;IPR022414,ATP:guanido phosphotransferase, catalytic domain;IPR014746,Glutamine synthetase/guanido kinase, catalytic domain	KOG3581,Creatine kinases;COG3869,Arginine kinase	GO:0016301,molecular_function,kinase activity;GO:0003824,molecular_function,catalytic activity;GO:0016740,molecular_function,transferase activity;GO:0016310,biological_process,phosphorylation;GO:0000166,molecular_function,nucleotide binding;GO:0005524,molecular_function,ATP binding;GO:0016772,molecular_function,transferase activity, transferring phosphorus-containing groups	K00933,ko00330,Arginine and proline metabolism
[truncated: 2,225 more rows]
