# Supplementary material for: Systematic Identification of Long Noncoding RNAs during Three Key Organogenesis Stages in Zebrafish
Source: Int J Mol Sci. 2024 Mar 19;25(6):3440. doi: 10.3390/ijms25063440 (PMC10970532; doi:10.3390/ijms25063440)
Supplement: Supplementary file 1 [file ijms-25-03440-s001.zip › Table S4.xlsx]

## Sheet: Supplementary table S4
Table S4 The DEGs betwween T1 and T3
Geneid	T3_1	T3_2	T1_1	T1_2	logFC	logCPM	F	PValue	FDR	uniprotAc	Refseq	pfam	interpro	eggNOG	GO(GO_term,class,description)	KEGG(KO,pathway,description)
ildr1a	2.9109	3.23357	5.77661	7.01541	-1.05102	3.39083	28.7148	0.00314778	0.00892374	A4JYQ3,Zgc:64227	-	PF05624,Lipolysis stimulated receptor (LSR)	IPR007110,Immunoglobulin-like domain;IPR036179,Immunoglobulin-like domain superfamily;IPR013783,Immunoglobulin-like fold;IPR008664,LISCH7	ENOG4110276,-;ENOG410IFI2,-	GO:0003674,molecular_function,molecular_function;GO:0016021,cellular_component,integral component of membrane;GO:0016020,cellular_component,membrane	-
163025	1.38081	1.75895	0.344508	0.0694561	2.95497	1.38273	19.0637	0.00748743	0.0171066	F1R612,Zgc:163025	NP_001083027.2,uncharacterized protein LOC100038778 precursor	PF14670,Coagulation Factor Xa inhibitory site;PF00008,-like domain;PF00594,Vitamin K-dependent carboxylation/gamma-carboxyglutamic (GLA) domain;PF00089,Trypsin	IPR017857,Coagulation factor-like, Gla domain superfamily;IPR018114,Serine proteases, trypsin family, histidine active site;IPR001254,Serine proteases, trypsin domain;IPR033116,Serine proteases, trypsin family, serine active site;IPR000294,Gamma-carboxyglutamic acid-rich (GLA) domain;IPR009003,Peptidase S1, PA clan;IPR001881,EGF-like calcium-binding domain;IPR000152,EGF-type aspartate/asparagine …	-	GO:0006508,biological_process,proteolysis;GO:0016787,molecular_function,hydrolase activity;GO:0007596,biological_process,blood coagulation;GO:0005509,molecular_function,calcium ion binding;GO:0004252,molecular_function,serine-type endopeptidase activity;GO:0005576,cellular_component,extracellular region;GO:0008236,molecular_function,serine-type peptidase activity;GO:0030195,biological_process,neg…	K01320,ko04610,Complement and coagulation cascades
f7	1.83728	1.86587	0.316885	0.170933	2.9398	0.971267	60.6614	0.000582125	0.00283958	F1QFP3,Coagulation factor VII	-	PF14670,Coagulation Factor Xa inhibitory site;PF00008,-like domain;PF00594,Vitamin K-dependent carboxylation/gamma-carboxyglutamic (GLA) domain;PF00089,Trypsin	IPR017857,Coagulation factor-like, Gla domain superfamily;IPR018114,Serine proteases, trypsin family, histidine active site;IPR001254,Serine proteases, trypsin domain;IPR033116,Serine proteases, trypsin family, serine active site;IPR000294,Gamma-carboxyglutamic acid-rich (GLA) domain;IPR033190,Coagulation factor VII;IPR009003,Peptidase S1, PA clan;IPR001881,EGF-like calcium-binding domain;IPR0007…	COG5640,Secreted trypsin-like serine protease;ENOG410IIMB,-	GO:0006508,biological_process,proteolysis;GO:0016787,molecular_function,hydrolase activity;GO:0007596,biological_process,blood coagulation;GO:0005509,molecular_function,calcium ion binding;GO:0072378,biological_process,blood coagulation, fibrin clot formation;GO:0004252,molecular_function,serine-type endopeptidase activity;GO:0005576,cellular_component,extracellular region;GO:0008236,molecular_fu…	-
f7i	0.909223	1.24107	0.351933	0.0521536	2.44228	0.187322	10.3111	0.0241792	0.0434212	F1QPL4,Coagulation factor VIIi	-	PF14670,Coagulation Factor Xa inhibitory site;PF00008,-like domain;PF00594,Vitamin K-dependent carboxylation/gamma-carboxyglutamic (GLA) domain;PF00089,Trypsin	IPR017857,Coagulation factor-like, Gla domain superfamily;IPR018114,Serine proteases, trypsin family, histidine active site;IPR001254,Serine proteases, trypsin domain;IPR000294,Gamma-carboxyglutamic acid-rich (GLA) domain;IPR009003,Peptidase S1, PA clan;IPR001881,EGF-like calcium-binding domain;IPR000742,EGF-like domain;IPR013032,EGF-like, conserved site;IPR012224,Peptidase S1A, coagulation facto…	COG5640,Secreted trypsin-like serine protease;ENOG410IIMB,-	GO:0006508,biological_process,proteolysis;GO:0007596,biological_process,blood coagulation;GO:0005509,molecular_function,calcium ion binding;GO:0004252,molecular_function,serine-type endopeptidase activity;GO:0030195,biological_process,negative regulation of blood coagulation;GO:0005576,cellular_component,extracellular region;GO:0005615,cellular_component,extracellular space	-
f10	8.88941	8.40195	0.574732	2.00444	2.73162	3.53879	20.7175	0.0063173	0.0150048	F1QLC3,Coagulation factor X	NP_958870.3,coagulation factor X precursor	PF14670,Coagulation Factor Xa inhibitory site;PF00008,-like domain;PF00594,Vitamin K-dependent carboxylation/gamma-carboxyglutamic (GLA) domain;PF00089,Trypsin	IPR017857,Coagulation factor-like, Gla domain superfamily;IPR018114,Serine proteases, trypsin family, histidine active site;IPR001254,Serine proteases, trypsin domain;IPR033116,Serine proteases, trypsin family, serine active site;IPR000294,Gamma-carboxyglutamic acid-rich (GLA) domain;IPR009003,Peptidase S1, PA clan;IPR001881,EGF-like calcium-binding domain;IPR000152,EGF-type aspartate/asparagine …	ENOG410IGPV,-;COG5640,Secreted trypsin-like serine protease	GO:0006508,biological_process,proteolysis;GO:0016787,molecular_function,hydrolase activity;GO:0007596,biological_process,blood coagulation;GO:0005509,molecular_function,calcium ion binding;GO:0004252,molecular_function,serine-type endopeptidase activity;GO:0008233,molecular_function,peptidase activity;GO:0008236,molecular_function,serine-type peptidase activity;GO:0005576,cellular_component,extra…	K01314,ko04610,Complement and coagulation cascades
pcid2	5.98883	5.93381	11.1449	14.4343	-1.09584	3.95482	29.7095	0.0029503	0.00851395	F1QPP5,PCI domain-containing protein 2	XP_005168057.1,PCI domain-containing protein 2 isoform X1	PF01399,PCI domain	IPR000717,Proteasome component (PCI) domain;IPR036388,Winged helix-like DNA-binding domain superfamily	KOG2688,Transcription-associated recombination protein - Thp1p;COG5600,Transcription-associated recombination protein	-	-
grtp1a	6.06302	7.88423	2.2957	3.03566	1.39147	3.03837	29.9815	0.00289267	0.00839457	A0A0R4ICC5,Growth hormone-regulated TBC protein 1-A	-	PF00566,Rab-GTPase-TBC domain	IPR035969,Rab-GTPase-TBC domain superfamily;IPR000195,Rab-GTPase-TBC domain	-	-	-
pros1	2.03056	1.97014	5.51567	4.2538	-1.27061	3.14119	49.0024	0.00094081	0.00386885	F1QK29,Protein S	-	PF00054,Laminin G domain;PF07645,Calcium-binding EGF domain;PF00594,Vitamin K-dependent carboxylation/gamma-carboxyglutamic (GLA) domain;PF12661,Human growth factor-like EGF	IPR017857,Coagulation factor-like, Gla domain superfamily;IPR018097,EGF-like calcium-binding, conserved site;IPR000294,Gamma-carboxyglutamic acid-rich (GLA) domain;IPR001791,Laminin G domain;IPR009030,Growth factor receptor cysteine-rich domain superfamily;IPR001881,EGF-like calcium-binding domain;IPR013320,Concanavalin A-like lectin/glucanase domain superfamily;IPR000152,EGF-type aspartate/aspar…	ENOG410IGF6,-;ENOG410ZTGU,-	GO:0030195,biological_process,negative regulation of blood coagulation;GO:0005576,cellular_component,extracellular region;GO:0005509,molecular_function,calcium ion binding	-
LOC100149425	4.12833	4.85128	0.457364	0.46555	3.29182	4.13949	391.799	6.43351e-06	0.000293043	A0A2D0Q5K4,uncharacterized protein LOC108259000 isoform X1	XP_017313589.1,uncharacterized protein LOC108259000 isoform X1	-	IPR029063,S-adenosyl-L-methionine-dependent methyltransferase;IPR019410,Lysine methyltransferase	-	GO:0016021,cellular_component,integral component of membrane;GO:0016020,cellular_component,membrane	-
92518	15.7569	19.336	1.66241	0.400328	4.12219	3.90374	45.2332	0.00116393	0.00447327	Q6DHC5,Zgc:92518	-	PF10294,Lysine methyltransferase	IPR029063,S-adenosyl-L-methionine-dependent methyltransferase;IPR019410,Lysine methyltransferase	ENOG410YN1U,-;ENOG410ISZB,-	GO:0005575,cellular_component,cellular_component;GO:0003674,molecular_function,molecular_function;GO:0008150,biological_process,biological_process	-
blzf1	6.17836	6.58989	11.5036	20.9089	-1.34616	5.07287	16.7842	0.00966591	0.0207132	B8JM41,Basic leucine zipper nuclear factor 1	NP_001138275.1,golgin-45;XP_009303401.1,-	PF08227,ASH complex subunit Hsk3 like	IPR013183,DASH complex subunit Hsk3-like;IPR027095,Golgin-45	KOG4074,Leucine zipper nuclear factor;ENOG410YMPQ,-	GO:0007160,biological_process,cell-matrix adhesion;GO:0043001,biological_process,Golgi to plasma membrane protein transport;GO:0007030,biological_process,Golgi organization;GO:0060415,biological_process,muscle tissue morphogenesis	-
atp5j	21.3085	23.7961	9.85184	8.60426	1.30293	4.39823	91.4655	0.000219109	0.00159594	Q6NYF7,ATP synthase-coupling factor 6, mitochondrial	NP_998472.1,ATP synthase-coupling factor 6, mitochondrial;XP_017208459.1,-	PF05511,Mitochondrial ATP synthase coupling factor 6	IPR008387,ATP synthase-coupling factor 6, mitochondrial;IPR036204,ATP synthase-coupling factor 6 superfamily, mitochondrial	ENOG41122G1,-;KOG4634,Mitochondrial F1F0-ATP synthase, subunit Cf6 (coupling factor 6)	GO:0015986,biological_process,ATP synthesis coupled proton transport;GO:0015078,molecular_function,proton transmembrane transporter activity;GO:0006811,biological_process,ion transport;GO:0005743,cellular_component,mitochondrial inner membrane;GO:0005739,cellular_component,mitochondrion;GO:0016020,cellular_component,membrane;GO:0000276,cellular_component,mitochondrial proton-transporting ATP synt…	K02131,ko05016,Huntington's disease;K02131,ko05012,Parkinson's disease;K02131,ko05010,Alzheimer's disease;K02131,ko00190,Oxidative phosphorylation
adamts1	3.77449	3.58378	0.343669	0.24341	3.66337	3.18723	285.102	1.41071e-05	0.000413496	A0A0R4IES1,ADAM metallopeptidase with thrombospondin type 1 motif, 1	XP_693535.6,-	PF05986,ADAM-TS Spacer 1;PF01421,Reprolysin (M12B) family zinc metalloprotease;PF00090,Thrombospondin type 1 domain;PF01562,Reprolysin family propeptide	IPR010294,ADAM-TS Spacer 1;IPR000884,Thrombospondin type-1 (TSP1) repeat;IPR001590,Peptidase M12B, ADAM/reprolysin;IPR024079,Metallopeptidase, catalytic domain superfamily;IPR006586,ADAM, cysteine-rich;IPR002870,Peptidase M12B, propeptide;IPR036383,Thrombospondin type-1 (TSP1) repeat superfamily	-	GO:0006508,biological_process,proteolysis;GO:0004222,molecular_function,metalloendopeptidase activity;GO:0046872,molecular_function,metal ion binding;GO:0008237,molecular_function,metallopeptidase activity	-
adamts5	1.10189	1.26803	0.0814848	0.0313959	4.39565	0.861164	86.6777	0.000257128	0.00175573	A0A0G2KI55,Uncharacterized protein	-	PF05986,ADAM-TS Spacer 1;PF01421,Reprolysin (M12B) family zinc metalloprotease;PF00090,Thrombospondin type 1 domain;PF01562,Reprolysin family propeptide	IPR010294,ADAM-TS Spacer 1;IPR000884,Thrombospondin type-1 (TSP1) repeat;IPR001590,Peptidase M12B, ADAM/reprolysin;IPR024079,Metallopeptidase, catalytic domain superfamily;IPR013276,Peptidase M12B, ADAM-TS5;IPR006586,ADAM, cysteine-rich;IPR002870,Peptidase M12B, propeptide;IPR036383,Thrombospondin type-1 (TSP1) repeat superfamily	-	GO:0006508,biological_process,proteolysis;GO:0005578,,;GO:0008237,molecular_function,metallopeptidase activity;GO:0046872,molecular_function,metal ion binding;GO:0004222,molecular_function,metalloendopeptidase activity;GO:0008270,molecular_function,zinc ion binding	-
n6amt1	1.83443	1.94541	5.06037	3.57963	-1.17292	1.85421	22.5783	0.00518175	0.0129137	F1R4L8,N-6 adenine-specific DNA methyltransferase 1	-	PF05175,Methyltransferase small domain	IPR002052,DNA methylase, N-6 adenine-specific, conserved site;IPR029063,S-adenosyl-L-methionine-dependent methyltransferase;IPR007848,Methyltransferase small domain;IPR004557,Eukaryotic/archaeal PrmC-related	COG2890,Methylase of polypeptide chain release factors;KOG3191,Predicted N6-DNA-methyltransferase	GO:0005737,cellular_component,cytoplasm;GO:0003676,molecular_function,nucleic acid binding;GO:0008276,molecular_function,protein methyltransferase activity;GO:0006479,biological_process,protein methylation;GO:0008757,molecular_function,S-adenosylmethionine-dependent methyltransferase activity;GO:0008168,molecular_function,methyltransferase activity;GO:0032259,biological_process,methylation	-
urp2	1.91914	1.27855	0.0868554	0	5.16394	-0.106173	36.631	0.00186534	0.00616439	F1QWF0,Urotensin II-related peptide	-	-	IPR001483,Urotensin II	ENOG4111CR7,-;ENOG410KE4W,-	GO:0008217,biological_process,regulation of blood pressure;GO:0005179,molecular_function,hormone activity;GO:0010469,biological_process,regulation of signaling receptor activity;GO:0097746,biological_process,regulation of blood vessel diameter;GO:0005576,cellular_component,extracellular region	-
atp1a1a.4	23.6951	29.7177	0.873991	0.424356	5.38534	5.47111	227.403	2.5849e-05	0.000529342	B8JKS7,Sodium/potassium-transporting ATPase subunit alpha	-	PF13246,Cation transport ATPase (P-type);PF00690,Cation transporter/ATPase, N-terminus;PF00122,1-E2 ATPase;PF00702,haloacid dehalogenase-like hydrolase;PF00689,Cation transporting ATPase, C-terminus	IPR004014,Cation-transporting P-type ATPase, N-terminal;IPR023214,HAD superfamily;IPR036412,HAD-like superfamily;IPR023299,P-type ATPase, cytoplasmic domain N;IPR018303,P-type ATPase, phosphorylation site;IPR023298,P-type ATPase, transmembrane domain superfamily;IPR006068,Cation-transporting P-type ATPase, C-terminal;IPR008250,P-type ATPase, A domain superfamily;IPR001757,P-type ATPase;IPR005775,…	COG0474,Cation transport ATPase;KOG0203,Na+/K+ ATPase, alpha subunit	GO:0016787,molecular_function,hydrolase activity;GO:0006814,biological_process,sodium ion transport;GO:0046872,molecular_function,metal ion binding;GO:0006811,biological_process,ion transport;GO:0005391,molecular_function,sodium:potassium-exchanging ATPase activity;GO:0016020,cellular_component,membrane;GO:0010248,biological_process,establishment or maintenance of transmembrane electrochemical gr…	-
atp1a1a.2	23.7127	22.8185	0.0709024	0.0136593	9.10775	5.24479	496.108	3.87231e-06	0.000249213	B8JKS9,Sodium/potassium-transporting ATPase subunit alpha	-	PF13246,Cation transport ATPase (P-type);PF00690,Cation transporter/ATPase, N-terminus;PF00122,1-E2 ATPase;PF00702,haloacid dehalogenase-like hydrolase;PF00689,Cation transporting ATPase, C-terminus	IPR004014,Cation-transporting P-type ATPase, N-terminal;IPR023214,HAD superfamily;IPR036412,HAD-like superfamily;IPR023299,P-type ATPase, cytoplasmic domain N;IPR018303,P-type ATPase, phosphorylation site;IPR023298,P-type ATPase, transmembrane domain superfamily;IPR006068,Cation-transporting P-type ATPase, C-terminal;IPR008250,P-type ATPase, A domain superfamily;IPR001757,P-type ATPase;IPR005775,…	COG0474,Cation transport ATPase;KOG0203,Na+/K+ ATPase, alpha subunit	GO:0016787,molecular_function,hydrolase activity;GO:0006814,biological_process,sodium ion transport;GO:0016020,cellular_component,membrane;GO:0046872,molecular_function,metal ion binding;GO:0006811,biological_process,ion transport;GO:0005391,molecular_function,sodium:potassium-exchanging ATPase activity;GO:0048752,biological_process,semicircular canal morphogenesis;GO:0010248,biological_process,e…	-
atp1a1a.3	6.45141	6.64181	0.112298	0.0270426	6.56871	3.44899	191.255	3.92734e-05	0.000654932	B8JKT0,Sodium/potassium-transporting ATPase subunit alpha	-	PF13246,Cation transport ATPase (P-type);PF00690,Cation transporter/ATPase, N-terminus;PF00122,1-E2 ATPase;PF00689,Cation transporting ATPase, C-terminus	IPR004014,Cation-transporting P-type ATPase, N-terminal;IPR023214,HAD superfamily;IPR036412,HAD-like superfamily;IPR023299,P-type ATPase, cytoplasmic domain N;IPR018303,P-type ATPase, phosphorylation site;IPR023298,P-type ATPase, transmembrane domain superfamily;IPR006068,Cation-transporting P-type ATPase, C-terminal;IPR008250,P-type ATPase, A domain superfamily;IPR001757,P-type ATPase;IPR005775,…	COG0474,Cation transport ATPase;KOG0203,Na+/K+ ATPase, alpha subunit	GO:0016787,molecular_function,hydrolase activity;GO:0006814,biological_process,sodium ion transport;GO:0046872,molecular_function,metal ion binding;GO:0006811,biological_process,ion transport;GO:0005391,molecular_function,sodium:potassium-exchanging ATPase activity;GO:0016020,cellular_component,membrane;GO:0010248,biological_process,establishment or maintenance of transmembrane electrochemical gr…	-
atp1a1a.5	0.928421	1.26229	0.378162	0.393173	1.51429	1.53122	29.6229	0.00289901	0.00840122	B3DFZ2,Sodium/potassium-transporting ATPase subunit alpha	-	PF13246,Cation transport ATPase (P-type);PF00690,Cation transporter/ATPase, N-terminus;PF00122,1-E2 ATPase;PF00702,haloacid dehalogenase-like hydrolase;PF00689,Cation transporting ATPase, C-terminus	IPR004014,Cation-transporting P-type ATPase, N-terminal;IPR023214,HAD superfamily;IPR036412,HAD-like superfamily;IPR023299,P-type ATPase, cytoplasmic domain N;IPR018303,P-type ATPase, phosphorylation site;IPR023298,P-type ATPase, transmembrane domain superfamily;IPR006068,Cation-transporting P-type ATPase, C-terminal;IPR008250,P-type ATPase, A domain superfamily;IPR001757,P-type ATPase;IPR005775,…	COG0474,Cation transport ATPase;KOG0203,Na+/K+ ATPase, alpha subunit	GO:0016787,molecular_function,hydrolase activity;GO:0006814,biological_process,sodium ion transport;GO:0046872,molecular_function,metal ion binding;GO:0006811,biological_process,ion transport;GO:0005391,molecular_function,sodium:potassium-exchanging ATPase activity;GO:0016020,cellular_component,membrane;GO:0010248,biological_process,establishment or maintenance of transmembrane electrochemical gr…	-
ch211-132g1.7	1.00143	1.00196	0.15979	0.139924	2.74783	0.913056	85.2933	0.000258577	0.00176108	F1QAI9,Si:ch211-132g1.7	XP_005168370.1,prostaglandin F2 receptor negative regulator	PF07686,Immunoglobulin V-set domain;PF00047,Immunoglobulin domain	IPR007110,Immunoglobulin-like domain;IPR013151,Immunoglobulin;IPR036179,Immunoglobulin-like domain superfamily;IPR013783,Immunoglobulin-like fold;IPR003599,Immunoglobulin subtype;IPR003598,Immunoglobulin subtype 2;IPR013106,Immunoglobulin V-set domain	ENOG410IHZG,-;ENOG4111FCJ,-	GO:0016021,cellular_component,integral component of membrane;GO:0016020,cellular_component,membrane	-
mbnl2	10.5203	11.1903	2.97282	2.03463	2.13549	5.29554	129.257	0.000100586	0.00105408	F6NKT8,Muscleblind-like-splicing regulator 2	XP_009303627.1,muscleblind-like protein 2 isoform X2	PF14608,RNA-binding, Nab2-type zinc finger;PF00642,Zinc finger C-x8-C-x5-C-x3-H type (and similar)	IPR000571,Zinc finger, CCCH-type	-	GO:0007507,biological_process,heart development;GO:0048747,biological_process,muscle fiber development;GO:0001654,biological_process,eye development;GO:0007517,biological_process,muscle organ development;GO:0046872,molecular_function,metal ion binding;GO:0043009,biological_process,chordate embryonic development	-
kpnb3	32.7934	34.0275	75.4323	81.1577	-1.21931	7.85825	96.7248	0.000191841	0.00148207	B8JHR9,Karyopherin	XP_009303669.1,importin-5 isoform X1	PF13646,HEAT repeats;PF02985,HEAT repeat	IPR016024,Armadillo-type fold;IPR000357,HEAT repeat;IPR034085,TOG domain	KOG2171,Karyopherin (importin) beta 3;ENOG410XQAJ,-	GO:0006610,biological_process,ribosomal protein import into nucleus;GO:0000060,biological_process,protein import into nucleus, translocation;GO:0005737,cellular_component,cytoplasm;GO:0006607,biological_process,NLS-bearing protein import into nucleus;GO:0034399,cellular_component,nuclear periphery;GO:0008139,molecular_function,nuclear localization sequence binding;GO:0031965,cellular_component,nu…	-
farp1	7.01752	7.72867	15.4087	16.1842	-1.08946	6.04359	75.3799	0.000346105	0.0020977	E7F1R8,FERM, RhoGEF	-	PF09380,RM C-terminal PH-like domain;PF00621,RhoGEF domain;PF09379,RM N-terminal domain;PF08736,RM adjacent (FA);PF00373,RM central domain;PF00169,PH domain	IPR019748,FERM central domain;IPR014847,FERM adjacent (FA);IPR035963,FERM superfamily, second domain;IPR018980,FERM, C-terminal PH-like domain;IPR000299,FERM domain;IPR019747,FERM conserved site;IPR001849,Pleckstrin homology domain;IPR011993,PH-like domain superfamily;IPR018979,FERM, N-terminal;IPR019749,Band 4.1 domain;IPR014352,FERM/acyl-CoA-binding protein superfamily;IPR035899,Dbl homology (D…	KOG3531,Rho guanine nucleotide exchange factor CDEP;ENOG410XP7Q,-	GO:0005856,cellular_component,cytoskeleton;GO:0035023,biological_process,regulation of Rho protein signal transduction;GO:0005089,molecular_function,Rho guanyl-nucleotide exchange factor activity;GO:0008092,molecular_function,cytoskeletal protein binding;GO:0065009,biological_process,regulation of molecular function	-
ch211-235f1.3	0.175066	0.214623	0.80909	0.889303	-2.11233	1.84254	74.0277	0.000361153	0.00214354	A0A060W5R0,Uncharacterized protein	-	PF12796,Ankyrin repeats (3 copies);PF13857,Ankyrin repeats (many copies)	IPR020683,Ankyrin repeat-containing domain;IPR002110,Ankyrin repeat;IPR036770,Ankyrin repeat-containing domain superfamily	-	-	-
ggact.3	0	0.0109714	0.678243	2.61326	-7.87227	0.574342	37.4052	0.00178085	0.00597088	F1QN86,Gamma-glutamylaminecyclotransferase A	-	PF06094,amma-glutamyl cyclotransferase, AIG2-like	IPR036568,Gamma-glutamyl cyclotransferase-like superfamily;IPR009288,Gamma-glutamylcyclotransferase, AIG2-like;IPR013024,Gamma-glutamyl cyclotransferase-like	KOG4450,Uncharacterized conserved protein;ENOG4111N8W,-	GO:0016021,cellular_component,integral component of membrane;GO:0016020,cellular_component,membrane	-
gpc6a	0.908682	0.944158	0.037729	0.199883	2.93787	0.418436	17.1128	0.00930085	0.0201637	A7MBT1,Glypican 6a	NP_001103189.1,glypican-6 precursor	PF01153,lypican	IPR001863,Glypican;IPR019803,Glypican, conserved site	KOG3821,Heparin sulfate cell surface proteoglycan;ENOG410XST2,-	GO:0043395,molecular_function,heparan sulfate proteoglycan binding;GO:0005578,,;GO:0031225,cellular_component,anchored component of membrane;GO:0005886,cellular_component,plasma membrane;GO:0016020,cellular_component,membrane;GO:0046658,cellular_component,anchored component of plasma membrane;GO:0009966,biological_process,regulation of signal transduction	-
gpc5a	6.95369	7.10169	1.725	1.52651	2.1246	2.83817	152.515	6.4317e-05	0.000830594	V5NES1,Glypican 5a	NP_001289165.1,glypican-5 precursor	PF01153,lypican	IPR001863,Glypican;IPR031188,Glypican-5	KOG3821,Heparin sulfate cell surface proteoglycan;ENOG410XST2,-	GO:0005578,,;GO:0031225,cellular_component,anchored component of membrane;GO:0005886,cellular_component,plasma membrane;GO:0016020,cellular_component,membrane;GO:0046658,cellular_component,anchored component of plasma membrane;GO:0009966,biological_process,regulation of signal transduction	-
slitrk1	0.933887	0.910661	0.0173219	0	6.69445	1.34564	83.0856	0.000286475	0.00186138	A0A0G2LAT3,SLIT and NTRK-like family, member 1	XP_005174686.1,SLIT and NTRK-like protein 1	PF13855,Leucine rich repeat	IPR001611,Leucine-rich repeat;IPR000483,Cysteine-rich flanking region, C-terminal;IPR003591,Leucine-rich repeat, typical subtype;IPR032675,Leucine-rich repeat domain superfamily	-	GO:0007409,biological_process,axonogenesis;GO:0016021,cellular_component,integral component of membrane;GO:0016020,cellular_component,membrane	-
fn1b	23.6205	22.6767	75.7519	59.3349	-1.52809	8.59126	122.311	0.000111251	0.00111403	A2CEW3,Fibronectin 1b	XP_009303829.1,fibronectin isoform X2	PF00041,ibronectin type III domain;PF00040,ibronectin type II domain;PF00039,ibronectin type I domain	IPR000562,Fibronectin type II domain;IPR003961,Fibronectin type III;IPR000083,Fibronectin, type I;IPR036116,Fibronectin type III superfamily;IPR013806,Kringle-like fold;IPR013783,Immunoglobulin-like fold;IPR036943,Fibronectin type II domain superfamily	ENOG410IF4N,-;ENOG410Y2NH,-	GO:0003128,biological_process,heart field specification;GO:0005576,cellular_component,extracellular region;GO:0003181,biological_process,atrioventricular valve morphogenesis;GO:0001756,biological_process,somitogenesis	-
nrp2a	7.07604	7.94204	2.56021	1.82869	1.79297	4.9475	100.687	0.000182147	0.00144614	F1QN93,Neuropilin	-	PF00754,5/8 type C domain;PF00431,CUB domain;PF11980,C-terminal domain of neuropilin glycoprotein;PF00629,MAM domain, meprin/A5/mu	IPR000421,Coagulation factor 5/8 C-terminal domain;IPR035914,Spermadhesin, CUB domain superfamily;IPR022579,Neuropilin, C-terminal;IPR013320,Concanavalin A-like lectin/glucanase domain superfamily;IPR000859,CUB domain;IPR000998,MAM domain;IPR008979,Galactose-binding-like domain superfamily;IPR014648,Neuropilin	ENOG410IJ6Y,-;ENOG4111F6G,-	GO:0001755,biological_process,neural crest cell migration;GO:0001570,biological_process,vasculogenesis;GO:0030947,biological_process,regulation of vascular endothelial growth factor receptor signaling pathway;GO:0007411,biological_process,axon guidance;GO:0071526,biological_process,semaphorin-plexin signaling pathway;GO:0051260,biological_process,protein homooligomerization;GO:0046872,molecular_f…	-
prkag3a	0.894959	0.694854	0	0.0641692	4.54869	-0.371956	27.1234	0.00358877	0.00982888	F1Q541,Protein kinase, AMP-activated, gamma 3a non-catalytic subunit	XP_005160350.1,5'-AMP-activated protein kinase subunit gamma-1 isoform X2	PF00571,CBS domain	IPR000644,CBS domain	KOG1764,5'-AMP-activated protein kinase, gamma subunit;COG0517,FOG: CBS domain	-	-
hecw2b	8.77194	8.90752	4.58461	3.64272	1.11979	5.46263	71.4361	0.00039267	0.00224169	F1R8M0,HECT, C2 and WW domain-containing E3 ubiquitin protein ligase 2b	XP_003197660.2,-	PF16562,N-terminal domain of E3 ubiquitin-protein ligase HECW1 and 2;PF00632,HECT-domain (ubiquitin-transferase);PF00168,C2 domain;PF00397,WW domain	IPR001202,WW domain;IPR037795,E3 ubiquitin-protein ligase HECW, C2 domain;IPR000569,HECT domain;IPR032348,E3 ubiquitin-protein ligase HECW1/2, N-terminal;IPR035892,C2 domain superfamily;IPR036020,WW domain superfamily;IPR035983,HECT, E3 ligase catalytic domain;IPR000008,C2 domain	KOG0940,Ubiquitin protein ligase RSP5/NEDD4;COG5021,Ubiquitin-protein ligase	GO:0061630,molecular_function,ubiquitin protein ligase activity;GO:0016567,biological_process,protein ubiquitination;GO:0005737,cellular_component,cytoplasm;GO:0016740,molecular_function,transferase activity;GO:0043161,biological_process,proteasome-mediated ubiquitin-dependent protein catabolic process;GO:0004842,molecular_function,ubiquitin-protein transferase activity	-
klf7a	6.02004	5.79484	2.69808	2.81612	1.10934	3.68409	54.4637	0.000738074	0.0033038	F1Q810,Kruppel-like factor 7a	-	PF00096,Zinc finger, C2H2 type	IPR013087,Zinc finger C2H2-type;IPR036236,Zinc finger C2H2 superfamily	KOG1721,FOG: Zn-finger;COG5048,FOG: Zn-finger	GO:0003676,molecular_function,nucleic acid binding	-
erbb4a	0.305592	0.327773	0	0.021146	4.8072	-0.424062	33.6611	0.00224745	0.0070213	F1QDE6,Receptor protein-tyrosine kinase	-	PF14843,rowth factor receptor domain IV;PF00757,urin-like cysteine rich region;PF01030,Receptor L domain;PF07714,Protein tyrosine kinase	IPR032778,Growth factor receptor domain 4;IPR001245,Serine-threonine/tyrosine-protein kinase, catalytic domain;IPR006212,Furin-like repeat;IPR000494,Receptor L-domain;IPR016245,Tyrosine protein kinase, EGF/ERB/XmrK receptor;IPR020635,Tyrosine-protein kinase, catalytic domain;IPR009030,Growth factor receptor cysteine-rich domain superfamily;IPR011009,Protein kinase-like domain superfamily;IPR01744…	ENOG410XNSR,-;KOG1025,Epidermal growth factor receptor EGFR and related tyrosine kinases	GO:0016301,molecular_function,kinase activity;GO:0023014,biological_process,signal transduction by protein phosphorylation;GO:0048699,biological_process,generation of neurons;GO:0035556,biological_process,intracellular signal transduction;GO:0004716,molecular_function,signal transducer, downstream of receptor, with protein tyrosine kinase activity;GO:0005622,cellular_component,intracellular;GO:00…	-
ch73-383l1.1	1.7281	2.03812	0.0271938	0.0261943	6.13567	3.0275	658.585	1.79002e-06	0.000187001	A0A0A0MPK4,Receptor protein-tyrosine kinase	-	PF14843,rowth factor receptor domain IV;PF00757,urin-like cysteine rich region;PF01030,Receptor L domain;PF07714,Protein tyrosine kinase	IPR032778,Growth factor receptor domain 4;IPR001245,Serine-threonine/tyrosine-protein kinase, catalytic domain;IPR006212,Furin-like repeat;IPR000494,Receptor L-domain;IPR016245,Tyrosine protein kinase, EGF/ERB/XmrK receptor;IPR020635,Tyrosine-protein kinase, catalytic domain;IPR009030,Growth factor receptor cysteine-rich domain superfamily;IPR011009,Protein kinase-like domain superfamily;IPR01744…	ENOG410XNSR,-;KOG1025,Epidermal growth factor receptor EGFR and related tyrosine kinases	GO:0016301,molecular_function,kinase activity;GO:0018108,biological_process,peptidyl-tyrosine phosphorylation;GO:0035556,biological_process,intracellular signal transduction;GO:0004716,molecular_function,signal transducer, downstream of receptor, with protein tyrosine kinase activity;GO:0016020,cellular_component,membrane;GO:0007169,biological_process,transmembrane receptor protein tyrosine kinas…	-
mylz3	1005.03	1143.96	2.47119	1.9226	8.94816	9.02676	2002.16	1.21365e-07	0.000113666	Q9I8U7,Fast skeletal muscle myosin light polypeptide 3	NP_571694.1,myosin, light polypeptide 3, skeletal muscle	-	IPR002048,EF-hand domain;IPR011992,EF-hand domain pair	KOG0030,Myosin essential light chain, EF-Hand protein superfamily;COG5126,Ca2+-binding protein (EF-Hand superfamily)	GO:0005509,molecular_function,calcium ion binding	-
mxa	0.264966	0.18733	0.582453	0.61055	-1.38638	0.179106	15.8163	0.0106985	0.0224627	B8JKI3,Interferon-induced GTP-binding protein MxA	NP_891987.2,interferon-induced GTP-binding protein MxA	PF00350,ynamin family;PF01031,ynamin central region;PF02212,ynamin GTPase effector domain	IPR019762,Dynamin, GTPase region, conserved site;IPR000375,Dynamin central domain;IPR020850,GTPase effector domain;IPR027417,P-loop containing nucleoside triphosphate hydrolase;IPR030381,Dynamin-type guanine nucleotide-binding (G) domain;IPR001401,Dynamin, GTPase domain;IPR022812,Dynamin superfamily;IPR003130,Dynamin GTPase effector	KOG0446,Vacuolar sorting protein VPS1, dynamin, and related proteins;COG0699,Predicted GTPases (dynamin-related)	GO:0003924,molecular_function,GTPase activity;GO:0005525,molecular_function,GTP binding;GO:0000166,molecular_function,nucleotide binding	K14754,ko05164,Influenza A;K14754,ko05162,Measles
efnb2b	1.18975	1.22828	7.62046	8.83482	-2.7562	2.25079	149.276	6.77413e-05	0.000852584	Q90Z32,Ephrin-B2b	NP_571883.1,ephrin-B2b precursor	PF00812,phrin	IPR001799,Ephrin receptor-binding domain;IPR008972,Cupredoxin;IPR031328,Ephrin	ENOG4111FMJ,-;KOG3858,Ephrin, ligand for Eph receptor tyrosine kinase	GO:0007411,biological_process,axon guidance;GO:0048013,biological_process,ephrin receptor signaling pathway;GO:0046875,molecular_function,ephrin receptor binding;GO:0070121,biological_process,Kupffer's vesicle development;GO:0005886,cellular_component,plasma membrane;GO:0001568,biological_process,blood vessel development;GO:0016020,cellular_component,membrane;GO:0016477,biological_process,cell mi…	-
en1b	5.41068	4.37479	0.460493	0.273968	3.75161	2.18042	142.803	7.92594e-05	0.000922241	Q5BJ08,Homeobox protein engrailed-like	NP_001013516.1,homeobox protein engrailed-1	PF00046,Homeobox domain;PF10525,ngrailed homeobox C-terminal signature domain	IPR009057,Homeobox-like domain superfamily;IPR017970,Homeobox, conserved site;IPR019549,Homeobox engrailed, C-terminal;IPR020479,Homeobox domain, metazoa;IPR000747,Homeobox domain engrailed;IPR019737,Homeobox engrailed-type, conserved site;IPR001356,Homeobox domain	KOG0493,Transcription factor Engrailed, contains HOX domain;ENOG4111P06,-	GO:0003677,molecular_function,DNA binding;GO:0048663,biological_process,neuron fate commitment;GO:0043565,molecular_function,sequence-specific DNA binding;GO:0005634,cellular_component,nucleus;GO:0006355,biological_process,regulation of transcription, DNA-templated;GO:0060385,biological_process,axonogenesis involved in innervation;GO:0007275,biological_process,multicellular organism development	K09319,ko04341,Hedgehog signaling pathway - fly
radil	0.250309	0.323307	0.0101146	0.0194857	4.22584	-0.424752	69.3531	0.000420869	0.00234296	F1QVN9,Ras-associating and dilute domain-containing protein	-	PF00788,Ras association (RalGDS/AF-6) domain;PF00595,PDZ domain (Also known as DHR or GLGF);PF01843,IL domain	IPR036034,PDZ superfamily;IPR001478,PDZ domain;IPR000159,Ras-associating (RA) domain;IPR037983,Rasip1/Radil, cargo-binding domain;IPR000253,Forkhead-associated (FHA) domain;IPR002710,Dilute domain;IPR008984,SMAD/FHA domain superfamily;IPR029071,Ubiquitin-like domain superfamily	KOG0160,Myosin class V heavy chain;COG5022,Myosin heavy chain	GO:0007165,biological_process,signal transduction	-
dkeyp-9d4.3	3.06321	2.59266	0.290209	0.41128	3.01406	3.46399	131.746	9.61072e-05	0.00102672	A0A0R4IGS7,Si:dkeyp-9d4.3	-	PF12796,Ankyrin repeats (3 copies);PF07653,Variant SH3 domain;PF16600,Caskin1 CASK-interaction domain;PF00536,SAM domain (Sterile alpha motif);PF16632,C-terminal region of Caskin	IPR032232,Caskin-1, CASK-interaction domain;IPR013761,Sterile alpha motif/pointed domain superfamily;IPR002110,Ankyrin repeat;IPR035498,Caskin1/2, SAM repeat 2;IPR035497,Caskin1/2, SAM repeat 1;IPR033635,Ankyrin repeat and SAM domain-containing protein 1;IPR036028,SH3-like domain superfamily;IPR032117,Caskin, C-terminal;IPR036770,Ankyrin repeat-containing domain superfamily;IPR020683,Ankyrin repe…	-	GO:0046875,molecular_function,ephrin receptor binding;GO:1901187,biological_process,regulation of ephrin receptor signaling pathway	-
cacna1hb	0.181922	0.204882	0.0583194	0.0198268	2.3252	-0.265234	19.4007	0.00722558	0.0166231	A0A0R4IDH2,Voltage-dependent T-type calcium channel subunit alpha	-	PF00520,Ion transport protein	IPR005821,Ion transport domain;IPR027359,Voltage-dependent channel domain superfamily;IPR002077,Voltage-dependent calcium channel, alpha-1 subunit;IPR005445,Voltage-dependent calcium channel, T-type, alpha-1 subunit	-	GO:0005216,molecular_function,ion channel activity;GO:0005262,molecular_function,calcium channel activity;GO:0005245,molecular_function,voltage-gated calcium channel activity;GO:0006811,biological_process,ion transport;GO:0055085,biological_process,transmembrane transport;GO:0005891,cellular_component,voltage-gated calcium channel complex;GO:0005244,molecular_function,voltage-gated ion channel ac…	-
syngr3b	0.5681	0.926874	0	0	9.96287	0.462094	120.113	0.000432723	0.00237926	A7E288,Synaptogyrin	NP_001307420.1,synaptogyrin 3	PF01284,Membrane-associating domain	IPR016579,Synaptogyrin;IPR008253,Marvel domain	ENOG4111F8S,-;KOG4016,Synaptic vesicle protein Synaptogyrin involved in regulation of Ca2+-dependent exocytosis	GO:0008150,biological_process,biological_process;GO:0031594,cellular_component,neuromuscular junction;GO:0030672,cellular_component,synaptic vesicle membrane;GO:0016020,cellular_component,membrane;GO:0016021,cellular_component,integral component of membrane;GO:0003674,molecular_function,molecular_function	-
112980	1.19357	1.29991	3.03039	3.33027	-1.34178	3.45439	62.9204	0.000528266	0.00266613	F1REK2,Zgc:112980	-	-	-	ENOG410IIGQ,-;ENOG41106D8,-	GO:0005575,cellular_component,cellular_component;GO:0008150,biological_process,biological_process;GO:0003674,molecular_function,molecular_function	-
ch211-160d14.6	0.247413	0.307922	0.00615235	0.00592623	5.45441	0.168669	143.764	7.41831e-05	0.000894402	R4GEX0,Si:ch211-160d14.6	XP_698839.3,equilibrative nucleoside transporter 4-like	PF01733,Nucleoside transporter	IPR036259,MFS transporter superfamily;IPR002259,Equilibrative nucleoside transporter;IPR030198,Equilibrative nucleoside transporter 4	ENOG410Y3MT,-;KOG1479,Nucleoside transporter	GO:0055085,biological_process,transmembrane transport;GO:0015844,biological_process,monoamine transport;GO:0008504,molecular_function,monoamine transmembrane transporter activity;GO:0005337,molecular_function,nucleoside transmembrane transporter activity;GO:0016020,cellular_component,membrane;GO:1901642,biological_process,nucleoside transmembrane transport;GO:0016021,cellular_component,integral c…	-
fscn1b	0.448158	0.376928	0	0.0227175	5.08473	-0.172244	37.7859	0.00174128	0.00587704	A0A0A0MPL5,Fascin	XP_005170934.1,fascin	PF06268,ascin domain	IPR010431,Fascin;IPR022768,Fascin domain;IPR024703,Fascin, metazoans;IPR008999,Actin-crosslinking;IPR030146,Fascin-1	ENOG410XPHV,-;ENOG410IF4E,-	GO:0030036,biological_process,actin cytoskeleton organization;GO:0031941,cellular_component,filamentous actin;GO:0007163,biological_process,establishment or maintenance of cell polarity;GO:0005737,cellular_component,cytoplasm;GO:0030674,molecular_function,protein binding, bridging;GO:0005856,cellular_component,cytoskeleton;GO:0007015,biological_process,actin filament organization;GO:0051017,biolo…	-
prkcba	5.54021	6.1167	2.02801	1.54461	1.72285	4.35368	110.18	0.000143855	0.00127345	Q7T2C5,Protein kinase C	NP_957323.1,protein kinase C, beta a	PF00130,Phorbol esters/diacylglycerol binding domain (C1 domain);PF00433,Protein kinase C terminal domain;PF00069,Protein kinase domain;PF00168,C2 domain	IPR014375,Protein kinase C, alpha/beta/gamma types;IPR020454,Diacylglycerol/phorbol-ester binding;IPR017892,Protein kinase, C-terminal;IPR011009,Protein kinase-like domain superfamily;IPR000961,AGC-kinase, C-terminal;IPR000008,C2 domain;IPR008271,Serine/threonine-protein kinase, active site;IPR035892,C2 domain superfamily;IPR002219,Protein kinase C-like, phorbol ester/diacylglycerol-binding domai…	KOG0696,Serine/threonine protein kinase;ENOG410XNPH,-	GO:0018105,biological_process,peptidyl-serine phosphorylation;GO:0016301,molecular_function,kinase activity;GO:0035556,biological_process,intracellular signal transduction;GO:0004697,molecular_function,protein kinase C activity;GO:0016740,molecular_function,transferase activity;GO:0046872,molecular_function,metal ion binding;GO:0016310,biological_process,phosphorylation;GO:0004674,molecular_funct…	K19662,ko04918,Thyroid hormone synthesis;K19662,ko04727,GABAergic synapse;K19662,ko04014,Ras signaling pathway;K19662,ko04070,Phosphatidylinositol signaling system;K19662,ko05214,Glioma;K19662,ko05200,Pathways in cancer;K19662,ko04970,Salivary secretion;K19662,ko04911,Insulin secretion;K19662,ko04015,Rap1 signaling pathway;K19662,ko05206,MicroRNAs in cancer;K19662,ko04530,Tight junction;K19662,ko…
ch211-14k19.8	1.03631	1.07728	0.0292398	0.0225321	5.34888	2.1145	417.602	5.49991e-06	0.000276894	E7F3G9,Si:ch211-14k19.8	XP_003197668.2,flocculation protein FLO11	-	IPR000742,EGF-like domain	ENOG410JQQN,-;ENOG410ZQT2,-	GO:0016021,cellular_component,integral component of membrane;GO:0016020,cellular_component,membrane	-
palb2	2.15072	1.96401	3.94983	4.61938	-1.05062	4.73396	42.8933	0.0013037	0.00483572	F1R6G0,Partner and localizer of BRCA2	XP_001919766.3,partner and localizer of BRCA2	PF16756,Partner and localizer of BRCA2 WD40 domain	IPR031920,Partner and localiser of BRCA2, WD40 domain;IPR015943,WD40/YVTN repeat-like-containing domain superfamily;IPR036322,WD40-repeat-containing domain superfamily	ENOG4111F80,-;ENOG410IIBP,-	-	K10897,ko03460,Fanconi anemia pathway
ern2	0.844544	0.995554	0.348692	0.326187	1.45842	2.12524	49.0992	0.000936568	0.0038572	F1Q6G0,Endoplasmic reticulum to nucleus-signaling 2	-	PF00069,Protein kinase domain;PF06479,Ribonuclease 2-5A	IPR011047,Quinoprotein alcohol dehydrogenase-like superfamily;IPR011009,Protein kinase-like domain superfamily;IPR018391,Pyrrolo-quinoline quinone beta-propeller repeat;IPR008271,Serine/threonine-protein kinase, active site;IPR018997,PUB domain;IPR010513,KEN domain;IPR038357,KEN domain superfamily;IPR000719,Protein kinase domain	-	GO:0006397,biological_process,mRNA processing;GO:0004672,molecular_function,protein kinase activity;GO:0006468,biological_process,protein phosphorylation;GO:0090501,biological_process,RNA phosphodiester bond hydrolysis;GO:0005524,molecular_function,ATP binding;GO:0004540,molecular_function,ribonuclease activity	-
136472	0.130405	0.141034	0.375569	0.562028	-1.7798	0.092746	20.6678	0.00623658	0.0148645	Q6DG87,Zgc:136472 protein	-	PF13848,Thioredoxin-like domain;PF00085,Thioredoxin	IPR013766,Thioredoxin domain;IPR036249,Thioredoxin-like superfamily	COG0526,Thiol-disulfide isomerase and thioredoxins;KOG0190,Protein disulfide isomerase (prolyl 4-hydroxylase beta subunit)	GO:0045454,biological_process,cell redox homeostasis;GO:0005623,cellular_component,cell	-
elfn1b	0.515823	0.638199	0.0972702	0.056217	2.91945	0.283971	52.946	0.00078772	0.00344878	F1Q7Y5,Extracellular leucine-rich repeat and fibronectin type III domain-containing 1b	XP_001920383.1,protein ELFN1	PF13855,Leucine rich repeat	IPR001611,Leucine-rich repeat;IPR000483,Cysteine-rich flanking region, C-terminal;IPR003591,Leucine-rich repeat, typical subtype;IPR032675,Leucine-rich repeat domain superfamily	ENOG410IHCP,-;ENOG4110NB3,-	GO:0005515,molecular_function,protein binding;GO:0016021,cellular_component,integral component of membrane;GO:0016020,cellular_component,membrane	-
ugt5b1	0.513141	0.415395	0.100101	0.199272	1.62612	0.152754	12.4956	0.0170492	0.0326257	F1QNF8,UDP glucuronosyltransferase 5 family, polypeptide B1	XP_005170903.1,UDP glucuronosyltransferase 5 family, polypeptide B1 isoform X1	PF00201,UDP-glucoronosyl and UDP-glucosyl transferase	IPR002213,UDP-glucuronosyl/UDP-glucosyltransferase	-	GO:0016758,molecular_function,transferase activity, transferring hexosyl groups;GO:0016021,cellular_component,integral component of membrane;GO:0016740,molecular_function,transferase activity;GO:0008152,biological_process,metabolic process;GO:0016020,cellular_component,membrane	-
pdia2	0.778201	0.792792	0.347234	0.382253	1.11295	0.157532	12.4807	0.016868	0.0323291	B8A5M6,Protein disulfide-isomerase	NP_001307463.1,protein disulfide-isomerase A2 precursor;XP_009304117.1,-	PF13848,Thioredoxin-like domain;PF00085,Thioredoxin	IPR005788,Disulphide isomerase;IPR005792,Protein disulphide isomerase;IPR017937,Thioredoxin, conserved site;IPR036249,Thioredoxin-like superfamily;IPR013766,Thioredoxin domain	COG0526,Thiol-disulfide isomerase and thioredoxins;KOG0190,Protein disulfide isomerase (prolyl 4-hydroxylase beta subunit)	GO:0006457,biological_process,protein folding;GO:0003756,molecular_function,protein disulfide isomerase activity;GO:0034976,biological_process,response to endoplasmic reticulum stress;GO:0031545,molecular_function,peptidyl-proline 4-dioxygenase activity;GO:0045454,biological_process,cell redox homeostasis;GO:0005783,cellular_component,endoplasmic reticulum;GO:0019511,biological_process,peptidyl-p…	-
rnf175	4.45438	4.07821	2.03362	1.00783	1.51312	2.18756	19.0735	0.00747961	0.0170942	F1QUH4,Ring finger protein 175	NP_001315272.1,RING finger protein 175 isoform 1	PF00097,Zinc finger, C3HC4 type (RING finger)	IPR001841,Zinc finger, RING-type;IPR018957,Zinc finger, C3HC4 RING-type;IPR013083,Zinc finger, RING/FYVE/PHD-type	KOG1734,Predicted RING-containing E3 ubiquitin ligase;ENOG410XP8B,-	GO:0061630,molecular_function,ubiquitin protein ligase activity;GO:0030433,biological_process,ubiquitin-dependent ERAD pathway;GO:0016567,biological_process,protein ubiquitination;GO:0046872,molecular_function,metal ion binding;GO:0030968,biological_process,endoplasmic reticulum unfolded protein response;GO:0000139,cellular_component,Golgi membrane;GO:0016020,cellular_component,membrane;GO:000578…	-
fgb	79.0801	70.1111	4.25118	1.74035	4.66698	6.07179	118.151	0.000124609	0.00117792	Q6NYE1,Fibrinogen beta chain	NP_997939.1,fibrinogen beta chain precursor	PF08702,ibrinogen alpha/beta chain family;PF00147,ibrinogen beta and gamma chains, C-terminal globular domain	IPR012290,Fibrinogen, alpha/beta/gamma chain, coiled coil domain;IPR002181,Fibrinogen, alpha/beta/gamma chain, C-terminal globular domain;IPR037580,Fibrinogen beta chain;IPR036056,Fibrinogen-like, C-terminal	ENOG410ZYS4,-;KOG2579,Ficolin and related extracellular proteins	GO:0051258,biological_process,protein polymerization;GO:0005102,molecular_function,signaling receptor binding;GO:0007596,biological_process,blood coagulation;GO:0005577,cellular_component,fibrinogen complex;GO:0072378,biological_process,blood coagulation, fibrin clot formation;GO:0030168,biological_process,platelet activation;GO:0030674,molecular_function,protein binding, bridging;GO:0007165,biol…	K03904,ko04611,Platelet activation;K03904,ko04610,Complement and coagulation cascades
fga	47.1323	44.8817	1.31781	0.611178	5.60046	5.79309	243.258	2.19563e-05	0.00049141	B8A5L6,Fibrinogen alpha chain	NP_001181918.1,fibrinogen alpha chain precursor	PF08702,ibrinogen alpha/beta chain family;PF00147,ibrinogen beta and gamma chains, C-terminal globular domain	IPR020837,Fibrinogen, conserved site;IPR037579,Fibrinogen alpha chain;IPR012290,Fibrinogen, alpha/beta/gamma chain, coiled coil domain;IPR002181,Fibrinogen, alpha/beta/gamma chain, C-terminal globular domain;IPR014716,Fibrinogen, alpha/beta/gamma chain, C-terminal globular, subdomain 1;IPR014715,Fibrinogen, alpha/beta/gamma chain, C-terminal globular, subdomain 2;IPR036056,Fibrinogen-like, C-term…	ENOG410ZYS4,-;KOG2579,Ficolin and related extracellular proteins	GO:0051258,biological_process,protein polymerization;GO:0005102,molecular_function,signaling receptor binding;GO:0007596,biological_process,blood coagulation;GO:0005577,cellular_component,fibrinogen complex;GO:0072378,biological_process,blood coagulation, fibrin clot formation;GO:0030168,biological_process,platelet activation;GO:0030674,molecular_function,protein binding, bridging;GO:0007165,biol…	K03903,ko04611,Platelet activation;K03903,ko04610,Complement and coagulation cascades
dachb	1.84418	1.64947	0.789755	0.250694	1.78043	2.54672	12.1335	0.0180052	0.0341013	F1R4Z6,Dachshund b	NP_694488.2,dachshund b	PF02437,SKI/SNO/DAC family	IPR003380,SKI/SNO/DAC domain;IPR037000,Ski-like, DNA-binding domain superfamily;IPR009061,Putative DNA-binding domain superfamily	ENOG4111FAG,-;KOG3915,Transcription regulator dachshund, contains SKI/SNO domain	GO:0031018,biological_process,endocrine pancreas development;GO:0048839,biological_process,inner ear development	-
atp1b1b	29.0541	28.7959	0.489326	0.0754146	6.70996	5.10518	107.652	0.00015545	0.00132444	F1Q6G8,Sodium/potassium-transporting ATPase subunit beta	-	PF00287,Sodium / potassium ATPase beta chain	IPR038702,Sodium/potassium-transporting ATPase subunit beta superfamily;IPR015565,Sodium/potassium-transporting ATPase subunit beta, chordates;IPR000402,Sodium/potassium-transporting ATPase subunit beta	ENOG411150A,-;KOG3927,Na+/K+ ATPase, beta subunit	GO:0006814,biological_process,sodium ion transport;GO:0006811,biological_process,ion transport;GO:0005890,cellular_component,sodium:potassium-exchanging ATPase complex;GO:0016020,cellular_component,membrane;GO:0006813,biological_process,potassium ion transport;GO:0016021,cellular_component,integral component of membrane	-
dmd	24.8449	27.4685	3.52874	3.7875	2.84716	7.78881	429.788	5.13192e-06	0.000274881	F1R0H8,Dystrophin	-	PF00435,Spectrin repeat;PF09069,-hand;PF00397,WW domain;PF00569,Zinc finger, ZZ type;PF09068,hand;PF00307,Calponin homology (CH) domain	IPR001715,Calponin homology domain;IPR002017,Spectrin repeat;IPR015154,EF-hand domain, type 2;IPR015153,EF-hand domain, type 1;IPR036872,CH domain superfamily;IPR016344,Dystrophin;IPR000433,Zinc finger, ZZ-type;IPR001202,WW domain;IPR011992,EF-hand domain pair;IPR001589,Actinin-type actin-binding domain, conserved site;IPR035436,Dystrophin/utrophin;IPR036020,WW domain superfamily;IPR018159,Spectr…	COG5069,Ca2+-binding actin-bundling protein fimbrin/plastin (EF-Hand superfamily);KOG4286,Dystrophin-like protein	GO:0005856,cellular_component,cytoskeleton;GO:0005886,cellular_component,plasma membrane;GO:0016010,cellular_component,dystrophin-associated glycoprotein complex;GO:0048741,biological_process,skeletal muscle fiber development;GO:0061053,biological_process,somite development;GO:0045202,cellular_component,synapse;GO:0005737,cellular_component,cytoplasm;GO:0042383,cellular_component,sarcolemma;GO:00…	-
sdk1b	4.70264	5.01399	0.378279	0.121459	4.31263	4.94542	72.1114	0.000398974	0.0022631	F1QTQ5,Sidekick cell adhesion molecule 1b	-	PF13927,Immunoglobulin domain;PF00041,ibronectin type III domain;PF07679,Immunoglobulin I-set domain	IPR003961,Fibronectin type III;IPR007110,Immunoglobulin-like domain;IPR036116,Fibronectin type III superfamily;IPR036179,Immunoglobulin-like domain superfamily;IPR013783,Immunoglobulin-like fold;IPR003599,Immunoglobulin subtype;IPR003598,Immunoglobulin subtype 2;IPR013098,Immunoglobulin I-set	ENOG410ZHW1,-;KOG3510,FOG: Immunoglobulin C-2 Type/fibronectin type III domains	GO:0016021,cellular_component,integral component of membrane;GO:0016020,cellular_component,membrane	-
dkey-26i13.8	0.290794	0.303368	0.164508	0.0731359	1.34307	-0.316658	8.64533	0.0327171	0.0554344	E7F8D6,Si:dkey-26i13.8	XP_009304780.1,-;XP_001337836.4,kinesin-like protein KIF19 isoform X1;XP_009304779.1,-	PF00225,Kinesin motor domain	IPR036961,Kinesin motor domain superfamily;IPR027640,Kinesin-like protein;IPR001752,Kinesin motor domain;IPR027417,P-loop containing nucleoside triphosphate hydrolase	COG5059,Kinesin-like protein;KOG0242,Kinesin-like protein	GO:0003777,molecular_function,microtubule motor activity;GO:0005871,cellular_component,kinesin complex;GO:0060271,biological_process,cilium assembly;GO:0003774,molecular_function,motor activity;GO:0044782,biological_process,cilium organization;GO:0031514,cellular_component,motile cilium;GO:0016887,molecular_function,ATPase activity;GO:0008017,molecular_function,microtubule binding;GO:0007018,biol…	-
mtp	8.02783	8.11584	40.847	65.1212	-2.71395	6.54281	92.474	0.000222698	0.00161159	A0A2D0QFB4,microsomal triglyceride transfer protein large subunit	XP_017316989.1,microsomal triglyceride transfer protein large subunit	-	IPR011030,Lipovitellin-phosvitin complex, superhelical domain;IPR001747,Lipid transport protein, N-terminal;IPR015819,Lipid transport protein, beta-sheet shell;IPR015816,Vitellinogen, beta-sheet N-terminal	-	GO:0006869,biological_process,lipid transport;GO:0005319,molecular_function,lipid transporter activity	K14463,ko04975,Fat digestion and absorption
stra6l	0.104119	0.0424686	1.19488	0.826745	-3.75596	0.572454	53.7477	0.00078653	0.00344433	F1QCP7,STRA6-like	-	PF14752,Retinol binding protein receptor	-	COG1594,DNA-directed RNA polymerase, subunit M/Transcription elongation factor TFIIS;KOG1105,Transcription elongation factor TFIIS/Cofactor of enhancer-binding protein Sp1	GO:0016020,cellular_component,membrane;GO:0008150,biological_process,biological_process;GO:0016021,cellular_component,integral component of membrane;GO:0003674,molecular_function,molecular_function	-
tdrd7a	0.0327401	0.0623192	0.549476	1.24886	-4.2224	0.840752	42.7435	0.00132216	0.00487768	F1QTF8,Tudor domain-containing protein 7A	NP_001092813.1,tudor domain-containing protein 7A isoform 1	PF12872,OST-HTH/LOTUS domain;PF00567,Tudor domain	IPR035437,SNase-like, OB-fold superfamily;IPR002999,Tudor domain;IPR025605,OST-HTH/LOTUS domain;IPR037978,TDRD7, third LOTUS domain	KOG2039,Transcriptional coactivator p100;ENOG41104YI,-	-	-
tmod1	3.64831	4.35998	0.914691	0.56479	2.45595	2.81374	82.4151	0.000291974	0.00187982	A0A2D0QFW8,tropomodulin-1 isoform X1	XP_017316621.1,-;XP_017316620.1,tropomodulin-1 isoform X1	-	IPR004934,Tropomodulin;IPR032675,Leucine-rich repeat domain superfamily;IPR030135,Tropomodulin-1	-	GO:0051015,molecular_function,actin filament binding;GO:0005523,molecular_function,tropomyosin binding;GO:0051694,biological_process,pointed-end actin filament capping	-
cplx2l	64.8764	58.6634	0.692708	0.31666	6.95676	5.9339	400.651	6.52523e-06	0.000293043	Q6DHG4,Complexin 2	NP_001002459.1,complexin 2, like	PF05835,Synaphin protein	IPR008849,Synaphin	-	GO:0005575,cellular_component,cellular_component;GO:0006836,biological_process,neurotransmitter transport;GO:0019905,molecular_function,syntaxin binding	-
ank2a	6.64008	7.11341	0.995281	0.638781	3.0939	6.33517	199.831	3.5329e-05	0.000616389	E7F4G7,Ankyrin 2a, neuronal	-	PF12796,Ankyrin repeats (3 copies);PF00791,ZU5 domain;PF00531,eath domain;PF13637,Ankyrin repeats (many copies)	IPR000906,ZU5 domain;IPR002110,Ankyrin repeat;IPR011029,Death-like domain superfamily;IPR000488,Death domain;IPR036770,Ankyrin repeat-containing domain superfamily;IPR020683,Ankyrin repeat-containing domain	COG0666,FOG: Ankyrin repeat;KOG4177,Ankyrin	GO:0043034,cellular_component,costamere;GO:0098910,biological_process,regulation of atrial cardiac muscle cell action potential;GO:0030507,molecular_function,spectrin binding;GO:0007165,biological_process,signal transduction	-
camk2d2	4.37808	5.02558	0.0263485	0.0126901	7.87861	3.05684	624.462	2.07621e-06	0.000193763	F1QGL7,Calcium/calmodulin-dependent protein kinase type II delta 2 chain	XP_017209507.1,calcium/calmodulin-dependent protein kinase type II delta 2 chain isoform X1	PF00069,Protein kinase domain;PF08332,Calcium/calmodulin dependent protein kinase II association domain	IPR008271,Serine/threonine-protein kinase, active site;IPR032710,NTF2-like domain superfamily;IPR011009,Protein kinase-like domain superfamily;IPR017441,Protein kinase, ATP binding site;IPR013543,Calcium/calmodulin-dependent protein kinase II, association-domain;IPR000719,Protein kinase domain	KOG0033,Ca2+/calmodulin-dependent protein kinase, EF-Hand protein superfamily;ENOG410XNRX,-	GO:0005516,molecular_function,calmodulin binding;GO:0006468,biological_process,protein phosphorylation;GO:0004683,molecular_function,calmodulin-dependent protein kinase activity;GO:0005524,molecular_function,ATP binding;GO:0004672,molecular_function,protein kinase activity	-
ppp2r2ca	2.37431	2.19841	0.282297	0.307008	2.96118	1.73272	142.893	7.52781e-05	0.000900051	F1QP19,Serine/threonine-protein phosphatase 2A 55 kDa regulatory subunit B	XP_005159883.1,-	-	IPR036322,WD40-repeat-containing domain superfamily;IPR015943,WD40/YVTN repeat-like-containing domain superfamily;IPR001680,WD40 repeat;IPR000009,Protein phosphatase 2A regulatory subunit PR55	KOG1354,Serine/threonine protein phosphatase 2A, regulatory subunit;COG5170,Serine/threonine protein phosphatase 2A, regulatory subunit	GO:0019888,molecular_function,protein phosphatase regulator activity;GO:0070262,biological_process,peptidyl-serine dephosphorylation;GO:0043666,biological_process,regulation of phosphoprotein phosphatase activity;GO:0032502,biological_process,developmental process;GO:0000278,biological_process,mitotic cell cycle;GO:0000159,cellular_component,protein phosphatase type 2A complex;GO:0005829,cellular…	-
wfs1a	12.8763	13.9516	0.103784	0.0499848	7.45532	4.58562	693.976	1.70308e-06	0.000187001	E7F259,Wolfram syndrome 1a	XP_695252.5,wolframin	-	IPR026208,Wolframin;IPR011990,Tetratricopeptide-like helical domain superfamily;IPR026209,Wolframin family	ENOG4111MAM,-;ENOG410IDYG,-	GO:0055074,biological_process,calcium ion homeostasis;GO:0003674,molecular_function,molecular_function;GO:0016021,cellular_component,integral component of membrane;GO:0005783,cellular_component,endoplasmic reticulum;GO:0016020,cellular_component,membrane	-
crmp1	4.80498	4.44501	0.507297	0.399065	3.36472	2.80201	271.897	1.57575e-05	0.000428073	F1QR62,Collapsin response mediator protein 1	-	PF01979,Amidohydrolase family	IPR011778,Hydantoinase/dihydropyrimidinase;IPR006680,Amidohydrolase-related;IPR032466,Metal-dependent hydrolase;IPR011059,Metal-dependent hydrolase, composite domain superfamily;IPR030624,Dihydropyrimidinase-related protein 1	KOG2584,Dihydroorotase and related enzymes;COG0044,Dihydroorotase and related cyclic amidohydrolases	GO:0016787,molecular_function,hydrolase activity;GO:0005737,cellular_component,cytoplasm;GO:0007411,biological_process,axon guidance;GO:0000226,biological_process,microtubule cytoskeleton organization;GO:0016810,molecular_function,hydrolase activity, acting on carbon-nitrogen (but not peptide) bonds;GO:0007399,biological_process,nervous system development	-
LOC100330143	0.969119	0.975345	2.02075	2.07597	-1.06426	3.04749	42.5882	0.00129446	0.00481046	E7FC44,Si:dkey-194g4.1	-	PF13843,Transposase IS4	IPR029526,PiggyBac transposable element-derived protein	ENOG410JKG3,-;ENOG410Z4E6,-	-	-
LOC108185170	1.74659	2.52051	4.31746	4.82087	-1.08984	2.84518	19.7186	0.00699027	0.016206	A0A1S3QEX6,uncharacterized protein LOC106591693	XP_014038392.1,uncharacterized protein LOC106591693	-	IPR003599,Immunoglobulin subtype;IPR013783,Immunoglobulin-like fold;IPR036179,Immunoglobulin-like domain superfamily;IPR013106,Immunoglobulin V-set domain;IPR007110,Immunoglobulin-like domain	-	GO:0016021,cellular_component,integral component of membrane;GO:0016020,cellular_component,membrane	-
pcdh7a	3.6161	3.45984	0.161543	0.299242	3.93784	3.81101	128.969	0.000101124	0.00105747	F1QAA1,Protocadherin 7a	XP_005159914.1,protocadherin-7-like	PF08374,Protocadherin;PF08266,Cadherin-like;PF00028,Cadherin domain	IPR013585,Protocadherin;IPR020894,Cadherin conserved site;IPR002126,Cadherin;IPR013164,Cadherin, N-terminal;IPR015919,Cadherin-like	ENOG410II7Q,-;ENOG410XPHP,-	GO:0007155,biological_process,cell adhesion;GO:0007156,biological_process,homophilic cell adhesion via plasma membrane adhesion molecules;GO:0005509,molecular_function,calcium ion binding;GO:0005886,cellular_component,plasma membrane;GO:0016020,cellular_component,membrane;GO:0016021,cellular_component,integral component of membrane	-
hgsnat	5.81349	5.92531	14.486	13.3126	-1.23063	4.88734	116.057	0.000124143	0.00117652	F1Q893,Heparan-alpha-glucosaminide N-acetyltransferase	XP_002660455.2,heparan-alpha-glucosaminide N-acetyltransferase isoform X1	PF07786,Protein of unknown function (DUF1624)	IPR012429,Domain of unknown function DUF1624	COG4299,Uncharacterized conserved protein;KOG4683,Uncharacterized conserved protein	GO:0007041,biological_process,lysosomal transport;GO:0016746,molecular_function,transferase activity, transferring acyl groups;GO:0005765,cellular_component,lysosomal membrane;GO:0016021,cellular_component,integral component of membrane;GO:0016020,cellular_component,membrane	K10532,ko04142,Lysosome;K10532,ko00531,Glycosaminoglycan degradation
mtmr7b	3.561	4.26746	1.21587	0.978278	1.85015	3.60021	102.74	0.000166703	0.00138697	A0A0R4IDR8,Myotubularin-related protein 7b	-	PF06602,Myotubularin-like phosphatase domain	IPR029021,Protein-tyrosine phosphatase-like;IPR010569,Myotubularin-like phosphatase domain;IPR003595,Protein-tyrosine phosphatase, catalytic;IPR016130,Protein-tyrosine phosphatase, active site;IPR030564,Myotubularin family;IPR011993,PH-like domain superfamily	-	GO:0016311,biological_process,dephosphorylation;GO:0005575,cellular_component,cellular_component;GO:0004725,molecular_function,protein tyrosine phosphatase activity;GO:0035335,biological_process,peptidyl-tyrosine dephosphorylation	-
frg1	19.804	19.3395	43.3221	44.0704	-1.14795	5.55916	99.8013	0.000178056	0.00143468	Q566W5,FSHD region gene 1	NP_001017793.1,protein FRG1	PF06229,RG1-like domain	IPR010414,Protein FRG1;IPR008999,Actin-crosslinking	KOG3962,Predicted actin-bundling protein;ENOG411009G,-	GO:0055120,cellular_component,striated muscle dense body;GO:0071013,cellular_component,catalytic step 2 spliceosome;GO:0051015,molecular_function,actin filament binding;GO:0005730,cellular_component,nucleolus	-
acsl1a	3.85046	4.18025	1.15521	0.947413	1.94839	4.42081	182.302	4.17483e-05	0.000673785	B8JK22,Acyl-CoA synthetase long chain family member 1a	XP_005168406.1,long-chain-fatty-acid--CoA ligase 1 isoform X1	PF00501,AMP-binding enzyme	IPR000873,AMP-dependent synthetase/ligase;IPR020845,AMP-binding, conserved site	KOG1256,Long-chain acyl-CoA synthetases (AMP-forming);COG1022,Long-chain acyl-CoA synthetases (AMP-forming)	GO:0003824,molecular_function,catalytic activity;GO:0016021,cellular_component,integral component of membrane;GO:0008152,biological_process,metabolic process;GO:0016020,cellular_component,membrane	-
helt	7.67171	6.04392	1.97712	0.603852	2.44108	1.97717	20.4759	0.00647141	0.0152795	B2GQ63,Helt protein	NP_996948.1,hairy and enhancer of split-related protein helt	PF00010,Helix-loop-helix DNA-binding domain;PF07527,Hairy Orange	IPR003650,Orange domain;IPR011598,Myc-type, basic helix-loop-helix (bHLH) domain;IPR036638,Helix-loop-helix DNA-binding domain superfamily	KOG4304,Transcriptional repressors of the hairy/E(spl) family (contains HLH);ENOG4111F0X,-	GO:0006355,biological_process,regulation of transcription, DNA-templated;GO:0046983,molecular_function,protein dimerization activity;GO:0003677,molecular_function,DNA binding;GO:0006351,biological_process,transcription, DNA-templated;GO:0005634,cellular_component,nucleus	-
ch211-197n1.2	0.262667	0.413772	0.138348	0.133263	1.32476	0.156297	12.3096	0.0173087	0.0330425	W5JZL1,Uncharacterized protein	-	PF13833,-hand domain pair;PF08976,-hand domain	IPR002048,EF-hand domain;IPR018247,EF-Hand 1, calcium-binding site;IPR011992,EF-hand domain pair;IPR015070,DJBP, EF-hand domain	-	GO:0005509,molecular_function,calcium ion binding	-
slc25a4	15.8548	16.5343	0.145843	0.241943	6.3801	4.54574	535.385	3.21415e-06	0.000233794	Q6NX10,Solute carrier family 25	NP_999867.1,ADP/ATP translocase 1;XP_017213459.1,-	PF00153,Mitochondrial carrier protein	IPR018108,Mitochondrial substrate/solute carrier;IPR023395,Mitochondrial carrier domain superfamily;IPR002113,Adenine nucleotide translocator 1;IPR002067,Mitochondrial carrier protein	KOG0749,Mitochondrial ADP/ATP carrier proteins;ENOG410XNW0,-	GO:0005471,molecular_function,ATP:ADP antiporter activity;GO:0022857,molecular_function,transmembrane transporter activity;GO:0015866,biological_process,ADP transport;GO:0055085,biological_process,transmembrane transport;GO:0015867,biological_process,ATP transport;GO:0005743,cellular_component,mitochondrial inner membrane;GO:0046902,biological_process,regulation of mitochondrial membrane permeabi…	K05863,ko04020,Calcium signaling pathway;K05863,ko04022,cGMP-PKG signaling pathway;K05863,ko05166,HTLV-I infection;K05863,ko05012,Parkinson's disease;K05863,ko05016,Huntington's disease
sorbs2a	0.681465	0.757124	0.214359	0.0758498	2.34024	3.18997	25.0821	0.00423881	0.0111065	F1QI09,Sorbin and SH3 domain-containing 2a	-	PF14604,Variant SH3 domain;PF00018,SH3 domain;PF02208,Sorbin homologous domain	IPR036028,SH3-like domain superfamily;IPR001452,SH3 domain;IPR028506,Sorbin and SH3 domain-containing protein;IPR003127,SoHo domain	-	GO:0007015,biological_process,actin filament organization	-
klhl5	0.354175	0.364342	0.209203	0.150426	1.01533	1.10301	12.512	0.0167889	0.0322211	B8JIG8,Kelch-like family member 5	NP_001164413.1,kelch-like protein 5	PF01344,Kelch motif;PF00651,BTB/POZ domain;PF07707,BTB And C-terminal Kelch	IPR006652,Kelch repeat type 1;IPR011705,BTB/Kelch-associated;IPR000210,BTB/POZ domain;IPR015915,Kelch-type beta propeller;IPR011333,SKP1/BTB/POZ domain superfamily	ENOG410XNX8,-;KOG4441,Proteins containing BTB/POZ and Kelch domains, involved in regulatory/signal transduction processes	GO:0016567,biological_process,protein ubiquitination;GO:0004842,molecular_function,ubiquitin-protein transferase activity;GO:0031463,cellular_component,Cul3-RING ubiquitin ligase complex	-
pgm2	3.50514	3.74981	0.865276	0.490279	2.44233	3.55058	77.0696	0.000341622	0.00208097	Q6NYE3,Phosphoglucomutase 2	NP_998051.1,phosphoglucomutase-2	PF00408,Phosphoglucomutase/phosphomannomutase, C-terminal domain;PF02880,Phosphoglucomutase/phosphomannomutase, alpha/beta/alpha domain III;PF02879,Phosphoglucomutase/phosphomannomutase, alpha/beta/alpha domain II;PF02878,Phosphoglucomutase/phosphomannomutase, alpha/beta/alpha domain I	IPR005843,Alpha-D-phosphohexomutase, C-terminal;IPR005841,Alpha-D-phosphohexomutase superfamily;IPR005845,Alpha-D-phosphohexomutase, alpha/beta/alpha domain II;IPR005844,Alpha-D-phosphohexomutase, alpha/beta/alpha domain I;IPR016066,Alpha-D-phosphohexomutase, conserved site;IPR005846,Alpha-D-phosphohexomutase, alpha/beta/alpha domain III;IPR016055,Alpha-D-phosphohexomutase, alpha/beta/alpha I/II/…	KOG1220,Phosphoglucomutase/phosphomannomutase;COG1109,Phosphomannomutase	GO:0016868,molecular_function,intramolecular transferase activity, phosphotransferases;GO:0005829,cellular_component,cytosol;GO:0071704,biological_process,organic substance metabolic process;GO:0000287,molecular_function,magnesium ion binding;GO:0005975,biological_process,carbohydrate metabolic process	K15779,ko00030,Pentose phosphate pathway;K15779,ko00230,Purine metabolism;K15779,ko00520,Amino sugar and nucleotide sugar metabolism;K15779,ko00010,Glycolysis / Gluconeogenesis;K15779,ko00500,Starch and sucrose metabolism;K15779,ko00052,Galactose metabolism
slc25a51a	1.98612	1.5232	0.261806	0.294214	2.65628	0.174041	51.5142	0.000838962	0.0035905	B8JJ36,Solute carrier family 25, member 51a	-	PF00153,Mitochondrial carrier protein	IPR018108,Mitochondrial substrate/solute carrier;IPR023395,Mitochondrial carrier domain superfamily	KOG1519,Predicted mitochondrial carrier protein;ENOG410XNWT,-	GO:0022857,molecular_function,transmembrane transporter activity;GO:0055085,biological_process,transmembrane transport;GO:0016020,cellular_component,membrane;GO:0005743,cellular_component,mitochondrial inner membrane;GO:0006839,biological_process,mitochondrial transport;GO:0016021,cellular_component,integral component of membrane	-
limch1a	28.6414	28.0782	4.71867	3.73273	2.76293	6.73065	394.542	6.34895e-06	0.000291705	B8A4X7,LIM and calponin homology domains 1a	NP_001139049.1,LIM and calponin homology domains-containing protein 1	PF00412,LIM domain;PF00307,Calponin homology (CH) domain;PF15949,omain of unknown function (DUF4757)	IPR001715,Calponin homology domain;IPR029980,LIM and calponin homology domains-containing protein 1;IPR036872,CH domain superfamily;IPR001997,Calponin/LIMCH1;IPR003096,Smooth muscle protein/calponin;IPR031865,Domain of unknown function DUF4757;IPR001781,Zinc finger, LIM-type	ENOG410YEZN,-;KOG1704,FOG: LIM domain	GO:0031032,biological_process,actomyosin structure organization;GO:0003779,molecular_function,actin binding;GO:0046872,molecular_function,metal ion binding	-
exosc9	20.1497	20.1047	49.695	39.4649	-1.13081	5.48967	72.4359	0.000380377	0.00220762	Q5XJQ5,Exosc9 protein	NP_001006077.1,exosome complex component RRP45	PF01138,3' exoribonuclease family, domain 1;PF03725,3' exoribonuclease family, domain 2	IPR033100,Exosome complex component RRP45;IPR036345,Exoribonuclease, PH domain 2 superfamily;IPR015847,Exoribonuclease, phosphorolytic domain 2;IPR027408,PNPase/RNase PH domain superfamily;IPR020568,Ribosomal protein S5 domain 2-type fold;IPR001247,Exoribonuclease, phosphorolytic domain 1	KOG1614,Exosomal 3'-5' exoribonuclease complex, subunit Rrp45;COG2123,RNase PH-related exoribonuclease	GO:0034427,biological_process,nuclear-transcribed mRNA catabolic process, exonucleolytic, 3'-5';GO:0043928,biological_process,exonucleolytic nuclear-transcribed mRNA catabolic process involved in deadenylation-dependent decay;GO:0000177,cellular_component,cytoplasmic exosome (RNase complex);GO:0071035,biological_process,nuclear polyadenylation-dependent rRNA catabolic process;GO:0034473,biologica…	K03678,ko03018,RNA degradation
ptprdb	1.04745	1.13347	0.261287	0.316402	1.92263	3.09738	90.8234	0.000224869	0.00161842	B8A5J5,Protein tyrosine phosphatase, receptor type, D, b	NP_001159520.1,protein tyrosine phosphatase, receptor type, D isoform 1 precursor;XP_017210499.1,-	PF13927,Immunoglobulin domain;PF00102,Protein-tyrosine phosphatase;PF00041,ibronectin type III domain;PF07679,Immunoglobulin I-set domain	IPR003961,Fibronectin type III;IPR007110,Immunoglobulin-like domain;IPR029021,Protein-tyrosine phosphatase-like;IPR000387,Tyrosine specific protein phosphatases domain;IPR000242,PTP type protein phosphatase;IPR036116,Fibronectin type III superfamily;IPR003595,Protein-tyrosine phosphatase, catalytic;IPR036179,Immunoglobulin-like domain superfamily;IPR013783,Immunoglobulin-like fold;IPR016130,Prote…	COG5599,Protein tyrosine phosphatase;KOG4228,Protein tyrosine phosphatase	GO:0016787,molecular_function,hydrolase activity;GO:0004721,molecular_function,phosphoprotein phosphatase activity;GO:0004725,molecular_function,protein tyrosine phosphatase activity;GO:0035335,biological_process,peptidyl-tyrosine dephosphorylation;GO:0006470,biological_process,protein dephosphorylation;GO:0016020,cellular_component,membrane;GO:0016311,biological_process,dephosphorylation;GO:0016…	-
dkeyp-118a3.2	20.77	22.2058	0.260896	0.111692	6.86597	4.69422	432.862	5.40312e-06	0.000276229	A0A0R4IYL2,Si:dkeyp-118a3.2	XP_005168429.1,titin isoform X1	-	-	-	GO:0003674,molecular_function,molecular_function;GO:0008150,biological_process,biological_process;GO:0016021,cellular_component,integral component of membrane;GO:0016020,cellular_component,membrane	-
tyrp1b	48.7599	44.9055	0.297344	0.198288	7.5728	5.56888	1310.95	3.48649e-07	0.000122786	Q6DGE4,Tyrosinase-related protein 1b	NP_001002749.1,5,6-dihydroxyindole-2-carboxylic acid oxidase precursor	PF00264,Common central domain of tyrosinase	IPR002227,Tyrosinase copper-binding domain;IPR008922,Uncharacterised domain, di-copper centre	ENOG410IEEB,-;ENOG410XSJD,-	GO:0043473,biological_process,pigmentation;GO:0008152,biological_process,metabolic process;GO:0003406,biological_process,retinal pigment epithelium development;GO:0016020,cellular_component,membrane;GO:0097066,biological_process,response to thyroid hormone;GO:0046872,molecular_function,metal ion binding;GO:0016491,molecular_function,oxidoreductase activity;GO:0032438,biological_process,melanosome…	K00506,ko00350,Tyrosine metabolism;K00506,ko04916,Melanogenesis
kitb	0.40463	0.497007	0.156518	0.0603059	2.08063	0.762084	18.194	0.00822805	0.0183863	B8A5K6,V-kit Hardy-Zuckerman 4 feline sarcoma viral oncogene homolog b	NP_001137390.1,kit receptor b precursor	PF13927,Immunoglobulin domain;PF07714,Protein tyrosine kinase;PF07679,Immunoglobulin I-set domain	IPR013783,Immunoglobulin-like fold;IPR013098,Immunoglobulin I-set;IPR020635,Tyrosine-protein kinase, catalytic domain;IPR007110,Immunoglobulin-like domain;IPR001824,Tyrosine-protein kinase, receptor class III, conserved site;IPR036179,Immunoglobulin-like domain superfamily;IPR017441,Protein kinase, ATP binding site;IPR008266,Tyrosine-protein kinase, active site;IPR003598,Immunoglobulin subtype 2;…	COG0515,Serine/threonine protein kinase;KOG0200,Fibroblast/platelet-derived growth factor receptor and related receptor tyrosine kinases	GO:0019955,molecular_function,cytokine binding;GO:0005886,cellular_component,plasma membrane;GO:0046872,molecular_function,metal ion binding;GO:0004716,molecular_function,signal transducer, downstream of receptor, with protein tyrosine kinase activity;GO:0005524,molecular_function,ATP binding;GO:0016301,molecular_function,kinase activity;GO:0018108,biological_process,peptidyl-tyrosine phosphoryla…	K05091,ko04144,Endocytosis;K05091,ko04060,Cytokine-cytokine receptor interaction;K05091,ko04015,Rap1 signaling pathway;K05091,ko05200,Pathways in cancer;K05091,ko04640,Hematopoietic cell lineage;K05091,ko04014,Ras signaling pathway;K05091,ko05230,Central carbon metabolism in cancer;K05091,ko04916,Melanogenesis;K05091,ko05221,Acute myeloid leukemia;K05091,ko04072,Phospholipase D signaling pathway;…
dkey-245p14.4	1.13097	1.21772	0.129255	0.112054	3.28091	0.277361	89.4937	0.00023074	0.00164749	B8A5K8,Si:dkey-245p14.4	NP_001108320.1,uncharacterized protein LOC563576	PF15277,xocyst complex component SEC3 N-terminal PIP2 binding PH	IPR028258,Exocyst complex component Sec3, PIP2-binding N-terminal domain	ENOG410XQEE,-;KOG2148,Exocyst protein Sec3	GO:0005546,molecular_function,phosphatidylinositol-4,5-bisphosphate binding;GO:0017049,molecular_function,GTP-Rho binding;GO:0006887,biological_process,exocytosis;GO:0051601,biological_process,exocyst localization;GO:0005886,cellular_component,plasma membrane;GO:0006893,biological_process,Golgi to plasma membrane transport;GO:0000145,cellular_component,exocyst	-
polr1e	2.52783	2.94349	9.02278	10.4752	-1.82546	4.12836	103.348	0.000169157	0.00139681	Q501W9,Polr1e protein	NP_001018540.1,DNA-directed RNA polymerase I subunit RPA49	PF06870,A49-like RNA polymerase I associated factor	IPR009668,RNA polymerase I associated factor, A49-like	ENOG410XSWJ,-;KOG4183,RNA polymerase I 49 kDa subunit	GO:0003677,molecular_function,DNA binding;GO:0005736,cellular_component,DNA-directed RNA polymerase I complex;GO:0003899,molecular_function,DNA-directed 5'-3' RNA polymerase activity;GO:0001054,molecular_function,RNA polymerase I activity;GO:0006351,biological_process,transcription, DNA-templated;GO:0006360,biological_process,transcription by RNA polymerase I;GO:0005634,cellular_component,nucleus	K03005,ko00240,Pyrimidine metabolism;K03005,ko03020,RNA polymerase;K03005,ko00230,Purine metabolism
apela	1.03207	0.625068	9.32851	14.648	-3.853	3.47602	95.1106	0.000208406	0.0015507	A0A2D0QFM7,apelin receptor early endogenous ligand	XP_017317109.1,apelin receptor early endogenous ligand	-	-	-	-	-
2023-03-01	0.0822834	0.156623	0.241367	0.26903	-1.08264	0.35635	6.74894	0.0489905	0.0776043	A0A1S6K8A4,MARCH1	-	-	IPR013083,Zinc finger, RING/FYVE/PHD-type;IPR011016,Zinc finger, RING-CH-type;IPR033275,E3 ubiquitin-protein ligase MARCH-like	-	GO:0016021,cellular_component,integral component of membrane;GO:0008270,molecular_function,zinc ion binding;GO:0046872,molecular_function,metal ion binding;GO:0016020,cellular_component,membrane	-
tma16	3.20727	3.32786	12.2398	10.1237	-1.75929	4.91915	182.045	4.18921e-05	0.000673785	B8A4V8,Translation machinery-associated protein 16	NP_001171216.1,translation machinery-associated protein 16	PF11176,Translation machinery-associated protein 16	IPR038356,Tma16 superfamily;IPR021346,Translation machinery-associated protein 16	ENOG4111K76,-;ENOG410IWA7,-	-	-
ch211-42i9.8	1.82269	1.69176	3.82844	6.50352	-1.55619	4.55189	25.8546	0.00397471	0.0106026	B8A4V9,Si:ch211-42i9.8	NP_001139090.1,folliculin-interacting protein 2	PF14638,olliculin-interacting protein C-terminus;PF14637,olliculin-interacting protein middle domain;PF14636,olliculin-interacting protein N-terminus	IPR028084,Folliculin-interacting protein, N-terminal domain;IPR026156,Folliculin-interacting protein family;IPR037545,Tripartite DENN domain, FNIP1/2-type;IPR028085,Folliculin-interacting protein, middle domain;IPR028086,Folliculin-interacting protein, C-terminal domain	ENOG410ZIEC,-;KOG3693,Uncharacterized conserved protein	-	-
grhprb	4.08512	4.06694	0.749522	1.43058	1.89964	3.6915	28.6908	0.00318108	0.00898223	F1QYH7,Glyoxylate reductase/hydroxypyruvate reductase b	NP_991248.2,glyoxylate reductase/hydroxypyruvate reductase b	PF00389,-isomer specific 2-hydroxyacid dehydrogenase, catalytic domain;PF02826,-isomer specific 2-hydroxyacid dehydrogenase, NAD binding domain	IPR036291,NAD(P)-binding domain superfamily;IPR029752,D-isomer specific 2-hydroxyacid dehydrogenase, NAD-binding domain conserved site 1;IPR029753,D-isomer specific 2-hydroxyacid dehydrogenase, NAD-binding domain conserved site;IPR006140,D-isomer specific 2-hydroxyacid dehydrogenase, NAD-binding domain;IPR006139,D-isomer specific 2-hydroxyacid dehydrogenase, catalytic domain	COG1052,Lactate dehydrogenase and related dehydrogenases;KOG0069,Glyoxylate/hydroxypyruvate reductase (D-isomer-specific 2-hydroxy acid dehydrogenase superfamily)	GO:0051287,molecular_function,NAD binding;GO:0016618,molecular_function,hydroxypyruvate reductase activity;GO:0030267,molecular_function,glyoxylate reductase (NADP) activity;GO:0016616,molecular_function,oxidoreductase activity, acting on the CH-OH group of donors, NAD or NADP as acceptor;GO:0016491,molecular_function,oxidoreductase activity;GO:0008152,biological_process,metabolic process;GO:0005…	K00049,ko00620,Pyruvate metabolism;K00049,ko00260,Glycine, serine and threonine metabolism;K00049,ko00630,Glyoxylate and dicarboxylate metabolism
ndst3	2.30547	2.25986	0.905374	0.725732	1.50068	4.07963	99.1278	0.000180952	0.00144513	E7F825,N-deacetylase/N-sulfotransferase	XP_009305879.1,bifunctional heparan sulfate N-deacetylase/N-sulfotransferase 4 isoform X1	PF12062,heparan sulfate-N-deacetylase;PF00685,Sulfotransferase domain	IPR037359,Heparan sulfate sulfotransferase;IPR000863,Sulfotransferase domain;IPR021930,Heparan sulphate-N-deacetylase;IPR027417,P-loop containing nucleoside triphosphate hydrolase	KOG3703,Heparan sulfate N-deacetylase/N-sulfotransferase;ENOG410XQN4,-	GO:0008146,molecular_function,sulfotransferase activity;GO:0015016,molecular_function,[heparan sulfate]-glucosamine N-sulfotransferase activity;GO:0016787,molecular_function,hydrolase activity	K02579,ko00534,Glycosaminoglycan biosynthesis - heparan sulfate / heparin
ugt8	1.11713	1.12649	0.681424	0.443108	1.01678	3.17445	20.0832	0.00673343	0.0157509	E7FDZ0,UDP glycosyltransferase 8	-	PF00201,UDP-glucoronosyl and UDP-glucosyl transferase	IPR035595,UDP-glycosyltransferase family, conserved site;IPR002213,UDP-glucuronosyl/UDP-glucosyltransferase	KOG1192,UDP-glucuronosyl and UDP-glucosyl transferase;COG1819,Glycosyl transferases, related to UDP-glucuronosyltransferase	GO:0016757,molecular_function,transferase activity, transferring glycosyl groups;GO:0016740,molecular_function,transferase activity;GO:0008152,biological_process,metabolic process;GO:0016020,cellular_component,membrane;GO:0016758,molecular_function,transferase activity, transferring hexosyl groups;GO:0016021,cellular_component,integral component of membrane	-
spock3	3.35316	3.36818	0.0350475	0.0590788	6.14602	3.1741	433.546	5.33751e-06	0.000274881	A4IGA0,Im:7139568 protein	-	PF10591,Secreted protein acidic and rich in cysteine Ca binding region;PF07648,Kazal-type serine protease inhibitor domain;PF00086,Thyroglobulin type-1 repeat	IPR018247,EF-Hand 1, calcium-binding site;IPR000716,Thyroglobulin type-1;IPR002350,Kazal domain;IPR019577,SPARC/Testican, calcium-binding domain;IPR036058,Kazal domain superfamily;IPR011992,EF-hand domain pair;IPR036857,Thyroglobulin type-1 superfamily	ENOG410Y6A8,-;KOG3555,Ca2+-binding proteoglycan Testican	GO:0005509,molecular_function,calcium ion binding;GO:0005578,,;GO:0016021,cellular_component,integral component of membrane;GO:0007165,biological_process,signal transduction;GO:0016020,cellular_component,membrane	-
tll1	1.23793	1.36135	6.53794	10.2021	-2.68593	5.49101	93.5374	0.000216773	0.00158729	B3DJN6,Metalloendopeptidase	NP_571085.1,dorsal-ventral patterning tolloid-like protein 1 precursor	PF14670,Coagulation Factor Xa inhibitory site;PF00431,CUB domain;PF01400,Astacin (Peptidase family M12A)	IPR035914,Spermadhesin, CUB domain superfamily;IPR018097,EGF-like calcium-binding, conserved site;IPR034036,Tolloid/BMP1 peptidase domain;IPR024079,Metallopeptidase, catalytic domain superfamily;IPR001506,Peptidase M12A;IPR006026,Peptidase, metallopeptidase;IPR001881,EGF-like calcium-binding domain;IPR000859,CUB domain;IPR000152,EGF-type aspartate/asparagine hydroxylation site;IPR000742,EGF-like …	KOG3714,Meprin A metalloprotease;ENOG410ZPX7,-	GO:0006508,biological_process,proteolysis;GO:0016787,molecular_function,hydrolase activity;GO:0008237,molecular_function,metallopeptidase activity;GO:0046872,molecular_function,metal ion binding;GO:0005509,molecular_function,calcium ion binding;GO:0008233,molecular_function,peptidase activity;GO:0008270,molecular_function,zinc ion binding;GO:0004222,molecular_function,metalloendopeptidase activity	-
cpe	5.03742	4.5043	0.360062	0.306647	3.85291	4.7452	651.527	1.83827e-06	0.000187001	Q6NSM5,Carboxypeptidase E	NP_999975.1,carboxypeptidase E precursor;XP_017209096.1,-	PF00246,Zinc carboxypeptidase;PF13620,Carboxypeptidase regulatory-like domain	IPR000834,Peptidase M14, carboxypeptidase A;IPR008969,Carboxypeptidase-like, regulatory domain superfamily;IPR034232,Carboxypeptidase E, carboxypeptidase domain	ENOG410XX0H,-;KOG2649,Zinc carboxypeptidase	GO:0006508,biological_process,proteolysis;GO:0005794,cellular_component,Golgi apparatus;GO:0043025,cellular_component,neuronal cell body;GO:0004181,molecular_function,metallocarboxypeptidase activity;GO:0030070,biological_process,insulin processing;GO:0004185,molecular_function,serine-type carboxypeptidase activity;GO:0097060,cellular_component,synaptic membrane;GO:0030141,cellular_component,secr…	K01294,ko04940,Type I diabetes mellitus
gria2a	1.45043	1.65685	0.113844	0.0620713	4.16145	3.147	185.237	4.24205e-05	0.000677897	A0A2D0QG12,glutamate receptor 2 isoform X1	XP_017316310.1,glutamate receptor 2 isoform X1	-	IPR028082,Periplasmic binding protein-like I;IPR001508,Ionotropic glutamate receptor, metazoa;IPR001828,Receptor, ligand binding region;IPR001320,Ionotropic glutamate receptor;IPR019594,Ionotropic glutamate receptor, L-glutamate and glycine-binding domain	-	GO:0005216,molecular_function,ion channel activity;GO:0030054,cellular_component,cell junction;GO:0045211,cellular_component,postsynaptic membrane;GO:0005234,molecular_function,extracellularly glutamate-gated ion channel activity;GO:0004872,-,-;GO:0004970,molecular_function,ionotropic glutamate receptor activity;GO:0006811,biological_process,ion transport;GO:0005886,cellular_component,plasma memb…	K05198,ko04713,Circadian entrainment;K05198,ko04730,Long-term depression;K05198,ko04080,Neuroactive ligand-receptor interaction;K05198,ko05014,Amyotrophic lateral sclerosis (ALS);K05198,ko04724,Glutamatergic synapse;K05198,ko05031,Amphetamine addiction;K05198,ko04723,Retrograde endocannabinoid signaling;K05198,ko05030,Cocaine addiction;K05198,ko04024,cAMP signaling pathway;K05198,ko04728,Dopamine…
zcchc7	3.06107	2.86609	5.74484	6.76764	-1.07042	5.00309	46.0554	0.00111348	0.0043375	F1QLY2,Zinc finger, CCHC domain-containing 7	NP_001288287.2,zinc finger CCHC domain-containing protein 7	PF00098,Zinc knuckle	IPR001878,Zinc finger, CCHC-type;IPR036875,Zinc finger, CCHC-type superfamily	KOG4400,E3 ubiquitin ligase interacting with arginine methyltransferase;COG5082,Arginine methyltransferase-interacting protein, contains RING Zn-finger	GO:0003676,molecular_function,nucleic acid binding;GO:0008270,molecular_function,zinc ion binding	K12597,ko03018,RNA degradation
frmpd1	0.4131	0.471082	0.10948	0.0588123	2.41349	1.55101	47.6508	0.00103462	0.00412369	E7F441,FERM and PDZ domain-containing 1a	-	PF00373,RM central domain	IPR019748,FERM central domain;IPR000299,FERM domain;IPR011993,PH-like domain superfamily;IPR035963,FERM superfamily, second domain;IPR019749,Band 4.1 domain;IPR014352,FERM/acyl-CoA-binding protein superfamily	KOG3552,FERM domain protein FRM-8;ENOG410YV8Z,-	GO:0005856,cellular_component,cytoskeleton	-
dnah6	0.25983	0.314043	0.159412	0.101704	1.15621	2.8044	20.5185	0.00644388	0.0152335	F1Q6J7,Dynein, axonemal, heavy chain 6	XP_009289415.1,-	PF12774,Hydrolytic ATP binding site of dynein motor region D1;PF12777,Microtubule-binding stalk of dynein motor;PF07728,AAA domain (dynein-related subfamily);PF03028,ynein heavy chain and region D6 of dynein motor;PF12780,P-loop containing dynein motor region D4;PF08393,ynein heavy chain, N-terminal region 2;PF12781,ATP-binding dynein motor region D5;PF12775,P-loop containing dynein motor region …	IPR035699,Dynein heavy chain, hydrolytic ATP-binding dynein motor region D1;IPR024743,Dynein heavy chain, coiled coil stalk;IPR026983,Dynein heavy chain;IPR027417,P-loop containing nucleoside triphosphate hydrolase;IPR004273,Dynein heavy chain domain;IPR013602,Dynein heavy chain, domain-2;IPR035706,Dynein heavy chain, ATP-binding dynein motor region D5;IPR011704,ATPase, dynein-related, AAA domain…	COG5245,Dynein, heavy chain;KOG3595,Dyneins, heavy chain	GO:0005858,cellular_component,axonemal dynein complex;GO:0061371,biological_process,determination of heart left/right asymmetry;GO:0005524,molecular_function,ATP binding;GO:0016887,molecular_function,ATPase activity;GO:0001539,biological_process,cilium or flagellum-dependent cell motility;GO:0007018,biological_process,microtubule-based movement;GO:0030286,cellular_component,dynein complex;GO:0003…	-
chrnb3a	0.358058	0.395298	0.0648193	0.0208123	3.14793	-0.0741159	35.0575	0.00205529	0.00660344	Q7ZZP6,Cholinergic receptor, nicotinic, beta polypeptide 3a	NP_957514.1,cholinergic receptor, nicotinic, beta polypeptide 3a precursor	PF02932,Neurotransmitter-gated ion-channel transmembrane region;PF02931,Neurotransmitter-gated ion-channel ligand binding domain	IPR018000,Neurotransmitter-gated ion-channel, conserved site;IPR006029,Neurotransmitter-gated ion-channel transmembrane domain;IPR006201,Neurotransmitter-gated ion-channel;IPR006202,Neurotransmitter-gated ion-channel ligand-binding domain;IPR036719,Neurotransmitter-gated ion-channel transmembrane domain superfamily;IPR002394,Nicotinic acetylcholine receptor;IPR036734,Neurotransmitter-gated ion-ch…	ENOG410XQGR,-;KOG3645,Acetylcholine receptor	GO:0005216,molecular_function,ion channel activity;GO:0030054,cellular_component,cell junction;GO:0045211,cellular_component,postsynaptic membrane;GO:0022848,molecular_function,acetylcholine-gated cation-selective channel activity;GO:0004888,molecular_function,transmembrane signaling receptor activity;GO:0060078,biological_process,regulation of postsynaptic membrane potential;GO:0006811,biologica…	K04814,ko04080,Neuroactive ligand-receptor interaction
uchl1	1.91264	2.7928	0.963438	0.742422	1.47831	1.3431	21.7627	0.00563407	0.0137482	Q6YI49,Ubiquitin carboxyl-terminal hydrolase	-	PF01088,Ubiquitin carboxyl-terminal hydrolase, family 1	IPR036959,Peptidase C12, ubiquitin carboxyl-terminal hydrolase superfamily;IPR030297,Ubiquitin carboxyl-terminal hydrolase L1;IPR001578,Peptidase C12, ubiquitin carboxyl-terminal hydrolase	KOG1415,Ubiquitin C-terminal hydrolase UCHL1;ENOG4111HNA,-	GO:0006508,biological_process,proteolysis;GO:0016787,molecular_function,hydrolase activity;GO:0006511,biological_process,ubiquitin-dependent protein catabolic process;GO:0004843,molecular_function,thiol-dependent ubiquitin-specific protease activity;GO:0005737,cellular_component,cytoplasm;GO:0008234,molecular_function,cysteine-type peptidase activity;GO:0016874,molecular_function,ligase activity;…	-
anxa5b	10.2851	9.69558	0.4178	0.544482	4.3783	3.3043	355.45	8.39259e-06	0.000337932	Q6P0V8,Annexin	-	PF00191,Annexin	IPR018502,Annexin repeat;IPR002392,Annexin A5;IPR001464,Annexin;IPR018252,Annexin repeat, conserved site;IPR037104,Annexin superfamily	KOG0819,Annexin;ENOG410XPUN,-	GO:0005737,cellular_component,cytoplasm;GO:0005544,molecular_function,calcium-dependent phospholipid binding;GO:2000145,biological_process,regulation of cell motility;GO:0005509,molecular_function,calcium ion binding;GO:0050819,biological_process,negative regulation of coagulation	-
adgrl3.1	4.72856	4.92081	0.549574	0.478351	3.24381	4.2182	509.368	3.37297e-06	0.000237948	F1Q579,Adhesion G protein-coupled receptor L3.1	XP_005170997.1,adhesion G protein-coupled receptor L3 isoform X1	PF16489,PCR-Autoproteolysis INducing (GAIN) domain;PF00002,7 transmembrane receptor (Secretin family);PF02191,Olfactomedin-like domain;PF01825,PCR proteolysis site, GPS, motif;PF02793,Hormone receptor domain;PF02354,Latrophilin Cytoplasmic C-terminal region;PF02140,alactose binding lectin domain	IPR032471,GAIN domain, N-terminal;IPR036445,GPCR family 2, extracellular hormone receptor domain superfamily;IPR001879,GPCR, family 2, extracellular hormone receptor domain;IPR000832,GPCR, family 2, secretin-like;IPR017981,GPCR, family 2-like;IPR003334,GPCR, family 2, latrophilin, C-terminal;IPR000203,GPS motif;IPR003112,Olfactomedin-like domain;IPR017983,GPCR, family 2, secretin-like, conserved …	ENOG410XSD2,-;KOG4729,Galactoside-binding lectin;KOG3545,Olfactomedin and related extracellular matrix glycoproteins;KOG4193,G protein-coupled receptors	GO:0071391,biological_process,cellular response to estrogen stimulus;GO:0007626,biological_process,locomotory behavior;GO:0004888,molecular_function,transmembrane signaling receptor activity;GO:0016020,cellular_component,membrane;GO:0004871,molecular_function,signal transducer activity;GO:0007166,biological_process,cell surface receptor signaling pathway;GO:0030246,molecular_function,carbohydrate…	-
fam184b	6.01662	5.47471	0.810241	0.894839	2.76148	5.76563	357.015	8.28715e-06	0.000336676	E9QI40,Family with sequence similarity 184, member B	NP_001188459.1,protein FAM184B	-	IPR029606,Protein FAM184B;IPR029605,FAM184 family	ENOG410YCXK,-;ENOG410II9D,-	-	-
dctpp1	0.838072	1.10216	3.09179	2.75119	-1.57615	2.95733	59.3324	0.000610395	0.00292186	Q7T009,Zgc:73273	NP_957065.1,glutamyl-tRNA(Gln) amidotransferase subunit B, mitochondrial	PF12643,MazG-like family	IPR025984,dCTP pyrophosphatase 1	ENOG410IXWQ,-;ENOG4111PYX,-	GO:0047429,molecular_function,nucleoside-triphosphate diphosphatase activity;GO:0005575,cellular_component,cellular_component;GO:0009143,biological_process,nucleoside triphosphate catabolic process;GO:0046872,molecular_function,metal ion binding	K16904,ko00240,Pyrimidine metabolism
tmem154	2.73251	2.74888	6.26468	5.28339	-1.05987	3.84674	53.5957	0.000765909	0.00338255	F1QMH6,Transmembrane protein 154	XP_005170962.1,transmembrane protein 154 isoform X1	PF15102,TMEM154 protein family	IPR028064,Transmembrane protein 154	ENOG410KF9F,-;ENOG410Z5HS,-	GO:0016021,cellular_component,integral component of membrane;GO:0016020,cellular_component,membrane	-
fhdc1	0.676625	0.672206	1.61674	1.67213	-1.27533	3.98634	81.8479	0.000285057	0.00185907	E7EZI8,FH2 domain-containing 1	XP_001920056.2,FH2 domain-containing protein 1	PF02181,ormin Homology 2 Domain	IPR015425,Formin, FH2 domain	KOG1922,Rho GTPase effector BNI1 and related formins;ENOG410XQR0,-	GO:0005575,cellular_component,cellular_component	-
sfrp2	1.08889	1.09728	0.355108	0.258287	1.85003	2.16771	67.0919	0.000454803	0.00244718	F1R238,Secreted frizzled-related protein 2	NP_001070852.2,secreted frizzled-related protein 2 precursor	PF01392,z domain;PF01759,UNC-6/NTR/C345C module	IPR008993,Tissue inhibitor of metalloproteinases-like, OB-fold;IPR015526,Frizzled/secreted frizzled-related protein;IPR026558,Secreted frizzled-related protein 2;IPR036790,Frizzled cysteine-rich domain superfamily;IPR001134,Netrin domain;IPR018933,Netrin module, non-TIMP type;IPR020067,Frizzled domain	KOG3577,Smoothened and related G-protein-coupled receptors;ENOG410XRC8,-	GO:0042813,molecular_function,Wnt-activated receptor activity;GO:0035567,biological_process,non-canonical Wnt signaling pathway;GO:0060070,biological_process,canonical Wnt signaling pathway;GO:0016055,biological_process,Wnt signaling pathway;GO:0017147,molecular_function,Wnt-protein binding;GO:0005576,cellular_component,extracellular region;GO:0007186,biological_process,G-protein coupled receptor…	K02176,ko04310,Wnt signaling pathway
plrg1	6.68456	7.27842	14.5868	15.1157	-1.07882	5.55024	77.5343	0.000323891	0.00200974	Q5U3B5,Pleiotropic regulator 1	-	PF00400,WD domain, G-beta repeat	IPR019775,WD40 repeat, conserved site;IPR017986,WD40-repeat-containing domain;IPR036322,WD40-repeat-containing domain superfamily;IPR015943,WD40/YVTN repeat-like-containing domain superfamily;IPR020472,G-protein beta WD-40 repeat;IPR001680,WD40 repeat	ENOG410XQV9,-;KOG0285,Pleiotropic regulator 1	GO:0000974,cellular_component,Prp19 complex;GO:0043066,biological_process,negative regulation of apoptotic process;GO:0080008,cellular_component,Cul4-RING E3 ubiquitin ligase complex;GO:0043518,biological_process,negative regulation of DNA damage response, signal transduction by p53 class mediator;GO:0005662,cellular_component,DNA replication factor A complex;GO:0071013,cellular_component,catalyt…	-
fgg	51.1732	53.8002	2.04419	1.02307	5.12157	6.41797	227.365	2.58596e-05	0.000529342	Q7ZVG7,Fgg protein	NP_998219.1,fibrinogen gamma chain precursor	PF08702,ibrinogen alpha/beta chain family;PF00147,ibrinogen beta and gamma chains, C-terminal globular domain	IPR020837,Fibrinogen, conserved site;IPR012290,Fibrinogen, alpha/beta/gamma chain, coiled coil domain;IPR014715,Fibrinogen, alpha/beta/gamma chain, C-terminal globular, subdomain 2;IPR002181,Fibrinogen, alpha/beta/gamma chain, C-terminal globular domain;IPR014716,Fibrinogen, alpha/beta/gamma chain, C-terminal globular, subdomain 1;IPR037581,Fibrinogen gamma chain;IPR036056,Fibrinogen-like, C-term…	ENOG410ZYS4,-;KOG2579,Ficolin and related extracellular proteins	GO:0051258,biological_process,protein polymerization;GO:0005102,molecular_function,signaling receptor binding;GO:0007596,biological_process,blood coagulation;GO:0005577,cellular_component,fibrinogen complex;GO:0072378,biological_process,blood coagulation, fibrin clot formation;GO:0030168,biological_process,platelet activation;GO:0030674,molecular_function,protein binding, bridging;GO:0007165,biol…	K03905,ko04611,Platelet activation;K03905,ko04610,Complement and coagulation cascades;K03905,ko05150,Staphylococcus aureus infection
lrata	1.48289	1.29369	0.119842	0.0577188	3.97339	0.818556	87.795	0.000244927	0.0017033	Q6DC51,Lrata protein	NP_001191060.1,lecithin retinol acyltransferase	PF04970,Lecithin retinol acyltransferase	IPR007053,LRAT-like domain	ENOG4111M0Q,-;ENOG410IRMW,-	GO:0016021,cellular_component,integral component of membrane;GO:0016020,cellular_component,membrane	K00678,ko00830,Retinol metabolism;K00678,ko04977,Vitamin digestion and absorption
fabp2	56.0361	57.7734	225.956	257.536	-2.07886	8.00003	210.933	3.03508e-05	0.000567572	Q9PRH9,Fabp2 protein	-	PF00061,Lipocalin / cytosolic fatty-acid binding protein family	IPR031259,Intracellular lipid binding protein;IPR012674,Calycin;IPR000463,Cytosolic fatty-acid binding;IPR000566,Lipocalin/cytosolic fatty-acid binding domain;IPR031272,Fatty acid-binding protein, intestinal	ENOG4111US8,-;KOG4015,Fatty acid-binding protein FABP	GO:0005504,molecular_function,fatty acid binding;GO:0033993,biological_process,response to lipid;GO:0008289,molecular_function,lipid binding	-
usp53b	0.925632	0.90422	0.0790411	0.0837496	3.49354	1.56804	176.048	4.5439e-05	0.000694381	E7FGV9,Ubiquitin-specific peptidase 53b	XP_005171014.1,inactive ubiquitin carboxyl-terminal hydrolase 53 isoform X1	PF00443,Ubiquitin carboxyl-terminal hydrolase	IPR028889,Ubiquitin specific protease domain;IPR001394,Peptidase C19, ubiquitin carboxyl-terminal hydrolase	KOG1887,Ubiquitin carboxyl-terminal hydrolase;ENOG410XSNE,-	GO:0036459,molecular_function,thiol-dependent ubiquitinyl hydrolase activity;GO:0016579,biological_process,protein deubiquitination	-
myoz2b	4.07285	4.88033	0.1388	0.0401097	5.64892	1.94637	141.509	8.10057e-05	0.000935609	F1QBP1,Myozenin 2b	XP_005170972.1,myozenin-2 isoform X1	PF05556,Calcineurin-binding protein (Calsarcin)	IPR008438,Myozenin	ENOG410IKXK,-;ENOG410ZK6W,-	GO:0015629,cellular_component,actin cytoskeleton;GO:0051373,molecular_function,FATZ binding;GO:0003779,molecular_function,actin binding;GO:0030018,cellular_component,Z disc;GO:0031433,molecular_function,telethonin binding;GO:0030239,biological_process,myofibril assembly	-
synpo2b	3.4483	3.93325	0.48677	0.68911	2.65219	2.75262	100.485	0.000183015	0.0014494	E9QFY4,Synaptopodin 2b	XP_017211588.1,synaptopodin-2	-	-	ENOG410ZJ02,-;ENOG410IIQE,-	GO:0015629,cellular_component,actin cytoskeleton;GO:0032233,biological_process,positive regulation of actin filament bundle assembly;GO:0030018,cellular_component,Z disc;GO:0005634,cellular_component,nucleus;GO:0003779,molecular_function,actin binding	-
mxd4	2.33986	2.10588	1.23258	0.970149	1.02935	3.00036	30.8855	0.00264659	0.00790002	E7F6Q1,MAX dimerization protein 4	XP_687970.6,max dimerization protein 4 isoform X1	PF00010,Helix-loop-helix DNA-binding domain	IPR011598,Myc-type, basic helix-loop-helix (bHLH) domain;IPR036638,Helix-loop-helix DNA-binding domain superfamily	KOG2483,Upstream transcription factor 2/L-myc-2 protein;ENOG4111V1C,-	GO:0046983,molecular_function,protein dimerization activity;GO:0005575,cellular_component,cellular_component;GO:0008150,biological_process,biological_process	-
cxxc4	1.81462	1.56254	0.221607	0.263688	2.803	1.79551	113.212	0.000131749	0.0012141	A0A0R4IDC9,CXXC finger 4	XP_001345418.2,CXXC-type zinc finger protein 4	PF02008,CXXC zinc finger domain	IPR002857,Zinc finger, CXXC-type	-	GO:0003677,molecular_function,DNA binding;GO:0008270,molecular_function,zinc ion binding	K03344,ko04310,Wnt signaling pathway
tet2	24.5913	24.1446	8.66073	5.49378	1.80508	6.68007	71.8759	0.000402024	0.00227018	E7F958,Ten-eleven-translocation 2	XP_005159960.1,methylcytosine dioxygenase TET2	PF12851,Oxygenase domain of the 2OGFeDO superfamily	IPR024779,2OGFeDO, oxygenase domain	ENOG410IE22,-;ENOG410XPWW,-	GO:0030218,biological_process,erythrocyte differentiation;GO:0030097,biological_process,hemopoiesis;GO:0070989,biological_process,oxidative demethylation;GO:0060319,biological_process,primitive erythrocyte differentiation;GO:0098508,biological_process,endothelial to hematopoietic transition	-
dkey-25o16.2	7.21272	6.45067	0.38174	0.694561	3.6634	3.33218	110.947	0.000144715	0.00127599	R4GE89,Si:dkey-25o16.2	XP_705649.1,hemogen isoform X1	-	IPR033272,Hemogen	-	GO:0030154,biological_process,cell differentiation	-
sh3gl2a	6.37457	7.04538	2.30074	2.27843	1.56179	3.01003	85.4901	0.00025717	0.00175573	Q803T6,SH3 domain-containing GRB2-like 2a, endophilin A1	NP_957410.1,endophilin-A1	PF00018,SH3 domain;PF03114,BAR domain	IPR004148,BAR domain;IPR028501,Endophilin-A;IPR036028,SH3-like domain superfamily;IPR001452,SH3 domain;IPR035824,Endophilin-A, SH3 domain;IPR027267,AH/BAR domain superfamily	KOG1118,Lysophosphatidic acid acyltransferase endophilin/SH3GL, involved in synaptic vesicle formation;ENOG410XNYB,-	GO:0005737,cellular_component,cytoplasm;GO:0006897,biological_process,endocytosis	K11247,ko04144,Endocytosis
bnc2	7.32822	7.56493	0.733754	0.263867	3.9307	5.22544	71.0461	0.000413043	0.00231241	C7DZJ6,Basonuclin-2	NP_001314681.1,zinc finger protein basonuclin-2 isoform 3	-	IPR013087,Zinc finger C2H2-type	ENOG410YN2D,-;ENOG410IE3V,-	GO:0003676,molecular_function,nucleic acid binding;GO:0005634,cellular_component,nucleus;GO:0048066,biological_process,developmental pigmentation	-
ednrba	0.789412	1.24354	0.030799	0.029667	5.00375	-0.246555	85.4578	0.000257401	0.0017567	Q9DGM2,Endothelin receptor B	NP_571272.1,endothelin B receptor precursor	PF00001,7 transmembrane receptor (rhodopsin family)	IPR017452,GPCR, rhodopsin-like, 7TM;IPR000276,G protein-coupled receptor, rhodopsin-like;IPR000499,Endothelin receptor family;IPR001112,Endothelin receptor B	ENOG410XRW9,-;KOG3656,FOG: 7 transmembrane receptor	GO:0004962,molecular_function,endothelin receptor activity;GO:0086100,biological_process,endothelin receptor signaling pathway;GO:0048066,biological_process,developmental pigmentation;GO:0042310,biological_process,vasoconstriction;GO:0008217,biological_process,regulation of blood pressure;GO:0007186,biological_process,G-protein coupled receptor signaling pathway;GO:0050935,biological_process,irid…	K04198,ko05200,Pathways in cancer;K04198,ko04020,Calcium signaling pathway;K04198,ko04022,cGMP-PKG signaling pathway;K04198,ko04916,Melanogenesis;K04198,ko04080,Neuroactive ligand-receptor interaction
pwp2h	12.7412	12.5022	43.3276	39.6814	-1.70418	7.03893	248.791	1.95775e-05	0.00046699	F1RAC4,PWP2 periodic tryptophan protein homolog	-	PF00400,WD domain, G-beta repeat;PF04003,ip2/Utp12 Family	IPR011047,Quinoprotein alcohol dehydrogenase-like superfamily;IPR007148,Small-subunit processome, Utp12;IPR019775,WD40 repeat, conserved site;IPR017986,WD40-repeat-containing domain;IPR027145,Periodic tryptophan protein 2;IPR015943,WD40/YVTN repeat-like-containing domain superfamily;IPR020472,G-protein beta WD-40 repeat;IPR001680,WD40 repeat	ENOG410XP2P,-;KOG0291,WD40-repeat-containing subunit of the 18S rRNA processing complex	GO:0032040,cellular_component,small-subunit processome;GO:0042254,biological_process,ribosome biogenesis;GO:0055123,biological_process,digestive system development;GO:0000028,biological_process,ribosomal small subunit assembly;GO:0034388,cellular_component,Pwp2p-containing subcomplex of 90S preribosome;GO:0030515,molecular_function,snoRNA binding;GO:0000462,biological_process,maturation of SSU-rR…	-
gpm6ba	1.01929	1.07028	0.249061	0.148638	2.4134	2.41608	76.0636	0.000352274	0.00211926	Q8UUT0,DMgamma1	NP_982251.1,glycoprotein M6Ba	PF01275,Myelin proteolipid protein (PLP or lipophilin)	IPR001614,Myelin proteolipid protein PLP;IPR018237,Myelin proteolipid protein PLP, conserved site	KOG4800,Neuronal membrane glycoprotein/Myelin proteolipid protein;ENOG4110EPW,-	GO:0003674,molecular_function,molecular_function;GO:0008150,biological_process,biological_process;GO:0016021,cellular_component,integral component of membrane;GO:0016020,cellular_component,membrane	-
cryaa	0.847771	0.639913	0.0165379	0	6.37339	0.148086	72.0122	0.000400254	0.00226612	Q8UUZ6,Alpha A crystallin	NP_694482.1,alpha-crystallin A chain	PF00011,Hsp20/alpha crystallin family;PF00525,Alpha crystallin A chain, N terminal	IPR012274,Alpha-crystallin, subunit A;IPR001436,Alpha crystallin/Heat shock protein;IPR003090,Alpha-crystallin, N-terminal;IPR008978,HSP20-like chaperone;IPR002068,Alpha crystallin/Hsp20 domain;IPR031107,Small heat shock protein HSP20	ENOG410YERS,-;KOG3591,Alpha crystallins	GO:0005212,molecular_function,structural constituent of eye lens;GO:0002088,biological_process,lens development in camera-type eye;GO:0007601,biological_process,visual perception;GO:0051082,molecular_function,unfolded protein binding;GO:0001654,biological_process,eye development	K09541,ko04141,Protein processing in endoplasmic reticulum
fam155a	1.4647	1.4289	0.0608658	0.0106598	5.36127	2.64033	80.1474	0.000311707	0.00196274	E7FA63,Transmembrane protein FAM155A	XP_001921227.1,transmembrane protein FAM155A isoform X1	-	IPR029604,Transmembrane protein FAM155	ENOG410ZYWZ,-;ENOG410IKAJ,-	GO:0016021,cellular_component,integral component of membrane;GO:0016020,cellular_component,membrane	-
cpb2	1.2344	1.08559	0.106075	0.102176	3.47711	0.771268	112.118	0.000134849	0.00122949	E7F897,Carboxypeptidase B2	NP_001018539.2,carboxypeptidase B2 precursor	PF00246,Zinc carboxypeptidase;PF02244,Carboxypeptidase activation peptide	IPR000834,Peptidase M14, carboxypeptidase A;IPR036990,Metallocarboxypeptidase-like, propeptide;IPR033849,Carboxypeptidase B2;IPR003146,Carboxypeptidase, activation peptide	KOG2650,Zinc carboxypeptidase;COG2866,Predicted carboxypeptidase	GO:0006508,biological_process,proteolysis;GO:0042730,biological_process,fibrinolysis;GO:0004181,molecular_function,metallocarboxypeptidase activity;GO:0004180,molecular_function,carboxypeptidase activity;GO:0008270,molecular_function,zinc ion binding;GO:0005615,cellular_component,extracellular space	K01300,ko04974,Protein digestion and absorption;K01300,ko04972,Pancreatic secretion;K01300,ko04610,Complement and coagulation cascades
zic2b	5.81875	5.76255	31.776	51.1614	-2.83977	6.69869	97.1489	0.000198226	0.00150726	Q9DE40,ZIC family member 2	NP_001001820.1,zic family member 2b	PF00096,Zinc finger, C2H2 type	IPR013087,Zinc finger C2H2-type;IPR036236,Zinc finger C2H2 superfamily	KOG1721,FOG: Zn-finger;COG5048,FOG: Zn-finger	GO:0003676,molecular_function,nucleic acid binding;GO:0014032,biological_process,neural crest cell development;GO:0030902,biological_process,hindbrain development;GO:0048385,biological_process,regulation of retinoic acid receptor signaling pathway;GO:0048703,biological_process,embryonic viscerocranium morphogenesis	-
dkey-22o12.2	0.665241	0.688993	0.126501	0.0639719	2.85222	2.50454	73.4634	0.000382068	0.00221288	W5JZ45,Si:dkey-22o12.2	XP_007246716.1,UPF0524 protein C3orf70 homolog A	PF15823,UPF0524 of C3orf70	IPR029670,UPF0524 family	-	-	-
tmem41ab	0.35624	0.623292	0.00814269	0.00784341	5.86795	0.558474	108.356	0.00015117	0.00130607	W5U9R4,Transmembrane protein 41A-B	-	PF09335,SNARE associated Golgi protein	IPR032816,SNARE associated Golgi protein	-	GO:0016021,cellular_component,integral component of membrane;GO:0016020,cellular_component,membrane	-
dis3	3.43117	3.45348	9.24803	8.07415	-1.31689	5.30959	131.743	9.15564e-05	0.00100246	E7FE01,DIS3 exosome endoribonuclease and 3'-5' exoribonuclease	XP_001336850.2,exosome complex exonuclease RRP44	PF17215,S1 domain;PF13638,PIN domain;PF17216,Rrp44-like cold shock domain;PF00773,RNB domain	IPR022966,Ribonuclease II/R, conserved site;IPR002716,PIN domain;IPR033770,Exosome complex exonuclease RRP44, S1 domain;IPR033771,Rrp44-like cold shock domain;IPR012340,Nucleic acid-binding, OB-fold;IPR029060,PIN-like domain superfamily	KOG2102,Exosomal 3'-5' exoribonuclease complex, subunit Rrp44/Dis3;COG0557,Exoribonuclease R	GO:0090503,biological_process,RNA phosphodiester bond hydrolysis, exonucleolytic;GO:0006401,biological_process,RNA catabolic process;GO:0006364,biological_process,rRNA processing;GO:0000175,molecular_function,3'-5'-exoribonuclease activity;GO:0000178,cellular_component,exosome (RNase complex);GO:0090305,biological_process,nucleic acid phosphodiester bond hydrolysis;GO:0004519,molecular_function,e…	K12585,ko03018,RNA degradation
kcnq5b	0.135218	0.19868	0	0.00517079	5.83887	-0.344266	53.1527	0.000806807	0.00349905	F1RB62,Potassium voltage-gated channel, KQT-like subfamily, member 5b	XP_697081.4,potassium voltage-gated channel subfamily KQT member 5 isoform X1	PF00520,Ion transport protein;PF03520,KCNQ voltage-gated potassium channel	IPR005821,Ion transport domain;IPR013821,Potassium channel, voltage dependent, KCNQ, C-terminal;IPR003937,Potassium channel, voltage dependent, KCNQ;IPR028325,Voltage-gated potassium channel	COG1226,Kef-type K+ transport systems, predicted NAD-binding component;KOG1419,Voltage-gated K+ channel KCNQ	GO:0005216,molecular_function,ion channel activity;GO:0005267,molecular_function,potassium channel activity;GO:0055085,biological_process,transmembrane transport;GO:0005249,molecular_function,voltage-gated potassium channel activity;GO:0006811,biological_process,ion transport;GO:0071805,biological_process,potassium ion transmembrane transport;GO:0016020,cellular_component,membrane;GO:0008076,cell…	-
LOC568486	4.64068	4.57048	0.905583	0.746486	2.49405	4.43111	309.941	1.14351e-05	0.000381523	F1R0Z6,Regulating synaptic membrane exocytosis 1b	-	PF02318,YVE-type zinc finger;PF00595,PDZ domain (Also known as DHR or GLGF);PF00168,C2 domain	IPR017455,Zinc finger, FYVE-related;IPR011011,Zinc finger, FYVE/PHD-type;IPR036034,PDZ superfamily;IPR001478,PDZ domain;IPR013083,Zinc finger, RING/FYVE/PHD-type;IPR010911,Rab-binding domain;IPR000008,C2 domain;IPR030630,Regulating synaptic membrane exocytosis protein 1;IPR035892,C2 domain superfamily	KOG2060,Rab3 effector RIM1 and related proteins, contain PDZ and C2 domains;ENOG410ZNB1,-	GO:0016020,cellular_component,membrane;GO:0006887,biological_process,exocytosis;GO:0017137,molecular_function,Rab GTPase binding;GO:0046872,molecular_function,metal ion binding;GO:0005622,cellular_component,intracellular;GO:0048786,cellular_component,presynaptic active zone;GO:0006886,biological_process,intracellular protein transport	-
slc2a15b	8.04636	8.33184	0.121386	0.304004	5.25401	3.0071	151.92	6.83343e-05	0.000855692	B8JJ01,Solute carrier family 2	-	PF00083,Sugar (and other) transporter	IPR036259,MFS transporter superfamily;IPR003663,Sugar/inositol transporter;IPR020846,Major facilitator superfamily domain;IPR005829,Sugar transporter, conserved site;IPR005828,Major facilitator, sugar transporter-like	KOG0569,Permease of the major facilitator superfamily;COG0477,Permeases of the major facilitator superfamily	GO:0055085,biological_process,transmembrane transport;GO:0022857,molecular_function,transmembrane transporter activity;GO:0005215,molecular_function,transporter activity;GO:0016021,cellular_component,integral component of membrane;GO:0016020,cellular_component,membrane	-
dpcd	5.454	6.60976	18.2018	17.4687	-1.55177	3.6238	85.7591	0.000255265	0.00175118	W5LHP7,Deleted in primary ciliary dyskinesia homolog	XP_015462340.1,-	PF14913,PCD protein family	IPR026224,Protein DPCD	-	-	-
cnnm2b	1.53909	1.39857	6.48389	6.36603	-2.11707	4.28669	231.047	2.34528e-05	0.000505786	F1QIW8,Cyclin and CBS domain divalent metal cation transport mediator 2b	XP_001922805.4,metal transporter CNNM2 isoform X1	PF01595,omain of unknown function DUF21;PF00571,CBS domain	IPR018490,Cyclic nucleotide-binding-like;IPR002550,Domain of unknown function DUF21;IPR000644,CBS domain	COG1253,Hemolysins and related proteins containing CBS domains;KOG2118,Predicted membrane protein, contains two CBS domains	GO:0007420,biological_process,brain development;GO:0010960,biological_process,magnesium ion homeostasis;GO:0016021,cellular_component,integral component of membrane;GO:0016020,cellular_component,membrane	-
inab	32.9802	33.875	0.901329	0.0463041	6.18077	5.02369	45.9758	0.0011219	0.00435916	F1Q8F1,Internexin neuronal intermediate filament protein, alpha b	NP_571107.2,internexin neuronal intermediate filament protein, alpha b	PF00038,Intermediate filament protein;PF04732,Intermediate filament head (DNA binding) region	IPR006821,Intermediate filament head, DNA-binding domain;IPR018039,Intermediate filament protein, conserved site;IPR001664,Intermediate filament protein;IPR027703,Alpha-internexin	ENOG410IGME,-;ENOG410XPTM,-	GO:0007399,biological_process,nervous system development;GO:0005198,molecular_function,structural molecule activity;GO:0005882,cellular_component,intermediate filament;GO:0005883,cellular_component,neurofilament;GO:0048812,biological_process,neuron projection morphogenesis	-
anos1a	6.45224	6.6683	0.21558	0.0377556	5.71722	2.98589	94.4847	0.000211679	0.00156681	F1R469,Anosmin 1a	-	PF00095,WAP-type (Whey Acidic Protein) 'four-disulfide core';PF00041,ibronectin type III domain	IPR003961,Fibronectin type III;IPR008197,WAP-type 'four-disulfide core' domain;IPR036645,Elafin-like superfamily;IPR036116,Fibronectin type III superfamily;IPR013783,Immunoglobulin-like fold	KOG4802,Adhesion-type protein;ENOG4111T0F,-	GO:0030414,molecular_function,peptidase inhibitor activity;GO:0021772,biological_process,olfactory bulb development;GO:0097155,biological_process,fasciculation of sensory neuron axon;GO:0007411,biological_process,axon guidance;GO:0010466,biological_process,negative regulation of peptidase activity;GO:0071542,biological_process,dopaminergic neuron differentiation;GO:0097154,biological_process,GABA…	-
LOC101885607	0.330771	0.145294	0.748494	0.998285	-1.86732	-0.125892	13.4599	0.0148279	0.0291736	A0A1A8PAW5,Uncharacterized protein	-	-	-	-	-	-
nlgn4a	0.939572	0.805998	0.190685	0.091838	2.64814	1.32385	44.221	0.00122486	0.00463187	F1Q7W8,Neuroligin 4a	-	PF07859,alpha/beta hydrolase fold;PF00135,Carboxylesterase family	IPR019819,Carboxylesterase type B, conserved site;IPR029058,Alpha/Beta hydrolase fold;IPR002018,Carboxylesterase, type B;IPR000460,Neuroligin	COG2272,Carboxylesterase type B;KOG1516,Carboxylesterase and related proteins	GO:0042043,molecular_function,neurexin family protein binding;GO:0016021,cellular_component,integral component of membrane;GO:0016020,cellular_component,membrane	-
prkx	2.2627	2.33697	0.90962	1.30833	1.05504	3.26007	18.2112	0.00821237	0.0183616	F1QN39,Protein kinase, X-linked	XP_690430.2,cAMP-dependent protein kinase catalytic subunit PRKX	PF00069,Protein kinase domain	IPR011009,Protein kinase-like domain superfamily;IPR000961,AGC-kinase, C-terminal;IPR017441,Protein kinase, ATP binding site;IPR008271,Serine/threonine-protein kinase, active site;IPR000719,Protein kinase domain	ENOG410XPQQ,-;KOG0616,cAMP-dependent protein kinase catalytic subunit (PKA)	GO:0016301,molecular_function,kinase activity;GO:0016740,molecular_function,transferase activity;GO:0016310,biological_process,phosphorylation;GO:0004672,molecular_function,protein kinase activity;GO:0006468,biological_process,protein phosphorylation;GO:0000166,molecular_function,nucleotide binding;GO:0005524,molecular_function,ATP binding;GO:0004674,molecular_function,protein serine/threonine ki…	-
mxra5a	3.1569	3.15078	0.149056	0.127625	4.52197	3.78605	719.026	1.44117e-06	0.000173207	F1QPU8,Matrix-remodelling-associated 5a	XP_001919144.3,-;XP_005159985.1,matrix-remodeling-associated protein 5	PF13927,Immunoglobulin domain;PF13855,Leucine rich repeat;PF07679,Immunoglobulin I-set domain	IPR001611,Leucine-rich repeat;IPR013106,Immunoglobulin V-set domain;IPR000483,Cysteine-rich flanking region, C-terminal;IPR032675,Leucine-rich repeat domain superfamily;IPR036179,Immunoglobulin-like domain superfamily;IPR003591,Leucine-rich repeat, typical subtype;IPR013783,Immunoglobulin-like fold;IPR007110,Immunoglobulin-like domain;IPR003599,Immunoglobulin subtype;IPR003598,Immunoglobulin subt…	KOG0619,FOG: Leucine rich repeat;COG4886,Leucine-rich repeat (LRR) protein	-	-
cd99	15.7737	15.2983	3.0233	1.38328	2.84483	4.43493	63.212	0.000541644	0.00270344	B8A4U0,CD99 molecule	-	PF12301,CD99 antigen like protein 2	IPR022078,CD99 antigen-like protein 2	ENOG410J2ZU,-;ENOG410YW6Q,-	GO:0003674,molecular_function,molecular_function;GO:0008150,biological_process,biological_process;GO:0016021,cellular_component,integral component of membrane;GO:0016020,cellular_component,membrane	-
slc5a7a	0.420714	0.39715	0.00774002	0.0260944	4.55374	0.410607	67.4903	0.000465402	0.00247859	F1Q620,Solute carrier family 5	XP_005159988.1,-;XP_001344597.1,-	PF00474,Sodium:solute symporter family	IPR038377,Sodium/glucose symporter superfamily;IPR001734,Sodium/solute symporter	KOG3761,Choline transporter;COG0591,Na+/proline symporter	GO:0022857,molecular_function,transmembrane transporter activity;GO:0008292,biological_process,acetylcholine biosynthetic process;GO:0055085,biological_process,transmembrane transport;GO:0015871,biological_process,choline transport;GO:0005307,molecular_function,choline:sodium symporter activity;GO:0016020,cellular_component,membrane;GO:0033265,molecular_function,choline binding;GO:0005887,cellula…	K14387,ko05231,Choline metabolism in cancer;K14387,ko04725,Cholinergic synapse
kctd12.2	0.699777	0.63988	0.232869	0.22431	1.55933	0.467342	26.4793	0.00369464	0.010049	A8KBL3,Kctd12.2 protein	-	PF02214,BTB/POZ domain	IPR000210,BTB/POZ domain;IPR011333,SKP1/BTB/POZ domain superfamily;IPR003131,Potassium channel tetramerisation-type BTB domain	KOG2723,Uncharacterized conserved protein, contains BTB/POZ domain;ENOG410Z155,-	GO:0048814,biological_process,regulation of dendrite morphogenesis;GO:0021986,biological_process,habenula development;GO:0051260,biological_process,protein homooligomerization	-
lmo7b	2.01323	2.05123	0.25387	0.228835	3.08579	3.4973	374.872	7.17085e-06	0.000311814	F6NN15,LIM domain 7b	NP_001038909.2,LIM domain only protein 7	PF00412,LIM domain;PF13180,PDZ domain;PF00307,Calponin homology (CH) domain;PF15949,omain of unknown function (DUF4757)	IPR001715,Calponin homology domain;IPR036034,PDZ superfamily;IPR036872,CH domain superfamily;IPR001478,PDZ domain;IPR003096,Smooth muscle protein/calponin;IPR031865,Domain of unknown function DUF4757;IPR001781,Zinc finger, LIM-type	ENOG410XP0W,-;KOG1704,FOG: LIM domain	GO:0005575,cellular_component,cellular_component;GO:0001947,biological_process,heart looping;GO:0007507,biological_process,heart development;GO:0046872,molecular_function,metal ion binding	-
klf12a	1.63363	1.26497	0.093116	0.255627	3.04427	2.02915	34.0581	0.00219034	0.00689843	B8JID2,Kruppel-like factor 12a	XP_009290495.1,-	PF00096,Zinc finger, C2H2 type	IPR013087,Zinc finger C2H2-type;IPR036236,Zinc finger C2H2 superfamily	KOG1721,FOG: Zn-finger;COG5048,FOG: Zn-finger	GO:0003676,molecular_function,nucleic acid binding	-
LOC101886453	0.603671	0.547172	2.27672	3.30522	-2.27182	1.26504	44.2872	0.00120385	0.00457953	A0A1S3L443,paraneoplastic antigen Ma1 homolog	XP_013985698.1,paraneoplastic antigen Ma1 homolog	-	IPR026523,Paraneoplastic antigen Ma;IPR001878,Zinc finger, CCHC-type;IPR036875,Zinc finger, CCHC-type superfamily	-	GO:0003676,molecular_function,nucleic acid binding;GO:0008270,molecular_function,zinc ion binding	-
frem3	4.08461	4.69383	1.38384	0.694339	2.10454	6.25746	43.3061	0.00128388	0.00478462	B6IDE8,Frem3	NP_001131131.1,FRAS1-related extracellular matrix protein 3 precursor	PF03160,Calx-beta domain;PF16184,Cadherin-like	IPR038081,CalX-like domain superfamily;IPR032833,FRAS1-related extracellular matrix protein 3;IPR003644,Na-Ca exchanger/integrin-beta4	KOG3597,Proteoglycan;KOG1306,Ca2+/Na+ exchanger NCX1 and related proteins;ENOG410YBR4,-	GO:0007154,biological_process,cell communication;GO:0005604,cellular_component,basement membrane;GO:0016021,cellular_component,integral component of membrane;GO:0016020,cellular_component,membrane	-
znf827	8.72165	9.31665	3.76967	4.85412	1.06981	5.77133	34.2196	0.00216768	0.00684638	F1RA62,Zinc finger protein 827	XP_005160036.1,zinc finger protein 827 isoform X4;XP_005160037.1,-	PF00096,Zinc finger, C2H2 type	IPR013087,Zinc finger C2H2-type;IPR036236,Zinc finger C2H2 superfamily	KOG1721,FOG: Zn-finger;COG5048,FOG: Zn-finger	GO:0003676,molecular_function,nucleic acid binding	-
pou4f2	0.828019	0.904318	0.0921493	0.0147937	4.00765	-0.422802	38.3925	0.00168072	0.00572146	Q6XZH1,POU domain protein	NP_997972.1,POU domain, class 4, transcription factor 2	PF00157,Pou domain - N-terminal to homeobox domain;PF00046,Homeobox domain	IPR009057,Homeobox-like domain superfamily;IPR010982,Lambda repressor-like, DNA-binding domain superfamily;IPR017970,Homeobox, conserved site;IPR001387,Cro/C1-type helix-turn-helix domain;IPR013847,POU domain;IPR001356,Homeobox domain;IPR000327,POU-specific domain	KOG1168,Transcription factor ACJ6/BRN-3, contains POU and HOX domains;ENOG410XPNX,-	GO:0003677,molecular_function,DNA binding;GO:0007507,biological_process,heart development;GO:0043565,molecular_function,sequence-specific DNA binding;GO:0003700,molecular_function,DNA binding transcription factor activity;GO:0006355,biological_process,regulation of transcription, DNA-templated;GO:0006351,biological_process,transcription, DNA-templated;GO:0007420,biological_process,brain developme…	-
nr3c2	0.795759	0.691964	0.216991	0.190298	1.88119	1.77344	65.7228	0.000477239	0.00251122	A6YIH7,Mineralocorticoid receptor	NP_001093873.1,mineralocorticoid receptor	PF00105,Zinc finger, C4 type (two domains);PF00104,Ligand-binding domain of nuclear hormone receptor	IPR001628,Zinc finger, nuclear hormone receptor-type;IPR000536,Nuclear hormone receptor, ligand-binding domain;IPR035500,Nuclear hormone receptor-like domain superfamily;IPR001723,Nuclear hormone receptor;IPR013088,Zinc finger, NHR/GATA-type	ENOG410XRZC,-;KOG3575,FOG: Hormone receptors	GO:0003707,molecular_function,steroid hormone receptor activity;GO:0003677,molecular_function,DNA binding;GO:0043565,molecular_function,sequence-specific DNA binding;GO:0003700,molecular_function,DNA binding transcription factor activity;GO:0046872,molecular_function,metal ion binding;GO:0006355,biological_process,regulation of transcription, DNA-templated;GO:0006351,biological_process,transcript…	K08555,ko04960,Aldosterone-regulated sodium reabsorption
sparcl1	7.88942	7.32999	0.590784	0.373453	3.99782	3.3437	254.862	1.96113e-05	0.00046699	B3DJ32,SPARC-like 1	NP_001124077.1,SPARC-like protein 1 precursor	PF10591,Secreted protein acidic and rich in cysteine Ca binding region;PF00050,Kazal-type serine protease inhibitor domain;PF09289,ollistatin/Osteonectin-like EGF domain	IPR001999,Osteonectin-like, conserved site;IPR018247,EF-Hand 1, calcium-binding site;IPR002350,Kazal domain;IPR019577,SPARC/Testican, calcium-binding domain;IPR015369,Follistatin/Osteonectin EGF domain;IPR003645,Follistatin-like, N-terminal;IPR036058,Kazal domain superfamily;IPR011992,EF-hand domain pair;IPR037641,SPARC	ENOG41101WW,-;KOG4004,Matricellular protein Osteonectin/SPARC/BM-40	GO:0007165,biological_process,signal transduction;GO:0005578,,;GO:0005518,molecular_function,collagen binding;GO:0005509,molecular_function,calcium ion binding;GO:0050840,molecular_function,extracellular matrix binding;GO:0048856,biological_process,anatomical structure development;GO:0005615,cellular_component,extracellular space	-
dkeyp-13d11.2	0.262062	0.678953	0.988354	2.53874	-1.90783	0.674374	7.54866	0.0410457	0.0669985	F1QB33,Uncharacterized protein	-	PF12762,ISXO2-like transposase domain	IPR024445,ISXO2-like transposase domain	ENOG410IYFJ,-;ENOG4111QUW,-	-	-
ch211-15e22.3	1.26035	1.32711	0.265479	0.321479	2.1441	1.30172	57.6513	0.000647187	0.00304003	B8A6C4,Polypeptide N-acetylgalactosaminyltransferase	NP_001139074.1,polypeptide N-acetylgalactosaminyltransferase-like 6;XP_005160048.1,-	PF00535,lycosyl transferase family 2;PF00652,Ricin-type beta-trefoil lectin domain	IPR035992,Ricin B-like lectins;IPR000772,Ricin B, lectin domain;IPR029044,Nucleotide-diphospho-sugar transferases;IPR001173,Glycosyltransferase 2-like	KOG3736,Polypeptide N-acetylgalactosaminyltransferase;ENOG410XPMK,-	GO:0016757,molecular_function,transferase activity, transferring glycosyl groups;GO:0006486,biological_process,protein glycosylation;GO:0005794,cellular_component,Golgi apparatus;GO:0016740,molecular_function,transferase activity;GO:0030246,molecular_function,carbohydrate binding;GO:0000139,cellular_component,Golgi membrane;GO:0016020,cellular_component,membrane;GO:0016021,cellular_component,inte…	K00710,ko00512,Mucin type O-Glycan biosynthesis
glra3	0.746935	0.804965	0.149137	0.167598	2.29634	0.837759	56.9836	0.00066487	0.00308935	F1QCW4,Glycine receptor, alpha 3	-	PF02932,Neurotransmitter-gated ion-channel transmembrane region;PF02931,Neurotransmitter-gated ion-channel ligand binding domain	IPR006028,Gamma-aminobutyric acid A receptor/Glycine receptor alpha;IPR018000,Neurotransmitter-gated ion-channel, conserved site;IPR006029,Neurotransmitter-gated ion-channel transmembrane domain;IPR006201,Neurotransmitter-gated ion-channel;IPR006202,Neurotransmitter-gated ion-channel ligand-binding domain;IPR036719,Neurotransmitter-gated ion-channel transmembrane domain superfamily;IPR036734,Neur…	ENOG410XP43,-;KOG3644,Ligand-gated ion channel	GO:0005216,molecular_function,ion channel activity;GO:0098794,cellular_component,postsynapse;GO:1902476,biological_process,chloride transmembrane transport;GO:0004888,molecular_function,transmembrane signaling receptor activity;GO:0006811,biological_process,ion transport;GO:0034220,biological_process,ion transmembrane transport;GO:0022824,molecular_function,transmitter-gated ion channel activity;…	-
gpm6ab	4.3141	4.65651	0.976226	0.569739	2.55808	3.40323	89.5538	0.000240189	0.00168277	Q6DI17,Glycoprotein M6Ab	XP_005160038.1,neuronal membrane glycoprotein M6-a isoform X1	PF01275,Myelin proteolipid protein (PLP or lipophilin)	IPR001614,Myelin proteolipid protein PLP;IPR018237,Myelin proteolipid protein PLP, conserved site	KOG4800,Neuronal membrane glycoprotein/Myelin proteolipid protein;ENOG4110EPW,-	GO:0031175,biological_process,neuron projection development;GO:0051489,biological_process,regulation of filopodium assembly;GO:0016021,cellular_component,integral component of membrane;GO:0016020,cellular_component,membrane	-
wdr17	0.894922	0.948965	0.0717553	0.0307191	4.18301	1.52277	102.41	0.000174979	0.00142351	E9QIR4,WD repeat domain 17	XP_009290950.1,WD repeat-containing protein 17 isoform X3	PF12894,Anaphase-promoting complex subunit 4 WD40 domain;PF00400,WD domain, G-beta repeat	IPR011047,Quinoprotein alcohol dehydrogenase-like superfamily;IPR019775,WD40 repeat, conserved site;IPR017986,WD40-repeat-containing domain;IPR024977,Anaphase-promoting complex subunit 4, WD40 domain;IPR036322,WD40-repeat-containing domain superfamily;IPR015943,WD40/YVTN repeat-like-containing domain superfamily;IPR020472,G-protein beta WD-40 repeat;IPR001680,WD40 repeat	ENOG410Z2VH,-;ENOG410IQU0,-	GO:0005737,cellular_component,cytoplasm	-
asb5b	1.3253	1.34542	0.0999665	0.0481462	4.16931	0.442759	93.5578	0.000207648	0.00154855	F1Q993,Ankyrin repeat and SOCS box-containing 5b	-	PF12796,Ankyrin repeats (3 copies);PF07525,SOCS box	IPR001496,SOCS box domain;IPR002110,Ankyrin repeat;IPR036036,SOCS box-like domain superfamily;IPR037328,Ankyrin repeat and SOCS box protein 5, SOCS box domain;IPR036770,Ankyrin repeat-containing domain superfamily;IPR020683,Ankyrin repeat-containing domain	KOG0504,FOG: Ankyrin repeat;COG0666,FOG: Ankyrin repeat	GO:0003674,molecular_function,molecular_function;GO:0016020,cellular_component,membrane;GO:0016567,biological_process,protein ubiquitination;GO:0035556,biological_process,intracellular signal transduction;GO:0005622,cellular_component,intracellular;GO:0016021,cellular_component,integral component of membrane	-
153720	3.55933	2.83606	0.733629	0.751772	2.11446	1.56594	62.9421	0.000527842	0.0026656	Q0D280,Teneurin-3	NP_001070125.1,uncharacterized protein LOC767719	PF06484,Teneurin Intracellular Region	IPR009471,Teneurin intracellular, N-terminal	ENOG410XQQD,-;KOG4659,Uncharacterized conserved protein (Rhs family)	GO:0007165,biological_process,signal transduction;GO:0016021,cellular_component,integral component of membrane	-
ch211-113e8.3	0.653205	0.680121	0.416906	0.160227	1.23805	2.39032	8.08947	0.0366537	0.0610535	F1RD31,Si:ch211-113e8.3	XP_683848.1,dual specificity testis-specific protein kinase 2	PF07714,Protein tyrosine kinase	IPR001245,Serine-threonine/tyrosine-protein kinase, catalytic domain;IPR015782,Dual specificity testis-specific protein kinase 1;IPR011009,Protein kinase-like domain superfamily;IPR017441,Protein kinase, ATP binding site;IPR008266,Tyrosine-protein kinase, active site;IPR000719,Protein kinase domain	COG0515,Serine/threonine protein kinase;ENOG410IF1S,-	GO:0035556,biological_process,intracellular signal transduction;GO:0005737,cellular_component,cytoplasm;GO:0004871,molecular_function,signal transducer activity;GO:0004672,molecular_function,protein kinase activity;GO:0046872,molecular_function,metal ion binding;GO:0006468,biological_process,protein phosphorylation;GO:0005524,molecular_function,ATP binding;GO:0004674,molecular_function,protein se…	-
fc34e06	2.96	3.7077	0.773982	0.393867	2.53782	4.21261	58.7623	0.000640968	0.00302302	E7F3Q4,Wu:fc34e06	-	-	-	-	GO:0016021,cellular_component,integral component of membrane;GO:0016020,cellular_component,membrane	-
cpz	1.90452	2.06505	0.473295	0.133434	2.74282	2.78378	24.7375	0.00436463	0.0113432	F6P711,Carboxypeptidase Z	-	PF00246,Zinc carboxypeptidase;PF01392,z domain;PF13620,Carboxypeptidase regulatory-like domain	IPR000834,Peptidase M14, carboxypeptidase A;IPR008969,Carboxypeptidase-like, regulatory domain superfamily;IPR034239,Metallocarboxypeptidase Z, carboxypeptidase domain;IPR020067,Frizzled domain;IPR036790,Frizzled cysteine-rich domain superfamily	ENOG410XX0H,-;KOG2649,Zinc carboxypeptidase	GO:0006508,biological_process,proteolysis;GO:0004181,molecular_function,metallocarboxypeptidase activity;GO:0008270,molecular_function,zinc ion binding	-
ch211-89o9.4	0.542116	0.601938	0.0817827	0.0393884	3.23734	-0.381016	50.4138	0.000881572	0.00370789	F6NS95,Si:ch211-89o9.4	NP_001139065.2,uncharacterized protein LOC566247	-	IPR012677,Nucleotide-binding alpha-beta plait domain superfamily;IPR033096,Zinc finger protein 638;IPR035979,RNA-binding domain superfamily	-	GO:0003676,molecular_function,nucleic acid binding;GO:0008380,biological_process,RNA splicing	-
dok1a	2.934	2.65221	0.0769027	0.209883	4.26497	1.43503	72.9995	0.000387753	0.00222691	F6P620,Docking protein 1a	XP_687576.4,docking protein 2	PF02174,PTB domain (IRS-1 type)	IPR002404,IRS-type PTB domain;IPR001849,Pleckstrin homology domain;IPR011993,PH-like domain superfamily	ENOG410XS2S,-;KOG4047,Docking protein 1 (p62dok)	-	K14752,ko05162,Measles
dtx4	10.8818	11.1616	3.15084	3.46452	1.74517	4.79528	159.412	5.77928e-05	0.000784785	E7F6B0,Deltex 4, E3 ubiquitin ligase	XP_002660570.1,E3 ubiquitin-protein ligase DTX4	PF02825,WWE domain;PF00097,Zinc finger, C3HC4 type (RING finger)	IPR037197,WWE domain superfamily;IPR004170,WWE domain;IPR001841,Zinc finger, RING-type;IPR013083,Zinc finger, RING/FYVE/PHD-type;IPR018957,Zinc finger, C3HC4 RING-type;IPR018123,WWE domain, subgroup	ENOG410IEMS,-;ENOG4111EY2,-	GO:0005575,cellular_component,cellular_component;GO:0008270,molecular_function,zinc ion binding;GO:0046872,molecular_function,metal ion binding;GO:0008150,biological_process,biological_process	-
LOC565594	3.23891	3.56939	0.236176	0.122497	4.26814	3.99542	186.256	4.18633e-05	0.000673785	E7F3Q4,Wu:fc34e06	-	-	-	-	GO:0016021,cellular_component,integral component of membrane;GO:0016020,cellular_component,membrane	-
mogs	6.85441	7.19838	3.69047	2.6054	1.17694	3.93741	39.2512	0.00159346	0.00550933	B8A4C4,Mannosyl-oligosaccharide glucosidase	XP_005160133.1,mannosyl-oligosaccharide glucosidase isoform X1	PF16923,lycosyl hydrolase family 63 N-terminal domain;PF03200,lycosyl hydrolase family 63 C-terminal domain	IPR008928,Six-hairpin glycosidase superfamily;IPR031335,Glycosyl hydrolase family 63, C-terminal;IPR038518,Glycosyl hydrolase family 63, N-terminal domain superfamily;IPR031631,Glycosyl hydrolase family 63, N-terminal;IPR004888,Glycoside hydrolase family 63	ENOG410XTHA,-;KOG2161,Glucosidase I	GO:0009311,biological_process,oligosaccharide metabolic process;GO:0003824,molecular_function,catalytic activity;GO:0004573,molecular_function,mannosyl-oligosaccharide glucosidase activity;GO:0016021,cellular_component,integral component of membrane;GO:0016020,cellular_component,membrane	-
fbxo41	1.32087	1.40286	0.425963	0.716299	1.25261	1.64859	13.2647	0.0152433	0.0298307	F6NUQ2,F-box protein 41	XP_696198.4,F-box only protein 41	PF12937,-box-like	IPR036047,F-box-like domain superfamily;IPR001810,F-box domain	ENOG410IPN2,-;ENOG410YK32,-	-	-
adra1d	0.400985	0.537395	0.249992	0.0847272	1.51595	0.702928	7.89615	0.0381436	0.0630469	F1R2I5,Adrenoceptor alpha 1D	XP_697043.2,alpha-1D adrenergic receptor	PF00001,7 transmembrane receptor (rhodopsin family)	IPR017452,GPCR, rhodopsin-like, 7TM;IPR002233,Adrenoceptor family;IPR000363,Alpha 1D adrenoceptor;IPR000276,G protein-coupled receptor, rhodopsin-like	ENOG410XRW9,-;KOG3656,FOG: 7 transmembrane receptor	GO:0004871,molecular_function,signal transducer activity;GO:0007267,biological_process,cell-cell signaling;GO:0004937,molecular_function,alpha1-adrenergic receptor activity;GO:0071880,biological_process,adenylate cyclase-activating adrenergic receptor signaling pathway;GO:0016020,cellular_component,membrane;GO:0045907,biological_process,positive regulation of vasoconstriction;GO:0045987,biologica…	K04137,ko04022,cGMP-PKG signaling pathway;K04137,ko04970,Salivary secretion;K04137,ko04270,Vascular smooth muscle contraction;K04137,ko04080,Neuroactive ligand-receptor interaction;K04137,ko04020,Calcium signaling pathway;K04137,ko04261,Adrenergic signaling in cardiomyocytes
ctnna2	10.0301	11.151	0.346372	0.17592	5.36126	4.31449	297.573	1.34631e-05	0.000404978	A0A087XIT4,Catenin	-	PF01044,Vinculin family	IPR000633,Vinculin, conserved site;IPR001033,Alpha-catenin;IPR036723,Alpha-catenin/vinculin-like superfamily;IPR030046,Alpha N-catenin;IPR006077,Vinculin/alpha-catenin	-	GO:0007155,biological_process,cell adhesion;GO:0005913,cellular_component,cell-cell adherens junction;GO:0005198,molecular_function,structural molecule activity;GO:0048854,biological_process,brain morphogenesis;GO:0045296,molecular_function,cadherin binding;GO:0051015,molecular_function,actin filament binding;GO:0015629,cellular_component,actin cytoskeleton	-
suclg1	186.987	194.411	99.4023	79.0769	1.11177	7.55871	72.6997	0.000377659	0.00219635	B8JI00,Succinate--CoA ligase [ADP/GDP-forming] subunit alpha, mitochondrial	-	PF00549,CoA-ligase;PF02629,CoA binding domain	IPR005810,Succinyl-CoA ligase, alpha subunit;IPR016102,Succinyl-CoA synthetase-like;IPR033847,ATP-citrate lyase/succinyl-CoA ligase, conserved site;IPR036291,NAD(P)-binding domain superfamily;IPR003781,CoA-binding;IPR017440,ATP-citrate lyase/succinyl-CoA ligase, active site;IPR005811,ATP-citrate lyase/succinyl-CoA ligase	KOG1255,Succinyl-CoA synthetase, alpha subunit;COG0074,Succinyl-CoA synthetase, alpha subunit	GO:0048037,molecular_function,cofactor binding;GO:0006099,biological_process,tricarboxylic acid cycle;GO:0003824,molecular_function,catalytic activity;GO:0004776,molecular_function,succinate-CoA ligase (GDP-forming) activity;GO:0004775,molecular_function,succinate-CoA ligase (ADP-forming) activity;GO:0005759,cellular_component,mitochondrial matrix;GO:0016874,molecular_function,ligase activity;GO:…	-
dkey-22i16.9	1.1112	1.09113	0.70845	0.365234	1.05979	0.948603	7.78427	0.0389894	0.064201	F8W2F5,Si:dkey-22i16.9	XP_003197745.2,dkey-22i16.9;XP_017211903.1,-	PF07686,Immunoglobulin V-set domain	IPR003599,Immunoglobulin subtype;IPR013783,Immunoglobulin-like fold;IPR036179,Immunoglobulin-like domain superfamily;IPR013106,Immunoglobulin V-set domain;IPR007110,Immunoglobulin-like domain	-	GO:0016021,cellular_component,integral component of membrane;GO:0016020,cellular_component,membrane	-
66472	4.97984	4.65519	14.9499	15.7994	-1.66411	4.79339	155.016	6.18372e-05	0.000812922	B8JHZ5,Zgc:66472	NP_956106.2,uncharacterized protein LOC327494;XP_005160119.1,-	-	IPR013087,Zinc finger C2H2-type;IPR000953,Chromo/chromo shadow domain;IPR016197,Chromo-like domain superfamily;IPR036236,Zinc finger C2H2 superfamily	-	GO:0003676,molecular_function,nucleic acid binding	-
cryba1l2	4.79987	4.10571	0.107274	0.167913	5.00485	2.00331	228.939	2.48004e-05	0.000521482	B5M4A7,BetaA1c-crystallin	NP_001005965.2,crystallin, beta A1, like 2	PF00030,Beta/Gamma crystallin	IPR011024,Gamma-crystallin-like;IPR001064,Beta/gamma crystallin	-	GO:0005575,cellular_component,cellular_component;GO:0003674,molecular_function,molecular_function;GO:0008150,biological_process,biological_process	-
crybb1l2	77.6371	74.4881	0.412137	0.28872	7.77044	5.55552	1641.56	1.87318e-07	0.000113666	A7E2K5,Crystallin, beta B1,-like 2	NP_001093907.1,crystallin, beta B1, like 2	PF00030,Beta/Gamma crystallin	IPR011024,Gamma-crystallin-like;IPR001064,Beta/gamma crystallin	ENOG410Y9S3,-;ENOG410J9VK,-	GO:0005575,cellular_component,cellular_component;GO:0003674,molecular_function,molecular_function;GO:0008150,biological_process,biological_process	-
slc43a1b	4.1292	4.77348	0.523256	0.372018	3.32971	3.18723	222.14	2.66835e-05	0.000532653	B8A5B4,Solute carrier family 43	-	-	IPR036259,MFS transporter superfamily;IPR020846,Major facilitator superfamily domain;IPR011701,Major facilitator superfamily	ENOG410IHH0,-;ENOG410Y95V,-	GO:0015175,molecular_function,neutral amino acid transmembrane transporter activity;GO:0055085,biological_process,transmembrane transport;GO:0015804,biological_process,neutral amino acid transport;GO:1902475,biological_process,L-alpha-amino acid transmembrane transport;GO:0015179,molecular_function,L-amino acid transmembrane transporter activity;GO:0016020,cellular_component,membrane;GO:0005887,c…	-
dkey-28b4.8	8.00442	8.33913	2.62698	2.87381	1.57983	4.88935	134.646	8.68764e-05	0.000972992	F1Q7N8,Calcium-transporting ATPase	XP_684227.1,sarcoplasmic/endoplasmic reticulum calcium ATPase 2;XP_009291732.1,-	PF13246,Cation transport ATPase (P-type);PF00690,Cation transporter/ATPase, N-terminus;PF00122,1-E2 ATPase;PF00702,haloacid dehalogenase-like hydrolase;PF00689,Cation transporting ATPase, C-terminus	IPR004014,Cation-transporting P-type ATPase, N-terminal;IPR023214,HAD superfamily;IPR036412,HAD-like superfamily;IPR023299,P-type ATPase, cytoplasmic domain N;IPR018303,P-type ATPase, phosphorylation site;IPR023298,P-type ATPase, transmembrane domain superfamily;IPR005782,P-type ATPase, subfamily IIA, SERCA-type;IPR006068,Cation-transporting P-type ATPase, C-terminal;IPR008250,P-type ATPase, A do…	KOG0202,Ca2+ transporting ATPase;COG0474,Cation transport ATPase	GO:0016787,molecular_function,hydrolase activity;GO:0099132,biological_process,ATP hydrolysis coupled cation transmembrane transport;GO:0005388,molecular_function,calcium-transporting ATPase activity;GO:0005524,molecular_function,ATP binding;GO:0006811,biological_process,ion transport;GO:0016020,cellular_component,membrane;GO:0000166,molecular_function,nucleotide binding;GO:0006816,biological_pro…	K05853,ko05010,Alzheimer's disease;K05853,ko04022,cGMP-PKG signaling pathway;K05853,ko04020,Calcium signaling pathway;K05853,ko04972,Pancreatic secretion
dkey-28b4.7	27.492	26.8366	6.8067	4.94486	2.22612	3.32798	128.823	9.7372e-05	0.00103077	F1R563,Si:dkey-28b4.7	NP_001243129.1,DNA polymerase delta subunit 4	PF04081,NA polymerase delta, subunit 4	IPR007218,DNA polymerase delta, subunit 4	ENOG410J65P,-;ENOG410XUCX,-	GO:0003887,molecular_function,DNA-directed DNA polymerase activity;GO:0043625,cellular_component,delta DNA polymerase complex;GO:0006260,biological_process,DNA replication;GO:0000731,biological_process,DNA synthesis involved in DNA repair;GO:0006261,biological_process,DNA-dependent DNA replication;GO:0005634,cellular_component,nucleus	K03505,ko03030,DNA replication;K03505,ko03440,Homologous recombination;K03505,ko00230,Purine metabolism;K03505,ko03430,Mismatch repair;K03505,ko05166,HTLV-I infection;K03505,ko00240,Pyrimidine metabolism;K03505,ko03410,Base excision repair;K03505,ko03420,Nucleotide excision repair
ssrp1b	3.15608	3.40903	0.546076	0.510534	2.64644	3.04403	237.822	2.18558e-05	0.00049141	F6NLJ7,FACT complex subunit SSRP1	XP_001923156.3,FACT complex subunit SSRP1 isoform X2;XP_009291742.1,-	PF08512,Histone chaperone Rttp106-like;PF00505,HMG (high mobility group) box;PF03531,Structure-specific recognition protein (SSRP1);PF17292,POB3-like N-terminal PH domain	IPR035417,FACT complex subunit POB3-like, N-terminal PH domain;IPR009071,High mobility group box domain;IPR011993,PH-like domain superfamily;IPR000969,Structure-specific recognition protein;IPR038167,SSRP1 domain superfamily;IPR013719,Domain of unknown function DUF1747;IPR024954,SSRP1 domain;IPR036910,High mobility group box domain superfamily	COG5165,Nucleosome-binding factor SPN, POB3 subunit;KOG0526,Nucleosome-binding factor SPN, POB3 subunit	GO:0003677,molecular_function,DNA binding;GO:0005694,cellular_component,chromosome;GO:0006260,biological_process,DNA replication;GO:0006974,biological_process,cellular response to DNA damage stimulus;GO:0006355,biological_process,regulation of transcription, DNA-templated;GO:0006351,biological_process,transcription, DNA-templated;GO:0006281,biological_process,DNA repair;GO:0005634,cellular_compon…	-
dkey-9i23.8	0.180611	0.214866	0.596022	0.541309	-1.50556	0.0859874	21.9022	0.0055222	0.0135603	F6NTE6,Si:dkey-9i23.8	XP_009291762.1,C3a anaphylatoxin chemotactic receptor	PF00001,7 transmembrane receptor (rhodopsin family)	IPR017452,GPCR, rhodopsin-like, 7TM;IPR000276,G protein-coupled receptor, rhodopsin-like	ENOG410XRW9,-;KOG3656,FOG: 7 transmembrane receptor	GO:0004930,molecular_function,G-protein coupled receptor activity;GO:0007186,biological_process,G-protein coupled receptor signaling pathway;GO:0016021,cellular_component,integral component of membrane;GO:0016020,cellular_component,membrane	-
fc21g02	4.31173	4.91146	3.07768	1.49805	1.03755	3.8597	9.75162	0.0266744	0.0469782	F1QJU0,Wu:fc21g02	XP_005160326.1,-;XP_005160325.1,fc21g02 isoform X2	-	-	ENOG4110SHU,-;ENOG410KG9I,-	-	-
tmem176	3.2729	2.99172	0.292899	0.382896	3.20977	0.978537	90.9421	0.000222115	0.00161052	B8A642,Transmembrane protein 176	NP_001139082.1,membrane-spanning 4-domains subfamily A member 15	PF04103,CD20-like family	IPR030425,Membrane-spanning 4-domains subfamily A member 4A/4E;IPR030417,Membrane-spanning 4-domains subfamily A;IPR007237,CD20-like family	ENOG4110QYX,-;ENOG410KHT3,-	GO:0016021,cellular_component,integral component of membrane;GO:0016020,cellular_component,membrane	-
muc13a	4.15075	4.47949	0.20523	0.0975599	4.85524	4.27416	205.507	3.30184e-05	0.000591884	F1R8Y4,Mucin 13a, cell surface-associated	-	-	IPR000082,SEA domain;IPR036364,SEA domain superfamily	ENOG410ZQ30,-;ENOG410KFB9,-	-	-
LOC799879	0.00732686	0.0348659	1.43415	0.774564	-5.60672	0.639098	68.3904	0.000451302	0.00244162	A2AW97,Si:ch211-239f4.6	-	PF15140,omain of unknown function (DUF4573)	IPR000082,SEA domain;IPR036364,SEA domain superfamily;IPR027856,Protein of unknown function DUF4573	ENOG410XP6M,-	GO:0016021,cellular_component,integral component of membrane;GO:0016020,cellular_component,membrane	-
LOC799643	0.13429	0.150035	0.660611	0.305439	-1.73151	0.144315	13.8104	0.0141214	0.0280402	A2AW96,Mucin, multiple PTS and SEA group, member 1	-	PF15140,omain of unknown function (DUF4573)	IPR000082,SEA domain;IPR036364,SEA domain superfamily;IPR027856,Protein of unknown function DUF4573	ENOG410J825,-;ENOG410Y4PS,-	GO:0016021,cellular_component,integral component of membrane;GO:0016020,cellular_component,membrane	-
ddx39aa	57.2442	59.3148	133.501	113.54	-1.06894	7.18761	86.3118	0.000251411	0.00173316	A2AWA1,DEAD	NP_001315271.1,DEAD (Asp-Glu-Ala-Asp) box polypeptide 39Aa	PF00271,Helicase conserved C-terminal domain;PF00270,AD/DEAH box helicase	IPR011545,DEAD/DEAH box helicase domain;IPR014014,RNA helicase, DEAD-box type, Q motif;IPR001650,Helicase, C-terminal;IPR014001,Helicase superfamily 1/2, ATP-binding domain;IPR027417,P-loop containing nucleoside triphosphate hydrolase	KOG0329,ATP-dependent RNA helicase;COG0513,Superfamily II DNA and RNA helicases	GO:0004004,molecular_function,ATP-dependent RNA helicase activity;GO:0005730,cellular_component,nucleolus;GO:0005737,cellular_component,cytoplasm;GO:0010501,biological_process,RNA secondary structure unwinding;GO:0006974,biological_process,cellular response to DNA damage stimulus;GO:0005681,cellular_component,spliceosomal complex;GO:0003676,molecular_function,nucleic acid binding;GO:0010468,biolo…	-
ch211-239f4.1	3.53105	3.37114	0.558193	0.314148	3.00494	2.84549	106.446	0.000159661	0.0013484	W5LH72,Si:ch211-239f4.1	XP_007253190.1,-	PF00566,Rab-GTPase-TBC domain	IPR035969,Rab-GTPase-TBC domain superfamily;IPR000195,Rab-GTPase-TBC domain;IPR031214,Ecotropic viral integration site 5 protein	-	GO:0043547,biological_process,positive regulation of GTPase activity;GO:0043087,biological_process,regulation of GTPase activity;GO:0005096,molecular_function,GTPase activator activity	-
emp1	0.58973	0.570171	0.169458	0.122422	1.99888	-0.251159	31.0037	0.00262457	0.00785229	F1Q757,Epithelial membrane protein 1	XP_005160090.1,-;XP_009291862.1,-;XP_009291856.1,-;XP_005160089.1,-;XP_005160088.1,epithelial membrane protein 1 isoform X1	PF00822,PMP-22/EMP/MP20/Claudin family	IPR004031,PMP-22/EMP/MP20/Claudin superfamily;IPR004032,PMP-22/EMP/MP20	ENOG4111SX3,-;ENOG410IWVJ,-	GO:0016021,cellular_component,integral component of membrane;GO:0016020,cellular_component,membrane	-
ch211-243a20.3	5.32992	5.07263	0	0	10.928	1.39496	328.641	5.76963e-05	0.000784195	A2BID0,Si:ch211-243a20.3	NP_001139181.1,uncharacterized protein LOC100151507 precursor	PF06246,Isy1-like splicing family	IPR009360,Pre-mRNA-splicing factor Isy1	ENOG410YN8G,-;ENOG410JDNJ,-	GO:0000350,biological_process,generation of catalytic spliceosome for second transesterification step	-
grin2bb	1.43284	1.33512	0.212195	0.122638	3.06799	3.08208	119.566	0.000121127	0.00116299	A2BH14,Glutamate receptor, ionotropic, N-methyl D-aspartate 2B, genome duplicate b	NP_001121809.1,glutamate;XP_017210497.1,-;XP_017210500.1,-	PF10565,N-methyl D-aspartate receptor 2B3 C-terminus;PF00060,Ligand-gated ion channel;PF01094,Receptor family ligand binding region;PF10613,Ligated ion channel L-glutamate- and glycine-binding site	IPR001508,Ionotropic glutamate receptor, metazoa;IPR019594,Ionotropic glutamate receptor, L-glutamate and glycine-binding domain;IPR018884,Glutamate [NMDA] receptor, epsilon subunit, C-terminal;IPR028082,Periplasmic binding protein-like I;IPR001320,Ionotropic glutamate receptor;IPR001828,Receptor, ligand binding region	KOG1053,Glutamate-gated NMDA-type ion channel receptor subunit GRIN2A and related subunits;ENOG410XNUR,-	GO:0005216,molecular_function,ion channel activity;GO:0030054,cellular_component,cell junction;GO:0045211,cellular_component,postsynaptic membrane;GO:0005234,molecular_function,extracellularly glutamate-gated ion channel activity;GO:0004872,-,-;GO:0004970,molecular_function,ionotropic glutamate receptor activity;GO:0006811,biological_process,ion transport;GO:0005886,cellular_component,plasma memb…	K05210,ko04713,Circadian entrainment;K05210,ko04015,Rap1 signaling pathway;K05210,ko05034,Alcoholism;K05210,ko04014,Ras signaling pathway;K05210,ko05322,Systemic lupus erythematosus;K05210,ko04728,Dopaminergic synapse;K05210,ko04724,Glutamatergic synapse;K05210,ko04024,cAMP signaling pathway;K05210,ko05010,Alzheimer's disease;K05210,ko04080,Neuroactive ligand-receptor interaction;K05210,ko05014,A…
2023-09-03	19.7034	18.5109	2.30464	1.06246	3.53093	4.73979	97.5821	0.000196152	0.00149967	W5LHI5,Septin 3	-	PF00735,Septin	IPR030379,Septin-type guanine nucleotide-binding (G) domain;IPR027417,P-loop containing nucleoside triphosphate hydrolase;IPR008114,Septin 3;IPR016491,Septin	-	GO:0005525,molecular_function,GTP binding;GO:0007049,biological_process,cell cycle;GO:0000166,molecular_function,nucleotide binding	-
serhl	1.65569	3.16374	0.203304	0.13988	3.81615	1.07692	61.8043	0.000570572	0.00280815	W5LHG2,Serine hydrolase-like	XP_007253197.1,-	PF12697,Alpha/beta hydrolase family;PF00561,alpha/beta hydrolase fold;PF12146,Serine aminopeptidase, S33	IPR000073,Alpha/beta hydrolase fold-1;IPR029058,Alpha/Beta hydrolase fold	-	-	-
pnpla6	32.3865	27.2632	7.33298	5.01182	2.29267	7.06847	124.786	0.000109401	0.00110264	F1R844,Patatin-like phospholipase domain-containing 6	XP_001921208.2,neuropathy target esterase isoform X3	PF00027,Cyclic nucleotide-binding domain;PF01734,Patatin-like phospholipase	IPR014710,RmlC-like jelly roll fold;IPR001423,Lysophospholipase patatin, conserved site;IPR000595,Cyclic nucleotide-binding domain;IPR016035,Acyl transferase/acyl hydrolase/lysophospholipase;IPR018490,Cyclic nucleotide-binding-like;IPR002641,Patatin-like phospholipase domain	COG1752,Predicted esterase of the alpha-beta hydrolase superfamily;KOG2968,Predicted esterase of the alpha-beta hydrolase superfamily (Neuropathy target esterase), contains cAMP-binding domains;COG0664,cAMP-binding proteins - catabolite gene activator and regulatory subunit of cAMP-dependent protein kinases	GO:0048666,biological_process,neuron development;GO:0006629,biological_process,lipid metabolic process;GO:0016787,molecular_function,hydrolase activity;GO:0009948,biological_process,anterior/posterior axis specification;GO:0004622,molecular_function,lysophospholipase activity;GO:0046470,biological_process,phosphatidylcholine metabolic process;GO:0030514,biological_process,negative regulation of B…	K14676,ko00564,Glycerophospholipid metabolism
mcf2la	3.14305	3.32785	0.411181	0.214091	3.39391	3.46938	117.029	0.000127471	0.00119299	F1Q841,Mcf.2 cell line-derived-transforming sequence-like a	-	PF13716,ivergent CRAL/TRIO domain;PF00621,RhoGEF domain;PF00018,SH3 domain;PF00169,PH domain	IPR001331,Guanine-nucleotide dissociation stimulator, CDC24, conserved site;IPR001251,CRAL-TRIO lipid binding domain;IPR035532,DBS, SH3 domain;IPR001849,Pleckstrin homology domain;IPR011993,PH-like domain superfamily;IPR035534,DBS, PH domain;IPR036028,SH3-like domain superfamily;IPR000219,Dbl homology (DH) domain;IPR035899,Dbl homology (DH) domain superfamily;IPR001452,SH3 domain;IPR036865,CRAL-T…	ENOG410XNYV,-;ENOG410IPNH,-	GO:0035556,biological_process,intracellular signal transduction;GO:0005085,molecular_function,guanyl-nucleotide exchange factor activity;GO:0065009,biological_process,regulation of molecular function;GO:0035023,biological_process,regulation of Rho protein signal transduction;GO:0005622,cellular_component,intracellular;GO:0005089,molecular_function,Rho guanyl-nucleotide exchange factor activity	-
busm1-105l16.2	0.467869	0.644489	2.85578	4.34763	-2.68894	1.78798	55.649	0.000726343	0.00326458	Q7ZZ64,SI:dZ75P05.3.2	NP_001007211.1,uncharacterized protein LOC368709 isoform 1	-	-	-	-	-
LOC101884727	1.01144	1.19294	5.70086	3.64173	-2.06195	4.22745	75.2878	0.000360811	0.00214245	A0A146P457,Uncharacterized protein	-	PF05380,Pao retrotransposon peptidase;PF00665,Integrase core domain	IPR036397,Ribonuclease H superfamily;IPR001584,Integrase, catalytic core;IPR008042,Retrotransposon, Pao;IPR012337,Ribonuclease H-like superfamily	-	GO:0003676,molecular_function,nucleic acid binding;GO:0015074,biological_process,DNA integration	-
ch73-160h15.3	1.51543	0.882589	5.52772	5.0534	-2.12674	1.54732	38.8578	0.00163627	0.00561261	E9QBK2,Dleu7	NP_001265740.1,leukemia-associated protein 7	PF15760,Leukemia-associated protein 7	IPR031510,Leukemia-associated protein 7	ENOG410Y73I,-;ENOG410IF39,-	-	-
pknox1.2	5.18384	5.37677	1.49408	1.10217	2.04157	4.20279	140.273	8.09943e-05	0.000935609	E7FBG0,Pbx/knotted 1 homeobox 1.2	XP_009292275.1,-;XP_005171069.1,-;XP_707868.2,homeobox protein PKNOX1;XP_017211979.1,-	PF16493,N-terminal of Homeobox Meis and PKNOX1;PF05920,Homeobox KN domain	IPR008422,Homeobox KN domain;IPR001356,Homeobox domain;IPR009057,Homeobox-like domain superfamily;IPR032453,Homeobox protein PKNOX/Meis, N-terminal	KOG0773,Transcription factor MEIS1 and related HOX domain proteins;ENOG410XPMQ,-	GO:0006355,biological_process,regulation of transcription, DNA-templated;GO:0003677,molecular_function,DNA binding;GO:0005634,cellular_component,nucleus;GO:0060037,biological_process,pharyngeal system development;GO:0048384,biological_process,retinoic acid receptor signaling pathway	-
mhc1zca	1.41246	1.10605	0.63722	0.233828	1.56023	0.979889	9.51582	0.0278357	0.0486167	A4FUM4,MHC class I antigen ZCA transcript variant 1	NP_001077014.1,uncharacterized protein LOC556341 precursor	PF07654,Immunoglobulin C1-set domain;PF00129,Class I Histocompatibility antigen, domains alpha 1 and 2	IPR003006,Immunoglobulin/major histocompatibility complex, conserved site;IPR001039,MHC class I alpha chain, alpha1 alpha2 domains;IPR037055,MHC class I-like antigen recognition-like superfamily;IPR036179,Immunoglobulin-like domain superfamily;IPR013783,Immunoglobulin-like fold;IPR011161,MHC class I-like antigen recognition-like;IPR003597,Immunoglobulin C1-set;IPR007110,Immunoglobulin-like domain…	ENOG410JD1V,-;ENOG410YKQA,-	GO:0005886,cellular_component,plasma membrane;GO:0016021,cellular_component,integral component of membrane;GO:0016020,cellular_component,membrane	-
gja8b	12.8974	13.8705	0.0194568	0	10.3054	3.99281	523.345	3.39801e-06	0.000237948	Q503J6,Gap junction protein	NP_571884.2,gap junction alpha-8 protein	PF00029,Connexin;PF03509,ap junction alpha-8 protein (Cx50)	IPR017990,Connexin, conserved site;IPR013092,Connexin, N-terminal;IPR019570,Gap junction protein, cysteine-rich domain;IPR038359,Connexin, N-terminal domain superfamily;IPR000500,Connexin;IPR034634,Connexin, C-terminal;IPR002266,Gap junction alpha-8 protein (Cx50)	ENOG410IF3Z,-;ENOG410ZC96,-	GO:0030054,cellular_component,cell junction;GO:0005921,cellular_component,gap junction;GO:0005922,cellular_component,connexin complex;GO:0055085,biological_process,transmembrane transport;GO:0055077,molecular_function,gap junction hemi-channel activity;GO:0007154,biological_process,cell communication;GO:0005886,cellular_component,plasma membrane;GO:0016020,cellular_component,membrane;GO:0005887,c…	-
lrrc58a	0.293004	0.263368	2.24694	1.34829	-2.66119	0.385835	45.2814	0.0011284	0.00437343	B8JKF3,Leucine-rich repeat-containing 58a	NP_001139094.1,leucine rich repeat containing 58	PF13855,Leucine rich repeat	IPR001611,Leucine-rich repeat;IPR003591,Leucine-rich repeat, typical subtype;IPR032675,Leucine-rich repeat domain superfamily	KOG0619,FOG: Leucine rich repeat;COG4886,Leucine-rich repeat (LRR) protein	-	-
sh3pxd2aa	2.98589	3.14156	1.32604	0.90445	1.47729	4.64788	60.7581	0.000593498	0.00287099	X1WBJ5,SH3 and PX domains 2Aa	-	PF07653,Variant SH3 domain;PF00018,SH3 domain;PF00787,PX domain	IPR035450,SH3PXD2A, SH3 domain 1;IPR034917,SH3 and PX domain-containing protein 2A;IPR036871,PX domain superfamily;IPR035454,SH3PXD2A, SH3 domain 5;IPR035449,SH3PXD2A, SH3 domain 3;IPR001655,Neutrophil cytosol factor 1;IPR036028,SH3-like domain superfamily;IPR001683,Phox homologous domain;IPR001452,SH3 domain;IPR035453,SH3PXD2A, SH3 domain 4;IPR035452,SH3PXD2A, SH3 domain 2	ENOG410YBFF,-;KOG4773,NADPH oxidase	GO:0005737,cellular_component,cytoplasm;GO:0055114,biological_process,oxidation-reduction process;GO:0016175,molecular_function,superoxide-generating NADPH oxidase activity;GO:0035091,molecular_function,phosphatidylinositol binding	-
neurl1aa	0.778698	0.969141	0.338864	0.380811	1.28706	1.35822	21.6416	0.00566184	0.0138023	A0JML9,Neuralized E3 ubiquitin protein ligase 1Aa	NP_001071026.1,E3 ubiquitin-protein ligase NEURL1	PF13920,Zinc finger, C3HC4 type (RING finger);PF07177,Neuralized	IPR001841,Zinc finger, RING-type;IPR006573,Neuralized homology repeat (NHR) domain;IPR037962,Neuralized;IPR013083,Zinc finger, RING/FYVE/PHD-type	ENOG410Z5M9,-;KOG4172,Predicted E3 ubiquitin ligase;KOG4625,Notch signaling protein Neuralized, Nuez domain	-	-
sorcs3	0.723072	0.829624	0.372695	0.394021	1.02681	1.5763	18.171	0.00810796	0.0181857	A0A1S3PRV5,VPS10 domain-containing receptor SorCS3-like isoform X4	XP_014029964.1,VPS10 domain-containing receptor SorCS3-like isoform X4	-	IPR000601,PKD domain;IPR035986,PKD domain superfamily;IPR006581,VPS10;IPR031777,Sortilin, C-terminal;IPR031778,Sortilin, N-terminal;IPR015943,WD40/YVTN repeat-like-containing domain superfamily;IPR013783,Immunoglobulin-like fold	-	GO:0016021,cellular_component,integral component of membrane;GO:0016020,cellular_component,membrane	-
LOC100332340	0.311641	0.260646	0.0534246	0.0411688	2.59716	-0.37377	45.3218	0.00112417	0.00436627	A0A1S3PQZ3,VPS10 domain-containing receptor SorCS1-like isoform X1	XP_014030051.1,VPS10 domain-containing receptor SorCS1-like isoform X1	-	IPR000601,PKD domain;IPR035986,PKD domain superfamily;IPR006581,VPS10;IPR031777,Sortilin, C-terminal;IPR031778,Sortilin, N-terminal;IPR015943,WD40/YVTN repeat-like-containing domain superfamily;IPR013783,Immunoglobulin-like fold	-	GO:0016021,cellular_component,integral component of membrane;GO:0016020,cellular_component,membrane	-
cxcl18b	11.1553	6.58858	1.09576	1.0164	3.07834	1.52409	66.8297	0.000476146	0.00250774	A9ZPF8,Chemokine	NP_001108532.1,chemokine (C-X-C motif) ligand 18b precursor	-	IPR036048,Chemokine interleukin-8-like superfamily;IPR001089,CXC chemokine	-	GO:0042127,biological_process,regulation of cell proliferation;GO:0002690,biological_process,positive regulation of leukocyte chemotaxis;GO:0070098,biological_process,chemokine-mediated signaling pathway;GO:0045236,molecular_function,CXCR chemokine receptor binding;GO:0006955,biological_process,immune response;GO:0071621,biological_process,granulocyte chemotaxis;GO:0051916,molecular_function,gran…	-
pdcd11	26.8325	27.5226	107.406	106.476	-1.9651	8.59793	306.622	1.17408e-05	0.000385227	B8JIP9,Programmed cell death 11	XP_017211348.1,-	PF00575,S1 RNA binding domain;PF05843,Suppressor of forked protein (Suf)	IPR013026,Tetratricopeptide repeat-containing domain;IPR022967,RNA-binding domain, S1;IPR003029,S1 domain;IPR011990,Tetratricopeptide-like helical domain superfamily;IPR003107,HAT (Half-A-TPR) repeat;IPR008847,Suppressor of forked;IPR012340,Nucleic acid-binding, OB-fold	KOG1070,rRNA processing protein Rrp5;COG0539,Ribosomal protein S1	GO:0032040,cellular_component,small-subunit processome;GO:0005730,cellular_component,nucleolus;GO:0003676,molecular_function,nucleic acid binding;GO:0000466,biological_process,maturation of 5.8S rRNA from tricistronic rRNA transcript (SSU-rRNA, 5.8S rRNA, LSU-rRNA);GO:0006397,biological_process,mRNA processing;GO:0003723,molecular_function,RNA binding;GO:0006396,biological_process,RNA processing;…	-
163136	0.0691247	0.0179421	0.824763	0.780751	-4.1789	0.465217	50.3367	0.000913461	0.00379062	F1Q5I9,Zgc:163136	-	PF00632,HECT-domain (ubiquitin-transferase);PF00415,Regulator of chromosome condensation (RCC1) repeat	IPR000408,Regulator of chromosome condensation, RCC1;IPR000569,HECT domain;IPR009091,Regulator of chromosome condensation 1/beta-lactamase-inhibitor protein II;IPR035983,HECT, E3 ligase catalytic domain	KOG0941,E3 ubiquitin protein ligase;COG5021,Ubiquitin-protein ligase;COG5184,Alpha-tubulin suppressor and related RCC1 domain-containing proteins	GO:0005737,cellular_component,cytoplasm;GO:0061630,molecular_function,ubiquitin protein ligase activity;GO:0016567,biological_process,protein ubiquitination;GO:0016740,molecular_function,transferase activity;GO:0004842,molecular_function,ubiquitin-protein transferase activity	-
col17a1a	10.7064	9.4795	0.415847	0.76107	4.09835	4.88982	140.027	8.30732e-05	0.000948713	B8A4S4,Collagen, type XVII, alpha 1a	NP_001139037.1,collagen, type XVII, alpha 1a	PF01391,Collagen triple helix repeat (20 copies)	IPR008160,Collagen triple helix repeat	ENOG410IS76,-;ENOG41103C3,-	GO:0008544,biological_process,epidermis development;GO:0016021,cellular_component,integral component of membrane;GO:0016020,cellular_component,membrane	-
tsga10	0.613133	0.497951	1.88692	0.908785	-1.30293	1.28142	10.0402	0.0253444	0.0450691	B8A4S2,Testis-specific, 10	XP_009292367.1,-;NP_001070757.2,testis-specific gene 10 protein	-	IPR033323,Testis-specific gene 10 protein	ENOG410IFB3,-;ENOG410ZW66,-	GO:0007283,biological_process,spermatogenesis;GO:0005575,cellular_component,cellular_component	-
ch211-149l1.2	3.2412	3.10654	15.3621	15.1782	-2.25475	5.0259	347.232	8.65444e-06	0.000339949	F1R6T5,Si:ch211-149l1.2	XP_005160178.1,uncharacterized protein KIAA1211-like isoform X1;XP_017211990.1,-	PF15262,omain of unknown function (DUF4592)	IPR026713,Uncharacterised protein KIAA1211-like;IPR028030,Domain of unknown function DUF4592	ENOG410IIB6,-;ENOG410YAR8,-	-	-
hadh	16.1577	17.0314	6.96346	4.86694	1.50683	3.81875	59.9474	0.000609636	0.00292166	Q6DI22,Hydroxyacyl-CoA dehydrogenase	NP_001003515.1,hydroxyacyl-coenzyme A dehydrogenase, mitochondrial	PF02737,3-hydroxyacyl-CoA dehydrogenase, NAD binding domain;PF00725,3-hydroxyacyl-CoA dehydrogenase, C-terminal domain	IPR036291,NAD(P)-binding domain superfamily;IPR022694,3-hydroxyacyl-CoA dehydrogenase;IPR013328,6-phosphogluconate dehydrogenase, domain 2;IPR006108,3-hydroxyacyl-CoA dehydrogenase, C-terminal;IPR006180,3-hydroxyacyl-CoA dehydrogenase, conserved site;IPR006176,3-hydroxyacyl-CoA dehydrogenase, NAD binding;IPR008927,6-phosphogluconate dehydrogenase-like, C-terminal domain superfamily	KOG2304,3-hydroxyacyl-CoA dehydrogenase;COG1250,3-hydroxyacyl-CoA dehydrogenase	GO:0006631,biological_process,fatty acid metabolic process;GO:0055114,biological_process,oxidation-reduction process;GO:0016491,molecular_function,oxidoreductase activity;GO:0003857,molecular_function,3-hydroxyacyl-CoA dehydrogenase activity;GO:0070403,molecular_function,NAD+ binding	K00022,ko00071,Fatty acid degradation;K00022,ko00280,Valine, leucine and isoleucine degradation;K00022,ko00380,Tryptophan metabolism;K00022,ko00650,Butanoate metabolism;K00022,ko01212,Fatty acid metabolism;K00022,ko00310,Lysine degradation;K00022,ko00281,Geraniol degradation;K00022,ko00062,Fatty acid elongation;K00022,ko00930,Caprolactam degradation
npnt	7.11108	7.62165	0.683834	0.205844	4.07817	3.08279	63.5601	0.00053481	0.00268064	B8A5G4,Nephronectin	NP_001139052.1,nephronectin precursor	PF07645,Calcium-binding EGF domain;PF00629,MAM domain, meprin/A5/mu	IPR018097,EGF-like calcium-binding, conserved site;IPR000152,EGF-type aspartate/asparagine hydroxylation site;IPR009030,Growth factor receptor cysteine-rich domain superfamily;IPR001881,EGF-like calcium-binding domain;IPR013320,Concanavalin A-like lectin/glucanase domain superfamily;IPR000998,MAM domain;IPR000742,EGF-like domain;IPR013032,EGF-like, conserved site	ENOG411039V,-;ENOG410IR6Z,-	GO:0003171,biological_process,atrioventricular valve development;GO:0060347,biological_process,heart trabecula formation;GO:0016020,cellular_component,membrane;GO:0005509,molecular_function,calcium ion binding	-
ppm1k	4.09572	4.34389	1.92357	2.25818	1.02026	3.73589	34.2357	0.00212197	0.00675188	F1R0V7,Protein phosphatase, Mg2+/Mn2+-dependent, 1K	NP_001314673.1,protein phosphatase 1K, mitochondrial;XP_005160148.1,-	PF00481,Protein phosphatase 2C	IPR015655,Protein phosphatase 2C family;IPR000222,PPM-type phosphatase, divalent cation binding;IPR001932,PPM-type phosphatase domain;IPR036457,PPM-type phosphatase domain superfamily	COG0631,Serine/threonine protein phosphatase;KOG0698,Serine/threonine protein phosphatase	GO:0016787,molecular_function,hydrolase activity;GO:0048565,biological_process,digestive tract development;GO:0007507,biological_process,heart development;GO:0004721,molecular_function,phosphoprotein phosphatase activity;GO:0043066,biological_process,negative regulation of apoptotic process;GO:0001889,biological_process,liver development;GO:0043169,molecular_function,cation binding;GO:0003824,mol…	-
dkeyp-123h10.2	2.22525	1.95032	0.0853467	0.191823	3.90245	1.87608	80.512	0.00030841	0.00194853	B8A5Y8,Si:dkeyp-123h10.2	XP_005155457.1,G protein-regulated inducer of neurite outgrowth 3;XP_009292574.1,-;XP_017212003.1,-;XP_009292575.1,-	PF15235,protein-regulated inducer of neurite outgrowth C-terminus	IPR026646,G protein-regulated inducer of neurite outgrowth;IPR032745,G protein-regulated inducer of neurite outgrowth, C-terminal	ENOG410IVMU,-;ENOG4111KRR,-	-	-
otx1a	3.01068	2.5575	4.75769	6.64374	-1.02981	2.79896	15.7392	0.0109707	0.0228857	A0A2D0Q238,homeobox protein OTX1	XP_017312368.1,homeobox protein OTX1;XP_017312369.1,-	-	IPR017970,Homeobox, conserved site;IPR013851,Transcription factor Otx, C-terminal;IPR001356,Homeobox domain;IPR009057,Homeobox-like domain superfamily;IPR003025,Transcription factor Otx	-	GO:0003677,molecular_function,DNA binding;GO:0043565,molecular_function,sequence-specific DNA binding;GO:0003700,molecular_function,DNA binding transcription factor activity;GO:0005634,cellular_component,nucleus;GO:0006355,biological_process,regulation of transcription, DNA-templated;GO:0007275,biological_process,multicellular organism development	K09326,ko04550,Signaling pathways regulating pluripotency of stem cells
mdh1aa	38.7391	39.1023	9.5927	7.7564	2.18136	5.45043	273.283	1.55627e-05	0.000427058	Q801E6,Malate dehydrogenase	NP_956241.2,malate dehydrogenase 1Aa, cytoplasmic isoform mdh1	PF00056,lactate/malate dehydrogenase, NAD binding domain;PF02866,lactate/malate dehydrogenase, alpha/beta C-terminal domain	IPR022383,Lactate/malate dehydrogenase, C-terminal;IPR036291,NAD(P)-binding domain superfamily;IPR001252,Malate dehydrogenase, active site;IPR001236,Lactate/malate dehydrogenase, N-terminal;IPR011274,Malate dehydrogenase, NAD-dependent, cytosolic;IPR010945,Malate dehydrogenase, type 2;IPR015955,Lactate dehydrogenase/glycoside hydrolase, family 4, C-terminal;IPR001557,L-lactate/malate dehydrogenase	COG0039,Malate/lactate dehydrogenases;KOG1496,Malate dehydrogenase	GO:0030060,molecular_function,L-malate dehydrogenase activity;GO:0005829,cellular_component,cytosol;GO:0006108,biological_process,malate metabolic process;GO:0005975,biological_process,carbohydrate metabolic process;GO:0016616,molecular_function,oxidoreductase activity, acting on the CH-OH group of donors, NAD or NADP as acceptor;GO:0003824,molecular_function,catalytic activity;GO:0006107,biologi…	-
ugp2a	5.5289	6.55655	0.509306	0.490586	3.60371	2.77924	304.716	1.19215e-05	0.00038922	B8JMZ1,UDP-glucose pyrophosphorylase 2a	NP_001139029.1,UDP-glucose pyrophosphorylase 2a	PF01704,UTP--glucose-1-phosphate uridylyltransferase	IPR029044,Nucleotide-diphospho-sugar transferases;IPR002618,UDPGP family;IPR016267,UTP--glucose-1-phosphate uridylyltransferase	COG4284,UDP-glucose pyrophosphorylase;KOG2638,UDP-glucose pyrophosphorylase	GO:0005977,biological_process,glycogen metabolic process;GO:0005737,cellular_component,cytoplasm;GO:0006011,biological_process,UDP-glucose metabolic process;GO:0016740,molecular_function,transferase activity;GO:0016779,molecular_function,nucleotidyltransferase activity;GO:0003983,molecular_function,UTP:glucose-1-phosphate uridylyltransferase activity;GO:0008152,biological_process,metabolic proces…	K00963,ko00040,Pentose and glucuronate interconversions;K00963,ko00052,Galactose metabolism;K00963,ko00500,Starch and sucrose metabolism;K00963,ko00520,Amino sugar and nucleotide sugar metabolism
esf1	48.4694	43.2384	153.206	133.365	-1.62923	7.8892	168.2	5.07512e-05	0.000732642	B8JKQ1,ESF1, nucleolar pre-rRNA-processing protein, homolog	NP_956039.2,ESF1 homolog	PF08159,NUC153 domain	IPR012580,NUC153	COG5638,Uncharacterized conserved protein;KOG2318,Uncharacterized conserved protein	GO:0005634,cellular_component,nucleus	-
mast1a	1.49951	1.46127	0.0541181	0.0364903	5.0389	2.7133	412.3	5.67544e-06	0.000278403	E7F0L8,Microtubule-associated serine/threonine kinase 1a	XP_001337128.3,microtubule-associated serine/threonine-protein kinase 1 isoform X2	PF00069,Protein kinase domain;PF08926,omain of unknown function (DUF1908);PF00595,PDZ domain (Also known as DHR or GLGF)	IPR036034,PDZ superfamily;IPR001478,PDZ domain;IPR015022,Microtubule-associated serine/threonine-protein kinase, domain;IPR037711,Microtubule-associated serine/threonine-protein kinase, catalytic domain;IPR028777,Microtubule-associated serine/threonine-protein kinase 1;IPR011009,Protein kinase-like domain superfamily;IPR000961,AGC-kinase, C-terminal;IPR008271,Serine/threonine-protein kinase, acti…	KOG0606,Microtubule-associated serine/threonine kinase and related proteins;ENOG410XPWX,-	GO:0018105,biological_process,peptidyl-serine phosphorylation;GO:0016301,molecular_function,kinase activity;GO:0004674,molecular_function,protein serine/threonine kinase activity;GO:0035556,biological_process,intracellular signal transduction;GO:0007010,biological_process,cytoskeleton organization;GO:0016740,molecular_function,transferase activity;GO:0016310,biological_process,phosphorylation;GO:…	-
cnrip1a	13.5547	13.3467	1.95641	2.25182	2.68347	3.44053	214.735	2.80353e-05	0.000546574	Q6DBX3,Cannabinoid receptor-interacting protein 1a	NP_001003607.1,cannabinoid receptor interacting protein 1a	PF15043,CB1 cannabinoid receptor-interacting protein 1	IPR029204,CB1 cannabinoid receptor-interacting protein 1	ENOG41123ZA,-;ENOG410IK8D,-	GO:0005575,cellular_component,cellular_component;GO:0008150,biological_process,biological_process;GO:0003674,molecular_function,molecular_function	-
fbxo48	1.77328	1.76805	0.222929	0.168721	3.18114	0.565962	89.4195	0.000231194	0.00164817	R4GEA9,Si:dkey-202b17.4	NP_001314953.1,-;XP_009292729.1,-;NP_001314952.1,-;NP_001314950.1,F-box only protein 48 isoform a;XP_009292727.1,-	PF12937,-box-like	IPR036047,F-box-like domain superfamily;IPR001810,F-box domain	ENOG41125II,-;ENOG410IX69,-	-	-
prdx2	38.1328	43.3881	15.5259	12.8589	1.53697	4.81622	118.197	0.000118823	0.0011526	Q6DGJ6,Peroxiredoxin 2	NP_001002468.1,peroxiredoxin-2	PF00578,AhpC/TSA family;PF10417,C-terminal domain of 1-Cys peroxiredoxin	IPR013766,Thioredoxin domain;IPR019479,Peroxiredoxin, C-terminal;IPR000866,Alkyl hydroperoxide reductase subunit C/ Thiol specific antioxidant;IPR036249,Thioredoxin-like superfamily;IPR024706,Peroxiredoxin, AhpC-type	KOG0852,Alkyl hydroperoxide reductase, thiol specific antioxidant and related enzymes;COG0450,Peroxiredoxin	GO:0016209,molecular_function,antioxidant activity;GO:0045454,biological_process,cell redox homeostasis;GO:0051920,molecular_function,peroxiredoxin activity;GO:0005623,cellular_component,cell;GO:0098869,biological_process,cellular oxidant detoxification;GO:0016491,molecular_function,oxidoreductase activity;GO:0055114,biological_process,oxidation-reduction process	K03386,ko04214,Apoptosis - fly
dand5	0.0945541	0.0299966	3.1738	1.28812	-5.10026	0.557992	47.8455	0.0010251	0.00409483	A8E7M9,DAN domain family, member 5	-	PF03045,AN domain	IPR004133,DAN;IPR006207,Cystine knot, C-terminal;IPR029034,Cystine-knot cytokine;IPR016860,Cerberus	ENOG410YX4Y,-;ENOG410IGR5,-	GO:0035050,biological_process,embryonic heart tube development;GO:0023019,biological_process,signal transduction involved in regulation of gene expression;GO:0061372,biological_process,activin receptor signaling pathway involved in heart jogging;GO:1900176,biological_process,negative regulation of nodal signaling pathway involved in determination of lateral mesoderm left/right asymmetry;GO:000194…	-
LOC103909284	0.997466	1.02469	0.435214	0.355514	1.36963	2.93006	61.7669	0.000551504	0.00273883	A0A147B4A1,Nuclear factor 1	-	PF00859,CTF/NF-I family transcription modulation region;PF03165,MH1 domain;PF10524,Nuclear factor I protein pre-N-terminus	IPR020604,CTF transcription factor/nuclear factor 1, DNA-binding domain;IPR000647,CTF transcription factor/nuclear factor 1;IPR003619,MAD homology 1, Dwarfin-type;IPR019548,CTF transcription factor/nuclear factor 1, N-terminal;IPR019739,CTF transcription factor/nuclear factor 1, conserved site	-	GO:0003677,molecular_function,DNA binding;GO:0006260,biological_process,DNA replication;GO:0003700,molecular_function,DNA binding transcription factor activity;GO:0006355,biological_process,regulation of transcription, DNA-templated;GO:0006351,biological_process,transcription, DNA-templated;GO:0005622,cellular_component,intracellular;GO:0005634,cellular_component,nucleus	-
rnf11a	1.07351	0.994074	2.21584	3.06721	-1.34881	2.37147	26.8919	0.00365513	0.00996373	B8A662,Ring finger protein 11a	-	PF13639,Ring finger domain	IPR001841,Zinc finger, RING-type;IPR013083,Zinc finger, RING/FYVE/PHD-type	KOG0800,FOG: Predicted E3 ubiquitin ligase;ENOG41121N2,-	GO:0043161,biological_process,proteasome-mediated ubiquitin-dependent protein catabolic process;GO:0061630,molecular_function,ubiquitin protein ligase activity;GO:0016567,biological_process,protein ubiquitination	-
rab3da	6.83337	6.50351	1.90641	1.42826	2.01514	1.87747	72.2916	0.000381854	0.00221229	F6NMA7,RAB3D, member RAS oncogene family, a	NP_001139069.1,RAB3D, member RAS oncogene family, a	PF00071,Ras family	IPR037872,Rab3;IPR005225,Small GTP-binding protein domain;IPR001806,Small GTPase superfamily;IPR027417,P-loop containing nucleoside triphosphate hydrolase	ENOG410ZZXQ,-;KOG0093,GTPase Rab3, small G protein superfamily	GO:0003924,molecular_function,GTPase activity;GO:0005525,molecular_function,GTP binding	-
dkey-121b10.7	0.792199	1.12531	0.321071	0.257725	1.73835	0.170553	22.7933	0.00507969	0.0127185	F1R7Z1,Sulfotransferase	-	PF00685,Sulfotransferase domain	IPR037359,Heparan sulfate sulfotransferase;IPR000863,Sulfotransferase domain;IPR027417,P-loop containing nucleoside triphosphate hydrolase	KOG3704,Heparan sulfate D-glucosaminyl 3-O-sulfotransferase;ENOG410XS59,-	GO:0008146,molecular_function,sulfotransferase activity;GO:0016740,molecular_function,transferase activity	-
LOC108185957	8.71766	9.1117	1.14487	0.633992	3.34795	4.6076	143.34	7.85507e-05	0.000919325	I3KRV9,Uncharacterized protein	-	PF01390,SEA domain	IPR000082,SEA domain;IPR036364,SEA domain superfamily	ENOG410KG1D,-;ENOG4110SSA,-	-	-
ch211-217k17.7	59.9288	60.2028	206.614	207.513	-1.77446	7.33641	252.822	1.88238e-05	0.000455555	A2BG55,Si:ch211-217k17.7	NP_001138831.1,coiled-coil domain-containing protein 86	PF03879,Cgr1 family	IPR026570,Coiled-coil domain-containing protein 86;IPR005579,Cgr1-like	ENOG41129IK,-;KOG4538,Predicted coiled-coil protein	-	-
acy3.1	1.04241	0.966323	3.00217	1.84428	-1.2474	1.36764	15.5942	0.0110682	0.0230341	F1QT26,N-acyl-aromatic-L-amino acid amidohydrolase	-	PF04952,Succinylglutamate desuccinylase / Aspartoacylase family	IPR007036,Succinylglutamate desuccinylase/aspartoacylase;IPR016708,Aspartoacylase	ENOG410IERR,-;COG2988,Succinylglutamate desuccinylase	GO:0016811,molecular_function,hydrolase activity, acting on carbon-nitrogen (but not peptide) bonds, in linear amides;GO:0016788,molecular_function,hydrolase activity, acting on ester bonds;GO:0046872,molecular_function,metal ion binding;GO:0008152,biological_process,metabolic process	-
slc44a1a	2.81329	2.93036	6.09497	7.35856	-1.22102	4.226	49.363	0.000946623	0.00388137	F1Q9M4,Solute carrier family 44	XP_002660627.2,choline transporter-like protein 1	PF04515,Plasma-membrane choline transporter	IPR007603,Choline transporter-like	KOG1362,Choline transporter-like protein;ENOG410XS0P,-	GO:0007605,biological_process,sensory perception of sound;GO:0003674,molecular_function,molecular_function;GO:0016021,cellular_component,integral component of membrane;GO:0016020,cellular_component,membrane	K06515,ko05231,Choline metabolism in cancer
aptx	3.17819	3.44378	10.9901	7.96213	-1.49821	3.23192	56.3885	0.000689187	0.00314792	B8A444,Aprataxin	XP_009292794.1,-;XP_005160187.1,aprataxin isoform X1	PF11969,Scavenger mRNA decapping enzyme C-term binding;PF16278,C2HE / C2H2 / C2HC zinc-binding finger;PF00498,HA domain	IPR013087,Zinc finger C2H2-type;IPR019808,Histidine triad, conserved site;IPR036265,HIT-like superfamily;IPR000253,Forkhead-associated (FHA) domain;IPR026963,Aprataxin;IPR008984,SMAD/FHA domain superfamily;IPR011146,HIT-like domain;IPR032566,Aprataxin, C2HE/C2H2/C2HC zinc finger	KOG2134,Polynucleotide kinase 3' phosphatase;KOG0562,Predicted hydrolase (HIT family);ENOG41102F4,-	GO:0003677,molecular_function,DNA binding;GO:0003676,molecular_function,nucleic acid binding;GO:0003824,molecular_function,catalytic activity;GO:0006281,biological_process,DNA repair;GO:0033699,molecular_function,DNA 5'-adenosine monophosphate hydrolase activity;GO:0090305,biological_process,nucleic acid phosphodiester bond hydrolysis	-
fc75a09	3.82628	3.21463	8.83753	9.83564	-1.39762	2.31171	41.4986	0.00137249	0.00499259	E7FCZ9,Wu:fc75a09	XP_001336849.1,-	-	-	ENOG410ZBWH,-;ENOG410JMJ1,-	-	-
znf330	14.7598	13.4739	30.8367	27.8649	-1.04234	5.19021	75.442	0.000345435	0.00209741	B8A6H7,Zinc finger protein 330	XP_017208640.1,-	PF06524,NOA36 protein	IPR010531,Zinc finger protein NOA36	ENOG410XNTY,-;ENOG410IEDV,-	GO:0005634,cellular_component,nucleus;GO:0008270,molecular_function,zinc ion binding	-
ucp1	2.76058	2.15175	1.42732	0.4196	1.44552	2.07905	6.77268	0.0487662	0.0772985	Q7ZVP4,Ucp4 protein	NP_955817.1,mitochondrial brown fat uncoupling protein 1	PF00153,Mitochondrial carrier protein	IPR018108,Mitochondrial substrate/solute carrier;IPR023395,Mitochondrial carrier domain superfamily;IPR002030,Mitochondrial carrier UCP-like	KOG0753,Mitochondrial fatty acid anion carrier protein/Uncoupling protein;ENOG410XRV1,-	GO:0017077,molecular_function,oxidative phosphorylation uncoupler activity;GO:0071391,biological_process,cellular response to estrogen stimulus;GO:1990845,biological_process,adaptive thermogenesis;GO:1902600,biological_process,proton transmembrane transport;GO:0006839,biological_process,mitochondrial transport;GO:0009409,biological_process,response to cold;GO:0031966,cellular_component,mitochondr…	-
xpo1a	18.9972	19.8368	41.7762	42.616	-1.10926	7.24244	95.9218	0.000195684	0.0014983	E7F0E8,Exportin 1	XP_009292977.1,exportin-1	PF08389,xportin 1-like protein;PF03810,Importin-beta N-terminal domain;PF08767,CRM1 C terminal	IPR016024,Armadillo-type fold;IPR011989,Armadillo-like helical;IPR001494,Importin-beta, N-terminal domain;IPR013598,Exportin-1/Importin-beta-like;IPR014877,CRM1 C-terminal domain	COG5101,Importin beta-related nuclear transport receptor;KOG2020,Nuclear transport receptor CRM1/MSN5 (importin beta superfamily)	GO:0046825,biological_process,regulation of protein export from nucleus;GO:0000056,biological_process,ribosomal small subunit export from nucleus;GO:0000055,biological_process,ribosomal large subunit export from nucleus;GO:0005737,cellular_component,cytoplasm;GO:0008536,molecular_function,Ran GTPase binding;GO:0005049,molecular_function,nuclear export signal receptor activity;GO:0007420,biologica…	K14290,ko05164,Influenza A;K14290,ko05169,Epstein-Barr virus infection;K14290,ko03013,RNA transport;K14290,ko05166,HTLV-I infection;K14290,ko03008,Ribosome biogenesis in eukaryotes;K14290,ko04013,MAPK signaling pathway - fly
fam161a	1.36039	1.3005	4.0816	4.60009	-1.69711	3.24568	89.2831	0.000232033	0.00164918	E7F9W4,Family with sequence similarity 161, member A	XP_686612.6,-	PF10595,Uncharacterised protein family UPF0564	IPR019579,Uncharacterised protein family UPF0564	ENOG4111HTJ,-;ENOG410IEKK,-	-	-
akt3b	23.6965	24.7072	6.80065	4.5467	2.11247	4.94144	114.925	0.000133093	0.00121845	E7EXT6,V-akt murine thymoma viral oncogene homolog 3b	XP_001923454.3,RAC-gamma serine/threonine-protein kinase	PF00433,Protein kinase C terminal domain;PF00069,Protein kinase domain;PF00169,PH domain	IPR001849,Pleckstrin homology domain;IPR011993,PH-like domain superfamily;IPR017892,Protein kinase, C-terminal;IPR011009,Protein kinase-like domain superfamily;IPR000961,AGC-kinase, C-terminal;IPR017441,Protein kinase, ATP binding site;IPR008271,Serine/threonine-protein kinase, active site;IPR000719,Protein kinase domain	ENOG410XNPH,-;KOG0598,Ribosomal protein S6 kinase and related proteins	GO:0018105,biological_process,peptidyl-serine phosphorylation;GO:0016301,molecular_function,kinase activity;GO:0035556,biological_process,intracellular signal transduction;GO:0016740,molecular_function,transferase activity;GO:0016310,biological_process,phosphorylation;GO:0004672,molecular_function,protein kinase activity;GO:0005622,cellular_component,intracellular;GO:0006468,biological_process,pr…	K04456,ko04728,Dopaminergic synapse;K04456,ko04933,AGE-RAGE signaling pathway in diabetic complications;K04456,ko05210,Colorectal cancer;K04456,ko05145,Toxoplasmosis;K04456,ko04014,Ras signaling pathway;K04456,ko04664,Fc epsilon RI signaling pathway;K04456,ko04212,Longevity regulating pathway - worm;K04456,ko05160,Hepatitis C;K04456,ko05222,Small cell lung cancer;K04456,ko04914,Progesterone-media…
capn9	21.3555	23.3395	57.6436	43.6941	-1.1637	6.57558	60.5112	0.000597787	0.00288476	F1RCJ4,Calpain 9	-	PF00648,Calpain family cysteine protease;PF01067,Calpain large subunit, domain III;PF13833,-hand domain pair	IPR018247,EF-Hand 1, calcium-binding site;IPR000169,Cysteine peptidase, cysteine active site;IPR001300,Peptidase C2, calpain, catalytic domain;IPR022684,Peptidase C2, calpain family;IPR022683,Peptidase C2, calpain, domain III;IPR036213,Calpain large subunit, domain III superfamily;IPR002048,EF-hand domain;IPR022682,Peptidase C2, calpain, large subunit, domain III;IPR029542,Calpain-9;IPR033883,Cal…	KOG0045,Cytosolic Ca2+-dependent cysteine protease (calpain), large subunit (EF-Hand protein superfamily);ENOG410XP0B,-	GO:0006508,biological_process,proteolysis;GO:0016787,molecular_function,hydrolase activity;GO:0007586,biological_process,digestion;GO:0005737,cellular_component,cytoplasm;GO:0005509,molecular_function,calcium ion binding;GO:0008234,molecular_function,cysteine-type peptidase activity;GO:0005622,cellular_component,intracellular;GO:0004198,molecular_function,calcium-dependent cysteine-type endopepti…	-
acta1a	102.25	116.055	37.4795	14.3628	2.10544	6.74436	23.3549	0.00492601	0.0124048	Q7ZWR7,MGC53823 protein	NP_001079664.1,Actin, alpha cardiac muscle 2-like	PF00022,Actin	IPR004001,Actin, conserved site;IPR004000,Actin family;IPR020902,Actin/actin-like conserved site	-	GO:0090131,biological_process,mesenchyme migration;GO:0010628,biological_process,positive regulation of gene expression;GO:0030175,cellular_component,filopodium;GO:0005737,cellular_component,cytoplasm;GO:0044297,cellular_component,cell body;GO:0030027,cellular_component,lamellipodium;GO:0000166,molecular_function,nucleotide binding;GO:0005524,molecular_function,ATP binding	-
ccsapa	3.62734	3.63393	0.963717	0.75224	2.09511	1.66083	74.0057	0.000361405	0.00214375	A0A0R4IQQ3,Centriole, cilia and spindle-associated protein a	XP_009296809.1,-;XP_005160215.1,centriole, cilia and spindle-associated protein	PF15748,Centriole, cilia and spindle-associated	IPR029774,Centriole, cilia and spindle-associated protein	-	GO:0005856,cellular_component,cytoskeleton	-
ch211-133l11.10	1.09547	1.226	0.12624	0.154764	3.04204	0.448212	75.4222	0.00034565	0.00209741	E7F7Z2,Si:ch211-133l11.10	XP_683193.1,rho-related GTP-binding protein RhoU-like isoform X3	PF00071,Ras family	IPR001806,Small GTPase superfamily;IPR005225,Small GTP-binding protein domain;IPR003578,Small GTPase superfamily, Rho type;IPR027417,P-loop containing nucleoside triphosphate hydrolase	COG1100,GTPase SAR1 and related small G proteins;KOG0393,Ras-related small GTPase, Rho type	GO:0003924,molecular_function,GTPase activity;GO:0000166,molecular_function,nucleotide binding;GO:0005525,molecular_function,GTP binding;GO:0007264,biological_process,small GTPase mediated signal transduction;GO:0005622,cellular_component,intracellular	-
dla	46.9962	48.3936	17.1514	19.5671	1.38528	7.04549	97.8723	0.000191665	0.00148201	F1R7K3,Delta-like protein	NP_571029.2,delta-like protein A precursor	PF07657,N terminus of Notch ligand;PF00008,-like domain;PF01414,elta serrate ligand;PF12661,Human growth factor-like EGF	IPR018097,EGF-like calcium-binding, conserved site;IPR001774,Delta/Serrate/lag-2 (DSL) protein;IPR009030,Growth factor receptor cysteine-rich domain superfamily;IPR011651,Notch ligand, N-terminal domain;IPR001881,EGF-like calcium-binding domain;IPR000152,EGF-type aspartate/asparagine hydroxylation site;IPR000742,EGF-like domain;IPR013032,EGF-like, conserved site	ENOG410IR7B,-;ENOG410XUNS,-	GO:0005509,molecular_function,calcium ion binding;GO:0007154,biological_process,cell communication;GO:0007219,biological_process,Notch signaling pathway;GO:0016020,cellular_component,membrane;GO:0007275,biological_process,multicellular organism development;GO:0016021,cellular_component,integral component of membrane	K06051,ko04330,Notch signaling pathway;K06051,ko01522,Endocrine resistance
triobpa	2.25786	2.25718	1.13825	1.12122	1.00982	2.9266	38.6915	0.00160659	0.00554104	E7F7U2,TRIO and F-actin-binding protein a	-	PF00169,PH domain	IPR029908,TRIO and F-actin-binding protein;IPR001849,Pleckstrin homology domain;IPR011993,PH-like domain superfamily	KOG4807,F-actin binding protein, regulates actin cytoskeletal organization;ENOG410ZA8F,-	GO:0032956,biological_process,regulation of actin cytoskeleton organization;GO:0051015,molecular_function,actin filament binding	-
smdt1b	3.34977	4.20825	1.13702	1.4603	1.54373	0.673204	20.8614	0.00611077	0.0146342	A0A0J9YJ98,Single-pass membrane protein with aspartate-rich tail 1b	NP_001313451.1,essential MCU regulator, mitochondrial	PF10161,Putative mitochondrial precursor protein	IPR018782,Essential MCU regulator, mitochondrial	-	GO:0051560,biological_process,mitochondrial calcium ion homeostasis;GO:0036444,biological_process,calcium import into the mitochondrion;GO:1990246,cellular_component,uniplex complex	-
tekt4	0.646113	0.528314	0.154444	0.198357	1.73464	-0.144246	21.8387	0.00555577	0.0136142	B8A4G8,Tektin 4	NP_001139162.1,tektin-4	PF03148,Tektin family	IPR000435,Tektin	ENOG410XSCN,-;KOG2685,Cystoskeletal protein Tektin	GO:0003674,molecular_function,molecular_function;GO:0036126,cellular_component,sperm flagellum;GO:0030317,biological_process,flagellated sperm motility;GO:0060294,biological_process,cilium movement involved in cell motility;GO:0060271,biological_process,cilium assembly;GO:0005634,cellular_component,nucleus	-
ch211-202h22.8	0.147569	0.257483	0.946133	0.777335	-2.06209	-0.146518	25.3102	0.00407125	0.0107932	B8A4H0,Si:ch211-202h22.8	NP_001278864.1,lipopolysaccharide-induced tumor necrosis factor-alpha factor-like	PF10601,LITAF-like zinc ribbon domain	IPR006629,LPS-induced tumour necrosis factor alpha factor;IPR037519,LITAF domain containing protein	ENOG410IVVU,-;ENOG41122PJ,-	GO:0016021,cellular_component,integral component of membrane;GO:0016020,cellular_component,membrane	-
knop1	45.1862	35.944	95.2469	86.0911	-1.14645	6.86588	56.4951	0.000701631	0.00318901	B8A4H3,Lysine-rich nucleolar protein 1	XP_687135.1,lysine-rich nucleolar protein 1	PF15477,Small acidic protein family	IPR028124,Small acidic protein-like domain	ENOG41120AA,-;ENOG410IVRA,-	-	-
pgam1b	5.89259	5.76538	1.3708	1.27755	2.15	3.21684	181.212	4.23609e-05	0.000677897	B8A4H6,Phosphoglycerate mutase	NP_958457.2,phosphoglycerate mutase 1b	PF00300,Histidine phosphatase superfamily (branch 1)	IPR001345,Phosphoglycerate/bisphosphoglycerate mutase, active site;IPR005952,Phosphoglycerate mutase 1;IPR029033,Histidine phosphatase superfamily;IPR013078,Histidine phosphatase superfamily, clade-1	KOG0235,Phosphoglycerate mutase;COG0588,Phosphoglycerate mutase 1	GO:0046538,molecular_function,2,3-bisphosphoglycerate-dependent phosphoglycerate mutase activity;GO:0006096,biological_process,glycolytic process;GO:0006094,biological_process,gluconeogenesis;GO:0004619,molecular_function,phosphoglycerate mutase activity;GO:0016868,molecular_function,intramolecular transferase activity, phosphotransferases;GO:0003824,molecular_function,catalytic activity;GO:00040…	K01834,ko00680,Methane metabolism;K01834,ko01230,Biosynthesis of amino acids;K01834,ko05230,Central carbon metabolism in cancer;K01834,ko00010,Glycolysis / Gluconeogenesis;K01834,ko00260,Glycine, serine and threonine metabolism;K01834,ko04922,Glucagon signaling pathway;K01834,ko01200,Carbon metabolism
golga7ba	3.10533	3.23444	0.528252	0.550253	2.56408	2.80888	199.07	3.3712e-05	0.000599654	Q569P6,Golgin A7 family, member Ba	NP_001017566.1,golgin A7 family, member Ba	PF10256,olgin subfamily A member 7/ERF4 family	IPR019383,Golgin subfamily A member 7/ERF4	KOG4069,Uncharacterized conserved protein;ENOG4111NS1,-	GO:0019706,molecular_function,protein-cysteine S-palmitoyltransferase activity;GO:0018230,biological_process,peptidyl-L-cysteine S-palmitoylation;GO:0006612,biological_process,protein targeting to membrane;GO:0072659,biological_process,protein localization to plasma membrane;GO:0005622,cellular_component,intracellular;GO:0002178,cellular_component,palmitoyltransferase complex	-
crtac1a	2.2387	2.63195	0.415623	0.135967	3.16958	2.01259	40.1507	0.00152109	0.00535012	A1XF92,Cartilage acidic protein 1a	NP_001073647.1,cartilage acidic protein 1a precursor	PF07593,ASPIC and UnbV;PF13517,Repeat domain in Vibrio, Colwellia, Bradyrhizobium and Shewanella	IPR011519,ASPIC/UnbV	ENOG410IHAW,-;ENOG410ZVH2,-	-	-
khsrp	85.2127	93.695	172.969	210.849	-1.09491	8.79589	43.2023	0.00129082	0.0048034	F1QXP8,KH-type-splicing regulatory protein	-	PF09005,omain of unknown function (DUF1897);PF00013,KH domain	IPR004087,K Homology domain;IPR004088,K Homology domain, type 1;IPR036612,K Homology domain, type 1 superfamily;IPR015096,Far upstream element-binding protein, C-terminal	ENOG410XZYE,-;KOG1676,K-homology type RNA binding proteins	GO:0006355,biological_process,regulation of transcription, DNA-templated;GO:0003723,molecular_function,RNA binding;GO:0003676,molecular_function,nucleic acid binding	-
ch211-196h16.12	1.16606	0.887816	1.79428	2.77041	-1.14859	0.560845	8.56169	0.0332582	0.0562212	E7F7I7,Si:ch211-196h16.12	-	PF00615,Regulator of G protein signaling domain	IPR036305,RGS domain superfamily;IPR016137,RGS domain	KOG3589,G protein signaling regulators;ENOG410YMJD,-	GO:0005737,cellular_component,cytoplasm;GO:0043547,biological_process,positive regulation of GTPase activity;GO:0005886,cellular_component,plasma membrane;GO:0005096,molecular_function,GTPase activator activity	-
sertad2a	1.86085	2.39609	0.849253	1.15889	1.08677	1.06183	10.5821	0.0228999	0.0415588	B8JLD0,SERTA domain-containing 2a	XP_003197790.1,SERTA domain-containing protein 2	PF06031,SERTA motif	IPR009263,SERTA domain	-	GO:0005575,cellular_component,cellular_component;GO:0003674,molecular_function,molecular_function;GO:0008150,biological_process,biological_process	-
mb	6.05121	6.99134	0.400925	0.356482	4.11296	2.38295	333.661	9.54381e-06	0.000350571	A0A1W5PRH3,Myoglobin	-	-	IPR002335,Myoglobin;IPR000971,Globin;IPR009050,Globin-like superfamily;IPR012292,Globin/Protoglobin	-	GO:0020037,molecular_function,heme binding;GO:0005344,molecular_function,oxygen carrier activity;GO:0046872,molecular_function,metal ion binding;GO:0019825,molecular_function,oxygen binding;GO:0015671,biological_process,oxygen transport	-
nanos3	0.108278	0.171752	1.06175	1.80945	-3.33254	-0.130378	41.0702	0.00144601	0.00517161	Q90WW1,Nanos 1	NP_571953.1,nanos homolog 3	PF05741,Nanos RNA binding domain	IPR008705,Nanos/Xcat2;IPR024161,Zinc finger, nanos-type;IPR038129,Nanos domain superfamily	KOG4602,Nanos and related proteins;ENOG41121KZ,-	GO:0005737,cellular_component,cytoplasm;GO:0006417,biological_process,regulation of translation;GO:0003723,molecular_function,RNA binding;GO:0001555,biological_process,oocyte growth;GO:0008270,molecular_function,zinc ion binding;GO:0007292,biological_process,female gamete generation;GO:0043186,cellular_component,P granule;GO:0036099,biological_process,female germ-line stem cell population mainten…	-
ch211-286b5.5	3.35338	2.87434	5.703	7.03698	-1.02555	2.21759	18.625	0.00775882	0.017572	R4GE45,Guanine nucleotide-binding protein subunit gamma	NP_001186969.1,guanine nucleotide-binding protein GI/GS/GO gamma-5 subunit	PF00631,L domain	IPR001770,G-protein, gamma subunit;IPR036284,G-protein gamma-like domain superfamily;IPR015898,G-protein gamma-like domain	-	GO:0007186,biological_process,G-protein coupled receptor signaling pathway;GO:0004871,molecular_function,signal transducer activity;GO:0005834,cellular_component,heterotrimeric G-protein complex;GO:0005886,cellular_component,plasma membrane;GO:0016020,cellular_component,membrane;GO:0007165,biological_process,signal transduction	-
LOC103909390	1.57256	1.72852	0.0501198	0.386222	2.88757	-0.12552	13.9589	0.0138364	0.0275878	F1R3D8,Adhesion G protein-coupled receptor E7	-	PF00002,7 transmembrane receptor (Secretin family);PF01825,PCR proteolysis site, GPS, motif	IPR000832,GPCR, family 2, secretin-like;IPR000203,GPS motif;IPR017981,GPCR, family 2-like;IPR001740,GPCR family 2, EMR1-like receptor	-	GO:0004888,molecular_function,transmembrane signaling receptor activity;GO:0007186,biological_process,G-protein coupled receptor signaling pathway;GO:0007166,biological_process,cell surface receptor signaling pathway;GO:0016020,cellular_component,membrane;GO:0004930,molecular_function,G-protein coupled receptor activity;GO:0016021,cellular_component,integral component of membrane	-
LOC100536910	0.898732	1.13858	0.0875441	0.0129733	4.35681	0.917989	39.0773	0.00161587	0.00556593	R4GDX1,Adhesion G protein-coupled receptor E18	-	PF00002,7 transmembrane receptor (Secretin family);PF01825,PCR proteolysis site, GPS, motif	IPR000832,GPCR, family 2, secretin-like;IPR000203,GPS motif;IPR017981,GPCR, family 2-like;IPR001740,GPCR family 2, EMR1-like receptor	-	GO:0004888,molecular_function,transmembrane signaling receptor activity;GO:0007186,biological_process,G-protein coupled receptor signaling pathway;GO:0007166,biological_process,cell surface receptor signaling pathway;GO:0016020,cellular_component,membrane;GO:0004930,molecular_function,G-protein coupled receptor activity;GO:0016021,cellular_component,integral component of membrane	-
adgre10	1.9072	3.69341	1.34164	0.497049	1.63602	2.20031	8.86158	0.0314582	0.0536459	F1QAE5,Adhesion G protein-coupled receptor E10	XP_698145.5,-;XP_009293340.1,-	PF00002,7 transmembrane receptor (Secretin family);PF01825,PCR proteolysis site, GPS, motif	IPR000832,GPCR, family 2, secretin-like;IPR000203,GPS motif;IPR017981,GPCR, family 2-like;IPR001740,GPCR family 2, EMR1-like receptor	ENOG410XSD2,-;KOG4193,G protein-coupled receptors	GO:0004888,molecular_function,transmembrane signaling receptor activity;GO:0016020,cellular_component,membrane;GO:0007166,biological_process,cell surface receptor signaling pathway;GO:0007186,biological_process,G-protein coupled receptor signaling pathway;GO:0004930,molecular_function,G-protein coupled receptor activity;GO:0016021,cellular_component,integral component of membrane	-
tecrb	12.4517	12.7998	2.51286	1.89382	2.53512	3.87885	208.697	3.00881e-05	0.000566723	A0A0F8B7C7,Trans-2,3-enoyl-CoA reductase	XP_019112559.1,very-long-chain enoyl-CoA reductase;XP_019117294.1,-	PF02544,3-oxo-5-alpha-steroid 4-dehydrogenase	IPR029071,Ubiquitin-like domain superfamily;IPR001104,3-oxo-5-alpha-steroid 4-dehydrogenase, C-terminal	-	GO:0006629,biological_process,lipid metabolic process;GO:0016627,molecular_function,oxidoreductase activity, acting on the CH-CH group of donors;GO:0005737,cellular_component,cytoplasm;GO:0016020,cellular_component,membrane;GO:0055114,biological_process,oxidation-reduction process;GO:0016021,cellular_component,integral component of membrane	K10258,ko01040,Biosynthesis of unsaturated fatty acids;K10258,ko00062,Fatty acid elongation;K10258,ko01212,Fatty acid metabolism
LOC100331492	0.485106	0.606992	0.214532	0.0751443	1.94354	1.5358	15.087	0.0119139	0.0244343	E7FBP8,Complement component c3a, duplicate 6	-	PF01821,Anaphylotoxin-like domain;PF07678,A-macroglobulin complement component;PF01759,UNC-6/NTR/C345C module;PF01835,MG2 domain;PF07703,Alpha-2-macroglobulin family N-terminal region;PF10569,Alpha-macro-globulin thiol-ester bond-forming region;PF00207,Alpha-2-macroglobulin family;PF07677,A-macroglobulin receptor	IPR008993,Tissue inhibitor of metalloproteinases-like, OB-fold;IPR002890,Alpha-2-macroglobulin, N-terminal;IPR011626,Alpha-macroglobulin complement component;IPR009048,Alpha-macroglobulin, receptor-binding;IPR000020,Anaphylatoxin/fibulin;IPR019565,Alpha-2-macroglobulin, thiol-ester bond-forming;IPR001599,Alpha-2-macroglobulin;IPR001134,Netrin domain;IPR018933,Netrin module, non-TIMP type;IPR01378…	KOG1366,Alpha-macroglobulin;ENOG410XRED,-	GO:0004866,molecular_function,endopeptidase inhibitor activity;GO:0010951,biological_process,negative regulation of endopeptidase activity;GO:0006956,biological_process,complement activation;GO:0005576,cellular_component,extracellular region;GO:0005615,cellular_component,extracellular space	-
c3a.1	130.098	134.063	28.2551	17.3192	2.55721	8.61915	119.513	0.000121255	0.00116299	B8JKW4,Complement component c3a, duplicate 1	-	PF01821,Anaphylotoxin-like domain;PF07678,A-macroglobulin complement component;PF01759,UNC-6/NTR/C345C module;PF01835,MG2 domain;PF07703,Alpha-2-macroglobulin family N-terminal region;PF10569,Alpha-macro-globulin thiol-ester bond-forming region;PF00207,Alpha-2-macroglobulin family;PF07677,A-macroglobulin receptor	IPR008993,Tissue inhibitor of metalloproteinases-like, OB-fold;IPR002890,Alpha-2-macroglobulin, N-terminal;IPR019742,Alpha-2-macroglobulin, conserved site;IPR011626,Alpha-macroglobulin complement component;IPR009048,Alpha-macroglobulin, receptor-binding;IPR000020,Anaphylatoxin/fibulin;IPR019565,Alpha-2-macroglobulin, thiol-ester bond-forming;IPR001599,Alpha-2-macroglobulin;IPR001134,Netrin domain…	ENOG410ZFKB,-;ENOG410IMYH,-	GO:0004866,molecular_function,endopeptidase inhibitor activity;GO:0010951,biological_process,negative regulation of endopeptidase activity;GO:0006956,biological_process,complement activation;GO:0043009,biological_process,chordate embryonic development;GO:0005576,cellular_component,extracellular region;GO:0005615,cellular_component,extracellular space	-
dkey-76b14.2	0.716542	0.687988	0.279807	0.33172	1.20502	0.736563	15.9351	0.0105418	0.0222189	F6NKU7,Si:dkey-76b14.2	XP_009293530.1,DENN domain-containing protein 1B-like isoform X2	PF02141,NN (AEX-3) domain;PF03455,dDENN domain;PF03456,uDENN domain	IPR001194,cDENN domain;IPR005113,uDENN domain;IPR037516,Tripartite DENN domain;IPR005112,dDENN domain	ENOG410XT3N,-;KOG3569,RAS signaling inhibitor ST5	-	-
65894	12.5494	13.8971	0.146986	0.198217	6.25203	3.4008	632.614	1.98013e-06	0.000191107	Q6PE34,Tubulin beta chain	NP_956269.1,uncharacterized protein LOC335798	PF03953,Tubulin C-terminal domain;PF00091,Tubulin/FtsZ family, GTPase domain	IPR017975,Tubulin, conserved site;IPR018316,Tubulin/FtsZ, 2-layer sandwich domain;IPR003008,Tubulin/FtsZ, GTPase domain;IPR008280,Tubulin/FtsZ, C-terminal;IPR036525,Tubulin/FtsZ, GTPase domain superfamily;IPR037103,Tubulin/FtsZ, C-terminal domain superfamily;IPR013838,Beta tubulin, autoregulation binding site;IPR000217,Tubulin;IPR023123,Tubulin, C-terminal;IPR002453,Beta tubulin	KOG1375,Beta tubulin;COG5023,Tubulin	GO:0005874,cellular_component,microtubule;GO:0005525,molecular_function,GTP binding;GO:0007010,biological_process,cytoskeleton organization;GO:0007017,biological_process,microtubule-based process;GO:0005856,cellular_component,cytoskeleton;GO:0005737,cellular_component,cytoplasm;GO:0003924,molecular_function,GTPase activity;GO:0000166,molecular_function,nucleotide binding;GO:0005200,molecular_func…	K07375,ko04540,Gap junction;K07375,ko05130,Pathogenic Escherichia coli infection;K07375,ko04145,Phagosome
c3a.2	0.238517	0.32748	0.106177	0.0596602	1.78707	0.00382027	18.2398	0.00809416	0.018165	F1QV29,Complement component c3a, duplicate 2	-	PF01821,Anaphylotoxin-like domain;PF07678,A-macroglobulin complement component;PF01759,UNC-6/NTR/C345C module;PF01835,MG2 domain;PF07703,Alpha-2-macroglobulin family N-terminal region;PF10569,Alpha-macro-globulin thiol-ester bond-forming region;PF00207,Alpha-2-macroglobulin family;PF07677,A-macroglobulin receptor	IPR008993,Tissue inhibitor of metalloproteinases-like, OB-fold;IPR002890,Alpha-2-macroglobulin, N-terminal;IPR019742,Alpha-2-macroglobulin, conserved site;IPR011626,Alpha-macroglobulin complement component;IPR009048,Alpha-macroglobulin, receptor-binding;IPR000020,Anaphylatoxin/fibulin;IPR019565,Alpha-2-macroglobulin, thiol-ester bond-forming;IPR001599,Alpha-2-macroglobulin;IPR001134,Netrin domain…	ENOG410ZFKB,-;ENOG410IMYH,-	GO:0071391,biological_process,cellular response to estrogen stimulus;GO:0004866,molecular_function,endopeptidase inhibitor activity;GO:0010951,biological_process,negative regulation of endopeptidase activity;GO:0006956,biological_process,complement activation;GO:0005576,cellular_component,extracellular region;GO:0005615,cellular_component,extracellular space	-
c3a.3	2.86847	2.82261	0.242201	0.186639	3.74351	3.01091	347.661	8.6283e-06	0.000339949	F1QX13,Complement component c3a, duplicate 3	NP_001032313.2,complement component c3a, duplicate 3 precursor	PF01821,Anaphylotoxin-like domain;PF07678,A-macroglobulin complement component;PF01759,UNC-6/NTR/C345C module;PF01835,MG2 domain;PF07703,Alpha-2-macroglobulin family N-terminal region;PF10569,Alpha-macro-globulin thiol-ester bond-forming region;PF00207,Alpha-2-macroglobulin family;PF07677,A-macroglobulin receptor	IPR008993,Tissue inhibitor of metalloproteinases-like, OB-fold;IPR002890,Alpha-2-macroglobulin, N-terminal;IPR019742,Alpha-2-macroglobulin, conserved site;IPR011626,Alpha-macroglobulin complement component;IPR009048,Alpha-macroglobulin, receptor-binding;IPR000020,Anaphylatoxin/fibulin;IPR019565,Alpha-2-macroglobulin, thiol-ester bond-forming;IPR001599,Alpha-2-macroglobulin;IPR001134,Netrin domain…	ENOG410ZFKB,-;ENOG410IMYH,-	GO:0004866,molecular_function,endopeptidase inhibitor activity;GO:0010951,biological_process,negative regulation of endopeptidase activity;GO:0006956,biological_process,complement activation;GO:0005576,cellular_component,extracellular region;GO:0005615,cellular_component,extracellular space	K03990,ko05152,Tuberculosis;K03990,ko04145,Phagosome;K03990,ko04610,Complement and coagulation cascades;K03990,ko05168,Herpes simplex infection;K03990,ko05140,Leishmaniasis;K03990,ko05322,Systemic lupus erythematosus;K03990,ko05150,Staphylococcus aureus infection;K03990,ko05134,Legionellosis;K03990,ko05203,Viral carcinogenesis;K03990,ko05142,Chagas disease (American trypanosomiasis);K03990,ko0513…
gcgrb	1.20074	1.02199	4.09777	2.90451	-1.63566	2.25936	45.4339	0.00112962	0.0043771	F1RCQ6,Glucagon receptor b	XP_009293538.1,glucagon receptor-like isoform X1	PF00002,7 transmembrane receptor (Secretin family);PF02793,Hormone receptor domain	IPR001879,GPCR, family 2, extracellular hormone receptor domain;IPR036445,GPCR family 2, extracellular hormone receptor domain superfamily;IPR000832,GPCR, family 2, secretin-like;IPR001749,GPCR, family 2, gastric inhibitory polypeptide receptor;IPR017981,GPCR, family 2-like;IPR017983,GPCR, family 2, secretin-like, conserved site	KOG4564,Adenylate cyclase-coupled calcitonin receptor;ENOG410XRS2,-	GO:0038192,biological_process,gastric inhibitory peptide signaling pathway;GO:0017046,molecular_function,peptide hormone binding;GO:0004888,molecular_function,transmembrane signaling receptor activity;GO:0016519,molecular_function,gastric inhibitory peptide receptor activity;GO:0007186,biological_process,G-protein coupled receptor signaling pathway;GO:0004871,molecular_function,signal transducer …	K04583,ko04080,Neuroactive ligand-receptor interaction;K04583,ko04922,Glucagon signaling pathway
171452	0.343858	0.245444	1.96958	1.35848	-2.46959	-0.0811929	38.1748	0.0016557	0.00565964	F1QUU6,Zgc:171452	-	PF04548,AIG1 family	IPR006703,AIG1-type guanine nucleotide-binding (G) domain;IPR027417,P-loop containing nucleoside triphosphate hydrolase	ENOG4110RVJ,-;ENOG410KGX7,-	GO:0005525,molecular_function,GTP binding;GO:0008150,biological_process,biological_process;GO:0016021,cellular_component,integral component of membrane;GO:0016020,cellular_component,membrane	-
LOC100538177	128.02	83.5805	0.182899	0.22254	9.02901	6.98784	645.669	2.03231e-06	0.000191557	-	-	-	-	-	-	-
fa03e10	240.49	177.735	3.00497	1.35599	6.60837	6.491	248.784	2.07931e-05	0.000478405	-	-	-	-	-	-	-
epn3b	0.674834	0.909865	0.119302	0.114917	2.76511	1.42865	86.2453	0.000251871	0.00173572	E7FAP9,Epsin 3b	XP_700135.5,epsin-3	PF01417,NTH domain	IPR027318,Epsin-3, metazoa;IPR013809,ENTH domain;IPR003903,Ubiquitin interacting motif;IPR008942,ENTH/VHS	ENOG410XSM0,-;KOG2056,Equilibrative nucleoside transporter protein	-	K12471,ko04144,Endocytosis
trim35-1	0.751701	0.499655	0.330751	0.240571	1.14699	0.676728	9.9288	0.0256664	0.0455272	Q503E5,Tripartite motif-containing 35-1	NP_001018156.1,uncharacterized protein LOC553197	PF00643,B-box zinc finger;PF13445,RING-type zinc-finger	IPR003613,U box domain;IPR017907,Zinc finger, RING-type, conserved site;IPR003879,Butyrophylin-like, SPRY domain;IPR001870,B30.2/SPRY domain;IPR000315,B-box-type zinc finger;IPR001841,Zinc finger, RING-type;IPR013320,Concanavalin A-like lectin/glucanase domain superfamily;IPR013083,Zinc finger, RING/FYVE/PHD-type;IPR027370,RING-type zinc-finger, LisH dimerisation motif;IPR006574,SPRY-associated	KOG2177,Predicted E3 ubiquitin ligase;ENOG4111G04,-	GO:0016021,cellular_component,integral component of membrane;GO:0016567,biological_process,protein ubiquitination;GO:0016020,cellular_component,membrane;GO:0046872,molecular_function,metal ion binding;GO:0004842,molecular_function,ubiquitin-protein transferase activity;GO:0005622,cellular_component,intracellular;GO:0008270,molecular_function,zinc ion binding	-
caspb	28.2395	27.4344	0.216921	0.0737464	7.59404	4.662	441.739	5.14186e-06	0.000274881	Q504J1,Caspase b	NP_690840.2,caspase b	PF02758,PAAD/DAPIN/Pyrin domain;PF00656,Caspase domain	IPR004020,DAPIN domain;IPR011029,Death-like domain superfamily;IPR002138,Peptidase C14, caspase non-catalytic subunit p10;IPR001309,Peptidase C14, p20 domain;IPR015917,Peptidase C14A, caspase catalytic domain;IPR029030,Caspase-like domain superfamily;IPR033139,Peptidase family C14A, cysteine active site;IPR016129,Peptidase family C14A, His active site	KOG3573,Caspase, apoptotic cysteine protease;ENOG410ZQIE,-	GO:0006508,biological_process,proteolysis;GO:0016787,molecular_function,hydrolase activity;GO:0008234,molecular_function,cysteine-type peptidase activity;GO:0008233,molecular_function,peptidase activity;GO:0004197,molecular_function,cysteine-type endopeptidase activity;GO:0043065,biological_process,positive regulation of apoptotic process	-
slc27a1b	1.68548	1.8267	0.200739	0.351565	2.66439	1.39251	50.1905	0.000919527	0.00380843	Q08BF2,Solute carrier family 27	XP_005160257.1,-;NP_001070716.1,solute carrier family 27 (fatty acid transporter), member 1	PF00501,AMP-binding enzyme	IPR000873,AMP-dependent synthetase/ligase;IPR030308,Fatty acid transport protein 1;IPR020845,AMP-binding, conserved site	ENOG410XQ8T,-;KOG1179,Very long-chain acyl-CoA synthetase/fatty acid transporter	GO:0001676,biological_process,long-chain fatty acid metabolic process;GO:0015245,molecular_function,fatty acid transmembrane transporter activity;GO:0003824,molecular_function,catalytic activity;GO:0004467,molecular_function,long-chain fatty acid-CoA ligase activity;GO:0015908,biological_process,fatty acid transport;GO:0008152,biological_process,metabolic process;GO:0016020,cellular_component,mem…	K08745,ko03320,PPAR signaling pathway;K08745,ko04931,Insulin resistance
adgrl1.1	5.0184	4.50136	1.16671	0.689284	2.37862	2.0908	64.8582	0.000510364	0.00261449	W5L8M5,Adhesion G protein-coupled receptor L1a	-	PF16489,PCR-Autoproteolysis INducing (GAIN) domain;PF00002,7 transmembrane receptor (Secretin family);PF02191,Olfactomedin-like domain;PF01825,PCR proteolysis site, GPS, motif;PF02793,Hormone receptor domain;PF02354,Latrophilin Cytoplasmic C-terminal region;PF02140,alactose binding lectin domain	IPR032471,GAIN domain, N-terminal;IPR036445,GPCR family 2, extracellular hormone receptor domain superfamily;IPR001879,GPCR, family 2, extracellular hormone receptor domain;IPR000832,GPCR, family 2, secretin-like;IPR000203,GPS motif;IPR003334,GPCR, family 2, latrophilin, C-terminal;IPR017981,GPCR, family 2-like;IPR003112,Olfactomedin-like domain;IPR003924,GPCR, family 2, latrophilin;IPR000922,D-g…	-	GO:0004888,molecular_function,transmembrane signaling receptor activity;GO:0016020,cellular_component,membrane;GO:0004871,molecular_function,signal transducer activity;GO:0007166,biological_process,cell surface receptor signaling pathway;GO:0030246,molecular_function,carbohydrate binding;GO:0016021,cellular_component,integral component of membrane;GO:0007186,biological_process,G-protein coupled r…	-
LOC101884937	1.60557	1.45326	0.0889245	0.0734196	4.23854	1.57703	224.204	2.52368e-05	0.000525616	W5L8M5,Adhesion G protein-coupled receptor L1a	-	PF16489,PCR-Autoproteolysis INducing (GAIN) domain;PF00002,7 transmembrane receptor (Secretin family);PF02191,Olfactomedin-like domain;PF01825,PCR proteolysis site, GPS, motif;PF02793,Hormone receptor domain;PF02354,Latrophilin Cytoplasmic C-terminal region;PF02140,alactose binding lectin domain	IPR032471,GAIN domain, N-terminal;IPR036445,GPCR family 2, extracellular hormone receptor domain superfamily;IPR001879,GPCR, family 2, extracellular hormone receptor domain;IPR000832,GPCR, family 2, secretin-like;IPR000203,GPS motif;IPR003334,GPCR, family 2, latrophilin, C-terminal;IPR017981,GPCR, family 2-like;IPR003112,Olfactomedin-like domain;IPR003924,GPCR, family 2, latrophilin;IPR000922,D-g…	-	GO:0004888,molecular_function,transmembrane signaling receptor activity;GO:0016020,cellular_component,membrane;GO:0004871,molecular_function,signal transducer activity;GO:0007166,biological_process,cell surface receptor signaling pathway;GO:0030246,molecular_function,carbohydrate binding;GO:0016021,cellular_component,integral component of membrane;GO:0007186,biological_process,G-protein coupled r…	-
LOC101884341	0.863354	0.854112	0	0.0247613	5.94171	-0.251039	63.8189	0.000529806	0.00266995	W5L8M5,Adhesion G protein-coupled receptor L1a	-	PF16489,PCR-Autoproteolysis INducing (GAIN) domain;PF00002,7 transmembrane receptor (Secretin family);PF02191,Olfactomedin-like domain;PF01825,PCR proteolysis site, GPS, motif;PF02793,Hormone receptor domain;PF02354,Latrophilin Cytoplasmic C-terminal region;PF02140,alactose binding lectin domain	IPR032471,GAIN domain, N-terminal;IPR036445,GPCR family 2, extracellular hormone receptor domain superfamily;IPR001879,GPCR, family 2, extracellular hormone receptor domain;IPR000832,GPCR, family 2, secretin-like;IPR000203,GPS motif;IPR003334,GPCR, family 2, latrophilin, C-terminal;IPR017981,GPCR, family 2-like;IPR003112,Olfactomedin-like domain;IPR003924,GPCR, family 2, latrophilin;IPR000922,D-g…	-	GO:0004888,molecular_function,transmembrane signaling receptor activity;GO:0016020,cellular_component,membrane;GO:0004871,molecular_function,signal transducer activity;GO:0007166,biological_process,cell surface receptor signaling pathway;GO:0030246,molecular_function,carbohydrate binding;GO:0016021,cellular_component,integral component of membrane;GO:0007186,biological_process,G-protein coupled r…	-
LOC101884985	0.904524	0.85633	0.043091	0	5.35582	0.993834	36.2654	0.00190719	0.00625769	A0A2D0Q433,adhesion G protein-coupled receptor L1-like isoform X1	XP_017313059.1,adhesion G protein-coupled receptor L1-like isoform X1	-	IPR032471,GAIN domain, N-terminal;IPR036445,GPCR family 2, extracellular hormone receptor domain superfamily;IPR001879,GPCR, family 2, extracellular hormone receptor domain;IPR000832,GPCR, family 2, secretin-like;IPR000203,GPS motif;IPR003334,GPCR, family 2, latrophilin, C-terminal;IPR017981,GPCR, family 2-like;IPR003112,Olfactomedin-like domain;IPR003924,GPCR, family 2, latrophilin;IPR000922,D-g…	-	GO:0004888,molecular_function,transmembrane signaling receptor activity;GO:0007186,biological_process,G-protein coupled receptor signaling pathway;GO:0004871,molecular_function,signal transducer activity;GO:0007166,biological_process,cell surface receptor signaling pathway;GO:0030246,molecular_function,carbohydrate binding;GO:0007165,biological_process,signal transduction;GO:0016020,cellular_comp…	-
dnm2b	26.2335	27.1131	16.2397	10.2677	1.03032	5.89223	23.9302	0.00468073	0.011951	Q6P122,Dynamin2-like	NP_998407.1,dynamin-2	PF00350,ynamin family;PF01031,ynamin central region;PF02212,ynamin GTPase effector domain;PF00169,PH domain	IPR019762,Dynamin, GTPase region, conserved site;IPR000375,Dynamin central domain;IPR027188,Dynamin-2;IPR020850,GTPase effector domain;IPR027417,P-loop containing nucleoside triphosphate hydrolase;IPR030381,Dynamin-type guanine nucleotide-binding (G) domain;IPR011993,PH-like domain superfamily;IPR022812,Dynamin superfamily;IPR003130,Dynamin GTPase effector;IPR001849,Pleckstrin homology domain;IPR…	-	GO:0032956,biological_process,regulation of actin cytoskeleton organization;GO:0005874,cellular_component,microtubule;GO:0005525,molecular_function,GTP binding;GO:0072015,biological_process,glomerular visceral epithelial cell development;GO:0048747,biological_process,muscle fiber development;GO:0003094,biological_process,glomerular filtration;GO:0003924,molecular_function,GTPase activity;GO:00430…	K01528,ko04721,Synaptic vesicle cycle;K01528,ko05100,Bacterial invasion of epithelial cells;K01528,ko04961,Endocrine and other factor-regulated calcium reabsorption;K01528,ko04072,Phospholipase D signaling pathway;K01528,ko04144,Endocytosis
171687	0.7666	0.742859	0.299633	0.0607622	2.09094	-0.450129	9.93762	0.0258061	0.0457094	F1QZC5,Zgc:171687	-	PF00147,ibrinogen beta and gamma chains, C-terminal globular domain	IPR002181,Fibrinogen, alpha/beta/gamma chain, C-terminal globular domain;IPR036056,Fibrinogen-like, C-terminal	ENOG410ZYS4,-;KOG2579,Ficolin and related extracellular proteins	GO:0005575,cellular_component,cellular_component	-
LOC108179043	2.60904	2.42128	8.67218	6.84321	-1.60795	3.26289	81.1512	0.00029087	0.00187586	Q7ZV06,Zgc:56292	NP_956518.1,thyroid hormone receptor interactor 10b	PF14604,Variant SH3 domain;PF00611,es/CIP4, and EFC/F-BAR homology domain	IPR028498,Cdc42-interacting protein 4;IPR031160,F-BAR domain;IPR001060,FCH domain;IPR027267,AH/BAR domain superfamily;IPR001452,SH3 domain;IPR036028,SH3-like domain superfamily	KOG3565,Cdc42-interacting protein CIP4;ENOG410XS44,-	GO:0030036,biological_process,actin cytoskeleton organization;GO:0006897,biological_process,endocytosis	K07196,ko04910,Insulin signaling pathway
LOC101886340	8.95631	7.59068	0.0739672	0.783734	4.23884	1.47336	26.4272	0.00379364	0.0102527	A0A1W5AZH9,Anoctamin	XP_018619108.1,anoctamin-1 isoform X4	-	IPR007632,Anoctamin;IPR031287,Anoctamin-1;IPR032394,Anoctamin, dimerisation domain	-	GO:0046983,molecular_function,protein dimerization activity;GO:1902476,biological_process,chloride transmembrane transport;GO:0035774,biological_process,positive regulation of insulin secretion involved in cellular response to glucose stimulus;GO:0034605,biological_process,cellular response to heat;GO:0016020,cellular_component,membrane;GO:0005886,cellular_component,plasma membrane;GO:0016021,cel…	-
eri2	8.94711	8.50092	18.3439	25.9482	-1.34049	4.38667	33.9652	0.00220352	0.00692669	A0A0R4ILD6,ERI1 exoribonuclease 2	-	PF06839,RF zinc finger	IPR036397,Ribonuclease H superfamily;IPR010666,Zinc finger, GRF-type	-	GO:0003676,molecular_function,nucleic acid binding;GO:0008270,molecular_function,zinc ion binding	-
thumpd1	36.0055	30.8095	68.402	67.2024	-1.00933	6.10487	58.9654	0.000615472	0.00293566	A0A0R4IIV9,THUMP domain-containing 1	NP_991220.2,THUMP domain-containing protein 1	PF02926,THUMP domain	IPR004114,THUMP domain	-	GO:0003723,molecular_function,RNA binding;GO:0005575,cellular_component,cellular_component	-
zfos-2330d3.1	1.62471	1.39369	0.0846565	0	5.15324	0.621873	34.2178	0.00216793	0.00684638	F1RA44,Si:zfos-2330d3.1	XP_001339837.3,microfibril-associated glycoprotein 4-like isoform X1	PF00147,ibrinogen beta and gamma chains, C-terminal globular domain	IPR002181,Fibrinogen, alpha/beta/gamma chain, C-terminal globular domain;IPR036056,Fibrinogen-like, C-terminal	ENOG410ZYS4,-;KOG2579,Ficolin and related extracellular proteins	-	-
zfos-2330d3.3	2.79899	2.86619	0.481045	0.0965343	3.32015	0.887732	25.5115	0.00408907	0.0108245	Q6NYE9,Zgc:77076	-	PF00147,ibrinogen beta and gamma chains, C-terminal globular domain	IPR002181,Fibrinogen, alpha/beta/gamma chain, C-terminal globular domain;IPR036056,Fibrinogen-like, C-terminal	ENOG410ZYS4,-;KOG2579,Ficolin and related extracellular proteins	GO:0005575,cellular_component,cellular_component	-
mfap4	12.7987	11.4975	0.406197	0.0586901	5.73018	2.8247	83.9804	0.000279362	0.00183688	F1QWC0,Microfibril-associated protein 4	NP_001315274.1,-;NP_998054.2,microfibrillar-associated protein 4 precursor;XP_017207955.1,-	PF00147,ibrinogen beta and gamma chains, C-terminal globular domain	IPR002181,Fibrinogen, alpha/beta/gamma chain, C-terminal globular domain;IPR036056,Fibrinogen-like, C-terminal	ENOG410ZYS4,-;KOG2579,Ficolin and related extracellular proteins	GO:0005575,cellular_component,cellular_component	-
fj11g02	2.10984	1.87904	0.131403	0.0421911	4.51035	0.206591	75.568	0.000353878	0.00212295	F8W539,Wu:fj11g02	XP_002660664.2,microfibril-associated glycoprotein 4	PF00147,ibrinogen beta and gamma chains, C-terminal globular domain	IPR002181,Fibrinogen, alpha/beta/gamma chain, C-terminal globular domain;IPR036056,Fibrinogen-like, C-terminal	ENOG410ZYS4,-;KOG2579,Ficolin and related extracellular proteins	-	-
zfos-2330d3.8	2.46654	2.48762	0.291569	0.0200609	4.01159	0.599246	23.9051	0.00469105	0.0119712	R4GEQ7,Si:zfos-2330d3.7	XP_003197840.1,microfibril-associated glycoprotein 4-like	PF00147,ibrinogen beta and gamma chains, C-terminal globular domain	IPR002181,Fibrinogen, alpha/beta/gamma chain, C-terminal globular domain;IPR036056,Fibrinogen-like, C-terminal	-	-	-
ch1073-110a20.1	2.08831	2.00256	0.787597	0.431051	1.76707	0.812405	22.7692	0.00513207	0.0128172	E9QC51,Si:ch1073-110a20.1	XP_003197842.1,microfibril-associated glycoprotein 4	PF00147,ibrinogen beta and gamma chains, C-terminal globular domain	IPR002181,Fibrinogen, alpha/beta/gamma chain, C-terminal globular domain;IPR036056,Fibrinogen-like, C-terminal	ENOG410ZYS4,-;KOG2579,Ficolin and related extracellular proteins	-	-
LOC100007608	5.89077	5.83315	0.72172	1.25637	2.56602	4.18642	65.7087	0.000495191	0.00256879	F1QBR7,Uncharacterized protein	-	PF17095,Spectrin-binding region of Ca2+-Calmodulin;PF08683,Microtubule-binding calmodulin-regulated spectrin-associated	IPR014797,CKK domain;IPR032940,Calmodulin-regulated spectrin-associated protein;IPR031372,CAMSAP, spectrin and Ca2+/calmodulin-binding region;IPR011033,PRC-barrel-like superfamily;IPR038209,CKK domain superfamily	KOG3654,Uncharacterized CH domain protein;ENOG4111D0B,-	GO:0005874,cellular_component,microtubule;GO:0005516,molecular_function,calmodulin binding;GO:0031175,biological_process,neuron projection development;GO:0030507,molecular_function,spectrin binding;GO:0008017,molecular_function,microtubule binding	-
lpar2b	2.70272	2.76127	5.89121	6.83221	-1.21143	3.42021	46.1553	0.00107852	0.00424142	F1Q734,Lysophosphatidic acid receptor 2b	NP_001307062.1,lysophosphatidic acid receptor 2b;XP_005171115.1,-	PF00001,7 transmembrane receptor (rhodopsin family)	IPR002277,Lysophosphatidic acid receptor EDG-2;IPR000276,G protein-coupled receptor, rhodopsin-like;IPR004065,Lysophosphatidic acid receptor;IPR017452,GPCR, rhodopsin-like, 7TM	ENOG410XRW9,-;KOG3656,FOG: 7 transmembrane receptor	GO:0070915,molecular_function,lysophosphatidic acid receptor activity;GO:0007186,biological_process,G-protein coupled receptor signaling pathway;GO:0004871,molecular_function,signal transducer activity;GO:0001525,biological_process,angiogenesis;GO:0007165,biological_process,signal transduction;GO:0016020,cellular_component,membrane;GO:0004930,molecular_function,G-protein coupled receptor activity…	-
olfm2b	1.45899	1.62168	0.0602465	0.0812451	4.43705	1.65297	205.042	3.13724e-05	0.000577465	A0A0R4ILX8,Olfactomedin 2b	NP_998425.2,olfactomedin 2 like precursor	PF02191,Olfactomedin-like domain;PF12308,Neurogenesis glycoprotein	IPR022082,Noelin domain;IPR003112,Olfactomedin-like domain	-	GO:0005575,cellular_component,cellular_component;GO:0008150,biological_process,biological_process	-
col5a3b	105.147	98.3752	0.506159	0.263125	8.06991	8.19381	548.134	3.03438e-06	0.000229142	A0A0R4IN07,Collagen, type V, alpha 3b	-	PF01391,Collagen triple helix repeat (20 copies);PF01410,ibrillar collagen C-terminal domain	IPR008160,Collagen triple helix repeat;IPR001791,Laminin G domain;IPR013320,Concanavalin A-like lectin/glucanase domain superfamily;IPR000885,Fibrillar collagen, C-terminal	-	GO:0005201,molecular_function,extracellular matrix structural constituent	-
77358	0.605196	0.742713	0.0810878	0.0694288	3.15927	0.0213627	71.5578	0.000391104	0.00223771	A0A0R4IPM5,Zgc:77358	XP_009294533.1,transcription factor Sp6 isoform X1	PF00096,Zinc finger, C2H2 type	IPR013087,Zinc finger C2H2-type;IPR036236,Zinc finger C2H2 superfamily	-	GO:0003676,molecular_function,nucleic acid binding	-
1082	0.702957	0.612085	0.28204	0.184738	1.51178	0.89935	21.2711	0.00586902	0.0141869	A1A5I3,LOC557935 protein	-	PF01839,-GAP repeat;PF08441,Integrin alpha;PF00092,von Willebrand factor type A domain	IPR013517,FG-GAP repeat;IPR036465,von Willebrand factor A-like domain superfamily;IPR032695,Integrin domain superfamily;IPR013649,Integrin alpha-2;IPR013519,Integrin alpha beta-propellor;IPR000413,Integrin alpha chain;IPR002035,von Willebrand factor, type A;IPR028994,Integrin alpha, N-terminal	KOG3637,Vitronectin receptor, alpha subunit;ENOG410XPVZ,-	GO:0008305,cellular_component,integrin complex;GO:0007229,biological_process,integrin-mediated signaling pathway;GO:0007155,biological_process,cell adhesion;GO:0016021,cellular_component,integral component of membrane;GO:0016020,cellular_component,membrane	-
wfikkn1	0.795104	0.722325	0.347576	0.256025	1.34399	0.312073	17.1414	0.00911818	0.0198735	A0A0R4IS20,WAP, follistatin/kazal, immunoglobulin, kunitz and netrin domain-containing 1	-	PF01759,UNC-6/NTR/C345C module;PF00014,Kunitz/Bovine pancreatic trypsin inhibitor domain;PF07679,Immunoglobulin I-set domain	IPR008993,Tissue inhibitor of metalloproteinases-like, OB-fold;IPR020901,Proteinase inhibitor I2, Kunitz, conserved site;IPR007110,Immunoglobulin-like domain;IPR001134,Netrin domain;IPR002350,Kazal domain;IPR036880,Pancreatic trypsin inhibitor Kunitz domain superfamily;IPR036179,Immunoglobulin-like domain superfamily;IPR036058,Kazal domain superfamily;IPR018933,Netrin module, non-TIMP type;IPR003…	-	GO:0010951,biological_process,negative regulation of endopeptidase activity;GO:0004867,molecular_function,serine-type endopeptidase inhibitor activity;GO:0005576,cellular_component,extracellular region	-
dnm3b	14.0314	15.078	0.742546	1.47342	3.71103	3.61011	97.5851	0.000196138	0.00149967	W5KX14,Dynamin 3	XP_007238905.1,-	PF00350,ynamin family;PF01031,ynamin central region;PF02212,ynamin GTPase effector domain;PF00169,PH domain	IPR019762,Dynamin, GTPase region, conserved site;IPR000375,Dynamin central domain;IPR020850,GTPase effector domain;IPR027417,P-loop containing nucleoside triphosphate hydrolase;IPR027741,Dynamin-1;IPR030381,Dynamin-type guanine nucleotide-binding (G) domain;IPR011993,PH-like domain superfamily;IPR022812,Dynamin superfamily;IPR003130,Dynamin GTPase effector;IPR001849,Pleckstrin homology domain;IPR…	-	GO:0003924,molecular_function,GTPase activity;GO:0072583,biological_process,clathrin-dependent endocytosis;GO:0005525,molecular_function,GTP binding;GO:0000166,molecular_function,nucleotide binding	-
153913	2.36587	2.50656	0.899011	0.398929	1.93403	1.8319	23.9658	0.00466614	0.0119245	A0JMK3,Zgc:153913	NP_001073448.1,carboxypeptidase N subunit 2 precursor	PF13855,Leucine rich repeat;PF00560,Leucine Rich Repeat	IPR001611,Leucine-rich repeat;IPR000483,Cysteine-rich flanking region, C-terminal;IPR003591,Leucine-rich repeat, typical subtype;IPR032675,Leucine-rich repeat domain superfamily	KOG0619,FOG: Leucine rich repeat;COG4886,Leucine-rich repeat (LRR) protein	GO:0007409,biological_process,axonogenesis;GO:0005578,,;GO:0005615,cellular_component,extracellular space	-
cldn1	15.221	17.7958	1.67701	1.30472	3.48172	2.6971	249.505	1.9441e-05	0.00046699	Q90XQ8,Claudin	NP_571845.1,claudin-1 precursor	PF00822,PMP-22/EMP/MP20/Claudin family	IPR006187,Claudin;IPR017974,Claudin, conserved site;IPR003548,Claudin-1;IPR004031,PMP-22/EMP/MP20/Claudin superfamily	-	GO:0030054,cellular_component,cell junction;GO:0005923,cellular_component,bicellular tight junction;GO:0005198,molecular_function,structural molecule activity;GO:0005886,cellular_component,plasma membrane;GO:0016020,cellular_component,membrane;GO:0016021,cellular_component,integral component of membrane	K06087,ko04514,Cell adhesion molecules (CAMs);K06087,ko04670,Leukocyte transendothelial migration;K06087,ko04530,Tight junction;K06087,ko05160,Hepatitis C
znfl2a	33.0206	27.5436	260.878	210.876	-2.94509	7.13627	328.915	1.05528e-05	0.000363261	F1QCE5,Zinc finger-like gene 2a	NP_919371.2,zinc finger-like gene 2	PF00096,Zinc finger, C2H2 type;PF12874,Zinc-finger of C2H2 type	IPR013087,Zinc finger C2H2-type;IPR036236,Zinc finger C2H2 superfamily	KOG1721,FOG: Zn-finger;COG5048,FOG: Zn-finger	GO:0003676,molecular_function,nucleic acid binding	-
154086	0.332468	0.288904	1.17757	1.32333	-1.99749	1.14646	48.0438	0.000984268	0.00398481	Q08BA5,Zgc:154086	NP_001070795.1,RNA helicase Mov10l1	PF13087,AAA domain;PF13086,AAA domain;PF14444,S1-like	IPR025223,S1-like RNA binding domain;IPR014001,Helicase superfamily 1/2, ATP-binding domain;IPR027417,P-loop containing nucleoside triphosphate hydrolase	KOG1804,RNA helicase;COG1112,Superfamily I DNA and RNA helicases and helicase subunits	GO:0005575,cellular_component,cellular_component	-
dkey-33c14.6	1.21859	1.05271	3.16054	1.73672	-1.08343	1.95559	10.9713	0.0216392	0.0396748	E7F7V9,Si:dkey-33c14.6	XP_002660736.2,gastrula zinc finger protein XlCGF57.1-like	PF00096,Zinc finger, C2H2 type;PF13894,C2H2-type zinc finger;PF12874,Zinc-finger of C2H2 type	IPR013087,Zinc finger C2H2-type;IPR036236,Zinc finger C2H2 superfamily	KOG1721,FOG: Zn-finger;COG5048,FOG: Zn-finger	GO:0003676,molecular_function,nucleic acid binding	-
mylk4a	3.38391	3.48709	0.596746	0.198387	3.14142	3.07064	41.5779	0.00140676	0.00507759	E7FFC0,Myosin light chain kinase family, member 4a	XP_695224.6,myosin light chain kinase 2, skeletal/cardiac muscle-like isoform X1	PF00069,Protein kinase domain	IPR011009,Protein kinase-like domain superfamily;IPR017441,Protein kinase, ATP binding site;IPR008271,Serine/threonine-protein kinase, active site;IPR000719,Protein kinase domain	ENOG410XRMJ,-;KOG0032,Ca2+/calmodulin-dependent protein kinase, EF-Hand protein superfamily	GO:0018105,biological_process,peptidyl-serine phosphorylation;GO:0035556,biological_process,intracellular signal transduction;GO:0004687,molecular_function,myosin light chain kinase activity;GO:0004672,molecular_function,protein kinase activity;GO:0005622,cellular_component,intracellular;GO:0006468,biological_process,protein phosphorylation;GO:0005524,molecular_function,ATP binding;GO:0018107,bio…	-
foxc1a	6.39591	6.64456	11.3702	17.3353	-1.13665	4.5146	19.7148	0.00699302	0.0162105	A0A060W264,Uncharacterized protein	-	PF00250,orkhead domain	IPR018122,Fork head domain conserved site1;IPR001766,Fork head domain;IPR036390,Winged helix DNA-binding domain superfamily;IPR030456,Fork head domain conserved site 2;IPR036388,Winged helix-like DNA-binding domain superfamily	-	GO:0043565,molecular_function,sequence-specific DNA binding;GO:0006355,biological_process,regulation of transcription, DNA-templated;GO:0003700,molecular_function,DNA binding transcription factor activity;GO:0003677,molecular_function,DNA binding;GO:0005634,cellular_component,nucleus	-
foxf2a	2.38117	1.79306	1.05101	0.91257	1.10114	1.28114	14.8319	0.0121331	0.0247863	F1QHL6,Forkhead box F2a	-	PF00250,orkhead domain	IPR018122,Fork head domain conserved site1;IPR001766,Fork head domain;IPR036390,Winged helix DNA-binding domain superfamily;IPR030456,Fork head domain conserved site 2;IPR036388,Winged helix-like DNA-binding domain superfamily	KOG2294,Transcription factor of the Forkhead/HNF3 family;COG5025,Transcription factor of the Forkhead/HNF3 family	GO:0003705,molecular_function,transcription factor activity, RNA polymerase II distal enhancer sequence-specific binding;GO:0003677,molecular_function,DNA binding;GO:0043565,molecular_function,sequence-specific DNA binding;GO:0006357,biological_process,regulation of transcription by RNA polymerase II;GO:0003700,molecular_function,DNA binding transcription factor activity;GO:0030154,biological_pro…	-
foxq1a	1.68884	1.35791	0.0658903	0.0952028	4.21521	0.240279	97.7486	0.000187092	0.00146657	A0A0R4IJS9,Forkhead box Q1a	NP_001230273.1,forkhead box Q1a	PF00250,orkhead domain	IPR018122,Fork head domain conserved site1;IPR001766,Fork head domain;IPR036390,Winged helix DNA-binding domain superfamily;IPR030456,Fork head domain conserved site 2;IPR036388,Winged helix-like DNA-binding domain superfamily	-	GO:0003677,molecular_function,DNA binding;GO:0043565,molecular_function,sequence-specific DNA binding;GO:0003700,molecular_function,DNA binding transcription factor activity;GO:0009410,biological_process,response to xenobiotic stimulus;GO:0006355,biological_process,regulation of transcription, DNA-templated;GO:0005634,cellular_component,nucleus	-
LOC101885450	1.11246	0.813249	2.189	2.5654	-1.29477	1.09145	16.5762	0.00974918	0.0208437	A0A0G2KI00,Uncharacterized protein	XP_005163710.1,gastrula zinc finger protein XlCGF49.1-like	PF00096,Zinc finger, C2H2 type	IPR013087,Zinc finger C2H2-type;IPR036236,Zinc finger C2H2 superfamily	-	GO:0003676,molecular_function,nucleic acid binding	-
ch211-241e1.3	4.89876	4.37275	0.0809883	0.13652	5.40869	3.44134	305.536	1.26259e-05	0.000393393	F1R9B8,Si:ch211-241e1.3	-	PF00054,Laminin G domain;PF02210,Laminin G domain;PF00053,Laminin EGF domain;PF06008,Laminin Domain I;PF06009,Laminin Domain II	IPR009254,Laminin alpha, domain I;IPR010307,Laminin domain II;IPR013320,Concanavalin A-like lectin/glucanase domain superfamily;IPR002049,Laminin EGF domain;IPR001791,Laminin G domain	KOG1836,Extracellular matrix glycoprotein Laminin subunits alpha and gamma;ENOG410XRDC,-	GO:0030334,biological_process,regulation of cell migration;GO:0045995,biological_process,regulation of embryonic development;GO:0007155,biological_process,cell adhesion;GO:0030155,biological_process,regulation of cell adhesion;GO:0005102,molecular_function,signaling receptor binding	-
znf521	3.12563	3.24092	0.269556	0.491074	3.06284	3.81451	81.1898	0.00030241	0.0019282	W5KPK8,Zinc finger protein 521	XP_007254672.1,-	PF00096,Zinc finger, C2H2 type;PF13912,C2H2-type zinc finger	IPR013087,Zinc finger C2H2-type;IPR036236,Zinc finger C2H2 superfamily	-	GO:0003676,molecular_function,nucleic acid binding	-
ch73-140j24.4	1.19735	1.26864	0.121714	0.101948	3.47026	1.57894	175.237	4.59509e-05	0.000697621	E7F656,Si:ch73-140j24.4	XP_005171174.1,ch73-140j24.4	-	-	-	-	-
rpe65a	0.830578	1.03892	0.13425	0.103452	2.97512	-0.0587122	60.6527	0.000575336	0.00282317	W5KNH2,Retinal pigment epithelium-specific protein 65a	XP_007254663.1,-	PF03055,Retinal pigment epithelial membrane protein	IPR004294,Carotenoid oxygenase	-	GO:0055114,biological_process,oxidation-reduction process;GO:0016702,molecular_function,oxidoreductase activity, acting on single donors with incorporation of molecular oxygen, incorporation of two atoms of oxygen;GO:0046872,molecular_function,metal ion binding	K11158,ko00830,Retinol metabolism
ch211-188c16.1	0.42049	0.543117	0.875054	1.11294	-1.03735	1.01979	10.3417	0.0237887	0.0428729	B3DHD5,Si:ch211-188c16.1	NP_001170918.1,uncharacterized protein C1orf168 homolog;XP_017214183.1,-	-	IPR036028,SH3-like domain superfamily	ENOG410KHJ9,-;ENOG4110R72,-	GO:0007165,biological_process,signal transduction	-
c8a	5.9893	5.71911	1.4296	1.18188	2.17882	2.88156	146.102	7.13505e-05	0.000874641	F1R901,Complement component 8, alpha polypeptide	XP_009294923.1,complement component C8 alpha chain isoform X1	PF00057,Low-density lipoprotein receptor domain class A;PF01823,MAC/Perforin domain	IPR020863,Membrane attack complex component/perforin domain, conserved site;IPR020864,Membrane attack complex component/perforin (MACPF) domain;IPR000884,Thrombospondin type-1 (TSP1) repeat;IPR002172,Low-density lipoprotein (LDL) receptor class A repeat;IPR037565,Complement component C8 alpha chain;IPR036055,LDL receptor-like superfamily;IPR013032,EGF-like, conserved site;IPR001862,Membrane attac…	ENOG410IE8U,-;ENOG410Y5MF,-	GO:0006955,biological_process,immune response;GO:0006956,biological_process,complement activation;GO:0005579,cellular_component,membrane attack complex;GO:0003674,molecular_function,molecular_function	-
c8b	8.74924	8.53931	3.07078	1.47896	1.95212	3.63881	33.4487	0.00227888	0.0070937	A8HAJ8,Complement component 8, beta polypeptide	NP_001243652.1,complement component C8 beta chain precursor	PF00057,Low-density lipoprotein receptor domain class A;PF01823,MAC/Perforin domain	IPR020863,Membrane attack complex component/perforin domain, conserved site;IPR020864,Membrane attack complex component/perforin (MACPF) domain;IPR000884,Thrombospondin type-1 (TSP1) repeat;IPR002172,Low-density lipoprotein (LDL) receptor class A repeat;IPR036055,LDL receptor-like superfamily;IPR023415,Low-density lipoprotein (LDL) receptor class A, conserved site;IPR037566,Complement component C…	ENOG410Y2J1,-;ENOG410IE7H,-	GO:0006955,biological_process,immune response;GO:0006956,biological_process,complement activation;GO:0005579,cellular_component,membrane attack complex	K03998,ko05322,Systemic lupus erythematosus;K03998,ko05020,Prion diseases;K03998,ko04610,Complement and coagulation cascades;K03998,ko05146,Amoebiasis
dab1b	3.37403	3.50877	0.881439	1.5486	1.50045	3.12	21.2287	0.00600783	0.0144481	A8HAJ9,Dab, reelin signal transducer, homolog 1b	XP_005171168.1,-;XP_005171167.1,disabled 1 type B isoform X1	PF00640,Phosphotyrosine interaction domain (PTB/PID)	IPR006020,PTB/PI domain;IPR011993,PH-like domain superfamily	ENOG410XZ1H,-;KOG3535,Adaptor protein Disabled	GO:0005575,cellular_component,cellular_component;GO:0003674,molecular_function,molecular_function	-
exosc4	20.6456	22.4663	71.5519	67.2676	-1.67464	6.18397	217.327	2.72278e-05	0.000537459	Q6PBZ8,Exosc4 protein	NP_957033.1,exosome complex component RRP41	PF01138,3' exoribonuclease family, domain 1;PF03725,3' exoribonuclease family, domain 2	IPR020568,Ribosomal protein S5 domain 2-type fold;IPR001247,Exoribonuclease, phosphorolytic domain 1;IPR015847,Exoribonuclease, phosphorolytic domain 2;IPR027408,PNPase/RNase PH domain superfamily;IPR036345,Exoribonuclease, PH domain 2 superfamily	COG0689,RNase PH;KOG1068,Exosomal 3'-5' exoribonuclease complex, subunit Rrp41 and related exoribonucleases	GO:0004527,molecular_function,exonuclease activity;GO:0090305,biological_process,nucleic acid phosphodiester bond hydrolysis	K11600,ko03018,RNA degradation
mcoln3a	0.292073	0.555948	1.83353	1.38622	-1.90324	1.13976	22.4887	0.0053307	0.0132033	E7FE44,Mucolipin 3a	XP_003197863.2,mucolipin-3 isoform X2	PF08016,Polycystin cation channel	IPR013122,Polycystin cation channel, PKD1/PKD2	KOG3733,Mucolipidin and related proteins (TRML subfamily of transient receptor potential proteins);ENOG410Z1HH,-	GO:0016021,cellular_component,integral component of membrane;GO:0016020,cellular_component,membrane	-
tubb2	9.3653	8.62335	0.58868	0.594704	3.93356	2.95439	412.806	5.65837e-06	0.000278403	F1QKY8,Tubulin beta chain	-	PF03953,Tubulin C-terminal domain;PF00091,Tubulin/FtsZ family, GTPase domain	IPR017975,Tubulin, conserved site;IPR018316,Tubulin/FtsZ, 2-layer sandwich domain;IPR003008,Tubulin/FtsZ, GTPase domain;IPR008280,Tubulin/FtsZ, C-terminal;IPR036525,Tubulin/FtsZ, GTPase domain superfamily;IPR037103,Tubulin/FtsZ, C-terminal domain superfamily;IPR013838,Beta tubulin, autoregulation binding site;IPR000217,Tubulin;IPR023123,Tubulin, C-terminal;IPR002453,Beta tubulin	KOG1375,Beta tubulin;COG5023,Tubulin	GO:0005874,cellular_component,microtubule;GO:0005737,cellular_component,cytoplasm;GO:0007010,biological_process,cytoskeleton organization;GO:0007017,biological_process,microtubule-based process;GO:0005856,cellular_component,cytoskeleton;GO:0005525,molecular_function,GTP binding;GO:0003924,molecular_function,GTPase activity;GO:0000166,molecular_function,nucleotide binding;GO:0005200,molecular_func…	-
dspa	43.2342	43.1846	112.747	116.99	-1.40035	9.33832	141.81	7.6673e-05	0.000909053	F1RBA4,Desmoplakin a	-	PF00681,Plectin repeat	IPR035915,Plakin repeat superfamily;IPR018159,Spectrin/alpha-actinin;IPR001101,Plectin repeat;IPR028462,Desmoplakin	COG5069,Ca2+-binding actin-bundling protein fimbrin/plastin (EF-Hand superfamily);KOG0516,Dystonin, GAS (Growth-arrest-specific protein), and related proteins	GO:0098609,biological_process,cell-cell adhesion;GO:0005856,cellular_component,cytoskeleton;GO:0030054,cellular_component,cell junction;GO:0050839,molecular_function,cell adhesion molecule binding	-
ccdc13	1.54166	1.44825	3.70874	2.5393	-1.04331	3.22735	23.8154	0.00471663	0.0120101	F1RBY8,Coiled-coil domain-containing 13	XP_009294898.1,coiled-coil domain-containing protein 13 isoform X1	-	-	ENOG410YWT6,-;ENOG410IGKT,-	-	-
pth1ra	1.32295	1.09486	0.108467	0.10448	3.50198	0.541737	98.9621	0.000181674	0.00144612	Q9PVD3,Parathyroid hormone 1 receptor a	NP_571432.1,parathyroid hormone/parathyroid hormone-related peptide receptor precursor	PF00002,7 transmembrane receptor (Secretin family);PF02793,Hormone receptor domain	IPR001879,GPCR, family 2, extracellular hormone receptor domain;IPR036445,GPCR family 2, extracellular hormone receptor domain superfamily;IPR000832,GPCR, family 2, secretin-like;IPR017981,GPCR, family 2-like;IPR002170,GPCR, family 2, parathyroid hormone receptor;IPR017983,GPCR, family 2, secretin-like, conserved site	KOG4564,Adenylate cyclase-coupled calcitonin receptor;ENOG410XRS2,-	GO:0007186,biological_process,G-protein coupled receptor signaling pathway;GO:0017046,molecular_function,peptide hormone binding;GO:0004888,molecular_function,transmembrane signaling receptor activity;GO:0035907,biological_process,dorsal aorta development;GO:0004871,molecular_function,signal transducer activity;GO:0007166,biological_process,cell surface receptor signaling pathway;GO:0004991,molec…	K04585,ko04961,Endocrine and other factor-regulated calcium reabsorption;K04585,ko04080,Neuroactive ligand-receptor interaction
myl13	349.976	354.207	17.5522	2.682	5.1646	7.25445	34.2062	0.00216955	0.00684925	Q7ZUB0,Atrial myosin light chain	NP_956810.1,uncharacterized protein LOC393488	-	IPR002048,EF-hand domain;IPR011992,EF-hand domain pair	KOG0030,Myosin essential light chain, EF-Hand protein superfamily;COG5126,Ca2+-binding protein (EF-Hand superfamily)	GO:0005575,cellular_component,cellular_component;GO:0005509,molecular_function,calcium ion binding	-
aqp1a.1	7.58256	9.15187	0	0	11.8747	2.32497	509.877	2.4974e-05	0.000524534	Q6NZ72,Aquaporin 1a	NP_996942.1,aquaporin 1	PF00230,Major intrinsic protein	IPR023271,Aquaporin-like;IPR000425,Major intrinsic protein;IPR034294,Aquaporin transporter;IPR022357,Major intrinsic protein, conserved site	KOG0223,Aquaporin (major intrinsic protein family);COG0580,Glycerol uptake facilitator and related permeases (Major Intrinsic Protein Family)	GO:0035379,molecular_function,carbon dioxide transmembrane transporter activity;GO:0008519,molecular_function,ammonium transmembrane transporter activity;GO:0006833,biological_process,water transport;GO:0055085,biological_process,transmembrane transport;GO:0072488,biological_process,ammonium transmembrane transport;GO:0015696,biological_process,ammonium transport;GO:0015670,biological_process,car…	K09864,ko04976,Bile secretion;K09864,ko04924,Renin secretion;K09864,ko04964,Proximal tubule bicarbonate reclamation
63882	6.42631	6.0203	15.7377	14.7838	-1.28137	5.81119	130.953	9.28914e-05	0.00100926	F1QZ61,Zgc:63882	NP_956696.2,multiple myeloma tumor-associated protein 2	PF10159,Kinase phosphorylation protein	IPR019315,Kinase phosphorylation domain	KOG4520,Predicted coiled-coil protein;ENOG41123ER,-	GO:0005575,cellular_component,cellular_component;GO:0008150,biological_process,biological_process;GO:0003674,molecular_function,molecular_function	-
wnt3a	0.906355	0.798524	2.6018	3.0932	-1.73208	2.86132	68.1006	0.000444006	0.00241979	F1QK98,Protein Wnt	-	PF00110,wnt family	IPR018161,Wnt protein, conserved site;IPR005817,Wnt;IPR009141,Wnt-3 protein	KOG3913,Wnt family of developmental regulators;ENOG410XQZ1,-	GO:0009953,biological_process,dorsal/ventral pattern formation;GO:0005578,,;GO:0045165,biological_process,cell fate commitment;GO:0021794,biological_process,thalamus development;GO:0001756,biological_process,somitogenesis;GO:0005109,molecular_function,frizzled binding;GO:0060026,biological_process,convergent extension;GO:0005102,molecular_function,signaling receptor binding;GO:0016055,biological_…	-
wnt9a	4.69709	5.65909	1.87101	1.32292	1.71395	1.98679	45.2132	0.00113656	0.00439301	B6V3E1,Protein Wnt	XP_005163718.1,protein Wnt-9a isoform X1	PF00110,wnt family	IPR013303,Wnt-9a protein;IPR018161,Wnt protein, conserved site;IPR005817,Wnt	KOG3913,Wnt family of developmental regulators;ENOG410XQZ1,-	GO:0005578,,;GO:0016055,biological_process,Wnt signaling pathway;GO:0005102,molecular_function,signaling receptor binding;GO:0060037,biological_process,pharyngeal system development;GO:0007275,biological_process,multicellular organism development;GO:0048701,biological_process,embryonic cranial skeleton morphogenesis;GO:0048702,biological_process,embryonic neurocranium morphogenesis;GO:0060218,bio…	-
mmp16b	0.764882	0.709293	0.0147934	0	6.52081	0.288112	82.9982	0.000287184	0.00186354	F1R8N4,Matrix metalloproteinase	XP_009295076.1,matrix metalloproteinase-16 isoform X1	PF00413,Matrixin;PF01471,Putative peptidoglycan binding domain;PF11857,omain of unknown function (DUF3377);PF00045,Hemopexin	IPR001818,Peptidase M10, metallopeptidase;IPR018486,Hemopexin, conserved site;IPR036375,Hemopexin-like domain superfamily;IPR036365,PGBD-like superfamily;IPR021190,Peptidase M10A;IPR000585,Hemopexin-like domain;IPR024079,Metallopeptidase, catalytic domain superfamily;IPR006026,Peptidase, metallopeptidase;IPR021805,Peptidase M10A, matrix metallopeptidase, C-terminal;IPR018487,Hemopexin-like repeat…	KOG1565,Gelatinase A and related matrix metalloproteases;ENOG410XQ5D,-	GO:0006508,biological_process,proteolysis;GO:0016787,molecular_function,hydrolase activity;GO:0008237,molecular_function,metallopeptidase activity;GO:0031012,cellular_component,extracellular matrix;GO:0046872,molecular_function,metal ion binding;GO:0016021,cellular_component,integral component of membrane;GO:0008270,molecular_function,zinc ion binding;GO:0016020,cellular_component,membrane;GO:000…	K07996,ko05206,MicroRNAs in cancer
egfra	3.52111	3.50744	1.5237	0.71237	1.67926	3.84215	23.5126	0.00485699	0.0122712	A0A0R4IFV9,Receptor protein-tyrosine kinase	-	PF14843,rowth factor receptor domain IV;PF00757,urin-like cysteine rich region;PF01030,Receptor L domain;PF07714,Protein tyrosine kinase	IPR032778,Growth factor receptor domain 4;IPR001245,Serine-threonine/tyrosine-protein kinase, catalytic domain;IPR006212,Furin-like repeat;IPR000494,Receptor L-domain;IPR016245,Tyrosine protein kinase, EGF/ERB/XmrK receptor;IPR020635,Tyrosine-protein kinase, catalytic domain;IPR009030,Growth factor receptor cysteine-rich domain superfamily;IPR011009,Protein kinase-like domain superfamily;IPR01744…	-	GO:0004713,molecular_function,protein tyrosine kinase activity;GO:0018108,biological_process,peptidyl-tyrosine phosphorylation;GO:0035556,biological_process,intracellular signal transduction;GO:0004716,molecular_function,signal transducer, downstream of receptor, with protein tyrosine kinase activity;GO:0016020,cellular_component,membrane;GO:0016301,molecular_function,kinase activity;GO:0004714,m…	-
LOC100331480	0.447622	0.511217	4.07698	2.23188	-2.69152	2.70763	67.5892	0.000463821	0.00247474	A0A0G2KJ16,Patched domain containing 3	XP_002667290.4,patched domain-containing protein 3-like	PF02460,Patched family	IPR000731,Sterol-sensing domain;IPR003392,Protein patched/dispatched	-	GO:0016021,cellular_component,integral component of membrane;GO:0016020,cellular_component,membrane	-
gata6	5.0279	4.87876	13.9518	22.0717	-1.86149	5.05682	46.2777	0.00110542	0.00431888	Q6NW63,GATA-binding protein 6	NP_001313293.1,-;XP_017214444.1,-;NP_571632.2,transcription factor GATA-6	PF00320,ATA zinc finger;PF05349,ATA-type transcription activator, N-terminal	IPR008013,GATA-type transcription activator, N-terminal;IPR016375,Transcription factor GATA-4/5/6;IPR000679,Zinc finger, GATA-type;IPR013088,Zinc finger, NHR/GATA-type	COG5641,GATA Zn-finger-containing transcription factor;KOG1601,GATA-4/5/6 transcription factors	GO:0006366,biological_process,transcription by RNA polymerase II;GO:0003007,biological_process,heart morphogenesis;GO:0001228,molecular_function,transcriptional activator activity, RNA polymerase II transcription regulatory region sequence-specific DNA binding;GO:0048565,biological_process,digestive tract development;GO:0005667,cellular_component,transcription factor complex;GO:0060975,biological…	-
cables1	0.668153	0.642812	1.23667	1.47616	-1.04152	2.49833	24.971	0.0041881	0.0110159	A0A0R4IWM8,Cdk5 and Abl enzyme substrate 1	-	PF00134,Cyclin, N-terminal domain	IPR013763,Cyclin-like;IPR012388,CDK5 and ABL1 enzyme substrate 1/2;IPR036915,Cyclin-like superfamily;IPR006671,Cyclin, N-terminal	-	GO:0051726,biological_process,regulation of cell cycle;GO:0007399,biological_process,nervous system development	-
bambib	2.54398	3.08768	6.04778	5.54513	-1.02816	2.61489	29.0704	0.00302016	0.00867003	Q6GQM7,BMP and activin membrane-bound inhibitor homolog	NP_001002189.1,BMP and activin membrane-bound inhibitor homolog (Xenopus laevis) b precursor	PF06211,BMP and activin membrane-bound inhibitor (BAMBI) N-terminal domain	IPR009345,BMP and activin membrane-bound inhibitor	-	GO:0090263,biological_process,positive regulation of canonical Wnt signaling pathway;GO:0030512,biological_process,negative regulation of transforming growth factor beta receptor signaling pathway;GO:0003674,molecular_function,molecular_function;GO:0016021,cellular_component,integral component of membrane;GO:0016020,cellular_component,membrane	K10162,ko04310,Wnt signaling pathway;K10162,ko04350,TGF-beta signaling pathway
tnk2b	1.57383	1.69085	0.184918	0.151733	3.2897	2.61189	267.083	1.64611e-05	0.000432721	A0A0R4IH27,Tyrosine kinase, non-receptor, 2b	XP_001919038.4,-	PF14604,Variant SH3 domain;PF07714,Protein tyrosine kinase;PF09027,TPase binding;PF11555,R receptor inhibitor Mig-6	IPR021619,Mig-6 domain;IPR001245,Serine-threonine/tyrosine-protein kinase, catalytic domain;IPR015116,Cdc42 binding domain-like;IPR037085,Cdc42 binding domain-like superfamily;IPR020635,Tyrosine-protein kinase, catalytic domain;IPR011009,Protein kinase-like domain superfamily;IPR036028,SH3-like domain superfamily;IPR017441,Protein kinase, ATP binding site;IPR008266,Tyrosine-protein kinase, active…	-	GO:0018108,biological_process,peptidyl-tyrosine phosphorylation;GO:0004713,molecular_function,protein tyrosine kinase activity;GO:0006468,biological_process,protein phosphorylation;GO:0005524,molecular_function,ATP binding;GO:0004672,molecular_function,protein kinase activity	-
tfr1a	2.88836	3.18962	0.184073	0.13639	4.25959	3.7077	448.557	4.61973e-06	0.000264166	Q5MPX4,Transferrin receptor 1a	NP_001009917.1,transferrin receptor protein 1;XP_005163723.1,-	PF04253,Transferrin receptor-like dimerisation domain;PF04389,Peptidase family M28;PF02225,PA domain	IPR007365,Transferrin receptor-like, dimerisation domain;IPR007484,Peptidase M28;IPR036757,Transferrin receptor-like, dimerisation domain superfamily;IPR003137,PA domain;IPR037324,Transferrin receptor protein 1/2, PA domain	COG2234,Predicted aminopeptidases;KOG2195,Transferrin receptor and related proteins containing the protease-associated (PA) domain	GO:0035162,biological_process,embryonic hemopoiesis;GO:0005623,cellular_component,cell;GO:0033572,biological_process,transferrin transport;GO:0006879,biological_process,cellular iron ion homeostasis;GO:0016020,cellular_component,membrane;GO:0030218,biological_process,erythrocyte differentiation;GO:0033570,molecular_function,transferrin transmembrane transporter activity;GO:0016021,cellular_compon…	K06503,ko04640,Hematopoietic cell lineage;K06503,ko04066,HIF-1 signaling pathway;K06503,ko04145,Phagosome;K06503,ko04144,Endocytosis
pex5lb	1.11328	1.1641	0.422631	0.462974	1.36992	1.16764	25.9537	0.00385684	0.0103834	E7F507,Peroxisomal biogenesis factor 5-like b	XP_009297427.1,PEX5-related protein-like isoform X1	PF13181,Tetratricopeptide repeat	IPR024112,PEX5-related;IPR024111,Peroxisomal targeting signal 1 receptor family;IPR013026,Tetratricopeptide repeat-containing domain;IPR019734,Tetratricopeptide repeat;IPR011990,Tetratricopeptide-like helical domain superfamily	ENOG410XQ6Q,-;KOG1125,TPR repeat-containing protein	GO:0005778,cellular_component,peroxisomal membrane;GO:0005829,cellular_component,cytosol;GO:0005052,molecular_function,peroxisome matrix targeting signal-1 binding;GO:0016560,biological_process,protein import into peroxisome matrix, docking	-
ch1073-184j22.2	0.732921	0.827315	0.11571	0.120745	2.72121	0.175358	63.035	0.000526032	0.0026649	F1Q5V7,Si:ch1073-184j22.2	XP_001344248.3,dual specificity protein phosphatase 18 isoform X1	PF00782,ual specificity phosphatase, catalytic domain	IPR020420,Atypical dual specificity phosphatase, subfamily B;IPR029021,Protein-tyrosine phosphatase-like;IPR016130,Protein-tyrosine phosphatase, active site;IPR000340,Dual specificity phosphatase, catalytic domain;IPR020422,Dual specificity protein phosphatase domain;IPR000387,Tyrosine specific protein phosphatases domain;IPR020417,Atypical dual specificity phosphatase;IPR024950,Dual specificity …	KOG1718,Dual specificity phosphatase;COG2453,Predicted protein-tyrosine phosphatase	GO:0008138,molecular_function,protein tyrosine/serine/threonine phosphatase activity;GO:0004725,molecular_function,protein tyrosine phosphatase activity;GO:0035335,biological_process,peptidyl-tyrosine dephosphorylation;GO:0000188,biological_process,inactivation of MAPK activity;GO:0006470,biological_process,protein dephosphorylation;GO:0017017,molecular_function,MAP kinase tyrosine/serine/threoni…	-
proca	2.31365	2.19019	0.111989	0	5.33282	0.972015	35.8862	0.00195203	0.00635735	F1R2A5,Protein C	-	PF00089,Trypsin;PF00008,-like domain;PF00594,Vitamin K-dependent carboxylation/gamma-carboxyglutamic (GLA) domain	IPR017857,Coagulation factor-like, Gla domain superfamily;IPR018114,Serine proteases, trypsin family, histidine active site;IPR001254,Serine proteases, trypsin domain;IPR033116,Serine proteases, trypsin family, serine active site;IPR000294,Gamma-carboxyglutamic acid-rich (GLA) domain;IPR009003,Peptidase S1, PA clan;IPR001881,EGF-like calcium-binding domain;IPR000152,EGF-type aspartate/asparagine …	COG5640,Secreted trypsin-like serine protease;ENOG410IJRM,-	GO:0006508,biological_process,proteolysis;GO:0016787,molecular_function,hydrolase activity;GO:0007596,biological_process,blood coagulation;GO:0005509,molecular_function,calcium ion binding;GO:0004252,molecular_function,serine-type endopeptidase activity;GO:0008233,molecular_function,peptidase activity;GO:0008236,molecular_function,serine-type peptidase activity;GO:0005576,cellular_component,extra…	-
crfb16	0.785428	0.629485	0.350788	0.315368	1.09697	0.098312	11.1335	0.020827	0.0384529	F1RA83,Cytokine receptor family member B16	XP_005163304.1,cytokine receptor family member B16	PF01108,Tissue factor	IPR003961,Fibronectin type III;IPR036116,Fibronectin type III superfamily;IPR013783,Immunoglobulin-like fold	ENOG410IN8F,-;ENOG410YRNK,-	GO:0019221,biological_process,cytokine-mediated signaling pathway;GO:0005886,cellular_component,plasma membrane;GO:0004896,molecular_function,cytokine receptor activity;GO:0016021,cellular_component,integral component of membrane;GO:0016020,cellular_component,membrane	-
parla	0.642406	1.0959	0.397706	0.211359	1.53175	0.0484787	10.3979	0.023822	0.0429135	B8JLG6,Presenilin-associated, rhomboid-like a	-	PF01694,Rhomboid family	IPR022764,Peptidase S54, rhomboid domain;IPR035952,Rhomboid-like superfamily	KOG2980,Integral membrane protease of the rhomboid family involved in different forms of regulated intramembrane proteolysis;COG0705,Uncharacterized membrane protein (homolog of Drosophila rhomboid)	GO:0006508,biological_process,proteolysis;GO:0004252,molecular_function,serine-type endopeptidase activity;GO:0016021,cellular_component,integral component of membrane;GO:0016020,cellular_component,membrane	-
mb21d2	2.23086	2.4127	0.524485	0.0947264	2.94223	1.90591	17.8773	0.00852344	0.0188969	B8JLG8,Mab-21 domain-containing 2	XP_692664.2,protein MB21D2	PF03281,Mab-21 protein	IPR024810,Mab-21 domain	KOG3963,Mab-21-like cell fate specification proteins;ENOG410XNRJ,-	-	-
sst2	3.45274	3.25035	0.254776	0.0818039	4.3042	0.0189338	68.6171	0.000441166	0.00241167	Q9DDE4,Somatostatin	NP_571802.1,somatostatin 2 precursor	PF03002,Somatostatin/Cortistatin family	IPR018142,Somatostatin/Cortistatin, C-terminal;IPR004250,Somatostatin	-	GO:0007267,biological_process,cell-cell signaling;GO:0005179,molecular_function,hormone activity;GO:0010469,biological_process,regulation of signaling receptor activity;GO:0030334,biological_process,regulation of cell migration;GO:0007166,biological_process,cell surface receptor signaling pathway;GO:0005576,cellular_component,extracellular region;GO:0005615,cellular_component,extracellular space	-
slc35d1b	0.365723	0.552109	1.52675	0.879634	-1.3635	0.442091	10.7238	0.0225148	0.0409878	E9QF41,Solute carrier family 35	NP_956769.2,solute carrier family 35 (UDP-GlcA/UDP-GalNAc transporter), member D1b	PF03151,Triose-phosphate Transporter family	IPR004853,Sugar phosphate transporter domain	COG5070,Nucleotide-sugar transporter;KOG1444,Nucleotide-sugar transporter VRG4/SQV-7	GO:0016021,cellular_component,integral component of membrane;GO:0016020,cellular_component,membrane	-
ch211-168b3.1	3.27231	3.2982	0.761678	0.912319	1.97898	2.85151	96.1637	0.000194515	0.00149519	B8JLA1,Si:ch211-168b3.1	XP_005163306.1,arf-GAP with coiled-coil, ANK repeat and PH domain-containing protein 2 isoform X1	PF12796,Ankyrin repeats (3 copies);PF01412,Putative GTPase activating protein for Arf;PF16746,BAR domain of APPL family;PF00169,PH domain	IPR037278,ARFGAP/RecO-like zinc finger;IPR038508,ArfGAP domain superfamily;IPR001849,Pleckstrin homology domain;IPR011993,PH-like domain superfamily;IPR020683,Ankyrin repeat-containing domain;IPR027267,AH/BAR domain superfamily;IPR036770,Ankyrin repeat-containing domain superfamily;IPR001164,Arf GTPase activating protein;IPR002110,Ankyrin repeat	-	GO:0043547,biological_process,positive regulation of GTPase activity;GO:0046872,molecular_function,metal ion binding;GO:0005096,molecular_function,GTPase activator activity	K12489,ko04144,Endocytosis
prdx1	9.6781	9.93519	4.67956	1.11788	1.79579	2.96807	8.48347	0.0338622	0.0570943	A0A0R4IYJ8,Peroxiredoxin 1	-	PF00578,AhpC/TSA family;PF10417,C-terminal domain of 1-Cys peroxiredoxin	IPR013766,Thioredoxin domain;IPR019479,Peroxiredoxin, C-terminal;IPR000866,Alkyl hydroperoxide reductase subunit C/ Thiol specific antioxidant;IPR036249,Thioredoxin-like superfamily;IPR024706,Peroxiredoxin, AhpC-type	-	GO:0016209,molecular_function,antioxidant activity;GO:0045454,biological_process,cell redox homeostasis;GO:0051920,molecular_function,peroxiredoxin activity;GO:0005623,cellular_component,cell;GO:0098869,biological_process,cellular oxidant detoxification;GO:0016491,molecular_function,oxidoreductase activity;GO:0055114,biological_process,oxidation-reduction process	-
fzr1b	2.87111	2.82152	0.814765	0.285389	2.40014	1.90413	25.282	0.00416813	0.010984	E7FF93,Fizzy/cell division cycle 20-related 1b	XP_005163308.1,-;XP_003197866.1,fizzy-related protein homolog isoform X1	PF12894,Anaphase-promoting complex subunit 4 WD40 domain;PF00400,WD domain, G-beta repeat	IPR019775,WD40 repeat, conserved site;IPR033010,The WD repeat Cdc20/Fizzy family;IPR017986,WD40-repeat-containing domain;IPR024977,Anaphase-promoting complex subunit 4, WD40 domain;IPR036322,WD40-repeat-containing domain superfamily;IPR015943,WD40/YVTN repeat-like-containing domain superfamily;IPR001680,WD40 repeat	KOG0305,Anaphase promoting complex, Cdc20, Cdh1, and Ama1 subunits;ENOG410XQ8I,-	GO:1904668,biological_process,positive regulation of ubiquitin protein ligase activity;GO:0097027,molecular_function,ubiquitin-protein transferase activator activity;GO:0010997,molecular_function,anaphase-promoting complex binding	-
ch73-182a11.2	0.739791	0.61483	0.0235782	0.0113558	5.24574	0.505052	129.535	9.53568e-05	0.00102472	X1WB88,Si:ch73-182a11.2	XP_694685.3,importin-13 isoform X1	PF08389,xportin 1-like protein;PF03810,Importin-beta N-terminal domain	IPR016024,Armadillo-type fold;IPR011989,Armadillo-like helical;IPR001494,Importin-beta, N-terminal domain;IPR013598,Exportin-1/Importin-beta-like	ENOG410XT8Y,-;KOG2022,Nuclear transport receptor LGL2 (importin beta superfamily)	GO:0008536,molecular_function,Ran GTPase binding;GO:0005634,cellular_component,nucleus;GO:0006886,biological_process,intracellular protein transport	-
ch73-344o19.1	1.16575	1.12844	0	0.0108589	7.4044	0.310614	122.448	0.000111355	0.00111403	U3JAH7,Si:ch73-344o19.1	XP_005163310.1,flocculation protein FLO11-like	-	-	-	GO:0016021,cellular_component,integral component of membrane;GO:0016020,cellular_component,membrane	-
zp3b	0.268812	0.400439	0.595065	1.27376	-1.48073	0.18755	7.89213	0.0381755	0.0630891	B8JLB0,Zona pellucida glycoprotein 3b	-	PF00100,Zona pellucida-like domain	IPR001507,Zona pellucida domain	ENOG4110QZC,-;ENOG410KHSP,-	GO:0032190,molecular_function,acrosin binding;GO:2000344,biological_process,positive regulation of acrosome reaction;GO:0035803,biological_process,egg coat formation;GO:0007339,biological_process,binding of sperm to zona pellucida;GO:0031012,cellular_component,extracellular matrix	-
arl14	2.91485	2.36177	0.445672	0.321969	2.79057	0.694144	64.8375	0.000492583	0.00256198	B8JLB2,ADP-ribosylation factor-like 14	NP_001093453.1,ADP-ribosylation factor-like protein 14	PF00025,ADP-ribosylation factor family	IPR006689,Small GTPase superfamily, ARF/SAR type;IPR005225,Small GTP-binding protein domain;IPR024156,Small GTPase superfamily, ARF type;IPR027417,P-loop containing nucleoside triphosphate hydrolase	COG1100,GTPase SAR1 and related small G proteins;KOG0070,GTP-binding ADP-ribosylation factor Arf1	GO:0005525,molecular_function,GTP binding;GO:0000166,molecular_function,nucleotide binding;GO:0005622,cellular_component,intracellular	-
nos1apb	0.889083	1.18226	0.00940132	0.0181116	6.18124	1.39948	193.718	3.67816e-05	0.000630375	U3JAK8,Nitric oxide synthase 1	XP_002660758.2,carboxyl-terminal PDZ ligand of neuronal nitric oxide synthase protein isoform X2	PF00640,Phosphotyrosine interaction domain (PTB/PID)	IPR006020,PTB/PI domain;IPR011993,PH-like domain superfamily	-	-	-
cdc14aa	0.161835	0.182026	0.799006	0.52111	-1.91406	0.223994	27.7714	0.00333446	0.00930366	A8DZH6,Cell division cycle 14Aa	-	PF00782,ual specificity phosphatase, catalytic domain;PF14671,ual specificity protein phosphatase, N-terminal half	IPR029260,Dual specificity/tyrosine protein phosphatase, N-terminal;IPR029021,Protein-tyrosine phosphatase-like;IPR016130,Protein-tyrosine phosphatase, active site;IPR026068,Dual specificity protein phosphatase CDC14A;IPR000340,Dual specificity phosphatase, catalytic domain;IPR020422,Dual specificity protein phosphatase domain;IPR000387,Tyrosine specific protein phosphatases domain	COG2453,Predicted protein-tyrosine phosphatase;KOG1720,Protein tyrosine phosphatase CDC14	GO:0051256,biological_process,mitotic spindle midzone assembly;GO:0007096,biological_process,regulation of exit from mitosis;GO:0004725,molecular_function,protein tyrosine phosphatase activity;GO:0035335,biological_process,peptidyl-tyrosine dephosphorylation;GO:0005737,cellular_component,cytoplasm;GO:0005813,cellular_component,centrosome;GO:0005819,cellular_component,spindle;GO:0006470,biological…	-
ch211-13f8.2	0.698831	0.665097	0.0213698	0	5.8789	-0.312466	63.0875	0.000544118	0.00271032	A8E7A8,Si:ch211-13f8.2	-	PF13704,lycosyl transferase family 2;PF01755,lycosyltransferase family 25 (LPS biosynthesis protein)	IPR002654,Glycosyl transferase, family 25;IPR029044,Nucleotide-diphospho-sugar transferases	ENOG410XQQN,-;KOG4179,Lysyl hydrolase/glycosyltransferase family 25	-	-
dkeyp-106c3.1	1.11175	1.33348	0.231391	0.109072	2.86826	2.71429	61.1839	0.000584013	0.00284337	U3JA62,Si:dkeyp-106c3.1	-	PF00094,von Willebrand factor type D domain	IPR001846,von Willebrand factor, type D domain	-	GO:0005575,cellular_component,cellular_component;GO:0008150,biological_process,biological_process;GO:0003674,molecular_function,molecular_function	-
ripk2	3.86021	3.74107	1.83758	1.12872	1.37828	2.20278	26.1959	0.00386146	0.010393	A0A0R4IKJ5,Receptor-interacting serine-threonine kinase 2	-	PF00069,Protein kinase domain	IPR011009,Protein kinase-like domain superfamily;IPR008271,Serine/threonine-protein kinase, active site;IPR000719,Protein kinase domain	-	GO:0051607,biological_process,defense response to virus;GO:0050700,molecular_function,CARD domain binding;GO:0006355,biological_process,regulation of transcription, DNA-templated;GO:0004672,molecular_function,protein kinase activity;GO:0006468,biological_process,protein phosphorylation;GO:0005524,molecular_function,ATP binding;GO:0042742,biological_process,defense response to bacterium	-
ccdc39	1.07608	1.02413	0.270558	0.260614	1.98475	-0.468047	31.0217	0.00262123	0.00784348	A0A1S3QZH8,coiled-coil domain-containing protein 39	XP_014045306.1,coiled-coil domain-containing protein 39	-	IPR033290,Coiled-coil domain-containing protein 39	-	GO:0003341,biological_process,cilium movement;GO:0005930,cellular_component,axoneme;GO:0036159,biological_process,inner dynein arm assembly	-
fc46h12	23.027	24.0678	0.232621	0.384123	6.24075	3.05919	456.266	4.65824e-06	0.000264837	A0A0G2KP17,Wu:fc46h12	NP_001278276.1,fc46h12 precursor	-	-	-	-	-
b3gnt5b	0.571034	0.5115	1.7229	1.22028	-1.42198	0.882026	20.8141	0.00613953	0.0146828	A5WVT9,Hexosyltransferase	NP_001093515.1,lactosylceramide 1,3-N-acetyl-beta-D-glucosaminyltransferase B	PF01762,alactosyltransferase	IPR002659,Glycosyl transferase, family 31	KOG2287,Galactosyltransferases;ENOG410ZZ1B,-	GO:0016757,molecular_function,transferase activity, transferring glycosyl groups;GO:0008378,molecular_function,galactosyltransferase activity;GO:0006486,biological_process,protein glycosylation;GO:0016740,molecular_function,transferase activity;GO:0000139,cellular_component,Golgi membrane;GO:0016020,cellular_component,membrane;GO:0005794,cellular_component,Golgi apparatus;GO:0016021,cellular_comp…	K03766,ko00601,Glycosphingolipid biosynthesis - lacto and neolacto series
pcolce2a	0.479838	0.626809	1.1071	2.10206	-1.53636	1.24214	12.4504	0.0171647	0.0328024	X1WD58,Procollagen C-endopeptidase enhancer 2a	XP_009295891.1,procollagen C-endopeptidase enhancer 2	PF00431,CUB domain;PF01759,UNC-6/NTR/C345C module	IPR008993,Tissue inhibitor of metalloproteinases-like, OB-fold;IPR035914,Spermadhesin, CUB domain superfamily;IPR001134,Netrin domain;IPR000859,CUB domain;IPR035814,Procollagen C-endopeptidase enhancer, NTR domain;IPR018933,Netrin module, non-TIMP type	ENOG410IEMJ,-;ENOG410Y9AW,-	GO:0005576,cellular_component,extracellular region	-
LOC103909784	0.140982	0.186888	0.549746	0.592646	-1.78909	1.57677	43.519	0.00123264	0.00464973	A0A146TDF2,Gag-pol fusion polyprotein	-	PF05380,Pao retrotransposon peptidase	IPR001584,Integrase, catalytic core;IPR008042,Retrotransposon, Pao;IPR012337,Ribonuclease H-like superfamily	-	GO:0015074,biological_process,DNA integration	-
fubp1	51.7216	50.2767	95.829	110.865	-1.01117	8.58938	48.9131	0.00096656	0.00393354	Q6P2A9,Far upstream element	NP_998309.1,far upstream element-binding protein 1	PF09005,omain of unknown function (DUF1897);PF00013,KH domain	IPR004087,K Homology domain;IPR004088,K Homology domain, type 1;IPR036612,K Homology domain, type 1 superfamily;IPR015096,Far upstream element-binding protein, C-terminal	ENOG410XZYE,-;KOG1676,K-homology type RNA binding proteins	GO:0010468,biological_process,regulation of gene expression;GO:0003723,molecular_function,RNA binding;GO:0005575,cellular_component,cellular_component;GO:0006355,biological_process,regulation of transcription, DNA-templated;GO:0003676,molecular_function,nucleic acid binding	-
dnajb4	2.08071	1.88125	0.871051	0.385503	1.68236	1.37619	16.3746	0.0101498	0.0215697	Q6DEF3,DnaJ	NP_001003455.1,dnaJ homolog subfamily B member 4	PF01556,naJ C terminal domain;PF00226,naJ domain	IPR002939,Chaperone DnaJ, C-terminal;IPR036869,Chaperone J-domain superfamily;IPR018253,DnaJ domain, conserved site;IPR008971,HSP40/DnaJ peptide-binding;IPR001623,DnaJ domain	COG0484,DnaJ-class molecular chaperone with C-terminal Zn finger domain;KOG0714,Molecular chaperone (DnaJ superfamily)	GO:0006457,biological_process,protein folding;GO:0051082,molecular_function,unfolded protein binding;GO:0005575,cellular_component,cellular_component	-
153615	2.03751	2.13618	0.665704	0.593738	1.73981	1.37156	48.5918	0.000959087	0.00391571	F1QGH1,Zgc:153615	-	PF10148,Schwannomin-interacting protein 1	IPR015649,Schwannomin interacting protein 1, C-terminal	ENOG4111HYM,-;KOG4847,Coiled coil protein involved in linking membrane proteins to cytoskeleton	GO:0005575,cellular_component,cellular_component;GO:0008150,biological_process,biological_process;GO:0003674,molecular_function,molecular_function	-
anxa13l	5.66619	5.20631	0.027693	0.106701	6.29859	2.21602	168.772	5.3077e-05	0.000751571	A8E7L0,Annexin	-	PF00191,Annexin	IPR037104,Annexin superfamily;IPR001464,Annexin;IPR018252,Annexin repeat, conserved site;IPR018502,Annexin repeat	KOG0819,Annexin;ENOG410XPUN,-	GO:0005544,molecular_function,calcium-dependent phospholipid binding;GO:0005575,cellular_component,cellular_component;GO:0005509,molecular_function,calcium ion binding	-
tsen15	1.07608	1.36551	3.17061	2.63872	-1.23314	0.919108	17.1275	0.00913294	0.0198938	A5WV68,Similar to chromosome 1 open reading frame 19	NP_001093560.1,tRNA-splicing endonuclease subunit Sen15	PF09631,Sen15 protein	IPR036167,tRNA intron endonuclease, catalytic domain-like superfamily;IPR018593,tRNA-splicing endonuclease subunit Sen15;IPR011856,tRNA endonuclease-like domain superfamily	ENOG410IYHQ,-;ENOG41120H2,-	GO:0006388,biological_process,tRNA splicing, via endonucleolytic cleavage and ligation;GO:0003676,molecular_function,nucleic acid binding;GO:0000213,molecular_function,tRNA-intron endonuclease activity;GO:0090502,biological_process,RNA phosphodiester bond hydrolysis, endonucleolytic;GO:0004518,molecular_function,nuclease activity;GO:0005575,cellular_component,cellular_component;GO:0090501,biologi…	-
imp3	13.6299	15.0772	39.9692	34.0194	-1.35108	4.53839	99.652	0.000178692	0.00143716	A5WV64,IMP3, U3 small nucleolar ribonucleoprotein, homolog	NP_001278286.1,U3 small nucleolar ribonucleoprotein protein IMP3	PF00163,Ribosomal protein S4/S9 N-terminal domain;PF01479,S4 domain	IPR002942,RNA-binding S4 domain;IPR001912,Ribosomal protein S4/S9, N-terminal;IPR022801,Ribosomal protein S4/S9;IPR036986,RNA-binding S4 domain superfamily	KOG4655,U3 small nucleolar ribonucleoprotein (snoRNP) component;COG0522,Ribosomal protein S4 and related proteins	GO:0032040,cellular_component,small-subunit processome;GO:0045903,biological_process,positive regulation of translational fidelity;GO:0019843,molecular_function,rRNA binding;GO:0003735,molecular_function,structural constituent of ribosome;GO:0003723,molecular_function,RNA binding;GO:0030515,molecular_function,snoRNA binding;GO:0005622,cellular_component,intracellular;GO:0015935,cellular_component…	K14560,ko03008,Ribosome biogenesis in eukaryotes
slc35a3b	0.263196	0.224578	0.492894	0.603363	-1.15822	-0.121537	10.9072	0.0216179	0.0396431	F1QZ80,Solute carrier family 35	-	PF04142,Nucleotide-sugar transporter	IPR007271,Nucleotide-sugar transporter	COG0697,Permeases of the drug/metabolite transporter (DMT) superfamily;KOG2234,Predicted UDP-galactose transporter	GO:0000139,cellular_component,Golgi membrane;GO:0016020,cellular_component,membrane;GO:0016021,cellular_component,integral component of membrane;GO:0090481,biological_process,pyrimidine nucleotide-sugar transmembrane transport;GO:0015165,molecular_function,pyrimidine nucleotide-sugar transmembrane transporter activity	-
fam78ba	0.931775	1.27298	0.0850197	0	4.70884	0.689394	24.1989	0.00457203	0.0117447	E7EZK7,Family with sequence similarity 78, member B a	XP_001338241.2,protein FAM78B	-	IPR029638,Protein FAM78	ENOG410YZF1,-;ENOG410IGXQ,-	-	-
dmbx1a	3.26501	2.861	7.69752	9.92271	-1.51825	3.07096	44.4209	0.00121248	0.00459735	A4IG24,Diencephalon/mesencephalon homeobox 1a	NP_835457.2,diencephalon/mesencephalon homeobox protein 1-A isoform Mbx-S;XP_017213101.1,-	PF03826,OAR domain;PF00046,Homeobox domain	IPR017970,Homeobox, conserved site;IPR001356,Homeobox domain;IPR009057,Homeobox-like domain superfamily;IPR003654,OAR domain	KOG0490,Transcription factor, contains HOX domain;ENOG410YIJ3,-	GO:0043565,molecular_function,sequence-specific DNA binding;GO:0006355,biological_process,regulation of transcription, DNA-templated;GO:0003677,molecular_function,DNA binding;GO:0007275,biological_process,multicellular organism development;GO:0005634,cellular_component,nucleus	-
evi5a	0.646447	0.730599	0.054856	0.0352266	3.92154	-0.0253657	90.9091	0.000222306	0.00161052	F1RA30,Ecotropic viral integration site 5a	XP_009296272.1,ecotropic viral integration site 5 protein homolog isoform X1	PF00566,Rab-GTPase-TBC domain	IPR035969,Rab-GTPase-TBC domain superfamily;IPR000195,Rab-GTPase-TBC domain;IPR031214,Ecotropic viral integration site 5 protein	ENOG410YWJY,-;KOG4436,Predicted GTPase activator NB4S/EVI5 (contains TBC domain)/Calmodulin-binding protein Pollux (contains PTB and TBC domains)	GO:0043547,biological_process,positive regulation of GTPase activity;GO:0005096,molecular_function,GTPase activator activity;GO:0043087,biological_process,regulation of GTPase activity	-
gfi1aa	0.181072	0.304893	4.42837	2.26184	-3.74436	1.37746	60.8467	0.000591507	0.00286471	F1RBA7,Growth factor-independent 1A transcription repressor a	-	PF00096,Zinc finger, C2H2 type;PF13912,C2H2-type zinc finger	IPR013087,Zinc finger C2H2-type;IPR029840,Zinc finger protein Gfi-1/1b;IPR036236,Zinc finger C2H2 superfamily	KOG1721,FOG: Zn-finger;COG5048,FOG: Zn-finger	GO:0030097,biological_process,hemopoiesis;GO:0060215,biological_process,primitive hemopoiesis;GO:0051569,biological_process,regulation of histone H3-K4 methylation;GO:0006355,biological_process,regulation of transcription, DNA-templated;GO:0003676,molecular_function,nucleic acid binding;GO:0030218,biological_process,erythrocyte differentiation	-
cryz	1.20191	1.38147	3.21143	2.85157	-1.21624	2.24991	38.1206	0.00166097	0.00567276	A5PN39,Crystallin, zeta	NP_001093446.1,quinone oxidoreductase;XP_009296152.1,-	PF00107,Zinc-binding dehydrogenase;PF08240,Alcohol dehydrogenase GroES-like domain;PF13602,Zinc-binding dehydrogenase	IPR020843,Polyketide synthase, enoylreductase domain;IPR036291,NAD(P)-binding domain superfamily;IPR013149,Alcohol dehydrogenase, C-terminal;IPR002364,Quinone oxidoreductase/zeta-crystallin, conserved site;IPR013154,Alcohol dehydrogenase, N-terminal;IPR011032,GroES-like superfamily	KOG1197,Predicted quinone oxidoreductase;COG0604,NADPH:quinone reductase and related Zn-dependent oxidoreductases	GO:0055114,biological_process,oxidation-reduction process;GO:0016491,molecular_function,oxidoreductase activity;GO:0008270,molecular_function,zinc ion binding	-
tyw3	2.91741	4.01661	11.3928	12.0854	-1.74943	3.44525	65.6189	0.000496763	0.00257222	W5KGG5,tRNA-yW synthesizing protein 3 homolog	-	PF02676,Methyltransferase TYW3	IPR036602,tRNA wybutosine-synthesizing-like superfamily;IPR003827,tRNA wybutosine-synthesizing protein	-	-	-
lhx8a	0.568383	0.709436	0.0210849	0.0710848	3.75292	-0.310122	41.2287	0.0014336	0.00513879	A5PMV8,LIM homeobox 8a	-	PF00046,Homeobox domain;PF00412,LIM domain	IPR017970,Homeobox, conserved site;IPR001356,Homeobox domain;IPR009057,Homeobox-like domain superfamily;IPR001781,Zinc finger, LIM-type	KOG0490,Transcription factor, contains HOX domain;ENOG410YIJ3,-	GO:0003677,molecular_function,DNA binding;GO:0043565,molecular_function,sequence-specific DNA binding;GO:0003700,molecular_function,DNA binding transcription factor activity;GO:0046872,molecular_function,metal ion binding;GO:0006355,biological_process,regulation of transcription, DNA-templated;GO:0005634,cellular_component,nucleus	-
penka	0.876219	1.15673	0.0319802	0.246438	2.83656	-0.167509	13.0163	0.0157957	0.03066	A8E7S2,Proenkephalin a	NP_956377.2,proenkephalin-A precursor	PF01160,Vertebrate endogenous opioids neuropeptide	IPR000703,Proenkephalin A;IPR006024,Opioid neuropeptide precursor	ENOG410IJUY,-;ENOG4110ZYD,-	GO:0005184,molecular_function,neuropeptide hormone activity;GO:0010469,biological_process,regulation of signaling receptor activity;GO:0007268,biological_process,chemical synaptic transmission;GO:0030425,cellular_component,dendrite;GO:0043025,cellular_component,neuronal cell body;GO:0031628,molecular_function,opioid receptor binding;GO:0007218,biological_process,neuropeptide signaling pathway;GO:…	-
greb1l	5.6425	6.20673	37.9204	54.655	-2.96324	7.91856	147.684	7.31279e-05	0.000885539	B8JKP6,Growth regulation by estrogen in breast cancer-like	XP_001344452.4,GREB1-like protein;XP_009296315.1,-	PF15782,ene regulated by oestrogen in breast cancer	IPR028422,GREB1;IPR024840,GREB1-like	ENOG410IF9T,-;ENOG410Z1PN,-	GO:0048793,biological_process,pronephros development;GO:0001822,biological_process,kidney development;GO:0007275,biological_process,multicellular organism development;GO:0016021,cellular_component,integral component of membrane;GO:0016020,cellular_component,membrane	-
LOC101882239	2.01064	2.23136	0.788418	0.988854	1.2603	2.09323	27.8049	0.00332742	0.00928927	W5LUI7,Hexosyltransferase	XP_007229235.1,-	PF01762,alactosyltransferase	IPR002659,Glycosyl transferase, family 31	-	GO:0016757,molecular_function,transferase activity, transferring glycosyl groups;GO:0008378,molecular_function,galactosyltransferase activity;GO:0006486,biological_process,protein glycosylation;GO:0005794,cellular_component,Golgi apparatus;GO:0016740,molecular_function,transferase activity;GO:0000139,cellular_component,Golgi membrane;GO:0016020,cellular_component,membrane;GO:0016021,cellular_comp…	-
prtfdc1	3.10929	2.59291	11.9405	9.85694	-1.91854	3.77833	117.459	0.000121514	0.00116368	Q6IQG6,Hypoxanthine phosphoribosyltransferase	NP_955812.2,phosphoribosyl transferase domain containing 1	PF00156,Phosphoribosyl transferase domain	IPR005904,Hypoxanthine phosphoribosyl transferase;IPR029057,Phosphoribosyltransferase-like;IPR000836,Phosphoribosyltransferase domain	KOG3367,Hypoxanthine-guanine phosphoribosyltransferase;COG0634,Hypoxanthine-guanine phosphoribosyltransferase	GO:0016757,molecular_function,transferase activity, transferring glycosyl groups;GO:0009116,biological_process,nucleoside metabolic process;GO:0052657,molecular_function,guanine phosphoribosyltransferase activity;GO:0005737,cellular_component,cytoplasm;GO:0016740,molecular_function,transferase activity;GO:0046872,molecular_function,metal ion binding;GO:0032264,biological_process,IMP salvage;GO:00…	-
dpp6b	0.748019	0.620852	0.182061	0.180109	1.92654	1.05515	43.8974	0.00120869	0.00458748	E7F5R8,Dipeptidyl-peptidase 6b	XP_005163346.1,dipeptidyl aminopeptidase-like protein 6 isoform X1	PF00930,ipeptidyl peptidase IV (DPP IV) N-terminal region;PF00326,Prolyl oligopeptidase family	IPR002469,Dipeptidylpeptidase IV, N-terminal domain;IPR001375,Peptidase S9, prolyl oligopeptidase, catalytic domain;IPR029058,Alpha/Beta hydrolase fold;IPR038554,Dipeptidylpeptidase IV, N-terminal domain superfamily	COG1506,Dipeptidyl aminopeptidases/acylaminoacyl-peptidases;KOG2100,Dipeptidyl aminopeptidase	GO:0008236,molecular_function,serine-type peptidase activity;GO:0006508,biological_process,proteolysis;GO:0016021,cellular_component,integral component of membrane;GO:0016020,cellular_component,membrane	-
prkag2b	1.00636	1.07948	0.0943614	0.0242382	4.15217	1.05577	53.4406	0.000796904	0.00347362	F1QRT4,Protein kinase, AMP-activated, gamma 2 non-catalytic subunit b	XP_696730.4,5'-AMP-activated protein kinase subunit gamma-1 isoform X1	PF00571,CBS domain	IPR000644,CBS domain	KOG1764,5'-AMP-activated protein kinase, gamma subunit;COG0517,FOG: CBS domain	-	-
bcl2b	0.437083	0.554646	0.0329688	0	4.87305	-0.369404	34.4876	0.00213082	0.00676851	F8W266,B-cell CLL/lymphoma 2b	XP_001341214.1,apoptosis regulator Bcl-2	PF00452,Apoptosis regulator proteins, Bcl-2 family;PF02180,Bcl-2 homology region 4	IPR020717,Apoptosis regulator, Bcl-2, BH1 motif, conserved site;IPR002475,Bcl2-like;IPR026298,Blc2 family;IPR013279,Apoptosis regulator, Bcl-X;IPR003093,Apoptosis regulator, Bcl-2 protein, BH4;IPR020726,Apoptosis regulator, Bcl-2, BH2 motif, conserved site;IPR013278,Apoptosis regulator, Bcl-2;IPR036834,Blc2-like superfamily	ENOG41123S0,-;KOG4728,Anti-apoptotic Bcl-2 family proteins, prevent opening of mitochondrial porin channel	GO:0006915,biological_process,apoptotic process;GO:0005741,cellular_component,mitochondrial outer membrane;GO:0008630,biological_process,intrinsic apoptotic signaling pathway in response to DNA damage;GO:0043066,biological_process,negative regulation of apoptotic process;GO:0042981,biological_process,regulation of apoptotic process;GO:0042803,molecular_function,protein homodimerization activity;G…	K02161,ko05222,Small cell lung cancer;K02161,ko05210,Colorectal cancer;K02161,ko04141,Protein processing in endoplasmic reticulum;K02161,ko01524,Platinum drug resistance;K02161,ko04725,Cholinergic synapse;K02161,ko05169,Epstein-Barr virus infection;K02161,ko01521,EGFR tyrosine kinase inhibitor resistance;K02161,ko04210,Apoptosis;K02161,ko04933,AGE-RAGE signaling pathway in diabetic complications;…
cfap57	4.2226	3.87686	1.59254	0.780002	1.79712	3.16266	28.3979	0.00325212	0.00913837	E7FF14,Cilia and flagella-associated protein 57	XP_001345204.5,-	PF00400,WD domain, G-beta repeat	IPR036322,WD40-repeat-containing domain superfamily;IPR015943,WD40/YVTN repeat-like-containing domain superfamily;IPR019775,WD40 repeat, conserved site;IPR001680,WD40 repeat;IPR017986,WD40-repeat-containing domain	ENOG410XREK,-;ENOG410IEIB,-	GO:0016021,cellular_component,integral component of membrane;GO:0016020,cellular_component,membrane	-
ebna1bp2	57.086	58.7827	186.032	170.628	-1.60901	6.9782	223.748	2.53624e-05	0.000526542	Q6DRD0,EBNA1 binding protein 2-like	NP_001003840.1,probable rRNA-processing protein EBP2	PF05890,ukaryotic rRNA processing protein EBP2	IPR008610,Eukaryotic rRNA processing	KOG3080,Nucleolar protein-like/EBNA1-binding protein;ENOG410YYHN,-	GO:0030687,cellular_component,preribosome, large subunit precursor;GO:0003674,molecular_function,molecular_function;GO:0005730,cellular_component,nucleolus;GO:0034399,cellular_component,nuclear periphery;GO:0042273,biological_process,ribosomal large subunit biogenesis;GO:0006364,biological_process,rRNA processing	-
LOC100331996	4.42668	6.01501	0.70917	0.540791	3.07698	3.19567	156.463	6.36695e-05	0.000826575	A0A146RK93,Fimbriae recombinase	-	-	IPR011010,DNA breaking-rejoining enzyme, catalytic core	-	GO:0003677,molecular_function,DNA binding	-
sgip1b	1.73267	1.77786	0.555742	0.510025	1.73182	2.60044	97.4248	0.000188576	0.00147295	A0A0R4IS02,SH3-domain GRB2-like	-	PF10291,Muniscin C-terminal mu homology domain	IPR018808,Muniscin C-terminal;IPR028565,Mu homology domain	-	-	-
leprot	2.54944	3.14073	0.995675	0.987288	1.53032	1.61617	38.0206	0.00167076	0.00569636	A0A1S3QYH9,leptin receptor gene-related protein isoform X1	XP_014044961.1,leptin receptor gene-related protein isoform X1	-	IPR007262,Vacuolar protein sorting 55	-	GO:0016021,cellular_component,integral component of membrane;GO:0016020,cellular_component,membrane	-
dkey-34k9.3	0.290901	0.265323	0.541703	0.772782	-1.23523	0.67781	12.5167	0.0167818	0.032217	A0A0G2KMC6,Uncharacterized protein	-	-	-	-	-	-
dkey-10f21.4	0.510387	0.473902	0.042254	0.0474844	3.44127	-0.0964189	81.7473	0.000285886	0.00186118	F1Q640,Si:dkey-10f21.4	NP_001108195.2,transmembrane protein 56-B-like;XP_009296528.1,-	PF03798,TLC domain	IPR006634,TRAM/LAG1/CLN8 homology domain	KOG4561,Uncharacterized conserved protein, contains TBC domain;ENOG410XPW0,-	GO:0016021,cellular_component,integral component of membrane;GO:0016020,cellular_component,membrane	-
f3b	2.35585	2.62807	1.33275	0.925993	1.15976	1.94609	21.948	0.00550044	0.0135205	B0UY88,Coagulation factor IIIb	NP_001017728.2,coagulation factor IIIb precursor	PF01108,Tissue factor;PF09294,Interferon-alpha/beta receptor, fibronectin type III	IPR003961,Fibronectin type III;IPR015373,Interferon/interleukin receptor domain;IPR001187,Tissue factor;IPR036116,Fibronectin type III superfamily;IPR013783,Immunoglobulin-like fold	ENOG4111MW4,-;ENOG410IYA1,-	GO:0019221,biological_process,cytokine-mediated signaling pathway;GO:0001944,biological_process,vasculature development;GO:0007596,biological_process,blood coagulation;GO:0005886,cellular_component,plasma membrane;GO:0016020,cellular_component,membrane;GO:0004896,molecular_function,cytokine receptor activity;GO:0016021,cellular_component,integral component of membrane	K03901,ko04610,Complement and coagulation cascades;K03901,ko04933,AGE-RAGE signaling pathway in diabetic complications
col11a1b	65.7701	67.5761	6.50115	1.89233	4.02598	8.04552	45.8053	0.00113136	0.0043806	D6MUD3,Collagen type XI alpha-1b	NP_001171883.1,collagen alpha-1(XI) chain	PF01391,Collagen triple helix repeat (20 copies);PF01410,ibrillar collagen C-terminal domain	IPR008160,Collagen triple helix repeat;IPR001791,Laminin G domain;IPR013320,Concanavalin A-like lectin/glucanase domain superfamily;IPR000885,Fibrillar collagen, C-terminal	ENOG410XNMM,-;KOG3544,Collagens (type IV and type XIII), and related proteins	GO:0005581,cellular_component,collagen trimer;GO:0005201,molecular_function,extracellular matrix structural constituent	K19721,ko04974,Protein digestion and absorption
LOC100001444	0.565704	0.443941	2.29074	1.39531	-1.84395	1.26675	28.0849	0.00330934	0.00925053	A0A0G2L2Z5,Uncharacterized protein	XP_001922970.1,-;NP_001155074.1,uncharacterized protein LOC100001444;XP_005162060.1,-	-	-	-	-	-
arhgef4	11.1313	11.669	4.4643	3.00614	1.62968	6.45427	74.257	0.00037261	0.00217535	E7FAH9,Rho guanine nucleotide exchange factor	XP_009296715.1,rho guanine nucleotide exchange factor 4 isoform X4	PF00621,RhoGEF domain;PF00018,SH3 domain;PF00169,PH domain	IPR001331,Guanine-nucleotide dissociation stimulator, CDC24, conserved site;IPR001849,Pleckstrin homology domain;IPR011993,PH-like domain superfamily;IPR036028,SH3-like domain superfamily;IPR035899,Dbl homology (DH) domain superfamily;IPR001452,SH3 domain;IPR000219,Dbl homology (DH) domain	ENOG410ITS0,-;ENOG410XQDV,-	GO:0035556,biological_process,intracellular signal transduction;GO:0005085,molecular_function,guanyl-nucleotide exchange factor activity;GO:0065009,biological_process,regulation of molecular function;GO:0035023,biological_process,regulation of Rho protein signal transduction;GO:0005622,cellular_component,intracellular;GO:0005089,molecular_function,Rho guanyl-nucleotide exchange factor activity	-
110269	3.51484	2.98676	10.4628	7.6461	-1.45907	3.1574	48.0958	0.00100432	0.00403982	B2GPJ0,Zgc:110269 protein	-	PF00867,XPG I-region;PF00752,XPG N-terminal domain	IPR006085,XPG N-terminal;IPR008918,Helix-hairpin-helix motif, class 2;IPR036279,5'-3' exonuclease, C-terminal domain superfamily;IPR006084,XPG/Rad2 endonuclease;IPR006086,XPG-I domain;IPR029060,PIN-like domain superfamily	KOG2519,5'-3' exonuclease;COG0258,5'-3' exonuclease (including N-terminal domain of PolI)	GO:0004518,molecular_function,nuclease activity;GO:0006281,biological_process,DNA repair;GO:0003824,molecular_function,catalytic activity;GO:0003677,molecular_function,DNA binding;GO:0090305,biological_process,nucleic acid phosphodiester bond hydrolysis	-
dkeyp-13a3.10	1.47417	1.77147	3.95923	2.82377	-1.04388	1.77791	16.1382	0.0102846	0.0217975	A0A0A0MPR8,Si:dkeyp-13a3.10	-	-	IPR037055,MHC class I-like antigen recognition-like superfamily;IPR011162,MHC classes I/II-like antigen recognition protein	ENOG4110RQX,-;ENOG410KH1W,-	GO:0016021,cellular_component,integral component of membrane;GO:0016020,cellular_component,membrane	-
eif4g1a	92.8987	96.575	206.437	207.794	-1.11761	9.97275	97.021	0.00019045	0.00147912	F1R101,Eukaryotic translation initiation factor 4 gamma, 1a	-	PF02020,eIF4-gamma/eIF5/eIF2-epsilon;PF02854,MIF4G domain;PF02847,MA3 domain	IPR003307,W2 domain;IPR037584,Eukaryotic translation initiation factor 4 gamma 1;IPR003890,MIF4G-like, type 3;IPR016024,Armadillo-type fold;IPR016021,MIF4G-like domain superfamily;IPR003891,Initiation factor eIF-4 gamma, MA3	KOG0401,Translation initiation factor 4F, ribosome/mRNA-bridging subunit (eIF-4G);ENOG410XS4P,-	GO:0003743,molecular_function,translation initiation factor activity;GO:0003723,molecular_function,RNA binding;GO:0006413,biological_process,translational initiation;GO:0005575,cellular_component,cellular_component;GO:0003729,molecular_function,mRNA binding	-
fam131a	0.944328	1.06286	0.130072	0.0984431	3.13926	0.529894	83.827	0.000269406	0.00180074	A9JRG1,Family with sequence similarity 131, member A	NP_001108051.1,uncharacterized protein LOC100136860	PF15010,Putative cell signalling	IPR026782,Protein FAM131	ENOG4110T9Z,-;ENOG410KFII,-	GO:0005575,cellular_component,cellular_component;GO:0008150,biological_process,biological_process;GO:0003674,molecular_function,molecular_function	-
pbx1a	9.82889	10.3757	0.688281	0.432057	4.19093	3.99354	304.288	1.27522e-05	0.000395458	Q9I9B7,Pbx1a homeodomain protein	NP_571689.1,pre-B-cell leukemia homeobox 1a isoform 1	PF03792,PBC domain;PF00046,Homeobox domain	IPR017970,Homeobox, conserved site;IPR001356,Homeobox domain;IPR009057,Homeobox-like domain superfamily;IPR005542,PBX	ENOG410XRVF,-;KOG0774,Transcription factor PBX and related HOX domain proteins	GO:0003700,molecular_function,DNA binding transcription factor activity;GO:0003677,molecular_function,DNA binding;GO:0001944,biological_process,vasculature development;GO:0043565,molecular_function,sequence-specific DNA binding;GO:0060216,biological_process,definitive hemopoiesis;GO:0030223,biological_process,neutrophil differentiation;GO:0006355,biological_process,regulation of transcription, DN…	K09355,ko05202,Transcriptional misregulation in cancer
glula	67.7184	73.3779	248.383	397.836	-2.1951	8.60315	61.3581	0.000580196	0.00283651	Q7T2P7,Glutamine synthetase	NP_853537.1,glutamine synthetase 1	PF00120,lutamine synthetase, catalytic domain;PF03951,lutamine synthetase, beta-Grasp domain	IPR027303,Glutamine synthetase, glycine-rich site;IPR027302,Glutamine synthetase, N-terminal conserved site;IPR008146,Glutamine synthetase, catalytic domain;IPR008147,Glutamine synthetase, beta-Grasp domain;IPR036651,Glutamine synthetase, N-terminal domain superfamily;IPR014746,Glutamine synthetase/guanido kinase, catalytic domain	COG0174,Glutamine synthetase;KOG0683,Glutamine synthetase	GO:0004356,molecular_function,glutamate-ammonia ligase activity;GO:0003824,molecular_function,catalytic activity;GO:0006542,biological_process,glutamine biosynthetic process;GO:0006807,biological_process,nitrogen compound metabolic process;GO:0016874,molecular_function,ligase activity;GO:0000166,molecular_function,nucleotide binding;GO:0005524,molecular_function,ATP binding	K01915,ko02020,Two-component system;K01915,ko01230,Biosynthesis of amino acids;K01915,ko04727,GABAergic synapse;K01915,ko00220,Arginine biosynthesis;K01915,ko00630,Glyoxylate and dicarboxylate metabolism;K01915,ko00910,Nitrogen metabolism;K01915,ko00250,Alanine, aspartate and glutamate metabolism;K01915,ko04724,Glutamatergic synapse
dpydb	4.1322	4.6245	0.602223	0.973053	2.47454	3.20879	67.6431	0.000462964	0.00247427	F1QUE6,Dihydropyrimidine dehydrogenase [NADP	-	PF14691,ihydroprymidine dehydrogenase domain II, 4Fe-4S cluster;PF07992,Pyridine nucleotide-disulphide oxidoreductase;PF01180,ihydroorotate dehydrogenase;PF14697,4Fe-4S dicluster domain;PF13450,NAD(P)-binding Rossmann-like domain	IPR023753,FAD/NAD(P)-binding domain;IPR009051,Alpha-helical ferredoxin;IPR017896,4Fe-4S ferredoxin-type, iron-sulphur binding domain;IPR005720,Dihydroorotate dehydrogenase domain;IPR028261,Dihydroprymidine dehydrogenase domain II;IPR017900,4Fe-4S ferredoxin, iron-sulphur binding, conserved site;IPR013785,Aldolase-type TIM barrel;IPR036188,FAD/NAD(P)-binding domain superfamily	COG0493,NADPH-dependent glutamate synthase beta chain and related oxidoreductases;COG0167,Dihydroorotate dehydrogenase;COG1146,Ferredoxin;KOG0399,Glutamate synthase	GO:0019483,biological_process,beta-alanine biosynthetic process;GO:0016627,molecular_function,oxidoreductase activity, acting on the CH-CH group of donors;GO:0005737,cellular_component,cytoplasm;GO:0051536,molecular_function,iron-sulfur cluster binding;GO:0003824,molecular_function,catalytic activity;GO:0016491,molecular_function,oxidoreductase activity;GO:0051539,molecular_function,4 iron, 4 sul…	-
palmda	3.28936	3.95752	1.36661	0.645181	1.8749	3.30507	27.3703	0.00351984	0.00968164	Q1RLW3,LOC559824 protein	-	PF03285,Paralemmin	IPR004965,Paralemmin	ENOG411033J,-;ENOG410IH2D,-	GO:0008360,biological_process,regulation of cell shape;GO:0016020,cellular_component,membrane	-
agla	7.99804	8.82833	3.06615	3.18494	1.43844	5.00229	122.366	0.000109339	0.00110259	A0A0R4IU33,Amylo-alpha-1, 6-glucosidase, 4-alpha-glucanotransferase a	XP_009296759.1,-;XP_009296758.1,-;XP_009296760.1,-;XP_005163675.1,glycogen debranching enzyme isoform X1	PF14701,lycogen debranching enzyme, glucanotransferase domain;PF06202,Amylo-alpha-1,6-glucosidase;PF14699,N-terminal domain from the human glycogen debranching enzyme;PF14702,Central domain of human glycogen debranching enzyme	IPR008928,Six-hairpin glycosidase superfamily;IPR006421,Glycogen debranching enzyme, metazoa;IPR032790,Glycogen debranching enzyme, C-terminal;IPR017853,Glycoside hydrolase superfamily;IPR032792,Glycogen debranching enzyme, glucanotransferase domain;IPR032788,Glycogen debranching enzyme, central domain;IPR010401,Glycogen debranching enzyme;IPR029436,Eukaryotic glycogen debranching enzyme, N-termi…	-	GO:0004134,molecular_function,4-alpha-glucanotransferase activity;GO:0003824,molecular_function,catalytic activity;GO:0004135,molecular_function,amylo-alpha-1,6-glucosidase activity;GO:0005978,biological_process,glycogen biosynthetic process;GO:0005980,biological_process,glycogen catabolic process	-
ch211-267e7.3	6.31	6.37532	16.6288	18.0496	-1.44159	5.30444	123.454	0.000107039	0.00108939	E7FE04,Si:ch211-267e7.3	XP_696251.5,ADAMTS-like protein 2 isoform X1	PF05986,ADAM-TS Spacer 1;PF00090,Thrombospondin type 1 domain;PF08686,PLAC (protease and lacunin) domain	IPR000884,Thrombospondin type-1 (TSP1) repeat;IPR010909,PLAC;IPR010294,ADAM-TS Spacer 1;IPR036383,Thrombospondin type-1 (TSP1) repeat superfamily	ENOG410IND0,-;ENOG41102AD,-	GO:0006508,biological_process,proteolysis;GO:0008233,molecular_function,peptidase activity	-
prg4a	0.724154	0.621248	1.40787	2.47882	-1.53004	1.40034	15.2932	0.0116039	0.023918	B8JMI5,Proteoglycan 4a	XP_005163421.1,-;NP_997918.2,proteoglycan 4 precursor	PF01033,Somatomedin B domain;PF00045,Hemopexin	IPR018487,Hemopexin-like repeats;IPR001212,Somatomedin B domain;IPR036024,Somatomedin B-like domain superfamily;IPR020436,Somatomedin B, chordata;IPR036375,Hemopexin-like domain superfamily	KOG1565,Gelatinase A and related matrix metalloproteases;ENOG410XQ5D,-	GO:0006955,biological_process,immune response;GO:0006898,biological_process,receptor-mediated endocytosis;GO:0005044,molecular_function,scavenger receptor activity;GO:0030247,molecular_function,polysaccharide binding;GO:0005575,cellular_component,cellular_component	-
tpra	94.0438	90.4103	186.751	196.327	-1.04437	10.1054	73.6294	0.000365761	0.0021576	A0A0R4IYL8,Translocated promoter region a, nuclear basket protein	-	PF07926,TPR/MLP1/MLP2-like protein	IPR012929,Nucleoprotein TPR/MLP1	-	GO:0006606,biological_process,protein import into nucleus;GO:0005622,cellular_component,intracellular	-
c2h1orf27	2.27018	2.9033	6.68898	4.48442	-1.09048	2.80697	18.7322	0.00775823	0.017572	E7EXN0,C2h1orf27 homolog	NP_956910.3,protein odr-4 homolog;XP_009296769.1,-	PF14778,Olfactory receptor 4-like	IPR029454,ODR-4-like	ENOG410XSI8,-;KOG4703,Uncharacterized conserved protein	GO:0016021,cellular_component,integral component of membrane;GO:0016020,cellular_component,membrane	-
rreb1b	20.8781	20.2532	42.1919	41.5694	-1.01456	7.84117	87.1231	0.000245901	0.00170707	X1WFT3,Ras-responsive element-binding protein 1b	XP_683385.6,ras-responsive element-binding protein 1 isoform X1	PF00096,Zinc finger, C2H2 type;PF13894,C2H2-type zinc finger;PF13912,C2H2-type zinc finger	IPR013087,Zinc finger C2H2-type;IPR036236,Zinc finger C2H2 superfamily	-	GO:0003676,molecular_function,nucleic acid binding	-
pip4k2ab	1.52398	1.65293	0.390406	0.325916	2.16147	1.80611	89.5399	0.000230457	0.00164707	W5L776,Phosphatidylinositol-5-phosphate 4-kinase, type II, alpha b	XP_007236131.1,phosphatidylinositol 5-phosphate 4-kinase type-2 alpha-like isoform X2	PF01504,Phosphatidylinositol-4-phosphate 5-Kinase	IPR023610,Phosphatidylinositol-4-phosphate 5-kinase;IPR002498,Phosphatidylinositol-4-phosphate 5-kinase, core;IPR027484,Phosphatidylinositol-4-phosphate 5-kinase, N-terminal;IPR027483,Phosphatidylinositol-4-phosphate 5-kinase, C-terminal	-	GO:0016301,molecular_function,kinase activity;GO:0016740,molecular_function,transferase activity;GO:0016310,biological_process,phosphorylation;GO:0005524,molecular_function,ATP binding;GO:0016307,molecular_function,phosphatidylinositol phosphate kinase activity;GO:0000166,molecular_function,nucleotide binding;GO:0046488,biological_process,phosphatidylinositol metabolic process;GO:0046854,biologic…	-
zbtb47a	0.458855	0.280739	0.123611	0.0654872	1.98229	-0.128905	17.0136	0.00940899	0.0203295	B8JL75,Zinc finger and BTB domain-containing 47a	-	PF00096,Zinc finger, C2H2 type;PF12874,Zinc-finger of C2H2 type;PF00651,BTB/POZ domain	IPR013087,Zinc finger C2H2-type;IPR011333,SKP1/BTB/POZ domain superfamily;IPR000210,BTB/POZ domain;IPR036236,Zinc finger C2H2 superfamily	KOG1721,FOG: Zn-finger;COG5048,FOG: Zn-finger	GO:0003676,molecular_function,nucleic acid binding	-
klhl40a	8.34243	9.50599	2.09624	1.0378	2.53424	3.37121	56.5983	0.000698698	0.0031786	W5UBR6,Kelch-like protein 40A	XP_017351633.1,kelch-like protein 40a	PF13964,Kelch motif;PF01344,Kelch motif;PF00651,BTB/POZ domain;PF07707,BTB And C-terminal Kelch	IPR011705,BTB/Kelch-associated;IPR011333,SKP1/BTB/POZ domain superfamily;IPR015915,Kelch-type beta propeller;IPR017096,BTB-kelch protein;IPR006652,Kelch repeat type 1;IPR000210,BTB/POZ domain	-	-	-
hhatla	7.93371	9.24247	0.113626	0	7.24855	3.14191	93.298	0.000218087	0.0015922	Q6P3I5,Hedgehog acyltransferase-like, a	NP_957181.1,hedgehog acyltransferase-like, a	PF03062,MBOAT, membrane-bound O-acyltransferase family	IPR004299,Membrane bound O-acyl transferase, MBOAT;IPR032980,Protein-cysteine N-palmitoyltransferase HHAT-like protein	COG1696,Predicted membrane protein involved in D-alanine export;KOG3860,Acyltransferase required for palmitoylation of Hedgehog (Hh) family of secreted signaling proteins	GO:0060262,biological_process,negative regulation of N-terminal protein palmitoylation;GO:0016746,molecular_function,transferase activity, transferring acyl groups;GO:0016740,molecular_function,transferase activity;GO:0016021,cellular_component,integral component of membrane;GO:0016020,cellular_component,membrane	-
55781	8.47868	8.94412	1.32587	0.651092	3.16305	3.11107	87.4614	0.000253932	0.00174568	B0V0W9,Zgc:55781	NP_999859.2,UPF0415 protein C7orf25 homolog	PF07000,Protein of unknown function (DUF1308)	IPR010733,Protein of unknown function DUF1308	ENOG410ZJ6F,-;KOG4529,Uncharacterized conserved protein	-	-
fam110b	1.01752	0.974568	0.234651	0.218963	2.14327	0.981294	57.1006	0.000661723	0.00307906	F1R180,Protein FAM110B	XP_017214430.1,protein FAM110B isoform X1;XP_017214434.1,-	PF14160,Centrosome-associated C terminus;PF14161,Centrosome-associated N terminus	IPR025739,Centrosome-associated, FAM110, N-terminal domain;IPR025741,Centrosome-associated, FAM110, C-terminal domain;IPR025740,FAM110	ENOG410IF7K,-;ENOG410ZHRK,-	-	-
2023-09-15	19.2801	21.564	45.8596	38.2522	-1.02703	4.91246	58.4537	0.000626797	0.00297364	A0A2D0SWZ4,15 kDa selenoprotein	XP_017346835.1,15 kDa selenoprotein	-	IPR036249,Thioredoxin-like superfamily;IPR014912,Selenoprotein F/M;IPR038219,Selenoprotein F/M superfamily	-	-	-
hs2st1a	4.46264	4.85117	9.43828	10.1065	-1.0597	3.83899	47.5405	0.00100822	0.00404865	A1L1P8,Heparan sulfate 2-O-sulfotransferase 1	NP_001074139.1,heparan sulfate 2-O-sulfotransferase 1	PF03567,Sulfotransferase family	IPR005331,Sulfotransferase;IPR007734,Heparan sulphate 2-O-sulfotransferase;IPR027417,P-loop containing nucleoside triphosphate hydrolase	ENOG410XTA1,-;KOG3922,Sulfotransferases	GO:0008146,molecular_function,sulfotransferase activity;GO:0060828,biological_process,regulation of canonical Wnt signaling pathway;GO:2000047,biological_process,regulation of cell-cell adhesion mediated by cadherin;GO:0016740,molecular_function,transferase activity;GO:0034483,molecular_function,heparan sulfate sulfotransferase activity;GO:0055113,biological_process,epiboly involved in gastrulati…	K02513,ko00534,Glycosaminoglycan biosynthesis - heparan sulfate / heparin
bokb	0.225896	0.276418	1.40573	0.826506	-2.11905	-0.181474	25.6659	0.00395484	0.0105653	B0S7M3,Bcl-2-related ovarian killer protein homolog B	-	PF00452,Apoptosis regulator proteins, Bcl-2 family	IPR026298,Blc2 family;IPR036834,Blc2-like superfamily;IPR002475,Bcl2-like;IPR026309,Bcl-2-related ovarian killer protein;IPR003093,Apoptosis regulator, Bcl-2 protein, BH4	ENOG41123S0,-;KOG4728,Anti-apoptotic Bcl-2 family proteins, prevent opening of mitochondrial porin channel	GO:0042981,biological_process,regulation of apoptotic process;GO:0006915,biological_process,apoptotic process	-
161973	0.0861013	0.122917	1.72917	3.51891	-4.63288	1.38007	70.3153	0.000423102	0.00235011	A3KNG1,Zgc:161973	NP_001076275.1,F-box protein 15	PF12937,-box-like	IPR036047,F-box-like domain superfamily;IPR001810,F-box domain	ENOG410YHRX,-;ENOG410IERD,-	GO:0043161,biological_process,proteasome-mediated ubiquitin-dependent protein catabolic process;GO:0000151,cellular_component,ubiquitin ligase complex;GO:0003674,molecular_function,molecular_function	-
kif1ab	10.8268	10.3303	0.380489	0.149829	5.34582	5.70637	155.443	6.46774e-05	0.000831477	E9QID6,Kinesin family member 1Ab	XP_009296797.1,kinesin-like protein KIF1A isoform X4	PF00225,Kinesin motor domain;PF12423,Kinesin protein 1B;PF12473,Kinesin protein;PF00498,HA domain;PF16183,Kinesin-associated;PF00169,PH domain	IPR022140,Kinesin-like KIF1-type;IPR019821,Kinesin motor domain, conserved site;IPR027417,P-loop containing nucleoside triphosphate hydrolase;IPR032405,Kinesin-associated;IPR001849,Pleckstrin homology domain;IPR011993,PH-like domain superfamily;IPR008984,SMAD/FHA domain superfamily;IPR000253,Forkhead-associated (FHA) domain;IPR001752,Kinesin motor domain;IPR036961,Kinesin motor domain superfamily…	COG5059,Kinesin-like protein;KOG0245,Kinesin-like protein	GO:0003777,molecular_function,microtubule motor activity;GO:0003774,molecular_function,motor activity;GO:0008017,molecular_function,microtubule binding;GO:0007018,biological_process,microtubule-based movement;GO:0000166,molecular_function,nucleotide binding;GO:0005524,molecular_function,ATP binding	-
amotl2b	14.1204	12.3764	28.3846	29.2247	-1.10978	5.9854	71.41	0.000393636	0.00224311	B8A5S6,Angiomotin-like 2b	XP_005171265.1,angiomotin like 2b isoform X1	PF12240,Angiomotin C terminal	IPR009114,Angiomotin;IPR024646,Angiomotin, C-terminal	-	GO:0035912,biological_process,dorsal aorta morphogenesis;GO:0005575,cellular_component,cellular_component;GO:0003674,molecular_function,molecular_function	-
myo7bb	0.0168463	0.0507714	0.190605	0.2601	-2.71206	-0.0532621	21.937	0.00561325	0.0137092	F1Q6B3,Myosin VIIBb	-	PF00784,MyTH4 domain;PF00373,RM central domain;PF00063,Myosin head (motor domain);PF00612,IQ calmodulin-binding motif	IPR019748,FERM central domain;IPR038185,MyTH4 domain superfamily;IPR036106,Class VII myosin, motor domain;IPR001609,Myosin head, motor domain;IPR027417,P-loop containing nucleoside triphosphate hydrolase;IPR000299,FERM domain;IPR011993,PH-like domain superfamily;IPR035963,FERM superfamily, second domain;IPR019749,Band 4.1 domain;IPR001452,SH3 domain;IPR014352,FERM/acyl-CoA-binding protein superfa…	KOG4229,Myosin VII, myosin IXB and related myosins;COG5022,Myosin heavy chain	GO:0016459,cellular_component,myosin complex;GO:0005524,molecular_function,ATP binding;GO:0005856,cellular_component,cytoskeleton;GO:0007018,biological_process,microtubule-based movement;GO:0003779,molecular_function,actin binding;GO:0008017,molecular_function,microtubule binding;GO:0051015,molecular_function,actin filament binding;GO:0003774,molecular_function,motor activity;GO:0000166,molecular…	-
mllt1b	2.28425	2.0461	5.65809	5.48834	-1.35185	3.74711	80.7191	0.00029456	0.00188868	B0S8H1,MLLT1, super elongation complex subunit b	-	PF03366,YEATS family	IPR038704,YEATS superfamily;IPR005033,YEATS	KOG3149,Transcription initiation factor IIF, auxiliary subunit;COG5033,Transcription initiation factor IIF, auxiliary subunit	GO:0006355,biological_process,regulation of transcription, DNA-templated;GO:0005634,cellular_component,nucleus	-
mfsd12a	0.925192	1.11414	2.56358	2.40763	-1.27234	2.50123	43.3293	0.0012449	0.00467924	F1R9L4,Major facilitator superfamily domain-containing 12a	XP_005171266.1,major facilitator superfamily domain containing 12a isoform X1	PF13347,MFS/sugar transport protein	IPR036259,MFS transporter superfamily;IPR020846,Major facilitator superfamily domain	KOG4830,Predicted sugar transporter;COG2211,Na+/melibiose symporter and related transporters	GO:0003674,molecular_function,molecular_function;GO:0016021,cellular_component,integral component of membrane;GO:0016020,cellular_component,membrane	-
prrx1a	26.6253	22.9817	8.75424	8.61161	1.52588	4.75252	120.906	0.000112536	0.00111998	Q7T373,Paired related homeobox 1	NP_999899.1,paired related homeobox 1a	PF03826,OAR domain;PF00046,Homeobox domain	IPR017970,Homeobox, conserved site;IPR001356,Homeobox domain;IPR009057,Homeobox-like domain superfamily;IPR003654,OAR domain	KOG0490,Transcription factor, contains HOX domain;ENOG410YIJ3,-	GO:0003677,molecular_function,DNA binding;GO:0043565,molecular_function,sequence-specific DNA binding;GO:0007275,biological_process,multicellular organism development;GO:0006355,biological_process,regulation of transcription, DNA-templated;GO:1904888,biological_process,cranial skeletal system development;GO:0001837,biological_process,epithelial to mesenchymal transition;GO:0001947,biological_proc…	-
kifap3b	13.8858	14.1328	6.61578	3.81418	1.44882	5.17894	33.4587	0.00227739	0.0070902	Q1LWL1,Kinesin-associated protein 3b	NP_001137517.1,kinesin-associated protein 3	PF05804,Kinesin-associated protein (KAP)	IPR000225,Armadillo;IPR011989,Armadillo-like helical;IPR008658,Kinesin-associated protein 3;IPR016024,Armadillo-type fold	ENOG410XT8I,-;KOG1222,Kinesin associated protein KAP	GO:0019894,molecular_function,kinesin binding;GO:0005871,cellular_component,kinesin complex	-
fam129ab	1.13102	1.26315	0.430913	0.182382	1.99038	1.43228	21.4962	0.00585436	0.0141686	E7FC82,Family with sequence similarity 129, member Ab	XP_689912.4,protein Niban-like	-	IPR026088,Niban-like	ENOG410IFR1,-;ENOG41102BB,-	-	-
ivns1abpb	7.70657	7.52484	25.6855	20.707	-1.59069	5.68203	149.368	6.76402e-05	0.000852337	A0A0R4IWP2,Influenza virus NS1A-binding protein homolog B	-	PF01344,Kelch motif;PF00651,BTB/POZ domain;PF07707,BTB And C-terminal Kelch	IPR011705,BTB/Kelch-associated;IPR011333,SKP1/BTB/POZ domain superfamily;IPR017096,BTB-kelch protein;IPR015915,Kelch-type beta propeller;IPR029849,Influenza virus NS1A-binding protein;IPR011043,Galactose oxidase/kelch, beta-propeller;IPR006652,Kelch repeat type 1;IPR000210,BTB/POZ domain	-	GO:0015629,cellular_component,actin cytoskeleton	-
rpp40	1.00762	1.68594	4.11891	3.73726	-1.52919	1.72624	23.3498	0.00492824	0.0124083	Q6IQM3,Ribonuclease P 40 subunit like	NP_001002148.1,ribonuclease P protein subunit p40	PF08584,Ribonuclease P 40kDa (Rpp40) subunit	IPR013893,Ribonuclease P, Rpp40	ENOG410IHPQ,-;ENOG410ZDGJ,-	GO:0005575,cellular_component,cellular_component;GO:0003674,molecular_function,molecular_function;GO:0008150,biological_process,biological_process	K14530,ko03008,Ribosome biogenesis in eukaryotes;K14530,ko03013,RNA transport
xirp1	11.3827	12.4737	5.67962	4.77509	1.20503	6.20233	94.3097	0.000203734	0.00153149	F8W4Z1,Xin actin-binding repeat-containing protein 1	XP_009296787.1,-	PF08043,Xin repeat	IPR012510,Actin-binding, Xin repeat;IPR030072,Xin actin-binding repeat-containing protein 1/2	ENOG410ZM11,-;ENOG410IF8Z,-	GO:0030036,biological_process,actin cytoskeleton organization;GO:0030054,cellular_component,cell junction;GO:0007507,biological_process,heart development;GO:0003779,molecular_function,actin binding	-
gorasp1a	17.5393	17.4949	37.4605	33.3649	-1.00172	5.95981	84.8096	0.00026208	0.00177512	E7FGI5,Golgi reassembly-stacking protein 1a	XP_005171287.1,Golgi reassembly-stacking protein 1 isoform X1	PF04495,RASP55/65 PDZ-like domain	IPR024958,GRASP55/65 PDZ-like domain;IPR036034,PDZ superfamily;IPR007583,GRASP55/65	COG5233,Peripheral Golgi membrane protein;KOG3834,Golgi reassembly stacking protein GRASP65, contains PDZ domain	GO:0005794,cellular_component,Golgi apparatus;GO:0007030,biological_process,Golgi organization	-
tgfbr1a	2.16035	2.47439	4.56057	4.87199	-1.01528	2.93542	31.3747	0.00255707	0.00770693	B0S6E3,Receptor protein serine/threonine kinase	-	PF01064,Activin types I and II receptor domain;PF00069,Protein kinase domain;PF08515,Transforming growth factor beta type I GS-motif	IPR000333,Ser/Thr protein kinase, TGFB receptor;IPR000472,Activin types I and II receptor domain;IPR011009,Protein kinase-like domain superfamily;IPR017441,Protein kinase, ATP binding site;IPR008271,Serine/threonine-protein kinase, active site;IPR003605,GS domain;IPR000719,Protein kinase domain	ENOG410XQT0,-;KOG2052,Activin A type IB receptor, serine/threonine protein kinase	GO:0016301,molecular_function,kinase activity;GO:0004675,molecular_function,transmembrane receptor protein serine/threonine kinase activity;GO:0023014,biological_process,signal transduction by protein phosphorylation;GO:0004674,molecular_function,protein serine/threonine kinase activity;GO:0016740,molecular_function,transferase activity;GO:0005524,molecular_function,ATP binding;GO:0004702,molecul…	-
col15a1b	9.77477	9.54012	35.5624	32.2647	-1.79873	6.82079	270.434	1.59667e-05	0.000428073	F1QM25,Collagen, type XV, alpha 1b	XP_005171292.1,collagen alpha-1(XV) chain isoform X4	PF01391,Collagen triple helix repeat (20 copies);PF06482,Collagenase NC10 and Endostatin	IPR008160,Collagen triple helix repeat;IPR016187,C-type lectin fold;IPR016186,C-type lectin-like/link domain superfamily;IPR001791,Laminin G domain;IPR013320,Concanavalin A-like lectin/glucanase domain superfamily;IPR010515,Collagenase NC10/endostatin	KOG3546,Collagens (type XV);ENOG410XQ04,-	GO:0007155,biological_process,cell adhesion;GO:0005581,cellular_component,collagen trimer;GO:0031012,cellular_component,extracellular matrix;GO:0001654,biological_process,eye development;GO:0005198,molecular_function,structural molecule activity;GO:1905812,biological_process,regulation of motor neuron axon guidance	-
slc12a7a	7.65953	7.88852	18.1876	19.6339	-1.27317	6.04851	102.816	0.00016586	0.00138345	X1WHL7,Solute carrier family 12	XP_005171306.1,solute carrier family 12 member 7 isoform X1	PF03522,Solute carrier family 12;PF00324,Amino acid permease	IPR004842,SLC12A transporter family;IPR018491,SLC12A transporter, C-terminal;IPR000076,K/Cl co-transporter;IPR004841,Amino acid permease/ SLC12A domain;IPR030354,K/Cl co-transporter 4	COG0531,Amino acid transporters;KOG2082,K+/Cl- cotransporter KCC1 and related transporters	GO:1902476,biological_process,chloride transmembrane transport;GO:0055085,biological_process,transmembrane transport;GO:0006884,biological_process,cell volume homeostasis;GO:0015377,molecular_function,cation:chloride symporter activity;GO:0006811,biological_process,ion transport;GO:0071805,biological_process,potassium ion transmembrane transport;GO:0015379,molecular_function,potassium:chloride sy…	-
kcnh2a	0.158597	0.201255	0.0119629	0.00576159	4.31347	-0.349284	76.1499	0.000337928	0.00206355	B0V138,Potassium voltage-gated channel, subfamily H	-	PF13426,PAS domain;PF00027,Cyclic nucleotide-binding domain;PF00520,Ion transport protein	IPR000014,PAS domain;IPR014710,RmlC-like jelly roll fold;IPR003967,Potassium channel, voltage-dependent, ERG;IPR000595,Cyclic nucleotide-binding domain;IPR035965,PAS domain superfamily;IPR018490,Cyclic nucleotide-binding-like;IPR027359,Voltage-dependent channel domain superfamily;IPR005821,Ion transport domain;IPR003938,Potassium channel, voltage-dependent, EAG/ELK/ERG	ENOG410XPSE,-;KOG0498,K+-channel ERG and related proteins, contain PAS/PAC sensor domain	GO:0005216,molecular_function,ion channel activity;GO:0006813,biological_process,potassium ion transport;GO:0055085,biological_process,transmembrane transport;GO:0005249,molecular_function,voltage-gated potassium channel activity;GO:0006811,biological_process,ion transport;GO:0005244,molecular_function,voltage-gated ion channel activity;GO:0016020,cellular_component,membrane;GO:0034765,biological…	-
map4l	4.73473	4.37775	0.76331	0.577509	2.78152	4.44037	270.273	1.65269e-05	0.000432721	E7FBI2,Microtubule-associated protein	XP_005171299.1,microtubule-associated protein 4 isoform X1	PF00418,Tau and MAP protein, tubulin-binding repeat	IPR001084,Microtubule associated protein, tubulin-binding repeat	ENOG410IG6M,-;ENOG4111J07,-	GO:0005875,cellular_component,microtubule associated complex;GO:0005737,cellular_component,cytoplasm;GO:0000226,biological_process,microtubule cytoskeleton organization;GO:0005856,cellular_component,cytoskeleton;GO:0005874,cellular_component,microtubule;GO:0015631,molecular_function,tubulin binding;GO:0031175,biological_process,neuron projection development;GO:0008017,molecular_function,microtubu…	-
vmhc	20.2932	19.6419	0.218161	0.0479272	7.2591	5.91943	157.895	6.22922e-05	0.000816109	F1QZW1,Ventricular myosin heavy chain	NP_001106204.1,myosin heavy chain 7	PF01576,Myosin tail;PF00063,Myosin head (motor domain);PF02736,Myosin N-terminal SH3-like domain	IPR002928,Myosin tail;IPR001609,Myosin head, motor domain;IPR027417,P-loop containing nucleoside triphosphate hydrolase;IPR004009,Myosin, N-terminal, SH3-like;IPR000048,IQ motif, EF-hand binding site;IPR036961,Kinesin motor domain superfamily;IPR008989,Myosin S1 fragment, N-terminal;IPR027401,Myosin IQ motif-containing domain superfamily	COG5022,Myosin heavy chain;KOG0161,Myosin class II heavy chain	GO:0055005,biological_process,ventricular cardiac myofibril assembly;GO:0035050,biological_process,embryonic heart tube development;GO:0003777,molecular_function,microtubule motor activity;GO:0051015,molecular_function,actin filament binding;GO:0016459,cellular_component,myosin complex;GO:0003779,molecular_function,actin binding;GO:0008017,molecular_function,microtubule binding;GO:0007018,biologi…	K17751,ko05416,Viral myocarditis;K17751,ko04260,Cardiac muscle contraction;K17751,ko04261,Adrenergic signaling in cardiomyocytes;K17751,ko04530,Tight junction
vmhcl	15.7318	14.6133	0.857581	0.407524	4.60961	5.57825	171.033	5.14052e-05	0.000737528	F1QSE1,Ventricular myosin heavy chain-like	-	PF01576,Myosin tail;PF00063,Myosin head (motor domain);PF02736,Myosin N-terminal SH3-like domain	IPR002928,Myosin tail;IPR001609,Myosin head, motor domain;IPR027417,P-loop containing nucleoside triphosphate hydrolase;IPR004009,Myosin, N-terminal, SH3-like;IPR000048,IQ motif, EF-hand binding site;IPR036961,Kinesin motor domain superfamily;IPR008989,Myosin S1 fragment, N-terminal;IPR027401,Myosin IQ motif-containing domain superfamily	COG5022,Myosin heavy chain;KOG0161,Myosin class II heavy chain	GO:0003777,molecular_function,microtubule motor activity;GO:0003774,molecular_function,motor activity;GO:0005524,molecular_function,ATP binding;GO:0003779,molecular_function,actin binding;GO:0008017,molecular_function,microtubule binding;GO:0051015,molecular_function,actin filament binding;GO:0016459,cellular_component,myosin complex;GO:0000166,molecular_function,nucleotide binding;GO:0007018,bio…	-
fitm1	6.72984	8.1378	0.808608	0.695436	3.31734	3.29948	286.773	1.38318e-05	0.000410034	F1QXG5,Fat storage-inducing transmembrane protein 1	-	-	IPR019388,Fat storage-inducing transmembrane protein	ENOG4111CNJ,-;KOG3750,Inositol phospholipid synthesis protein, Scs3p	GO:0005789,cellular_component,endoplasmic reticulum membrane;GO:0019915,biological_process,lipid storage;GO:0016021,cellular_component,integral component of membrane;GO:0016020,cellular_component,membrane	-
ano8a	1.17777	1.24714	0.534229	0.318007	1.5291	1.67144	25.54	0.00405491	0.0107585	B0UXS9,Anoctamin	-	PF04547,Calcium-activated chloride channel	IPR007632,Anoctamin	ENOG410XPYE,-;KOG2513,Protein required for meiotic chromosome segregation	GO:0016021,cellular_component,integral component of membrane;GO:0016020,cellular_component,membrane	-
kcnn1a	3.27101	3.27924	0.761819	0.733819	2.14194	3.3066	185.897	3.98151e-05	0.000659749	F1QND4,Potassium intermediate/small conductance calcium-activated channel, subfamily N, member 1a	-	PF07885,Ion channel;PF02888,Calmodulin binding domain;PF03530,Calcium-activated SK potassium channel	IPR015449,Potassium channel, calcium-activated, SK;IPR004178,Calmodulin-binding domain;IPR013099,Potassium channel domain;IPR036122,SK, calmodulin-binding domain superfamily	ENOG410XT9D,-;KOG3684,Ca2+-activated K+ channel proteins (intermediate/small conductance classes)	GO:0015269,molecular_function,calcium-activated potassium channel activity;GO:0005516,molecular_function,calmodulin binding;GO:0043025,cellular_component,neuronal cell body;GO:0016286,molecular_function,small conductance calcium-activated potassium channel activity;GO:0071805,biological_process,potassium ion transmembrane transport;GO:0005886,cellular_component,plasma membrane;GO:0016020,cellular…	-
ifi30	3.6405	3.79827	18.172	34.9446	-2.83901	4.98783	57.6824	0.000668904	0.00309817	A0A1D9CT25,GILT	-	-	IPR004911,Gamma interferon inducible lysosomal thiol reductase GILT;IPR003119,Saposin A-type domain	-	-	-
mpv17l2	1.75367	2.02666	7.40706	7.65215	-1.98332	3.85575	152.481	6.43524e-05	0.000830594	A0A1S3LWS2,mpv17-like protein 2	XP_013995295.1,mpv17-like protein 2	-	IPR007248,Mpv17/PMP22	-	GO:0016021,cellular_component,integral component of membrane	K13348,ko04146,Peroxisome
pde4ca	0.374098	0.489714	0.100851	0.110391	2.03892	2.03692	66.2315	0.000469088	0.00248977	F1QR03,Phosphodiesterase	-	PF00233,3'5'-cyclic nucleotide phosphodiesterase	IPR003607,HD/PDEase domain;IPR023088,3'5'-cyclic nucleotide phosphodiesterase;IPR023174,3'5'-cyclic nucleotide phosphodiesterase, conserved site;IPR002073,3'5'-cyclic nucleotide phosphodiesterase, catalytic domain;IPR036971,3'5'-cyclic nucleotide phosphodiesterase, catalytic domain superfamily	ENOG410XRI7,-;KOG3689,Cyclic nucleotide phosphodiesterase	GO:0016787,molecular_function,hydrolase activity;GO:0004114,molecular_function,3',5'-cyclic-nucleotide phosphodiesterase activity;GO:0046872,molecular_function,metal ion binding;GO:0008081,molecular_function,phosphoric diester hydrolase activity;GO:0005575,cellular_component,cellular_component;GO:0007165,biological_process,signal transduction	-
rab3aa	0.711389	0.975271	0.412028	0.239976	1.39191	1.5119	15.9092	0.0107422	0.0225272	Q6DHJ2,RAB3A, member RAS oncogene family	NP_001003419.1,ras-related protein Rab-3A;XP_009296820.1,-	PF00071,Ras family	IPR037872,Rab3;IPR005225,Small GTP-binding protein domain;IPR001806,Small GTPase superfamily;IPR027417,P-loop containing nucleoside triphosphate hydrolase	ENOG410ZZXQ,-;KOG0093,GTPase Rab3, small G protein superfamily	GO:0003924,molecular_function,GTPase activity;GO:0005525,molecular_function,GTP binding	K07882,ko04911,Insulin secretion;K07882,ko04721,Synaptic vesicle cycle
nck1a	2.22655	2.29205	0.938272	0.544748	1.62787	1.45049	25.5544	0.00405006	0.0107514	E9QC52,NCK adaptor protein 1a	-	PF14604,Variant SH3 domain;PF00018,SH3 domain;PF00017,SH2 domain	IPR035564,Nck1, SH3 domain 2;IPR001452,SH3 domain;IPR036028,SH3-like domain superfamily;IPR036860,SH2 domain superfamily;IPR000980,SH2 domain	ENOG410XRPF,-;KOG4226,Adaptor protein NCK/Dock, contains SH2 and SH3 domains	-	-
nceh1a	0.130329	0.103364	1.81866	3.64566	-4.53687	1.42872	73.2202	0.000385033	0.0022216	Q6DKF1,Zgc:92416	NP_001002303.1,neutral cholesterol ester hydrolase 1	PF07859,alpha/beta hydrolase fold;PF00135,Carboxylesterase family	IPR017157,Arylacetamide deacetylase;IPR013094,Alpha/beta hydrolase fold-3;IPR029058,Alpha/Beta hydrolase fold	COG0657,Esterase/lipase;KOG1515,Arylacetamide deacetylase	GO:0052689,molecular_function,carboxylic ester hydrolase activity;GO:0016787,molecular_function,hydrolase activity;GO:0016021,cellular_component,integral component of membrane;GO:0008152,biological_process,metabolic process	K14349,ko04976,Bile secretion
ppp2r3a	6.1958	6.96025	1.4807	0.963484	2.44833	4.99759	129.728	9.97167e-05	0.00104774	E9QG28,Protein phosphatase 2, regulatory subunit B'', alpha	XP_009296831.1,serine/threonine-protein phosphatase 2A regulatory subunit B'' subunit alpha isoform X1	PF13499,-hand domain pair	IPR002048,EF-hand domain;IPR018247,EF-Hand 1, calcium-binding site;IPR011992,EF-hand domain pair	ENOG410XRBK,-;KOG2562,Protein phosphatase 2 regulatory subunit	GO:0007507,biological_process,heart development;GO:0005509,molecular_function,calcium ion binding	-
pld1a	5.26074	5.88449	2.92984	0.99518	1.53851	4.07295	10.3498	0.0240191	0.0432139	B0V1J1,Phospholipase	NP_001153567.1,phospholipase D1	PF00787,PX domain;PF13091,PLD-like domain;PF00614,Phospholipase D Active site motif;PF00169,PH domain	IPR036871,PX domain superfamily;IPR016555,Phospholipase D, eukaryotic type;IPR001736,Phospholipase D/Transphosphatidylase;IPR001849,Pleckstrin homology domain;IPR011993,PH-like domain superfamily;IPR015679,Phospholipase D family;IPR001683,Phox homologous domain;IPR025202,Phospholipase D-like domain	KOG1329,Phospholipase D1;COG1502,Phosphatidylserine/phosphatidylglycerophosphate/cardiolipin synthases and related enzymes	GO:0016787,molecular_function,hydrolase activity;GO:0006654,biological_process,phosphatidic acid biosynthetic process;GO:0070290,molecular_function,N-acylphosphatidylethanolamine-specific phospholipase D activity;GO:0003824,molecular_function,catalytic activity;GO:0048017,biological_process,inositol lipid-mediated signaling;GO:0001525,biological_process,angiogenesis;GO:0035091,molecular_function,…	K01115,ko04014,Ras signaling pathway;K01115,ko00564,Glycerophospholipid metabolism;K01115,ko04144,Endocytosis;K01115,ko04912,GnRH signaling pathway;K01115,ko04724,Glutamatergic synapse;K01115,ko04024,cAMP signaling pathway;K01115,ko04666,Fc gamma R-mediated phagocytosis;K01115,ko00565,Ether lipid metabolism;K01115,ko04071,Sphingolipid signaling pathway;K01115,ko05231,Choline metabolism in cancer;…
tnika	24.2818	23.0649	9.01099	11.1514	1.23788	6.67672	53.9166	0.000780905	0.00342805	A0A0R4IEP9,TRAF2 and NCK-interacting kinase a	XP_005163447.1,TRAF2 and NCK interacting kinase a isoform X4	PF00069,Protein kinase domain;PF00780,CNH domain	IPR011009,Protein kinase-like domain superfamily;IPR017441,Protein kinase, ATP binding site;IPR001180,Citron homology (CNH) domain;IPR008271,Serine/threonine-protein kinase, active site;IPR000719,Protein kinase domain	-	GO:0008360,biological_process,regulation of cell shape;GO:0007369,biological_process,gastrulation;GO:0060027,biological_process,convergent extension involved in gastrulation;GO:0004672,molecular_function,protein kinase activity;GO:0006468,biological_process,protein phosphorylation;GO:0005524,molecular_function,ATP binding	-
slc2a2	1.80093	1.94869	5.05606	4.08024	-1.26853	3.12657	52.8745	0.000790174	0.0034557	B0UY92,Solute carrier family 2	-	PF00083,Sugar (and other) transporter	IPR036259,MFS transporter superfamily;IPR003663,Sugar/inositol transporter;IPR020846,Major facilitator superfamily domain;IPR005829,Sugar transporter, conserved site;IPR005828,Major facilitator, sugar transporter-like	KOG0569,Permease of the major facilitator superfamily;COG0477,Permeases of the major facilitator superfamily	GO:0022857,molecular_function,transmembrane transporter activity;GO:0055056,molecular_function,D-glucose transmembrane transporter activity;GO:0055085,biological_process,transmembrane transport;GO:0001889,biological_process,liver development;GO:0008645,biological_process,hexose transmembrane transport;GO:0007420,biological_process,brain development;GO:0016020,cellular_component,membrane;GO:004632…	-
slc7a14a	0.997846	1.39442	0.528722	0.40207	1.37762	2.27799	28.0431	0.00333208	0.00929834	A0A0P7UCI4,Putative cationic amino acid transporter	XP_018609279.1,probable cationic amino acid transporter	PF13520,Amino acid permease;PF13906,C-terminus of AA_permease	IPR029485,Cationic amino acid transporter, C-terminal;IPR002293,Amino acid/polyamine transporter I	-	GO:0055085,biological_process,transmembrane transport;GO:0022857,molecular_function,transmembrane transporter activity;GO:0016021,cellular_component,integral component of membrane;GO:0016020,cellular_component,membrane	-
cldn11a	1.50119	1.42873	0	0.10443	4.73778	0.0395295	29.439	0.00300922	0.00864614	Q6DHL0,Claudin	NP_001002624.1,claudin-11	PF00822,PMP-22/EMP/MP20/Claudin family	IPR003555,Claudin-11;IPR006187,Claudin;IPR017974,Claudin, conserved site;IPR004031,PMP-22/EMP/MP20/Claudin superfamily	ENOG41101XN,-;ENOG410IEXU,-	GO:0030054,cellular_component,cell junction;GO:0008150,biological_process,biological_process;GO:0005923,cellular_component,bicellular tight junction;GO:0016020,cellular_component,membrane;GO:0005886,cellular_component,plasma membrane;GO:0005198,molecular_function,structural molecule activity;GO:0016021,cellular_component,integral component of membrane	K06087,ko04514,Cell adhesion molecules (CAMs);K06087,ko04670,Leukocyte transendothelial migration;K06087,ko04530,Tight junction;K06087,ko05160,Hepatitis C
plppr3a	17.4109	16.1747	10.1619	5.77889	1.0988	4.97241	18.1286	0.00828779	0.0184947	B0V0Y5,Phospholipid phosphatase-related 3a	NP_001164499.1,phospholipid phosphatase related 3a	PF01569,PAP2 superfamily	IPR036938,Phosphatidic acid phosphatase type 2/haloperoxidase superfamily;IPR000326,Phosphatidic acid phosphatase type 2/haloperoxidase	ENOG410XQ9P,-;ENOG410ITAU,-	GO:0006644,biological_process,phospholipid metabolic process;GO:0046839,biological_process,phospholipid dephosphorylation;GO:0008195,molecular_function,phosphatidate phosphatase activity;GO:0007165,biological_process,signal transduction;GO:0016020,cellular_component,membrane;GO:0042577,molecular_function,lipid phosphatase activity;GO:0005887,cellular_component,integral component of plasma membran…	-
ptbp1a	4.50183	5.28207	10.0566	9.69842	-1.00198	4.8352	55.6493	0.000702294	0.0031891	Q503D3,Polypyrimidine tract-binding protein 1a	NP_001018313.1,polypyrimidine tract binding protein 1a	PF00076,RNA recognition motif. (a.k.a. RRM, RBD, or RNP domain);PF13893,RNA recognition motif. (a.k.a. RRM, RBD, or RNP domain)	IPR033110,ROD1, RNA recognition motif 4;IPR035000,PTBP1, RNA recognition motif 1;IPR012677,Nucleotide-binding alpha-beta plait domain superfamily;IPR034798,Polypyrimidine tract-binding protein1/2/3, RNA recognition motif 2;IPR000504,RNA recognition motif domain;IPR035979,RNA-binding domain superfamily;IPR006536,HnRNP-L/PTB;IPR035001,PTBP1, RNA recognition motif 3	KOG1190,Polypyrimidine tract-binding protein;ENOG410XPMZ,-	GO:0060729,biological_process,intestinal epithelial structure maintenance;GO:0006397,biological_process,mRNA processing;GO:0009953,biological_process,dorsal/ventral pattern formation;GO:0003676,molecular_function,nucleic acid binding;GO:0045595,biological_process,regulation of cell differentiation;GO:0060472,biological_process,positive regulation of cortical granule exocytosis by positive regulat…	-
acadm	27.0256	27.0337	11.0642	7.61062	1.55276	4.89402	71.5331	0.000406526	0.00228823	A2CG95,Acyl-CoA dehydrogenase medium chain	NP_998175.2,medium-chain specific acyl-CoA dehydrogenase, mitochondrial	PF00441,Acyl-CoA dehydrogenase, C-terminal domain;PF02771,Acyl-CoA dehydrogenase, N-terminal domain;PF02770,Acyl-CoA dehydrogenase, middle domain	IPR036250,Acyl-CoA dehydrogenase-like, C-terminal;IPR009100,Acyl-CoA dehydrogenase/oxidase, N-terminal and middle domain superfamily;IPR013786,Acyl-CoA dehydrogenase/oxidase, N-terminal;IPR034180,Medium-chain specific acyl-CoA dehydrogenase;IPR037069,Acyl-CoA dehydrogenase/oxidase, N-terminal domain superfamily;IPR009075,Acyl-CoA dehydrogenase/oxidase C-terminal;IPR006091,Acyl-CoA oxidase/dehydro…	COG1960,Acyl-CoA dehydrogenases;KOG0140,Medium-chain acyl-CoA dehydrogenase	GO:0006635,biological_process,fatty acid beta-oxidation;GO:0016627,molecular_function,oxidoreductase activity, acting on the CH-CH group of donors;GO:0070991,molecular_function,medium-chain-acyl-CoA dehydrogenase activity;GO:0050660,molecular_function,flavin adenine dinucleotide binding;GO:0016491,molecular_function,oxidoreductase activity;GO:0003995,molecular_function,acyl-CoA dehydrogenase acti…	K00249,ko03320,PPAR signaling pathway;K00249,ko00280,Valine, leucine and isoleucine degradation;K00249,ko00410,beta-Alanine metabolism;K00249,ko01200,Carbon metabolism;K00249,ko00640,Propanoate metabolism;K00249,ko00071,Fatty acid degradation;K00249,ko01212,Fatty acid metabolism
ch211-106k21.5	1.84643	2.23206	12.3915	12.5933	-2.60414	5.30316	303.687	1.23311e-05	0.000389246	E9QCA3,Si:ch211-106k21.5	-	PF13855,Leucine rich repeat;PF12799,Leucine Rich repeats (2 copies)	IPR001611,Leucine-rich repeat;IPR003591,Leucine-rich repeat, typical subtype;IPR032675,Leucine-rich repeat domain superfamily	KOG0619,FOG: Leucine rich repeat;COG4886,Leucine-rich repeat (LRR) protein	GO:0007409,biological_process,axonogenesis;GO:0005578,,;GO:0005615,cellular_component,extracellular space	-
ndc1	2.27297	2.4354	6.03111	4.67472	-1.16797	3.41126	44.4975	0.00117204	0.00449451	B0S5I6,Nucleoporin NDC1	-	PF09531,Nucleoporin protein Ndc1-Nup	IPR019049,Nucleoporin protein Ndc1-Nup	KOG4358,Uncharacterized conserved protein;ENOG4110XEC,-	GO:0016021,cellular_component,integral component of membrane;GO:0016020,cellular_component,membrane	-
113691	0.905288	0.50912	2.16495	3.18412	-1.91394	0.763013	18.6247	0.00784897	0.0177274	F1QF27,Zgc:113691	-	-	-	ENOG411259H,-;ENOG410J31M,-	GO:0005575,cellular_component,cellular_component;GO:0008150,biological_process,biological_process;GO:0003674,molecular_function,molecular_function	-
toe1	6.32417	6.28195	14.9613	13.0859	-1.13941	4.21803	75.7321	0.000342331	0.00208272	B8A5U4,Target of EGR1, exonuclease	NP_001243611.1,target of EGR1 protein 1	PF04857,CAF1 family ribonuclease	IPR036397,Ribonuclease H superfamily;IPR036855,Zinc finger, CCCH-type superfamily;IPR000571,Zinc finger, CCCH-type;IPR012337,Ribonuclease H-like superfamily;IPR006941,Ribonuclease CAF1	ENOG410IR2Y,-;ENOG410XNUS,-	GO:0003676,molecular_function,nucleic acid binding;GO:0070050,biological_process,neuron cellular homeostasis;GO:0005623,cellular_component,cell;GO:0046872,molecular_function,metal ion binding;GO:0007420,biological_process,brain development	-
sepp1b	8.81002	7.74423	20.3686	35.1059	-1.7453	4.58478	30.1328	0.0028613	0.00833861	F1RD74,Selenoprotein P, plasma, 1b	-	PF04592,Selenoprotein P, N terminal region	IPR007671,Selenoprotein P, N-terminal;IPR037941,Selenoprotein P	ENOG410IYG7,-;ENOG4111JK7,-	GO:0008430,molecular_function,selenium binding;GO:0016021,cellular_component,integral component of membrane;GO:0016020,cellular_component,membrane	-
lyn	0.924806	0.990912	0.124732	0.160196	2.74868	0.916292	70.771	0.000401377	0.00226893	Q66I04,Tyrosine-protein kinase	NP_001004543.1,tyrosine-protein kinase Lyn	PF00018,SH3 domain;PF00017,SH2 domain;PF07714,Protein tyrosine kinase	IPR035748,Tyrosine-protein kinase Lyn, SH3 domain;IPR001245,Serine-threonine/tyrosine-protein kinase, catalytic domain;IPR036860,SH2 domain superfamily;IPR035852,Tyrosine-protein kinase Lyn, SH2 domain;IPR020635,Tyrosine-protein kinase, catalytic domain;IPR000980,SH2 domain;IPR011009,Protein kinase-like domain superfamily;IPR036028,SH3-like domain superfamily;IPR017441,Protein kinase, ATP binding…	COG0515,Serine/threonine protein kinase;KOG0197,Tyrosine kinases	GO:0038083,biological_process,peptidyl-tyrosine autophosphorylation;GO:0090022,biological_process,regulation of neutrophil chemotaxis;GO:0005102,molecular_function,signaling receptor binding;GO:0070667,biological_process,negative regulation of mast cell proliferation;GO:0004672,molecular_function,protein kinase activity;GO:0002576,biological_process,platelet degranulation;GO:0007417,biological_pr…	K05854,ko04062,Chemokine signaling pathway;K05854,ko05120,Epithelial cell signaling in Helicobacter pylori infection;K05854,ko05203,Viral carcinogenesis;K05854,ko04611,Platelet activation;K05854,ko04666,Fc gamma R-mediated phagocytosis;K05854,ko04664,Fc epsilon RI signaling pathway;K05854,ko04064,NF-kappa B signaling pathway;K05854,ko05169,Epstein-Barr virus infection;K05854,ko04662,B cell recept…
rnf152	0.699214	0.749964	13.675	22.9338	-4.65636	4.12622	170.033	5.21355e-05	0.000744229	F1Q9Q8,E3 ubiquitin-protein ligase rnf152	-	PF00097,Zinc finger, C3HC4 type (RING finger)	IPR001841,Zinc finger, RING-type;IPR018957,Zinc finger, C3HC4 RING-type;IPR033609,E3 ubiquitin-protein ligase RNF152;IPR013083,Zinc finger, RING/FYVE/PHD-type	KOG2177,Predicted E3 ubiquitin ligase;ENOG4111G04,-	GO:0000209,biological_process,protein polyubiquitination;GO:0061630,molecular_function,ubiquitin protein ligase activity;GO:0006915,biological_process,apoptotic process;GO:0046872,molecular_function,metal ion binding;GO:0010508,biological_process,positive regulation of autophagy;GO:0005764,cellular_component,lysosome;GO:0016020,cellular_component,membrane;GO:1904262,biological_process,negative re…	-
cdh6	21.9179	22.3923	62.7743	79.8311	-1.68079	7.67902	88.4335	0.000247414	0.00171396	Q5WN09,Cadherin 6	NP_001013538.1,cadherin-6 precursor;XP_005163689.1,-	PF00028,Cadherin domain;PF01049,Cadherin cytoplasmic region	IPR020894,Cadherin conserved site;IPR002126,Cadherin;IPR015919,Cadherin-like;IPR000233,Cadherin, cytoplasmic domain;IPR027397,Catenin binding domain superfamily	ENOG410XQHI,-;KOG3594,FOG: Cadherin repeats	GO:0007155,biological_process,cell adhesion;GO:0048793,biological_process,pronephros development;GO:0007156,biological_process,homophilic cell adhesion via plasma membrane adhesion molecules;GO:0005509,molecular_function,calcium ion binding;GO:0060042,biological_process,retina morphogenesis in camera-type eye;GO:0005886,cellular_component,plasma membrane;GO:0016020,cellular_component,membrane;GO:…	-
cdh10a	1.00007	1.10576	0.266239	0.0801417	2.62971	0.807797	22.5118	0.00531931	0.0131846	Q2MLR9,Cadherin 10 type II	XP_017214330.1,-;NP_001034722.1,cadherin-10 precursor	PF00028,Cadherin domain;PF01049,Cadherin cytoplasmic region	IPR020894,Cadherin conserved site;IPR002126,Cadherin;IPR015919,Cadherin-like;IPR000233,Cadherin, cytoplasmic domain;IPR027397,Catenin binding domain superfamily	ENOG410XQHI,-;KOG3594,FOG: Cadherin repeats	GO:0007155,biological_process,cell adhesion;GO:0007156,biological_process,homophilic cell adhesion via plasma membrane adhesion molecules;GO:0005509,molecular_function,calcium ion binding;GO:0005886,cellular_component,plasma membrane;GO:0016020,cellular_component,membrane;GO:0016021,cellular_component,integral component of membrane	-
cdh12a	0.897268	1.0851	0.32059	0.595556	1.11024	1.16228	7.43477	0.042065	0.0683465	B0V236,Cadherin 12, type 2a	NP_001153302.1,cadherin-12 precursor	PF00028,Cadherin domain;PF01049,Cadherin cytoplasmic region	IPR020894,Cadherin conserved site;IPR002126,Cadherin;IPR015919,Cadherin-like;IPR000233,Cadherin, cytoplasmic domain;IPR027397,Catenin binding domain superfamily	ENOG410XQHI,-;KOG3594,FOG: Cadherin repeats	GO:0007155,biological_process,cell adhesion;GO:0007156,biological_process,homophilic cell adhesion via plasma membrane adhesion molecules;GO:0005509,molecular_function,calcium ion binding;GO:0005886,cellular_component,plasma membrane;GO:0016020,cellular_component,membrane;GO:0016021,cellular_component,integral component of membrane	-
ptf1a	2.03509	1.87229	0.0767525	0.0739315	4.66865	0.354871	144.778	7.29355e-05	0.000885539	A0A1S3LZ40,pancreas transcription factor 1 subunit alpha	XP_013995954.1,pancreas transcription factor 1 subunit alpha	-	IPR011598,Myc-type, basic helix-loop-helix (bHLH) domain;IPR036638,Helix-loop-helix DNA-binding domain superfamily	-	GO:0046983,molecular_function,protein dimerization activity	-
dkey-188g12.1	0.395984	0.32062	0.0601833	0.119163	1.99191	0.676738	19.6937	0.0070083	0.0162383	E9QBJ2,Si:dkey-188g12.1	-	PF15821,omain of unknown function (DUF4709)	IPR031651,Domain of unknown function DUF4709	ENOG410J044,-;ENOG4111YWY,-	-	-
trpa1a	0.225896	0.337844	0.792842	0.65819	-1.34649	1.16203	17.8319	0.00842558	0.018724	F1R7I3,Transient receptor potential cation channel, subfamily A, member 1a	-	PF12796,Ankyrin repeats (3 copies);PF00520,Ion transport protein;PF13637,Ankyrin repeats (many copies)	IPR005821,Ion transport domain;IPR030288,Transient receptor potential cation channel subfamily A member 1;IPR002110,Ankyrin repeat;IPR020683,Ankyrin repeat-containing domain;IPR036770,Ankyrin repeat-containing domain superfamily	KOG0510,Ankyrin repeat protein;COG0666,FOG: Ankyrin repeat	GO:0005216,molecular_function,ion channel activity;GO:0008381,molecular_function,mechanosensitive ion channel activity;GO:0055085,biological_process,transmembrane transport;GO:0015276,molecular_function,ligand-gated ion channel activity;GO:0009593,biological_process,detection of chemical stimulus;GO:0016020,cellular_component,membrane;GO:0051209,biological_process,release of sequestered calcium i…	-
rdh10b	3.37987	3.56581	14.7925	15.0912	-2.09404	3.83184	199.094	3.37018e-05	0.000599654	B2GPJ5,Rdh10b protein	NP_958488.1,retinol dehydrogenase 10-B	PF08659,KR domain;PF13561,noyl-(Acyl carrier protein) reductase;PF00106,short chain dehydrogenase	IPR036291,NAD(P)-binding domain superfamily;IPR020904,Short-chain dehydrogenase/reductase, conserved site;IPR002347,Short-chain dehydrogenase/reductase SDR;IPR032970,Retinol dehydrogenase 10	COG1028,Dehydrogenases with different specificities (related to short-chain alcohol dehydrogenases);KOG1201,Hydroxysteroid 17-beta dehydrogenase 11	GO:0002138,biological_process,retinoic acid biosynthetic process;GO:0055114,biological_process,oxidation-reduction process;GO:0016491,molecular_function,oxidoreductase activity;GO:0052650,molecular_function,NADP-retinol dehydrogenase activity;GO:0042572,biological_process,retinol metabolic process	K11151,ko00830,Retinol metabolism
LOC108179762	1.47805	1.48647	3.08604	3.46252	-1.13437	2.66842	36.1792	0.00186651	0.00616509	W4Y122,Uncharacterized protein	-	PF00665,Integrase core domain;PF00078,Reverse transcriptase (RNA-dependent DNA polymerase)	IPR036397,Ribonuclease H superfamily;IPR001584,Integrase, catalytic core;IPR000477,Reverse transcriptase domain;IPR012337,Ribonuclease H-like superfamily	KOG0017,FOG: Transposon-encoded proteins with TYA, reverse transcriptase, integrase domains in various combinations;COG2801,Transposase and inactivated derivatives	GO:0015074,biological_process,DNA integration;GO:0003676,molecular_function,nucleic acid binding	-
jph1b	20.7724	21.5505	0.597779	0.834922	4.88776	5.66174	444.822	5.05528e-06	0.000274355	Q1ECU7,Junctophilin 1b	XP_005163490.1,-;NP_001037813.1,junctophilin-1	PF02493,MORN repeat	IPR003409,MORN motif;IPR017191,Junctophilin	KOG0231,Junctional membrane complex protein Junctophilin and related MORN repeat proteins;COG4642,Uncharacterized protein conserved in bacteria	GO:0003674,molecular_function,molecular_function;GO:0030314,cellular_component,junctional membrane complex;GO:0008150,biological_process,biological_process;GO:0016021,cellular_component,integral component of membrane;GO:0016020,cellular_component,membrane	-
crispld1b	0.799227	1.0944	0.0369092	0	5.6419	0.341611	47.27	0.0010536	0.00417663	E7F9U0,Cysteine-rich secretory protein LCCL domain-containing 1b	XP_009296842.1,cysteine-rich secretory protein LCCL domain-containing 1 isoform X1	PF03815,LCCL domain;PF00188,Cysteine-rich secretory protein family	IPR001283,Cysteine-rich secretory protein, allergen V5/Tpx-1-related;IPR004043,LCCL domain;IPR018244,Allergen V5/Tpx-1-related, conserved site;IPR014044,CAP domain;IPR036609,LCCL domain superfamily;IPR035940,CAP superfamily	KOG3017,Defense-related protein containing SCP domain;COG2340,Uncharacterized protein with SCP/PR1 domains	GO:0008150,biological_process,biological_process;GO:0005576,cellular_component,extracellular region;GO:0003674,molecular_function,molecular_function	-
rgs20	0.757762	1.12781	0.10945	0.105427	3.13276	0.470135	64.2274	0.00050356	0.00259639	Q6DH47,Regulator of G-protein signaling 20	XP_005163485.1,-;NP_001002431.1,regulator of G-protein signaling 20	PF00615,Regulator of G protein signaling domain	IPR036305,RGS domain superfamily;IPR016137,RGS domain	-	-	-
myom1a	74.8421	79.4645	0.132762	0.080383	9.51364	7.87358	1455.82	2.76378e-07	0.000118873	E7EYD0,Myomesin 1a	XP_005163494.1,-;NP_001154812.1,myomesin 1a	PF00041,ibronectin type III domain;PF07679,Immunoglobulin I-set domain	IPR003961,Fibronectin type III;IPR007110,Immunoglobulin-like domain;IPR036116,Fibronectin type III superfamily;IPR036179,Immunoglobulin-like domain superfamily;IPR013783,Immunoglobulin-like fold;IPR003599,Immunoglobulin subtype;IPR003598,Immunoglobulin subtype 2;IPR013098,Immunoglobulin I-set	ENOG410ZSRR,-;ENOG410IJ5G,-	GO:0005575,cellular_component,cellular_component;GO:0008150,biological_process,biological_process;GO:0003674,molecular_function,molecular_function	-
emilin2a	1.8262	1.80952	3.66734	3.76518	-1.02091	3.82855	50.9932	0.000858766	0.00364529	F1R1C5,Elastin microfibril interfacer 2a	XP_001341669.4,EMILIN-2	PF07546,MI domain;PF00386,C1q domain	IPR011489,EMI domain;IPR008983,Tumour necrosis factor-like domain superfamily;IPR001073,C1q domain	ENOG410IFE8,-;ENOG410ZUQR,-	GO:0031012,cellular_component,extracellular matrix	-
LOC101885430	0.253697	0.200353	0.800055	0.629462	-1.63683	1.82693	41.792	0.00135084	0.00494476	A0A1A8LWK9,Uncharacterized protein	-	PF03564,Protein of unknown function (DUF1759);PF05380,Pao retrotransposon peptidase	IPR001584,Integrase, catalytic core;IPR005312,Protein of unknown function DUF1759;IPR001878,Zinc finger, CCHC-type;IPR008042,Retrotransposon, Pao;IPR036397,Ribonuclease H superfamily;IPR012337,Ribonuclease H-like superfamily	-	GO:0015074,biological_process,DNA integration;GO:0008270,molecular_function,zinc ion binding;GO:0003676,molecular_function,nucleic acid binding	-
adcyap1b	4.35337	3.61794	0.0701647	0.0270343	6.35995	2.7418	270.75	1.69353e-05	0.000437894	Q98TU3,Adcyap1b protein	NP_999880.1,pituitary adenylate cyclase-activating polypeptide isoform 1	PF00123,Peptide hormone	IPR000532,Glucagon/GIP/secretin/VIP	ENOG4111FZG,-;ENOG410IWIZ,-	GO:0007420,biological_process,brain development;GO:0043010,biological_process,camera-type eye development;GO:0010469,biological_process,regulation of signaling receptor activity;GO:0005576,cellular_component,extracellular region;GO:0005179,molecular_function,hormone activity	-
cacnb2b	0.403083	0.330344	1.03881	0.951818	-1.42444	0.33499	20.4662	0.0063574	0.0150799	B2XY80,Calcium channel beta subunit 2.2_tv1	NP_001075217.2,calcium channel, voltage-dependent, beta 2b isoform 1	PF00625,uanylate kinase	IPR027417,P-loop containing nucleoside triphosphate hydrolase;IPR020394,Uncharacterised protein family, FAM23-like, transmembrane;IPR036028,SH3-like domain superfamily;IPR000584,Voltage-dependent calcium channel, L-type, beta subunit;IPR001452,SH3 domain;IPR008145,Guanylate kinase/L-type calcium channel beta subunit	ENOG410XRDI,-;KOG3812,L-type voltage-dependent Ca2+ channel, beta subunit	GO:0005245,molecular_function,voltage-gated calcium channel activity;GO:0005891,cellular_component,voltage-gated calcium channel complex;GO:0016020,cellular_component,membrane;GO:0016021,cellular_component,integral component of membrane;GO:0070588,biological_process,calcium ion transmembrane transport	-
mrc1b	0.491578	0.446015	0.0296634	0.0250015	4.09364	0.679892	136.939	8.34138e-05	0.000950658	F1QYF2,Mannose receptor, C type 1b	-	PF00040,ibronectin type II domain;PF00059,Lectin C-type domain	IPR016187,C-type lectin fold;IPR000562,Fibronectin type II domain;IPR018378,C-type lectin, conserved site;IPR016186,C-type lectin-like/link domain superfamily;IPR013806,Kringle-like fold;IPR035992,Ricin B-like lectins;IPR000772,Ricin B, lectin domain;IPR001304,C-type lectin-like;IPR036943,Fibronectin type II domain superfamily	ENOG410XPJ1,-;KOG4297,C-type lectin	GO:0005887,cellular_component,integral component of plasma membrane;GO:0004888,molecular_function,transmembrane signaling receptor activity;GO:0016021,cellular_component,integral component of membrane;GO:0007165,biological_process,signal transduction;GO:0016020,cellular_component,membrane	-
ch211-106h4.4	0.134693	0.0912128	0.348754	0.477085	-1.86363	1.06205	25.1164	0.00420151	0.011038	A0A1S3LWK6,MAM and LDL-receptor class A domain-containing protein 2-like isoform X1	XP_013995220.1,MAM and LDL-receptor class A domain-containing protein 2-like isoform X1	-	IPR002172,Low-density lipoprotein (LDL) receptor class A repeat;IPR023415,Low-density lipoprotein (LDL) receptor class A, conserved site;IPR013320,Concanavalin A-like lectin/glucanase domain superfamily;IPR000998,MAM domain;IPR036055,LDL receptor-like superfamily	-	GO:0016021,cellular_component,integral component of membrane;GO:0016020,cellular_component,membrane	-
ch211-106h4.6	0.849638	0.7916	0.22262	0.0974715	2.37606	0.224659	27.8218	0.00338216	0.00939303	F1R5J7,Si:ch211-106h4.6	XP_688332.3,plexin domain-containing protein 2	PF01437,Plexin repeat	IPR016201,PSI domain;IPR031154,Plexin domain-containing protein 2;IPR031152,Plexin domain-containing protein;IPR002165,Plexin repeat	ENOG410Y7ZQ,-;KOG3848,Extracellular protein TEM7, contains PSI domain (tumor endothelial marker in humans)	GO:0016021,cellular_component,integral component of membrane;GO:0016020,cellular_component,membrane	-
ch211-106h4.9	1.72467	1.75429	0.162147	0.204659	3.24772	2.008	162.183	5.54321e-05	0.000767476	F1R8E9,Si:ch211-106h4.9	-	PF02318,YVE-type zinc finger;PF04698,Rab effector MyRIP/melanophilin C-terminus	IPR011011,Zinc finger, FYVE/PHD-type;IPR006788,Rab effector MyRIP/Melanophilin;IPR013083,Zinc finger, RING/FYVE/PHD-type	ENOG410IHBX,-;ENOG41126RD,-	GO:0030050,biological_process,vesicle transport along actin filament;GO:0017137,molecular_function,Rab GTPase binding;GO:0046872,molecular_function,metal ion binding;GO:0030864,cellular_component,cortical actin cytoskeleton;GO:0003779,molecular_function,actin binding;GO:0017022,molecular_function,myosin binding	-
and2	17.3565	19.5378	0	0.044042	9.61172	4.22277	325.647	1.08124e-05	0.0003682	A9JRX1,Zgc:175106 protein	NP_001104660.1,actinodin2 precursor	-	-	ENOG410YJMD,-;ENOG410JCZS,-	GO:0033333,biological_process,fin development;GO:0051216,biological_process,cartilage development	-
nol7	23.0749	24.7019	71.002	61.65	-1.45897	5.68044	155.292	6.15724e-05	0.000812922	F1QS46,Nucleolar protein 7	XP_687281.4,nucleolar protein 7	PF08157,NUC129 domain	IPR012579,Nucleolar protein 7, C-terminal	ENOG410YNFM,-;ENOG410J0GQ,-	GO:0005634,cellular_component,nucleus	-
stard3nl	1.68253	1.86553	4.92101	6.69304	-1.70604	3.19756	50.4406	0.000909183	0.00378201	F1RE09,STARD3 N-terminal-like	-	PF10457,Cholesterol-capturing domain	IPR019498,MENTAL domain	KOG3845,MLN, STAR and related lipid-binding proteins;ENOG41100B5,-	GO:0015485,molecular_function,cholesterol binding;GO:0008150,biological_process,biological_process	-
amph	5.00692	4.77638	0.291874	0.144833	4.50697	3.74014	190.638	3.95804e-05	0.000656962	F1QK94,Amphiphysin	-	PF14604,Variant SH3 domain;PF03114,BAR domain	IPR003017,Amphiphysin, isoform 1;IPR004148,BAR domain;IPR036028,SH3-like domain superfamily;IPR001452,SH3 domain;IPR027267,AH/BAR domain superfamily;IPR003005,Amphiphysin;IPR035470,Amphiphysin I, SH3 domain	KOG3771,Amphiphysin;ENOG410ZBW1,-	GO:0005737,cellular_component,cytoplasm	-
fam49ba	4.78809	5.14143	1.64878	2.0306	1.43807	2.74389	46.4123	0.00107218	0.00422655	Q6TLE5,Family with sequence similarity 49, member Ba	NP_956364.2,uncharacterized protein LOC337591 isoform 1	PF07159,Protein of unknown function (DUF1394)	IPR009828,Protein of unknown function DUF1394	KOG3951,Uncharacterized conserved protein;ENOG410XQDW,-	GO:0005575,cellular_component,cellular_component;GO:0003674,molecular_function,molecular_function;GO:0008150,biological_process,biological_process	-
slc4a2a	8.80537	9.17354	3.12018	3.81822	1.37996	5.43786	69.7121	0.000431666	0.00237685	B0S7B8,Anion exchange protein	XP_009296904.1,anion exchange protein 2 isoform X2	PF07565,Band 3 cytoplasmic domain;PF00955,HCO3- transporter family	IPR016152,Phosphotransferase/anion transporter;IPR003020,Bicarbonate transporter, eukaryotic;IPR001717,Anion exchange protein;IPR011531,Bicarbonate transporter, C-terminal;IPR002978,Anion exchange protein 2;IPR013769,Band 3 cytoplasmic domain;IPR018241,Anion exchange, conserved site	ENOG410XPHD,-;KOG1172,Na+-independent Cl/HCO3 exchanger AE1 and related transporters (SLC4 family)	GO:0008509,molecular_function,anion transmembrane transporter activity;GO:0006811,biological_process,ion transport;GO:0016324,cellular_component,apical plasma membrane;GO:0005452,molecular_function,inorganic anion exchanger activity;GO:0016323,cellular_component,basolateral plasma membrane;GO:0098656,biological_process,anion transmembrane transport;GO:0005887,cellular_component,integral component…	-
smarcd3a	3.69812	4.21452	0.356607	0.35495	3.48368	3.07265	339.678	9.13438e-06	0.000347297	E7F1T4,SWI/SNF-related, matrix-associated, actin-dependent regulator of chromatin, subfamily d, member 3a	XP_005163574.1,SWI/SNF-related matrix-associated actin-dependent regulator of chromatin subfamily D member 3 isoform X2	PF02201,SWIB/MDM2 domain	IPR019835,SWIB domain;IPR036885,SWIB/MDM2 domain superfamily;IPR003121,SWIB/MDM2 domain;IPR038043,SWI/SNF-related matrix-associated actin-dependent regulator of chromatin subfamily D member 3	COG5531,SWIB-domain-containing proteins implicated in chromatin remodeling;KOG2570,SWI/SNF transcription activation complex subunit	GO:0071565,cellular_component,nBAF complex;GO:0071564,cellular_component,npBAF complex;GO:0016514,cellular_component,SWI/SNF complex	-
bfsp2	5.97152	5.78541	0.154558	0.0319023	5.99202	2.65421	132.272	9.51969e-05	0.00102363	A0A286YA92,Beaded filament structural protein 2, phakinin	XP_009296890.1,phakinin isoform X1	-	IPR001664,Intermediate filament protein;IPR002957,Keratin, type I;IPR027694,Phakinin	-	GO:0005882,cellular_component,intermediate filament;GO:0045104,biological_process,intermediate filament cytoskeleton organization;GO:0005198,molecular_function,structural molecule activity	-
136930	11.6993	11.4168	0.0268499	0.0129315	9.0956	3.32199	953.803	7.16869e-07	0.000147742	B0V1K4,Zgc:136930	-	PF00038,Intermediate filament protein	IPR018039,Intermediate filament protein, conserved site;IPR001664,Intermediate filament protein	ENOG410IKRP,-;ENOG410XYTN,-	GO:0005882,cellular_component,intermediate filament;GO:0008150,biological_process,biological_process;GO:0005198,molecular_function,structural molecule activity	-
klf17	2.56788	1.82096	16.0936	19.9469	-3.03084	4.0264	137.125	8.73414e-05	0.000975197	Q9DFS2,Biklf	NP_571798.1,Kruppel-like factor 17	PF00096,Zinc finger, C2H2 type	IPR013087,Zinc finger C2H2-type;IPR036236,Zinc finger C2H2 superfamily	KOG1721,FOG: Zn-finger;COG5048,FOG: Zn-finger	GO:0030097,biological_process,hemopoiesis;GO:0003677,molecular_function,DNA binding;GO:0003676,molecular_function,nucleic acid binding;GO:0045893,biological_process,positive regulation of transcription, DNA-templated;GO:0005634,cellular_component,nucleus;GO:0010629,biological_process,negative regulation of gene expression;GO:0030218,biological_process,erythrocyte differentiation;GO:0030099,biolog…	K17846,ko04550,Signaling pathways regulating pluripotency of stem cells
slc6a9	18.5149	19.3885	4.15113	2.57675	2.51573	6.85432	122.498	0.000114335	0.00112977	Q4FIV6,Transporter	XP_005163551.1,sodium- and chloride-dependent glycine transporter 1 isoform X1	PF00209,Sodium:neurotransmitter symporter family	IPR000175,Sodium:neurotransmitter symporter;IPR003028,Sodium:neurotransmitter symporter, glycine, type 1;IPR037272,Sodium:neurotransmitter symporter superfamily	KOG3659,Sodium-neurotransmitter symporter;COG0733,Na+-dependent transporters of the SNF family	GO:1903825,biological_process,organic acid transmembrane transport;GO:0005328,molecular_function,neurotransmitter:sodium symporter activity;GO:0003333,biological_process,amino acid transmembrane transport;GO:0015816,biological_process,glycine transport;GO:0055085,biological_process,transmembrane transport;GO:0060092,biological_process,regulation of synaptic transmission, glycinergic;GO:0016020,ce…	-
ccdc24	1.50985	2.04425	0.955833	0.744397	1.07896	1.59227	15.0547	0.0117894	0.024224	A8WHY7,Coiled-coil domain-containing 24	-	PF15669,Coiled-coil domain-containing protein 24 family	IPR031367,Coiled-coil domain-containing protein 24	ENOG410IW4J,-;ENOG41125IY,-	GO:0005575,cellular_component,cellular_component;GO:0008150,biological_process,biological_process;GO:0003674,molecular_function,molecular_function	-
113531	1.59661	2.27931	0.369505	0.0395471	3.26961	0.331812	16.505	0.00999216	0.021285	A8WHY5,Zgc:113531	-	PF00093,von Willebrand factor type C domain	IPR001007,VWFC domain	ENOG410IK6F,-;ENOG410YDUI,-	GO:0005575,cellular_component,cellular_component	-
b4galt2	1.61291	1.89214	0.441064	0.138077	2.62753	2.1084	25.5973	0.00406004	0.0107664	A8WHZ0,UDP-Gal:betaGlcNAc beta 1,4- galactosyltransferase, polypeptide 2	XP_005163530.1,-;NP_001121857.1,beta-1,4-galactosyltransferase 2	PF02709,N-terminal domain of galactosyltransferase;PF13733,N-terminal region of glycosyl transferase group 7	IPR027995,Galactosyltransferase, N-terminal;IPR027791,Galactosyltransferase, C-terminal;IPR029044,Nucleotide-diphospho-sugar transferases;IPR003859,Beta-1,4-galactosyltransferase	ENOG410ZYYA,-;KOG3916,UDP-Gal:glucosylceramide beta-1,4-galactosyltransferase	GO:0005975,biological_process,carbohydrate metabolic process;GO:0016757,molecular_function,transferase activity, transferring glycosyl groups;GO:0016021,cellular_component,integral component of membrane;GO:0016020,cellular_component,membrane	K07967,ko00514,Other types of O-glycan biosynthesis;K07967,ko00533,Glycosaminoglycan biosynthesis - keratan sulfate;K07967,ko00510,N-Glycan biosynthesis;K07967,ko00601,Glycosphingolipid biosynthesis - lacto and neolacto series;K07967,ko00513,Various types of N-glycan biosynthesis;K07967,ko00052,Galactose metabolism
brinp2	0.73387	0.668596	0.283873	0.293947	1.28737	0.726449	19.567	0.0069732	0.0161722	B0S6I3,Bone morphogenetic protein/retinoic acid-inducible neural-specific 2	-	PF01823,MAC/Perforin domain	IPR033237,BMP/retinoic acid-inducible neural-specific protein;IPR020864,Membrane attack complex component/perforin (MACPF) domain	ENOG4110QRX,-;ENOG410KI04,-	GO:0045666,biological_process,positive regulation of neuron differentiation;GO:0045930,biological_process,negative regulation of mitotic cell cycle	-
astn1	0.985649	1.1241	0.277624	0.167704	2.26269	1.66776	53.9004	0.000774316	0.00340971	F1Q5X4,Astrotactin 1	XP_017207386.1,astrotactin-1 isoform X3	-	IPR003961,Fibronectin type III;IPR036116,Fibronectin type III superfamily;IPR026995,Astrotactin;IPR013783,Immunoglobulin-like fold;IPR000742,EGF-like domain;IPR020864,Membrane attack complex component/perforin (MACPF) domain	ENOG4110VB2,-;ENOG410IHIU,-	GO:0016021,cellular_component,integral component of membrane;GO:0016020,cellular_component,membrane	-
tnr	1.75491	1.92968	1.21616	0.464487	1.16309	3.12171	7.20218	0.0442612	0.0712369	A2CF37,Tenascin R	-	PF00041,ibronectin type III domain;PF00147,ibrinogen beta and gamma chains, C-terminal globular domain	IPR020837,Fibrinogen, conserved site;IPR003961,Fibronectin type III;IPR036116,Fibronectin type III superfamily;IPR033079,Tenascin-R;IPR002181,Fibrinogen, alpha/beta/gamma chain, C-terminal globular domain;IPR013783,Immunoglobulin-like fold;IPR000742,EGF-like domain;IPR013032,EGF-like, conserved site;IPR036056,Fibrinogen-like, C-terminal	ENOG410ZYS4,-;KOG2579,Ficolin and related extracellular proteins;KOG1225,Teneurin-1 and related extracellular matrix proteins, contain EGF-like repeats	GO:0007155,biological_process,cell adhesion;GO:0007411,biological_process,axon guidance;GO:0005578,,;GO:0050767,biological_process,regulation of neurogenesis	-
kiaa0040	0.674952	0.700768	0.039671	0.0573193	3.80062	-0.130837	83.6442	0.0002708	0.00180458	A0A1S3LXZ2,uncharacterized protein LOC106569076	XP_013995523.1,uncharacterized protein LOC106569076;XP_013995524.1,-	-	-	-	GO:0016021,cellular_component,integral component of membrane;GO:0016020,cellular_component,membrane	-
tnw	119.927	124.294	0.27927	0.137364	9.21392	7.88896	785.04	1.25891e-06	0.000173207	A0A0R4ITL5,Tenascin W	XP_005171321.1,tenascin-N isoform X1	PF00041,ibronectin type III domain;PF00147,ibrinogen beta and gamma chains, C-terminal globular domain	IPR020837,Fibrinogen, conserved site;IPR003961,Fibronectin type III;IPR033078,Tenascin-C;IPR036116,Fibronectin type III superfamily;IPR002181,Fibrinogen, alpha/beta/gamma chain, C-terminal globular domain;IPR013783,Immunoglobulin-like fold;IPR000742,EGF-like domain;IPR013032,EGF-like, conserved site;IPR036056,Fibrinogen-like, C-terminal	-	GO:0042127,biological_process,regulation of cell proliferation;GO:0031012,cellular_component,extracellular matrix;GO:0007155,biological_process,cell adhesion	-
lamc1	80.0662	81.7994	173.456	208.341	-1.23121	9.68464	61.0182	0.000587681	0.00285332	A0A060VNN5,Uncharacterized protein	-	PF00055,Laminin N-terminal (Domain VI);PF00053,Laminin EGF domain;PF00052,Laminin B (Domain IV)	IPR008211,Laminin, N-terminal;IPR000034,Laminin IV;IPR002049,Laminin EGF domain;IPR000742,EGF-like domain;IPR013032,EGF-like, conserved site;IPR038684,Laminin, N-terminal domain superfamily	-	-	-
lamc2	0.386797	0.42625	0.731313	1.07606	-1.14858	1.40471	12.7543	0.0163499	0.0315437	F1QIJ3,Laminin, gamma 2	-	PF00053,Laminin EGF domain	IPR031082,Laminin subunit gamma-2;IPR000034,Laminin IV;IPR002049,Laminin EGF domain;IPR000742,EGF-like domain	ENOG4110QI9,-;ENOG410IP6C,-	GO:0048731,biological_process,system development;GO:0005604,cellular_component,basement membrane;GO:0070831,biological_process,basement membrane assembly	-
ing5b	5.42	5.20643	25.0057	21.0414	-2.09996	4.08809	207.919	3.03262e-05	0.000567572	Q6AXK3,Inhibitor of growth protein	NP_001007169.1,inhibitor of growth	PF12998,Inhibitor of growth proteins N-terminal histone-binding	IPR001965,Zinc finger, PHD-type;IPR011011,Zinc finger, FYVE/PHD-type;IPR028638,Inhibitor of growth protein 5;IPR019787,Zinc finger, PHD-finger;IPR013083,Zinc finger, RING/FYVE/PHD-type;IPR024610,Inhibitor of growth protein, N-terminal histone-binding;IPR019786,Zinc finger, PHD-type, conserved site	COG5034,Chromatin remodeling protein, contains PhD zinc finger;KOG1973,Chromatin remodeling protein, contains PHD Zn-finger	GO:0006325,biological_process,chromatin organization;GO:0008285,biological_process,negative regulation of cell proliferation;GO:0046872,molecular_function,metal ion binding;GO:0016573,biological_process,histone acetylation;GO:0070776,cellular_component,MOZ/MORF histone acetyltransferase complex;GO:0005634,cellular_component,nucleus	-
ptx3b	0.995305	1.07826	0.167721	0.161556	2.65661	0.27617	64.7699	0.000493783	0.00256601	F1RC34,Pentraxin 3, long b	XP_694358.3,pentraxin-related protein PTX3	PF00354,Pentaxin family	IPR001759,Pentraxin-related;IPR030476,Pentaxin, conserved site;IPR013320,Concanavalin A-like lectin/glucanase domain superfamily	ENOG410IHCT,-;ENOG410XRG6,-	-	-
map1sb	0.364596	0.299007	0.00877696	0.067635	3.08627	0.0417617	15.7733	0.0109244	0.0228091	B0S6B4,Microtubule-associated protein 1Sb	XP_005171384.1,microtubule-associated protein 1S	-	IPR027322,Microtubule-associated protein 1S;IPR026074,Microtubule associated protein 1	ENOG410XRYM,-;KOG3592,Microtubule-associated proteins	GO:0051015,molecular_function,actin filament binding;GO:0005874,cellular_component,microtubule;GO:0006915,biological_process,apoptotic process;GO:0000226,biological_process,microtubule cytoskeleton organization;GO:0008017,molecular_function,microtubule binding	-
gadd45bb	1.15033	1.0787	5.03384	6.17626	-2.32169	2.01763	88.0397	0.000239878	0.00168198	Q5NU21,Gadd45b1 protein	NP_001012386.1,growth arrest and DNA-damage-inducible, beta b	PF01248,Ribosomal protein L7Ae/L30e/S12e/Gadd45 family	IPR029064,50S ribosomal protein L30e-like;IPR004038,Ribosomal protein L7Ae/L30e/S12e/Gadd45;IPR024824,Growth arrest and DNA damage-inducible protein GADD45	ENOG410IH6M,-;ENOG4111K8B,-	GO:0000185,biological_process,activation of MAPKKK activity;GO:0001756,biological_process,somitogenesis;GO:0005737,cellular_component,cytoplasm;GO:0051726,biological_process,regulation of cell cycle;GO:0006950,biological_process,response to stress;GO:0005634,cellular_component,nucleus	K04402,ko04210,Apoptosis;K04402,ko04010,MAPK signaling pathway;K04402,ko04110,Cell cycle;K04402,ko04068,FoxO signaling pathway;K04402,ko04115,p53 signaling pathway
diras1b	0.292433	0.265064	0.0210076	0.080942	2.42768	-0.362693	14.8141	0.0123427	0.025136	B8A547,DIRAS family, GTP-binding RAS-like 1b	XP_005171364.1,-;NP_001119893.1,DIRAS family, GTP-binding RAS-like 1;XP_005171363.1,-	PF00071,Ras family	IPR020849,Small GTPase superfamily, Ras type;IPR001806,Small GTPase superfamily;IPR005225,Small GTP-binding protein domain;IPR027417,P-loop containing nucleoside triphosphate hydrolase	COG1100,GTPase SAR1 and related small G proteins;KOG0395,Ras-related GTPase	GO:0048666,biological_process,neuron development;GO:0005525,molecular_function,GTP binding;GO:0061551,biological_process,trigeminal ganglion development;GO:0016020,cellular_component,membrane;GO:0003924,molecular_function,GTPase activity;GO:0000166,molecular_function,nucleotide binding;GO:0007165,biological_process,signal transduction	-
101744	5.23234	4.99729	15.6757	12.3888	-1.43911	3.39431	70.2335	0.000408614	0.00229563	B0S784,Receptor expression-enhancing protein	NP_001013554.2,receptor accessory protein 6-like	PF03134,TB2/DP1, HVA22 family	IPR004345,TB2/DP1/HVA22-related protein	COG5052,Protein involved in membrane traffic;KOG1725,Protein involved in membrane traffic (YOP1/TB2/DP1/HVA22 family)	GO:0008150,biological_process,biological_process;GO:0016021,cellular_component,integral component of membrane;GO:0016020,cellular_component,membrane	-
apoda.1	1.2369	1.26774	0.0538259	0.103695	3.94094	-0.676895	64.0166	0.000507434	0.0026086	F1R0I2,Apolipoprotein Da, duplicate 1	NP_001070050.2,apolipoprotein D-like precursor	PF08212,Lipocalin-like domain	IPR012674,Calycin;IPR022271,Lipocalin, ApoD type;IPR000566,Lipocalin/cytosolic fatty-acid binding domain;IPR026222,Apolipoprotein D, vertebrates;IPR022272,Lipocalin family conserved site;IPR002969,Apolipoprotein D	COG3040,Bacterial lipocalin;KOG4824,Apolipoprotein D/Lipocalin	GO:0006869,biological_process,lipid transport;GO:0008289,molecular_function,lipid binding;GO:0007568,biological_process,aging	-
samd7	0.18616	0.193281	1.12974	1.92743	-3.00344	1.06219	50.6016	0.000902608	0.00376648	F1Q9S7,Sterile alpha motif domain-containing 7	XP_005171361.1,sterile alpha motif domain-containing protein 7 isoform X1;XP_009296916.1,-	PF00536,SAM domain (Sterile alpha motif)	IPR013761,Sterile alpha motif/pointed domain superfamily;IPR001660,Sterile alpha motif domain	ENOG410XQEJ,-;KOG3829,Uncharacterized conserved protein	-	-
skila	7.23572	6.9975	3.40445	3.62772	1.02686	5.41285	67.8648	0.000442785	0.00241713	F1QXU7,SKI-like proto-oncogene a	XP_017207421.1,ski-like protein	PF02437,SKI/SNO/DAC family;PF08782,c-SKI Smad4 binding domain	IPR037000,Ski-like, DNA-binding domain superfamily;IPR023216,Transcription regulator SKI/SnoN;IPR014890,c-SKI SMAD4-binding domain;IPR003380,SKI/SNO/DAC domain;IPR010919,SAND-like domain superfamily;IPR028373,Ski-related oncogene Sno;IPR009061,Putative DNA-binding domain superfamily	ENOG410IFDK,-;ENOG410Y8AU,-	GO:0048666,biological_process,neuron development;GO:0030514,biological_process,negative regulation of BMP signaling pathway;GO:0000122,biological_process,negative regulation of transcription by RNA polymerase II;GO:0046332,molecular_function,SMAD binding;GO:0030512,biological_process,negative regulation of transforming growth factor beta receptor signaling pathway;GO:0045596,biological_process,ne…	K18499,ko04550,Signaling pathways regulating pluripotency of stem cells
arhgef18a	8.68347	8.57532	17.954	17.8029	-1.03955	5.84548	89.7571	0.000229137	0.00164078	F1REH9,Rho/rac guanine nucleotide exchange factor	XP_009296912.1,-;XP_005171341.1,rho/rac guanine nucleotide exchange factor (GEF) 18a isoform X1	PF00621,RhoGEF domain	IPR011993,PH-like domain superfamily;IPR000219,Dbl homology (DH) domain;IPR001849,Pleckstrin homology domain;IPR035899,Dbl homology (DH) domain superfamily	COG5422,RhoGEF, Guanine nucleotide exchange factor for Rho/Rac/Cdc42-like GTPases;KOG3520,Predicted guanine nucleotide exchange factor	GO:0035023,biological_process,regulation of Rho protein signal transduction;GO:0005089,molecular_function,Rho guanyl-nucleotide exchange factor activity;GO:0065009,biological_process,regulation of molecular function	-
dkeyp-66d1.7	2.6816	2.99218	0.104623	0.0335925	5.34646	0.987874	116.379	0.000127529	0.00119299	X1WCE8,Si:dkeyp-66d1.7	XP_690393.1,myeloid-associated differentiation marker homolog	PF01284,Membrane-associating domain	IPR008253,Marvel domain	KOG4788,Members of chemokine-like factor super family and related proteins;ENOG4111IAF,-	GO:0016021,cellular_component,integral component of membrane;GO:0016020,cellular_component,membrane	-
tep1	5.18765	4.24089	37.6617	42.6993	-3.08275	7.53723	296.642	1.3566e-05	0.000405329	E7F3E6,Telomerase-associated protein 1	XP_009296950.2,telomerase protein component 1	PF00400,WD domain, G-beta repeat;PF05729,NACHT domain;PF05731,TROVE domain;PF13271,omain of unknown function (DUF4062)	IPR011047,Quinoprotein alcohol dehydrogenase-like superfamily;IPR001680,WD40 repeat;IPR008858,TROVE domain;IPR025139,Domain of unknown function DUF4062;IPR027417,P-loop containing nucleoside triphosphate hydrolase;IPR036322,WD40-repeat-containing domain superfamily;IPR015943,WD40/YVTN repeat-like-containing domain superfamily;IPR019775,WD40 repeat, conserved site;IPR037214,TROVE domain superfamil…	ENOG410ZWBB,-;ENOG410IMFI,-	GO:0003723,molecular_function,RNA binding	-
LOC103910098	0.665827	0.732699	1.50668	2.01822	-1.32533	0.302478	14.4882	0.0126977	0.025727	A0A0G2KZ37,Uncharacterized protein	-	PF00386,C1q domain	IPR008983,Tumour necrosis factor-like domain superfamily;IPR001073,C1q domain	-	-	-
cbln10	8.72683	9.18467	2.87013	1.45744	2.07366	3.04235	41.1497	0.00143976	0.00515673	F1R2B9,Cerebellin 10	-	PF00386,C1q domain	IPR008983,Tumour necrosis factor-like domain superfamily;IPR001073,C1q domain	-	GO:0003674,molecular_function,molecular_function;GO:0008150,biological_process,biological_process	-
apol1	0.814964	0.682175	0.299954	0.342435	1.22753	1.17969	18.4918	0.00782545	0.0176884	F1QK53,Apolipoprotein L, 1	XP_005171358.1,apolipoprotein L, 1 isoform X1	PF05461,Apolipoprotein L	IPR008405,Apolipoprotein L	ENOG410Y0AF,-;ENOG410IWES,-	GO:0042157,biological_process,lipoprotein metabolic process;GO:0032835,biological_process,glomerulus development;GO:0003094,biological_process,glomerular filtration;GO:0008289,molecular_function,lipid binding;GO:0016020,cellular_component,membrane;GO:0006869,biological_process,lipid transport;GO:0005576,cellular_component,extracellular region;GO:0072015,biological_process,glomerular visceral epit…	-
casq1a	18.5449	21.3305	0.227066	0.133456	6.80639	5.9124	663.876	1.8985e-06	0.000187001	Q7T138,Calsequestrin	-	PF01216,Calsequestrin	IPR001393,Calsequestrin;IPR036249,Thioredoxin-like superfamily	ENOG410IGY5,-;ENOG4111R2M,-	GO:0030018,cellular_component,Z disc;GO:0030529,,;GO:0005509,molecular_function,calcium ion binding	-
rp71-1g18.1	0.949172	1.26958	3.11536	3.36897	-1.53761	3.36907	53.3258	0.000795293	0.00346869	F1QQW2,Si:rp71-1g18.1	-	PF00096,Zinc finger, C2H2 type	IPR013087,Zinc finger C2H2-type;IPR036236,Zinc finger C2H2 superfamily	KOG1721,FOG: Zn-finger;COG5048,FOG: Zn-finger	GO:0003676,molecular_function,nucleic acid binding	-
mmp14b	6.74756	6.05418	3.37749	1.53864	1.40904	5.26121	15.9372	0.0107052	0.0224684	B3DFR2,Matrix metalloproteinase 14	-	PF00413,Matrixin;PF01471,Putative peptidoglycan binding domain;PF11857,omain of unknown function (DUF3377);PF00045,Hemopexin	IPR001818,Peptidase M10, metallopeptidase;IPR018486,Hemopexin, conserved site;IPR036375,Hemopexin-like domain superfamily;IPR036365,PGBD-like superfamily;IPR021190,Peptidase M10A;IPR000585,Hemopexin-like domain;IPR024079,Metallopeptidase, catalytic domain superfamily;IPR006026,Peptidase, metallopeptidase;IPR021805,Peptidase M10A, matrix metallopeptidase, C-terminal;IPR018487,Hemopexin-like repeat…	KOG1565,Gelatinase A and related matrix metalloproteases;ENOG410XQ5D,-	GO:0030010,biological_process,establishment of cell polarity;GO:0006508,biological_process,proteolysis;GO:0016787,molecular_function,hydrolase activity;GO:0009948,biological_process,anterior/posterior axis specification;GO:0042074,biological_process,cell migration involved in gastrulation;GO:0008237,molecular_function,metallopeptidase activity;GO:0031012,cellular_component,extracellular matrix;GO…	-
slc7a8b	0.173958	0.196059	0.466159	0.463993	-1.31568	0.55489	19.6706	0.00689812	0.0160281	F1QYD9,Solute carrier family 7	XP_001346314.3,large neutral amino acids transporter small subunit 2	PF13520,Amino acid permease	IPR002293,Amino acid/polyamine transporter I;IPR004760,L-type amino acid transporter	COG0531,Amino acid transporters;KOG1287,Amino acid transporters	GO:0022857,molecular_function,transmembrane transporter activity;GO:0015175,molecular_function,neutral amino acid transmembrane transporter activity;GO:0055085,biological_process,transmembrane transport;GO:0015804,biological_process,neutral amino acid transport;GO:1902475,biological_process,L-alpha-amino acid transmembrane transport;GO:0006865,biological_process,amino acid transport;GO:0015179,mo…	K13781,ko04974,Protein digestion and absorption
LOC100007192	1.04895	1.027	0.202919	0.223384	2.29189	3.08741	162.233	5.53906e-05	0.000767476	A0A2D0RBL9,cadherin-2A-like isoform X1	XP_017327541.1,-;XP_017327540.1,-;XP_017327539.1,cadherin-2A-like isoform X1;XP_017327542.1,-	-	IPR020894,Cadherin conserved site;IPR002126,Cadherin;IPR015919,Cadherin-like;IPR000233,Cadherin, cytoplasmic domain;IPR027397,Catenin binding domain superfamily	-	GO:0007155,biological_process,cell adhesion;GO:0007156,biological_process,homophilic cell adhesion via plasma membrane adhesion molecules;GO:0005509,molecular_function,calcium ion binding;GO:0005886,cellular_component,plasma membrane;GO:0016020,cellular_component,membrane;GO:0016021,cellular_component,integral component of membrane	-
lrrc16b	0.516605	0.492934	0.0738165	0.120441	2.37682	2.22055	56.2561	0.00070849	0.00320913	A0A0P0CP42,CARMIL3	NP_001304694.1,capping protein, Arp2/3 and myosin-I linker protein 3	PF16000,CARMIL C-terminus	IPR029766,Capping protein, Arp2/3 and myosin-I linker protein 3;IPR031943,CARMIL, C-terminal domain;IPR032675,Leucine-rich repeat domain superfamily;IPR011993,PH-like domain superfamily	-	-	-
rem2	0.503746	0.504015	0.1023	0.0703857	2.55145	-0.0229286	49.2763	0.000928886	0.00383452	B0R168,RAS	NP_001116518.1,GTP-binding protein REM 2	PF00071,Ras family	IPR020849,Small GTPase superfamily, Ras type;IPR001806,Small GTPase superfamily;IPR027417,P-loop containing nucleoside triphosphate hydrolase	COG1100,GTPase SAR1 and related small G proteins;KOG0395,Ras-related GTPase	GO:0005525,molecular_function,GTP binding;GO:0065009,biological_process,regulation of molecular function;GO:0071542,biological_process,dopaminergic neuron differentiation;GO:0005246,molecular_function,calcium channel regulator activity;GO:0016020,cellular_component,membrane;GO:0003924,molecular_function,GTPase activity;GO:0007165,biological_process,signal transduction	-
rbp2b	4.12371	3.6563	0.319024	0.921894	2.63577	1.41546	23.5584	0.0048372	0.0122335	Q6IVM1,Cellular retinol-binding protein type II	NP_001002307.1,retinol-binding protein 2	PF00061,Lipocalin / cytosolic fatty-acid binding protein family	IPR031259,Intracellular lipid binding protein;IPR000463,Cytosolic fatty-acid binding;IPR000566,Lipocalin/cytosolic fatty-acid binding domain;IPR012674,Calycin	ENOG4111US8,-;KOG4015,Fatty acid-binding protein FABP	GO:0008289,molecular_function,lipid binding	-
ch73-170l17.1	1.43678	1.52935	2.31009	3.68804	-1.01384	1.28924	8.37227	0.0346023	0.058105	B0V3M5,Nicotinamide-nucleotide adenylyltransferase	XP_700826.3,nicotinamide/nicotinic acid mononucleotide adenylyltransferase 3 isoform X1;XP_017207514.1,-	PF01467,Cytidylyltransferase-like	IPR004821,Cytidyltransferase-like domain;IPR014729,Rossmann-like alpha/beta/alpha sandwich fold;IPR005248,Nicotinate/nicotinamide nucleotide adenylyltransferase	COG1057,Nicotinic acid mononucleotide adenylyltransferase;KOG3199,Nicotinamide mononucleotide adenylyl transferase	GO:0034628,biological_process,'de novo' NAD biosynthetic process from aspartate;GO:0009435,biological_process,NAD biosynthetic process;GO:0003824,molecular_function,catalytic activity;GO:0016740,molecular_function,transferase activity;GO:0016779,molecular_function,nucleotidyltransferase activity;GO:0019363,biological_process,pyridine nucleotide biosynthetic process;GO:0009058,biological_process,b…	-
clstn2	3.79244	3.58375	1.0662	0.968326	1.87103	3.64186	157.565	5.94458e-05	0.000797686	A0A286Y8R8,Calsyntenin 2	XP_009296983.1,calsyntenin-2 isoform X1	-	IPR002126,Cadherin;IPR015919,Cadherin-like;IPR026914,Calsyntenin;IPR013320,Concanavalin A-like lectin/glucanase domain superfamily	-	GO:0016020,cellular_component,membrane;GO:0016021,cellular_component,integral component of membrane;GO:0007156,biological_process,homophilic cell adhesion via plasma membrane adhesion molecules;GO:0005509,molecular_function,calcium ion binding	-
spsb4a	2.71342	3.12746	6.10099	9.27798	-1.39512	4.81205	28.4878	0.0032301	0.0090881	B0S5W3,SplA/ryanodine receptor domain and SOCS box-containing 4a	NP_001243571.1,SPRY domain-containing SOCS box protein 4;XP_009296986.1,-;XP_005171350.1,-	PF07525,SOCS box;PF00622,SPRY domain	IPR001870,B30.2/SPRY domain;IPR013320,Concanavalin A-like lectin/glucanase domain superfamily;IPR001496,SOCS box domain;IPR003877,SPRY domain	ENOG410XQC1,-;KOG3953,SOCS box protein SSB-1, contains SPRY domain	-	-
136870	0.504058	0.627877	1.29997	1.01791	-1.01613	1.25283	13.1382	0.0153137	0.0299358	Q29RA9,Zgc:136870	NP_001034922.1,uncharacterized protein LOC664693	PF04548,AIG1 family	IPR006703,AIG1-type guanine nucleotide-binding (G) domain;IPR027417,P-loop containing nucleoside triphosphate hydrolase	ENOG410KI2H,-;ENOG4110QPH,-	GO:0005525,molecular_function,GTP binding;GO:0005575,cellular_component,cellular_component;GO:0008150,biological_process,biological_process	-
epha4a	12.5835	15.0086	32.6249	34.575	-1.27483	6.96099	78.9617	0.000319268	0.00199454	A0A0R4IHU0,Ephrin type-A receptor 4a	XP_005171372.1,ephrin type-A receptor 4a isoform X1	PF00041,ibronectin type III domain;PF14575,phrin type-A receptor 2 transmembrane domain;PF07647,SAM domain (Sterile alpha motif);PF01404,phrin receptor ligand binding domain;PF07714,Protein tyrosine kinase	IPR013783,Immunoglobulin-like fold;IPR016257,Ephrin receptor type-A /type-B;IPR001245,Serine-threonine/tyrosine-protein kinase, catalytic domain;IPR013761,Sterile alpha motif/pointed domain superfamily;IPR001090,Ephrin receptor ligand binding domain;IPR036116,Fibronectin type III superfamily;IPR003961,Fibronectin type III;IPR020635,Tyrosine-protein kinase, catalytic domain;IPR008979,Galactose-bin…	-	GO:0016301,molecular_function,kinase activity;GO:0018108,biological_process,peptidyl-tyrosine phosphorylation;GO:0005887,cellular_component,integral component of plasma membrane;GO:0048013,biological_process,ephrin receptor signaling pathway;GO:0007169,biological_process,transmembrane receptor protein tyrosine kinase signaling pathway;GO:0005003,molecular_function,ephrin receptor activity;GO:0005…	-
epha4b	20.0702	21.1111	5.58183	3.11527	2.267	5.37144	70.9027	0.00041499	0.00232068	F1RCL1,Eph receptor A4b	XP_009296995.1,-	PF00041,ibronectin type III domain;PF14575,phrin type-A receptor 2 transmembrane domain;PF00536,SAM domain (Sterile alpha motif);PF01404,phrin receptor ligand binding domain;PF07714,Protein tyrosine kinase	IPR013783,Immunoglobulin-like fold;IPR016257,Ephrin receptor type-A /type-B;IPR001245,Serine-threonine/tyrosine-protein kinase, catalytic domain;IPR013761,Sterile alpha motif/pointed domain superfamily;IPR001090,Ephrin receptor ligand binding domain;IPR036116,Fibronectin type III superfamily;IPR003961,Fibronectin type III;IPR020635,Tyrosine-protein kinase, catalytic domain;IPR008979,Galactose-bin…	COG0515,Serine/threonine protein kinase;KOG0196,Tyrosine kinase, EPH (ephrin) receptor family	GO:0016301,molecular_function,kinase activity;GO:0018108,biological_process,peptidyl-tyrosine phosphorylation;GO:0005003,molecular_function,ephrin receptor activity;GO:0048013,biological_process,ephrin receptor signaling pathway;GO:0016740,molecular_function,transferase activity;GO:0016310,biological_process,phosphorylation;GO:0030517,biological_process,negative regulation of axon extension;GO:00…	-
otomp	1.86963	3.07195	0	0.0384457	6.8301	0.587274	72.6346	0.000392308	0.00224169	F1QFL7,Otolith matrix protein 1	-	PF00405,Transferrin	IPR001156,Transferrin-like domain	ENOG410J8TD,-;ENOG410Y91F,-	-	-
110183	0.222949	0.233406	1.86667	3.06157	-3.4157	0.323257	56.1511	0.000704914	0.00319732	F1RCK8,Zgc:110183	-	PF07004,Sperm-tail PG-rich repeat	IPR010736,Sperm-tail PG-rich repeat	ENOG410IVVZ,-;ENOG4111FDE,-	GO:0005575,cellular_component,cellular_component;GO:0008150,biological_process,biological_process;GO:0003674,molecular_function,molecular_function	-
gbp2	4.56821	4.53672	1.21993	1.22921	1.90457	3.05877	132.898	8.96536e-05	0.000989505	E9QF26,Guanylate-binding protein 2	XP_699217.2,guanylate-binding protein 1	PF02841,uanylate-binding protein, C-terminal domain;PF02263,uanylate-binding protein, N-terminal domain	IPR027417,P-loop containing nucleoside triphosphate hydrolase;IPR003191,Guanylate-binding protein/Atlastin, C-terminal;IPR030386,GB1/RHD3-type guanine nucleotide-binding (G) domain;IPR015894,Guanylate-binding protein, N-terminal;IPR036543,Guanylate-binding protein, C-terminal domain superfamily;IPR037684,Guanylate-binding protein, C-terminal	ENOG410XR6Z,-;KOG2037,Guanylate-binding protein	GO:0005525,molecular_function,GTP binding;GO:0003924,molecular_function,GTPase activity;GO:0000166,molecular_function,nucleotide binding	-
adhfe1	0.904102	0.957139	2.80445	2.40245	-1.46826	1.82482	45.9759	0.00108813	0.00427154	F1QPU3,Alcohol dehydrogenase, iron-containing, 1	-	PF00465,Iron-containing alcohol dehydrogenase	IPR001670,Alcohol dehydrogenase, iron-type/glycerol dehydrogenase gldA	KOG3857,Alcohol dehydrogenase, class IV;COG1454,Alcohol dehydrogenase, class IV	GO:0055114,biological_process,oxidation-reduction process;GO:0016491,molecular_function,oxidoreductase activity;GO:0046872,molecular_function,metal ion binding	-
trim55a	12.5527	14.4483	2.2235	3.13234	2.33661	3.75036	89.9718	0.00023757	0.00167279	Q6DHS0,Tripartite motif-containing 55a	NP_001002358.1,tripartite motif-containing protein 55	PF00643,B-box zinc finger;PF13445,RING-type zinc-finger	IPR017903,COS domain;IPR017907,Zinc finger, RING-type, conserved site;IPR027370,RING-type zinc-finger, LisH dimerisation motif;IPR001841,Zinc finger, RING-type;IPR013083,Zinc finger, RING/FYVE/PHD-type;IPR000315,B-box-type zinc finger	KOG2177,Predicted E3 ubiquitin ligase;ENOG4111G04,-	GO:0046872,molecular_function,metal ion binding;GO:0008270,molecular_function,zinc ion binding;GO:0005622,cellular_component,intracellular	-
slc39a6	7.87263	7.43626	21.649	24.1595	-1.57248	5.3876	125.703	0.000104193	0.00107536	F1QKB6,Solute carrier family 39	-	PF02535,ZIP Zinc transporter	IPR003689,Zinc/iron permease	KOG2693,Putative zinc transporter;COG0428,Predicted divalent heavy-metal cations transporter	GO:0006829,biological_process,zinc ion transport;GO:0055085,biological_process,transmembrane transport;GO:0042074,biological_process,cell migration involved in gastrulation;GO:0006882,biological_process,cellular zinc ion homeostasis;GO:0071578,biological_process,zinc ion import across plasma membrane;GO:0030001,biological_process,metal ion transport;GO:0016021,cellular_component,integral componen…	-
cavin4a	117.349	130.987	0.37241	1.31532	7.18822	6.34371	151.414	6.88835e-05	0.000858326	F1R972,Caveolae-associated protein 4a	-	PF15237,PTRF/SDPR family	IPR026752,Cavin family	ENOG411021K,-;ENOG410IGHQ,-	-	-
ift57	14.5038	14.6688	35.8585	35.8057	-1.28545	5.19009	126.311	0.000101316	0.00105791	B2GPW2,Ift57 protein	-	PF10498,Intra-flagellar transport protein 57	IPR019530,Intra-flagellar transport protein 57	ENOG410XT77,-;KOG0972,Huntingtin interacting protein 1 (Hip1) interactor Hippi	-	-
apom	84.3238	86.4824	10.1712	3.89603	3.63186	5.16145	68.7008	0.000446581	0.00242669	F1QFH8,Apolipoprotein M	-	PF11032,ApoM domain	IPR012674,Calycin;IPR022734,Apolipoprotein M;IPR022272,Lipocalin family conserved site;IPR001500,Alpha-1-acid glycoprotein	ENOG4111Z0U,-;ENOG410IG6S,-	GO:0016020,cellular_component,membrane;GO:0005615,cellular_component,extracellular space;GO:0016021,cellular_component,integral component of membrane;GO:0002682,biological_process,regulation of immune system process	-
ftr06	0.291842	0.25934	0.806347	0.722235	-1.45731	2.71043	65.6908	0.000477782	0.00251341	W4Y9K9,Uncharacterized protein	-	PF00665,Integrase core domain;PF00628,PHD-finger;PF00098,Zinc knuckle;PF00078,Reverse transcriptase (RNA-dependent DNA polymerase);PF02023,SCAN domain	IPR001965,Zinc finger, PHD-type;IPR011011,Zinc finger, FYVE/PHD-type;IPR003309,SCAN domain;IPR001584,Integrase, catalytic core;IPR036875,Zinc finger, CCHC-type superfamily;IPR021109,Aspartic peptidase domain superfamily;IPR001878,Zinc finger, CCHC-type;IPR013083,Zinc finger, RING/FYVE/PHD-type;IPR019787,Zinc finger, PHD-finger;IPR036397,Ribonuclease H superfamily;IPR000477,Reverse transcriptase d…	KOG0017,FOG: Transposon-encoded proteins with TYA, reverse transcriptase, integrase domains in various combinations;COG2801,Transposase and inactivated derivatives	GO:0003676,molecular_function,nucleic acid binding;GO:0003700,molecular_function,DNA binding transcription factor activity;GO:0046872,molecular_function,metal ion binding;GO:0006355,biological_process,regulation of transcription, DNA-templated;GO:0015074,biological_process,DNA integration;GO:0008270,molecular_function,zinc ion binding	-
slco5a1a	2.13791	2.00823	0.461745	0.429611	2.22896	2.47989	143.021	7.51155e-05	0.000899612	E7EYQ1,Solute carrier organic anion transporter family member	XP_017207576.1,-	PF07648,Kazal-type serine protease inhibitor domain;PF03137,Organic Anion Transporter Polypeptide (OATP) family	IPR036259,MFS transporter superfamily;IPR004156,Organic anion transporter polypeptide;IPR002350,Kazal domain;IPR036058,Kazal domain superfamily	ENOG410XRSF,-;KOG3626,Organic anion transporter	GO:0015347,molecular_function,sodium-independent organic anion transmembrane transporter activity;GO:0055085,biological_process,transmembrane transport;GO:0005887,cellular_component,integral component of plasma membrane;GO:0006811,biological_process,ion transport;GO:0005886,cellular_component,plasma membrane;GO:0016020,cellular_component,membrane;GO:0005215,molecular_function,transporter activity…	-
slco5a1b	19.0963	19.2321	0.562492	0.350588	5.40547	3.77817	493.926	3.8546e-06	0.000249213	E9QB40,Solute carrier organic anion transporter family member 5A1b	-	PF14948,RESP18 domain	IPR033522,Receptor-type tyrosine-protein phosphatase-like N/N2;IPR029403,RESP18 domain	-	-	-
dip2cb	1.58131	1.8182	0.435937	0.402418	2.03166	3.43081	150.961	6.5929e-05	0.000840467	F1Q607,Disco-interacting protein 2 homolog Cb	XP_005171457.1,disco-interacting protein 2 homolog C isoform X1	PF06464,MAP1-binding Domain;PF00501,AMP-binding enzyme	IPR000873,AMP-dependent synthetase/ligase;IPR010506,DMAP1-binding domain	KOG3628,Predicted AMP-binding protein;COG0318,Acyl-CoA synthetases (AMP-forming)/AMP-acid ligases II	GO:0003824,molecular_function,catalytic activity;GO:0008152,biological_process,metabolic process	-
2023-03-11	0.618106	0.579005	0.242294	0.18565	1.49809	0.804774	25.2496	0.00409028	0.0108262	A0A1S6K8A3,MARCH11	-	-	IPR013083,Zinc finger, RING/FYVE/PHD-type;IPR011016,Zinc finger, RING-CH-type;IPR033275,E3 ubiquitin-protein ligase MARCH-like	-	GO:0008270,molecular_function,zinc ion binding;GO:0046872,molecular_function,metal ion binding;GO:0016021,cellular_component,integral component of membrane;GO:0016020,cellular_component,membrane	-
basp1	14.2957	12.7619	0.148895	0.181165	6.35773	4.33562	923.293	7.91514e-07	0.000156482	-	-	-	-	-	-	-
kcnq3	0.808916	0.822189	0.0155502	0.0128388	5.83355	2.12714	485.188	3.8022e-06	0.000249213	A0A2D0T6Q0,potassium voltage-gated channel subfamily KQT member 3	XP_017350571.1,potassium voltage-gated channel subfamily KQT member 3;XP_017350572.1,-	-	IPR013821,Potassium channel, voltage dependent, KCNQ, C-terminal;IPR003937,Potassium channel, voltage dependent, KCNQ;IPR020969,Ankyrin-G binding site;IPR003948,Potassium channel, voltage dependent, KCNQ3;IPR005821,Ion transport domain;IPR028325,Voltage-gated potassium channel	-	GO:0005216,molecular_function,ion channel activity;GO:0005267,molecular_function,potassium channel activity;GO:0055085,biological_process,transmembrane transport;GO:0005249,molecular_function,voltage-gated potassium channel activity;GO:0006811,biological_process,ion transport;GO:0071805,biological_process,potassium ion transmembrane transport;GO:0016020,cellular_component,membrane;GO:0008076,cell…	K04928,ko04725,Cholinergic synapse
ftr14	0.284865	0.333083	0.874832	0.842679	-1.45937	0.567772	23.7306	0.00466614	0.0119245	F1QHA1,FinTRIM family, member 14	NP_001038735.2,finTRIM family, member 14	PF15227,zinc finger of C3HC4-type, RING;PF00643,B-box zinc finger;PF13765,SPRY-associated domain;PF00622,SPRY domain	IPR001496,SOCS box domain;IPR003879,Butyrophylin-like, SPRY domain;IPR001870,B30.2/SPRY domain;IPR006574,SPRY-associated;IPR001841,Zinc finger, RING-type;IPR013320,Concanavalin A-like lectin/glucanase domain superfamily;IPR013083,Zinc finger, RING/FYVE/PHD-type;IPR000315,B-box-type zinc finger;IPR003877,SPRY domain;IPR017907,Zinc finger, RING-type, conserved site	ENOG410XWDC,-;ENOG410ITG7,-	GO:0046872,molecular_function,metal ion binding;GO:0008270,molecular_function,zinc ion binding;GO:0005622,cellular_component,intracellular	-
crema	4.2012	3.39833	1.28116	0.911529	1.81129	2.95985	60.988	0.000585901	0.00285027	E7F9I0,cAMP-responsive element modulator a	XP_683024.3,cAMP-responsive element modulator isoform X1	PF00170,bZIP transcription factor;PF02173,pKID domain	IPR003102,Coactivator CBP, pKID;IPR001630,cAMP response element binding (CREB) protein;IPR004827,Basic-leucine zipper domain	KOG3584,cAMP response element binding protein and related transcription factors;ENOG410ZZJZ,-	GO:0006355,biological_process,regulation of transcription, DNA-templated;GO:0003700,molecular_function,DNA binding transcription factor activity;GO:0003677,molecular_function,DNA binding;GO:0005634,cellular_component,nucleus	-
itgb1b.1	17.6247	17.2126	2.12129	1.41678	3.31906	5.23709	268.914	1.72171e-05	0.000440389	B3DIV2,Integrin beta	XP_005171447.1,integrin, beta 1b.1 isoform X1	PF00362,Integrin beta chain VWA domain;PF17205,Integrin plexin domain;PF07965,Integrin beta tail domain;PF08725,Integrin beta cytoplasmic domain;PF07974,-like domain	IPR027071,Integrin beta-1 subunit;IPR015812,Integrin beta subunit;IPR036465,von Willebrand factor A-like domain superfamily;IPR014836,Integrin beta subunit, cytoplasmic domain;IPR002369,Integrin beta subunit, VWA domain;IPR032695,Integrin domain superfamily;IPR013111,EGF-like domain, extracellular;IPR012896,Integrin beta subunit, tail;IPR033760,Integrin beta N-terminal;IPR036349,Integrin beta tai…	ENOG410XP60,-;KOG1226,Integrin beta subunit (N-terminal portion of extracellular region)	GO:0008305,cellular_component,integrin complex;GO:0007155,biological_process,cell adhesion;GO:0007160,biological_process,cell-matrix adhesion;GO:0004872,-,-;GO:0016020,cellular_component,membrane;GO:0007229,biological_process,integrin-mediated signaling pathway;GO:0016021,cellular_component,integral component of membrane	-
itgb1b.2	6.88362	7.21999	0.586731	1.15768	3.01105	3.27908	64.5021	0.00051691	0.0026372	Q19U09,Integrin beta	NP_998093.2,integrin, beta 1b.2 precursor	PF00362,Integrin beta chain VWA domain;PF17205,Integrin plexin domain;PF07974,-like domain	IPR027071,Integrin beta-1 subunit;IPR015812,Integrin beta subunit;IPR036465,von Willebrand factor A-like domain superfamily;IPR002369,Integrin beta subunit, VWA domain;IPR032695,Integrin domain superfamily;IPR013111,EGF-like domain, extracellular;IPR033760,Integrin beta N-terminal	ENOG410XP60,-;KOG1226,Integrin beta subunit (N-terminal portion of extracellular region)	GO:0008305,cellular_component,integrin complex;GO:0007155,biological_process,cell adhesion;GO:0007160,biological_process,cell-matrix adhesion;GO:0004872,-,-;GO:0016020,cellular_component,membrane;GO:0007229,biological_process,integrin-mediated signaling pathway;GO:0016021,cellular_component,integral component of membrane	K05719,ko04611,Platelet activation;K05719,ko05140,Leishmaniasis;K05719,ko05205,Proteoglycans in cancer;K05719,ko05133,Pertussis;K05719,ko04015,Rap1 signaling pathway;K05719,ko05100,Bacterial invasion of epithelial cells;K05719,ko04145,Phagosome;K05719,ko04810,Regulation of actin cytoskeleton;K05719,ko04512,ECM-receptor interaction;K05719,ko05145,Toxoplasmosis;K05719,ko05131,Shigellosis;K05719,ko0…
LOC103910107	0.394063	0.66728	0.0694843	0.122706	2.4576	0.38357	25.0025	0.00426743	0.0111608	A0A0G2L0C3,Uncharacterized protein	XP_009297031.1,NACHT, LRR and PYD domains-containing protein 3 isoform X1;XP_009297032.1,-	PF00619,Caspase recruitment domain;PF14484,ish-specific NACHT associated domain;PF05729,NACHT domain	IPR007111,NACHT nucleoside triphosphatase;IPR027417,P-loop containing nucleoside triphosphate hydrolase;IPR029495,NACHT-associated domain;IPR033516,CARD8/ASC/NALP1, CARD domain;IPR032675,Leucine-rich repeat domain superfamily;IPR011029,Death-like domain superfamily;IPR001315,CARD domain	-	GO:0042981,biological_process,regulation of apoptotic process;GO:0045087,biological_process,innate immune response;GO:0000166,molecular_function,nucleotide binding;GO:0005524,molecular_function,ATP binding;GO:0006954,biological_process,inflammatory response	-
ch211-195h23.3	1.44347	1.31692	2.16113	3.49204	-1.03356	4.22115	13.1095	0.015585	0.0303106	A0A0R4IA54,Guanylate-binding protein 3	-	PF00619,Caspase recruitment domain;PF02841,uanylate-binding protein, C-terminal domain;PF13553,unction to find;PF02263,uanylate-binding protein, N-terminal domain	IPR025307,FIIND domain;IPR027417,P-loop containing nucleoside triphosphate hydrolase;IPR003191,Guanylate-binding protein/Atlastin, C-terminal;IPR033516,CARD8/ASC/NALP1, CARD domain;IPR011029,Death-like domain superfamily;IPR030386,GB1/RHD3-type guanine nucleotide-binding (G) domain;IPR015894,Guanylate-binding protein, N-terminal;IPR036543,Guanylate-binding protein, C-terminal domain superfamily;I…	-	GO:0005525,molecular_function,GTP binding;GO:0045087,biological_process,innate immune response;GO:0042981,biological_process,regulation of apoptotic process;GO:0006954,biological_process,inflammatory response;GO:0003924,molecular_function,GTPase activity;GO:0000166,molecular_function,nucleotide binding	-
cadm3	26.6421	24.2635	2.61385	2.85944	3.22637	5.89503	486.582	3.87111e-06	0.000249213	B0CLV6,Cell adhesion molecule 3	XP_005171448.1,cell adhesion molecule 3 isoform X3	PF13927,Immunoglobulin domain;PF08205,CD80-like C2-set immunoglobulin domain;PF07679,Immunoglobulin I-set domain	IPR007110,Immunoglobulin-like domain;IPR013162,CD80-like, immunoglobulin C2-set;IPR036179,Immunoglobulin-like domain superfamily;IPR003585,Neurexin/syndecan/glycophorin C;IPR003599,Immunoglobulin subtype;IPR003598,Immunoglobulin subtype 2;IPR013098,Immunoglobulin I-set;IPR013783,Immunoglobulin-like fold	ENOG411017U,-;ENOG410IFCE,-	GO:0005515,molecular_function,protein binding;GO:0016021,cellular_component,integral component of membrane;GO:0016020,cellular_component,membrane	-
atp1a2a	5.07087	5.18155	0.174932	0.0378657	5.6232	4.94022	83.6909	0.000281637	0.0018457	B0S5Q5,Sodium/potassium-transporting ATPase subunit alpha	-	PF13246,Cation transport ATPase (P-type);PF00690,Cation transporter/ATPase, N-terminus;PF00122,1-E2 ATPase;PF00689,Cation transporting ATPase, C-terminus	IPR004014,Cation-transporting P-type ATPase, N-terminal;IPR023214,HAD superfamily;IPR036412,HAD-like superfamily;IPR023299,P-type ATPase, cytoplasmic domain N;IPR018303,P-type ATPase, phosphorylation site;IPR023298,P-type ATPase, transmembrane domain superfamily;IPR006068,Cation-transporting P-type ATPase, C-terminal;IPR008250,P-type ATPase, A domain superfamily;IPR001757,P-type ATPase;IPR005775,…	COG0474,Cation transport ATPase;KOG0203,Na+/K+ ATPase, alpha subunit	GO:0005524,molecular_function,ATP binding;GO:0051480,biological_process,regulation of cytosolic calcium ion concentration;GO:0035050,biological_process,embryonic heart tube development;GO:0016787,molecular_function,hydrolase activity;GO:0007507,biological_process,heart development;GO:0060047,biological_process,heart contraction;GO:0010084,biological_process,specification of animal organ axis pola…	-
152670	0.0906085	0.092868	0.152462	0.326634	-1.38664	0.570617	8.16782	0.0360733	0.0602237	Z4YHZ5,Zgc:152670	NP_001070123.2,prolyl 4-hydroxylase alpha II-like precursor	PF08336,Prolyl 4-Hydroxylase alpha-subunit, N-terminal region;PF13640,2OG-Fe(II) oxygenase superfamily	IPR005123,Oxoglutarate/iron-dependent dioxygenase;IPR013547,Prolyl 4-hydroxylase alpha-subunit, N-terminal;IPR006620,Prolyl 4-hydroxylase, alpha subunit;IPR011990,Tetratricopeptide-like helical domain superfamily	ENOG410XS5J,-;KOG1591,Prolyl 4-hydroxylase alpha subunit	GO:0031418,molecular_function,L-ascorbic acid binding;GO:0016705,molecular_function,oxidoreductase activity, acting on paired donors, with incorporation or reduction of molecular oxygen;GO:0005783,cellular_component,endoplasmic reticulum;GO:0019511,biological_process,peptidyl-proline hydroxylation;GO:0016491,molecular_function,oxidoreductase activity;GO:0046872,molecular_function,metal ion bindin…	-
kcnab1b	0.481571	0.337377	0.234596	0.123921	1.21432	0.874419	8.65055	0.032769	0.0555081	F6NJU9,Potassium voltage-gated channel, shaker-related subfamily, beta member 1 b	XP_009297065.1,-	PF00248,Aldo/keto reductase family	IPR005983,Potassium channel, voltage-dependent, beta subunit, KCNAB;IPR005399,Potassium channel, voltage-dependent, beta subunit, KCNAB-related;IPR036812,NADP-dependent oxidoreductase domain superfamily;IPR005400,Potassium channel, voltage-dependent, beta subunit, KCNAB1;IPR023210,NADP-dependent oxidoreductase domain	COG0667,Predicted oxidoreductases (related to aryl-alcohol dehydrogenases);KOG1575,Voltage-gated shaker-like K+ channel, subunit beta/KCNAB	GO:0055085,biological_process,transmembrane transport;GO:0005249,molecular_function,voltage-gated potassium channel activity;GO:0005737,cellular_component,cytoplasm;GO:0071805,biological_process,potassium ion transmembrane transport;GO:0006813,biological_process,potassium ion transport;GO:0016021,cellular_component,integral component of membrane	-
pask	0.738686	0.884884	1.93257	1.52631	-1.07459	3.46478	33.8469	0.00218033	0.0068767	B0S5Z9,PAS domain-containing serine/threonine kinase	XP_003197983.1,PAS domain-containing serine/threonine-protein kinase isoform X1;XP_005171473.1,-	PF13426,PAS domain;PF00069,Protein kinase domain	IPR000014,PAS domain;IPR011009,Protein kinase-like domain superfamily;IPR017441,Protein kinase, ATP binding site;IPR008271,Serine/threonine-protein kinase, active site;IPR000719,Protein kinase domain	COG0515,Serine/threonine protein kinase;KOG1152,Signal transduction serine/threonine kinase with PAS/PAC sensor domain	GO:0006468,biological_process,protein phosphorylation;GO:0004672,molecular_function,protein kinase activity;GO:0005524,molecular_function,ATP binding	-
dkeyp-94h10.5	2.973	2.92046	6.54365	6.5636	-1.14182	3.33474	55.0334	0.000720568	0.00324699	X1WDB2,Si:dkeyp-94h10.5	NP_001119940.1,transcription termination factor 4, mitochondrial	PF02536,mTERF	IPR003690,Transcription termination factor, mitochondrial/chloroplastic;IPR038538,MTERF superfamily, mitochondrial/chloroplastic	ENOG410IK50,-;ENOG410Y0Q1,-	GO:0003727,molecular_function,single-stranded RNA binding;GO:0019843,molecular_function,rRNA binding;GO:0008380,biological_process,RNA splicing;GO:0003690,molecular_function,double-stranded DNA binding;GO:0006355,biological_process,regulation of transcription, DNA-templated;GO:0032502,biological_process,developmental process;GO:0042255,biological_process,ribosome assembly	-
ece2a	1.70965	1.42602	4.99892	5.73635	-1.76609	1.88138	51.5145	0.000838951	0.0035905	B0V122,Endothelin-converting enzyme 2a	XP_009297068.1,-;XP_001341991.3,endothelin-converting enzyme 2	PF08241,Methyltransferase domain;PF13649,Methyltransferase domain;PF13847,Methyltransferase domain;PF01209,ubiE/COQ5 methyltransferase family	IPR013216,Methyltransferase type 11;IPR029063,S-adenosyl-L-methionine-dependent methyltransferase	KOG2352,Predicted spermine/spermidine synthase;ENOG410XNZZ,-	GO:0032259,biological_process,methylation;GO:0008168,molecular_function,methyltransferase activity;GO:0008152,biological_process,metabolic process	-
camk2n1a	17.3601	17.583	1.35833	0.643816	4.14961	4.30566	145.906	7.52816e-05	0.000900051	Q503R1,Calcium/calmodulin-dependent protein kinase II inhibitor 1	NP_001138561.1,calcium/calmodulin-dependent protein kinase II inhibitor 2	PF15170,Calcium/calmodulin-dependent protein kinase II inhibitor	IPR026779,Calcium/calmodulin-dependent protein kinase II inhibitor	ENOG410J0NK,-;ENOG411202V,-	GO:0006469,biological_process,negative regulation of protein kinase activity;GO:0016301,molecular_function,kinase activity;GO:0019901,molecular_function,protein kinase binding;GO:0004860,molecular_function,protein kinase inhibitor activity;GO:0001933,biological_process,negative regulation of protein phosphorylation;GO:0005575,cellular_component,cellular_component;GO:0016310,biological_process,pho…	-
prss56	0.562454	0.771963	0.080385	0.251649	1.99225	0.575623	10.94	0.0217508	0.0398278	X1WGF9,Protease, serine, 56	-	PF00089,Trypsin	IPR001254,Serine proteases, trypsin domain;IPR018114,Serine proteases, trypsin family, histidine active site;IPR001314,Peptidase S1A, chymotrypsin family;IPR009003,Peptidase S1, PA clan;IPR033116,Serine proteases, trypsin family, serine active site	KOG3627,Trypsin;COG5640,Secreted trypsin-like serine protease	GO:0008236,molecular_function,serine-type peptidase activity;GO:0006508,biological_process,proteolysis;GO:0016787,molecular_function,hydrolase activity;GO:0004252,molecular_function,serine-type endopeptidase activity;GO:0008233,molecular_function,peptidase activity	-
eif4e2	5.99877	5.86349	2.89571	1.27474	1.53574	2.82043	16.4637	0.0100418	0.0213815	A1L200,Eukaryotic translation initiation factor 4E class II 2A	NP_001014815.2,eukaryotic translation initiation factor 4E type 2	PF01652,ukaryotic initiation factor 4E	IPR023398,Translation Initiation factor eIF- 4e-like;IPR001040,Translation Initiation factor eIF- 4e;IPR019770,Eukaryotic translation initiation factor 4E (eIF-4E), conserved site	COG5053,Translation initiation factor 4E (eIF-4E);KOG1669,Predicted mRNA cap-binding protein related to eIF-4E	GO:0005737,cellular_component,cytoplasm;GO:0003723,molecular_function,RNA binding;GO:0006413,biological_process,translational initiation;GO:0003743,molecular_function,translation initiation factor activity;GO:0006412,biological_process,translation	K03259,ko03013,RNA transport;K03259,ko04910,Insulin signaling pathway;K03259,ko04151,PI3K-Akt signaling pathway;K03259,ko04211,Longevity regulating pathway;K03259,ko01521,EGFR tyrosine kinase inhibitor resistance;K03259,ko04066,HIF-1 signaling pathway;K03259,ko04150,mTOR signaling pathway
camsap2b	5.14087	4.70779	2.52807	1.6897	1.24368	5.16999	40.1022	0.00152521	0.00535705	E7F6X7,Calmodulin-regulated spectrin-associated protein family, member 2b	-	PF17095,Spectrin-binding region of Ca2+-Calmodulin;PF08683,Microtubule-binding calmodulin-regulated spectrin-associated;PF11971,CAMSAP CH domain	IPR022613,Calmodulin-regulated spectrin-associated protein, CH domain;IPR011033,PRC-barrel-like superfamily;IPR036872,CH domain superfamily;IPR031372,CAMSAP, spectrin and Ca2+/calmodulin-binding region;IPR038209,CKK domain superfamily;IPR014797,CKK domain;IPR032940,Calmodulin-regulated spectrin-associated protein	KOG3654,Uncharacterized CH domain protein;ENOG4111D0B,-	GO:0005516,molecular_function,calmodulin binding;GO:0030507,molecular_function,spectrin binding;GO:0031175,biological_process,neuron projection development;GO:0005874,cellular_component,microtubule;GO:0008017,molecular_function,microtubule binding	-
wdr47a	1.94622	2.16246	0.860439	0.842346	1.28179	3.25647	63.2797	0.000521307	0.00264886	E7F4B9,WD repeat domain 47a	XP_001922619.3,WD repeat-containing protein 47	PF12894,Anaphase-promoting complex subunit 4 WD40 domain;PF00400,WD domain, G-beta repeat	IPR019775,WD40 repeat, conserved site;IPR017986,WD40-repeat-containing domain;IPR006594,LIS1 homology motif;IPR024977,Anaphase-promoting complex subunit 4, WD40 domain;IPR036322,WD40-repeat-containing domain superfamily;IPR015943,WD40/YVTN repeat-like-containing domain superfamily;IPR006595,CTLH, C-terminal LisH motif;IPR001680,WD40 repeat	KOG0641,WD40 repeat protein;ENOG410YF9K,-	-	-
[truncated: 7,451 more rows]
