# Supplementary material for: Systematic Identification of Long Noncoding RNAs during Three Key Organogenesis Stages in Zebrafish
Source: Int J Mol Sci. 2024 Mar 19;25(6):3440. doi: 10.3390/ijms25063440 (PMC10970532; doi:10.3390/ijms25063440)
Supplement: Supplementary file 1 [file ijms-25-03440-s001.zip › Table S5.xlsx]

## Sheet: Supplementary table S5
Table S5 Go enrichment analysis of upregulated DEGs betwween T1 and T2
Term	Database	ID	Input_number	Background_number	Rich_factor	P_Value	Corrected P_Value	Input	Hyperlink
single-organism process	Undef	GO:0044699	961	5171	1.22	6.83577e-40	2.56136e-36	dre:548605:ctbp2l|dre:369190:kif1ab|dre:100004977:mthfd2|dre:369190:kif1aa|dre:373882:mmp14a|dre:561082:cavin1b|dre:323641:gpr182|dre:566945:mmp14b|dre:554127:tubb2|dre:30398:pou3f1|dre:445164:tuba8l3|dre:30726:cntn2|dre:550345:syt13|dre:102725539:glis2b|dre:559347:slc18a3a|dre:560986:pnpla6|dre:571349:cntn4|dre:415178:tmem8c|dre:436590:rab15|dre:559921:hoxb13a|dre:450077:dera|dre:100002865:rpe65…	http://amigo.geneontology.org/amigo/term/GO:0044699
calcium ion binding	molecular_function	GO:0005509	143	342	2.73	2.1554e-30	4.03815e-27	dre:373882:mmp14a|dre:566945:mmp14b|dre:567877:syt2a|dre:415175:tnnc1b|dre:568198:pcdh7a|dre:566325:thbs2b|dre:567225:158328|dre:497127:pcdh1a4|dre:550569:myl10|dre:393488:myl13|dre:573010:scgn|dre:447832:capn3a|dre:100034405:capn3b|dre:554118:anxa13l|dre:447839:ehd1b|dre:406660:calm1b|dre:58037:actn3a|dre:100000615:syt3|dre:393327:proca|dre:450006:myl9a|dre:324865:LOC103909938|dre:493587:pcdh2ac…	http://amigo.geneontology.org/amigo/term/GO:0005509
binding	molecular_function	GO:0005488	902	5137	1.15	2.59052e-29	3.23556e-26	dre:369190:kif1ab|dre:369190:kif1aa|dre:373882:mmp14a|dre:566945:mmp14b|dre:554127:tubb2|dre:30398:pou3f1|dre:445164:tuba8l3|dre:794259:aclyb|dre:550345:syt13|dre:102725539:glis2b|dre:559347:slc18a3a|dre:246222:tbx15|dre:572713:tbx18|dre:393422:camkvb|dre:436590:rab15|dre:436631:trim55a|dre:100002865:rpe65b|dre:557232:aspa|dre:369190:kif1b|dre:550531:ppa1b|dre:560420:nrxn2b|dre:393759:xrcc4|dre:4…	http://amigo.geneontology.org/amigo/term/GO:0005488
single-organism cellular process	Undef	GO:0044763	767	4209	1.19	1.37184e-28	1.28508e-25	dre:548605:ctbp2l|dre:369190:kif1ab|dre:100004977:mthfd2|dre:369190:kif1aa|dre:373882:mmp14a|dre:323641:gpr182|dre:566945:mmp14b|dre:554127:tubb2|dre:30398:pou3f1|dre:445164:tuba8l3|dre:30726:cntn2|dre:550345:syt13|dre:102725539:glis2b|dre:559347:slc18a3a|dre:560986:pnpla6|dre:571349:cntn4|dre:415178:tmem8c|dre:436590:rab15|dre:450077:dera|dre:449542:chchd6a|dre:369190:kif1b|dre:100003329:cacng8b…	http://amigo.geneontology.org/amigo/term/GO:0044763
single-multicellular organism process	Undef	GO:0044707	421	1914	1.44	2.95598e-28	2.21521e-25	dre:369190:kif1ab|dre:369190:kif1aa|dre:373882:mmp14a|dre:561082:cavin1b|dre:64617:s1pr1|dre:566945:mmp14b|dre:445164:tuba8l3|dre:30726:cntn2|dre:323738:ankhb|dre:415175:tnnc1b|dre:560986:pnpla6|dre:571349:cntn4|dre:415178:tmem8c|dre:369190:kif1b|dre:100003329:cacng8b|dre:566656:sim1b|dre:556647:gfra3|dre:101882495:nrg3b|dre:100002220:enox1|dre:799648:muc13b|dre:566868:scn12ab|dre:266958:neurod4|…	http://amigo.geneontology.org/amigo/term/GO:0044707
anatomical structure development	biological_process	GO:0048856	429	1974	1.42	7.22856e-28	4.51423e-25	dre:369190:kif1ab|dre:369190:kif1aa|dre:373882:mmp14a|dre:561082:cavin1b|dre:64617:s1pr1|dre:566945:mmp14b|dre:445164:tuba8l3|dre:30726:cntn2|dre:323738:ankhb|dre:415175:tnnc1b|dre:560986:pnpla6|dre:571349:cntn4|dre:415178:tmem8c|dre:369190:kif1b|dre:566656:sim1b|dre:556647:gfra3|dre:101882495:nrg3b|dre:100002220:enox1|dre:447839:ehd1b|dre:393186:56235|dre:799648:muc13b|dre:572199:ngs|dre:566868:…	http://amigo.geneontology.org/amigo/term/GO:0048856
developmental process	biological_process	GO:0032502	438	2038	1.41	1.37236e-27	7.34607e-25	dre:369190:kif1ab|dre:369190:kif1aa|dre:373882:mmp14a|dre:561082:cavin1b|dre:64617:s1pr1|dre:566945:mmp14b|dre:445164:tuba8l3|dre:30726:cntn2|dre:323738:ankhb|dre:415175:tnnc1b|dre:560986:pnpla6|dre:571349:cntn4|dre:415178:tmem8c|dre:369190:kif1b|dre:566656:sim1b|dre:556647:gfra3|dre:101882495:nrg3b|dre:100002220:enox1|dre:447839:ehd1b|dre:393186:56235|dre:799648:muc13b|dre:572199:ngs|dre:566868:…	http://amigo.geneontology.org/amigo/term/GO:0032502
single-organism developmental process	Undef	GO:0044767	435	2023	1.41	1.94527e-27	9.11117e-25	dre:369190:kif1ab|dre:369190:kif1aa|dre:373882:mmp14a|dre:561082:cavin1b|dre:64617:s1pr1|dre:566945:mmp14b|dre:445164:tuba8l3|dre:30726:cntn2|dre:323738:ankhb|dre:415175:tnnc1b|dre:560986:pnpla6|dre:571349:cntn4|dre:415178:tmem8c|dre:369190:kif1b|dre:566656:sim1b|dre:556647:gfra3|dre:101882495:nrg3b|dre:100002220:enox1|dre:447839:ehd1b|dre:393186:56235|dre:799648:muc13b|dre:572199:ngs|dre:566868:…	http://amigo.geneontology.org/amigo/term/GO:0044767
multicellular organism development	biological_process	GO:0007275	386	1785	1.41	1.00258e-24	4.17406e-22	dre:369190:kif1ab|dre:369190:kif1aa|dre:373882:mmp14a|dre:561082:cavin1b|dre:64617:s1pr1|dre:566945:mmp14b|dre:445164:tuba8l3|dre:30726:cntn2|dre:323738:ankhb|dre:415175:tnnc1b|dre:560986:pnpla6|dre:571349:cntn4|dre:415178:tmem8c|dre:369190:kif1b|dre:566656:sim1b|dre:556647:gfra3|dre:101882495:nrg3b|dre:100002220:enox1|dre:799648:muc13b|dre:566868:scn12ab|dre:266958:neurod4|dre:170445:pknox1.2|dr…	http://amigo.geneontology.org/amigo/term/GO:0007275
multicellular organismal process	biological_process	GO:0032501	445	2169	1.34	1.8288e-24	6.8525e-22	dre:369190:kif1ab|dre:369190:kif1aa|dre:373882:mmp14a|dre:561082:cavin1b|dre:64617:s1pr1|dre:566945:mmp14b|dre:445164:tuba8l3|dre:30726:cntn2|dre:323738:ankhb|dre:415175:tnnc1b|dre:560986:pnpla6|dre:571349:cntn4|dre:415178:tmem8c|dre:559921:hoxb13a|dre:369190:kif1b|dre:100003329:cacng8b|dre:566656:sim1b|dre:556647:gfra3|dre:101882495:nrg3b|dre:100002220:enox1|dre:799648:muc13b|dre:566868:scn12ab|…	http://amigo.geneontology.org/amigo/term/GO:0032501
cell periphery	cellular_component	GO:0071944	291	1226	1.55	9.60705e-24	3.27251e-21	dre:798009:errfi1a|dre:323738:ankhb|dre:445176:mfsd2ab|dre:494450:slc6a5|dre:406777:aqp3a|dre:561082:cavin1b|dre:557070:cavin1a|dre:58040:sptb|dre:450023:cldn5b|dre:334527:cap1|dre:567877:syt2a|dre:550345:syt13|dre:559347:slc18a3a|dre:565439:slc12a3|dre:404273:chrnd|dre:431714:91968|dre:415178:tmem8c|dre:100002938:cdc42ep4b|dre:100002865:rpe65b|dre:393322:tnfaip8l3|dre:100003329:cacng8b|dre:40331…	http://amigo.geneontology.org/amigo/term/GO:0071944
system development	biological_process	GO:0048731	338	1513	1.46	1.16015e-23	3.62256e-21	dre:559665:smc1a|dre:30398:pou3f1|dre:550399:grem2b|dre:369190:kif1ab|dre:404040:dab2|dre:369190:kif1aa|dre:373882:mmp14a|dre:561082:cavin1b|dre:64617:s1pr1|dre:566945:mmp14b|dre:393813:pdlim7|dre:445164:tuba8l3|dre:558224:ecm2|dre:30726:cntn2|dre:101882983:lrfn4a|dre:102725539:glis2b|dre:415175:tnnc1b|dre:560986:pnpla6|dre:571349:cntn4|dre:445477:abrab|dre:30657:arxa|dre:415178:tmem8c|dre:323465…	http://amigo.geneontology.org/amigo/term/GO:0048731
biological regulation	biological_process	GO:0065007	659	3657	1.18	3.40198e-23	9.80555e-21	dre:323641:gpr182|dre:566945:mmp14b|dre:30398:pou3f1|dre:30726:cntn2|dre:550345:syt13|dre:323738:ankhb|dre:415175:tnnc1b|dre:560986:pnpla6|dre:572713:tbx18|dre:436590:rab15|dre:100003329:cacng8b|dre:100151026:arhgef40|dre:566656:sim1b|dre:566257:dkeyp-23e4.3|dre:64617:s1pr1|dre:393682:lin7a|dre:449875:gsx1|dre:393186:56235|dre:566454:six2b|dre:100884132:LOC100333163|dre:100150512:ch211-262n1.4|dr…	http://amigo.geneontology.org/amigo/term/GO:0065007
plasma membrane	cellular_component	GO:0005886	284	1200	1.55	4.95651e-23	1.32657e-20	dre:798009:errfi1a|dre:323738:ankhb|dre:445176:mfsd2ab|dre:494450:slc6a5|dre:406777:aqp3a|dre:561082:cavin1b|dre:557070:cavin1a|dre:450023:cldn5b|dre:567877:syt2a|dre:550345:syt13|dre:559347:slc18a3a|dre:565439:slc12a3|dre:404273:chrnd|dre:431714:91968|dre:415178:tmem8c|dre:100002938:cdc42ep4b|dre:100002865:rpe65b|dre:393322:tnfaip8l3|dre:100003329:cacng8b|dre:403310:cacna1da|dre:100329905:slc22a…	http://amigo.geneontology.org/amigo/term/GO:0005886
cell	cellular_component	GO:0005623	910	5501	1.08	3.13577e-22	7.34359e-20	dre:548605:ctbp2l|dre:566679:ch211-30b16.2|dre:561082:cavin1b|dre:557070:cavin1a|dre:449875:gsx1|dre:554127:tubb2|dre:445164:tuba8l3|dre:794259:aclyb|dre:550345:syt13|dre:323738:ankhb|dre:559347:slc18a3a|dre:560986:pnpla6|dre:572713:tbx18|dre:415178:tmem8c|dre:572325:LOC101885536|dre:335573:ptpn6|dre:450077:dera|dre:100004977:mthfd2|dre:100002865:rpe65b|dre:570908:194209|dre:557232:aspa|dre:55399…	http://amigo.geneontology.org/amigo/term/GO:0005623
cell part	cellular_component	GO:0044464	910	5501	1.08	3.13577e-22	7.34359e-20	dre:548605:ctbp2l|dre:566679:ch211-30b16.2|dre:561082:cavin1b|dre:557070:cavin1a|dre:449875:gsx1|dre:554127:tubb2|dre:445164:tuba8l3|dre:794259:aclyb|dre:550345:syt13|dre:323738:ankhb|dre:559347:slc18a3a|dre:560986:pnpla6|dre:572713:tbx18|dre:415178:tmem8c|dre:572325:LOC101885536|dre:335573:ptpn6|dre:450077:dera|dre:100004977:mthfd2|dre:100002865:rpe65b|dre:570908:194209|dre:557232:aspa|dre:55399…	http://amigo.geneontology.org/amigo/term/GO:0044464
cellular process	biological_process	GO:0009987	989	6146	1.05	4.99965e-21	1.10198e-18	dre:548605:ctbp2l|dre:369190:kif1ab|dre:100004977:mthfd2|dre:369190:kif1aa|dre:373882:mmp14a|dre:561082:cavin1b|dre:323641:gpr182|dre:566945:mmp14b|dre:554127:tubb2|dre:30398:pou3f1|dre:445164:tuba8l3|dre:30726:cntn2|dre:550345:syt13|dre:102725539:glis2b|dre:559347:slc18a3a|dre:560986:pnpla6|dre:571349:cntn4|dre:572713:tbx18|dre:415178:tmem8c|dre:572325:LOC101885536|dre:436590:rab15|dre:335573:pt…	http://amigo.geneontology.org/amigo/term/GO:0009987
biological adhesion	biological_process	GO:0022610	100	249	2.63	1.15031e-20	2.26853e-18	dre:30726:cntn2|dre:571349:cntn4|dre:568198:pcdh7a|dre:30177:ikzf1|dre:566325:thbs2b|dre:100034498:pag1|dre:114441:ncam2|dre:100330886:jupb|dre:324865:LOC103909938|dre:493587:pcdh2ac|dre:252850:thbs4b|dre:114442:ncam1b|dre:493598:pcdh2ab10|dre:323465:vcanb|dre:493594:pcdh2ab8|dre:493595:pcdh2ab9|dre:566796:lama4|dre:493588:pcdh2ab2|dre:493590:pcdh2ab3|dre:493589:pcdh2ab1|dre:493589:pcdh2ab6|dre:4…	http://amigo.geneontology.org/amigo/term/GO:0022610
cell adhesion	biological_process	GO:0007155	100	249	2.63	1.15031e-20	2.26853e-18	dre:30726:cntn2|dre:571349:cntn4|dre:568198:pcdh7a|dre:30177:ikzf1|dre:566325:thbs2b|dre:100034498:pag1|dre:114441:ncam2|dre:100330886:jupb|dre:324865:LOC103909938|dre:493587:pcdh2ac|dre:252850:thbs4b|dre:114442:ncam1b|dre:493598:pcdh2ab10|dre:323465:vcanb|dre:493594:pcdh2ab8|dre:493595:pcdh2ab9|dre:566796:lama4|dre:493588:pcdh2ab2|dre:493590:pcdh2ab3|dre:493589:pcdh2ab1|dre:493589:pcdh2ab6|dre:4…	http://amigo.geneontology.org/amigo/term/GO:0007155
membrane	cellular_component	GO:0016020	637	3689	1.13	1.25763e-18	2.35618e-16	dre:795920:dkey-220k22.1|dre:566679:ch211-30b16.2|dre:373882:mmp14a|dre:561082:cavin1b|dre:557070:cavin1a|dre:566945:mmp14b|dre:550345:syt13|dre:323738:ankhb|dre:559347:slc18a3a|dre:560986:pnpla6|dre:415178:tmem8c|dre:559524:ptpn5|dre:100002865:rpe65b|dre:570908:194209|dre:100003329:cacng8b|dre:405771:rhag|dre:323641:gpr182|dre:393682:lin7a|dre:556380:ddr2a|dre:393186:56235|dre:565888:fap|dre:568…	http://amigo.geneontology.org/amigo/term/GO:0016020
cellular developmental process	biological_process	GO:0048869	245	1074	1.49	2.65516e-18	4.73757e-16	dre:30398:pou3f1|dre:101887161:tet2|dre:445176:mfsd2ab|dre:369190:kif1aa|dre:373882:mmp14a|dre:58040:sptb|dre:394026:bmp5|dre:445164:tuba8l3|dre:30726:cntn2|dre:101882983:lrfn4a|dre:560986:pnpla6|dre:404273:chrnd|dre:100000814:palmdb|dre:369190:kif1ab|dre:415178:tmem8c|dre:30177:ikzf1|dre:494050:ndrg2|dre:100002938:cdc42ep4b|dre:60658:nos1|dre:369190:kif1b|dre:100170836:odf3l2|dre:359834:tgfb1a|d…	http://amigo.geneontology.org/amigo/term/GO:0048869
cell differentiation	biological_process	GO:0030154	223	946	1.54	4.06172e-18	6.91784e-16	dre:30398:pou3f1|dre:101887161:tet2|dre:445176:mfsd2ab|dre:369190:kif1aa|dre:373882:mmp14a|dre:58040:sptb|dre:394026:bmp5|dre:445164:tuba8l3|dre:30726:cntn2|dre:101882983:lrfn4a|dre:560986:pnpla6|dre:404273:chrnd|dre:369190:kif1ab|dre:415178:tmem8c|dre:30177:ikzf1|dre:494050:ndrg2|dre:541423:smyd2a|dre:60658:nos1|dre:369190:kif1b|dre:100170836:odf3l2|dre:359834:tgfb1a|dre:541371:en1b|dre:447832:c…	http://amigo.geneontology.org/amigo/term/GO:0030154
ion binding	molecular_function	GO:0043167	362	1832	1.29	9.90095e-18	1.61299e-15	dre:373882:mmp14a|dre:566945:mmp14b|dre:794259:aclyb|dre:559347:slc18a3a|dre:100002865:rpe65b|dre:557232:aspa|dre:550531:ppa1b|dre:560420:nrxn2b|dre:402874:eno2|dre:378963:eno3|dre:558487:eno4|dre:30429:mylpfa|dre:447839:ehd1b|dre:192124:glra3|dre:569905:trim46a|dre:30592:myl7|dre:574004:myl4|dre:336165:myl1|dre:415175:tnnc1b|dre:246090:cygb1|dre:58082:tnnc2|dre:791144:loxl2b|dre:565508:loxl2a|dr…	http://amigo.geneontology.org/amigo/term/GO:0043167
homophilic cell adhesion via plasma membrane adhesion molecules	biological_process	GO:0007156	52	81	4.2	1.10037e-17	1.71796e-15	dre:493594:pcdh2ab8|dre:493595:pcdh2ab9|dre:493588:pcdh2ab2|dre:493590:pcdh2ab3|dre:493601:LOC110440218|dre:493589:pcdh2ab1|dre:793954:cadm2a|dre:493589:pcdh2ab7|dre:493591:pcdh2ab5|dre:493589:pcdh2ab6|dre:554063:pcdh2g16|dre:554058:pcdh2g10|dre:554060:pcdh2g13|dre:324865:pcdh2g12|dre:568198:pcdh7a|dre:101882839:cdh27|dre:378452:cdh17|dre:497127:pcdh1a4|dre:30291:cdh4|dre:553999:pcdh1g11|dre:5540…	http://amigo.geneontology.org/amigo/term/GO:0007156
regulation of biological process	biological_process	GO:0050789	591	3409	1.13	1.47983e-17	2.21796e-15	dre:323641:gpr182|dre:566945:mmp14b|dre:30398:pou3f1|dre:30726:cntn2|dre:323738:ankhb|dre:415175:tnnc1b|dre:560986:pnpla6|dre:572713:tbx18|dre:436590:rab15|dre:100003329:cacng8b|dre:100151026:arhgef40|dre:566656:sim1b|dre:566257:dkeyp-23e4.3|dre:64617:s1pr1|dre:449875:gsx1|dre:393186:56235|dre:566454:six2b|dre:100884132:LOC100333163|dre:100150512:ch211-262n1.4|dre:553186:barhl1b|dre:266721:trh|dr…	http://amigo.geneontology.org/amigo/term/GO:0050789
cell-cell adhesion via plasma-membrane adhesion molecules	biological_process	GO:0098742	53	88	3.94	4.0655e-17	5.85902e-15	dre:493594:pcdh2ab8|dre:493595:pcdh2ab9|dre:493588:pcdh2ab2|dre:493590:pcdh2ab3|dre:493601:LOC110440218|dre:493589:pcdh2ab1|dre:793954:cadm2a|dre:493589:pcdh2ab7|dre:493591:pcdh2ab5|dre:493589:pcdh2ab6|dre:554063:pcdh2g16|dre:554058:pcdh2g10|dre:554060:pcdh2g13|dre:324865:pcdh2g12|dre:568198:pcdh7a|dre:101882839:cdh27|dre:378452:cdh17|dre:497127:pcdh1a4|dre:30291:cdh4|dre:553999:pcdh1g11|dre:5540…	http://amigo.geneontology.org/amigo/term/GO:0098742
anatomical structure morphogenesis	biological_process	GO:0009653	228	1012	1.47	1.37352e-16	1.90614e-14	dre:359830:fgf10a|dre:550399:grem2b|dre:369190:kif1ab|dre:404040:dab2|dre:369190:kif1aa|dre:373882:mmp14a|dre:64617:s1pr1|dre:566945:mmp14b|dre:334527:cap1|dre:393809:cap2|dre:30726:cntn2|dre:101882983:lrfn4a|dre:102725539:glis2b|dre:560986:pnpla6|dre:404273:chrnd|dre:100000814:palmdb|dre:386711:myh6|dre:415178:tmem8c|dre:100002938:cdc42ep4b|dre:566325:thbs2b|dre:60658:nos1|dre:369190:kif1b|dre:7…	http://amigo.geneontology.org/amigo/term/GO:0009653
cation binding	molecular_function	GO:0043169	347	1776	1.28	2.07372e-16	2.77508e-14	dre:373882:mmp14a|dre:566945:mmp14b|dre:794259:aclyb|dre:559347:slc18a3a|dre:100002865:rpe65b|dre:557232:aspa|dre:550531:ppa1b|dre:560420:nrxn2b|dre:402874:eno2|dre:378963:eno3|dre:558487:eno4|dre:30429:mylpfa|dre:447839:ehd1b|dre:569905:trim46a|dre:30592:myl7|dre:574004:myl4|dre:336165:myl1|dre:415175:tnnc1b|dre:246090:cygb1|dre:58082:tnnc2|dre:791144:loxl2b|dre:565508:loxl2a|dre:492518:haao|dre…	http://amigo.geneontology.org/amigo/term/GO:0043169
protein binding	molecular_function	GO:0005515	299	1467	1.33	2.86861e-16	3.70644e-14	dre:571050:angpt4|dre:497629:kitb|dre:403010:nr0b2a|dre:369190:kif1ab|dre:369190:kif1aa|dre:767790:pdgfab|dre:445477:abrab|dre:58040:sptb|dre:100149386:bnipl|dre:394026:bmp5|dre:567877:syt2a|dre:550345:syt13|dre:100170835:skilb|dre:798375:apln|dre:100008070:zf-e68|dre:560564:pdgfc|dre:393422:camkvb|dre:114415:neurod6b|dre:556533:cplx3a|dre:100002938:cdc42ep4b|dre:336060:sema6a|dre:60658:nos1|dre:…	http://amigo.geneontology.org/amigo/term/GO:0005515
regulation of biological quality	biological_process	GO:0065008	166	659	1.65	6.24252e-16	7.7969e-14	dre:101887161:tet2|dre:406777:aqp3a|dre:767790:pdgfab|dre:58040:sptb|dre:567877:syt2a|dre:30726:cntn2|dre:550345:syt13|dre:566742:pex11b|dre:100000814:palmdb|dre:768182:mcu|dre:100002938:cdc42ep4b|dre:60658:nos1|dre:403310:cacna1da|dre:561209:ch73-335m24.5|dre:415102:crabp1b|dre:447923:aqp8a.1|dre:573010:scgn|dre:566876:wfs1a|dre:550403:gad2|dre:393682:lin7a|dre:504088:enpep|dre:335474:arpc1b|dre…	http://amigo.geneontology.org/amigo/term/GO:0065008
membrane part	cellular_component	GO:0044425	570	3345	1.11	1.19372e-15	1.44287e-13	dre:795920:dkey-220k22.1|dre:566679:ch211-30b16.2|dre:373882:mmp14a|dre:561082:cavin1b|dre:557070:cavin1a|dre:566945:mmp14b|dre:550345:syt13|dre:323738:ankhb|dre:559347:slc18a3a|dre:560986:pnpla6|dre:415178:tmem8c|dre:559524:ptpn5|dre:100003329:cacng8b|dre:405771:rhag|dre:323641:gpr182|dre:393682:lin7a|dre:556380:ddr2a|dre:565888:fap|dre:568809:tmem82|dre:799648:muc13b|dre:325484:vamp5|dre:100320…	http://amigo.geneontology.org/amigo/term/GO:0044425
metal ion binding	molecular_function	GO:0046872	340	1760	1.26	1.68513e-15	1.97318e-13	dre:102725539:glis2b|dre:337495:rnf41l|dre:570626:LOC108181206|dre:100320658:LOC110440111|dre:373882:mmp14a|dre:436920:egr3|dre:566945:mmp14b|dre:497127:pcdh1a4|dre:393813:pdlim7|dre:567877:syt2a|dre:794259:aclyb|dre:564734:adamts10|dre:553595:impa2|dre:100003937:adamts12|dre:554054:pcdh2g6|dre:559149:nudt14|dre:431727:mgat4b|dre:568198:pcdh7a|dre:322527:dpp3|dre:30177:ikzf1|dre:387526:ca2|dre:54…	http://amigo.geneontology.org/amigo/term/GO:0046872
localization	biological_process	GO:0051179	326	1669	1.28	1.89233e-15	2.14866e-13	dre:368824:ccdc65|dre:359830:fgf10a|dre:323738:ankhb|dre:445176:mfsd2ab|dre:337386:snx1a|dre:494450:slc6a5|dre:369190:kif1aa|dre:373882:mmp14a|dre:64272:atp1b3b|dre:566945:mmp14b|dre:559698:sypa|dre:567877:syt2a|dre:100884146:selplg|dre:30726:cntn2|dre:550345:syt13|dre:559347:slc18a3a|dre:798375:apln|dre:404273:chrnd|dre:431714:91968|dre:100320152:steap3|dre:336060:sema6a|dre:393322:tnfaip8l3|dre…	http://amigo.geneontology.org/amigo/term/GO:0051179
cytoskeletal protein binding	molecular_function	GO:0008092	81	222	2.39	3.93203e-15	4.33333e-13	dre:563802:kcnh2a|dre:555987:jakmip1|dre:553412:dpysl2b|dre:369190:kif1ab|dre:402820:tmsb|dre:369190:kif1aa|dre:641575:actn2b|dre:550547:kif3cb|dre:555285:myo1ea|dre:58040:sptb|dre:100536063:cobll1a|dre:393809:cap2|dre:394244:ndel1a|dre:333957:ndel1b|dre:402929:evlb|dre:415175:tnnc1b|dre:415190:86896|dre:100151491:wipf1b|dre:570288:flncb|dre:100151027:ankrd1a|dre:326287:epb41b|dre:100331256:frmd3…	http://amigo.geneontology.org/amigo/term/GO:0008092
cell-cell adhesion	biological_process	GO:0098609	64	147	2.85	4.84725e-15	5.18933e-13	dre:493594:pcdh2ab8|dre:493595:pcdh2ab9|dre:554060:pcdh2g13|dre:373872:fyna|dre:415107:bves|dre:493590:pcdh2ab3|dre:493601:LOC110440218|dre:493589:pcdh2ab1|dre:793954:cadm2a|dre:493589:pcdh2ab7|dre:493591:pcdh2ab5|dre:493589:pcdh2ab6|dre:554063:pcdh2g16|dre:554058:pcdh2g10|dre:100000665:dusp3a|dre:324865:pcdh2g12|dre:568198:pcdh7a|dre:447804:lyn|dre:101882839:cdh27|dre:30177:ikzf1|dre:30746:tie1|…	http://amigo.geneontology.org/amigo/term/GO:0098609
intrinsic component of membrane	cellular_component	GO:0031224	525	3066	1.12	9.59328e-15	9.98501e-13	dre:795920:dkey-220k22.1|dre:566679:ch211-30b16.2|dre:373882:mmp14a|dre:323641:gpr182|dre:566945:mmp14b|dre:550345:syt13|dre:323738:ankhb|dre:559347:slc18a3a|dre:560986:pnpla6|dre:415178:tmem8c|dre:559524:ptpn5|dre:100003329:cacng8b|dre:405771:rhag|dre:327206:immt|dre:565888:fap|dre:568809:tmem82|dre:799648:muc13b|dre:325484:vamp5|dre:100320152:steap3|dre:566868:scn12ab|dre:556374:dkey-102c8.3|dr…	http://amigo.geneontology.org/amigo/term/GO:0031224
cell development	biological_process	GO:0048468	151	605	1.63	2.45094e-14	2.48208e-12	dre:394026:bmp5|dre:101887161:tet2|dre:445176:mfsd2ab|dre:369190:kif1aa|dre:373882:mmp14a|dre:58040:sptb|dre:445164:tuba8l3|dre:30726:cntn2|dre:101882983:lrfn4a|dre:560986:pnpla6|dre:571349:cntn4|dre:369190:kif1ab|dre:541423:smyd2a|dre:60658:nos1|dre:369190:kif1b|dre:100170836:odf3l2|dre:359834:tgfb1a|dre:447832:capn3a|dre:100034405:capn3b|dre:560759:otpa|dre:798771:mef2cb|dre:100537884:map4l|dre…	http://amigo.geneontology.org/amigo/term/GO:0048468
integral component of membrane	cellular_component	GO:0016021	520	3050	1.11	2.55138e-14	2.5158e-12	dre:795920:dkey-220k22.1|dre:566679:ch211-30b16.2|dre:373882:mmp14a|dre:323641:gpr182|dre:566945:mmp14b|dre:550345:syt13|dre:323738:ankhb|dre:559347:slc18a3a|dre:560986:pnpla6|dre:415178:tmem8c|dre:559524:ptpn5|dre:100003329:cacng8b|dre:405771:rhag|dre:327206:immt|dre:565888:fap|dre:568809:tmem82|dre:799648:muc13b|dre:325484:vamp5|dre:100320152:steap3|dre:566868:scn12ab|dre:556374:dkey-102c8.3|dr…	http://amigo.geneontology.org/amigo/term/GO:0016021
actin filament-based process	biological_process	GO:0030029	63	152	2.71	4.66834e-14	4.4852e-12	dre:100002383:LOC101887017|dre:337401:ehd2b|dre:402820:tmsb|dre:415107:bves|dre:561635:mylk3|dre:777623:154093|dre:100003572:tnnt3b|dre:402929:evlb|dre:493612:101810|dre:404273:chrnd|dre:100151491:wipf1b|dre:326287:epb41b|dre:100002938:cdc42ep4b|dre:445248:kptn|dre:560400:actn1|dre:553166:dpysl3|dre:560297:pgm5|dre:793949:tmsb4x|dre:415190:86896|dre:497637:xirp1|dre:100536063:cobll1a|dre:641575:a…	http://amigo.geneontology.org/amigo/term/GO:0030029
actin cytoskeleton organization	biological_process	GO:0030036	62	149	2.72	6.42877e-14	6.02215e-12	dre:100002383:LOC101887017|dre:337401:ehd2b|dre:402820:tmsb|dre:415107:bves|dre:561635:mylk3|dre:777623:154093|dre:100003572:tnnt3b|dre:402929:evlb|dre:493612:101810|dre:404273:chrnd|dre:100151491:wipf1b|dre:326287:epb41b|dre:100002938:cdc42ep4b|dre:445248:kptn|dre:560400:actn1|dre:553166:dpysl3|dre:560297:pgm5|dre:793949:tmsb4x|dre:415190:86896|dre:497637:xirp1|dre:100536063:cobll1a|dre:641575:a…	http://amigo.geneontology.org/amigo/term/GO:0030036
cellular component morphogenesis	biological_process	GO:0032989	115	417	1.8	1.36025e-13	1.24314e-11	dre:101887161:tet2|dre:369190:kif1ab|dre:369190:kif1aa|dre:373882:mmp14a|dre:334527:cap1|dre:393809:cap2|dre:30726:cntn2|dre:101882983:lrfn4a|dre:560986:pnpla6|dre:571349:cntn4|dre:100000814:palmdb|dre:100002938:cdc42ep4b|dre:60658:nos1|dre:369190:kif1b|dre:447832:capn3a|dre:100034405:capn3b|dre:544664:erbb3b|dre:447839:ehd1b|dre:553785:lrrc4c|dre:393186:56235|dre:777623:154093|dre:114442:ncam1b|…	http://amigo.geneontology.org/amigo/term/GO:0032989
extracellular region part	cellular_component	GO:0044421	102	348	1.92	1.49551e-13	1.33421e-11	dre:394026:bmp5|dre:373882:mmp14a|dre:566945:mmp14b|dre:564734:adamts10|dre:100003937:adamts12|dre:798375:apln|dre:323465:vcanb|dre:566325:thbs2b|dre:359834:tgfb1a|dre:767790:pdgfab|dre:101886726:gpc5b|dre:559454:gpc5a|dre:101882495:nrg3b|dre:795084:igfbp5a|dre:405870:ucmab|dre:252850:thbs4b|dre:567428:vwa2|dre:80354:slit3|dre:30267:sema3ab|dre:100001876:ch211-197l9.2|dre:561685:slit1b|dre:567017…	http://amigo.geneontology.org/amigo/term/GO:0044421
plasma membrane part	cellular_component	GO:0044459	165	708	1.52	2.24833e-13	1.95918e-11	dre:323738:ankhb|dre:445176:mfsd2ab|dre:494450:slc6a5|dre:406777:aqp3a|dre:561082:cavin1b|dre:557070:cavin1a|dre:555341:tspan9a|dre:559347:slc18a3a|dre:378444:LOC100334937|dre:431714:91968|dre:100003329:cacng8b|dre:403310:cacna1da|dre:100329905:slc22a17|dre:798836:tspan13a|dre:447923:aqp8a.1|dre:405771:rhag|dre:555423:scn1ba|dre:387296:p2rx1|dre:64617:s1pr1|dre:393682:lin7a|dre:387533:gja3|dre:40…	http://amigo.geneontology.org/amigo/term/GO:0044459
extracellular matrix	cellular_component	GO:0031012	53	117	2.96	3.05894e-13	2.60497e-11	dre:503730:col2a1b|dre:791993:wnt4b|dre:373882:mmp14a|dre:100148840:wnt7bb|dre:566945:mmp14b|dre:567110:col9a3|dre:564734:adamts10|dre:565508:loxl2a|dre:100003937:adamts12|dre:100317029:prp|dre:100529120:smoc1|dre:323465:vcanb|dre:550589:mmp23bb|dre:406374:hapln3|dre:566325:thbs2b|dre:100463515:col5a3b|dre:100330523:col5a3a|dre:102467218:adamts3|dre:493635:hapln1a|dre:571664:fstl4|dre:558224:ecm2…	http://amigo.geneontology.org/amigo/term/GO:0031012
extracellular region	cellular_component	GO:0005576	140	566	1.62	3.80879e-13	3.17145e-11	dre:394026:bmp5|dre:373882:mmp14a|dre:566945:mmp14b|dre:564734:adamts10|dre:100003937:adamts12|dre:798375:apln|dre:323465:vcanb|dre:566325:thbs2b|dre:359834:tgfb1a|dre:565082:htra1b|dre:431766:htra1a|dre:767790:pdgfab|dre:101886726:gpc5b|dre:559454:gpc5a|dre:100148055:ch73-265d7.2|dre:100005670:mmp28|dre:393327:proca|dre:393837:c8g|dre:405870:ucmab|dre:266721:trh|dre:252850:thbs4b|dre:567428:vwa2…	http://amigo.geneontology.org/amigo/term/GO:0005576
neuron differentiation	biological_process	GO:0030182	110	398	1.81	4.08748e-13	3.32952e-11	dre:369190:kif1ab|dre:369190:kif1aa|dre:373882:mmp14a|dre:30726:cntn2|dre:101882983:lrfn4a|dre:560986:pnpla6|dre:571349:cntn4|dre:30657:arxa|dre:60658:nos1|dre:369190:kif1b|dre:359834:tgfb1a|dre:541371:en1b|dre:393944:sncb|dre:100537884:map4l|dre:553785:lrrc4c|dre:30608:gap43|dre:30598:vsx1|dre:30169:neurod1|dre:394174:pik3cd|dre:266958:neurod4|dre:544664:erbb3b|dre:81881:crx|dre:114442:ncam1b|dr…	http://amigo.geneontology.org/amigo/term/GO:0030182
regulation of cellular process	biological_process	GO:0050794	535	3217	1.09	4.374e-13	3.4871e-11	dre:323641:gpr182|dre:566945:mmp14b|dre:30398:pou3f1|dre:30726:cntn2|dre:560986:pnpla6|dre:572713:tbx18|dre:436590:rab15|dre:100003329:cacng8b|dre:566656:sim1b|dre:566257:dkeyp-23e4.3|dre:64617:s1pr1|dre:449875:gsx1|dre:393186:56235|dre:566454:six2b|dre:100884132:LOC100333163|dre:100150512:ch211-262n1.4|dre:553186:barhl1b|dre:266721:trh|dre:30169:neurod1|dre:266958:neurod4|dre:170445:pknox1.2|dre…	http://amigo.geneontology.org/amigo/term/GO:0050794
proteinaceous extracellular matrix	Undef	GO:0005578	46	95	3.17	1.82135e-12	1.42179e-10	dre:503730:col2a1b|dre:791993:wnt4b|dre:100148840:wnt7bb|dre:567110:col9a3|dre:564734:adamts10|dre:565508:loxl2a|dre:100003937:adamts12|dre:100317029:prp|dre:100529120:smoc1|dre:323465:vcanb|dre:406374:hapln3|dre:100463515:col5a3b|dre:100330523:col5a3a|dre:102467218:adamts3|dre:493635:hapln1a|dre:571664:fstl4|dre:558224:ecm2|dre:791822:fmoda|dre:101886726:gpc5b|dre:100005670:mmp28|dre:559454:gpc5…	http://amigo.geneontology.org/amigo/term/GO:0005578
transporter activity	molecular_function	GO:0005215	153	664	1.51	3.52617e-12	2.69644e-10	dre:323738:ankhb|dre:445176:mfsd2ab|dre:494450:slc6a5|dre:406777:aqp3a|dre:552924:slc2a15b|dre:394245:slc2a15a|dre:559347:slc18a3a|dre:378444:LOC100334937|dre:569335:dkey-33i11.4|dre:403310:cacna1da|dre:100329905:slc22a17|dre:548345:nalcn|dre:415102:crabp1b|dre:100149756:slc17a6b|dre:494492:slc17a6a|dre:447923:aqp8a.1|dre:405771:rhag|dre:447944:fabp11a|dre:555423:scn1ba|dre:100038774:dkey-251i10.…	http://amigo.geneontology.org/amigo/term/GO:0005215
muscle structure development	biological_process	GO:0061061	60	159	2.47	4.42328e-12	3.31481e-10	dre:100002383:LOC101887017|dre:566796:lama4|dre:445111:stac3|dre:415107:bves|dre:561635:mylk3|dre:100003572:tnnt3b|dre:570504:spega|dre:30471:LOC110440171|dre:404273:chrnd|dre:386711:myh6|dre:415178:tmem8c|dre:30200:myog|dre:541423:smyd2a|dre:556258:tcap|dre:572733:pgam2|dre:560297:pgm5|dre:494168:six1a|dre:407613:rbfox1l|dre:100151027:ankrd1a|dre:641575:actn2b|dre:447832:capn3a|dre:556647:gfra3|…	http://amigo.geneontology.org/amigo/term/GO:0061061
neuron development	biological_process	GO:0048666	92	320	1.88	5.55994e-12	4.08492e-10	dre:369190:kif1ab|dre:369190:kif1aa|dre:373882:mmp14a|dre:30726:cntn2|dre:101882983:lrfn4a|dre:560986:pnpla6|dre:571349:cntn4|dre:30657:arxa|dre:60658:nos1|dre:369190:kif1b|dre:359834:tgfb1a|dre:560759:otpa|dre:100537884:map4l|dre:553785:lrrc4c|dre:30608:gap43|dre:30598:vsx1|dre:30169:neurod1|dre:266958:neurod4|dre:544664:erbb3b|dre:81881:crx|dre:114442:ncam1b|dre:80354:slit3|dre:79379:gdnfa|dre:…	http://amigo.geneontology.org/amigo/term/GO:0048666
neuron projection development	biological_process	GO:0031175	78	248	2.06	6.25563e-12	4.50767e-10	dre:373865:kctd12.1|dre:553412:dpysl2b|dre:565658:sema3e|dre:369190:kif1aa|dre:373882:mmp14a|dre:79379:gdnfa|dre:30267:sema3ab|dre:30726:cntn2|dre:101882983:lrfn4a|dre:333957:ndel1b|dre:560986:pnpla6|dre:571349:cntn4|dre:561737:158659|dre:369190:kif1ab|dre:447804:lyn|dre:30301:her4.2|dre:664698:neflb|dre:60658:nos1|dre:100003563:stmn2b|dre:140819:ptprfa|dre:100004611:sema3bl|dre:798970:stmn3|dre:…	http://amigo.geneontology.org/amigo/term/GO:0031175
generation of neurons	biological_process	GO:0048699	110	424	1.7	1.12119e-11	7.92662e-10	dre:369190:kif1ab|dre:369190:kif1aa|dre:373882:mmp14a|dre:30726:cntn2|dre:101882983:lrfn4a|dre:560986:pnpla6|dre:571349:cntn4|dre:30657:arxa|dre:60658:nos1|dre:369190:kif1b|dre:359834:tgfb1a|dre:541371:en1b|dre:393944:sncb|dre:100537884:map4l|dre:553785:lrrc4c|dre:30608:gap43|dre:30598:vsx1|dre:30169:neurod1|dre:394174:pik3cd|dre:266958:neurod4|dre:544664:erbb3b|dre:81881:crx|dre:114442:ncam1b|dr…	http://amigo.geneontology.org/amigo/term/GO:0048699
actin binding	molecular_function	GO:0003779	53	132	2.63	1.20057e-11	8.33061e-10	dre:403009:ezra|dre:386711:myh6|dre:402820:tmsb|dre:641575:actn2b|dre:565345:myo1f|dre:555285:myo1ea|dre:58040:sptb|dre:100536063:cobll1a|dre:393809:cap2|dre:402929:evlb|dre:415175:tnnc1b|dre:336381:cotl1|dre:100151491:wipf1b|dre:570288:flncb|dre:497637:xirp1|dre:445248:kptn|dre:322221:165653|dre:30112:svila|dre:415190:86896|dre:100002113:coro1a|dre:564412:ush1c|dre:334527:cap1|dre:406738:cfl1l|d…	http://amigo.geneontology.org/amigo/term/GO:0003779
cytoskeleton organization	biological_process	GO:0007010	81	268	1.98	1.30567e-11	8.89518e-10	dre:100002383:LOC101887017|dre:553412:dpysl2b|dre:337401:ehd2b|dre:402820:tmsb|dre:415107:bves|dre:494090:bfsp2|dre:561635:mylk3|dre:777623:154093|dre:563843:synpo2la|dre:100003572:tnnt3b|dre:333957:ndel1b|dre:402929:evlb|dre:493612:101810|dre:404273:chrnd|dre:100151491:wipf1b|dre:405898:pak7|dre:326287:epb41b|dre:100002938:cdc42ep4b|dre:445248:kptn|dre:449651:stmn2a|dre:560400:actn1|dre:796739:m…	http://amigo.geneontology.org/amigo/term/GO:0007010
actin cytoskeleton	cellular_component	GO:0015629	45	99	2.97	1.66432e-11	1.11361e-09	dre:386711:myh6|dre:565345:myo1f|dre:555285:myo1ea|dre:58040:sptb|dre:334527:cap1|dre:415191:tnni1al|dre:100003572:tnnt3b|dre:415175:tnnc1b|dre:493612:101810|dre:100151491:wipf1b|dre:445248:kptn|dre:393813:pdlim7|dre:560297:pgm5|dre:415190:86896|dre:100002113:coro1a|dre:436902:tnni1d|dre:100002383:LOC101887017|dre:58142:myhz1.1|dre:406738:cfl1l|dre:30441:tmod4|dre:793321:LOC110439021|dre:10014976…	http://amigo.geneontology.org/amigo/term/GO:0015629
neurogenesis	biological_process	GO:0022008	117	472	1.62	2.87553e-11	1.89028e-09	dre:369190:kif1ab|dre:369190:kif1aa|dre:373882:mmp14a|dre:445164:tuba8l3|dre:30726:cntn2|dre:101882983:lrfn4a|dre:560986:pnpla6|dre:571349:cntn4|dre:30657:arxa|dre:60658:nos1|dre:369190:kif1b|dre:359834:tgfb1a|dre:541371:en1b|dre:393944:sncb|dre:100537884:map4l|dre:553785:lrrc4c|dre:30608:gap43|dre:30598:vsx1|dre:30169:neurod1|dre:394174:pik3cd|dre:266958:neurod4|dre:544664:erbb3b|dre:81881:crx|d…	http://amigo.geneontology.org/amigo/term/GO:0022008
nervous system development	biological_process	GO:0007399	159	726	1.43	3.75671e-11	2.42696e-09	dre:559665:smc1a|dre:30398:pou3f1|dre:369190:kif1ab|dre:369190:kif1aa|dre:373882:mmp14a|dre:567151:eif3hb|dre:445164:tuba8l3|dre:30726:cntn2|dre:101882983:lrfn4a|dre:560986:pnpla6|dre:571349:cntn4|dre:30657:arxa|dre:60658:nos1|dre:369190:kif1b|dre:797545:map1ab|dre:359834:tgfb1a|dre:541371:en1b|dre:573010:scgn|dre:566656:sim1b|dre:393944:sncb|dre:100537884:map4l|dre:553785:lrrc4c|dre:30608:gap43|…	http://amigo.geneontology.org/amigo/term/GO:0007399
transmembrane transporter activity	molecular_function	GO:0022857	124	519	1.56	5.62596e-11	3.57296e-09	dre:323738:ankhb|dre:445176:mfsd2ab|dre:494450:slc6a5|dre:406777:aqp3a|dre:552924:slc2a15b|dre:394245:slc2a15a|dre:559347:slc18a3a|dre:378444:LOC100334937|dre:569335:dkey-33i11.4|dre:403310:cacna1da|dre:100329905:slc22a17|dre:100149756:slc17a6b|dre:494492:slc17a6a|dre:447923:aqp8a.1|dre:405771:rhag|dre:555423:scn1ba|dre:387296:p2rx1|dre:566514:gabrb4|dre:492513:clic5a|dre:387533:gja3|dre:393186:5…	http://amigo.geneontology.org/amigo/term/GO:0022857
cytoskeleton	cellular_component	GO:0005856	102	393	1.7	6.09261e-11	3.80484e-09	dre:404613:klhl21|dre:100334879:map6b|dre:561525:dync1i1|dre:768289:krt94|dre:554127:tubb2|dre:334527:cap1|dre:445164:tuba8l3|dre:415175:tnnc1b|dre:407635:ptpn3|dre:393808:LOC110439937|dre:797545:map1ab|dre:30259:prph|dre:572199:ngs|dre:100150414:dkey-85p17.3|dre:100537884:map4l|dre:58040:sptb|dre:406303:tuba2|dre:570393:hook1|dre:393809:cap2|dre:793321:fmn2a|dre:566432:fmn2b|dre:101882587:frmpd1…	http://amigo.geneontology.org/amigo/term/GO:0005856
cellular component organization	biological_process	GO:0016043	280	1525	1.2	7.49445e-11	4.60356e-09	dre:559665:smc1a|dre:60309:robo2|dre:369190:kif1ab|dre:337386:snx1a|dre:369190:kif1aa|dre:373882:mmp14a|dre:566945:mmp14b|dre:334527:cap1|dre:567877:syt2a|dre:30726:cntn2|dre:550345:syt13|dre:566742:pex11b|dre:560986:pnpla6|dre:404273:chrnd|dre:100000814:palmdb|dre:404613:klhl21|dre:415178:tmem8c|dre:572325:LOC101885536|dre:768182:mcu|dre:100002938:cdc42ep4b|dre:393155:osgn1|dre:449542:chchd6a|dr…	http://amigo.geneontology.org/amigo/term/GO:0016043
ion transmembrane transporter activity	molecular_function	GO:0015075	102	397	1.68	9.84149e-11	5.94775e-09	dre:323738:ankhb|dre:494450:slc6a5|dre:406777:aqp3a|dre:559347:slc18a3a|dre:378444:LOC100334937|dre:559447:scn1lab|dre:403310:cacna1da|dre:100329905:slc22a17|dre:100149756:slc17a6b|dre:494492:slc17a6a|dre:405771:rhag|dre:555423:scn1ba|dre:387296:p2rx1|dre:566514:gabrb4|dre:492513:clic5a|dre:393186:56235|dre:393353:clcnk|dre:557762:slc16a12a|dre:449947:slc16a12b|dre:30725:chrna1|dre:449655:atp6v1c…	http://amigo.geneontology.org/amigo/term/GO:0015075
animal organ development	biological_process	GO:0048513	214	1090	1.28	1.08308e-10	6.43937e-09	dre:30398:pou3f1|dre:550399:grem2b|dre:369190:kif1ab|dre:369190:kif1aa|dre:373882:mmp14a|dre:561082:cavin1b|dre:566945:mmp14b|dre:102725539:glis2b|dre:415175:tnnc1b|dre:560283:cax1|dre:30657:arxa|dre:415178:tmem8c|dre:30177:ikzf1|dre:541423:smyd2a|dre:751109:epor|dre:60658:nos1|dre:369190:kif1b|dre:793949:tmsb4x|dre:359834:tgfb1a|dre:550436:camk2a|dre:550389:osr2|dre:573010:scgn|dre:570210:acta1a…	http://amigo.geneontology.org/amigo/term/GO:0048513
substrate-specific transmembrane transporter activity	Undef	GO:0022891	113	461	1.6	1.09987e-10	6.43937e-09	dre:323738:ankhb|dre:494450:slc6a5|dre:406777:aqp3a|dre:552924:slc2a15b|dre:394245:slc2a15a|dre:559347:slc18a3a|dre:378444:LOC100334937|dre:559447:scn1lab|dre:403310:cacna1da|dre:100329905:slc22a17|dre:100149756:slc17a6b|dre:494492:slc17a6a|dre:447923:aqp8a.1|dre:405771:rhag|dre:555423:scn1ba|dre:387296:p2rx1|dre:566514:gabrb4|dre:492513:clic5a|dre:393186:56235|dre:393353:clcnk|dre:557762:slc16a1…	http://amigo.geneontology.org/amigo/term/GO:0022891
transport	biological_process	GO:0006810	250	1333	1.23	1.43082e-10	8.24814e-09	dre:556592:nbas|dre:323738:ankhb|dre:445176:mfsd2ab|dre:337386:snx1a|dre:494450:slc6a5|dre:406777:aqp3a|dre:559698:sypa|dre:567877:syt2a|dre:550345:syt13|dre:559347:slc18a3a|dre:560283:cax1|dre:404273:chrnd|dre:431714:91968|dre:100320152:steap3|dre:393322:tnfaip8l3|dre:569335:dkey-33i11.4|dre:403310:cacna1da|dre:100329905:slc22a17|dre:561110:tbc1d2|dre:548345:nalcn|dre:415102:crabp1b|dre:798836:t…	http://amigo.geneontology.org/amigo/term/GO:0006810
substrate-specific transporter activity	Undef	GO:0022892	125	541	1.51	2.86071e-10	1.6241e-08	dre:323738:ankhb|dre:445176:mfsd2ab|dre:494450:slc6a5|dre:406777:aqp3a|dre:552924:slc2a15b|dre:394245:slc2a15a|dre:559347:slc18a3a|dre:378444:LOC100334937|dre:569335:dkey-33i11.4|dre:403310:cacna1da|dre:100329905:slc22a17|dre:548345:nalcn|dre:100149756:slc17a6b|dre:494492:slc17a6a|dre:447923:aqp8a.1|dre:405771:rhag|dre:555423:scn1ba|dre:387296:p2rx1|dre:566514:gabrb4|dre:492513:clic5a|dre:393186:…	http://amigo.geneontology.org/amigo/term/GO:0022892
sarcomere	cellular_component	GO:0030017	27	40	4.41	3.11442e-10	1.74175e-08	dre:415191:tnni1al|dre:100003572:tnnt3b|dre:570504:spega|dre:415175:tnnc1b|dre:556258:tcap|dre:560297:pgm5|dre:100151027:ankrd1a|dre:751665:tnni1c|dre:436902:tnni1d|dre:100002383:LOC101887017|dre:321064:klhl41b|dre:100148315:klhl41a|dre:30441:tmod4|dre:100149766:tmod1|dre:795335:lmod1b|dre:574000:tnnt2d|dre:58071:tnnt2a|dre:58082:tnnc2|dre:353248:tnnt2c|dre:325686:parvb|dre:30591:hsp90aa1.1|dre:5…	http://amigo.geneontology.org/amigo/term/GO:0030017
signaling	biological_process	GO:0023052	333	1918	1.14	3.33023e-10	1.83506e-08	dre:798390:s1pr3a|dre:497629:kitb|dre:403010:nr0b2a|dre:335232:prkab1b|dre:767790:pdgfab|dre:323641:gpr182|dre:393653:rhogd|dre:394026:bmp5|dre:567877:syt2a|dre:550345:syt13|dre:553595:impa2|dre:562171:nr3c2|dre:100170835:skilb|dre:560986:pnpla6|dre:404273:chrnd|dre:571972:LOC110439841|dre:558878:trhra|dre:560564:pdgfc|dre:100148904:dkey-65j6.2|dre:436590:rab15|dre:494050:ndrg2|dre:100002938:cdc4…	http://amigo.geneontology.org/amigo/term/GO:0023052
axon development	biological_process	GO:0061564	64	203	2.06	4.33332e-10	2.35318e-08	dre:553412:dpysl2b|dre:565658:sema3e|dre:369190:kif1aa|dre:373882:mmp14a|dre:30267:sema3ab|dre:64270:epha4b|dre:30726:cntn2|dre:101882983:lrfn4a|dre:572261:sema4ba|dre:560986:pnpla6|dre:571349:cntn4|dre:561737:158659|dre:369190:kif1ab|dre:30301:her4.2|dre:664698:neflb|dre:60658:nos1|dre:100004611:sema3bl|dre:30466:ascl1a|dre:369190:kif1b|dre:30634:nadl1.2|dre:60309:robo2|dre:567643:kif26aa|dre:55…	http://amigo.geneontology.org/amigo/term/GO:0061564
myofibril	cellular_component	GO:0030016	27	41	4.31	4.63897e-10	2.48318e-08	dre:415191:tnni1al|dre:100003572:tnnt3b|dre:570504:spega|dre:415175:tnnc1b|dre:556258:tcap|dre:560297:pgm5|dre:100151027:ankrd1a|dre:751665:tnni1c|dre:436902:tnni1d|dre:100002383:LOC101887017|dre:321064:klhl41b|dre:100148315:klhl41a|dre:30441:tmod4|dre:100149766:tmod1|dre:795335:lmod1b|dre:574000:tnnt2d|dre:58071:tnnt2a|dre:58082:tnnc2|dre:353248:tnnt2c|dre:325686:parvb|dre:30591:hsp90aa1.1|dre:5…	http://amigo.geneontology.org/amigo/term/GO:0030016
muscle cell differentiation	biological_process	GO:0042692	45	113	2.6	5.07027e-10	2.67582e-08	dre:100002383:LOC101887017|dre:386711:myh6|dre:415107:bves|dre:561635:mylk3|dre:100003572:tnnt3b|dre:404273:chrnd|dre:415178:tmem8c|dre:30200:myog|dre:541423:smyd2a|dre:556258:tcap|dre:572733:pgam2|dre:560297:pgm5|dre:407613:rbfox1l|dre:100151027:ankrd1a|dre:641575:actn2b|dre:447832:capn3a|dre:100034405:capn3b|dre:321064:klhl41b|dre:100148315:klhl41a|dre:798771:mef2cb|dre:64671:cmlc1|dre:30725:ch…	http://amigo.geneontology.org/amigo/term/GO:0042692
cell projection organization	biological_process	GO:0030030	97	384	1.65	5.97666e-10	3.11035e-08	dre:369190:kif1ab|dre:369190:kif1aa|dre:373882:mmp14a|dre:30726:cntn2|dre:101882983:lrfn4a|dre:560986:pnpla6|dre:571349:cntn4|dre:100002938:cdc42ep4b|dre:60658:nos1|dre:369190:kif1b|dre:100537884:map4l|dre:447839:ehd1b|dre:553785:lrrc4c|dre:798970:stmn3|dre:393186:56235|dre:777623:154093|dre:556641:pld1a|dre:114442:ncam1b|dre:544664:erbb3b|dre:80354:slit3|dre:79379:gdnfa|dre:561685:slit1b|dre:642…	http://amigo.geneontology.org/amigo/term/GO:0030030
response to stimulus	biological_process	GO:0050896	413	2501	1.08	6.62849e-10	3.40232e-08	dre:373882:mmp14a|dre:323641:gpr182|dre:30726:cntn2|dre:559347:slc18a3a|dre:560986:pnpla6|dre:571349:cntn4|dre:436590:rab15|dre:335573:ptpn6|dre:449542:chchd6a|dre:100003329:cacng8b|dre:550457:rab3ab|dre:566257:dkeyp-23e4.3|dre:64617:s1pr1|dre:100884132:LOC100333163|dre:266721:trh|dre:556374:dkey-102c8.3|dre:170445:pknox1.2|dre:777623:154093|dre:246090:cygb1|dre:30747:tek|dre:570276:vsg1|dre:7911…	http://amigo.geneontology.org/amigo/term/GO:0050896
contractile fiber part	cellular_component	GO:0044449	27	42	4.2	6.84462e-10	3.41957e-08	dre:415191:tnni1al|dre:100003572:tnnt3b|dre:570504:spega|dre:415175:tnnc1b|dre:556258:tcap|dre:560297:pgm5|dre:100151027:ankrd1a|dre:751665:tnni1c|dre:436902:tnni1d|dre:100002383:LOC101887017|dre:321064:klhl41b|dre:100148315:klhl41a|dre:30441:tmod4|dre:100149766:tmod1|dre:795335:lmod1b|dre:574000:tnnt2d|dre:58071:tnnt2a|dre:58082:tnnc2|dre:353248:tnnt2c|dre:325686:parvb|dre:30591:hsp90aa1.1|dre:5…	http://amigo.geneontology.org/amigo/term/GO:0044449
contractile fiber	cellular_component	GO:0043292	27	42	4.2	6.84462e-10	3.41957e-08	dre:415191:tnni1al|dre:100003572:tnnt3b|dre:570504:spega|dre:415175:tnnc1b|dre:556258:tcap|dre:560297:pgm5|dre:100151027:ankrd1a|dre:751665:tnni1c|dre:436902:tnni1d|dre:100002383:LOC101887017|dre:321064:klhl41b|dre:100148315:klhl41a|dre:30441:tmod4|dre:100149766:tmod1|dre:795335:lmod1b|dre:574000:tnnt2d|dre:58071:tnnt2a|dre:58082:tnnc2|dre:353248:tnnt2c|dre:325686:parvb|dre:30591:hsp90aa1.1|dre:5…	http://amigo.geneontology.org/amigo/term/GO:0043292
single organism signaling	Undef	GO:0044700	330	1914	1.13	7.86683e-10	3.87855e-08	dre:798390:s1pr3a|dre:497629:kitb|dre:403010:nr0b2a|dre:335232:prkab1b|dre:767790:pdgfab|dre:323641:gpr182|dre:393653:rhogd|dre:394026:bmp5|dre:567877:syt2a|dre:550345:syt13|dre:553595:impa2|dre:562171:nr3c2|dre:100170835:skilb|dre:560986:pnpla6|dre:404273:chrnd|dre:571972:LOC110439841|dre:558878:trhra|dre:560564:pdgfc|dre:100148904:dkey-65j6.2|dre:436590:rab15|dre:494050:ndrg2|dre:100002938:cdc4…	http://amigo.geneontology.org/amigo/term/GO:0044700
establishment of localization	biological_process	GO:0051234	250	1363	1.2	8.84459e-10	4.30398e-08	dre:556592:nbas|dre:323738:ankhb|dre:445176:mfsd2ab|dre:337386:snx1a|dre:494450:slc6a5|dre:406777:aqp3a|dre:559698:sypa|dre:567877:syt2a|dre:550345:syt13|dre:559347:slc18a3a|dre:560283:cax1|dre:404273:chrnd|dre:431714:91968|dre:100320152:steap3|dre:393322:tnfaip8l3|dre:569335:dkey-33i11.4|dre:403310:cacna1da|dre:100329905:slc22a17|dre:561110:tbc1d2|dre:548345:nalcn|dre:415102:crabp1b|dre:798836:t…	http://amigo.geneontology.org/amigo/term/GO:0051234
cell communication	biological_process	GO:0007154	334	1945	1.12	9.06957e-10	4.35688e-08	dre:798390:s1pr3a|dre:497629:kitb|dre:403010:nr0b2a|dre:335232:prkab1b|dre:767790:pdgfab|dre:323641:gpr182|dre:393653:rhogd|dre:394026:bmp5|dre:567877:syt2a|dre:550345:syt13|dre:553595:impa2|dre:562171:nr3c2|dre:100170835:skilb|dre:560986:pnpla6|dre:404273:chrnd|dre:571972:LOC110439841|dre:558878:trhra|dre:560564:pdgfc|dre:100148904:dkey-65j6.2|dre:436590:rab15|dre:494050:ndrg2|dre:100002938:cdc4…	http://amigo.geneontology.org/amigo/term/GO:0007154
ion transport	biological_process	GO:0006811	103	423	1.59	9.79509e-10	4.64585e-08	dre:323738:ankhb|dre:445176:mfsd2ab|dre:560283:cax1|dre:404273:chrnd|dre:559447:scn1lab|dre:403310:cacna1da|dre:798836:tspan13a|dre:494492:slc17a6a|dre:447923:aqp8a.1|dre:405771:rhag|dre:555423:scn1ba|dre:387296:p2rx1|dre:566514:gabrb4|dre:492513:clic5a|dre:393186:56235|dre:393353:clcnk|dre:557762:slc16a12a|dre:449947:slc16a12b|dre:100320152:steap3|dre:449655:atp6v1c1b|dre:102725537:trpc4a|dre:26…	http://amigo.geneontology.org/amigo/term/GO:0006811
synapse	cellular_component	GO:0045202	49	135	2.37	1.11431e-09	5.21915e-08	dre:570094:syngr3b|dre:553617:syngr3a|dre:336069:gria4b|dre:393682:lin7a|dre:100536636:stx2b|dre:450047:syngr1a|dre:436780:nrn1a|dre:100001650:calb1|dre:58038:stx1b|dre:559347:slc18a3a|dre:559698:sypa|dre:404273:chrnd|dre:798001:grik1a|dre:405796:dlg4b|dre:403310:cacna1da|dre:100149756:slc17a6b|dre:494492:slc17a6a|dre:573010:scgn|dre:100004742:ch73-151m17.5|dre:445325:sept5b|dre:568849:chrna2b|dr…	http://amigo.geneontology.org/amigo/term/GO:0045202
muscle cell development	biological_process	GO:0055001	38	86	2.89	1.13147e-09	5.2341e-08	dre:386711:myh6|dre:415107:bves|dre:561635:mylk3|dre:100003572:tnnt3b|dre:404273:chrnd|dre:30200:myog|dre:541423:smyd2a|dre:556258:tcap|dre:560297:pgm5|dre:407613:rbfox1l|dre:641575:actn2b|dre:447832:capn3a|dre:100034405:capn3b|dre:321064:klhl41b|dre:100148315:klhl41a|dre:798771:mef2cb|dre:64671:cmlc1|dre:30725:chrna1|dre:30441:tmod4|dre:100149766:tmod1|dre:100002383:LOC101887017|dre:795335:lmod1…	http://amigo.geneontology.org/amigo/term/GO:0055001
myofibril assembly	biological_process	GO:0030239	26	40	4.25	1.18792e-09	5.42822e-08	dre:386711:myh6|dre:641575:actn2b|dre:561635:mylk3|dre:100003572:tnnt3b|dre:404273:chrnd|dre:541423:smyd2a|dre:560297:pgm5|dre:415107:bves|dre:447832:capn3a|dre:100002383:LOC101887017|dre:321064:klhl41b|dre:100148315:klhl41a|dre:64671:cmlc1|dre:30441:tmod4|dre:100149766:tmod1|dre:100034405:capn3b|dre:795335:lmod1b|dre:574000:tnnt2d|dre:569027:smyd1b|dre:58071:tnnt2a|dre:353248:tnnt2c|dre:114549:a…	http://amigo.geneontology.org/amigo/term/GO:0030239
cell morphogenesis involved in neuron differentiation	biological_process	GO:0048667	61	195	2.05	1.40593e-09	6.34701e-08	dre:553412:dpysl2b|dre:565658:sema3e|dre:369190:kif1aa|dre:373882:mmp14a|dre:30267:sema3ab|dre:64270:epha4b|dre:30726:cntn2|dre:101882983:lrfn4a|dre:572261:sema4ba|dre:560986:pnpla6|dre:571349:cntn4|dre:561737:158659|dre:369190:kif1ab|dre:30301:her4.2|dre:60658:nos1|dre:140819:ptprfa|dre:100004611:sema3bl|dre:553166:dpysl3|dre:369190:kif1b|dre:30634:nadl1.2|dre:60309:robo2|dre:567643:kif26aa|dre:…	http://amigo.geneontology.org/amigo/term/GO:0048667
regulation of cellular component size	biological_process	GO:0032535	43	109	2.58	1.52959e-09	6.82307e-08	dre:569360:dcc|dre:553412:dpysl2b|dre:565658:sema3e|dre:406777:aqp3a|dre:64270:epha4b|dre:30726:cntn2|dre:572261:sema4ba|dre:566742:pex11b|dre:335821:aqp1a.1|dre:493612:101810|dre:561737:158659|dre:100151491:wipf1b|dre:100002938:cdc42ep4b|dre:544659:sema3ga|dre:100004611:sema3bl|dre:30634:nadl1.2|dre:567949:piezo1|dre:60309:robo2|dre:415190:86896|dre:447923:aqp8a.1|dre:100002383:LOC101887017|dre:…	http://amigo.geneontology.org/amigo/term/GO:0032535
tissue development	biological_process	GO:0009888	141	658	1.4	1.63042e-09	7.18727e-08	dre:102725539:glis2b|dre:369190:kif1ab|dre:369190:kif1aa|dre:373882:mmp14a|dre:566945:mmp14b|dre:334527:cap1|dre:323738:ankhb|dre:798375:apln|dre:30657:arxa|dre:541423:smyd2a|dre:369190:kif1b|dre:359834:tgfb1a|dre:550436:camk2a|dre:30259:prph|dre:664748:shox|dre:570210:acta1a|dre:556647:gfra3|dre:544664:erbb3b|dre:798771:mef2cb|dre:387533:gja3|dre:30608:gap43|dre:793666:popdc2|dre:798009:errfi1a|…	http://amigo.geneontology.org/amigo/term/GO:0009888
axonogenesis	biological_process	GO:0007409	58	181	2.1	1.6974e-09	7.39552e-08	dre:553412:dpysl2b|dre:565658:sema3e|dre:369190:kif1aa|dre:373882:mmp14a|dre:30267:sema3ab|dre:64270:epha4b|dre:30726:cntn2|dre:101882983:lrfn4a|dre:572261:sema4ba|dre:560986:pnpla6|dre:571349:cntn4|dre:561737:158659|dre:369190:kif1ab|dre:30301:her4.2|dre:60658:nos1|dre:100004611:sema3bl|dre:553166:dpysl3|dre:369190:kif1b|dre:30634:nadl1.2|dre:60309:robo2|dre:567643:kif26aa|dre:558224:ecm2|dre:79…	http://amigo.geneontology.org/amigo/term/GO:0007409
cell growth	biological_process	GO:0016049	41	101	2.65	1.8698e-09	8.05305e-08	dre:359834:tgfb1a|dre:553412:dpysl2b|dre:565658:sema3e|dre:369190:kif1aa|dre:566945:mmp14b|dre:64270:epha4b|dre:30726:cntn2|dre:560860:wfdc1|dre:572261:sema4ba|dre:101886018:tusc5a|dre:561737:158659|dre:369190:kif1ab|dre:405898:pak7|dre:393155:osgn1|dre:60658:nos1|dre:100004611:sema3bl|dre:369190:kif1b|dre:30634:nadl1.2|dre:60309:robo2|dre:565082:htra1b|dre:431766:htra1a|dre:795084:igfbp5a|dre:31…	http://amigo.geneontology.org/amigo/term/GO:0016049
integral component of plasma membrane	cellular_component	GO:0005887	117	513	1.49	1.99951e-09	8.51383e-08	dre:323738:ankhb|dre:445176:mfsd2ab|dre:494450:slc6a5|dre:406777:aqp3a|dre:555341:tspan9a|dre:559347:slc18a3a|dre:404273:chrnd|dre:100003329:cacng8b|dre:557279:slc22a16|dre:100329905:slc22a17|dre:798836:tspan13a|dre:447923:aqp8a.1|dre:405771:rhag|dre:555423:scn1ba|dre:387296:p2rx1|dre:387533:gja3|dre:378966:ncf1|dre:100000544:ptger3|dre:393353:clcnk|dre:793127:c8b|dre:557762:slc16a12a|dre:449947:…	http://amigo.geneontology.org/amigo/term/GO:0005887
striated muscle cell differentiation	biological_process	GO:0051146	40	97	2.7	2.04752e-09	8.62029e-08	dre:386711:myh6|dre:415107:bves|dre:561635:mylk3|dre:100003572:tnnt3b|dre:404273:chrnd|dre:415178:tmem8c|dre:30200:myog|dre:541423:smyd2a|dre:572733:pgam2|dre:560297:pgm5|dre:407613:rbfox1l|dre:641575:actn2b|dre:447832:capn3a|dre:100034405:capn3b|dre:321064:klhl41b|dre:100148315:klhl41a|dre:798771:mef2cb|dre:64671:cmlc1|dre:30725:chrna1|dre:30441:tmod4|dre:100149766:tmod1|dre:793666:popdc2|dre:10…	http://amigo.geneontology.org/amigo/term/GO:0051146
striated muscle cell development	biological_process	GO:0055002	36	80	2.94	2.09257e-09	8.71207e-08	dre:386711:myh6|dre:641575:actn2b|dre:561635:mylk3|dre:100003572:tnnt3b|dre:404273:chrnd|dre:30200:myog|dre:541423:smyd2a|dre:560297:pgm5|dre:407613:rbfox1l|dre:415107:bves|dre:447832:capn3a|dre:100034405:capn3b|dre:321064:klhl41b|dre:100148315:klhl41a|dre:798771:mef2cb|dre:64671:cmlc1|dre:30725:chrna1|dre:30441:tmod4|dre:100149766:tmod1|dre:100002383:LOC101887017|dre:795335:lmod1b|dre:574000:tnn…	http://amigo.geneontology.org/amigo/term/GO:0055002
cell morphogenesis involved in differentiation	biological_process	GO:0000904	66	224	1.93	2.30205e-09	9.47889e-08	dre:373865:kctd12.1|dre:553412:dpysl2b|dre:565658:sema3e|dre:369190:kif1aa|dre:415107:bves|dre:30267:sema3ab|dre:64270:epha4b|dre:30726:cntn2|dre:101882983:lrfn4a|dre:565508:loxl2a|dre:560986:pnpla6|dre:571349:cntn4|dre:561737:158659|dre:369190:kif1ab|dre:30301:her4.2|dre:60658:nos1|dre:140819:ptprfa|dre:100004611:sema3bl|dre:553166:dpysl3|dre:369190:kif1b|dre:30634:nadl1.2|dre:60309:robo2|dre:56…	http://amigo.geneontology.org/amigo/term/GO:0000904
intrinsic component of plasma membrane	cellular_component	GO:0031226	118	522	1.48	2.64704e-09	1.07809e-07	dre:323738:ankhb|dre:445176:mfsd2ab|dre:494450:slc6a5|dre:406777:aqp3a|dre:64617:s1pr1|dre:555341:tspan9a|dre:559347:slc18a3a|dre:404273:chrnd|dre:100003329:cacng8b|dre:557279:slc22a16|dre:100329905:slc22a17|dre:798836:tspan13a|dre:447923:aqp8a.1|dre:405771:rhag|dre:555423:scn1ba|dre:387296:p2rx1|dre:387533:gja3|dre:378966:ncf1|dre:100000544:ptger3|dre:393353:clcnk|dre:793127:c8b|dre:557762:slc16…	http://amigo.geneontology.org/amigo/term/GO:0031226
cardiovascular system development	biological_process	GO:0072358	102	428	1.56	3.09687e-09	1.23447e-07	dre:102725539:glis2b|dre:64617:s1pr1|dre:567151:eif3hb|dre:415175:tnnc1b|dre:798375:apln|dre:541423:smyd2a|dre:566325:thbs2b|dre:550436:camk2a|dre:404040:dab2|dre:798771:mef2cb|dre:100002220:enox1|dre:387533:gja3|dre:793666:popdc2|dre:799648:muc13b|dre:735291:hspa12b|dre:563933:LOC563933|dre:566868:scn12ab|dre:793949:tmsb4x|dre:394127:tspan12|dre:556641:pld1a|dre:30592:myl7|dre:30267:sema3ab|dre:…	http://amigo.geneontology.org/amigo/term/GO:0072358
circulatory system development	biological_process	GO:0072359	102	428	1.56	3.09687e-09	1.23447e-07	dre:102725539:glis2b|dre:64617:s1pr1|dre:567151:eif3hb|dre:415175:tnnc1b|dre:798375:apln|dre:541423:smyd2a|dre:566325:thbs2b|dre:550436:camk2a|dre:404040:dab2|dre:798771:mef2cb|dre:100002220:enox1|dre:387533:gja3|dre:793666:popdc2|dre:799648:muc13b|dre:735291:hspa12b|dre:563933:LOC563933|dre:566868:scn12ab|dre:793949:tmsb4x|dre:394127:tspan12|dre:556641:pld1a|dre:30592:myl7|dre:30267:sema3ab|dre:…	http://amigo.geneontology.org/amigo/term/GO:0072359
regulation of localization	biological_process	GO:0032879	80	302	1.73	3.13108e-09	1.23496e-07	dre:368824:ccdc65|dre:327415:kcnd3|dre:60309:robo2|dre:565658:sema3e|dre:559103:inpp5d|dre:548345:nalcn|dre:767790:pdgfab|dre:393733:fgf1a|dre:566945:mmp14b|dre:664687:kcnj11|dre:567877:syt2a|dre:406711:grtp1a|dre:572261:sema4ba|dre:798657:ch211-79m20.1|dre:555921:kcnb2|dre:447804:lyn|dre:64274:csf1ra|dre:565781:sst1.2|dre:450012:adprhl1|dre:544659:sema3ga|dre:566796:lama4|dre:560564:pdgfc|dre:10…	http://amigo.geneontology.org/amigo/term/GO:0032879
intracellular	cellular_component	GO:0005622	682	4541	0.98	3.39926e-09	1.32678e-07	dre:566679:ch211-30b16.2|dre:561082:cavin1b|dre:557070:cavin1a|dre:449875:gsx1|dre:554127:tubb2|dre:445164:tuba8l3|dre:794259:aclyb|dre:559347:slc18a3a|dre:560986:pnpla6|dre:572713:tbx18|dre:393422:camkvb|dre:572325:LOC101885536|dre:335573:ptpn6|dre:450077:dera|dre:100004977:mthfd2|dre:100002865:rpe65b|dre:570908:194209|dre:557232:aspa|dre:550531:ppa1b|dre:402874:eno2|dre:378963:eno3|dre:558487:e…	http://amigo.geneontology.org/amigo/term/GO:0005622
cytoskeletal part	cellular_component	GO:0044430	78	292	1.75	3.5935e-09	1.38813e-07	dre:100002383:LOC101887017|dre:558800:synm|dre:751665:tnni1c|dre:567643:kif26aa|dre:561525:dync1i1|dre:565345:myo1f|dre:555285:myo1ea|dre:768289:krt94|dre:554127:tubb2|dre:334527:cap1|dre:415191:tnni1al|dre:140599:vim|dre:386711:myh6|dre:100003572:tnnt3b|dre:570393:hook1|dre:574000:tnnt2d|dre:493612:101810|dre:100151491:wipf1b|dre:393540:77517|dre:569394:klc3|dre:58142:myhz1.1|dre:664698:neflb|dr…	http://amigo.geneontology.org/amigo/term/GO:0044430
single-organism catabolic process	Undef	GO:0044712	54	166	2.13	3.95444e-09	1.51197e-07	dre:797748:glsl|dre:327464:ch211-210g13.5|dre:406433:dhdhl|dre:445105:lipia|dre:447836:pfkma|dre:406713:lipf|dre:100005717:cpt2|dre:405829:dpydb|dre:553595:impa2|dre:492518:haao|dre:369193:aldocb|dre:450077:dera|dre:406696:pgk1|dre:402874:eno2|dre:562592:man1b1a|dre:436903:bpgm|dre:393860:gcdha|dre:415102:crabp1b|dre:394000:pgm1|dre:335817:pkma|dre:445094:pkmb|dre:378963:eno3|dre:558487:eno4|dre:…	http://amigo.geneontology.org/amigo/term/GO:0044712
actomyosin structure organization	biological_process	GO:0031032	27	47	3.76	4.20121e-09	1.59009e-07	dre:386711:myh6|dre:415107:bves|dre:561635:mylk3|dre:100003572:tnnt3b|dre:404273:chrnd|dre:541423:smyd2a|dre:560297:pgm5|dre:641575:actn2b|dre:447832:capn3a|dre:100002383:LOC101887017|dre:321064:klhl41b|dre:100148315:klhl41a|dre:64671:cmlc1|dre:30441:tmod4|dre:561940:limch1a|dre:100149766:tmod1|dre:100034405:capn3b|dre:795335:lmod1b|dre:574000:tnnt2d|dre:569027:smyd1b|dre:58071:tnnt2a|dre:353248:…	http://amigo.geneontology.org/amigo/term/GO:0031032
neuron projection morphogenesis	biological_process	GO:0048812	61	203	1.96	4.96496e-09	1.86037e-07	dre:553412:dpysl2b|dre:565658:sema3e|dre:369190:kif1aa|dre:373882:mmp14a|dre:30267:sema3ab|dre:64270:epha4b|dre:30726:cntn2|dre:101882983:lrfn4a|dre:572261:sema4ba|dre:560986:pnpla6|dre:571349:cntn4|dre:561737:158659|dre:369190:kif1ab|dre:30301:her4.2|dre:60658:nos1|dre:140819:ptprfa|dre:100004611:sema3bl|dre:553166:dpysl3|dre:369190:kif1b|dre:30634:nadl1.2|dre:60309:robo2|dre:567643:kif26aa|dre:…	http://amigo.geneontology.org/amigo/term/GO:0048812
regulation of cellular component organization	biological_process	GO:0051128	89	357	1.63	5.10719e-09	1.89472e-07	dre:568811:ch211-51c14.1|dre:566945:mmp14b|dre:30726:cntn2|dre:100000814:palmdb|dre:100002938:cdc42ep4b|dre:393155:osgn1|dre:561110:tbc1d2|dre:565082:htra1b|dre:431766:htra1a|dre:553785:lrrc4c|dre:798970:stmn3|dre:393186:56235|dre:335474:arpc1b|dre:793321:fmn2a|dre:566432:fmn2b|dre:777623:154093|dre:556641:pld1a|dre:80354:slit3|dre:30267:sema3ab|dre:445091:92480|dre:404210:crim1|dre:561685:slit1b…	http://amigo.geneontology.org/amigo/term/GO:0051128
single-organism organelle organization	Undef	GO:1902589	111	488	1.49	5.81793e-09	2.13723e-07	dre:559665:smc1a|dre:334527:cap1|dre:567877:syt2a|dre:550345:syt13|dre:404273:chrnd|dre:768182:mcu|dre:100002938:cdc42ep4b|dre:449542:chchd6a|dre:797545:map1ab|dre:561110:tbc1d2|dre:447832:capn3a|dre:100034405:capn3b|dre:100537884:map4l|dre:447839:ehd1b|dre:798970:stmn3|dre:393186:56235|dre:335474:arpc1b|dre:796761:dkey-92f12.2|dre:100000615:syt3|dre:335357:syt4|dre:30711:snap25b|dre:30712:snap25…	http://amigo.geneontology.org/amigo/term/GO:1902589
locomotion	biological_process	GO:0040011	91	370	1.61	6.01701e-09	2.18891e-07	dre:767790:pdgfab|dre:64617:s1pr1|dre:566945:mmp14b|dre:334527:cap1|dre:30726:cntn2|dre:798375:apln|dre:571349:cntn4|dre:359834:tgfb1a|dre:373882:mmp14a|dre:570445:gja5b|dre:544664:erbb3b|dre:556641:pld1a|dre:114442:ncam1b|dre:80354:slit3|dre:30267:sema3ab|dre:561685:slit1b|dre:450019:hspb7|dre:566796:lama4|dre:791144:loxl2b|dre:565508:loxl2a|dre:64274:csf1ra|dre:100884146:selplg|dre:30682:vegfaa…	http://amigo.geneontology.org/amigo/term/GO:0040011
growth	biological_process	GO:0040007	63	215	1.92	6.26201e-09	2.25613e-07	dre:559665:smc1a|dre:359834:tgfb1a|dre:394026:bmp5|dre:553412:dpysl2b|dre:565658:sema3e|dre:369190:kif1aa|dre:393733:fgf1a|dre:566945:mmp14b|dre:64270:epha4b|dre:30726:cntn2|dre:560860:wfdc1|dre:572261:sema4ba|dre:102725539:glis2b|dre:100317029:prp|dre:402941:insm1a|dre:561737:158659|dre:369190:kif1ab|dre:58059:hoxc13a|dre:405898:pak7|dre:393155:osgn1|dre:798657:ch211-79m20.1|dre:60658:nos1|dre:3…	http://amigo.geneontology.org/amigo/term/GO:0040007
regulation of anatomical structure size	biological_process	GO:0090066	50	150	2.18	7.63743e-09	2.70358e-07	dre:569360:dcc|dre:553412:dpysl2b|dre:565658:sema3e|dre:406777:aqp3a|dre:100148055:ch73-265d7.2|dre:30267:sema3ab|dre:64270:epha4b|dre:405866:ednrab|dre:572261:sema4ba|dre:566742:pex11b|dre:335821:aqp1a.1|dre:493612:101810|dre:561737:158659|dre:100151491:wipf1b|dre:100002938:cdc42ep4b|dre:399482:arpc5b|dre:60658:nos1|dre:100004611:sema3bl|dre:30634:nadl1.2|dre:567949:piezo1|dre:60309:robo2|dre:41…	http://amigo.geneontology.org/amigo/term/GO:0090066
regulation of multicellular organismal process	biological_process	GO:0051239	92	378	1.59	7.64823e-09	2.70358e-07	dre:323738:ankhb|dre:64617:s1pr1|dre:30726:cntn2|dre:415175:tnnc1b|dre:566325:thbs2b|dre:60658:nos1|dre:553785:lrrc4c|dre:387533:gja3|dre:793666:popdc2|dre:100000544:ptger3|dre:798009:errfi1a|dre:30598:vsx1|dre:405870:ucmab|dre:566868:scn12ab|dre:266958:neurod4|dre:394127:tspan12|dre:30592:myl7|dre:80354:slit3|dre:79379:gdnfa|dre:81881:crx|dre:566796:lama4|dre:64270:epha4b|dre:394244:ndel1a|dre:5…	http://amigo.geneontology.org/amigo/term/GO:0051239
substrate-specific channel activity	molecular_function	GO:0022838	61	206	1.94	7.81976e-09	2.73838e-07	dre:548345:nalcn|dre:393874:tmem38a|dre:327415:kcnd3|dre:378444:LOC100334937|dre:563802:kcnh2a|dre:564522:kcnj2a|dre:664687:kcnj11|dre:570138:kcnn3|dre:335821:aqp1a.1|dre:404273:chrnd|dre:555921:kcnb2|dre:336069:gria4b|dre:798001:grik1a|dre:569335:dkey-33i11.4|dre:403310:cacna1da|dre:561209:ch73-335m24.5|dre:567949:piezo1|dre:406777:aqp3a|dre:100003220:cacng6b|dre:447923:aqp8a.1|dre:569052:kcnj1a…	http://amigo.geneontology.org/amigo/term/GO:0022838
channel activity	molecular_function	GO:0015267	64	224	1.87	1.06896e-08	3.67467e-07	dre:548345:nalcn|dre:393874:tmem38a|dre:327415:kcnd3|dre:378444:LOC100334937|dre:563802:kcnh2a|dre:564522:kcnj2a|dre:664687:kcnj11|dre:570138:kcnn3|dre:387533:gja3|dre:335821:aqp1a.1|dre:404273:chrnd|dre:555921:kcnb2|dre:336069:gria4b|dre:30236:cx43|dre:798001:grik1a|dre:569335:dkey-33i11.4|dre:403310:cacna1da|dre:561209:ch73-335m24.5|dre:567949:piezo1|dre:406777:aqp3a|dre:100003220:cacng6b|dre:4…	http://amigo.geneontology.org/amigo/term/GO:0015267
passive transmembrane transporter activity	molecular_function	GO:0022803	64	224	1.87	1.06896e-08	3.67467e-07	dre:548345:nalcn|dre:393874:tmem38a|dre:327415:kcnd3|dre:378444:LOC100334937|dre:563802:kcnh2a|dre:564522:kcnj2a|dre:664687:kcnj11|dre:570138:kcnn3|dre:387533:gja3|dre:335821:aqp1a.1|dre:404273:chrnd|dre:555921:kcnb2|dre:336069:gria4b|dre:30236:cx43|dre:798001:grik1a|dre:569335:dkey-33i11.4|dre:403310:cacna1da|dre:561209:ch73-335m24.5|dre:567949:piezo1|dre:406777:aqp3a|dre:100003220:cacng6b|dre:4…	http://amigo.geneontology.org/amigo/term/GO:0022803
cellular component organization or biogenesis	biological_process	GO:0071840	281	1632	1.13	1.71269e-08	5.83405e-07	dre:559665:smc1a|dre:60309:robo2|dre:369190:kif1ab|dre:337386:snx1a|dre:369190:kif1aa|dre:373882:mmp14a|dre:566945:mmp14b|dre:334527:cap1|dre:567877:syt2a|dre:30726:cntn2|dre:550345:syt13|dre:566742:pex11b|dre:560986:pnpla6|dre:404273:chrnd|dre:100000814:palmdb|dre:404613:klhl21|dre:415178:tmem8c|dre:572325:LOC101885536|dre:768182:mcu|dre:100002938:cdc42ep4b|dre:393155:osgn1|dre:449542:chchd6a|dr…	http://amigo.geneontology.org/amigo/term/GO:0071840
actin filament organization	biological_process	GO:0007015	34	80	2.78	1.78163e-08	6.0142e-07	dre:402820:tmsb|dre:100536063:cobll1a|dre:393809:cap2|dre:402929:evlb|dre:493612:101810|dre:100151491:wipf1b|dre:100002938:cdc42ep4b|dre:445248:kptn|dre:560400:actn1|dre:553166:dpysl3|dre:793949:tmsb4x|dre:415190:86896|dre:100002383:LOC101887017|dre:334527:cap1|dre:406738:cfl1l|dre:30441:tmod4|dre:100149766:tmod1|dre:399482:arpc5b|dre:335474:arpc1b|dre:793321:LOC110439021|dre:795335:lmod1b|dre:56…	http://amigo.geneontology.org/amigo/term/GO:0007015
catalytic activity	molecular_function	GO:0003824	474	3042	1.02	2.89245e-08	9.67679e-07	dre:369190:kif1ab|dre:566679:ch211-30b16.2|dre:369190:kif1aa|dre:373882:mmp14a|dre:566945:mmp14b|dre:554127:tubb2|dre:445164:tuba8l3|dre:794259:aclyb|dre:560986:pnpla6|dre:407635:ptpn3|dre:393422:camkvb|dre:335573:ptpn6|dre:559524:ptpn5|dre:100004977:mthfd2|dre:100002865:rpe65b|dre:570908:194209|dre:557232:aspa|dre:369190:kif1b|dre:550531:ppa1b|dre:431754:acaa1|dre:378963:eno3|dre:558487:eno4|dre…	http://amigo.geneontology.org/amigo/term/GO:0003824
movement of cell or subcellular component	biological_process	GO:0006928	96	415	1.51	3.04736e-08	1.01048e-06	dre:368824:ccdc65|dre:102725539:glis2b|dre:369190:kif1ab|dre:369190:kif1aa|dre:373882:mmp14a|dre:64617:s1pr1|dre:566945:mmp14b|dre:334527:cap1|dre:30726:cntn2|dre:798375:apln|dre:571349:cntn4|dre:369190:kif1b|dre:359834:tgfb1a|dre:561525:dync1i1|dre:570445:gja5b|dre:544664:erbb3b|dre:556641:pld1a|dre:114442:ncam1b|dre:80354:slit3|dre:79379:gdnfa|dre:561685:slit1b|dre:450019:hspb7|dre:566796:lama4…	http://amigo.geneontology.org/amigo/term/GO:0006928
regulation of cell growth	biological_process	GO:0001558	32	74	2.83	3.35804e-08	1.10374e-06	dre:553412:dpysl2b|dre:565658:sema3e|dre:566945:mmp14b|dre:64270:epha4b|dre:30726:cntn2|dre:561737:158659|dre:572261:sema4ba|dre:560860:wfdc1|dre:393155:osgn1|dre:100004611:sema3bl|dre:30634:nadl1.2|dre:60309:robo2|dre:565082:htra1b|dre:431766:htra1a|dre:405860:igfbp7|dre:317638:igfbp1a|dre:795084:igfbp5a|dre:794176:igfbp2a|dre:321449:ctgfa|dre:798920:igfbp2b|dre:394174:pik3cd|dre:569360:dcc|dre:…	http://amigo.geneontology.org/amigo/term/GO:0001558
intracellular part	cellular_component	GO:0044424	650	4375	0.97	3.7757e-08	1.23022e-06	dre:566679:ch211-30b16.2|dre:561082:cavin1b|dre:557070:cavin1a|dre:449875:gsx1|dre:554127:tubb2|dre:445164:tuba8l3|dre:794259:aclyb|dre:559347:slc18a3a|dre:560986:pnpla6|dre:572713:tbx18|dre:393422:camkvb|dre:572325:LOC101885536|dre:335573:ptpn6|dre:450077:dera|dre:100004977:mthfd2|dre:100002865:rpe65b|dre:570908:194209|dre:557232:aspa|dre:550531:ppa1b|dre:402874:eno2|dre:378963:eno3|dre:558487:e…	http://amigo.geneontology.org/amigo/term/GO:0044424
cell morphogenesis	biological_process	GO:0000902	89	377	1.54	4.38357e-08	1.41597e-06	dre:101887161:tet2|dre:369190:kif1ab|dre:369190:kif1aa|dre:373882:mmp14a|dre:334527:cap1|dre:393809:cap2|dre:30726:cntn2|dre:101882983:lrfn4a|dre:560986:pnpla6|dre:571349:cntn4|dre:100000814:palmdb|dre:100002938:cdc42ep4b|dre:60658:nos1|dre:369190:kif1b|dre:447839:ehd1b|dre:553785:lrrc4c|dre:393186:56235|dre:777623:154093|dre:114442:ncam1b|dre:544664:erbb3b|dre:80354:slit3|dre:393417:capn1a|dre:3…	http://amigo.geneontology.org/amigo/term/GO:0000902
anatomical structure formation involved in morphogenesis	biological_process	GO:0048646	104	469	1.45	5.17605e-08	1.65766e-06	dre:373882:mmp14a|dre:64617:s1pr1|dre:334527:cap1|dre:404273:chrnd|dre:415178:tmem8c|dre:541423:smyd2a|dre:566325:thbs2b|dre:447832:capn3a|dre:100034405:capn3b|dre:404040:dab2|dre:798771:mef2cb|dre:678512:figf|dre:447839:ehd1b|dre:393186:56235|dre:735291:hspa12b|dre:30598:vsx1|dre:394127:tspan12|dre:30592:myl7|dre:79379:gdnfa|dre:404210:crim1|dre:450019:hspb7|dre:30747:tek|dre:567881:sat1b|dre:56…	http://amigo.geneontology.org/amigo/term/GO:0048646
sequence-specific DNA binding	molecular_function	GO:0043565	95	415	1.5	5.46541e-08	1.7355e-06	dre:58046:hoxc1a|dre:30398:pou3f1|dre:30657:arxa|dre:664748:shox|dre:449875:gsx1|dre:570239:hoxa13a|dre:768192:hlfa|dre:559921:hoxb13a|dre:541371:en1b|dre:557245:foxp4|dre:30598:vsx1|dre:30749:nr5a2|dre:30104:klf1|dre:562600:hoxc12a|dre:58062:hoxc12b|dre:30407:hoxd13a|dre:81881:crx|dre:558490:foxj2|dre:799473:rereb|dre:266964:tlx1|dre:402815:nr1d2a|dre:30574:dlx2a|dre:101883448:hivep3a|dre:560759…	http://amigo.geneontology.org/amigo/term/GO:0043565
ion channel activity	molecular_function	GO:0005216	57	200	1.86	7.0909e-08	2.23274e-06	dre:393874:tmem38a|dre:327415:kcnd3|dre:378444:LOC100334937|dre:563802:kcnh2a|dre:564522:kcnj2a|dre:664687:kcnj11|dre:571720:ch211-251b21.1|dre:404273:chrnd|dre:555921:kcnb2|dre:336069:gria4b|dre:798001:grik1a|dre:569335:dkey-33i11.4|dre:403310:cacna1da|dre:561209:ch73-335m24.5|dre:567949:piezo1|dre:548345:nalcn|dre:100003220:cacng6b|dre:569052:kcnj1a.6|dre:559447:scn1lab|dre:572481:knca7|dre:555…	http://amigo.geneontology.org/amigo/term/GO:0005216
carbohydrate catabolic process	biological_process	GO:0016052	22	38	3.79	1.01386e-07	3.16576e-06	dre:447836:pfkma|dre:369193:aldocb|dre:246094:gpia|dre:450077:dera|dre:406696:pgk1|dre:436903:bpgm|dre:394000:pgm1|dre:335817:pkma|dre:402874:eno2|dre:378963:eno3|dre:558487:eno4|dre:445094:pkmb|dre:570106:pfkla|dre:560753:tpi1b|dre:192309:tpi1a|dre:406367:gapdhs|dre:100000684:neu3.5|dre:553655:pygma|dre:406496:aldoab|dre:572733:pgam2|dre:406433:dhdhl|dre:114551:pklr	http://amigo.geneontology.org/amigo/term/GO:0016052
transmembrane transport	biological_process	GO:0055085	95	423	1.47	1.16597e-07	3.61064e-06	dre:323738:ankhb|dre:552924:slc2a15b|dre:394245:slc2a15a|dre:559347:slc18a3a|dre:560283:cax1|dre:558687:cax2|dre:100003329:cacng8b|dre:403310:cacna1da|dre:100329905:slc22a17|dre:798836:tspan13a|dre:494492:slc17a6a|dre:447923:aqp8a.1|dre:405771:rhag|dre:100038774:dkey-251i10.1|dre:387296:p2rx1|dre:492513:clic5a|dre:393186:56235|dre:393353:clcnk|dre:557762:slc16a12a|dre:449947:slc16a12b|dre:449655:…	http://amigo.geneontology.org/amigo/term/GO:0055085
plasma membrane protein complex	cellular_component	GO:0098797	52	177	1.92	1.1766e-07	3.6137e-06	dre:393801:gnao1b|dre:327415:kcnd3|dre:393760:gnao1a|dre:64272:atp1b3b|dre:404273:chrnd|dre:100037383:atp1b4|dre:387533:gja3|dre:559347:slc18a3a|dre:378444:LOC100334937|dre:555921:kcnb2|dre:336069:gria4b|dre:30236:cx43|dre:405796:dlg4b|dre:100003329:cacng8b|dre:403310:cacna1da|dre:560297:pgm5|dre:572372:gjd1a|dre:100003220:cacng6b|dre:30291:cdh4|dre:559447:scn1lab|dre:555423:scn1ba|dre:568849:chr…	http://amigo.geneontology.org/amigo/term/GO:0098797
ion transmembrane transport	biological_process	GO:0034220	58	213	1.78	1.99565e-07	6.07944e-06	dre:559659:atp5ia|dre:327415:kcnd3|dre:323738:ankhb|dre:548345:nalcn|dre:564522:kcnj2a|dre:664687:kcnj11|dre:567144:slc16a4|dre:566075:slc4a2a|dre:555921:kcnb2|dre:447923:aqp8a.1|dre:100003329:cacng8b|dre:403310:cacna1da|dre:378719:drd2b|dre:327276:slc16a3|dre:567667:slc12a7b|dre:100003220:cacng6b|dre:449655:atp6v1c1b|dre:559447:scn1lab|dre:405771:rhag|dre:568849:chrna2b|dre:387296:p2rx1|dre:4925…	http://amigo.geneontology.org/amigo/term/GO:0034220
cytoplasm	cellular_component	GO:0005737	425	2734	1.02	2.07851e-07	6.2808e-06	dre:566679:ch211-30b16.2|dre:561082:cavin1b|dre:557070:cavin1a|dre:554127:tubb2|dre:445164:tuba8l3|dre:794259:aclyb|dre:559347:slc18a3a|dre:560986:pnpla6|dre:393422:camkvb|dre:572325:LOC101885536|dre:335573:ptpn6|dre:450077:dera|dre:100004977:mthfd2|dre:100002865:rpe65b|dre:570908:194209|dre:557232:aspa|dre:402874:eno2|dre:378963:eno3|dre:558487:eno4|dre:570210:acta1a|dre:327206:immt|dre:393186:5…	http://amigo.geneontology.org/amigo/term/GO:0005737
developmental growth	biological_process	GO:0048589	48	160	1.96	2.11975e-07	6.30373e-06	dre:559665:smc1a|dre:553412:dpysl2b|dre:565658:sema3e|dre:369190:kif1aa|dre:393733:fgf1a|dre:324215:igf2b|dre:64270:epha4b|dre:30726:cntn2|dre:572261:sema4ba|dre:102725539:glis2b|dre:100317029:prp|dre:402941:insm1a|dre:561737:158659|dre:369190:kif1ab|dre:58059:hoxc13a|dre:797938:hbegfa|dre:798657:ch211-79m20.1|dre:60658:nos1|dre:30236:cx43|dre:100004611:sema3bl|dre:369190:kif1b|dre:30634:nadl1.2|…	http://amigo.geneontology.org/amigo/term/GO:0048589
gated channel activity	molecular_function	GO:0022836	48	160	1.96	2.11975e-07	6.30373e-06	dre:563802:kcnh2a|dre:327415:kcnd3|dre:378444:LOC100334937|dre:548345:nalcn|dre:564522:kcnj2a|dre:664687:kcnj11|dre:571720:ch211-251b21.1|dre:404273:chrnd|dre:555921:kcnb2|dre:336069:gria4b|dre:30236:cx43|dre:798001:grik1a|dre:100003329:cacng8b|dre:403310:cacna1da|dre:567949:piezo1|dre:100003220:cacng6b|dre:569052:kcnj1a.6|dre:559447:scn1lab|dre:555423:scn1ba|dre:568849:chrna2b|dre:387296:p2rx1|d…	http://amigo.geneontology.org/amigo/term/GO:0022836
regulation of cell projection organization	biological_process	GO:0031344	35	96	2.38	2.29102e-07	6.75941e-06	dre:373865:kctd12.1|dre:553412:dpysl2b|dre:565658:sema3e|dre:64270:epha4b|dre:30726:cntn2|dre:394244:ndel1a|dre:333957:ndel1b|dre:561737:158659|dre:100002938:cdc42ep4b|dre:544659:sema3ga|dre:100004611:sema3bl|dre:553166:dpysl3|dre:30634:nadl1.2|dre:60309:robo2|dre:553785:lrrc4c|dre:393186:56235|dre:550240:chodl|dre:394174:pik3cd|dre:569360:dcc|dre:553587:apoea|dre:101886694:LOC100538052|dre:37386…	http://amigo.geneontology.org/amigo/term/GO:0031344
ATP generation from ADP	biological_process	GO:0006757	17	23	4.83	2.37591e-07	6.9012e-06	dre:570106:pfkla|dre:560753:tpi1b|dre:192309:tpi1a|dre:447836:pfkma|dre:114551:pklr|dre:572733:pgam2|dre:436903:bpgm|dre:402874:eno2|dre:406367:gapdhs|dre:335817:pkma|dre:445094:pkmb|dre:378963:eno3|dre:558487:eno4|dre:246094:gpia|dre:369193:aldocb|dre:406496:aldoab|dre:406696:pgk1	http://amigo.geneontology.org/amigo/term/GO:0006757
glycolytic process	biological_process	GO:0006096	17	23	4.83	2.37591e-07	6.9012e-06	dre:570106:pfkla|dre:560753:tpi1b|dre:192309:tpi1a|dre:447836:pfkma|dre:114551:pklr|dre:572733:pgam2|dre:436903:bpgm|dre:402874:eno2|dre:406367:gapdhs|dre:335817:pkma|dre:445094:pkmb|dre:378963:eno3|dre:558487:eno4|dre:246094:gpia|dre:369193:aldocb|dre:406496:aldoab|dre:406696:pgk1	http://amigo.geneontology.org/amigo/term/GO:0006096
single-organism carbohydrate catabolic process	Undef	GO:0044724	21	37	3.71	2.52551e-07	7.27929e-06	dre:570106:pfkla|dre:402874:eno2|dre:560753:tpi1b|dre:192309:tpi1a|dre:447836:pfkma|dre:114551:pklr|dre:572733:pgam2|dre:436903:bpgm|dre:246094:gpia|dre:394000:pgm1|dre:100000684:neu3.5|dre:553655:pygma|dre:335817:pkma|dre:445094:pkmb|dre:378963:eno3|dre:558487:eno4|dre:406433:dhdhl|dre:369193:aldocb|dre:406496:aldoab|dre:406367:gapdhs|dre:406696:pgk1	http://amigo.geneontology.org/amigo/term/GO:0044724
synapse part	cellular_component	GO:0044456	35	97	2.36	2.79905e-07	8.00613e-06	dre:570094:syngr3b|dre:553617:syngr3a|dre:336069:gria4b|dre:393682:lin7a|dre:100536636:stx2b|dre:450047:syngr1a|dre:567877:syt2a|dre:58038:stx1b|dre:559347:slc18a3a|dre:559698:sypa|dre:404273:chrnd|dre:798001:grik1a|dre:405796:dlg4b|dre:100149756:slc17a6b|dre:494492:slc17a6a|dre:100004742:ch73-151m17.5|dre:445325:sept5b|dre:568849:chrna2b|dre:378719:drd2b|dre:368416:gria3b|dre:561906:chrnb2b|dre:…	http://amigo.geneontology.org/amigo/term/GO:0044456
metabolic process	biological_process	GO:0008152	626	4264	0.96	3.14538e-07	8.92859e-06	dre:100004977:mthfd2|dre:558684:b4galnt1a|dre:373882:mmp14a|dre:561082:cavin1b|dre:566945:mmp14b|dre:30398:pou3f1|dre:794259:aclyb|dre:560986:pnpla6|dre:572713:tbx18|dre:393422:camkvb|dre:335573:ptpn6|dre:559524:ptpn5|dre:100002865:rpe65b|dre:570908:194209|dre:557232:aspa|dre:550531:ppa1b|dre:431754:acaa1|dre:378963:eno3|dre:558487:eno4|dre:566656:sim1b|dre:449875:gsx1|dre:565888:fap|dre:10000162…	http://amigo.geneontology.org/amigo/term/GO:0008152
ADP metabolic process	biological_process	GO:0046031	18	27	4.36	3.18318e-07	8.93206e-06	dre:570106:pfkla|dre:560753:tpi1b|dre:192309:tpi1a|dre:447836:pfkma|dre:114551:pklr|dre:572733:pgam2|dre:445486:ak1|dre:402874:eno2|dre:406367:gapdhs|dre:335817:pkma|dre:445094:pkmb|dre:378963:eno3|dre:558487:eno4|dre:246094:gpia|dre:436903:bpgm|dre:369193:aldocb|dre:406496:aldoab|dre:406696:pgk1	http://amigo.geneontology.org/amigo/term/GO:0046031
synaptic signaling	biological_process	GO:0099536	40	122	2.14	3.26579e-07	8.93206e-06	dre:494450:slc6a5|dre:100536636:stx2b|dre:561906:chrnb2b|dre:567877:syt2a|dre:550345:syt13|dre:559347:slc18a3a|dre:559698:sypa|dre:404273:chrnd|dre:100331363:neto1l|dre:558960:slc6a11a|dre:405796:dlg4b|dre:794707:syt11b|dre:100149756:slc17a6b|dre:100004742:ch73-151m17.5|dre:406588:sstr5|dre:568849:chrna2b|dre:378719:drd2b|dre:393682:lin7a|dre:100000615:syt3|dre:58038:stx1b|dre:100002795:doc2d|dre…	http://amigo.geneontology.org/amigo/term/GO:0099536
trans-synaptic signaling	biological_process	GO:0099537	40	122	2.14	3.26579e-07	8.93206e-06	dre:494450:slc6a5|dre:100536636:stx2b|dre:561906:chrnb2b|dre:567877:syt2a|dre:550345:syt13|dre:559347:slc18a3a|dre:559698:sypa|dre:404273:chrnd|dre:100331363:neto1l|dre:558960:slc6a11a|dre:405796:dlg4b|dre:794707:syt11b|dre:100149756:slc17a6b|dre:100004742:ch73-151m17.5|dre:406588:sstr5|dre:568849:chrna2b|dre:378719:drd2b|dre:393682:lin7a|dre:100000615:syt3|dre:58038:stx1b|dre:100002795:doc2d|dre…	http://amigo.geneontology.org/amigo/term/GO:0099537
anterograde trans-synaptic signaling	biological_process	GO:0098916	40	122	2.14	3.26579e-07	8.93206e-06	dre:494450:slc6a5|dre:100536636:stx2b|dre:561906:chrnb2b|dre:567877:syt2a|dre:550345:syt13|dre:559347:slc18a3a|dre:559698:sypa|dre:404273:chrnd|dre:100331363:neto1l|dre:558960:slc6a11a|dre:405796:dlg4b|dre:794707:syt11b|dre:100149756:slc17a6b|dre:100004742:ch73-151m17.5|dre:406588:sstr5|dre:568849:chrna2b|dre:378719:drd2b|dre:393682:lin7a|dre:100000615:syt3|dre:58038:stx1b|dre:100002795:doc2d|dre…	http://amigo.geneontology.org/amigo/term/GO:0098916
chemical synaptic transmission	biological_process	GO:0007268	40	122	2.14	3.26579e-07	8.93206e-06	dre:494450:slc6a5|dre:100536636:stx2b|dre:561906:chrnb2b|dre:567877:syt2a|dre:550345:syt13|dre:559347:slc18a3a|dre:559698:sypa|dre:404273:chrnd|dre:100331363:neto1l|dre:558960:slc6a11a|dre:405796:dlg4b|dre:794707:syt11b|dre:100149756:slc17a6b|dre:100004742:ch73-151m17.5|dre:406588:sstr5|dre:568849:chrna2b|dre:378719:drd2b|dre:393682:lin7a|dre:100000615:syt3|dre:58038:stx1b|dre:100002795:doc2d|dre…	http://amigo.geneontology.org/amigo/term/GO:0007268
regulation of anatomical structure morphogenesis	biological_process	GO:0022603	53	190	1.82	3.5068e-07	9.52172e-06	dre:373865:kctd12.1|dre:553412:dpysl2b|dre:565658:sema3e|dre:415107:bves|dre:393733:fgf1a|dre:30267:sema3ab|dre:64270:epha4b|dre:30726:cntn2|dre:100000814:palmdb|dre:572261:sema4ba|dre:100006858:csnk1e|dre:561737:158659|dre:100151491:wipf1b|dre:30200:myog|dre:100002938:cdc42ep4b|dre:566325:thbs2b|dre:544659:sema3ga|dre:100004611:sema3bl|dre:30634:nadl1.2|dre:60309:robo2|dre:100150992:dlk2|dre:306…	http://amigo.geneontology.org/amigo/term/GO:0022603
regulation of growth	biological_process	GO:0040008	33	89	2.42	3.67453e-07	9.90537e-06	dre:553412:dpysl2b|dre:565658:sema3e|dre:566945:mmp14b|dre:64270:epha4b|dre:30726:cntn2|dre:561737:158659|dre:572261:sema4ba|dre:560860:wfdc1|dre:393155:osgn1|dre:100004611:sema3bl|dre:321449:ctgfa|dre:30634:nadl1.2|dre:60309:robo2|dre:565082:htra1b|dre:431766:htra1a|dre:405860:igfbp7|dre:317638:igfbp1a|dre:795084:igfbp5a|dre:794176:igfbp2a|dre:30608:gap43|dre:798920:igfbp2b|dre:394174:pik3cd|dre…	http://amigo.geneontology.org/amigo/term/GO:0040008
extracellular space	cellular_component	GO:0005615	66	263	1.64	3.76663e-07	1.00811e-05	dre:394026:bmp5|dre:100000500:sost|dre:565658:sema3e|dre:791993:wnt4b|dre:767790:pdgfab|dre:555634:tac1|dre:100148840:wnt7bb|dre:324215:igf2b|dre:30267:sema3ab|dre:405885:pth1b|dre:572261:sema4ba|dre:798375:apln|dre:798657:ch211-79m20.1|dre:560860:wfdc1|dre:492488:cetp|dre:797938:hbegfa|dre:565781:sst1.2|dre:565074:c3a.3|dre:560564:pdgfc|dre:100004611:sema3bl|dre:561831:wnt6b|dre:359834:tgfb1a|dr…	http://amigo.geneontology.org/amigo/term/GO:0005615
regulation of cell morphogenesis	biological_process	GO:0022604	37	109	2.22	4.44926e-07	1.1726e-05	dre:373865:kctd12.1|dre:553412:dpysl2b|dre:565658:sema3e|dre:415107:bves|dre:64270:epha4b|dre:30726:cntn2|dre:100000814:palmdb|dre:572261:sema4ba|dre:100006858:csnk1e|dre:561737:158659|dre:100151491:wipf1b|dre:100002938:cdc42ep4b|dre:544659:sema3ga|dre:100004611:sema3bl|dre:30634:nadl1.2|dre:60309:robo2|dre:100000353:ttbk1b|dre:553785:lrrc4c|dre:393186:56235|dre:550240:chodl|dre:394174:pik3cd|dre…	http://amigo.geneontology.org/amigo/term/GO:0022604
pyridine nucleotide metabolic process	biological_process	GO:0019362	20	35	3.74	4.47511e-07	1.1726e-05	dre:570106:pfkla|dre:560753:tpi1b|dre:192309:tpi1a|dre:447836:pfkma|dre:114551:pklr|dre:572733:pgam2|dre:436903:bpgm|dre:402874:eno2|dre:406367:gapdhs|dre:393864:naprt|dre:335817:pkma|dre:445094:pkmb|dre:378963:eno3|dre:558487:eno4|dre:492518:haao|dre:246094:gpia|dre:369193:aldocb|dre:406496:aldoab|dre:406696:pgk1|dre:100330160:nampta	http://amigo.geneontology.org/amigo/term/GO:0019362
nicotinamide nucleotide metabolic process	biological_process	GO:0046496	20	35	3.74	4.47511e-07	1.1726e-05	dre:570106:pfkla|dre:560753:tpi1b|dre:192309:tpi1a|dre:447836:pfkma|dre:114551:pklr|dre:572733:pgam2|dre:436903:bpgm|dre:402874:eno2|dre:406367:gapdhs|dre:393864:naprt|dre:335817:pkma|dre:445094:pkmb|dre:378963:eno3|dre:558487:eno4|dre:492518:haao|dre:246094:gpia|dre:369193:aldocb|dre:406496:aldoab|dre:406696:pgk1|dre:100330160:nampta	http://amigo.geneontology.org/amigo/term/GO:0046496
purine ribonucleoside diphosphate metabolic process	biological_process	GO:0009179	18	28	4.2	4.70654e-07	1.2079e-05	dre:570106:pfkla|dre:560753:tpi1b|dre:192309:tpi1a|dre:447836:pfkma|dre:114551:pklr|dre:572733:pgam2|dre:445486:ak1|dre:402874:eno2|dre:406367:gapdhs|dre:335817:pkma|dre:445094:pkmb|dre:378963:eno3|dre:558487:eno4|dre:246094:gpia|dre:436903:bpgm|dre:369193:aldocb|dre:406496:aldoab|dre:406696:pgk1	http://amigo.geneontology.org/amigo/term/GO:0009179
ribonucleoside diphosphate metabolic process	biological_process	GO:0009185	18	28	4.2	4.70654e-07	1.2079e-05	dre:570106:pfkla|dre:560753:tpi1b|dre:192309:tpi1a|dre:447836:pfkma|dre:114551:pklr|dre:572733:pgam2|dre:445486:ak1|dre:402874:eno2|dre:406367:gapdhs|dre:335817:pkma|dre:445094:pkmb|dre:378963:eno3|dre:558487:eno4|dre:246094:gpia|dre:436903:bpgm|dre:369193:aldocb|dre:406496:aldoab|dre:406696:pgk1	http://amigo.geneontology.org/amigo/term/GO:0009185
purine nucleoside diphosphate metabolic process	biological_process	GO:0009135	18	28	4.2	4.70654e-07	1.2079e-05	dre:570106:pfkla|dre:560753:tpi1b|dre:192309:tpi1a|dre:447836:pfkma|dre:114551:pklr|dre:572733:pgam2|dre:445486:ak1|dre:402874:eno2|dre:406367:gapdhs|dre:335817:pkma|dre:445094:pkmb|dre:378963:eno3|dre:558487:eno4|dre:246094:gpia|dre:436903:bpgm|dre:369193:aldocb|dre:406496:aldoab|dre:406696:pgk1	http://amigo.geneontology.org/amigo/term/GO:0009135
muscle tissue development	biological_process	GO:0060537	34	95	2.34	4.7915e-07	1.21309e-05	dre:386711:myh6|dre:445111:stac3|dre:641575:actn2b|dre:561635:mylk3|dre:30471:LOC110440171|dre:30200:myog|dre:541423:smyd2a|dre:560297:pgm5|dre:407613:rbfox1l|dre:415107:bves|dre:556647:gfra3|dre:321064:klhl41b|dre:100148315:klhl41a|dre:798771:mef2cb|dre:64671:cmlc1|dre:561606:atoh8|dre:387533:gja3|dre:407079:klhl31|dre:560653:npr1a|dre:246275:myhz2|dre:569027:smyd1b|dre:58071:tnnt2a|dre:404208:m…	http://amigo.geneontology.org/amigo/term/GO:0060537
striated muscle tissue development	biological_process	GO:0014706	34	95	2.34	4.7915e-07	1.21309e-05	dre:386711:myh6|dre:445111:stac3|dre:641575:actn2b|dre:561635:mylk3|dre:30471:LOC110440171|dre:30200:myog|dre:541423:smyd2a|dre:560297:pgm5|dre:407613:rbfox1l|dre:415107:bves|dre:556647:gfra3|dre:321064:klhl41b|dre:100148315:klhl41a|dre:798771:mef2cb|dre:64671:cmlc1|dre:561606:atoh8|dre:387533:gja3|dre:407079:klhl31|dre:560653:npr1a|dre:246275:myhz2|dre:569027:smyd1b|dre:58071:tnnt2a|dre:404208:m…	http://amigo.geneontology.org/amigo/term/GO:0014706
cell part morphogenesis	biological_process	GO:0032990	74	313	1.55	5.48642e-07	1.37971e-05	dre:553412:dpysl2b|dre:565658:sema3e|dre:369190:kif1aa|dre:373882:mmp14a|dre:30267:sema3ab|dre:64270:epha4b|dre:553591:ttc39c|dre:30726:cntn2|dre:101882983:lrfn4a|dre:572261:sema4ba|dre:560986:pnpla6|dre:571349:cntn4|dre:561737:158659|dre:369190:kif1ab|dre:570288:flncb|dre:30301:her4.2|dre:60658:nos1|dre:140819:ptprfa|dre:369190:kif1b|dre:553166:dpysl3|dre:568520:crb2b|dre:30634:nadl1.2|dre:56684…	http://amigo.geneontology.org/amigo/term/GO:0032990
pyridine-containing compound metabolic process	biological_process	GO:0072524	20	36	3.63	6.2623e-07	1.56432e-05	dre:570106:pfkla|dre:560753:tpi1b|dre:192309:tpi1a|dre:447836:pfkma|dre:114551:pklr|dre:572733:pgam2|dre:436903:bpgm|dre:402874:eno2|dre:406367:gapdhs|dre:393864:naprt|dre:335817:pkma|dre:445094:pkmb|dre:378963:eno3|dre:558487:eno4|dre:492518:haao|dre:246094:gpia|dre:369193:aldocb|dre:406496:aldoab|dre:406696:pgk1|dre:100330160:nampta	http://amigo.geneontology.org/amigo/term/GO:0072524
muscle organ development	biological_process	GO:0007517	31	83	2.44	7.22006e-07	1.79163e-05	dre:566796:lama4|dre:445111:stac3|dre:641575:actn2b|dre:570504:spega|dre:30471:LOC110440171|dre:415178:tmem8c|dre:30200:myog|dre:541423:smyd2a|dre:407613:rbfox1l|dre:415107:bves|dre:556647:gfra3|dre:321064:klhl41b|dre:100148315:klhl41a|dre:561606:atoh8|dre:387533:gja3|dre:407079:klhl31|dre:246275:myhz2|dre:58071:tnnt2a|dre:337767:lamb2|dre:404208:myf6|dre:445292:sgcg|dre:30591:hsp90aa1.1|dre:5597…	http://amigo.geneontology.org/amigo/term/GO:0007517
cell projection morphogenesis	biological_process	GO:0048858	73	310	1.54	7.39372e-07	1.82265e-05	dre:553412:dpysl2b|dre:565658:sema3e|dre:369190:kif1aa|dre:373882:mmp14a|dre:30267:sema3ab|dre:64270:epha4b|dre:553591:ttc39c|dre:30726:cntn2|dre:101882983:lrfn4a|dre:572261:sema4ba|dre:560986:pnpla6|dre:571349:cntn4|dre:561737:158659|dre:369190:kif1ab|dre:570288:flncb|dre:30301:her4.2|dre:60658:nos1|dre:140819:ptprfa|dre:369190:kif1b|dre:553166:dpysl3|dre:568520:crb2b|dre:30634:nadl1.2|dre:56684…	http://amigo.geneontology.org/amigo/term/GO:0048858
nucleoside diphosphate phosphorylation	biological_process	GO:0006165	17	26	4.28	8.22851e-07	2.00209e-05	dre:570106:pfkla|dre:560753:tpi1b|dre:192309:tpi1a|dre:447836:pfkma|dre:114551:pklr|dre:572733:pgam2|dre:436903:bpgm|dre:402874:eno2|dre:406367:gapdhs|dre:335817:pkma|dre:445094:pkmb|dre:378963:eno3|dre:558487:eno4|dre:246094:gpia|dre:369193:aldocb|dre:406496:aldoab|dre:406696:pgk1	http://amigo.geneontology.org/amigo/term/GO:0006165
nucleotide phosphorylation	biological_process	GO:0046939	17	26	4.28	8.22851e-07	2.00209e-05	dre:570106:pfkla|dre:560753:tpi1b|dre:192309:tpi1a|dre:447836:pfkma|dre:114551:pklr|dre:572733:pgam2|dre:436903:bpgm|dre:402874:eno2|dre:406367:gapdhs|dre:335817:pkma|dre:445094:pkmb|dre:378963:eno3|dre:558487:eno4|dre:246094:gpia|dre:369193:aldocb|dre:406496:aldoab|dre:406696:pgk1	http://amigo.geneontology.org/amigo/term/GO:0046939
signal transduction	biological_process	GO:0007165	292	1808	1.06	1.33498e-06	3.2272e-05	dre:798390:s1pr3a|dre:497629:kitb|dre:403010:nr0b2a|dre:335232:prkab1b|dre:767790:pdgfab|dre:323641:gpr182|dre:393653:rhogd|dre:394026:bmp5|dre:393809:cap2|dre:555341:tspan9a|dre:553595:impa2|dre:562171:nr3c2|dre:100170835:skilb|dre:560986:pnpla6|dre:724080:b4galt5|dre:558878:trhra|dre:560564:pdgfc|dre:100148904:dkey-65j6.2|dre:436590:rab15|dre:494050:ndrg2|dre:100002938:cdc42ep4b|dre:60658:nos1|…	http://amigo.geneontology.org/amigo/term/GO:0007165
muscle system process	biological_process	GO:0003012	23	51	2.95	1.56171e-06	3.75112e-05	dre:445111:stac3|dre:415191:tnni1al|dre:100003572:tnnt3b|dre:415175:tnnc1b|dre:751665:tnni1c|dre:436902:tnni1d|dre:100002383:LOC101887017|dre:30441:tmod4|dre:100149766:tmod1|dre:568614:adra1d|dre:795335:lmod1b|dre:574000:tnnt2d|dre:58071:tnnt2a|dre:58082:tnnc2|dre:353248:tnnt2c|dre:100000544:ptger3|dre:100149100:adra1ba|dre:322909:cald1a|dre:557170:sgca|dre:503591:fbxl22|dre:79379:gdnfa|dre:43173…	http://amigo.geneontology.org/amigo/term/GO:0003012
transmembrane transporter complex	cellular_component	GO:1902495	31	87	2.33	1.62026e-06	3.86696e-05	dre:327415:kcnd3|dre:64272:atp1b3b|dre:336069:gria4b|dre:100037383:atp1b4|dre:404273:chrnd|dre:555921:kcnb2|dre:768182:mcu|dre:405796:dlg4b|dre:100003329:cacng8b|dre:403310:cacna1da|dre:100003220:cacng6b|dre:559447:scn1lab|dre:572481:knca7|dre:555423:scn1ba|dre:492513:clic5a|dre:568849:chrna2b|dre:368416:gria3b|dre:561906:chrnb2b|dre:170452:gria3a|dre:324481:clic1|dre:100148645:cacna2d3|dre:10003…	http://amigo.geneontology.org/amigo/term/GO:1902495
regulation of neuron projection development	biological_process	GO:0010975	29	78	2.43	1.74834e-06	4.12772e-05	dre:553412:dpysl2b|dre:565658:sema3e|dre:64270:epha4b|dre:30726:cntn2|dre:394244:ndel1a|dre:333957:ndel1b|dre:561737:158659|dre:544659:sema3ga|dre:100004611:sema3bl|dre:553166:dpysl3|dre:30634:nadl1.2|dre:60309:robo2|dre:553785:lrrc4c|dre:550240:chodl|dre:394174:pik3cd|dre:569360:dcc|dre:553587:apoea|dre:101886694:LOC100538052|dre:373869:vax2|dre:373870:vax1|dre:373865:kctd12.1|dre:572261:sema4ba…	http://amigo.geneontology.org/amigo/term/GO:0010975
regulation of axonogenesis	biological_process	GO:0050770	25	60	2.72	1.75155e-06	4.12772e-05	dre:553412:dpysl2b|dre:565658:sema3e|dre:64270:epha4b|dre:30726:cntn2|dre:572261:sema4ba|dre:561737:158659|dre:100004611:sema3bl|dre:30634:nadl1.2|dre:60309:robo2|dre:553785:lrrc4c|dre:550240:chodl|dre:394174:pik3cd|dre:569360:dcc|dre:553587:apoea|dre:373870:vax1|dre:101886694:LOC100538052|dre:373869:vax2|dre:544659:sema3ga|dre:445189:optc|dre:80354:slit3|dre:30725:chrna1|dre:30037:tnc|dre:30267:…	http://amigo.geneontology.org/amigo/term/GO:0050770
regulation of neuron differentiation	biological_process	GO:0045664	33	98	2.2	2.09716e-06	4.91129e-05	dre:553412:dpysl2b|dre:565658:sema3e|dre:64270:epha4b|dre:30726:cntn2|dre:394244:ndel1a|dre:333957:ndel1b|dre:561737:158659|dre:544659:sema3ga|dre:100004611:sema3bl|dre:553166:dpysl3|dre:30634:nadl1.2|dre:60309:robo2|dre:553785:lrrc4c|dre:550240:chodl|dre:394174:pik3cd|dre:569360:dcc|dre:30466:ascl1a|dre:553587:apoea|dre:30291:cdh4|dre:101886694:LOC100538052|dre:373869:vax2|dre:373870:vax1|dre:37…	http://amigo.geneontology.org/amigo/term/GO:0045664
sulfur compound binding	molecular_function	GO:1901681	22	48	3	2.12571e-06	4.91668e-05	dre:393733:fgf1a|dre:566325:thbs2b|dre:393860:gcdha|dre:558224:ecm2|dre:791822:fmoda|dre:101886726:gpc5b|dre:559454:gpc5a|dre:30682:vegfaa|dre:394156:acadl|dre:406283:acadm|dre:325724:etfa|dre:321449:ctgfa|dre:550602:epyc|dre:541445:ogn|dre:550346:cyr61l1|dre:394130:acad8|dre:445189:optc|dre:101885552:vegfba|dre:571904:gpc6a|dre:30354:lpl|dre:80354:slit3|dre:561685:slit1b	http://amigo.geneontology.org/amigo/term/GO:1901681
muscle contraction	biological_process	GO:0006936	22	48	3	2.12571e-06	4.91668e-05	dre:445111:stac3|dre:415191:tnni1al|dre:100003572:tnnt3b|dre:415175:tnnc1b|dre:751665:tnni1c|dre:436902:tnni1d|dre:100002383:LOC101887017|dre:30441:tmod4|dre:100149766:tmod1|dre:568614:adra1d|dre:795335:lmod1b|dre:574000:tnnt2d|dre:58071:tnnt2a|dre:58082:tnnc2|dre:353248:tnnt2c|dre:100000544:ptger3|dre:100149100:adra1ba|dre:322909:cald1a|dre:503591:fbxl22|dre:79379:gdnfa|dre:431732:smpx|dre:10014…	http://amigo.geneontology.org/amigo/term/GO:0006936
ion channel complex	cellular_component	GO:0034702	29	79	2.4	2.14745e-06	4.93651e-05	dre:327415:kcnd3|dre:336069:gria4b|dre:404273:chrnd|dre:555921:kcnb2|dre:768182:mcu|dre:405796:dlg4b|dre:100003329:cacng8b|dre:403310:cacna1da|dre:100003220:cacng6b|dre:559447:scn1lab|dre:572481:knca7|dre:555423:scn1ba|dre:492513:clic5a|dre:568849:chrna2b|dre:368416:gria3b|dre:561906:chrnb2b|dre:170452:gria3a|dre:324481:clic1|dre:100148645:cacna2d3|dre:100034520:shisa7b|dre:405791:cacna1sb|dre:56…	http://amigo.geneontology.org/amigo/term/GO:0034702
glycosaminoglycan binding	molecular_function	GO:0005539	20	40	3.27	2.18914e-06	5.00165e-05	dre:570626:LOC108181206|dre:570626:stab1|dre:321449:ctgfa|dre:493635:hapln1a|dre:323465:vcanb|dre:393733:fgf1a|dre:550602:epyc|dre:558224:ecm2|dre:445189:optc|dre:101885552:vegfba|dre:791822:fmoda|dre:541445:ogn|dre:80354:slit3|dre:101886789:susd5|dre:566325:thbs2b|dre:30682:vegfaa|dre:550346:cyr61l1|dre:561685:slit1b|dre:406374:hapln3|dre:30354:lpl	http://amigo.geneontology.org/amigo/term/GO:0005539
transporter complex	cellular_component	GO:1990351	31	89	2.28	2.38377e-06	5.41333e-05	dre:327415:kcnd3|dre:64272:atp1b3b|dre:336069:gria4b|dre:100037383:atp1b4|dre:404273:chrnd|dre:555921:kcnb2|dre:768182:mcu|dre:405796:dlg4b|dre:100003329:cacng8b|dre:403310:cacna1da|dre:100003220:cacng6b|dre:559447:scn1lab|dre:572481:knca7|dre:555423:scn1ba|dre:492513:clic5a|dre:568849:chrna2b|dre:368416:gria3b|dre:561906:chrnb2b|dre:170452:gria3a|dre:324481:clic1|dre:100148645:cacna2d3|dre:10003…	http://amigo.geneontology.org/amigo/term/GO:1990351
regulation of cell size	biological_process	GO:0008361	24	57	2.75	2.42369e-06	5.47083e-05	dre:553412:dpysl2b|dre:565658:sema3e|dre:406777:aqp3a|dre:64270:epha4b|dre:30726:cntn2|dre:572261:sema4ba|dre:335821:aqp1a.1|dre:561737:158659|dre:100004611:sema3bl|dre:30634:nadl1.2|dre:567949:piezo1|dre:60309:robo2|dre:447923:aqp8a.1|dre:30725:chrna1|dre:394174:pik3cd|dre:569360:dcc|dre:553587:apoea|dre:445293:aqp4|dre:544659:sema3ga|dre:80354:slit3|dre:567667:slc12a7b|dre:30037:tnc|dre:30267:s…	http://amigo.geneontology.org/amigo/term/GO:0008361
pyruvate metabolic process	biological_process	GO:0006090	17	29	3.83	2.49532e-06	5.59878e-05	dre:570106:pfkla|dre:560753:tpi1b|dre:192309:tpi1a|dre:447836:pfkma|dre:114551:pklr|dre:572733:pgam2|dre:436903:bpgm|dre:402874:eno2|dre:406367:gapdhs|dre:335817:pkma|dre:445094:pkmb|dre:378963:eno3|dre:558487:eno4|dre:246094:gpia|dre:369193:aldocb|dre:406496:aldoab|dre:406696:pgk1	http://amigo.geneontology.org/amigo/term/GO:0006090
regulation of developmental process	biological_process	GO:0050793	79	359	1.44	2.51717e-06	5.61418e-05	dre:323738:ankhb|dre:373865:kctd12.1|dre:553412:dpysl2b|dre:565658:sema3e|dre:415107:bves|dre:393733:fgf1a|dre:30267:sema3ab|dre:64270:epha4b|dre:30726:cntn2|dre:791144:loxl2b|dre:565508:loxl2a|dre:100006858:csnk1e|dre:445189:optc|dre:100151491:wipf1b|dre:561737:158659|dre:566796:lama4|dre:403145:myd88|dre:64274:csf1ra|dre:100002938:cdc42ep4b|dre:566325:thbs2b|dre:566643:lrrc14b|dre:100004611:sem…	http://amigo.geneontology.org/amigo/term/GO:0050793
sarcomere organization	biological_process	GO:0045214	14	19	4.82	2.83213e-06	6.27929e-05	dre:100003572:tnnt3b|dre:641575:actn2b|dre:353248:tnnt2c|dre:449679:cav3|dre:574000:tnnt2d|dre:30592:myl7|dre:447832:capn3a|dre:58071:tnnt2a|dre:100034405:capn3b|dre:321064:klhl41b|dre:100148315:klhl41a|dre:569027:smyd1b|dre:64671:cmlc1|dre:541423:smyd2a	http://amigo.geneontology.org/amigo/term/GO:0045214
single-organism metabolic process	Undef	GO:0044710	204	1199	1.11	3.21433e-06	7.08475e-05	dre:335715:mdh1ab|dre:394026:bmp5|dre:100004977:mthfd2|dre:436903:bpgm|dre:100320658:LOC110440111|dre:767790:pdgfab|dre:334527:cap1|dre:393809:cap2|dre:794259:aclyb|dre:445252:hibadha|dre:553595:impa2|dre:560986:pnpla6|dre:431727:mgat4b|dre:560564:pdgfc|dre:560653:npr1a|dre:415138:akr1b1|dre:450077:dera|dre:100330160:nampta|dre:100002865:rpe65b|dre:60658:nos1|dre:394156:acadl|dre:386951:idh2|dre:…	http://amigo.geneontology.org/amigo/term/GO:0044710
cell-cell signaling	biological_process	GO:0007267	70	307	1.49	3.24001e-06	7.09959e-05	dre:557384:fzd1|dre:100149100:adra1ba|dre:378444:LOC100334937|dre:791993:wnt4b|dre:555634:tac1|dre:100148840:wnt7bb|dre:79379:gdnfa|dre:561906:chrnb2b|dre:567877:syt2a|dre:405885:pth1b|dre:550345:syt13|dre:100006858:csnk1e|dre:559347:slc18a3a|dre:559698:sypa|dre:404273:chrnd|dre:566028:trabd2b|dre:494050:ndrg2|dre:565781:sst1.2|dre:558960:slc6a11a|dre:100002795:doc2d|dre:30236:cx43|dre:565677:wnt…	http://amigo.geneontology.org/amigo/term/GO:0007267
nucleoside diphosphate metabolic process	biological_process	GO:0009132	18	34	3.46	3.7897e-06	8.25582e-05	dre:570106:pfkla|dre:560753:tpi1b|dre:192309:tpi1a|dre:447836:pfkma|dre:114551:pklr|dre:572733:pgam2|dre:445486:ak1|dre:402874:eno2|dre:406367:gapdhs|dre:335817:pkma|dre:445094:pkmb|dre:378963:eno3|dre:558487:eno4|dre:246094:gpia|dre:436903:bpgm|dre:369193:aldocb|dre:406496:aldoab|dre:406696:pgk1	http://amigo.geneontology.org/amigo/term/GO:0009132
developmental cell growth	biological_process	GO:0048588	25	64	2.55	4.3958e-06	9.52085e-05	dre:553412:dpysl2b|dre:565658:sema3e|dre:369190:kif1aa|dre:64270:epha4b|dre:30726:cntn2|dre:572261:sema4ba|dre:561737:158659|dre:369190:kif1ab|dre:60658:nos1|dre:100004611:sema3bl|dre:369190:kif1b|dre:30634:nadl1.2|dre:101886018:tusc5a|dre:394174:pik3cd|dre:569360:dcc|dre:553587:apoea|dre:60309:robo2|dre:544659:sema3ga|dre:445189:optc|dre:80354:slit3|dre:30725:chrna1|dre:30037:tnc|dre:30267:sema3…	http://amigo.geneontology.org/amigo/term/GO:0048588
response to wounding	biological_process	GO:0009611	37	123	1.97	4.69257e-06	0.000101052	dre:678552:f9b|dre:553412:dpysl2b|dre:327320:f5|dre:767790:pdgfab|dre:324215:igf2b|dre:64270:epha4b|dre:30726:cntn2|dre:100317029:prp|dre:798657:ch211-79m20.1|dre:402941:insm1a|dre:58059:hoxc13a|dre:797938:hbegfa|dre:447804:lyn|dre:550423:f3b|dre:560564:pdgfc|dre:553166:dpysl3|dre:493635:hapln1a|dre:30259:prph|dre:436967:prcp|dre:799082:dkey-163m14.2|dre:30236:cx43|dre:30608:gap43|dre:336038:junb…	http://amigo.geneontology.org/amigo/term/GO:0009611
cell motility	biological_process	GO:0048870	66	287	1.5	4.78948e-06	0.000101967	dre:450019:hspb7|dre:565658:sema3e|dre:559103:inpp5d|dre:373882:mmp14a|dre:393733:fgf1a|dre:566945:mmp14b|dre:567758:rltpr|dre:30267:sema3ab|dre:405866:ednrab|dre:791144:loxl2b|dre:565508:loxl2a|dre:798375:apln|dre:492459:colec11|dre:566796:lama4|dre:447804:lyn|dre:403145:myd88|dre:64274:csf1ra|dre:565781:sst1.2|dre:798657:ch211-79m20.1|dre:560564:pdgfc|dre:100004611:sema3bl|dre:553166:dpysl3|dre…	http://amigo.geneontology.org/amigo/term/GO:0048870
localization of cell	biological_process	GO:0051674	66	287	1.5	4.78948e-06	0.000101967	dre:450019:hspb7|dre:565658:sema3e|dre:559103:inpp5d|dre:373882:mmp14a|dre:393733:fgf1a|dre:566945:mmp14b|dre:567758:rltpr|dre:30267:sema3ab|dre:405866:ednrab|dre:791144:loxl2b|dre:565508:loxl2a|dre:798375:apln|dre:492459:colec11|dre:566796:lama4|dre:447804:lyn|dre:403145:myd88|dre:64274:csf1ra|dre:565781:sst1.2|dre:798657:ch211-79m20.1|dre:560564:pdgfc|dre:100004611:sema3bl|dre:553166:dpysl3|dre…	http://amigo.geneontology.org/amigo/term/GO:0051674
actin polymerization or depolymerization	biological_process	GO:0008154	24	60	2.62	4.90544e-06	0.000103846	dre:100536063:cobll1a|dre:393809:cap2|dre:402929:evlb|dre:493612:101810|dre:100151491:wipf1b|dre:100002938:cdc42ep4b|dre:415190:86896|dre:100002383:LOC101887017|dre:334527:cap1|dre:406738:cfl1l|dre:30441:tmod4|dre:100149766:tmod1|dre:399482:arpc5b|dre:335474:arpc1b|dre:793321:LOC110439021|dre:795335:lmod1b|dre:101886694:LOC100538052|dre:793321:fmn2a|dre:566432:fmn2b|dre:447829:cdc42ep3|dre:541404…	http://amigo.geneontology.org/amigo/term/GO:0008154
generation of precursor metabolites and energy	biological_process	GO:0006091	31	93	2.18	4.9882e-06	0.000105004	dre:335715:mdh1ab|dre:445291:ndufv1|dre:447836:pfkma|dre:246094:gpia|dre:445500:sdhdb|dre:556199:phka2|dre:369193:aldocb|dre:406696:pgk1|dre:402874:eno2|dre:436903:bpgm|dre:386951:idh2|dre:394000:pgm1|dre:335817:pkma|dre:445094:pkmb|dre:378963:eno3|dre:558487:eno4|dre:570106:pfkla|dre:560753:tpi1b|dre:192309:tpi1a|dre:568765:cyb561|dre:406367:gapdhs|dre:553655:pygma|dre:406496:aldoab|dre:572733:p…	http://amigo.geneontology.org/amigo/term/GO:0006091
oxidoreduction coenzyme metabolic process	biological_process	GO:0006733	20	43	3.04	5.13183e-06	0.000107424	dre:570106:pfkla|dre:560753:tpi1b|dre:192309:tpi1a|dre:447836:pfkma|dre:114551:pklr|dre:572733:pgam2|dre:436903:bpgm|dre:402874:eno2|dre:406367:gapdhs|dre:393864:naprt|dre:335817:pkma|dre:445094:pkmb|dre:378963:eno3|dre:558487:eno4|dre:492518:haao|dre:246094:gpia|dre:369193:aldocb|dre:406496:aldoab|dre:406696:pgk1|dre:100330160:nampta	http://amigo.geneontology.org/amigo/term/GO:0006733
regulation of cell morphogenesis involved in differentiation	biological_process	GO:0010769	26	70	2.43	5.95801e-06	0.000124026	dre:553412:dpysl2b|dre:565658:sema3e|dre:64270:epha4b|dre:30726:cntn2|dre:572261:sema4ba|dre:561737:158659|dre:544659:sema3ga|dre:100004611:sema3bl|dre:30634:nadl1.2|dre:60309:robo2|dre:553785:lrrc4c|dre:550240:chodl|dre:394174:pik3cd|dre:569360:dcc|dre:553587:apoea|dre:101886694:LOC100538052|dre:373869:vax2|dre:373870:vax1|dre:373865:kctd12.1|dre:445189:optc|dre:80354:slit3|dre:30725:chrna1|dre:…	http://amigo.geneontology.org/amigo/term/GO:0010769
skeletal muscle organ development	biological_process	GO:0060538	24	61	2.57	6.14632e-06	0.000127239	dre:566796:lama4|dre:445111:stac3|dre:415107:bves|dre:30471:LOC110440171|dre:30200:myog|dre:541423:smyd2a|dre:407613:rbfox1l|dre:641575:actn2b|dre:556647:gfra3|dre:321064:klhl41b|dre:100148315:klhl41a|dre:64609:atp1a2a|dre:407079:klhl31|dre:246275:myhz2|dre:337767:lamb2|dre:404208:myf6|dre:563843:synpo2la|dre:30725:chrna1|dre:100001241:synpo2lb|dre:569755:col6a1|dre:553257:klhl40a|dre:795319:klhl…	http://amigo.geneontology.org/amigo/term/GO:0060538
vasculature development	biological_process	GO:0001944	54	219	1.61	6.33143e-06	0.000130351	dre:797246:sox18|dre:678512:figf|dre:30747:tek|dre:566796:lama4|dre:558453:rasgrp4|dre:567881:sat1b|dre:393733:fgf1a|dre:791144:loxl2b|dre:565508:loxl2a|dre:100317029:prp|dre:798657:ch211-79m20.1|dre:565658:sema3e|dre:30746:tie1|dre:30619:fli1a|dre:566325:thbs2b|dre:550423:f3b|dre:393558:mb|dre:568520:crb2b|dre:30629:pth1ra|dre:393564:nr2f1b|dre:64617:s1pr1|dre:30682:vegfaa|dre:405860:igfbp7|dre:…	http://amigo.geneontology.org/amigo/term/GO:0001944
cation transmembrane transporter activity	molecular_function	GO:0008324	66	290	1.49	6.40465e-06	0.000131138	dre:563802:kcnh2a|dre:327415:kcnd3|dre:406458:slc20a1a|dre:494450:slc6a5|dre:548345:nalcn|dre:564522:kcnj2a|dre:664687:kcnj11|dre:64616:atp1a1b|dre:559347:slc18a3a|dre:100005589:slc5a7a|dre:404273:chrnd|dre:494104:101583|dre:555921:kcnb2|dre:568338:slc5a3b|dre:558960:slc6a11a|dre:406298:ndufa4|dre:100003329:cacng8b|dre:403310:cacna1da|dre:561209:ch73-335m24.5|dre:570138:kcnn3|dre:567667:slc12a7b|…	http://amigo.geneontology.org/amigo/term/GO:0008324
regulation of transport	biological_process	GO:0051049	51	202	1.65	6.49189e-06	0.000131381	dre:327415:kcnd3|dre:568811:ch211-51c14.1|dre:548345:nalcn|dre:564522:kcnj2a|dre:664687:kcnj11|dre:567877:syt2a|dre:406711:grtp1a|dre:555921:kcnb2|dre:447804:lyn|dre:100535556:sgsm1b|dre:450012:adprhl1|dre:445104:LOC108179067|dre:445104:91999|dre:561110:tbc1d2|dre:798836:tspan13a|dre:556789:stxbp5a|dre:559447:scn1lab|dre:445325:sept5b|dre:406588:sstr5|dre:492513:clic5a|dre:556338:tbc1d25|dre:4452…	http://amigo.geneontology.org/amigo/term/GO:0051049
myofilament	cellular_component	GO:0036379	14	21	4.36	6.52173e-06	0.000131381	dre:30441:tmod4|dre:100149766:tmod1|dre:353248:tnnt2c|dre:415191:tnni1al|dre:795335:lmod1b|dre:574000:tnnt2d|dre:100003572:tnnt3b|dre:751665:tnni1c|dre:436902:tnni1d|dre:58071:tnnt2a|dre:58082:tnnc2|dre:100002383:LOC101887017|dre:415175:tnnc1b|dre:100149390:lmod3	http://amigo.geneontology.org/amigo/term/GO:0036379
striated muscle thin filament	cellular_component	GO:0005865	14	21	4.36	6.52173e-06	0.000131381	dre:30441:tmod4|dre:100149766:tmod1|dre:353248:tnnt2c|dre:415191:tnni1al|dre:795335:lmod1b|dre:574000:tnnt2d|dre:100003572:tnnt3b|dre:751665:tnni1c|dre:436902:tnni1d|dre:58071:tnnt2a|dre:58082:tnnc2|dre:100002383:LOC101887017|dre:415175:tnnc1b|dre:100149390:lmod3	http://amigo.geneontology.org/amigo/term/GO:0005865
cofactor metabolic process	biological_process	GO:0051186	35	115	1.99	6.77454e-06	0.000135744	dre:492518:haao|dre:100004977:mthfd2|dre:447836:pfkma|dre:334195:mat1a|dre:794259:aclyb|dre:664750:ppox|dre:558368:atpif1b|dre:449816:elovl1a|dre:246094:gpia|dre:58215:fech|dre:100330160:nampta|dre:100003554:LOC103911725|dre:436903:bpgm|dre:402874:eno2|dre:335817:pkma|dre:445094:pkmb|dre:378963:eno3|dre:558487:eno4|dre:100007749:gphnb|dre:406696:pgk1|dre:795445:sprb|dre:570106:pfkla|dre:550338:al…	http://amigo.geneontology.org/amigo/term/GO:0051186
coenzyme metabolic process	biological_process	GO:0006732	30	90	2.18	7.03393e-06	0.000140192	dre:100004977:mthfd2|dre:447836:pfkma|dre:334195:mat1a|dre:794259:aclyb|dre:492518:haao|dre:246094:gpia|dre:406696:pgk1|dre:100003554:LOC103911725|dre:436903:bpgm|dre:445094:pkmb|dre:335817:pkma|dre:402874:eno2|dre:378963:eno3|dre:558487:eno4|dre:100007749:gphnb|dre:100330160:nampta|dre:795445:sprb|dre:570106:pfkla|dre:560753:tpi1b|dre:192309:tpi1a|dre:114551:pklr|dre:406367:gapdhs|dre:393864:nap…	http://amigo.geneontology.org/amigo/term/GO:0006732
cell migration	biological_process	GO:0016477	63	274	1.5	7.79866e-06	0.000154612	dre:450019:hspb7|dre:565658:sema3e|dre:373882:mmp14a|dre:393733:fgf1a|dre:566945:mmp14b|dre:567758:rltpr|dre:30267:sema3ab|dre:405866:ednrab|dre:791144:loxl2b|dre:565508:loxl2a|dre:798375:apln|dre:492459:colec11|dre:559103:inpp5d|dre:447804:lyn|dre:403145:myd88|dre:64274:csf1ra|dre:565781:sst1.2|dre:798657:ch211-79m20.1|dre:566796:lama4|dre:560564:pdgfc|dre:100004611:sema3bl|dre:553166:dpysl3|dre…	http://amigo.geneontology.org/amigo/term/GO:0016477
plasma membrane region	cellular_component	GO:0098590	34	111	2	8.12963e-06	0.000160325	dre:393682:lin7a|dre:431714:91968|dre:336069:gria4b|dre:415107:bves|dre:561082:cavin1b|dre:557070:cavin1a|dre:335821:aqp1a.1|dre:566075:slc4a2a|dre:404273:chrnd|dre:548605:ctbp2l|dre:798001:grik1a|dre:405796:dlg4b|dre:403310:cacna1da|dre:60309:robo2|dre:100004742:ch73-151m17.5|dre:568849:chrna2b|dre:368416:gria3b|dre:561906:chrnb2b|dre:170452:gria3a|dre:791212:158296|dre:100150701:chrm4a|dre:5717…	http://amigo.geneontology.org/amigo/term/GO:0098590
developmental growth involved in morphogenesis	biological_process	GO:0060560	29	86	2.2	8.28138e-06	0.000162462	dre:553412:dpysl2b|dre:565658:sema3e|dre:369190:kif1aa|dre:393733:fgf1a|dre:64270:epha4b|dre:30726:cntn2|dre:572261:sema4ba|dre:102725539:glis2b|dre:101886018:tusc5a|dre:561737:158659|dre:369190:kif1ab|dre:60658:nos1|dre:100004611:sema3bl|dre:369190:kif1b|dre:30634:nadl1.2|dre:60309:robo2|dre:64698:dcn|dre:394174:pik3cd|dre:569360:dcc|dre:553587:apoea|dre:30291:cdh4|dre:544659:sema3ga|dre:445189:…	http://amigo.geneontology.org/amigo/term/GO:0060560
oxidation-reduction process	biological_process	GO:0055114	82	392	1.37	8.51297e-06	0.000166136	dre:553748:113276|dre:335715:mdh1ab|dre:406283:acadm|dre:334208:ldhd|dre:100004977:mthfd2|dre:336553:cyb5r1|dre:100320658:LOC110440111|dre:568202:pora|dre:405829:dpydb|dre:100005717:cpt2|dre:445500:sdhdb|dre:445225:uevld|dre:445291:ndufv1|dre:556199:phka2|dre:100005587:aldh9a1a.1|dre:664750:ppox|dre:565508:loxl2a|dre:492518:haao|dre:492719:me3|dre:548605:ctbp2l|dre:393155:osgn1|dre:445326:akr1a1a…	http://amigo.geneontology.org/amigo/term/GO:0055114
regulation of cell differentiation	biological_process	GO:0045595	53	216	1.6	8.62366e-06	0.000167424	dre:553412:dpysl2b|dre:565658:sema3e|dre:64270:epha4b|dre:30726:cntn2|dre:791144:loxl2b|dre:565508:loxl2a|dre:405870:ucmab|dre:561737:158659|dre:403145:myd88|dre:30200:myog|dre:541423:smyd2a|dre:566643:lrrc14b|dre:100004611:sema3bl|dre:553166:dpysl3|dre:30634:nadl1.2|dre:60309:robo2|dre:558921:fosl2|dre:321064:klhl41b|dre:100148315:klhl41a|dre:561606:atoh8|dre:553785:lrrc4c|dre:550240:chodl|dre:3…	http://amigo.geneontology.org/amigo/term/GO:0045595
phosphorus metabolic process	biological_process	GO:0006793	155	878	1.15	9.01768e-06	0.000174171	dre:497629:kitb|dre:335232:prkab1b|dre:767790:pdgfab|dre:394026:bmp5|dre:393809:cap2|dre:553595:impa2|dre:541517:mtmr1b|dre:30681:mapk12a|dre:407635:ptpn3|dre:393422:camkvb|dre:335573:ptpn6|dre:559524:ptpn5|dre:100330160:nampta|dre:60658:nos1|dre:436903:bpgm|dre:101886230:rps6kl1|dre:503808:pkig|dre:550436:camk2a|dre:402874:eno2|dre:378963:eno3|dre:558487:eno4|dre:563180:g6pca.2|dre:436815:camk2d…	http://amigo.geneontology.org/amigo/term/GO:0006793
cellular response to stimulus	biological_process	GO:0051716	324	2095	1.01	9.3422e-06	0.000179514	dre:559665:smc1a|dre:798390:s1pr3a|dre:497629:kitb|dre:403010:nr0b2a|dre:114407:angpt1|dre:335232:prkab1b|dre:767790:pdgfab|dre:323641:gpr182|dre:393653:rhogd|dre:394026:bmp5|dre:393809:cap2|dre:407685:itga3a|dre:30726:cntn2|dre:555341:tspan9a|dre:553595:impa2|dre:562171:nr3c2|dre:100170835:skilb|dre:560986:pnpla6|dre:724080:b4galt5|dre:558878:trhra|dre:560564:pdgfc|dre:100148904:dkey-65j6.2|dre:…	http://amigo.geneontology.org/amigo/term/GO:0051716
intracellular signal transduction	biological_process	GO:0035556	117	622	1.23	1.01326e-05	0.000193708	dre:394026:bmp5|dre:767790:pdgfab|dre:323641:gpr182|dre:100148904:dkey-65j6.2|dre:436590:rab15|dre:100002938:cdc42ep4b|dre:60658:nos1|dre:393303:tnfaip8l1|dre:100034498:pag1|dre:359834:tgfb1a|dre:556921:arl14|dre:100150414:dkey-85p17.3|dre:553745:113184|dre:101882495:nrg3b|dre:100884132:ppp1r1b|dre:322041:ip6k2a|dre:445507:asb12b|dre:562667:rgs6|dre:100884132:LOC100333163|dre:571972:LOC110439841|…	http://amigo.geneontology.org/amigo/term/GO:0035556
cell junction	cellular_component	GO:0030054	48	189	1.66	1.04652e-05	0.000199052	dre:393682:lin7a|dre:30747:tek|dre:404273:chrnd|dre:415107:bves|dre:570445:gja5b|dre:793954:cadm2a|dre:436780:nrn1a|dre:387533:gja3|dre:571720:ch211-251b21.1|dre:378444:LOC100334937|dre:445070:cldnk|dre:497637:xirp1|dre:336069:gria4b|dre:81587:cldnh|dre:569084:cldni|dre:30236:cx43|dre:798001:grik1a|dre:405796:dlg4b|dre:560297:pgm5|dre:572372:gjd1a|dre:81582:cldnc|dre:100149756:slc17a6b|dre:494492…	http://amigo.geneontology.org/amigo/term/GO:0030054
organic substance metabolic process	biological_process	GO:0071704	558	3872	0.94	1.05859e-05	0.00020033	dre:100004977:mthfd2|dre:558684:b4galnt1a|dre:373882:mmp14a|dre:561082:cavin1b|dre:566945:mmp14b|dre:30398:pou3f1|dre:794259:aclyb|dre:246222:tbx15|dre:572713:tbx18|dre:393422:camkvb|dre:335573:ptpn6|dre:559524:ptpn5|dre:402874:eno2|dre:378963:eno3|dre:558487:eno4|dre:566656:sim1b|dre:449875:gsx1|dre:565888:fap|dre:100001628:glb1l|dre:100332911:gpam|dre:100884132:LOC100333163|dre:100150512:ch211-…	http://amigo.geneontology.org/amigo/term/GO:0071704
phosphate-containing compound metabolic process	biological_process	GO:0006796	154	875	1.15	1.10763e-05	0.000208558	dre:497629:kitb|dre:335232:prkab1b|dre:767790:pdgfab|dre:394026:bmp5|dre:393809:cap2|dre:553595:impa2|dre:541517:mtmr1b|dre:30681:mapk12a|dre:407635:ptpn3|dre:393422:camkvb|dre:335573:ptpn6|dre:559524:ptpn5|dre:100330160:nampta|dre:60658:nos1|dre:436903:bpgm|dre:101886230:rps6kl1|dre:503808:pkig|dre:550436:camk2a|dre:402874:eno2|dre:378963:eno3|dre:558487:eno4|dre:563180:g6pca.2|dre:436815:camk2d…	http://amigo.geneontology.org/amigo/term/GO:0006796
membrane protein complex	cellular_component	GO:0098796	80	383	1.37	1.13855e-05	0.000213307	dre:393801:gnao1b|dre:327415:kcnd3|dre:393760:gnao1a|dre:64272:atp1b3b|dre:378444:LOC100334937|dre:564266:itgb3a|dre:325484:vamp5|dre:100536636:stx2b|dre:445500:sdhdb|dre:449655:atp6v1c1b|dre:58038:stx1b|dre:559347:slc18a3a|dre:557170:sgca|dre:404273:chrnd|dre:561737:158659|dre:555921:kcnb2|dre:768182:mcu|dre:336069:gria4b|dre:406298:ndufa4|dre:405796:dlg4b|dre:100003329:cacng8b|dre:403310:cacna1…	http://amigo.geneontology.org/amigo/term/GO:0098796
axon guidance	biological_process	GO:0007411	32	103	2.03	1.16723e-05	0.000216516	dre:553412:dpysl2b|dre:565658:sema3e|dre:567643:kif26aa|dre:373882:mmp14a|dre:30267:sema3ab|dre:572261:sema4ba|dre:571349:cntn4|dre:544659:sema3ga|dre:100004611:sema3bl|dre:60309:robo2|dre:30682:vegfaa|dre:569128:ccdc80l1|dre:393417:capn1a|dre:550240:chodl|dre:405901:nrp2a|dre:30630:anos1a|dre:569360:dcc|dre:553756:crmp1|dre:140819:ptprfa|dre:337179:mmp2|dre:30291:cdh4|dre:373869:vax2|dre:373870:…	http://amigo.geneontology.org/amigo/term/GO:0007411
neuron projection guidance	biological_process	GO:0097485	32	103	2.03	1.16723e-05	0.000216516	dre:553412:dpysl2b|dre:565658:sema3e|dre:567643:kif26aa|dre:373882:mmp14a|dre:30267:sema3ab|dre:572261:sema4ba|dre:571349:cntn4|dre:544659:sema3ga|dre:100004611:sema3bl|dre:60309:robo2|dre:30682:vegfaa|dre:569128:ccdc80l1|dre:393417:capn1a|dre:550240:chodl|dre:405901:nrp2a|dre:30630:anos1a|dre:569360:dcc|dre:553756:crmp1|dre:140819:ptprfa|dre:337179:mmp2|dre:30291:cdh4|dre:373869:vax2|dre:373870:…	http://amigo.geneontology.org/amigo/term/GO:0097485
wound healing	biological_process	GO:0042060	31	98	2.07	1.18339e-05	0.000218432	dre:678552:f9b|dre:327320:f5|dre:767790:pdgfab|dre:324215:igf2b|dre:100317029:prp|dre:798657:ch211-79m20.1|dre:402941:insm1a|dre:58059:hoxc13a|dre:797938:hbegfa|dre:447804:lyn|dre:550423:f3b|dre:560564:pdgfc|dre:493635:hapln1a|dre:30259:prph|dre:436967:prcp|dre:799082:dkey-163m14.2|dre:30236:cx43|dre:30608:gap43|dre:336038:junbb|dre:393327:proca|dre:100000935:cpb2|dre:30466:ascl1a|dre:322691:plg|…	http://amigo.geneontology.org/amigo/term/GO:0042060
axon extension	biological_process	GO:0048675	22	55	2.62	1.20008e-05	0.000220427	dre:553412:dpysl2b|dre:369190:kif1ab|dre:369190:kif1aa|dre:64270:epha4b|dre:30726:cntn2|dre:572261:sema4ba|dre:565658:sema3e|dre:100004611:sema3bl|dre:369190:kif1b|dre:30634:nadl1.2|dre:101886018:tusc5a|dre:569360:dcc|dre:553587:apoea|dre:60309:robo2|dre:544659:sema3ga|dre:445189:optc|dre:80354:slit3|dre:30725:chrna1|dre:30037:tnc|dre:30267:sema3ab|dre:561685:slit1b|dre:336060:sema6a	http://amigo.geneontology.org/amigo/term/GO:0048675
cellular component assembly involved in morphogenesis	biological_process	GO:0010927	37	130	1.86	1.32344e-05	0.000241899	dre:386711:myh6|dre:30441:tmod4|dre:415107:bves|dre:353248:tnnt2c|dre:561635:mylk3|dre:100003572:tnnt3b|dre:404273:chrnd|dre:570288:flncb|dre:541423:smyd2a|dre:568520:crb2b|dre:560297:pgm5|dre:566846:dub|dre:641575:actn2b|dre:447832:capn3a|dre:393368:zmynd10|dre:100034405:capn3b|dre:553591:ttc39c|dre:102216338:lpar3|dre:100148315:klhl41a|dre:64671:cmlc1|dre:447839:ehd1b|dre:100149766:tmod1|dre:39…	http://amigo.geneontology.org/amigo/term/GO:0010927
metal ion transport	biological_process	GO:0030001	49	197	1.63	1.36204e-05	0.000247746	dre:563802:kcnh2a|dre:327415:kcnd3|dre:64272:atp1b3b|dre:548345:nalcn|dre:100037383:atp1b4|dre:564522:kcnj2a|dre:664687:kcnj11|dre:798836:tspan13a|dre:570138:kcnn3|dre:560283:cax1|dre:58153:slc40a1|dre:494104:101583|dre:555921:kcnb2|dre:445241:100920|dre:100320152:steap3|dre:100003329:cacng8b|dre:403310:cacna1da|dre:387526:ca2|dre:100003220:cacng6b|dre:494492:slc17a6a|dre:559447:scn1lab|dre:55542…	http://amigo.geneontology.org/amigo/term/GO:0030001
skeletal muscle tissue development	biological_process	GO:0007519	22	56	2.57	1.50375e-05	0.000270893	dre:445111:stac3|dre:415107:bves|dre:30471:LOC110440171|dre:30200:myog|dre:541423:smyd2a|dre:407613:rbfox1l|dre:641575:actn2b|dre:556647:gfra3|dre:321064:klhl41b|dre:100148315:klhl41a|dre:64609:atp1a2a|dre:407079:klhl31|dre:246275:myhz2|dre:404208:myf6|dre:563843:synpo2la|dre:30725:chrna1|dre:100001241:synpo2lb|dre:569755:col6a1|dre:553257:klhl40a|dre:795319:klhl40b|dre:561606:atoh8|dre:494168:si…	http://amigo.geneontology.org/amigo/term/GO:0007519
neuron projection extension	biological_process	GO:1990138	22	56	2.57	1.50375e-05	0.000270893	dre:553412:dpysl2b|dre:369190:kif1ab|dre:369190:kif1aa|dre:64270:epha4b|dre:30726:cntn2|dre:572261:sema4ba|dre:565658:sema3e|dre:100004611:sema3bl|dre:369190:kif1b|dre:30634:nadl1.2|dre:101886018:tusc5a|dre:569360:dcc|dre:553587:apoea|dre:60309:robo2|dre:544659:sema3ga|dre:445189:optc|dre:80354:slit3|dre:30725:chrna1|dre:30037:tnc|dre:30267:sema3ab|dre:561685:slit1b|dre:336060:sema6a	http://amigo.geneontology.org/amigo/term/GO:1990138
nucleic acid binding transcription factor activity	Undef	GO:0001071	83	407	1.33	1.67877e-05	0.000299541	dre:30398:pou3f1|dre:30619:fli1a|dre:192122:dachb|dre:553611:six6b|dre:394080:six6a|dre:568315:nfatc1|dre:572713:tbx18|dre:30315:foxn4|dre:246222:tbx15|dre:402941:insm1a|dre:570239:hoxa13a|dre:402968:nhlh2|dre:402815:nr1d2a|dre:30177:ikzf1|dre:568041:sall3b|dre:436585:hic1|dre:567969:foxo1b|dre:768121:foxo1a|dre:797150:hif1aa|dre:558490:foxj2|dre:58042:tbr1b|dre:100003866:znf516|dre:768192:hlfa|d…	http://amigo.geneontology.org/amigo/term/GO:0001071
transcription factor activity, sequence-specific DNA binding	molecular_function	GO:0003700	83	407	1.33	1.67877e-05	0.000299541	dre:30398:pou3f1|dre:30619:fli1a|dre:192122:dachb|dre:553611:six6b|dre:394080:six6a|dre:568315:nfatc1|dre:572713:tbx18|dre:30315:foxn4|dre:246222:tbx15|dre:402941:insm1a|dre:570239:hoxa13a|dre:402968:nhlh2|dre:402815:nr1d2a|dre:30177:ikzf1|dre:568041:sall3b|dre:436585:hic1|dre:567969:foxo1b|dre:768121:foxo1a|dre:797150:hif1aa|dre:558490:foxj2|dre:58042:tbr1b|dre:100003866:znf516|dre:768192:hlfa|d…	http://amigo.geneontology.org/amigo/term/GO:0003700
neuron part	cellular_component	GO:0097458	38	138	1.8	1.89659e-05	0.000336803	dre:570094:syngr3b|dre:553617:syngr3a|dre:100536636:stx2b|dre:450047:syngr1a|dre:567877:syt2a|dre:559347:slc18a3a|dre:559698:sypa|dre:558960:slc6a11a|dre:449651:stmn2a|dre:100003563:stmn2b|dre:405796:dlg4b|dre:798970:stmn3|dre:30634:nadl1.2|dre:60309:robo2|dre:100149756:slc17a6b|dre:494492:slc17a6a|dre:573010:scgn|dre:445325:sept5b|dre:406588:sstr5|dre:100537884:map4l|dre:393682:lin7a|dre:58038:s…	http://amigo.geneontology.org/amigo/term/GO:0097458
regulation of metabolic process	biological_process	GO:0019222	221	1366	1.06	2.37487e-05	0.000419747	dre:58046:hoxc1a|dre:30398:pou3f1|dre:403010:nr0b2a|dre:30657:arxa|dre:335232:prkab1b|dre:767790:pdgfab|dre:436920:egr3|dre:449875:gsx1|dre:394026:bmp5|dre:393809:cap2|dre:100170835:skilb|dre:560986:pnpla6|dre:30681:mapk12a|dre:562600:hoxc12a|dre:570239:hoxa13a|dre:560564:pdgfc|dre:30177:ikzf1|dre:541423:smyd2a|dre:60658:nos1|dre:436903:bpgm|dre:768192:hlfa|dre:559921:hoxb13a|dre:550389:osr2|dre:…	http://amigo.geneontology.org/amigo/term/GO:0019222
regulation of multicellular organismal development	biological_process	GO:2000026	62	281	1.44	2.66697e-05	0.000469162	dre:553412:dpysl2b|dre:565658:sema3e|dre:393733:fgf1a|dre:30267:sema3ab|dre:64270:epha4b|dre:30726:cntn2|dre:791144:loxl2b|dre:565508:loxl2a|dre:323738:ankhb|dre:561737:158659|dre:566796:lama4|dre:403145:myd88|dre:64274:csf1ra|dre:566325:thbs2b|dre:544659:sema3ga|dre:100004611:sema3bl|dre:553166:dpysl3|dre:30634:nadl1.2|dre:30200:myog|dre:60309:robo2|dre:100150992:dlk2|dre:30682:vegfaa|dre:558921…	http://amigo.geneontology.org/amigo/term/GO:2000026
cation transport	biological_process	GO:0006812	59	263	1.47	2.742e-05	0.000480106	dre:563802:kcnh2a|dre:327415:kcnd3|dre:64272:atp1b3b|dre:548345:nalcn|dre:100037383:atp1b4|dre:564522:kcnj2a|dre:664687:kcnj11|dre:798836:tspan13a|dre:570138:kcnn3|dre:560283:cax1|dre:58153:slc40a1|dre:494104:101583|dre:555921:kcnb2|dre:445241:100920|dre:100320152:steap3|dre:100003329:cacng8b|dre:403310:cacna1da|dre:387526:ca2|dre:100003220:cacng6b|dre:494492:slc17a6a|dre:449655:atp6v1c1b|dre:559…	http://amigo.geneontology.org/amigo/term/GO:0006812
SNARE binding	molecular_function	GO:0000149	23	64	2.35	3.06446e-05	0.00053407	dre:100536636:stx2b|dre:567877:syt2a|dre:550345:syt13|dre:794623:cplx3b|dre:556533:cplx3a|dre:563018:txlnba|dre:794707:syt11b|dre:569124:stx12l|dre:556789:stxbp5a|dre:565839:exoc3l2b|dre:567605:stxbp5l|dre:58038:stx1b|dre:100002795:doc2d|dre:100000615:syt3|dre:335357:syt4|dre:30711:snap25b|dre:30712:snap25a|dre:436732:cplx2l|dre:572466:sytl2b|dre:336281:vamp2|dre:325484:vamp5|dre:563246:exoc3l4|d…	http://amigo.geneontology.org/amigo/term/GO:0000149
chemotaxis	biological_process	GO:0006935	40	153	1.71	3.15979e-05	0.000548137	dre:553412:dpysl2b|dre:565658:sema3e|dre:567643:kif26aa|dre:373882:mmp14a|dre:64617:s1pr1|dre:30267:sema3ab|dre:572261:sema4ba|dre:571349:cntn4|dre:559103:inpp5d|dre:447804:lyn|dre:403145:myd88|dre:64274:csf1ra|dre:544659:sema3ga|dre:100004611:sema3bl|dre:60309:robo2|dre:100002113:coro1a|dre:30682:vegfaa|dre:553756:crmp1|dre:393417:capn1a|dre:550240:chodl|dre:405901:nrp2a|dre:30630:anos1a|dre:569…	http://amigo.geneontology.org/amigo/term/GO:0006935
cation channel activity	molecular_function	GO:0005261	36	131	1.8	3.20917e-05	0.000554136	dre:563802:kcnh2a|dre:327415:kcnd3|dre:548345:nalcn|dre:564522:kcnj2a|dre:664687:kcnj11|dre:570138:kcnn3|dre:404273:chrnd|dre:555921:kcnb2|dre:100003329:cacng8b|dre:403310:cacna1da|dre:100003220:cacng6b|dre:559447:scn1lab|dre:555423:scn1ba|dre:568849:chrna2b|dre:387296:p2rx1|dre:393874:tmem38a|dre:561906:chrnb2b|dre:569052:kcnj1a.6|dre:569191:kcnj1a.4|dre:569137:kcnj1a.3|dre:101887082:trpc3|dre:5…	http://amigo.geneontology.org/amigo/term/GO:0005261
polymeric cytoskeletal fiber	cellular_component	GO:0099513	33	115	1.88	3.29245e-05	0.000563324	dre:558800:synm|dre:404613:klhl21|dre:768289:krt94|dre:554127:tubb2|dre:445164:tuba8l3|dre:140599:vim|dre:394244:ndel1a|dre:333957:ndel1b|dre:100151491:wipf1b|dre:393540:77517|dre:664698:neflb|dre:393813:pdlim7|dre:797545:map1ab|dre:30259:prph|dre:767746:153426|dre:100334879:map6b|dre:494090:bfsp2|dre:30646:gfap|dre:100537884:map4l|dre:566722:fsd1|dre:570393:hook1|dre:406303:tuba2|dre:793321:LOC1…	http://amigo.geneontology.org/amigo/term/GO:0099513
supramolecular fiber	cellular_component	GO:0099512	33	115	1.88	3.29245e-05	0.000563324	dre:558800:synm|dre:404613:klhl21|dre:768289:krt94|dre:554127:tubb2|dre:445164:tuba8l3|dre:140599:vim|dre:394244:ndel1a|dre:333957:ndel1b|dre:100151491:wipf1b|dre:393540:77517|dre:664698:neflb|dre:393813:pdlim7|dre:797545:map1ab|dre:30259:prph|dre:767746:153426|dre:100334879:map6b|dre:494090:bfsp2|dre:30646:gfap|dre:100537884:map4l|dre:566722:fsd1|dre:570393:hook1|dre:406303:tuba2|dre:793321:LOC1…	http://amigo.geneontology.org/amigo/term/GO:0099512
taxis	biological_process	GO:0042330	41	159	1.69	3.3096e-05	0.000563685	dre:553412:dpysl2b|dre:565658:sema3e|dre:567643:kif26aa|dre:373882:mmp14a|dre:64617:s1pr1|dre:30267:sema3ab|dre:572261:sema4ba|dre:571349:cntn4|dre:559103:inpp5d|dre:447804:lyn|dre:403145:myd88|dre:64274:csf1ra|dre:544659:sema3ga|dre:100004611:sema3bl|dre:60309:robo2|dre:100002113:coro1a|dre:30682:vegfaa|dre:553756:crmp1|dre:393417:capn1a|dre:64609:atp1a2a|dre:550240:chodl|dre:405901:nrp2a|dre:30…	http://amigo.geneontology.org/amigo/term/GO:0042330
chemical homeostasis	biological_process	GO:0048878	42	165	1.66	3.44635e-05	0.00058432	dre:406777:aqp3a|dre:415107:bves|dre:555634:tac1|dre:100001650:calb1|dre:405885:pth1b|dre:335821:aqp1a.1|dre:566075:slc4a2a|dre:387526:ca2|dre:393860:gcdha|dre:447923:aqp8a.1|dre:573010:scgn|dre:566876:wfs1a|dre:394156:acadl|dre:406283:acadm|dre:378719:drd2b|dre:325724:etfa|dre:568614:adra1d|dre:373872:fyna|dre:561209:ch73-335m24.5|dre:494477:tfr1a|dre:64614:atp1a1a.3|dre:100000544:ptger3|dre:847…	http://amigo.geneontology.org/amigo/term/GO:0048878
secretory vesicle	cellular_component	GO:0099503	22	60	2.4	3.5342e-05	0.000596515	dre:570094:syngr3b|dre:553617:syngr3a|dre:100536636:stx2b|dre:450047:syngr1a|dre:567877:syt2a|dre:559347:slc18a3a|dre:559698:sypa|dre:777641:scg2b|dre:100149756:slc17a6b|dre:494492:slc17a6a|dre:556789:stxbp5a|dre:445325:sept5b|dre:567605:stxbp5l|dre:378719:drd2b|dre:58038:stx1b|dre:100000615:syt3|dre:393640:sypl2a|dre:100034412:pomcb|dre:570672:syn1|dre:266721:trh|dre:572466:sytl2b|dre:407979:cpe	http://amigo.geneontology.org/amigo/term/GO:0099503
regulation of cell development	biological_process	GO:0060284	38	143	1.74	3.65347e-05	0.000613881	dre:553412:dpysl2b|dre:565658:sema3e|dre:64270:epha4b|dre:30726:cntn2|dre:394244:ndel1a|dre:333957:ndel1b|dre:561737:158659|dre:30200:myog|dre:541423:smyd2a|dre:544659:sema3ga|dre:100004611:sema3bl|dre:553166:dpysl3|dre:30634:nadl1.2|dre:60309:robo2|dre:553785:lrrc4c|dre:550240:chodl|dre:394174:pik3cd|dre:569360:dcc|dre:30466:ascl1a|dre:553587:apoea|dre:373870:vax1|dre:30291:cdh4|dre:101886694:LO…	http://amigo.geneontology.org/amigo/term/GO:0060284
neurotransmitter transport	biological_process	GO:0006836	23	65	2.31	3.73227e-05	0.000624323	dre:494450:slc6a5|dre:100536636:stx2b|dre:567877:syt2a|dre:550345:syt13|dre:559347:slc18a3a|dre:794623:cplx3b|dre:556533:cplx3a|dre:558960:slc6a11a|dre:794707:syt11b|dre:569098:slc6a6b|dre:100149756:slc17a6b|dre:494492:slc17a6a|dre:393682:lin7a|dre:58038:stx1b|dre:100002795:doc2d|dre:100000615:syt3|dre:335357:syt4|dre:30711:snap25b|dre:30712:snap25a|dre:436732:cplx2l|dre:570672:syn1|dre:492490:sl…	http://amigo.geneontology.org/amigo/term/GO:0006836
anion transmembrane transporter activity	molecular_function	GO:0008509	27	85	2.08	3.96206e-05	0.000659816	dre:323738:ankhb|dre:406458:slc20a1a|dre:406777:aqp3a|dre:100149756:slc17a6b|dre:566075:slc4a2a|dre:100329905:slc22a17|dre:327276:slc16a3|dre:567144:slc16a4|dre:494492:slc17a6a|dre:492513:clic5a|dre:100329905:LOC103909788|dre:794188:slc22a7a|dre:324481:clic1|dre:393186:56235|dre:84703:slc4a1a|dre:561787:slc4a1b|dre:557762:slc16a12a|dre:449947:slc16a12b|dre:393353:clcnk|dre:606660:aqp9a|dre:192124…	http://amigo.geneontology.org/amigo/term/GO:0008509
metal ion transmembrane transporter activity	molecular_function	GO:0046873	45	184	1.6	4.21925e-05	0.000699537	dre:563802:kcnh2a|dre:327415:kcnd3|dre:406458:slc20a1a|dre:494450:slc6a5|dre:564522:kcnj2a|dre:664687:kcnj11|dre:570138:kcnn3|dre:100005589:slc5a7a|dre:494104:101583|dre:555921:kcnb2|dre:568338:slc5a3b|dre:558960:slc6a11a|dre:100003329:cacng8b|dre:403310:cacna1da|dre:561209:ch73-335m24.5|dre:567667:slc12a7b|dre:569098:slc6a6b|dre:100003220:cacng6b|dre:559447:scn1lab|dre:555423:scn1ba|dre:405791:c…	http://amigo.geneontology.org/amigo/term/GO:0046873
molecular function regulator	molecular_function	GO:0098772	77	381	1.32	4.29427e-05	0.000708839	dre:558453:rasgrp4|dre:327396:rrad|dre:561288:grk6|dre:100148604:fzr1b|dre:553587:apoea|dre:550561:ppp1r14aa|dre:560923:arhgef9b|dre:445031:ppp2r4|dre:558368:atpif1b|dre:564838:ppp1r14ba|dre:571482:dkeyp-92c9.2|dre:100148645:cacna2d3|dre:560860:wfdc1|dre:557627:serpini1|dre:100148904:dkey-65j6.2|dre:555366:itih5|dre:100535556:sgsm1b|dre:100002938:cdc42ep4b|dre:565074:c3a.3|dre:394038:chad|dre:306…	http://amigo.geneontology.org/amigo/term/GO:0098772
protein polymerization	biological_process	GO:0051258	22	61	2.36	4.32696e-05	0.000711101	dre:100536063:cobll1a|dre:394244:ndel1a|dre:333957:ndel1b|dre:493612:101810|dre:100151491:wipf1b|dre:100002938:cdc42ep4b|dre:415190:86896|dre:100002383:LOC101887017|dre:30441:tmod4|dre:100149766:tmod1|dre:399482:arpc5b|dre:335474:arpc1b|dre:793321:LOC110439021|dre:795335:lmod1b|dre:406327:fgg|dre:337315:fgb|dre:793321:fmn2a|dre:566432:fmn2b|dre:447829:cdc42ep3|dre:541404:cdc42ep2|dre:777623:15409…	http://amigo.geneontology.org/amigo/term/GO:0051258
heart process	biological_process	GO:0003015	23	66	2.28	4.52779e-05	0.000737636	dre:386711:myh6|dre:415107:bves|dre:415191:tnni1al|dre:415175:tnnc1b|dre:30315:foxn4|dre:541423:smyd2a|dre:556258:tcap|dre:568661:ccm2l|dre:751665:tnni1c|dre:436902:tnni1d|dre:30682:vegfaa|dre:64671:cmlc1|dre:64609:atp1a2a|dre:387533:gja3|dre:793666:popdc2|dre:58071:tnnt2a|dre:325686:parvb|dre:768182:mcu|dre:566868:scn12ab|dre:445292:sgcg|dre:100149100:adra1ba|dre:30592:myl7|dre:503591:fbxl22	http://amigo.geneontology.org/amigo/term/GO:0003015
heart contraction	biological_process	GO:0060047	23	66	2.28	4.52779e-05	0.000737636	dre:386711:myh6|dre:415107:bves|dre:415191:tnni1al|dre:415175:tnnc1b|dre:30315:foxn4|dre:541423:smyd2a|dre:556258:tcap|dre:568661:ccm2l|dre:751665:tnni1c|dre:436902:tnni1d|dre:30682:vegfaa|dre:64671:cmlc1|dre:64609:atp1a2a|dre:387533:gja3|dre:793666:popdc2|dre:58071:tnnt2a|dre:325686:parvb|dre:768182:mcu|dre:566868:scn12ab|dre:445292:sgcg|dre:100149100:adra1ba|dre:30592:myl7|dre:503591:fbxl22	http://amigo.geneontology.org/amigo/term/GO:0060047
regulation of nucleobase-containing compound metabolic process	biological_process	GO:0019219	172	1031	1.09	4.69739e-05	0.000761953	dre:58046:hoxc1a|dre:30398:pou3f1|dre:403010:nr0b2a|dre:30657:arxa|dre:436903:bpgm|dre:664748:shox|dre:436920:egr3|dre:449875:gsx1|dre:394026:bmp5|dre:393809:cap2|dre:100170835:skilb|dre:560986:pnpla6|dre:30681:mapk12a|dre:570239:hoxa13a|dre:30177:ikzf1|dre:541423:smyd2a|dre:60658:nos1|dre:768192:hlfa|dre:559921:hoxb13a|dre:550389:osr2|dre:541371:en1b|dre:566656:sim1b|dre:393519:purbb|dre:404040:…	http://amigo.geneontology.org/amigo/term/GO:0019219
carbohydrate metabolic process	biological_process	GO:0005975	59	270	1.43	5.19183e-05	0.000838525	dre:335715:mdh1ab|dre:406433:dhdhl|dre:447836:pfkma|dre:393983:pfkfb2a|dre:402874:eno2|dre:797513:b3gnt2l|dre:793635:b4galnt1b|dre:445225:uevld|dre:556199:phka2|dre:553595:impa2|dre:100333333:mgat4c|dre:445060:b3gat2|dre:431727:mgat4b|dre:407716:st6galnac5b|dre:568338:slc5a3b|dre:100148828:b4galt2|dre:724080:b4galt5|dre:450077:dera|dre:406696:pgk1|dre:567869:hyal2a|dre:562592:man1b1a|dre:436903:b…	http://amigo.geneontology.org/amigo/term/GO:0005975
regulation of locomotion	biological_process	GO:0040012	29	97	1.95	5.22814e-05	0.000840766	dre:60309:robo2|dre:565658:sema3e|dre:415107:bves|dre:393733:fgf1a|dre:566945:mmp14b|dre:572261:sema4ba|dre:798657:ch211-79m20.1|dre:559103:inpp5d|dre:447804:lyn|dre:64274:csf1ra|dre:565781:sst1.2|dre:544659:sema3ga|dre:566796:lama4|dre:560564:pdgfc|dre:100004611:sema3bl|dre:553166:dpysl3|dre:359834:tgfb1a|dre:767790:pdgfab|dre:100004742:ch73-151m17.5|dre:30682:vegfaa|dre:436967:prcp|dre:64617:s1…	http://amigo.geneontology.org/amigo/term/GO:0040012
heparin binding	molecular_function	GO:0008201	14	27	3.39	5.32702e-05	0.000853007	dre:321449:ctgfa|dre:393733:fgf1a|dre:550602:epyc|dre:558224:ecm2|dre:445189:optc|dre:101885552:vegfba|dre:791822:fmoda|dre:541445:ogn|dre:80354:slit3|dre:566325:thbs2b|dre:30682:vegfaa|dre:550346:cyr61l1|dre:561685:slit1b|dre:30354:lpl	http://amigo.geneontology.org/amigo/term/GO:0008201
heart development	biological_process	GO:0007507	55	247	1.46	5.95574e-05	0.000949624	dre:450019:hspb7|dre:30747:tek|dre:386711:myh6|dre:415107:bves|dre:567151:eif3hb|dre:561635:mylk3|dre:405866:ednrab|dre:102725539:glis2b|dre:550399:grem2b|dre:798375:apln|dre:30315:foxn4|dre:30746:tie1|dre:497637:xirp1|dre:541423:smyd2a|dre:30236:cx43|dre:393813:pdlim7|dre:568661:ccm2l|dre:793949:tmsb4x|dre:566846:dub|dre:60309:robo2|dre:550436:camk2a|dre:641575:actn2b|dre:30682:vegfaa|dre:558921…	http://amigo.geneontology.org/amigo/term/GO:0007507
voltage-gated channel activity	molecular_function	GO:0022832	29	98	1.93	6.09032e-05	0.000966967	dre:563802:kcnh2a|dre:327415:kcnd3|dre:548345:nalcn|dre:564522:kcnj2a|dre:664687:kcnj11|dre:378444:LOC100334937|dre:555921:kcnb2|dre:30236:cx43|dre:100003329:cacng8b|dre:403310:cacna1da|dre:100003220:cacng6b|dre:569052:kcnj1a.6|dre:559447:scn1lab|dre:555423:scn1ba|dre:492513:clic5a|dre:324481:clic1|dre:393186:56235|dre:569191:kcnj1a.4|dre:569137:kcnj1a.3|dre:393353:clcnk|dre:541540:kcnab1a|dre:40…	http://amigo.geneontology.org/amigo/term/GO:0022832
negative regulation of developmental growth	biological_process	GO:0048640	12	20	3.92	6.35795e-05	0.0010052	dre:794176:igfbp2a|dre:544659:sema3ga|dre:798920:igfbp2b|dre:565658:sema3e|dre:60309:robo2|dre:64270:epha4b|dre:572261:sema4ba|dre:80354:slit3|dre:30037:tnc|dre:30267:sema3ab|dre:100004611:sema3bl|dre:336060:sema6a	http://amigo.geneontology.org/amigo/term/GO:0048640
phosphorylation	biological_process	GO:0016310	111	613	1.18	6.64938e-05	0.00104686	dre:497629:kitb|dre:335232:prkab1b|dre:767790:pdgfab|dre:394026:bmp5|dre:553595:impa2|dre:30681:mapk12a|dre:393422:camkvb|dre:436903:bpgm|dre:101886230:rps6kl1|dre:503808:pkig|dre:550436:camk2a|dre:402874:eno2|dre:378963:eno3|dre:558487:eno4|dre:436815:camk2d2|dre:100884132:ppp1r1b|dre:100006181:pimr55|dre:572146:cdk14|dre:322041:ip6k2a|dre:100884132:LOC100333163|dre:571972:LOC110439841|dre:54466…	http://amigo.geneontology.org/amigo/term/GO:0016310
response to chemical	biological_process	GO:0042221	122	689	1.16	6.93201e-05	0.00108679	dre:497629:kitb|dre:403010:nr0b2a|dre:373882:mmp14a|dre:64617:s1pr1|dre:337179:mmp2|dre:394026:bmp5|dre:100170835:skilb|dre:560986:pnpla6|dre:571349:cntn4|dre:359834:tgfb1a|dre:431766:htra1a|dre:387296:p2rx1|dre:30682:vegfaa|dre:30749:nr5a2|dre:140819:ptprfa|dre:571972:LOC110439841|dre:266721:trh|dre:192124:glra3|dre:252850:thbs4b|dre:100535350:lrrc4bb|dre:114442:ncam1b|dre:567919:sik2a|dre:56657…	http://amigo.geneontology.org/amigo/term/GO:0042221
negative regulation of growth	biological_process	GO:0045926	13	24	3.54	6.9904e-05	0.00108845	dre:794176:igfbp2a|dre:544659:sema3ga|dre:798920:igfbp2b|dre:565658:sema3e|dre:60309:robo2|dre:64270:epha4b|dre:572261:sema4ba|dre:80354:slit3|dre:30037:tnc|dre:30267:sema3ab|dre:100004611:sema3bl|dre:336060:sema6a|dre:393155:osgn1	http://amigo.geneontology.org/amigo/term/GO:0045926
regulation of cellular metabolic process	biological_process	GO:0031323	211	1321	1.04	7.00072e-05	0.00108845	dre:58046:hoxc1a|dre:30398:pou3f1|dre:403010:nr0b2a|dre:30657:arxa|dre:335232:prkab1b|dre:767790:pdgfab|dre:436920:egr3|dre:449875:gsx1|dre:394026:bmp5|dre:393809:cap2|dre:100170835:skilb|dre:560986:pnpla6|dre:30681:mapk12a|dre:562600:hoxc12a|dre:570239:hoxa13a|dre:560564:pdgfc|dre:30177:ikzf1|dre:541423:smyd2a|dre:60658:nos1|dre:436903:bpgm|dre:768192:hlfa|dre:559921:hoxb13a|dre:550389:osr2|dre:…	http://amigo.geneontology.org/amigo/term/GO:0031323
regulation of neurogenesis	biological_process	GO:0050767	34	126	1.76	7.08758e-05	0.0010974	dre:553412:dpysl2b|dre:565658:sema3e|dre:64270:epha4b|dre:30726:cntn2|dre:394244:ndel1a|dre:333957:ndel1b|dre:561737:158659|dre:544659:sema3ga|dre:100004611:sema3bl|dre:553166:dpysl3|dre:30634:nadl1.2|dre:60309:robo2|dre:553785:lrrc4c|dre:550240:chodl|dre:394174:pik3cd|dre:569360:dcc|dre:30466:ascl1a|dre:553587:apoea|dre:373870:vax1|dre:30291:cdh4|dre:101886694:LOC100538052|dre:373869:vax2|dre:26…	http://amigo.geneontology.org/amigo/term/GO:0050767
carboxylic acid metabolic process	biological_process	GO:0019752	53	237	1.46	7.29326e-05	0.0011246	dre:797748:glsl|dre:100037349:mlycd|dre:447836:pfkma|dre:335715:mdh1ab|dre:100005717:cpt2|dre:445225:uevld|dre:794259:aclyb|dre:449816:elovl1a|dre:492719:me3|dre:246094:gpia|dre:406330:got1|dre:492518:haao|dre:406696:pgk1|dre:445121:hadh|dre:436903:bpgm|dre:394156:acadl|dre:386951:idh2|dre:393860:gcdha|dre:415102:crabp1b|dre:402874:eno2|dre:327512:psat1|dre:335817:pkma|dre:445094:pkmb|dre:378963:…	http://amigo.geneontology.org/amigo/term/GO:0019752
negative regulation of biological process	biological_process	GO:0048519	111	615	1.18	7.44911e-05	0.00114393	dre:359834:tgfb1a|dre:403010:nr0b2a|dre:64617:s1pr1|dre:100170835:skilb|dre:560986:pnpla6|dre:570239:hoxa13a|dre:541423:smyd2a|dre:393155:osgn1|dre:393303:tnfaip8l1|dre:100034498:pag1|dre:503808:pkig|dre:550389:osr2|dre:447832:capn3a|dre:100034405:capn3b|dre:393519:purbb|dre:556024:mov10b.1|dre:100884132:ppp1r1b|dre:100006181:pimr55|dre:100000544:ptger3|dre:798009:errfi1a|dre:30598:vsx1|dre:10088…	http://amigo.geneontology.org/amigo/term/GO:0048519
monocarboxylic acid metabolic process	biological_process	GO:0032787	33	121	1.78	7.56716e-05	0.00115731	dre:100037349:mlycd|dre:447836:pfkma|dre:100005717:cpt2|dre:449816:elovl1a|dre:246094:gpia|dre:406696:pgk1|dre:445121:hadh|dre:436903:bpgm|dre:393860:gcdha|dre:415102:crabp1b|dre:402874:eno2|dre:335817:pkma|dre:445094:pkmb|dre:378963:eno3|dre:558487:eno4|dre:394156:acadl|dre:406283:acadm|dre:325724:etfa|dre:570106:pfkla|dre:560753:tpi1b|dre:192309:tpi1a|dre:114551:pklr|dre:567204:alox5a|dre:40636…	http://amigo.geneontology.org/amigo/term/GO:0032787
regulation of cytoskeleton organization	biological_process	GO:0051493	26	84	2.02	7.78203e-05	0.00118534	dre:493612:101810|dre:100151491:wipf1b|dre:100002938:cdc42ep4b|dre:449651:stmn2a|dre:100003563:stmn2b|dre:415190:86896|dre:541423:smyd2a|dre:100002383:LOC101887017|dre:30441:tmod4|dre:100149766:tmod1|dre:399482:arpc5b|dre:798970:stmn3|dre:335474:arpc1b|dre:793321:LOC110439021|dre:795335:lmod1b|dre:101886694:LOC100538052|dre:793321:fmn2a|dre:566432:fmn2b|dre:550548:stmn1b|dre:447829:cdc42ep3|dre:5…	http://amigo.geneontology.org/amigo/term/GO:0051493
oxoacid metabolic process	biological_process	GO:0043436	53	238	1.46	8.00321e-05	0.00121409	dre:797748:glsl|dre:100037349:mlycd|dre:447836:pfkma|dre:335715:mdh1ab|dre:100005717:cpt2|dre:445225:uevld|dre:794259:aclyb|dre:449816:elovl1a|dre:492719:me3|dre:246094:gpia|dre:406330:got1|dre:492518:haao|dre:406696:pgk1|dre:445121:hadh|dre:436903:bpgm|dre:394156:acadl|dre:386951:idh2|dre:393860:gcdha|dre:415102:crabp1b|dre:402874:eno2|dre:327512:psat1|dre:335817:pkma|dre:445094:pkmb|dre:378963:…	http://amigo.geneontology.org/amigo/term/GO:0043436
organic acid metabolic process	biological_process	GO:0006082	56	257	1.42	8.44917e-05	0.00127657	dre:797748:glsl|dre:100037349:mlycd|dre:447836:pfkma|dre:335715:mdh1ab|dre:100005717:cpt2|dre:445500:sdhdb|dre:445225:uevld|dre:405829:dpydb|dre:794259:aclyb|dre:449816:elovl1a|dre:492719:me3|dre:246094:gpia|dre:406330:got1|dre:492518:haao|dre:406696:pgk1|dre:445121:hadh|dre:436903:bpgm|dre:394156:acadl|dre:386951:idh2|dre:393860:gcdha|dre:415102:crabp1b|dre:402874:eno2|dre:327512:psat1|dre:33581…	http://amigo.geneontology.org/amigo/term/GO:0006082
regulation of nervous system development	biological_process	GO:0051960	35	133	1.72	8.5394e-05	0.00128219	dre:553412:dpysl2b|dre:565658:sema3e|dre:64270:epha4b|dre:30726:cntn2|dre:394244:ndel1a|dre:333957:ndel1b|dre:561737:158659|dre:544659:sema3ga|dre:100004611:sema3bl|dre:553166:dpysl3|dre:30634:nadl1.2|dre:60309:robo2|dre:553785:lrrc4c|dre:550240:chodl|dre:394174:pik3cd|dre:569360:dcc|dre:30466:ascl1a|dre:553587:apoea|dre:373870:vax1|dre:30291:cdh4|dre:403005:bace1|dre:101886694:LOC100538052|dre:3…	http://amigo.geneontology.org/amigo/term/GO:0051960
regulation of cellular component movement	biological_process	GO:0051270	28	95	1.93	8.56208e-05	0.00128219	dre:368824:ccdc65|dre:60309:robo2|dre:565658:sema3e|dre:767790:pdgfab|dre:393733:fgf1a|dre:566945:mmp14b|dre:572261:sema4ba|dre:798657:ch211-79m20.1|dre:559103:inpp5d|dre:447804:lyn|dre:64274:csf1ra|dre:565781:sst1.2|dre:544659:sema3ga|dre:566796:lama4|dre:560564:pdgfc|dre:100004611:sema3bl|dre:553166:dpysl3|dre:359834:tgfb1a|dre:30682:vegfaa|dre:436967:prcp|dre:64617:s1pr1|dre:795785:cxcl18b|dre…	http://amigo.geneontology.org/amigo/term/GO:0051270
oxidoreductase activity, acting on CH-OH group of donors	molecular_function	GO:0016614	20	55	2.38	8.64026e-05	0.00128219	dre:335715:mdh1ab|dre:492719:me3|dre:445121:hadh|dre:386951:idh2|dre:402841:adh8b|dre:548605:ctbp2l|dre:445225:uevld|dre:64265:aox5|dre:795445:sprb|dre:402985:grhprb|dre:327462:hsd3b7|dre:406405:mdh2|dre:678649:136929|dre:445326:akr1a1a|dre:334208:ldhd|dre:406433:dhdhl|dre:494102:dhcr24|dre:445252:hibadha|dre:30496:ldha|dre:394135:hibadhb	http://amigo.geneontology.org/amigo/term/GO:0016614
regulation of developmental growth	biological_process	GO:0048638	20	55	2.38	8.64026e-05	0.00128219	dre:553412:dpysl2b|dre:565658:sema3e|dre:544659:sema3ga|dre:30634:nadl1.2|dre:794176:igfbp2a|dre:798920:igfbp2b|dre:394174:pik3cd|dre:569360:dcc|dre:64270:epha4b|dre:30726:cntn2|dre:553587:apoea|dre:572261:sema4ba|dre:80354:slit3|dre:30725:chrna1|dre:30037:tnc|dre:30267:sema3ab|dre:561737:158659|dre:100004611:sema3bl|dre:60309:robo2|dre:336060:sema6a	http://amigo.geneontology.org/amigo/term/GO:0048638
regulation of macromolecule metabolic process	biological_process	GO:0060255	209	1312	1.04	8.65741e-05	0.00128219	dre:58046:hoxc1a|dre:30398:pou3f1|dre:403010:nr0b2a|dre:30657:arxa|dre:335232:prkab1b|dre:767790:pdgfab|dre:436920:egr3|dre:449875:gsx1|dre:394026:bmp5|dre:100170835:skilb|dre:560986:pnpla6|dre:30681:mapk12a|dre:562600:hoxc12a|dre:570239:hoxa13a|dre:560564:pdgfc|dre:30177:ikzf1|dre:541423:smyd2a|dre:503808:pkig|dre:436903:bpgm|dre:768192:hlfa|dre:559921:hoxb13a|dre:550389:osr2|dre:541371:en1b|dre…	http://amigo.geneontology.org/amigo/term/GO:0060255
RNA polymerase II transcription factor activity, sequence-specific DNA binding	molecular_function	GO:0000981	43	179	1.57	8.70667e-05	0.00128441	dre:558490:foxj2|dre:192122:dachb|dre:553611:six6b|dre:394080:six6a|dre:570239:hoxa13a|dre:402968:nhlh2|dre:402815:nr1d2a|dre:30200:myog|dre:567969:foxo1b|dre:768121:foxo1a|dre:557245:foxp4|dre:30619:fli1a|dre:768192:hlfa|dre:494168:six1a|dre:567751:ebf3a|dre:566656:sim1b|dre:558921:fosl2|dre:387258:foxi3b|dre:793011:rxrab|dre:336038:junbb|dre:554265:ahr1b|dre:431765:nfil3-6|dre:558522:tshz3a|dre…	http://amigo.geneontology.org/amigo/term/GO:0000981
blood vessel development	biological_process	GO:0001568	45	191	1.54	8.91021e-05	0.00130452	dre:797246:sox18|dre:30747:tek|dre:565658:sema3e|dre:567881:sat1b|dre:393733:fgf1a|dre:791144:loxl2b|dre:565508:loxl2a|dre:798375:apln|dre:798657:ch211-79m20.1|dre:566796:lama4|dre:30746:tie1|dre:30619:fli1a|dre:566325:thbs2b|dre:393558:mb|dre:568520:crb2b|dre:30629:pth1ra|dre:393564:nr2f1b|dre:64617:s1pr1|dre:30682:vegfaa|dre:405860:igfbp7|dre:100332730:srpx2|dre:404040:dab2|dre:436967:prcp|dre:…	http://amigo.geneontology.org/amigo/term/GO:0001568
enzyme regulator activity	molecular_function	GO:0030234	62	295	1.37	8.91269e-05	0.00130452	dre:394038:chad|dre:561288:grk6|dre:100148604:fzr1b|dre:553587:apoea|dre:550561:ppp1r14aa|dre:445031:ppp2r4|dre:558368:atpif1b|dre:564838:ppp1r14ba|dre:571482:dkeyp-92c9.2|dre:560860:wfdc1|dre:557627:serpini1|dre:555366:itih5|dre:100535556:sgsm1b|dre:100002938:cdc42ep4b|dre:565074:c3a.3|dre:30630:anos1a|dre:561110:tbc1d2|dre:503808:pkig|dre:567923:sh3pxd2ab|dre:436988:92360|dre:556789:stxbp5a|dre…	http://amigo.geneontology.org/amigo/term/GO:0030234
regulation of extent of cell growth	biological_process	GO:0061387	18	46	2.56	9.09734e-05	0.00132637	dre:553412:dpysl2b|dre:565658:sema3e|dre:544659:sema3ga|dre:30634:nadl1.2|dre:60309:robo2|dre:394174:pik3cd|dre:569360:dcc|dre:64270:epha4b|dre:30726:cntn2|dre:553587:apoea|dre:572261:sema4ba|dre:80354:slit3|dre:30725:chrna1|dre:30037:tnc|dre:30267:sema3ab|dre:561737:158659|dre:100004611:sema3bl|dre:336060:sema6a	http://amigo.geneontology.org/amigo/term/GO:0061387
regulation of actin filament-based process	biological_process	GO:0032970	22	65	2.21	9.32874e-05	0.00134974	dre:493612:101810|dre:100151491:wipf1b|dre:541423:smyd2a|dre:415190:86896|dre:100002938:cdc42ep4b|dre:100002383:LOC101887017|dre:30441:tmod4|dre:100149766:tmod1|dre:399482:arpc5b|dre:335474:arpc1b|dre:793321:LOC110439021|dre:795335:lmod1b|dre:101886694:LOC100538052|dre:793321:fmn2a|dre:566432:fmn2b|dre:447829:cdc42ep3|dre:541404:cdc42ep2|dre:777623:154093|dre:563843:synpo2la|dre:503591:fbxl22|dre…	http://amigo.geneontology.org/amigo/term/GO:0032970
blood vessel morphogenesis	biological_process	GO:0048514	41	168	1.6	9.36567e-05	0.00134974	dre:797246:sox18|dre:30747:tek|dre:565658:sema3e|dre:567881:sat1b|dre:393733:fgf1a|dre:791144:loxl2b|dre:565508:loxl2a|dre:100317029:prp|dre:798657:ch211-79m20.1|dre:566796:lama4|dre:30746:tie1|dre:30619:fli1a|dre:566325:thbs2b|dre:568520:crb2b|dre:64617:s1pr1|dre:30682:vegfaa|dre:405860:igfbp7|dre:100332730:srpx2|dre:404040:dab2|dre:436967:prcp|dre:405901:nrp2a|dre:678512:figf|dre:794176:igfbp2a…	http://amigo.geneontology.org/amigo/term/GO:0048514
lipid binding	molecular_function	GO:0008289	41	168	1.6	9.36567e-05	0.00134974	dre:492488:cetp|dre:368256:paqr7b|dre:100151338:tecpr1b|dre:58040:sptb|dre:567877:syt2a|dre:557582:dkey-28n18.9|dre:171478:fabp3|dre:353362:anxa4|dre:568032:rbp2a|dre:568618:dkey-110c1.7|dre:415102:crabp1b|dre:567923:sh3pxd2ab|dre:368424:snx9a|dre:563576:dkey-245p14.4|dre:447944:fabp11a|dre:566257:dkeyp-23e4.3|dre:553587:apoea|dre:100002795:doc2d|dre:407692:esrrd|dre:100000615:syt3|dre:572466:syt…	http://amigo.geneontology.org/amigo/term/GO:0008289
regulation of system process	biological_process	GO:0044057	23	70	2.15	9.4481e-05	0.0013564	dre:100003572:tnnt3b|dre:415175:tnnc1b|dre:30315:foxn4|dre:325686:parvb|dre:60658:nos1|dre:30682:vegfaa|dre:387533:gja3|dre:568614:adra1d|dre:793666:popdc2|dre:100000544:ptger3|dre:574000:tnnt2d|dre:58071:tnnt2a|dre:58082:tnnc2|dre:353248:tnnt2c|dre:58032:edn1|dre:768182:mcu|dre:100034412:pomcb|dre:403005:bace1|dre:566868:scn12ab|dre:570354:apoa4b.2|dre:30592:myl7|dre:100149100:adra1ba|dre:503591…	http://amigo.geneontology.org/amigo/term/GO:0044057
organic cyclic compound biosynthetic process	biological_process	GO:1901362	195	1213	1.05	9.58324e-05	0.00136744	dre:58046:hoxc1a|dre:30398:pou3f1|dre:403010:nr0b2a|dre:30657:arxa|dre:100004977:mthfd2|dre:664748:shox|dre:436920:egr3|dre:449875:gsx1|dre:394026:bmp5|dre:393809:cap2|dre:100170835:skilb|dre:560986:pnpla6|dre:30681:mapk12a|dre:570239:hoxa13a|dre:30177:ikzf1|dre:541423:smyd2a|dre:100330160:nampta|dre:60658:nos1|dre:768192:hlfa|dre:559921:hoxb13a|dre:550389:osr2|dre:541371:en1b|dre:566656:sim1b|dr…	http://amigo.geneontology.org/amigo/term/GO:1901362
regulation of primary metabolic process	biological_process	GO:0080090	210	1322	1.04	9.59799e-05	0.00136744	dre:58046:hoxc1a|dre:30398:pou3f1|dre:403010:nr0b2a|dre:30657:arxa|dre:335232:prkab1b|dre:767790:pdgfab|dre:436920:egr3|dre:449875:gsx1|dre:394026:bmp5|dre:393809:cap2|dre:100170835:skilb|dre:560986:pnpla6|dre:30681:mapk12a|dre:562600:hoxc12a|dre:570239:hoxa13a|dre:560564:pdgfc|dre:30177:ikzf1|dre:541423:smyd2a|dre:60658:nos1|dre:436903:bpgm|dre:768192:hlfa|dre:559921:hoxb13a|dre:550389:osr2|dre:…	http://amigo.geneontology.org/amigo/term/GO:0080090
negative regulation of cellular process	biological_process	GO:0048523	104	572	1.19	9.67847e-05	0.00137368	dre:403010:nr0b2a|dre:100170835:skilb|dre:560986:pnpla6|dre:570239:hoxa13a|dre:541423:smyd2a|dre:393155:osgn1|dre:393303:tnfaip8l1|dre:100034498:pag1|dre:503808:pkig|dre:550389:osr2|dre:447832:capn3a|dre:100034405:capn3b|dre:393519:purbb|dre:556024:mov10b.1|dre:100884132:ppp1r1b|dre:100006181:pimr55|dre:798009:errfi1a|dre:30598:vsx1|dre:100884132:LOC100333163|dre:571972:LOC110439841|dre:100150512…	http://amigo.geneontology.org/amigo/term/GO:0048523
voltage-gated ion channel activity	molecular_function	GO:0005244	28	96	1.91	9.94351e-05	0.00140598	dre:563802:kcnh2a|dre:327415:kcnd3|dre:548345:nalcn|dre:564522:kcnj2a|dre:664687:kcnj11|dre:378444:LOC100334937|dre:555921:kcnb2|dre:100003329:cacng8b|dre:403310:cacna1da|dre:100003220:cacng6b|dre:569052:kcnj1a.6|dre:559447:scn1lab|dre:555423:scn1ba|dre:492513:clic5a|dre:324481:clic1|dre:393186:56235|dre:569191:kcnj1a.4|dre:569137:kcnj1a.3|dre:393353:clcnk|dre:541540:kcnab1a|dre:405791:cacna1sb|d…	http://amigo.geneontology.org/amigo/term/GO:0005244
protein complex binding	Undef	GO:0032403	27	91	1.94	0.000103507	0.00145805	dre:393801:gnao1b|dre:393760:gnao1a|dre:393733:fgf1a|dre:415175:tnnc1b|dre:100151491:wipf1b|dre:570288:flncb|dre:541423:smyd2a|dre:322221:165653|dre:550346:cyr61l1|dre:558224:ecm2|dre:415190:86896|dre:100002113:coro1a|dre:564412:ush1c|dre:64698:dcn|dre:30441:tmod4|dre:100149766:tmod1|dre:321449:ctgfa|dre:335474:arpc1b|dre:100148604:fzr1b|dre:554168:myh11a|dre:560400:actn1|dre:58082:tnnc2|dre:5602…	http://amigo.geneontology.org/amigo/term/GO:0032403
coagulation	biological_process	GO:0050817	16	38	2.75	0.000112056	0.00156087	dre:678552:f9b|dre:550423:f3b|dre:560564:pdgfc|dre:327320:f5|dre:497384:prkca|dre:100148867:lrrc32|dre:393327:proca|dre:100000935:cpb2|dre:322691:plg|dre:767790:pdgfab|dre:564266:itgb3a|dre:798657:ch211-79m20.1|dre:447804:lyn|dre:406327:fgg|dre:799082:dkey-163m14.2|dre:337315:fgb	http://amigo.geneontology.org/amigo/term/GO:0050817
blood coagulation	biological_process	GO:0007596	16	38	2.75	0.000112056	0.00156087	dre:678552:f9b|dre:550423:f3b|dre:560564:pdgfc|dre:327320:f5|dre:497384:prkca|dre:100148867:lrrc32|dre:393327:proca|dre:100000935:cpb2|dre:322691:plg|dre:767790:pdgfab|dre:564266:itgb3a|dre:798657:ch211-79m20.1|dre:447804:lyn|dre:406327:fgg|dre:799082:dkey-163m14.2|dre:337315:fgb	http://amigo.geneontology.org/amigo/term/GO:0007596
hemostasis	biological_process	GO:0007599	16	38	2.75	0.000112056	0.00156087	dre:678552:f9b|dre:550423:f3b|dre:560564:pdgfc|dre:327320:f5|dre:497384:prkca|dre:100148867:lrrc32|dre:393327:proca|dre:100000935:cpb2|dre:322691:plg|dre:767790:pdgfab|dre:564266:itgb3a|dre:798657:ch211-79m20.1|dre:447804:lyn|dre:406327:fgg|dre:799082:dkey-163m14.2|dre:337315:fgb	http://amigo.geneontology.org/amigo/term/GO:0007599
tubulin binding	molecular_function	GO:0015631	23	71	2.12	0.000112555	0.00156201	dre:563802:kcnh2a|dre:555987:jakmip1|dre:553412:dpysl2b|dre:369190:kif1ab|dre:369190:kif1aa|dre:394244:ndel1a|dre:333957:ndel1b|dre:449651:stmn2a|dre:100003563:stmn2b|dre:369190:kif1b|dre:797545:map1ab|dre:567643:kif26aa|dre:559217:mapre3a|dre:100334879:map6b|dre:100537884:map4l|dre:798970:stmn3|dre:793321:LOC110439021|dre:793321:fmn2a|dre:566432:fmn2b|dre:550548:stmn1b|dre:793121:ch211-257p13.3|…	http://amigo.geneontology.org/amigo/term/GO:0015631
insulin-like growth factor binding	molecular_function	GO:0005520	11	18	4	0.000113733	0.00157253	dre:100000101:kazald3|dre:550346:cyr61l1|dre:794176:igfbp2a|dre:321449:ctgfa|dre:798920:igfbp2b|dre:565082:htra1b|dre:431766:htra1a|dre:795084:igfbp5a|dre:317638:igfbp1a|dre:404210:crim1|dre:405860:igfbp7	http://amigo.geneontology.org/amigo/term/GO:0005520
angiogenesis	biological_process	GO:0001525	34	130	1.71	0.000118154	0.00162765	dre:571050:angpt4|dre:30747:tek|dre:565658:sema3e|dre:567881:sat1b|dre:393733:fgf1a|dre:791144:loxl2b|dre:565508:loxl2a|dre:798657:ch211-79m20.1|dre:30746:tie1|dre:30619:fli1a|dre:566325:thbs2b|dre:568520:crb2b|dre:64617:s1pr1|dre:30682:vegfaa|dre:405860:igfbp7|dre:100332730:srpx2|dre:404040:dab2|dre:436967:prcp|dre:405901:nrp2a|dre:794176:igfbp2a|dre:555629:ccbe1|dre:560923:arhgef9b|dre:30267:se…	http://amigo.geneontology.org/amigo/term/GO:0001525
homeostatic process	biological_process	GO:0042592	60	286	1.37	0.000119488	0.00164001	dre:394023:pdia2|dre:101887161:tet2|dre:566604:casp3b|dre:406777:aqp3a|dre:415107:bves|dre:555634:tac1|dre:58040:sptb|dre:100001650:calb1|dre:405885:pth1b|dre:558368:atpif1b|dre:335821:aqp1a.1|dre:566075:slc4a2a|dre:436769:homer1b|dre:570288:flncb|dre:768182:mcu|dre:58215:fech|dre:561718:tmx2a|dre:387526:ca2|dre:567949:piezo1|dre:567667:slc12a7b|dre:447923:aqp8a.1|dre:573010:scgn|dre:102216338:lp…	http://amigo.geneontology.org/amigo/term/GO:0042592
regulation of ion transport	biological_process	GO:0043269	26	87	1.95	0.000125049	0.00170971	dre:327415:kcnd3|dre:548345:nalcn|dre:564522:kcnj2a|dre:664687:kcnj11|dre:555921:kcnb2|dre:445241:100920|dre:100003329:cacng8b|dre:403310:cacna1da|dre:798836:tspan13a|dre:569052:kcnj1a.6|dre:559447:scn1lab|dre:492513:clic5a|dre:378719:drd2b|dre:324481:clic1|dre:393186:56235|dre:569191:kcnj1a.4|dre:569137:kcnj1a.3|dre:100148645:cacna2d3|dre:405791:cacna1sb|dre:266721:trh|dre:566868:scn12ab|dre:503…	http://amigo.geneontology.org/amigo/term/GO:0043269
extracellular matrix structural constituent	molecular_function	GO:0005201	12	22	3.57	0.000125904	0.00170971	dre:100463515:col5a3b|dre:100330523:col5a3a|dre:325675:col1a1b|dre:562496:col2a1a|dre:503730:col2a1b|dre:567110:col9a3|dre:493635:hapln1a|dre:554270:col4a4|dre:337158:col1a1a|dre:100004688:col27a1a|dre:406374:hapln3|dre:323465:vcanb	http://amigo.geneontology.org/amigo/term/GO:0005201
inorganic cation transmembrane transporter activity	molecular_function	GO:0022890	53	243	1.43	0.000125935	0.00170971	dre:563802:kcnh2a|dre:327415:kcnd3|dre:406458:slc20a1a|dre:494450:slc6a5|dre:564522:kcnj2a|dre:664687:kcnj11|dre:64616:atp1a1b|dre:570138:kcnn3|dre:100005589:slc5a7a|dre:494104:101583|dre:555921:kcnb2|dre:568338:slc5a3b|dre:558960:slc6a11a|dre:406298:ndufa4|dre:100003329:cacng8b|dre:403310:cacna1da|dre:561209:ch73-335m24.5|dre:567667:slc12a7b|dre:569098:slc6a6b|dre:100003220:cacng6b|dre:559447:sc…	http://amigo.geneontology.org/amigo/term/GO:0022890
actin filament binding	molecular_function	GO:0051015	14	30	3.05	0.00012755	0.00172398	dre:30441:tmod4|dre:322221:165653|dre:100149766:tmod1|dre:335474:arpc1b|dre:554168:myh11a|dre:560400:actn1|dre:415190:86896|dre:100002113:coro1a|dre:415175:tnnc1b|dre:58082:tnnc2|dre:100151491:wipf1b|dre:564412:ush1c|dre:570288:flncb|dre:560235:coro2ba	http://amigo.geneontology.org/amigo/term/GO:0051015
regulation of neurotransmitter levels	biological_process	GO:0001505	17	43	2.59	0.000127907	0.00172398	dre:393682:lin7a|dre:58038:stx1b|dre:100002795:doc2d|dre:794707:syt11b|dre:100536636:stx2b|dre:100000615:syt3|dre:335357:syt4|dre:567877:syt2a|dre:30711:snap25b|dre:550345:syt13|dre:100170938:chata|dre:30712:snap25a|dre:100005589:slc5a7a|dre:79379:gdnfa|dre:114549:ache|dre:550403:gad2|dre:570672:syn1	http://amigo.geneontology.org/amigo/term/GO:0001505
small molecule metabolic process	biological_process	GO:0044281	95	516	1.2	0.000128738	0.00172896	dre:335715:mdh1ab|dre:100004977:mthfd2|dre:436903:bpgm|dre:334527:cap1|dre:393809:cap2|dre:794259:aclyb|dre:553595:impa2|dre:450077:dera|dre:100330160:nampta|dre:60658:nos1|dre:394156:acadl|dre:386951:idh2|dre:100003554:LOC110437854|dre:415102:crabp1b|dre:402874:eno2|dre:378963:eno3|dre:558487:eno4|dre:563180:g6pca.2|dre:550403:gad2|dre:405800:dao.2|dre:100037312:sgpl1|dre:791647:pnp5a|dre:406828…	http://amigo.geneontology.org/amigo/term/GO:0044281
receptor binding	molecular_function	GO:0005102	74	377	1.28	0.000131425	0.00175875	dre:393801:gnao1b|dre:394026:bmp5|dre:393760:gnao1a|dre:565658:sema3e|dre:791993:wnt4b|dre:767790:pdgfab|dre:555634:tac1|dre:100148840:wnt7bb|dre:324215:igf2b|dre:793954:cadm2a|dre:100270764:cd40|dre:30267:sema3ab|dre:100148041:LOC100148041|dre:405885:pth1b|dre:572261:sema4ba|dre:359830:fgf10a|dre:565714:wnt7aa|dre:798375:apln|dre:798657:ch211-79m20.1|dre:566796:lama4|dre:447804:lyn|dre:797938:hb…	http://amigo.geneontology.org/amigo/term/GO:0005102
primary metabolic process	biological_process	GO:0044238	523	3706	0.92	0.000132193	0.00176274	dre:558684:b4galnt1a|dre:373882:mmp14a|dre:561082:cavin1b|dre:566945:mmp14b|dre:30398:pou3f1|dre:794259:aclyb|dre:246222:tbx15|dre:572713:tbx18|dre:393422:camkvb|dre:335573:ptpn6|dre:559524:ptpn5|dre:402874:eno2|dre:378963:eno3|dre:558487:eno4|dre:566656:sim1b|dre:449875:gsx1|dre:565888:fap|dre:100884132:LOC100333163|dre:100150512:ch211-262n1.4|dre:30169:neurod1|dre:266958:neurod4|dre:170445:pkno…	http://amigo.geneontology.org/amigo/term/GO:0044238
peptidase activity, acting on L-amino acid peptides	molecular_function	GO:0070011	64	313	1.34	0.000136305	0.00181025	dre:555478:ch211-106j24.1|dre:100006332:capn5b|dre:566604:casp3b|dre:373882:mmp14a|dre:553553:cfd|dre:566945:mmp14b|dre:563390:dkey-26g8.5|dre:564734:adamts10|dre:100003937:adamts12|dre:100126805:adam22|dre:431766:htra1a|dre:550589:mmp23bb|dre:554104:uchl3|dre:794589:metap2a|dre:322527:dpp3|dre:100005593:adam8b|dre:102467218:adamts3|dre:562156:ch211-51a6.2|dre:100332309:clpxb|dre:337179:mmp2|dre:…	http://amigo.geneontology.org/amigo/term/GO:0070011
cofactor binding	molecular_function	GO:0048037	32	120	1.74	0.000136723	0.00181025	dre:445291:ndufv1|dre:336553:cyb5r1|dre:568202:pora|dre:445500:sdhdb|dre:794259:aclyb|dre:492719:me3|dre:548605:ctbp2l|dre:406330:got1|dre:494102:dhcr24|dre:60658:nos1|dre:378987:77439|dre:64265:aox5|dre:386951:idh2|dre:393860:gcdha|dre:335974:got2b|dre:394156:acadl|dre:406283:acadm|dre:550403:gad2|dre:325724:etfa|dre:445121:hadh|dre:406367:gapdhs|dre:553655:pygma|dre:402985:grhprb|dre:405800:dao…	http://amigo.geneontology.org/amigo/term/GO:0048037
cellular homeostasis	biological_process	GO:0019725	39	160	1.59	0.000139699	0.00184314	dre:394023:pdia2|dre:406777:aqp3a|dre:555634:tac1|dre:100001650:calb1|dre:405885:pth1b|dre:335821:aqp1a.1|dre:566075:slc4a2a|dre:436769:homer1b|dre:570288:flncb|dre:561209:ch73-335m24.5|dre:567949:piezo1|dre:567667:slc12a7b|dre:447923:aqp8a.1|dre:573010:scgn|dre:378719:drd2b|dre:64614:atp1a1a.3|dre:494477:tfr1a|dre:568614:adra1d|dre:373872:fyna|dre:449679:cav3|dre:791455:prdx2|dre:100000544:ptger…	http://amigo.geneontology.org/amigo/term/GO:0019725
syntaxin binding	molecular_function	GO:0019905	16	39	2.68	0.000142453	0.00187288	dre:556789:stxbp5a|dre:572466:sytl2b|dre:556533:cplx3a|dre:100002795:doc2d|dre:794707:syt11b|dre:100000615:syt3|dre:335357:syt4|dre:567877:syt2a|dre:30711:snap25b|dre:550345:syt13|dre:30712:snap25a|dre:436732:cplx2l|dre:794623:cplx3b|dre:436742:napgb|dre:567605:stxbp5l|dre:563018:txlnba	http://amigo.geneontology.org/amigo/term/GO:0019905
secretion by cell	biological_process	GO:0032940	29	104	1.82	0.00014528	0.00190337	dre:100536636:stx2b|dre:567877:syt2a|dre:550345:syt13|dre:447804:lyn|dre:794707:syt11b|dre:563576:dkey-245p14.4|dre:556789:stxbp5a|dre:445325:sept5b|dre:406588:sstr5|dre:565839:exoc3l2b|dre:567605:stxbp5l|dre:378719:drd2b|dre:393682:lin7a|dre:58038:stx1b|dre:100002795:doc2d|dre:100000615:syt3|dre:335357:syt4|dre:30711:snap25b|dre:30712:snap25a|dre:768182:mcu|dre:100034412:pomcb|dre:570672:syn1|dr…	http://amigo.geneontology.org/amigo/term/GO:0032940
regulation of transcription, DNA-templated	biological_process	GO:0006355	159	965	1.08	0.000150589	0.00196605	dre:58046:hoxc1a|dre:30398:pou3f1|dre:403010:nr0b2a|dre:30657:arxa|dre:664748:shox|dre:436920:egr3|dre:449875:gsx1|dre:394026:bmp5|dre:100170835:skilb|dre:560986:pnpla6|dre:30681:mapk12a|dre:570239:hoxa13a|dre:30177:ikzf1|dre:541423:smyd2a|dre:768192:hlfa|dre:559921:hoxb13a|dre:550389:osr2|dre:541371:en1b|dre:566656:sim1b|dre:393519:purbb|dre:404040:dab2|dre:798771:mef2cb|dre:30498:egr1|dre:79715…	http://amigo.geneontology.org/amigo/term/GO:0006355
regulation of nucleic acid-templated transcription	biological_process	GO:1903506	159	966	1.08	0.000157186	0.00204505	dre:58046:hoxc1a|dre:30398:pou3f1|dre:403010:nr0b2a|dre:30657:arxa|dre:664748:shox|dre:436920:egr3|dre:449875:gsx1|dre:394026:bmp5|dre:100170835:skilb|dre:560986:pnpla6|dre:30681:mapk12a|dre:570239:hoxa13a|dre:30177:ikzf1|dre:541423:smyd2a|dre:768192:hlfa|dre:559921:hoxb13a|dre:550389:osr2|dre:541371:en1b|dre:566656:sim1b|dre:393519:purbb|dre:404040:dab2|dre:798771:mef2cb|dre:30498:egr1|dre:79715…	http://amigo.geneontology.org/amigo/term/GO:1903506
regulation of actin cytoskeleton organization	biological_process	GO:0032956	21	63	2.18	0.000158676	0.0020573	dre:30441:tmod4|dre:101886694:LOC100538052|dre:100149766:tmod1|dre:793321:fmn2a|dre:566432:fmn2b|dre:541423:smyd2a|dre:447829:cdc42ep3|dre:541404:cdc42ep2|dre:793321:LOC110439021|dre:100149390:lmod3|dre:415190:86896|dre:795335:lmod1b|dre:777623:154093|dre:100001241:synpo2lb|dre:563843:synpo2la|dre:493612:101810|dre:335474:arpc1b|dre:100151491:wipf1b|dre:100002383:LOC101887017|dre:100002938:cdc42e…	http://amigo.geneontology.org/amigo/term/GO:0032956
regulation of body fluid levels	biological_process	GO:0050878	17	44	2.53	0.000159801	0.00206162	dre:678552:f9b|dre:550423:f3b|dre:560564:pdgfc|dre:327320:f5|dre:767790:pdgfab|dre:415107:bves|dre:100148867:lrrc32|dre:393327:proca|dre:100000935:cpb2|dre:322691:plg|dre:497384:prkca|dre:564266:itgb3a|dre:798657:ch211-79m20.1|dre:447804:lyn|dre:406327:fgg|dre:799082:dkey-163m14.2|dre:337315:fgb	http://amigo.geneontology.org/amigo/term/GO:0050878
sarcoplasm	cellular_component	GO:0016528	9	12	4.9	0.00016011	0.00206162	dre:393874:tmem38a|dre:100147894:jph1a|dre:556485:jph1b|dre:252850:thbs4b|dre:100002625:akap6|dre:553333:jph2|dre:321064:klhl41b|dre:100148315:klhl41a|dre:415241:calua	http://amigo.geneontology.org/amigo/term/GO:0016528
oxidoreductase activity	molecular_function	GO:0016491	82	433	1.24	0.000164798	0.00211472	dre:553748:113276|dre:246090:cygb1|dre:445291:ndufv1|dre:334208:ldhd|dre:100004977:mthfd2|dre:336553:cyb5r1|dre:335715:mdh1ab|dre:568202:pora|dre:548605:ctbp2l|dre:445500:sdhdb|dre:445225:uevld|dre:405829:dpydb|dre:100005587:aldh9a1a.1|dre:664750:ppox|dre:565508:loxl2a|dre:100320152:steap3|dre:492518:haao|dre:492719:me3|dre:406433:dhdhl|dre:393155:osgn1|dre:445326:akr1a1a|dre:84702:cp|dre:402841:…	http://amigo.geneontology.org/amigo/term/GO:0016491
regulation of RNA biosynthetic process	biological_process	GO:2001141	159	968	1.07	0.000171185	0.00218918	dre:58046:hoxc1a|dre:30398:pou3f1|dre:403010:nr0b2a|dre:30657:arxa|dre:664748:shox|dre:436920:egr3|dre:449875:gsx1|dre:394026:bmp5|dre:100170835:skilb|dre:560986:pnpla6|dre:30681:mapk12a|dre:570239:hoxa13a|dre:30177:ikzf1|dre:541423:smyd2a|dre:768192:hlfa|dre:559921:hoxb13a|dre:550389:osr2|dre:541371:en1b|dre:566656:sim1b|dre:393519:purbb|dre:404040:dab2|dre:798771:mef2cb|dre:30498:egr1|dre:79715…	http://amigo.geneontology.org/amigo/term/GO:2001141
regulation of actin filament length	biological_process	GO:0030832	18	49	2.4	0.000172945	0.00219669	dre:30441:tmod4|dre:101886694:LOC100538052|dre:100149766:tmod1|dre:793321:fmn2a|dre:566432:fmn2b|dre:447829:cdc42ep3|dre:541404:cdc42ep2|dre:793321:LOC110439021|dre:100149390:lmod3|dre:415190:86896|dre:795335:lmod1b|dre:777623:154093|dre:493612:101810|dre:335474:arpc1b|dre:100151491:wipf1b|dre:100002383:LOC101887017|dre:100002938:cdc42ep4b|dre:399482:arpc5b	http://amigo.geneontology.org/amigo/term/GO:0030832
regulation of actin polymerization or depolymerization	biological_process	GO:0008064	18	49	2.4	0.000172945	0.00219669	dre:30441:tmod4|dre:101886694:LOC100538052|dre:100149766:tmod1|dre:793321:fmn2a|dre:566432:fmn2b|dre:447829:cdc42ep3|dre:541404:cdc42ep2|dre:793321:LOC110439021|dre:100149390:lmod3|dre:415190:86896|dre:795335:lmod1b|dre:777623:154093|dre:493612:101810|dre:335474:arpc1b|dre:100151491:wipf1b|dre:100002383:LOC101887017|dre:100002938:cdc42ep4b|dre:399482:arpc5b	http://amigo.geneontology.org/amigo/term/GO:0008064
heterocycle biosynthetic process	biological_process	GO:0018130	189	1185	1.04	0.000175238	0.0022183	dre:58046:hoxc1a|dre:30398:pou3f1|dre:403010:nr0b2a|dre:30657:arxa|dre:100004977:mthfd2|dre:664748:shox|dre:436920:egr3|dre:449875:gsx1|dre:394026:bmp5|dre:393809:cap2|dre:100170835:skilb|dre:560986:pnpla6|dre:30681:mapk12a|dre:570239:hoxa13a|dre:30177:ikzf1|dre:541423:smyd2a|dre:100330160:nampta|dre:60658:nos1|dre:768192:hlfa|dre:559921:hoxb13a|dre:550389:osr2|dre:541371:en1b|dre:566656:sim1b|dr…	http://amigo.geneontology.org/amigo/term/GO:0018130
protein complex subunit organization	Undef	GO:0071822	57	272	1.37	0.000178142	0.00224747	dre:373865:kctd12.1|dre:327415:kcnd3|dre:735248:kctd7|dre:100536063:cobll1a|dre:791144:loxl2b|dre:558368:atpif1b|dre:402929:evlb|dre:493612:101810|dre:100151491:wipf1b|dre:555921:kcnb2|dre:324971:hmp19|dre:100002938:cdc42ep4b|dre:449651:stmn2a|dre:100003563:stmn2b|dre:555955:cand2|dre:394244:ndel1a|dre:415190:86896|dre:503702:prnprs3|dre:30682:vegfaa|dre:393368:zmynd10|dre:100002383:LOC101887017|…	http://amigo.geneontology.org/amigo/term/GO:0071822
secretion	biological_process	GO:0046903	30	111	1.77	0.000178766	0.00224777	dre:100536636:stx2b|dre:567877:syt2a|dre:550345:syt13|dre:447804:lyn|dre:794707:syt11b|dre:563576:dkey-245p14.4|dre:556789:stxbp5a|dre:445325:sept5b|dre:406588:sstr5|dre:565839:exoc3l2b|dre:567605:stxbp5l|dre:378719:drd2b|dre:393682:lin7a|dre:58038:stx1b|dre:100002795:doc2d|dre:100000615:syt3|dre:335357:syt4|dre:100000544:ptger3|dre:30711:snap25b|dre:30712:snap25a|dre:768182:mcu|dre:100034412:pom…	http://amigo.geneontology.org/amigo/term/GO:0046903
regulation of RNA metabolic process	biological_process	GO:0051252	162	991	1.07	0.000182415	0.00228599	dre:58046:hoxc1a|dre:30398:pou3f1|dre:403010:nr0b2a|dre:30657:arxa|dre:664748:shox|dre:436920:egr3|dre:449875:gsx1|dre:394026:bmp5|dre:100170835:skilb|dre:560986:pnpla6|dre:30681:mapk12a|dre:570239:hoxa13a|dre:30177:ikzf1|dre:541423:smyd2a|dre:768192:hlfa|dre:559921:hoxb13a|dre:550389:osr2|dre:541371:en1b|dre:566656:sim1b|dre:393519:purbb|dre:404040:dab2|dre:798771:mef2cb|dre:30498:egr1|dre:79715…	http://amigo.geneontology.org/amigo/term/GO:0051252
blood circulation	biological_process	GO:0008015	33	128	1.69	0.000184697	0.00229921	dre:386711:myh6|dre:415107:bves|dre:100148055:ch73-265d7.2|dre:415191:tnni1al|dre:405866:ednrab|dre:325686:parvb|dre:415175:tnnc1b|dre:30315:foxn4|dre:541423:smyd2a|dre:556258:tcap|dre:60658:nos1|dre:568661:ccm2l|dre:751665:tnni1c|dre:436902:tnni1d|dre:30682:vegfaa|dre:436967:prcp|dre:64671:cmlc1|dre:64609:atp1a2a|dre:678512:figf|dre:504088:enpep|dre:387533:gja3|dre:568614:adra1d|dre:793666:popdc…	http://amigo.geneontology.org/amigo/term/GO:0008015
circulatory system process	biological_process	GO:0003013	33	128	1.69	0.000184697	0.00229921	dre:386711:myh6|dre:415107:bves|dre:100148055:ch73-265d7.2|dre:415191:tnni1al|dre:405866:ednrab|dre:325686:parvb|dre:415175:tnnc1b|dre:30315:foxn4|dre:541423:smyd2a|dre:556258:tcap|dre:60658:nos1|dre:568661:ccm2l|dre:751665:tnni1c|dre:436902:tnni1d|dre:30682:vegfaa|dre:436967:prcp|dre:64671:cmlc1|dre:64609:atp1a2a|dre:678512:figf|dre:504088:enpep|dre:387533:gja3|dre:568614:adra1d|dre:793666:popdc…	http://amigo.geneontology.org/amigo/term/GO:0003013
regulation of biosynthetic process	biological_process	GO:0009889	176	1094	1.05	0.000199005	0.00246911	dre:58046:hoxc1a|dre:30398:pou3f1|dre:403010:nr0b2a|dre:30657:arxa|dre:664748:shox|dre:436920:egr3|dre:449875:gsx1|dre:394026:bmp5|dre:393809:cap2|dre:100170835:skilb|dre:560986:pnpla6|dre:30681:mapk12a|dre:570239:hoxa13a|dre:30177:ikzf1|dre:541423:smyd2a|dre:60658:nos1|dre:768192:hlfa|dre:559921:hoxb13a|dre:550389:osr2|dre:541371:en1b|dre:566656:sim1b|dre:393519:purbb|dre:404040:dab2|dre:798771:…	http://amigo.geneontology.org/amigo/term/GO:0009889
hydrolase activity	molecular_function	GO:0016787	189	1189	1.04	0.000204098	0.00252394	dre:323746:LOC110439123|dre:369190:kif1ab|dre:566679:ch211-30b16.2|dre:369190:kif1aa|dre:373882:mmp14a|dre:566945:mmp14b|dre:554127:tubb2|dre:445164:tuba8l3|dre:564734:adamts10|dre:553595:impa2|dre:100003937:adamts12|dre:560986:pnpla6|dre:559149:nudt14|dre:407635:ptpn3|dre:386711:myh6|dre:322527:dpp3|dre:335573:ptpn6|dre:559524:ptpn5|dre:100004977:mthfd2|dre:100002865:rpe65b|dre:570908:194209|dre…	http://amigo.geneontology.org/amigo/term/GO:0016787
actin filament polymerization	biological_process	GO:0030041	18	50	2.35	0.000211914	0.00261198	dre:100149390:lmod3|dre:30441:tmod4|dre:100149766:tmod1|dre:793321:fmn2a|dre:566432:fmn2b|dre:447829:cdc42ep3|dre:541404:cdc42ep2|dre:793321:LOC110439021|dre:100536063:cobll1a|dre:415190:86896|dre:795335:lmod1b|dre:777623:154093|dre:493612:101810|dre:335474:arpc1b|dre:100151491:wipf1b|dre:100002383:LOC101887017|dre:100002938:cdc42ep4b|dre:399482:arpc5b	http://amigo.geneontology.org/amigo/term/GO:0030041
exocytosis	biological_process	GO:0006887	23	75	2.01	0.000219376	0.00269509	dre:100536636:stx2b|dre:567877:syt2a|dre:550345:syt13|dre:447804:lyn|dre:794707:syt11b|dre:563576:dkey-245p14.4|dre:556789:stxbp5a|dre:445325:sept5b|dre:565839:exoc3l2b|dre:567605:stxbp5l|dre:393682:lin7a|dre:58038:stx1b|dre:100002795:doc2d|dre:100000615:syt3|dre:335357:syt4|dre:30711:snap25b|dre:30712:snap25a|dre:100093706:rab8b|dre:572466:sytl2b|dre:336281:vamp2|dre:325484:vamp5|dre:563246:exoc…	http://amigo.geneontology.org/amigo/term/GO:0006887
regulation of axon extension	biological_process	GO:0030516	16	41	2.55	0.000225347	0.0027594	dre:553412:dpysl2b|dre:565658:sema3e|dre:544659:sema3ga|dre:30634:nadl1.2|dre:60309:robo2|dre:569360:dcc|dre:64270:epha4b|dre:30726:cntn2|dre:553587:apoea|dre:572261:sema4ba|dre:80354:slit3|dre:30725:chrna1|dre:30037:tnc|dre:30267:sema3ab|dre:100004611:sema3bl|dre:336060:sema6a	http://amigo.geneontology.org/amigo/term/GO:0030516
protein depolymerization	biological_process	GO:0051261	11	20	3.6	0.000227327	0.00276556	dre:30441:tmod4|dre:100003563:stmn2b|dre:100149766:tmod1|dre:798970:stmn3|dre:550548:stmn1b|dre:795335:lmod1b|dre:403001:cfl2|dre:100002383:LOC101887017|dre:449651:stmn2a|dre:100149390:lmod3|dre:406738:cfl1l	http://amigo.geneontology.org/amigo/term/GO:0051261
striated muscle contraction	biological_process	GO:0006941	11	20	3.6	0.000227327	0.00276556	dre:445111:stac3|dre:100149100:adra1ba|dre:415191:tnni1al|dre:100003572:tnnt3b|dre:751665:tnni1c|dre:436902:tnni1d|dre:58071:tnnt2a|dre:58082:tnnc2|dre:431732:smpx|dre:415175:tnnc1b|dre:503591:fbxl22	http://amigo.geneontology.org/amigo/term/GO:0006941
aromatic compound biosynthetic process	biological_process	GO:0019438	188	1185	1.04	0.000231036	0.00280159	dre:58046:hoxc1a|dre:30398:pou3f1|dre:403010:nr0b2a|dre:30657:arxa|dre:100004977:mthfd2|dre:664748:shox|dre:436920:egr3|dre:449875:gsx1|dre:394026:bmp5|dre:393809:cap2|dre:100170835:skilb|dre:560986:pnpla6|dre:30681:mapk12a|dre:570239:hoxa13a|dre:30177:ikzf1|dre:541423:smyd2a|dre:100330160:nampta|dre:60658:nos1|dre:768192:hlfa|dre:559921:hoxb13a|dre:550389:osr2|dre:541371:en1b|dre:566656:sim1b|dr…	http://amigo.geneontology.org/amigo/term/GO:0019438
regulation of nitrogen compound metabolic process	biological_process	GO:0051171	176	1099	1.05	0.000242162	0.00292704	dre:58046:hoxc1a|dre:30398:pou3f1|dre:403010:nr0b2a|dre:30657:arxa|dre:436903:bpgm|dre:664748:shox|dre:436920:egr3|dre:449875:gsx1|dre:394026:bmp5|dre:393809:cap2|dre:100170835:skilb|dre:560986:pnpla6|dre:30681:mapk12a|dre:570239:hoxa13a|dre:30177:ikzf1|dre:541423:smyd2a|dre:60658:nos1|dre:768192:hlfa|dre:559921:hoxb13a|dre:550389:osr2|dre:541371:en1b|dre:566656:sim1b|dre:393519:purbb|dre:404040:…	http://amigo.geneontology.org/amigo/term/GO:0051171
cellular chemical homeostasis	biological_process	GO:0055082	31	119	1.7	0.000244094	0.0029409	dre:406777:aqp3a|dre:555634:tac1|dre:100001650:calb1|dre:405885:pth1b|dre:335821:aqp1a.1|dre:566075:slc4a2a|dre:561209:ch73-335m24.5|dre:447923:aqp8a.1|dre:573010:scgn|dre:378719:drd2b|dre:568614:adra1d|dre:373872:fyna|dre:494477:tfr1a|dre:64614:atp1a1a.3|dre:100000544:ptger3|dre:84703:slc4a1a|dre:561787:slc4a1b|dre:768182:mcu|dre:102725537:trpc4a|dre:553691:atp6v0a1b|dre:445293:aqp4|dre:557779:c…	http://amigo.geneontology.org/amigo/term/GO:0055082
ameboidal-type cell migration	biological_process	GO:0001667	29	108	1.76	0.000248828	0.00298833	dre:565658:sema3e|dre:373882:mmp14a|dre:64617:s1pr1|dre:566945:mmp14b|dre:334527:cap1|dre:791144:loxl2b|dre:565508:loxl2a|dre:798375:apln|dre:492459:colec11|dre:64274:csf1ra|dre:100004611:sema3bl|dre:394087:arl6ip1|dre:100004469:igsf11|dre:436967:prcp|dre:555629:ccbe1|dre:405901:nrp2a|dre:30267:sema3ab|dre:795902:epha3|dre:568643:dscama|dre:30291:cdh4|dre:449818:bace2|dre:570445:gja5b|dre:544659:…	http://amigo.geneontology.org/amigo/term/GO:0001667
excitatory extracellular ligand-gated ion channel activity	molecular_function	GO:0005231	15	37	2.65	0.000252617	0.00302414	dre:368416:gria3b|dre:561906:chrnb2b|dre:170452:gria3a|dre:793756:grid1a|dre:336069:gria4b|dre:559976:grin2bb|dre:192124:glra3|dre:556582:grik4|dre:798001:grik1a|dre:571720:ch211-251b21.1|dre:568849:chrna2b|dre:404273:chrnd|dre:387296:p2rx1|dre:445193:glrbb|dre:30725:chrna1	http://amigo.geneontology.org/amigo/term/GO:0005231
cellular component assembly	biological_process	GO:0022607	99	555	1.17	0.000253504	0.00302509	dre:567151:eif3hb|dre:404273:chrnd|dre:100002938:cdc42ep4b|dre:555955:cand2|dre:447832:capn3a|dre:100034405:capn3b|dre:447839:ehd1b|dre:393186:56235|dre:335474:arpc1b|dre:799648:muc13b|dre:30711:snap25b|dre:30712:snap25a|dre:100330886:jupb|dre:793321:fmn2a|dre:566432:fmn2b|dre:777623:154093|dre:30592:myl7|dre:572481:knca7|dre:553691:atp6v0a1b|dre:548605:ctbp2l|dre:561635:mylk3|dre:394244:ndel1a|d…	http://amigo.geneontology.org/amigo/term/GO:0022607
motor activity	molecular_function	GO:0003774	18	51	2.31	0.000258331	0.00307291	dre:369190:kif1ab|dre:58142:myhz1.1|dre:369190:kif1b|dre:369190:kif1aa|dre:793121:ch211-257p13.3|dre:555285:myo1ea|dre:554168:myh11a|dre:550547:kif3cb|dre:569992:dkeyp-86b9.1|dre:386711:myh6|dre:335499:klc1a|dre:100008070:zf-e68|dre:565345:myo1f|dre:100148193:dnah6|dre:100149148:myha|dre:569394:klc3|dre:567643:kif26aa|dre:246275:myhz2	http://amigo.geneontology.org/amigo/term/GO:0003774
microtubule binding	molecular_function	GO:0008017	19	56	2.22	0.000266173	0.00315617	dre:563802:kcnh2a|dre:555987:jakmip1|dre:553412:dpysl2b|dre:369190:kif1ab|dre:793321:fmn2a|dre:566432:fmn2b|dre:369190:kif1aa|dre:797545:map1ab|dre:793121:ch211-257p13.3|dre:793321:LOC110439021|dre:550547:kif3cb|dre:559217:mapre3a|dre:394244:ndel1a|dre:333957:ndel1b|dre:100334879:map6b|dre:100001876:ch211-197l9.2|dre:369190:kif1b|dre:567643:kif26aa|dre:100537884:map4l	http://amigo.geneontology.org/amigo/term/GO:0008017
regulation of cellular biosynthetic process	biological_process	GO:0031326	174	1088	1.05	0.000277502	0.00328013	dre:58046:hoxc1a|dre:30398:pou3f1|dre:403010:nr0b2a|dre:30657:arxa|dre:664748:shox|dre:436920:egr3|dre:449875:gsx1|dre:394026:bmp5|dre:393809:cap2|dre:100170835:skilb|dre:560986:pnpla6|dre:30681:mapk12a|dre:570239:hoxa13a|dre:30177:ikzf1|dre:541423:smyd2a|dre:60658:nos1|dre:768192:hlfa|dre:559921:hoxb13a|dre:550389:osr2|dre:541371:en1b|dre:566656:sim1b|dre:393519:purbb|dre:404040:dab2|dre:798771:…	http://amigo.geneontology.org/amigo/term/GO:0031326
exocytic vesicle	cellular_component	GO:0070382	16	42	2.49	0.000280579	0.0032957	dre:570094:syngr3b|dre:553617:syngr3a|dre:58038:stx1b|dre:100536636:stx2b|dre:100000615:syt3|dre:450047:syngr1a|dre:572466:sytl2b|dre:567877:syt2a|dre:100149756:slc17a6b|dre:393640:sypl2a|dre:559347:slc18a3a|dre:559698:sypa|dre:445325:sept5b|dre:570672:syn1|dre:494492:slc17a6a|dre:378719:drd2b	http://amigo.geneontology.org/amigo/term/GO:0070382
presynapse	cellular_component	GO:0098793	16	42	2.49	0.000280579	0.0032957	dre:393682:lin7a|dre:570094:syngr3b|dre:553617:syngr3a|dre:58038:stx1b|dre:100536636:stx2b|dre:450047:syngr1a|dre:100149756:slc17a6b|dre:567877:syt2a|dre:393640:sypl2a|dre:559347:slc18a3a|dre:559698:sypa|dre:445325:sept5b|dre:570672:syn1|dre:494492:slc17a6a|dre:30291:cdh4|dre:378719:drd2b	http://amigo.geneontology.org/amigo/term/GO:0098793
calcium-dependent cysteine-type endopeptidase activity	molecular_function	GO:0004198	10	17	3.85	0.000292531	0.00342536	dre:100006332:capn5b|dre:541374:capn2a|dre:799247:capn12|dre:563053:capn2b|dre:100034405:capn3b|dre:393925:pdcd6|dre:447832:capn3a|dre:445091:92480|dre:405875:85932|dre:393417:capn1a	http://amigo.geneontology.org/amigo/term/GO:0004198
plasma membrane receptor complex	cellular_component	GO:0098802	17	47	2.37	0.000300613	0.00349813	dre:368416:gria3b|dre:561906:chrnb2b|dre:170452:gria3a|dre:405796:dlg4b|dre:101882585:dkey-32n7.4|dre:100499533:itgb6|dre:559976:grin2bb|dre:407685:itga3a|dre:336069:gria4b|dre:564266:itgb3a|dre:557797:itgb2|dre:568849:chrna2b|dre:404273:chrnd|dre:100003329:cacng8b|dre:100034520:shisa7b|dre:100536533:itga2.2|dre:30725:chrna1	http://amigo.geneontology.org/amigo/term/GO:0098802
regulation of actin filament polymerization	biological_process	GO:0030833	17	47	2.37	0.000300613	0.00349813	dre:30441:tmod4|dre:100149766:tmod1|dre:793321:fmn2a|dre:566432:fmn2b|dre:447829:cdc42ep3|dre:541404:cdc42ep2|dre:793321:LOC110439021|dre:100149390:lmod3|dre:415190:86896|dre:795335:lmod1b|dre:777623:154093|dre:493612:101810|dre:335474:arpc1b|dre:100151491:wipf1b|dre:100002383:LOC101887017|dre:100002938:cdc42ep4b|dre:399482:arpc5b	http://amigo.geneontology.org/amigo/term/GO:0030833
growth factor binding	molecular_function	GO:0019838	11	21	3.42	0.000313099	0.00362093	dre:100000101:kazald3|dre:550346:cyr61l1|dre:794176:igfbp2a|dre:321449:ctgfa|dre:798920:igfbp2b|dre:565082:htra1b|dre:431766:htra1a|dre:795084:igfbp5a|dre:317638:igfbp1a|dre:404210:crim1|dre:405860:igfbp7	http://amigo.geneontology.org/amigo/term/GO:0019838
negative regulation of cell growth	biological_process	GO:0030308	11	21	3.42	0.000313099	0.00362093	dre:565658:sema3e|dre:544659:sema3ga|dre:60309:robo2|dre:64270:epha4b|dre:572261:sema4ba|dre:80354:slit3|dre:30037:tnc|dre:30267:sema3ab|dre:100004611:sema3bl|dre:336060:sema6a|dre:393155:osgn1	http://amigo.geneontology.org/amigo/term/GO:0030308
lipid catabolic process	biological_process	GO:0016042	19	57	2.18	0.000319705	0.00368596	dre:325724:etfa|dre:565669:plcd4b|dre:565669:plcd4a|dre:445105:lipia|dre:406713:lipf|dre:394130:acad8|dre:570354:apoa4b.2|dre:393860:gcdha|dre:100005717:cpt2|dre:541487:plcxd3|dre:100000684:neu3.5|dre:393888:abhd2a|dre:553587:apoea|dre:30354:lpl|dre:569040:plcd3a|dre:327464:ch211-210g13.5|dre:394156:acadl|dre:406283:acadm|dre:415102:crabp1b	http://amigo.geneontology.org/amigo/term/GO:0016042
inorganic ion transmembrane transport	biological_process	GO:0098660	38	162	1.53	0.000323494	0.0037182	dre:327415:kcnd3|dre:323738:ankhb|dre:564522:kcnj2a|dre:664687:kcnj11|dre:798836:tspan13a|dre:566075:slc4a2a|dre:555921:kcnb2|dre:100003329:cacng8b|dre:403310:cacna1da|dre:387526:ca2|dre:567667:slc12a7b|dre:100003220:cacng6b|dre:102725537:trpc4a|dre:378719:drd2b|dre:393874:tmem38a|dre:569052:kcnj1a.6|dre:569191:kcnj1a.4|dre:569137:kcnj1a.3|dre:64614:atp1a1a.3|dre:84703:slc4a1a|dre:101887082:trpc3…	http://amigo.geneontology.org/amigo/term/GO:0098660
synaptic vesicle	cellular_component	GO:0008021	14	34	2.69	0.000354717	0.0040646	dre:570094:syngr3b|dre:553617:syngr3a|dre:58038:stx1b|dre:100536636:stx2b|dre:450047:syngr1a|dre:100149756:slc17a6b|dre:567877:syt2a|dre:393640:sypl2a|dre:559347:slc18a3a|dre:559698:sypa|dre:445325:sept5b|dre:570672:syn1|dre:494492:slc17a6a|dre:378719:drd2b	http://amigo.geneontology.org/amigo/term/GO:0008021
peptidase activity	molecular_function	GO:0008233	64	326	1.28	0.000356538	0.00407301	dre:555478:ch211-106j24.1|dre:100006332:capn5b|dre:566604:casp3b|dre:373882:mmp14a|dre:553553:cfd|dre:566945:mmp14b|dre:563390:dkey-26g8.5|dre:564734:adamts10|dre:100003937:adamts12|dre:100126805:adam22|dre:431766:htra1a|dre:550589:mmp23bb|dre:554104:uchl3|dre:794589:metap2a|dre:322527:dpp3|dre:100005593:adam8b|dre:102467218:adamts3|dre:562156:ch211-51a6.2|dre:100332309:clpxb|dre:337179:mmp2|dre:…	http://amigo.geneontology.org/amigo/term/GO:0008233
single-organism transport	Undef	GO:0044765	89	493	1.18	0.000360454	0.00410523	dre:445176:mfsd2ab|dre:494450:slc6a5|dre:552924:slc2a15b|dre:567877:syt2a|dre:550345:syt13|dre:559347:slc18a3a|dre:431714:91968|dre:393322:tnfaip8l3|dre:100149756:slc17a6b|dre:494492:slc17a6a|dre:405771:rhag|dre:393682:lin7a|dre:100000615:syt3|dre:335357:syt4|dre:100000544:ptger3|dre:30711:snap25b|dre:30712:snap25a|dre:436732:cplx2l|dre:449655:atp6v1c1b|dre:266721:trh|dre:562260:slc10a1|dre:79379…	http://amigo.geneontology.org/amigo/term/GO:0044765
small molecule catabolic process	biological_process	GO:0044282	22	73	1.97	0.000363496	0.00411486	dre:797748:glsl|dre:100005717:cpt2|dre:553595:impa2|dre:492518:haao|dre:393860:gcdha|dre:415102:crabp1b|dre:394000:pgm1|dre:335974:got2b|dre:560273:oxct1b|dre:259189:hgd|dre:394156:acadl|dre:406283:acadm|dre:325724:etfa|dre:560753:tpi1b|dre:192309:tpi1a|dre:553587:apoea|dre:406433:dhdhl|dre:405806:hoga1|dre:560273:LOC797311|dre:394130:acad8|dre:445252:hibadha|dre:394135:hibadhb	http://amigo.geneontology.org/amigo/term/GO:0044282
regulation of ion transmembrane transport	biological_process	GO:0034765	22	73	1.97	0.000363496	0.00411486	dre:327415:kcnd3|dre:548345:nalcn|dre:564522:kcnj2a|dre:664687:kcnj11|dre:555921:kcnb2|dre:100003329:cacng8b|dre:403310:cacna1da|dre:798836:tspan13a|dre:559447:scn1lab|dre:492513:clic5a|dre:378719:drd2b|dre:324481:clic1|dre:569052:kcnj1a.6|dre:569191:kcnj1a.4|dre:569137:kcnj1a.3|dre:405791:cacna1sb|dre:566868:scn12ab|dre:503702:prnprs3|dre:322013:cacng1a|dre:58152:scn8aa|dre:562422:cacnb4a|dre:79…	http://amigo.geneontology.org/amigo/term/GO:0034765
troponin complex	cellular_component	GO:0005861	9	14	4.2	0.000364842	0.00411766	dre:415191:tnni1al|dre:574000:tnnt2d|dre:100003572:tnnt3b|dre:751665:tnni1c|dre:436902:tnni1d|dre:58071:tnnt2a|dre:58082:tnnc2|dre:353248:tnnt2c|dre:415175:tnnc1b	http://amigo.geneontology.org/amigo/term/GO:0005861
regulation of protein polymerization	biological_process	GO:0032271	17	48	2.32	0.00036694	0.0041289	dre:30441:tmod4|dre:100149766:tmod1|dre:793321:fmn2a|dre:566432:fmn2b|dre:447829:cdc42ep3|dre:541404:cdc42ep2|dre:793321:LOC110439021|dre:100149390:lmod3|dre:415190:86896|dre:795335:lmod1b|dre:777623:154093|dre:493612:101810|dre:335474:arpc1b|dre:100151491:wipf1b|dre:100002383:LOC101887017|dre:100002938:cdc42ep4b|dre:399482:arpc5b	http://amigo.geneontology.org/amigo/term/GO:0032271
regulation of gene expression	biological_process	GO:0010468	171	1074	1.04	0.000374467	0.00420098	dre:58046:hoxc1a|dre:30398:pou3f1|dre:403010:nr0b2a|dre:30657:arxa|dre:664748:shox|dre:436920:egr3|dre:449875:gsx1|dre:394026:bmp5|dre:100170835:skilb|dre:560986:pnpla6|dre:30681:mapk12a|dre:570239:hoxa13a|dre:30177:ikzf1|dre:541423:smyd2a|dre:768192:hlfa|dre:559921:hoxb13a|dre:550389:osr2|dre:541371:en1b|dre:570210:acta1a|dre:393519:purbb|dre:404040:dab2|dre:798771:mef2cb|dre:556024:mov10b.1|dre…	http://amigo.geneontology.org/amigo/term/GO:0010468
organ morphogenesis	biological_process	GO:0009887	68	353	1.26	0.000376953	0.00421624	dre:102725539:glis2b|dre:386711:myh6|dre:415107:bves|dre:393733:fgf1a|dre:30498:egr1|dre:561635:mylk3|dre:556856:vgll2a|dre:171478:fabp3|dre:30315:foxn4|dre:402941:insm1a|dre:100529120:smoc1|dre:566846:dub|dre:405756:veph1|dre:30236:cx43|dre:393813:pdlim7|dre:568520:crb2b|dre:568661:ccm2l|dre:30574:dlx2a|dre:550399:grem2b|dre:550436:camk2a|dre:394087:arl6ip1|dre:373882:mmp14a|dre:436788:cdk5r1b|d…	http://amigo.geneontology.org/amigo/term/GO:0009887
postsynapse	cellular_component	GO:0098794	18	53	2.22	0.000378273	0.00421842	dre:368416:gria3b|dre:561906:chrnb2b|dre:170452:gria3a|dre:793756:grid1a|dre:336069:gria4b|dre:30608:gap43|dre:559976:grin2bb|dre:556582:grik4|dre:560221:lzts3b|dre:100150701:chrm4a|dre:100004742:ch73-151m17.5|dre:798001:grik1a|dre:571720:ch211-251b21.1|dre:568849:chrna2b|dre:404273:chrnd|dre:405796:dlg4b|dre:445193:glrbb|dre:30725:chrna1	http://amigo.geneontology.org/amigo/term/GO:0098794
cell surface receptor signaling pathway	biological_process	GO:0007166	113	660	1.12	0.000383978	0.00425388	dre:497629:kitb|dre:60309:robo2|dre:767790:pdgfab|dre:394026:bmp5|dre:555341:tspan9a|dre:100170835:skilb|dre:560986:pnpla6|dre:100003329:cacng8b|dre:359834:tgfb1a|dre:798836:tspan13a|dre:431766:htra1a|dre:555629:ccbe1|dre:404040:dab2|dre:795084:igfbp5a|dre:322041:ip6k2a|dre:798009:errfi1a|dre:563933:LOC563933|dre:571972:LOC110439841|dre:403006:nptnb|dre:544664:erbb3b|dre:100535350:lrrc4bb|dre:566…	http://amigo.geneontology.org/amigo/term/GO:0007166
purine ribonucleoside triphosphate metabolic process	biological_process	GO:0009205	24	84	1.87	0.000387902	0.00425388	dre:447836:pfkma|dre:246094:gpia|dre:406696:pgk1|dre:100003554:LOC103911725|dre:436903:bpgm|dre:445486:ak1|dre:445094:pkmb|dre:335817:pkma|dre:402874:eno2|dre:378963:eno3|dre:558487:eno4|dre:100007749:gphnb|dre:570106:pfkla|dre:560753:tpi1b|dre:192309:tpi1a|dre:767750:atp5ib|dre:114551:pklr|dre:406367:gapdhs|dre:406496:aldoab|dre:572733:pgam2|dre:369193:aldocb|dre:100003554:LOC110437854|dre:55965…	http://amigo.geneontology.org/amigo/term/GO:0009205
purine nucleoside triphosphate metabolic process	biological_process	GO:0009144	24	84	1.87	0.000387902	0.00425388	dre:447836:pfkma|dre:246094:gpia|dre:406696:pgk1|dre:100003554:LOC103911725|dre:436903:bpgm|dre:445486:ak1|dre:445094:pkmb|dre:335817:pkma|dre:402874:eno2|dre:378963:eno3|dre:558487:eno4|dre:100007749:gphnb|dre:570106:pfkla|dre:560753:tpi1b|dre:192309:tpi1a|dre:767750:atp5ib|dre:114551:pklr|dre:406367:gapdhs|dre:406496:aldoab|dre:572733:pgam2|dre:369193:aldocb|dre:100003554:LOC110437854|dre:55965…	http://amigo.geneontology.org/amigo/term/GO:0009144
response to oxygen levels	biological_process	GO:0070482	13	30	2.83	0.000388264	0.00425388	dre:767750:atp5ib|dre:386590:hsp90b1|dre:406713:lipf|dre:373882:mmp14a|dre:393558:mb|dre:791144:loxl2b|dre:555192:epas1b|dre:565508:loxl2a|dre:798375:apln|dre:317638:igfbp1a|dre:30496:ldha|dre:114441:ncam2|dre:406696:pgk1	http://amigo.geneontology.org/amigo/term/GO:0070482
response to hypoxia	biological_process	GO:0001666	13	30	2.83	0.000388264	0.00425388	dre:767750:atp5ib|dre:386590:hsp90b1|dre:406713:lipf|dre:373882:mmp14a|dre:393558:mb|dre:791144:loxl2b|dre:555192:epas1b|dre:565508:loxl2a|dre:798375:apln|dre:317638:igfbp1a|dre:30496:ldha|dre:114441:ncam2|dre:406696:pgk1	http://amigo.geneontology.org/amigo/term/GO:0001666
response to decreased oxygen levels	biological_process	GO:0036293	13	30	2.83	0.000388264	0.00425388	dre:767750:atp5ib|dre:386590:hsp90b1|dre:406713:lipf|dre:373882:mmp14a|dre:393558:mb|dre:791144:loxl2b|dre:555192:epas1b|dre:565508:loxl2a|dre:798375:apln|dre:317638:igfbp1a|dre:30496:ldha|dre:114441:ncam2|dre:406696:pgk1	http://amigo.geneontology.org/amigo/term/GO:0036293
cation transmembrane transport	biological_process	GO:0098655	37	158	1.53	0.000395025	0.00431533	dre:327415:kcnd3|dre:564522:kcnj2a|dre:664687:kcnj11|dre:798836:tspan13a|dre:555921:kcnb2|dre:100003329:cacng8b|dre:403310:cacna1da|dre:387526:ca2|dre:100003220:cacng6b|dre:449655:atp6v1c1b|dre:405771:rhag|dre:568849:chrna2b|dre:387296:p2rx1|dre:378719:drd2b|dre:393874:tmem38a|dre:561906:chrnb2b|dre:569052:kcnj1a.6|dre:569191:kcnj1a.4|dre:569137:kcnj1a.3|dre:64614:atp1a1a.3|dre:101887082:trpc3|dr…	http://amigo.geneontology.org/amigo/term/GO:0098655
negative regulation of axonogenesis	biological_process	GO:0050771	10	18	3.63	0.000411645	0.00447083	dre:565658:sema3e|dre:544659:sema3ga|dre:60309:robo2|dre:64270:epha4b|dre:572261:sema4ba|dre:80354:slit3|dre:30037:tnc|dre:30267:sema3ab|dre:100004611:sema3bl|dre:336060:sema6a	http://amigo.geneontology.org/amigo/term/GO:0050771
negative regulation of axon extension	biological_process	GO:0030517	10	18	3.63	0.000411645	0.00447083	dre:565658:sema3e|dre:544659:sema3ga|dre:60309:robo2|dre:64270:epha4b|dre:572261:sema4ba|dre:80354:slit3|dre:30037:tnc|dre:30267:sema3ab|dre:100004611:sema3bl|dre:336060:sema6a	http://amigo.geneontology.org/amigo/term/GO:0030517
single-organism localization	Undef	GO:1902578	94	530	1.16	0.000421239	0.0045618	dre:445176:mfsd2ab|dre:494450:slc6a5|dre:552924:slc2a15b|dre:567877:syt2a|dre:550345:syt13|dre:559347:slc18a3a|dre:431714:91968|dre:393322:tnfaip8l3|dre:100149756:slc17a6b|dre:494492:slc17a6a|dre:405771:rhag|dre:393682:lin7a|dre:796761:dkey-92f12.2|dre:100000615:syt3|dre:335357:syt4|dre:100000544:ptger3|dre:30711:snap25b|dre:30712:snap25a|dre:436732:cplx2l|dre:449655:atp6v1c1b|dre:266721:trh|dre:…	http://amigo.geneontology.org/amigo/term/GO:1902578
regulation of transmembrane transport	biological_process	GO:0034762	22	74	1.94	0.000424546	0.00458436	dre:327415:kcnd3|dre:548345:nalcn|dre:564522:kcnj2a|dre:664687:kcnj11|dre:555921:kcnb2|dre:100003329:cacng8b|dre:403310:cacna1da|dre:798836:tspan13a|dre:559447:scn1lab|dre:492513:clic5a|dre:378719:drd2b|dre:324481:clic1|dre:569052:kcnj1a.6|dre:569191:kcnj1a.4|dre:569137:kcnj1a.3|dre:405791:cacna1sb|dre:566868:scn12ab|dre:503702:prnprs3|dre:322013:cacng1a|dre:58152:scn8aa|dre:562422:cacnb4a|dre:79…	http://amigo.geneontology.org/amigo/term/GO:0034762
coenzyme binding	molecular_function	GO:0050662	24	85	1.85	0.000447671	0.00482018	dre:445291:ndufv1|dre:336553:cyb5r1|dre:568202:pora|dre:492719:me3|dre:548605:ctbp2l|dre:494102:dhcr24|dre:60658:nos1|dre:378987:77439|dre:64265:aox5|dre:386951:idh2|dre:393860:gcdha|dre:394156:acadl|dre:406283:acadm|dre:325724:etfa|dre:445121:hadh|dre:406367:gapdhs|dre:402985:grhprb|dre:405800:dao.2|dre:394130:acad8|dre:678649:136929|dre:334208:ldhd|dre:557064:aifm5|dre:445252:hibadha|dre:394135…	http://amigo.geneontology.org/amigo/term/GO:0050662
endopeptidase activity	molecular_function	GO:0004175	45	208	1.41	0.000451198	0.00484424	dre:678552:f9b|dre:100006332:capn5b|dre:566604:casp3b|dre:373882:mmp14a|dre:553553:cfd|dre:566945:mmp14b|dre:564734:adamts10|dre:100003937:adamts12|dre:100126805:adam22|dre:431766:htra1a|dre:550589:mmp23bb|dre:100005593:adam8b|dre:102467218:adamts3|dre:562156:ch211-51a6.2|dre:337179:mmp2|dre:565082:htra1b|dre:565865:nrip2|dre:566908:cd248b|dre:447832:capn3a|dre:100005670:mmp28|dre:431759:prss35|d…	http://amigo.geneontology.org/amigo/term/GO:0004175
cellular protein complex assembly	Undef	GO:0043623	32	130	1.61	0.00045677	0.00489005	dre:100536063:cobll1a|dre:394244:ndel1a|dre:333957:ndel1b|dre:493612:101810|dre:100151491:wipf1b|dre:100002938:cdc42ep4b|dre:555955:cand2|dre:415190:86896|dre:393368:zmynd10|dre:100002383:LOC101887017|dre:30441:tmod4|dre:100149766:tmod1|dre:399482:arpc5b|dre:335474:arpc1b|dre:793321:LOC110439021|dre:795335:lmod1b|dre:30711:snap25b|dre:30712:snap25a|dre:569027:smyd1b|dre:324971:hmp19|dre:100005158…	http://amigo.geneontology.org/amigo/term/GO:0043623
single-organism carbohydrate metabolic process	Undef	GO:0044723	43	196	1.43	0.000465278	0.00496695	dre:393983:pfkfb2a|dre:447836:pfkma|dre:797513:b3gnt2l|dre:793635:b4galnt1b|dre:556199:phka2|dre:553595:impa2|dre:431727:mgat4b|dre:407716:st6galnac5b|dre:568338:slc5a3b|dre:406696:pgk1|dre:402874:eno2|dre:562592:man1b1a|dre:436903:bpgm|dre:30629:pth1ra|dre:246094:gpia|dre:394000:pgm1|dre:335817:pkma|dre:445094:pkmb|dre:378963:eno3|dre:558487:eno4|dre:563180:g6pca.2|dre:570106:pfkla|dre:560753:tp…	http://amigo.geneontology.org/amigo/term/GO:0044723
regulation of cell migration	biological_process	GO:0030334	23	80	1.88	0.000471903	0.00502336	dre:565658:sema3e|dre:767790:pdgfab|dre:393733:fgf1a|dre:566945:mmp14b|dre:572261:sema4ba|dre:798657:ch211-79m20.1|dre:559103:inpp5d|dre:447804:lyn|dre:64274:csf1ra|dre:565781:sst1.2|dre:566796:lama4|dre:560564:pdgfc|dre:100004611:sema3bl|dre:553166:dpysl3|dre:359834:tgfb1a|dre:30682:vegfaa|dre:436967:prcp|dre:64617:s1pr1|dre:795785:cxcl18b|dre:544659:sema3ga|dre:564266:itgb3a|dre:30267:sema3ab|d…	http://amigo.geneontology.org/amigo/term/GO:0030334
regulation of cellular component biogenesis	biological_process	GO:0044087	27	102	1.73	0.000481557	0.00509715	dre:493612:101810|dre:100151491:wipf1b|dre:100002938:cdc42ep4b|dre:553166:dpysl3|dre:415190:86896|dre:30682:vegfaa|dre:541423:smyd2a|dre:100002383:LOC101887017|dre:30441:tmod4|dre:100149766:tmod1|dre:399482:arpc5b|dre:393186:56235|dre:335474:arpc1b|dre:793321:LOC110439021|dre:795335:lmod1b|dre:325084:src|dre:101886694:LOC100538052|dre:793321:fmn2a|dre:566432:fmn2b|dre:556641:pld1a|dre:447829:cdc4…	http://amigo.geneontology.org/amigo/term/GO:0044087
cellular cation homeostasis	biological_process	GO:0030003	27	102	1.73	0.000481557	0.00509715	dre:555634:tac1|dre:100001650:calb1|dre:405885:pth1b|dre:492340:cln3|dre:566075:slc4a2a|dre:573010:scgn|dre:378719:drd2b|dre:64614:atp1a1a.3|dre:568614:adra1d|dre:373872:fyna|dre:494477:tfr1a|dre:393684:calb2b|dre:100000544:ptger3|dre:84703:slc4a1a|dre:561787:slc4a1b|dre:768182:mcu|dre:102725537:trpc4a|dre:553691:atp6v0a1b|dre:557779:ch211-117c9.2|dre:100149100:adra1ba|dre:561406:ptgir|dre:64616:…	http://amigo.geneontology.org/amigo/term/GO:0030003
positive regulation of locomotion	biological_process	GO:0040017	15	40	2.45	0.000492367	0.0051969	dre:795785:cxcl18b|dre:560564:pdgfc|dre:565658:sema3e|dre:544659:sema3ga|dre:415107:bves|dre:393733:fgf1a|dre:566945:mmp14b|dre:30267:sema3ab|dre:767790:pdgfab|dre:572261:sema4ba|dre:798657:ch211-79m20.1|dre:100004611:sema3bl|dre:64274:csf1ra|dre:64617:s1pr1|dre:336060:sema6a	http://amigo.geneontology.org/amigo/term/GO:0040017
transcription, DNA-templated	biological_process	GO:0006351	163	1024	1.04	0.000511459	0.00538325	dre:58046:hoxc1a|dre:30398:pou3f1|dre:403010:nr0b2a|dre:30657:arxa|dre:664748:shox|dre:436920:egr3|dre:449875:gsx1|dre:394026:bmp5|dre:100170835:skilb|dre:560986:pnpla6|dre:30681:mapk12a|dre:570239:hoxa13a|dre:30177:ikzf1|dre:541423:smyd2a|dre:768192:hlfa|dre:559921:hoxb13a|dre:550389:osr2|dre:541371:en1b|dre:566656:sim1b|dre:561082:cavin1b|dre:393519:purbb|dre:404040:dab2|dre:798771:mef2cb|dre:3…	http://amigo.geneontology.org/amigo/term/GO:0006351
vesicle organization	biological_process	GO:0016050	26	97	1.75	0.00051762	0.00543284	dre:393795:gpr143|dre:100536636:stx2b|dre:567877:syt2a|dre:550345:syt13|dre:100535556:sgsm1b|dre:450012:adprhl1|dre:794707:syt11b|dre:569124:stx12l|dre:561110:tbc1d2|dre:368424:snx9a|dre:100002113:coro1a|dre:556338:tbc1d25|dre:58038:stx1b|dre:100002795:doc2d|dre:553000:dkeyp-19e1.3|dre:100000615:syt3|dre:335357:syt4|dre:30711:snap25b|dre:30712:snap25a|dre:337386:snx1a|dre:403027:snx10a|dre:572466…	http://amigo.geneontology.org/amigo/term/GO:0016050
I band	cellular_component	GO:0031674	9	15	3.92	0.000528588	0.00553245	dre:556258:tcap|dre:560297:pgm5|dre:30591:hsp90aa1.1|dre:570504:spega|dre:563843:synpo2la|dre:100001241:synpo2lb|dre:325686:parvb|dre:553257:klhl40a|dre:795319:klhl40b	http://amigo.geneontology.org/amigo/term/GO:0031674
nucleic acid-templated transcription	biological_process	GO:0097659	163	1025	1.04	0.000531337	0.00554573	dre:58046:hoxc1a|dre:30398:pou3f1|dre:403010:nr0b2a|dre:30657:arxa|dre:664748:shox|dre:436920:egr3|dre:449875:gsx1|dre:394026:bmp5|dre:100170835:skilb|dre:560986:pnpla6|dre:30681:mapk12a|dre:570239:hoxa13a|dre:30177:ikzf1|dre:541423:smyd2a|dre:768192:hlfa|dre:559921:hoxb13a|dre:550389:osr2|dre:541371:en1b|dre:566656:sim1b|dre:561082:cavin1b|dre:393519:purbb|dre:404040:dab2|dre:798771:mef2cb|dre:3…	http://amigo.geneontology.org/amigo/term/GO:0097659
negative regulation of neuron differentiation	biological_process	GO:0045665	11	23	3.13	0.000567368	0.00590014	dre:565658:sema3e|dre:544659:sema3ga|dre:60309:robo2|dre:64270:epha4b|dre:101910198:akt1|dre:572261:sema4ba|dre:80354:slit3|dre:30037:tnc|dre:30267:sema3ab|dre:100004611:sema3bl|dre:336060:sema6a	http://amigo.geneontology.org/amigo/term/GO:0045665
negative regulation of cell morphogenesis involved in differentiation	biological_process	GO:0010771	10	19	3.44	0.000568441	0.00590014	dre:565658:sema3e|dre:544659:sema3ga|dre:60309:robo2|dre:64270:epha4b|dre:572261:sema4ba|dre:80354:slit3|dre:30037:tnc|dre:30267:sema3ab|dre:100004611:sema3bl|dre:336060:sema6a	http://amigo.geneontology.org/amigo/term/GO:0010771
ligand-gated channel activity	molecular_function	GO:0022834	22	76	1.89	0.000573956	0.00592456	dre:664687:kcnj11|dre:336069:gria4b|dre:564522:kcnj2a|dre:571720:ch211-251b21.1|dre:404273:chrnd|dre:798001:grik1a|dre:568849:chrna2b|dre:387296:p2rx1|dre:566514:gabrb4|dre:368416:gria3b|dre:561906:chrnb2b|dre:170452:gria3a|dre:569052:kcnj1a.6|dre:569191:kcnj1a.4|dre:569137:kcnj1a.3|dre:793756:grid1a|dre:559976:grin2bb|dre:192124:glra3|dre:556582:grik4|dre:30725:chrna1|dre:445193:glrbb|dre:407670…	http://amigo.geneontology.org/amigo/term/GO:0022834
ligand-gated ion channel activity	molecular_function	GO:0015276	22	76	1.89	0.000573956	0.00592456	dre:664687:kcnj11|dre:336069:gria4b|dre:564522:kcnj2a|dre:571720:ch211-251b21.1|dre:404273:chrnd|dre:798001:grik1a|dre:568849:chrna2b|dre:387296:p2rx1|dre:566514:gabrb4|dre:368416:gria3b|dre:561906:chrnb2b|dre:170452:gria3a|dre:569052:kcnj1a.6|dre:569191:kcnj1a.4|dre:569137:kcnj1a.3|dre:793756:grid1a|dre:559976:grin2bb|dre:192124:glra3|dre:556582:grik4|dre:30725:chrna1|dre:445193:glrbb|dre:407670…	http://amigo.geneontology.org/amigo/term/GO:0015276
anion transport	biological_process	GO:0006820	26	98	1.73	0.000589291	0.00606614	dre:323738:ankhb|dre:445176:mfsd2ab|dre:406458:slc20a1a|dre:492340:cln3|dre:566075:slc4a2a|dre:558960:slc6a11a|dre:266721:trh|dre:327276:slc16a3|dre:567144:slc16a4|dre:406540:ttyh2l|dre:492513:clic5a|dre:324481:clic1|dre:393186:56235|dre:84703:slc4a1a|dre:497323:bsnd|dre:557762:slc16a12a|dre:449947:slc16a12b|dre:393353:clcnk|dre:562260:slc10a1|dre:321611:mpc2|dre:557779:ch211-117c9.2|dre:561787:s…	http://amigo.geneontology.org/amigo/term/GO:0006820
cation channel complex	cellular_component	GO:0034703	15	41	2.39	0.000606725	0.00622849	dre:327415:kcnd3|dre:566868:scn12ab|dre:403310:cacna1da|dre:100003220:cacng6b|dre:559447:scn1lab|dre:572481:knca7|dre:555423:scn1ba|dre:100148645:cacna2d3|dre:555921:kcnb2|dre:768182:mcu|dre:322013:cacng1a|dre:58152:scn8aa|dre:562422:cacnb4a|dre:405791:cacna1sb|dre:793996:scn8ab	http://amigo.geneontology.org/amigo/term/GO:0034703
transmembrane receptor protein tyrosine kinase activity	molecular_function	GO:0004714	13	32	2.66	0.000631883	0.0064514	dre:30687:epha4l|dre:556380:ddr2a|dre:497629:kitb|dre:30747:tek|dre:403006:nptnb|dre:544664:erbb3b|dre:378478:egfra|dre:405901:nrp2a|dre:795902:epha3|dre:64270:epha4b|dre:30746:tie1|dre:64274:csf1ra|dre:796537:kdrl	http://amigo.geneontology.org/amigo/term/GO:0004714
cellular protein complex disassembly	biological_process	GO:0043624	13	32	2.66	0.000631883	0.0064514	dre:30441:tmod4|dre:445485:gspt1|dre:100149766:tmod1|dre:798970:stmn3|dre:550548:stmn1b|dre:100003563:stmn2b|dre:795335:lmod1b|dre:403001:cfl2|dre:100002383:LOC101887017|dre:563172:etf1a|dre:449651:stmn2a|dre:100149390:lmod3|dre:406738:cfl1l	http://amigo.geneontology.org/amigo/term/GO:0043624
regulation of protein complex assembly	biological_process	GO:0043254	19	61	2.04	0.000638439	0.00650063	dre:30441:tmod4|dre:100149766:tmod1|dre:793321:fmn2a|dre:566432:fmn2b|dre:325084:src|dre:447829:cdc42ep3|dre:541404:cdc42ep2|dre:793321:LOC110439021|dre:100149390:lmod3|dre:415190:86896|dre:795335:lmod1b|dre:777623:154093|dre:30682:vegfaa|dre:493612:101810|dre:335474:arpc1b|dre:100151491:wipf1b|dre:100002383:LOC101887017|dre:100002938:cdc42ep4b|dre:399482:arpc5b	http://amigo.geneontology.org/amigo/term/GO:0043254
oxidoreductase activity, acting on the CH-OH group of donors, NAD or NADP as acceptor	molecular_function	GO:0016616	17	51	2.18	0.000646989	0.00655767	dre:335715:mdh1ab|dre:492719:me3|dre:445121:hadh|dre:386951:idh2|dre:402841:adh8b|dre:548605:ctbp2l|dre:445225:uevld|dre:795445:sprb|dre:402985:grhprb|dre:327462:hsd3b7|dre:406405:mdh2|dre:678649:136929|dre:445326:akr1a1a|dre:406433:dhdhl|dre:445252:hibadha|dre:30496:ldha|dre:394135:hibadhb	http://amigo.geneontology.org/amigo/term/GO:0016616
synaptic membrane	cellular_component	GO:0097060	18	56	2.1	0.000647541	0.00655767	dre:368416:gria3b|dre:561906:chrnb2b|dre:170452:gria3a|dre:793756:grid1a|dre:336069:gria4b|dre:559976:grin2bb|dre:556582:grik4|dre:100150701:chrm4a|dre:407979:cpe|dre:100004742:ch73-151m17.5|dre:798001:grik1a|dre:571720:ch211-251b21.1|dre:568849:chrna2b|dre:404273:chrnd|dre:405796:dlg4b|dre:445193:glrbb|dre:30291:cdh4|dre:30725:chrna1	http://amigo.geneontology.org/amigo/term/GO:0097060
regeneration	biological_process	GO:0031099	22	77	1.87	0.000664461	0.00670919	dre:553412:dpysl2b|dre:324215:igf2b|dre:64270:epha4b|dre:30726:cntn2|dre:100317029:prp|dre:402941:insm1a|dre:798657:ch211-79m20.1|dre:58059:hoxc13a|dre:797938:hbegfa|dre:30236:cx43|dre:493635:hapln1a|dre:30259:prph|dre:30608:gap43|dre:336038:junbb|dre:569360:dcc|dre:30466:ascl1a|dre:553587:apoea|dre:30291:cdh4|dre:544664:erbb3b|dre:570354:apoa4b.2|dre:337158:col1a1a|dre:30037:tnc	http://amigo.geneontology.org/amigo/term/GO:0031099
RNA biosynthetic process	biological_process	GO:0032774	163	1031	1.03	0.000666084	0.00670919	dre:58046:hoxc1a|dre:30398:pou3f1|dre:403010:nr0b2a|dre:30657:arxa|dre:664748:shox|dre:436920:egr3|dre:449875:gsx1|dre:394026:bmp5|dre:100170835:skilb|dre:560986:pnpla6|dre:30681:mapk12a|dre:570239:hoxa13a|dre:30177:ikzf1|dre:541423:smyd2a|dre:768192:hlfa|dre:559921:hoxb13a|dre:550389:osr2|dre:541371:en1b|dre:566656:sim1b|dre:561082:cavin1b|dre:393519:purbb|dre:404040:dab2|dre:798771:mef2cb|dre:3…	http://amigo.geneontology.org/amigo/term/GO:0032774
cation homeostasis	biological_process	GO:0055080	30	122	1.61	0.000684866	0.00687988	dre:555634:tac1|dre:100001650:calb1|dre:405885:pth1b|dre:492340:cln3|dre:566075:slc4a2a|dre:387526:ca2|dre:573010:scgn|dre:566876:wfs1a|dre:378719:drd2b|dre:64614:atp1a1a.3|dre:568614:adra1d|dre:373872:fyna|dre:494477:tfr1a|dre:393684:calb2b|dre:100000544:ptger3|dre:84703:slc4a1a|dre:561787:slc4a1b|dre:768182:mcu|dre:102725537:trpc4a|dre:553691:atp6v0a1b|dre:58153:slc40a1|dre:557779:ch211-117c9.2…	http://amigo.geneontology.org/amigo/term/GO:0055080
collagen trimer	cellular_component	GO:0005581	12	28	2.8	0.000696996	0.00692815	dre:100463515:col5a3b|dre:794479:col8a2|dre:100330523:col5a3a|dre:325675:col1a1b|dre:555629:ccbe1|dre:562496:col2a1a|dre:503730:col2a1b|dre:554270:col4a4|dre:100317029:prp|dre:100004688:col27a1a|dre:492459:colec11|dre:337158:col1a1a	http://amigo.geneontology.org/amigo/term/GO:0005581
positive regulation of cell motility	biological_process	GO:2000147	14	37	2.47	0.000698966	0.00692815	dre:795785:cxcl18b|dre:560564:pdgfc|dre:565658:sema3e|dre:544659:sema3ga|dre:767790:pdgfab|dre:393733:fgf1a|dre:566945:mmp14b|dre:30267:sema3ab|dre:572261:sema4ba|dre:798657:ch211-79m20.1|dre:100004611:sema3bl|dre:64274:csf1ra|dre:64617:s1pr1|dre:336060:sema6a	http://amigo.geneontology.org/amigo/term/GO:2000147
flavin adenine dinucleotide binding	molecular_function	GO:0050660	14	37	2.47	0.000698966	0.00692815	dre:325724:etfa|dre:60658:nos1|dre:378987:77439|dre:64265:aox5|dre:336553:cyb5r1|dre:568202:pora|dre:393860:gcdha|dre:394130:acad8|dre:405800:dao.2|dre:334208:ldhd|dre:494102:dhcr24|dre:394156:acadl|dre:406283:acadm|dre:557064:aifm5	http://amigo.geneontology.org/amigo/term/GO:0050660
myotube differentiation	biological_process	GO:0014902	14	37	2.47	0.000698966	0.00692815	dre:553257:klhl40a|dre:404208:myf6|dre:641575:actn2b|dre:407613:rbfox1l|dre:449679:cav3|dre:246275:myhz2|dre:572733:pgam2|dre:30725:chrna1|dre:100148315:klhl41a|dre:321064:klhl41b|dre:795319:klhl40b|dre:30200:myog|dre:415178:tmem8c|dre:494168:six1a	http://amigo.geneontology.org/amigo/term/GO:0014902
positive regulation of cell migration	biological_process	GO:0030335	14	37	2.47	0.000698966	0.00692815	dre:795785:cxcl18b|dre:560564:pdgfc|dre:565658:sema3e|dre:544659:sema3ga|dre:767790:pdgfab|dre:393733:fgf1a|dre:566945:mmp14b|dre:30267:sema3ab|dre:572261:sema4ba|dre:798657:ch211-79m20.1|dre:100004611:sema3bl|dre:64274:csf1ra|dre:64617:s1pr1|dre:336060:sema6a	http://amigo.geneontology.org/amigo/term/GO:0030335
cellular ion homeostasis	biological_process	GO:0006873	27	105	1.68	0.000700766	0.00692815	dre:555634:tac1|dre:100001650:calb1|dre:405885:pth1b|dre:492340:cln3|dre:566075:slc4a2a|dre:573010:scgn|dre:378719:drd2b|dre:64614:atp1a1a.3|dre:568614:adra1d|dre:373872:fyna|dre:494477:tfr1a|dre:393684:calb2b|dre:100000544:ptger3|dre:84703:slc4a1a|dre:561787:slc4a1b|dre:768182:mcu|dre:102725537:trpc4a|dre:553691:atp6v0a1b|dre:557779:ch211-117c9.2|dre:100149100:adra1ba|dre:561406:ptgir|dre:64616:…	http://amigo.geneontology.org/amigo/term/GO:0006873
carbohydrate derivative binding	molecular_function	GO:0097367	177	1135	1.02	0.000703142	0.00693335	dre:559665:smc1a|dre:327577:diras1a|dre:497629:kitb|dre:369190:kif1ab|dre:369190:kif1aa|dre:554127:tubb2|dre:445164:tuba8l3|dre:558224:ecm2|dre:794259:aclyb|dre:30681:mapk12a|dre:393422:camkvb|dre:436590:rab15|dre:566325:thbs2b|dre:60658:nos1|dre:369190:kif1b|dre:550436:camk2a|dre:101886726:gpc5b|dre:570210:acta1a|dre:559454:gpc5a|dre:387296:p2rx1|dre:393733:fgf1a|dre:556024:mov10b.1|dre:436815:c…	http://amigo.geneontology.org/amigo/term/GO:0097367
enzyme inhibitor activity	molecular_function	GO:0004857	29	117	1.62	0.000748856	0.00736474	dre:394038:chad|dre:558368:atpif1b|dre:564838:ppp1r14ba|dre:560860:wfdc1|dre:557627:serpini1|dre:555366:itih5|dre:565074:c3a.3|dre:406570:wfikkn1|dre:503808:pkig|dre:550561:ppp1r14aa|dre:447800:serpinf1|dre:436926:serpinb1|dre:553607:camk2n1a|dre:64698:dcn|dre:100884132:ppp1r1b|dre:571972:flrt2|dre:100884132:LOC100333163|dre:571972:LOC110439841|dre:100144397:flrt1b|dre:565774:c5|dre:570305:pcsk1n…	http://amigo.geneontology.org/amigo/term/GO:0004857
ribonucleoside triphosphate metabolic process	biological_process	GO:0009199	24	89	1.76	0.000774786	0.0075998	dre:447836:pfkma|dre:246094:gpia|dre:406696:pgk1|dre:100003554:LOC103911725|dre:436903:bpgm|dre:445486:ak1|dre:445094:pkmb|dre:335817:pkma|dre:402874:eno2|dre:378963:eno3|dre:558487:eno4|dre:100007749:gphnb|dre:570106:pfkla|dre:560753:tpi1b|dre:192309:tpi1a|dre:767750:atp5ib|dre:114551:pklr|dre:406367:gapdhs|dre:406496:aldoab|dre:572733:pgam2|dre:369193:aldocb|dre:100003554:LOC110437854|dre:55965…	http://amigo.geneontology.org/amigo/term/GO:0009199
purine nucleotide metabolic process	biological_process	GO:0006163	32	135	1.55	0.000788694	0.00771603	dre:368256:paqr7b|dre:447836:pfkma|dre:334527:cap1|dre:393809:cap2|dre:246094:gpia|dre:550502:adss|dre:60658:nos1|dre:436903:bpgm|dre:114551:pklr|dre:445486:ak1|dre:402874:eno2|dre:335817:pkma|dre:445094:pkmb|dre:378963:eno3|dre:558487:eno4|dre:100007749:gphnb|dre:406696:pgk1|dre:378719:drd2b|dre:570106:pfkla|dre:560753:tpi1b|dre:192309:tpi1a|dre:767750:atp5ib|dre:560653:npr1a|dre:406367:gapdhs|d…	http://amigo.geneontology.org/amigo/term/GO:0006163
protein complex disassembly	Undef	GO:0043241	13	33	2.58	0.000795457	0.00773736	dre:30441:tmod4|dre:445485:gspt1|dre:100149766:tmod1|dre:798970:stmn3|dre:550548:stmn1b|dre:100003563:stmn2b|dre:795335:lmod1b|dre:403001:cfl2|dre:100002383:LOC101887017|dre:563172:etf1a|dre:449651:stmn2a|dre:100149390:lmod3|dre:406738:cfl1l	http://amigo.geneontology.org/amigo/term/GO:0043241
transmembrane receptor protein tyrosine kinase signaling pathway	biological_process	GO:0007169	35	153	1.5	0.00079707	0.00773736	dre:30687:epha4l|dre:556380:ddr2a|dre:497629:kitb|dre:30747:tek|dre:767790:pdgfab|dre:393733:fgf1a|dre:64270:epha4b|dre:798657:ch211-79m20.1|dre:447804:lyn|dre:797938:hbegfa|dre:64274:csf1ra|dre:568653:btk|dre:560564:pdgfc|dre:403006:nptnb|dre:431766:htra1a|dre:30682:vegfaa|dre:795084:igfbp5a|dre:317638:igfbp1a|dre:798920:igfbp2b|dre:794176:igfbp2a|dre:555629:ccbe1|dre:373872:fyna|dre:405901:nrp2…	http://amigo.geneontology.org/amigo/term/GO:0007169
purine-containing compound metabolic process	biological_process	GO:0072521	35	153	1.5	0.00079707	0.00773736	dre:368256:paqr7b|dre:447836:pfkma|dre:334527:cap1|dre:393809:cap2|dre:246094:gpia|dre:550502:adss|dre:60658:nos1|dre:436903:bpgm|dre:114551:pklr|dre:445486:ak1|dre:402874:eno2|dre:335817:pkma|dre:445094:pkmb|dre:378963:eno3|dre:558487:eno4|dre:100007749:gphnb|dre:406696:pgk1|dre:378719:drd2b|dre:570106:pfkla|dre:560753:tpi1b|dre:192309:tpi1a|dre:767750:atp5ib|dre:560653:npr1a|dre:406367:gapdhs|d…	http://amigo.geneontology.org/amigo/term/GO:0072521
positive regulation of cellular component movement	biological_process	GO:0051272	14	38	2.41	0.000863411	0.00835969	dre:795785:cxcl18b|dre:560564:pdgfc|dre:565658:sema3e|dre:544659:sema3ga|dre:767790:pdgfab|dre:393733:fgf1a|dre:566945:mmp14b|dre:30267:sema3ab|dre:572261:sema4ba|dre:798657:ch211-79m20.1|dre:100004611:sema3bl|dre:64274:csf1ra|dre:64617:s1pr1|dre:336060:sema6a	http://amigo.geneontology.org/amigo/term/GO:0051272
regulation of cellular macromolecule biosynthetic process	biological_process	GO:2000112	165	1053	1.02	0.000873014	0.00843088	dre:58046:hoxc1a|dre:30398:pou3f1|dre:403010:nr0b2a|dre:30657:arxa|dre:664748:shox|dre:436920:egr3|dre:449875:gsx1|dre:394026:bmp5|dre:100170835:skilb|dre:560986:pnpla6|dre:30681:mapk12a|dre:570239:hoxa13a|dre:30177:ikzf1|dre:541423:smyd2a|dre:768192:hlfa|dre:559921:hoxb13a|dre:550389:osr2|dre:541371:en1b|dre:566656:sim1b|dre:393519:purbb|dre:404040:dab2|dre:798771:mef2cb|dre:556024:mov10b.1|dre:…	http://amigo.geneontology.org/amigo/term/GO:2000112
kinase activity	molecular_function	GO:0016301	84	475	1.16	0.000886587	0.00853333	dre:30687:epha4l|dre:393983:pfkfb2a|dre:497629:kitb|dre:30747:tek|dre:101885880:dkey-81j8.6|dre:335232:prkab1b|dre:561288:grk6|dre:445316:cdkl1|dre:570504:spega|dre:561635:mylk3|dre:100333376:dclk3|dre:556199:phka2|dre:100148041:LOC100148041|dre:100006858:csnk1e|dre:30681:mapk12a|dre:561737:158659|dre:724010:dgkaa|dre:447804:lyn|dre:405898:pak7|dre:64274:csf1ra|dre:393422:camkvb|dre:561262:mapk8i…	http://amigo.geneontology.org/amigo/term/GO:0016301
intermediate filament	cellular_component	GO:0005882	12	29	2.71	0.000890455	0.00853333	dre:664698:neflb|dre:553718:nefma|dre:100033387:nefmb|dre:768289:krt94|dre:494090:bfsp2|dre:30259:prph|dre:140599:vim|dre:558800:synm|dre:100150502:iffo2a|dre:572199:ngs|dre:393540:77517|dre:30646:gfap	http://amigo.geneontology.org/amigo/term/GO:0005882
intermediate filament cytoskeleton	cellular_component	GO:0045111	12	29	2.71	0.000890455	0.00853333	dre:664698:neflb|dre:553718:nefma|dre:100033387:nefmb|dre:768289:krt94|dre:494090:bfsp2|dre:30259:prph|dre:140599:vim|dre:558800:synm|dre:100150502:iffo2a|dre:572199:ngs|dre:393540:77517|dre:30646:gfap	http://amigo.geneontology.org/amigo/term/GO:0045111
regulation of macromolecule biosynthetic process	biological_process	GO:0010556	166	1061	1.02	0.000894275	0.00854808	dre:58046:hoxc1a|dre:30398:pou3f1|dre:403010:nr0b2a|dre:30657:arxa|dre:664748:shox|dre:436920:egr3|dre:449875:gsx1|dre:394026:bmp5|dre:100170835:skilb|dre:560986:pnpla6|dre:30681:mapk12a|dre:570239:hoxa13a|dre:30177:ikzf1|dre:541423:smyd2a|dre:768192:hlfa|dre:559921:hoxb13a|dre:550389:osr2|dre:541371:en1b|dre:566656:sim1b|dre:393519:purbb|dre:404040:dab2|dre:798771:mef2cb|dre:556024:mov10b.1|dre:…	http://amigo.geneontology.org/amigo/term/GO:0010556
inorganic anion transmembrane transporter activity	molecular_function	GO:0015103	17	53	2.1	0.000921821	0.00874821	dre:84703:slc4a1a|dre:323738:ankhb|dre:406458:slc20a1a|dre:324481:clic1|dre:192124:glra3|dre:406777:aqp3a|dre:561787:slc4a1b|dre:393353:clcnk|dre:557779:ch211-117c9.2|dre:406540:ttyh2l|dre:566075:slc4a2a|dre:492513:clic5a|dre:565439:slc12a3|dre:606660:aqp9a|dre:100150270:slc26a10|dre:445193:glrbb|dre:567667:slc12a7b	http://amigo.geneontology.org/amigo/term/GO:0015103
extracellular ligand-gated ion channel activity	molecular_function	GO:0005230	16	48	2.18	0.000922216	0.00874821	dre:368416:gria3b|dre:561906:chrnb2b|dre:170452:gria3a|dre:793756:grid1a|dre:336069:gria4b|dre:559976:grin2bb|dre:192124:glra3|dre:566514:gabrb4|dre:556582:grik4|dre:798001:grik1a|dre:571720:ch211-251b21.1|dre:568849:chrna2b|dre:404273:chrnd|dre:387296:p2rx1|dre:445193:glrbb|dre:30725:chrna1	http://amigo.geneontology.org/amigo/term/GO:0005230
postsynaptic membrane	cellular_component	GO:0045211	16	48	2.18	0.000922216	0.00874821	dre:368416:gria3b|dre:561906:chrnb2b|dre:170452:gria3a|dre:793756:grid1a|dre:336069:gria4b|dre:559976:grin2bb|dre:556582:grik4|dre:100150701:chrm4a|dre:100004742:ch73-151m17.5|dre:798001:grik1a|dre:571720:ch211-251b21.1|dre:568849:chrna2b|dre:404273:chrnd|dre:405796:dlg4b|dre:445193:glrbb|dre:30725:chrna1	http://amigo.geneontology.org/amigo/term/GO:0045211
regulation of cell motility	biological_process	GO:2000145	23	85	1.77	0.000948373	0.00897362	dre:565658:sema3e|dre:767790:pdgfab|dre:393733:fgf1a|dre:566945:mmp14b|dre:572261:sema4ba|dre:798657:ch211-79m20.1|dre:559103:inpp5d|dre:447804:lyn|dre:64274:csf1ra|dre:565781:sst1.2|dre:566796:lama4|dre:560564:pdgfc|dre:100004611:sema3bl|dre:553166:dpysl3|dre:359834:tgfb1a|dre:30682:vegfaa|dre:436967:prcp|dre:64617:s1pr1|dre:795785:cxcl18b|dre:544659:sema3ga|dre:564266:itgb3a|dre:30267:sema3ab|d…	http://amigo.geneontology.org/amigo/term/GO:2000145
purine ribonucleotide metabolic process	biological_process	GO:0009150	31	131	1.55	0.000965241	0.00911022	dre:368256:paqr7b|dre:447836:pfkma|dre:334527:cap1|dre:393809:cap2|dre:246094:gpia|dre:550502:adss|dre:60658:nos1|dre:436903:bpgm|dre:114551:pklr|dre:445486:ak1|dre:445094:pkmb|dre:335817:pkma|dre:402874:eno2|dre:378963:eno3|dre:558487:eno4|dre:100007749:gphnb|dre:406696:pgk1|dre:378719:drd2b|dre:570106:pfkla|dre:560753:tpi1b|dre:192309:tpi1a|dre:767750:atp5ib|dre:560653:npr1a|dre:406367:gapdhs|d…	http://amigo.geneontology.org/amigo/term/GO:0009150
catabolic process	biological_process	GO:0009056	82	463	1.16	0.000974971	0.00917893	dre:797748:glsl|dre:555478:ch211-106j24.1|dre:406433:dhdhl|dre:404613:klhl21|dre:562592:man1b1a|dre:447836:pfkma|dre:406713:lipf|dre:402874:eno2|dre:100005717:cpt2|dre:570106:pfkla|dre:445252:hibadha|dre:553595:impa2|dre:492518:haao|dre:369193:aldocb|dre:450077:dera|dre:406696:pgk1|dre:445105:lipia|dre:556592:nbas|dre:100148912:aadac|dre:393844:znrf1|dre:436903:bpgm|dre:558011:usp13|dre:100332309…	http://amigo.geneontology.org/amigo/term/GO:0009056
receptor complex	cellular_component	GO:0043235	20	69	1.9	0.000985648	0.0092562	dre:368416:gria3b|dre:561906:chrnb2b|dre:170452:gria3a|dre:405796:dlg4b|dre:101882585:dkey-32n7.4|dre:100499533:itgb6|dre:566514:gabrb4|dre:559976:grin2bb|dre:407685:itga3a|dre:30517:ahr2|dre:336069:gria4b|dre:564266:itgb3a|dre:557797:itgb2|dre:568849:chrna2b|dre:404273:chrnd|dre:100003329:cacng8b|dre:100034520:shisa7b|dre:30725:chrna1|dre:100536533:itga2.2|dre:554265:ahr1b	http://amigo.geneontology.org/amigo/term/GO:0043235
presynaptic process involved in chemical synaptic transmission	biological_process	GO:0099531	13	34	2.5	0.000993143	0.00930327	dre:393682:lin7a|dre:58038:stx1b|dre:100002795:doc2d|dre:794707:syt11b|dre:100536636:stx2b|dre:100000615:syt3|dre:335357:syt4|dre:567877:syt2a|dre:30711:snap25b|dre:550345:syt13|dre:30712:snap25a|dre:79379:gdnfa|dre:570672:syn1	http://amigo.geneontology.org/amigo/term/GO:0099531
DNA binding	molecular_function	GO:0003677	138	860	1.05	0.00100287	0.00937093	dre:58046:hoxc1a|dre:30398:pou3f1|dre:403010:nr0b2a|dre:30657:arxa|dre:664748:shox|dre:436920:egr3|dre:449875:gsx1|dre:246222:tbx15|dre:572713:tbx18|dre:30177:ikzf1|dre:768192:hlfa|dre:559921:hoxb13a|dre:541371:en1b|dre:566656:sim1b|dre:393519:purbb|dre:798771:mef2cb|dre:30498:egr1|dre:557245:foxp4|dre:30598:vsx1|dre:30749:nr5a2|dre:30104:klf1|dre:562600:hoxc12a|dre:58062:hoxc12b|dre:553186:barhl…	http://amigo.geneontology.org/amigo/term/GO:0003677
negative regulation of multicellular organismal process	biological_process	GO:0051241	22	80	1.8	0.00101402	0.00945154	dre:100000500:sost|dre:565658:sema3e|dre:64617:s1pr1|dre:64270:epha4b|dre:572261:sema4ba|dre:566325:thbs2b|dre:100004611:sema3bl|dre:60309:robo2|dre:794176:igfbp2a|dre:100150992:dlk2|dre:100000935:cpb2|dre:100000544:ptger3|dre:322691:plg|dre:30598:vsx1|dre:767702:tmem178|dre:544659:sema3ga|dre:81881:crx|dre:101910198:akt1|dre:80354:slit3|dre:30037:tnc|dre:30267:sema3ab|dre:336060:sema6a	http://amigo.geneontology.org/amigo/term/GO:0051241
negative regulation of cell projection organization	biological_process	GO:0031345	10	21	3.11	0.00103066	0.00951205	dre:565658:sema3e|dre:544659:sema3ga|dre:60309:robo2|dre:64270:epha4b|dre:572261:sema4ba|dre:80354:slit3|dre:30037:tnc|dre:30267:sema3ab|dre:100004611:sema3bl|dre:336060:sema6a	http://amigo.geneontology.org/amigo/term/GO:0031345
negative regulation of neuron projection development	biological_process	GO:0010977	10	21	3.11	0.00103066	0.00951205	dre:565658:sema3e|dre:544659:sema3ga|dre:60309:robo2|dre:64270:epha4b|dre:572261:sema4ba|dre:80354:slit3|dre:30037:tnc|dre:30267:sema3ab|dre:100004611:sema3bl|dre:336060:sema6a	http://amigo.geneontology.org/amigo/term/GO:0010977
exocytic vesicle membrane	cellular_component	GO:0099501	10	21	3.11	0.00103066	0.00951205	dre:570094:syngr3b|dre:553617:syngr3a|dre:450047:syngr1a|dre:100149756:slc17a6b|dre:567877:syt2a|dre:393640:sypl2a|dre:559347:slc18a3a|dre:559698:sypa|dre:494492:slc17a6a|dre:378719:drd2b	http://amigo.geneontology.org/amigo/term/GO:0099501
synaptic vesicle membrane	cellular_component	GO:0030672	10	21	3.11	0.00103066	0.00951205	dre:570094:syngr3b|dre:553617:syngr3a|dre:450047:syngr1a|dre:100149756:slc17a6b|dre:567877:syt2a|dre:393640:sypl2a|dre:559347:slc18a3a|dre:559698:sypa|dre:494492:slc17a6a|dre:378719:drd2b	http://amigo.geneontology.org/amigo/term/GO:0030672
inorganic ion homeostasis	biological_process	GO:0098771	30	126	1.56	0.00106278	0.00973957	dre:555634:tac1|dre:100001650:calb1|dre:405885:pth1b|dre:492340:cln3|dre:566075:slc4a2a|dre:387526:ca2|dre:573010:scgn|dre:566876:wfs1a|dre:378719:drd2b|dre:64614:atp1a1a.3|dre:568614:adra1d|dre:373872:fyna|dre:494477:tfr1a|dre:393684:calb2b|dre:100000544:ptger3|dre:84703:slc4a1a|dre:561787:slc4a1b|dre:768182:mcu|dre:102725537:trpc4a|dre:553691:atp6v0a1b|dre:58153:slc40a1|dre:557779:ch211-117c9.2…	http://amigo.geneontology.org/amigo/term/GO:0098771
monovalent inorganic cation transmembrane transporter activity	molecular_function	GO:0015077	41	193	1.39	0.00106311	0.00973957	dre:563802:kcnh2a|dre:664687:kcnj11|dre:406458:slc20a1a|dre:494450:slc6a5|dre:564522:kcnj2a|dre:327415:kcnd3|dre:570138:kcnn3|dre:100005589:slc5a7a|dre:555921:kcnb2|dre:568338:slc5a3b|dre:558960:slc6a11a|dre:406298:ndufa4|dre:559659:atp5ia|dre:561209:ch73-335m24.5|dre:567667:slc12a7b|dre:569098:slc6a6b|dre:559447:scn1lab|dre:554103:cox7a2a|dre:555423:scn1ba|dre:64616:atp1a1b|dre:393874:tmem38a|dr…	http://amigo.geneontology.org/amigo/term/GO:0015077
cell proliferation	biological_process	GO:0008283	41	193	1.39	0.00106311	0.00973957	dre:406471:tnfrsf1a|dre:767790:pdgfab|dre:393733:fgf1a|dre:100535003:ngfra|dre:553611:six6b|dre:791144:loxl2b|dre:565508:loxl2a|dre:798657:ch211-79m20.1|dre:447804:lyn|dre:797938:hbegfa|dre:541423:smyd2a|dre:566643:lrrc14b|dre:30236:cx43|dre:560564:pdgfc|dre:406245:tob1b|dre:359834:tgfb1a|dre:30682:vegfaa|dre:568653:btk|dre:393519:purbb|dre:317638:igfbp1a|dre:100148315:klhl41a|dre:406588:sstr5|dr…	http://amigo.geneontology.org/amigo/term/GO:0008283
signal release	biological_process	GO:0023061	16	49	2.14	0.00110353	0.0100607	dre:393682:lin7a|dre:266721:trh|dre:58038:stx1b|dre:100002795:doc2d|dre:794707:syt11b|dre:100536636:stx2b|dre:100000615:syt3|dre:335357:syt4|dre:567877:syt2a|dre:30711:snap25b|dre:550345:syt13|dre:30712:snap25a|dre:406588:sstr5|dre:768182:mcu|dre:100034412:pomcb|dre:570672:syn1	http://amigo.geneontology.org/amigo/term/GO:0023061
neurotransmitter receptor activity	molecular_function	GO:0030594	16	49	2.14	0.00110353	0.0100607	dre:368416:gria3b|dre:561906:chrnb2b|dre:170452:gria3a|dre:793756:grid1a|dre:336069:gria4b|dre:559976:grin2bb|dre:192124:glra3|dre:556582:grik4|dre:100150701:chrm4a|dre:100004742:ch73-151m17.5|dre:798001:grik1a|dre:571720:ch211-251b21.1|dre:568849:chrna2b|dre:404273:chrnd|dre:30725:chrna1|dre:378719:drd2b	http://amigo.geneontology.org/amigo/term/GO:0030594
regulation of cytosolic calcium ion concentration	biological_process	GO:0051480	12	30	2.62	0.00112663	0.0101968	dre:568614:adra1d|dre:373872:fyna|dre:555634:tac1|dre:100000544:ptger3|dre:100001650:calb1|dre:561406:ptgir|dre:573010:scgn|dre:100149100:adra1ba|dre:378719:drd2b|dre:393684:calb2b|dre:102725537:trpc4a|dre:64609:atp1a2a	http://amigo.geneontology.org/amigo/term/GO:0051480
peripheral nervous system development	biological_process	GO:0007422	12	30	2.62	0.00112663	0.0101968	dre:403005:bace1|dre:369190:kif1ab|dre:553166:dpysl3|dre:369190:kif1b|dre:369190:kif1aa|dre:544664:erbb3b|dre:30301:her4.2|dre:30574:dlx2a|dre:100149066:her4.4|dre:100149863:LOC100149863|dre:79379:gdnfa|dre:30291:cdh4	http://amigo.geneontology.org/amigo/term/GO:0007422
tissue migration	biological_process	GO:0090130	12	30	2.62	0.00112663	0.0101968	dre:449818:bace2|dre:570445:gja5b|dre:555629:ccbe1|dre:795902:epha3|dre:100004469:igsf11|dre:791144:loxl2b|dre:565508:loxl2a|dre:798375:apln|dre:570210:86709|dre:436967:prcp|dre:64274:csf1ra|dre:570210:acta1a	http://amigo.geneontology.org/amigo/term/GO:0090130
organic substance catabolic process	biological_process	GO:1901575	81	459	1.15	0.0011393	0.0102598	dre:797748:glsl|dre:555478:ch211-106j24.1|dre:406433:dhdhl|dre:404613:klhl21|dre:562592:man1b1a|dre:447836:pfkma|dre:406713:lipf|dre:100005717:cpt2|dre:570106:pfkla|dre:445252:hibadha|dre:553595:impa2|dre:492518:haao|dre:369193:aldocb|dre:450077:dera|dre:406696:pgk1|dre:445105:lipia|dre:556592:nbas|dre:402874:eno2|dre:393844:znrf1|dre:436903:bpgm|dre:558011:usp13|dre:100332309:clpxb|dre:114551:pk…	http://amigo.geneontology.org/amigo/term/GO:1901575
nucleoside triphosphate metabolic process	biological_process	GO:0009141	24	92	1.71	0.00114076	0.0102598	dre:447836:pfkma|dre:246094:gpia|dre:406696:pgk1|dre:100003554:LOC103911725|dre:436903:bpgm|dre:445486:ak1|dre:445094:pkmb|dre:335817:pkma|dre:402874:eno2|dre:378963:eno3|dre:558487:eno4|dre:100007749:gphnb|dre:570106:pfkla|dre:560753:tpi1b|dre:192309:tpi1a|dre:767750:atp5ib|dre:114551:pklr|dre:406367:gapdhs|dre:406496:aldoab|dre:572733:pgam2|dre:369193:aldocb|dre:100003554:LOC110437854|dre:55965…	http://amigo.geneontology.org/amigo/term/GO:0009141
vesicle fusion	biological_process	GO:0006906	20	70	1.87	0.0011418	0.0102598	dre:572466:sytl2b|dre:58038:stx1b|dre:325484:vamp5|dre:100002795:doc2d|dre:794707:syt11b|dre:569124:stx12l|dre:553000:dkeyp-19e1.3|dre:561110:tbc1d2|dre:100000615:syt3|dre:335357:syt4|dre:567877:syt2a|dre:100535556:sgsm1b|dre:30711:snap25b|dre:550345:syt13|dre:336281:vamp2|dre:30712:snap25a|dre:556338:tbc1d25|dre:406711:grtp1a|dre:100536636:stx2b|dre:450012:adprhl1	http://amigo.geneontology.org/amigo/term/GO:0006906
nucleobase-containing compound biosynthetic process	biological_process	GO:0034654	179	1164	1.01	0.00114874	0.0102975	dre:58046:hoxc1a|dre:30398:pou3f1|dre:403010:nr0b2a|dre:30657:arxa|dre:664748:shox|dre:436920:egr3|dre:449875:gsx1|dre:394026:bmp5|dre:393809:cap2|dre:100170835:skilb|dre:560986:pnpla6|dre:30681:mapk12a|dre:570239:hoxa13a|dre:30177:ikzf1|dre:541423:smyd2a|dre:100330160:nampta|dre:60658:nos1|dre:768192:hlfa|dre:559921:hoxb13a|dre:550389:osr2|dre:541371:en1b|dre:566656:sim1b|dre:561082:cavin1b|dre:…	http://amigo.geneontology.org/amigo/term/GO:0034654
embryonic organ development	biological_process	GO:0048568	56	291	1.26	0.00119103	0.010651	dre:450019:hspb7|dre:102725539:glis2b|dre:566796:lama4|dre:30104:klf1|dre:373882:mmp14a|dre:561082:cavin1b|dre:324215:igf2b|dre:556856:vgll2a|dre:171478:fabp3|dre:30315:foxn4|dre:100529120:smoc1|dre:30568:dlx1a|dre:405756:veph1|dre:30236:cx43|dre:393813:pdlim7|dre:321449:ctgfa|dre:30574:dlx2a|dre:101887161:tet2|dre:550436:camk2a|dre:572199:ngs|dre:553591:ttc39c|dre:798771:mef2cb|dre:796447:leg1.1…	http://amigo.geneontology.org/amigo/term/GO:0048568
positive regulation of cellular component biogenesis	biological_process	GO:0044089	17	55	2.02	0.00129027	0.0114995	dre:399482:arpc5b|dre:793321:fmn2a|dre:566432:fmn2b|dre:447829:cdc42ep3|dre:541404:cdc42ep2|dre:793321:LOC110439021|dre:415190:86896|dre:100001241:synpo2lb|dre:563843:synpo2la|dre:777623:154093|dre:30682:vegfaa|dre:493612:101810|dre:30037:tnc|dre:335474:arpc1b|dre:100151491:wipf1b|dre:100002938:cdc42ep4b|dre:553166:dpysl3	http://amigo.geneontology.org/amigo/term/GO:0044089
positive regulation of multicellular organismal process	biological_process	GO:0051240	24	93	1.69	0.00129205	0.0114995	dre:393733:fgf1a|dre:30726:cntn2|dre:791144:loxl2b|dre:565508:loxl2a|dre:403145:myd88|dre:30200:myog|dre:60658:nos1|dre:30634:nadl1.2|dre:64274:csf1ra|dre:30682:vegfaa|dre:403147:ticam1|dre:570626:stab1|dre:568614:adra1d|dre:550240:chodl|dre:30466:ascl1a|dre:570626:LOC108181206|dre:403005:bace1|dre:404208:myf6|dre:266958:neurod4|dre:100149100:adra1ba|dre:30592:myl7|dre:30037:tnc|dre:79379:gdnfa|d…	http://amigo.geneontology.org/amigo/term/GO:0051240
monovalent inorganic cation transport	biological_process	GO:0015672	34	152	1.46	0.00130063	0.011548	dre:563802:kcnh2a|dre:327415:kcnd3|dre:64272:atp1b3b|dre:100037383:atp1b4|dre:564522:kcnj2a|dre:664687:kcnj11|dre:570138:kcnn3|dre:555921:kcnb2|dre:445241:100920|dre:387526:ca2|dre:100149756:slc17a6b|dre:494492:slc17a6a|dre:559447:scn1lab|dre:555423:scn1ba|dre:378719:drd2b|dre:393874:tmem38a|dre:569052:kcnj1a.6|dre:569191:kcnj1a.4|dre:569137:kcnj1a.3|dre:64614:atp1a1a.3|dre:541540:kcnab1a|dre:449…	http://amigo.geneontology.org/amigo/term/GO:0015672
caveola	cellular_component	GO:0005901	6	7	5.6	0.00131291	0.011548	dre:791212:158296|dre:415107:bves|dre:561082:cavin1b|dre:557070:cavin1a|dre:415240:cav2|dre:449679:cav3	http://amigo.geneontology.org/amigo/term/GO:0005901
A band	cellular_component	GO:0031672	6	7	5.6	0.00131291	0.011548	dre:30591:hsp90aa1.1|dre:553257:klhl40a|dre:431732:smpx|dre:321064:klhl41b|dre:795319:klhl40b|dre:100148315:klhl41a	http://amigo.geneontology.org/amigo/term/GO:0031672
tropomyosin binding	molecular_function	GO:0005523	6	7	5.6	0.00131291	0.011548	dre:30441:tmod4|dre:100149766:tmod1|dre:795335:lmod1b|dre:58071:tnnt2a|dre:100002383:LOC101887017|dre:100149390:lmod3	http://amigo.geneontology.org/amigo/term/GO:0005523
plasma membrane raft	cellular_component	GO:0044853	6	7	5.6	0.00131291	0.011548	dre:791212:158296|dre:415107:bves|dre:561082:cavin1b|dre:557070:cavin1a|dre:415240:cav2|dre:449679:cav3	http://amigo.geneontology.org/amigo/term/GO:0044853
organelle membrane fusion	biological_process	GO:0090174	20	71	1.84	0.00131863	0.0115712	dre:572466:sytl2b|dre:58038:stx1b|dre:325484:vamp5|dre:100002795:doc2d|dre:794707:syt11b|dre:569124:stx12l|dre:553000:dkeyp-19e1.3|dre:561110:tbc1d2|dre:100000615:syt3|dre:335357:syt4|dre:567877:syt2a|dre:100535556:sgsm1b|dre:30711:snap25b|dre:550345:syt13|dre:336281:vamp2|dre:30712:snap25a|dre:556338:tbc1d25|dre:406711:grtp1a|dre:100536636:stx2b|dre:450012:adprhl1	http://amigo.geneontology.org/amigo/term/GO:0090174
negative regulation of response to stimulus	biological_process	GO:0048585	38	177	1.4	0.00134407	0.0117669	dre:565658:sema3e|dre:394038:chad|dre:30267:sema3ab|dre:64270:epha4b|dre:572261:sema4ba|dre:100170835:skilb|dre:560986:pnpla6|dre:100000665:dusp3a|dre:559103:inpp5d|dre:568653:btk|dre:566643:lrrc14b|dre:100004611:sema3bl|dre:393303:tnfaip8l1|dre:60309:robo2|dre:100150992:dlk2|dre:570510:notum1b|dre:570772:bcl2a|dre:565911:mylipb|dre:64698:dcn|dre:567457:skor1b|dre:553549:109913|dre:100000935:cpb2…	http://amigo.geneontology.org/amigo/term/GO:0048585
purine ribonucleoside metabolic process	biological_process	GO:0046128	26	105	1.62	0.00138088	0.0120329	dre:550502:adss|dre:447836:pfkma|dre:246094:gpia|dre:406696:pgk1|dre:100003554:LOC103911725|dre:436903:bpgm|dre:445486:ak1|dre:445094:pkmb|dre:335817:pkma|dre:402874:eno2|dre:378963:eno3|dre:558487:eno4|dre:100007749:gphnb|dre:570106:pfkla|dre:560753:tpi1b|dre:192309:tpi1a|dre:767750:atp5ib|dre:114551:pklr|dre:406367:gapdhs|dre:406496:aldoab|dre:572733:pgam2|dre:369193:aldocb|dre:100003554:LOC110…	http://amigo.geneontology.org/amigo/term/GO:0046128
purine nucleoside metabolic process	biological_process	GO:0042278	26	105	1.62	0.00138088	0.0120329	dre:550502:adss|dre:447836:pfkma|dre:246094:gpia|dre:406696:pgk1|dre:100003554:LOC103911725|dre:436903:bpgm|dre:445486:ak1|dre:445094:pkmb|dre:335817:pkma|dre:402874:eno2|dre:378963:eno3|dre:558487:eno4|dre:100007749:gphnb|dre:570106:pfkla|dre:560753:tpi1b|dre:192309:tpi1a|dre:767750:atp5ib|dre:114551:pklr|dre:406367:gapdhs|dre:406496:aldoab|dre:572733:pgam2|dre:369193:aldocb|dre:100003554:LOC110…	http://amigo.geneontology.org/amigo/term/GO:0042278
protein complex biogenesis	biological_process	GO:0070271	47	235	1.31	0.00144394	0.0125241	dre:373865:kctd12.1|dre:327415:kcnd3|dre:735248:kctd7|dre:100536063:cobll1a|dre:402929:evlb|dre:558368:atpif1b|dre:503710:aep1|dre:493612:101810|dre:100151491:wipf1b|dre:555921:kcnb2|dre:100002938:cdc42ep4b|dre:555955:cand2|dre:415190:86896|dre:503702:prnprs3|dre:30682:vegfaa|dre:393368:zmynd10|dre:100002383:LOC101887017|dre:30441:tmod4|dre:100149766:tmod1|dre:399482:arpc5b|dre:335474:arpc1b|dre:…	http://amigo.geneontology.org/amigo/term/GO:0070271
protein complex assembly	Undef	GO:0006461	47	235	1.31	0.00144394	0.0125241	dre:373865:kctd12.1|dre:327415:kcnd3|dre:735248:kctd7|dre:100536063:cobll1a|dre:402929:evlb|dre:558368:atpif1b|dre:503710:aep1|dre:493612:101810|dre:100151491:wipf1b|dre:555921:kcnb2|dre:100002938:cdc42ep4b|dre:555955:cand2|dre:415190:86896|dre:503702:prnprs3|dre:30682:vegfaa|dre:393368:zmynd10|dre:100002383:LOC101887017|dre:30441:tmod4|dre:100149766:tmod1|dre:399482:arpc5b|dre:335474:arpc1b|dre:…	http://amigo.geneontology.org/amigo/term/GO:0006461
ion homeostasis	biological_process	GO:0050801	30	129	1.52	0.00145473	0.0125886	dre:555634:tac1|dre:100001650:calb1|dre:405885:pth1b|dre:492340:cln3|dre:566075:slc4a2a|dre:387526:ca2|dre:573010:scgn|dre:566876:wfs1a|dre:378719:drd2b|dre:64614:atp1a1a.3|dre:568614:adra1d|dre:373872:fyna|dre:494477:tfr1a|dre:393684:calb2b|dre:100000544:ptger3|dre:84703:slc4a1a|dre:561787:slc4a1b|dre:768182:mcu|dre:102725537:trpc4a|dre:553691:atp6v0a1b|dre:58153:slc40a1|dre:557779:ch211-117c9.2…	http://amigo.geneontology.org/amigo/term/GO:0050801
mesenchymal cell development	biological_process	GO:0014031	18	61	1.93	0.00146033	0.012608	dre:30267:sema3ab|dre:565658:sema3e|dre:544659:sema3ga|dre:544664:erbb3b|dre:30574:dlx2a|dre:79379:gdnfa|dre:572261:sema4ba|dre:394087:arl6ip1|dre:30291:cdh4|dre:556856:vgll2a|dre:791144:loxl2b|dre:565508:loxl2a|dre:560283:cax1|dre:30037:tnc|dre:492459:colec11|dre:100004611:sema3bl|dre:405901:nrp2a|dre:336060:sema6a	http://amigo.geneontology.org/amigo/term/GO:0014031
nucleotide metabolic process	biological_process	GO:0009117	37	172	1.41	0.00149556	0.0128824	dre:368256:paqr7b|dre:447836:pfkma|dre:334527:cap1|dre:393809:cap2|dre:492518:haao|dre:246094:gpia|dre:450077:dera|dre:550502:adss|dre:60658:nos1|dre:436903:bpgm|dre:114551:pklr|dre:445486:ak1|dre:406696:pgk1|dre:402874:eno2|dre:335817:pkma|dre:445094:pkmb|dre:378963:eno3|dre:558487:eno4|dre:100007749:gphnb|dre:100330160:nampta|dre:378719:drd2b|dre:570106:pfkla|dre:560753:tpi1b|dre:192309:tpi1a|d…	http://amigo.geneontology.org/amigo/term/GO:0009117
carbohydrate biosynthetic process	biological_process	GO:0016051	13	36	2.36	0.0015127	0.0130002	dre:436903:bpgm|dre:192309:tpi1a|dre:30629:pth1ra|dre:560753:tpi1b|dre:394000:pgm1|dre:394155:gys1|dre:373082:gys2|dre:572733:pgam2|dre:567942:glt8d2|dre:246094:gpia|dre:563180:g6pca.2|dre:492779:nansb|dre:554046:phkg1b	http://amigo.geneontology.org/amigo/term/GO:0016051
neuron projection	cellular_component	GO:0043005	20	72	1.82	0.00151828	0.0130183	dre:449651:stmn2a|dre:100003563:stmn2b|dre:60309:robo2|dre:553166:dpysl3|dre:798970:stmn3|dre:550548:stmn1b|dre:492490:slc6a1b|dre:30634:nadl1.2|dre:368228:penka|dre:100149756:slc17a6b|dre:100001650:calb1|dre:30711:snap25b|dre:573010:scgn|dre:30712:snap25a|dre:559347:slc18a3a|dre:494492:slc17a6a|dre:406588:sstr5|dre:393684:calb2b|dre:558960:slc6a11a|dre:100537884:map4l	http://amigo.geneontology.org/amigo/term/GO:0043005
neural crest cell development	biological_process	GO:0014032	16	51	2.05	0.0015575	0.0133241	dre:30267:sema3ab|dre:565658:sema3e|dre:544659:sema3ga|dre:544664:erbb3b|dre:30574:dlx2a|dre:79379:gdnfa|dre:394087:arl6ip1|dre:30291:cdh4|dre:556856:vgll2a|dre:572261:sema4ba|dre:560283:cax1|dre:30037:tnc|dre:492459:colec11|dre:100004611:sema3bl|dre:405901:nrp2a|dre:336060:sema6a	http://amigo.geneontology.org/amigo/term/GO:0014032
regulation of response to stimulus	biological_process	GO:0048583	95	563	1.1	0.00157216	0.0134189	dre:497629:kitb|dre:767790:pdgfab|dre:394026:bmp5|dre:100170835:skilb|dre:560986:pnpla6|dre:100148904:dkey-65j6.2|dre:541423:smyd2a|dre:393303:tnfaip8l1|dre:100003329:cacng8b|dre:359834:tgfb1a|dre:431766:htra1a|dre:404040:dab2|dre:570772:bcl2a|dre:799435:arhgef10la|dre:322041:ip6k2a|dre:798009:errfi1a|dre:563933:LOC563933|dre:571972:LOC110439841|dre:100101649:amer2|dre:566572:lrrc4.2|dre:30267:se…	http://amigo.geneontology.org/amigo/term/GO:0048583
skeletal muscle fiber development	biological_process	GO:0048741	11	27	2.66	0.00159585	0.0135593	dre:404208:myf6|dre:641575:actn2b|dre:407613:rbfox1l|dre:246275:myhz2|dre:30725:chrna1|dre:553257:klhl40a|dre:321064:klhl41b|dre:795319:klhl40b|dre:30200:myog|dre:100148315:klhl41a|dre:494168:six1a	http://amigo.geneontology.org/amigo/term/GO:0048741
myotube cell development	biological_process	GO:0014904	11	27	2.66	0.00159585	0.0135593	dre:404208:myf6|dre:641575:actn2b|dre:407613:rbfox1l|dre:246275:myhz2|dre:30725:chrna1|dre:553257:klhl40a|dre:321064:klhl41b|dre:795319:klhl40b|dre:30200:myog|dre:100148315:klhl41a|dre:494168:six1a	http://amigo.geneontology.org/amigo/term/GO:0014904
nucleobase-containing small molecule metabolic process	biological_process	GO:0055086	41	198	1.35	0.00161003	0.0136308	dre:368256:paqr7b|dre:447836:pfkma|dre:334527:cap1|dre:393809:cap2|dre:492518:haao|dre:246094:gpia|dre:450077:dera|dre:550502:adss|dre:60658:nos1|dre:436903:bpgm|dre:114551:pklr|dre:445486:ak1|dre:406696:pgk1|dre:402874:eno2|dre:335817:pkma|dre:445094:pkmb|dre:378963:eno3|dre:558487:eno4|dre:100007749:gphnb|dre:100330160:nampta|dre:378719:drd2b|dre:570106:pfkla|dre:560753:tpi1b|dre:192309:tpi1a|d…	http://amigo.geneontology.org/amigo/term/GO:0055086
mesenchymal cell differentiation	biological_process	GO:0048762	19	67	1.85	0.00161154	0.0136308	dre:30267:sema3ab|dre:565658:sema3e|dre:544659:sema3ga|dre:544664:erbb3b|dre:30574:dlx2a|dre:79379:gdnfa|dre:572261:sema4ba|dre:394087:arl6ip1|dre:30291:cdh4|dre:556856:vgll2a|dre:791144:loxl2b|dre:565508:loxl2a|dre:560283:cax1|dre:30037:tnc|dre:492459:colec11|dre:58032:edn1|dre:100004611:sema3bl|dre:405901:nrp2a|dre:336060:sema6a	http://amigo.geneontology.org/amigo/term/GO:0048762
ATP metabolic process	biological_process	GO:0046034	21	78	1.76	0.00162652	0.0137265	dre:767750:atp5ib|dre:559659:atp5ia|dre:560753:tpi1b|dre:192309:tpi1a|dre:447836:pfkma|dre:570106:pfkla|dre:572733:pgam2|dre:445486:ak1|dre:114551:pklr|dre:402874:eno2|dre:406367:gapdhs|dre:335817:pkma|dre:445094:pkmb|dre:378963:eno3|dre:558487:eno4|dre:246094:gpia|dre:436903:bpgm|dre:369193:aldocb|dre:406496:aldoab|dre:553691:atp6v0a1b|dre:406696:pgk1	http://amigo.geneontology.org/amigo/term/GO:0046034
nucleoside phosphate metabolic process	biological_process	GO:0006753	37	173	1.4	0.00163189	0.0137409	dre:368256:paqr7b|dre:447836:pfkma|dre:334527:cap1|dre:393809:cap2|dre:492518:haao|dre:246094:gpia|dre:450077:dera|dre:550502:adss|dre:60658:nos1|dre:436903:bpgm|dre:114551:pklr|dre:445486:ak1|dre:406696:pgk1|dre:402874:eno2|dre:335817:pkma|dre:445094:pkmb|dre:378963:eno3|dre:558487:eno4|dre:100007749:gphnb|dre:100330160:nampta|dre:378719:drd2b|dre:570106:pfkla|dre:560753:tpi1b|dre:192309:tpi1a|d…	http://amigo.geneontology.org/amigo/term/GO:0006753
regulation of signaling	biological_process	GO:0023051	87	508	1.12	0.00166385	0.0139785	dre:394026:bmp5|dre:767790:pdgfab|dre:100170835:skilb|dre:560986:pnpla6|dre:100148904:dkey-65j6.2|dre:541423:smyd2a|dre:393303:tnfaip8l1|dre:100003329:cacng8b|dre:359834:tgfb1a|dre:431766:htra1a|dre:404040:dab2|dre:795084:igfbp5a|dre:799435:arhgef10la|dre:322041:ip6k2a|dre:798009:errfi1a|dre:563933:LOC563933|dre:571972:LOC110439841|dre:266721:trh|dre:100535350:lrrc4bb|dre:566572:lrrc4.2|dre:79379…	http://amigo.geneontology.org/amigo/term/GO:0023051
calcium channel complex	cellular_component	GO:0034704	7	11	4.16	0.00174006	0.0144816	dre:403310:cacna1da|dre:100003220:cacng6b|dre:100148645:cacna2d3|dre:768182:mcu|dre:322013:cacng1a|dre:562422:cacnb4a|dre:405791:cacna1sb	http://amigo.geneontology.org/amigo/term/GO:0034704
cell-cell junction assembly	biological_process	GO:0007043	7	11	4.16	0.00174006	0.0144816	dre:322221:165653|dre:568520:crb2b|dre:415107:bves|dre:799648:muc13b|dre:100332647:ch211-198m17.1|dre:100330886:jupb|dre:100001136:ch73-61d6.3	http://amigo.geneontology.org/amigo/term/GO:0007043
actin filament depolymerization	biological_process	GO:0030042	7	11	4.16	0.00174006	0.0144816	dre:30441:tmod4|dre:100149766:tmod1|dre:795335:lmod1b|dre:403001:cfl2|dre:100002383:LOC101887017|dre:100149390:lmod3|dre:406738:cfl1l	http://amigo.geneontology.org/amigo/term/GO:0030042
gas transport	biological_process	GO:0015669	7	11	4.16	0.00174006	0.0144816	dre:246090:cygb1|dre:393558:mb|dre:387526:ca2|dre:405772:hbbe2|dre:30596:hbbe3|dre:563335:hbz|dre:573653:hbbe1.3	http://amigo.geneontology.org/amigo/term/GO:0015669
potassium ion transport	biological_process	GO:0006813	20	73	1.79	0.00174305	0.0144816	dre:393874:tmem38a|dre:563802:kcnh2a|dre:327415:kcnd3|dre:64272:atp1b3b|dre:568565:kcnk2b|dre:569052:kcnj1a.6|dre:569191:kcnj1a.4|dre:564522:kcnj2a|dre:569137:kcnj1a.3|dre:664687:kcnj11|dre:64614:atp1a1a.3|dre:572481:knca7|dre:570138:kcnn3|dre:64616:atp1a1b|dre:100037383:atp1b4|dre:541540:kcnab1a|dre:555921:kcnb2|dre:378719:drd2b|dre:565629:kcnk10b|dre:64609:atp1a2a	http://amigo.geneontology.org/amigo/term/GO:0006813
cargo receptor activity	molecular_function	GO:0038024	10	23	2.84	0.00176217	0.0146081	dre:553699:vtna|dre:403026:vtnb|dre:494477:tfr1a|dre:100320658:LOC110440111|dre:799158:ch73-127m5.1|dre:562156:ch211-51a6.2|dre:791144:loxl2b|dre:565508:loxl2a|dre:336266:loxl3b|dre:100535682:dkey-178e17.3	http://amigo.geneontology.org/amigo/term/GO:0038024
neural crest cell differentiation	biological_process	GO:0014033	17	57	1.95	0.00177619	0.0146594	dre:30267:sema3ab|dre:565658:sema3e|dre:544659:sema3ga|dre:544664:erbb3b|dre:30574:dlx2a|dre:79379:gdnfa|dre:394087:arl6ip1|dre:30291:cdh4|dre:556856:vgll2a|dre:572261:sema4ba|dre:560283:cax1|dre:30037:tnc|dre:492459:colec11|dre:58032:edn1|dre:100004611:sema3bl|dre:405901:nrp2a|dre:336060:sema6a	http://amigo.geneontology.org/amigo/term/GO:0014033
calcium ion homeostasis	biological_process	GO:0055074	17	57	1.95	0.00177619	0.0146594	dre:568614:adra1d|dre:373872:fyna|dre:555634:tac1|dre:561209:ch73-335m24.5|dre:100000544:ptger3|dre:100001650:calb1|dre:561406:ptgir|dre:405885:pth1b|dre:573010:scgn|dre:436769:homer1b|dre:100149100:adra1ba|dre:566876:wfs1a|dre:768182:mcu|dre:378719:drd2b|dre:393684:calb2b|dre:102725537:trpc4a|dre:64609:atp1a2a	http://amigo.geneontology.org/amigo/term/GO:0055074
cytoplasmic part	cellular_component	GO:0044444	259	1781	0.95	0.00180957	0.0149021	dre:445176:mfsd2ab|dre:566679:ch211-30b16.2|dre:436903:bpgm|dre:570094:syngr3b|dre:567151:eif3hb|dre:556485:jph1b|dre:567877:syt2a|dre:566742:pex11b|dre:559347:slc18a3a|dre:560986:pnpla6|dre:431727:mgat4b|dre:431714:91968|dre:393422:camkvb|dre:572325:LOC101885536|dre:768182:mcu|dre:541423:smyd2a|dre:100004977:mthfd2|dre:449542:chchd6a|dre:570908:194209|dre:100003554:LOC110437854|dre:565082:htra1b…	http://amigo.geneontology.org/amigo/term/GO:0044444
cellular calcium ion homeostasis	biological_process	GO:0006874	16	52	2.01	0.00183765	0.0151002	dre:568614:adra1d|dre:373872:fyna|dre:555634:tac1|dre:561209:ch73-335m24.5|dre:100000544:ptger3|dre:100001650:calb1|dre:561406:ptgir|dre:405885:pth1b|dre:573010:scgn|dre:436769:homer1b|dre:100149100:adra1ba|dre:768182:mcu|dre:378719:drd2b|dre:393684:calb2b|dre:102725537:trpc4a|dre:64609:atp1a2a	http://amigo.geneontology.org/amigo/term/GO:0006874
macromolecular complex disassembly	biological_process	GO:0032984	13	37	2.3	0.0018468	0.0151421	dre:30441:tmod4|dre:445485:gspt1|dre:100149766:tmod1|dre:798970:stmn3|dre:550548:stmn1b|dre:100003563:stmn2b|dre:795335:lmod1b|dre:403001:cfl2|dre:100002383:LOC101887017|dre:563172:etf1a|dre:449651:stmn2a|dre:100149390:lmod3|dre:406738:cfl1l	http://amigo.geneontology.org/amigo/term/GO:0032984
inorganic anion transport	biological_process	GO:0015698	14	42	2.18	0.00188285	0.015404	dre:84703:slc4a1a|dre:323738:ankhb|dre:406458:slc20a1a|dre:324481:clic1|dre:497323:bsnd|dre:561787:slc4a1b|dre:393353:clcnk|dre:557779:ch211-117c9.2|dre:406540:ttyh2l|dre:566075:slc4a2a|dre:492513:clic5a|dre:100150270:slc26a10|dre:445193:glrbb|dre:567667:slc12a7b	http://amigo.geneontology.org/amigo/term/GO:0015698
inorganic cation transmembrane transport	biological_process	GO:0098662	32	144	1.45	0.00193554	0.0158006	dre:327415:kcnd3|dre:564522:kcnj2a|dre:664687:kcnj11|dre:798836:tspan13a|dre:555921:kcnb2|dre:100003329:cacng8b|dre:403310:cacna1da|dre:387526:ca2|dre:100003220:cacng6b|dre:102725537:trpc4a|dre:378719:drd2b|dre:393874:tmem38a|dre:569052:kcnj1a.6|dre:569191:kcnj1a.4|dre:569137:kcnj1a.3|dre:64614:atp1a1a.3|dre:101887082:trpc3|dre:100148645:cacna2d3|dre:768182:mcu|dre:449655:atp6v1c1b|dre:405791:cac…	http://amigo.geneontology.org/amigo/term/GO:0098662
cytoplasmic, membrane-bounded vesicle	Undef	GO:0016023	31	138	1.47	0.00195383	0.0159152	dre:570094:syngr3b|dre:553617:syngr3a|dre:431714:91968|dre:100536636:stx2b|dre:450047:syngr1a|dre:567877:syt2a|dre:559347:slc18a3a|dre:559698:sypa|dre:393422:camkvb|dre:777641:scg2b|dre:100151129:rab11fip4b|dre:100149756:slc17a6b|dre:368424:snx9a|dre:556789:stxbp5a|dre:445325:sept5b|dre:570672:syn1|dre:567605:stxbp5l|dre:378719:drd2b|dre:58038:stx1b|dre:100000615:syt3|dre:393640:sypl2a|dre:567959…	http://amigo.geneontology.org/amigo/term/GO:0016023
sodium ion transmembrane transporter activity	molecular_function	GO:0015081	18	63	1.87	0.00196962	0.0159744	dre:562260:slc10a1|dre:566868:scn12ab|dre:406458:slc20a1a|dre:494450:slc6a5|dre:492490:slc6a1b|dre:561209:ch73-335m24.5|dre:569098:slc6a6b|dre:64614:atp1a1a.3|dre:100005589:slc5a7a|dre:559447:scn1lab|dre:64616:atp1a1b|dre:555423:scn1ba|dre:407670:asic1c|dre:568338:slc5a3b|dre:793996:scn8ab|dre:58152:scn8aa|dre:558960:slc6a11a|dre:64609:atp1a2a	http://amigo.geneontology.org/amigo/term/GO:0015081
protein tyrosine kinase activity	molecular_function	GO:0004713	18	63	1.87	0.00196962	0.0159744	dre:30687:epha4l|dre:325084:src|dre:497629:kitb|dre:30747:tek|dre:403006:nptnb|dre:544664:erbb3b|dre:378478:egfra|dre:405901:nrp2a|dre:795902:epha3|dre:64270:epha4b|dre:373872:fyna|dre:556380:ddr2a|dre:100148041:LOC100148041|dre:447804:lyn|dre:30746:tie1|dre:64274:csf1ra|dre:568653:btk|dre:796537:kdrl	http://amigo.geneontology.org/amigo/term/GO:0004713
cellular metabolic process	biological_process	GO:0044237	497	3634	0.89	0.00197448	0.0159792	dre:100004977:mthfd2|dre:561082:cavin1b|dre:449875:gsx1|dre:30398:pou3f1|dre:794259:aclyb|dre:246222:tbx15|dre:572713:tbx18|dre:393422:camkvb|dre:335573:ptpn6|dre:559524:ptpn5|dre:550531:ppa1b|dre:402874:eno2|dre:378963:eno3|dre:558487:eno4|dre:566656:sim1b|dre:100332911:gpam|dre:100884132:LOC100333163|dre:100150512:ch211-262n1.4|dre:266721:trh|dre:30169:neurod1|dre:266958:neurod4|dre:170445:pkno…	http://amigo.geneontology.org/amigo/term/GO:0044237
axon extension involved in axon guidance	biological_process	GO:0048846	11	28	2.57	0.00201065	0.0161326	dre:100004611:sema3bl|dre:544659:sema3ga|dre:60309:robo2|dre:569360:dcc|dre:445189:optc|dre:572261:sema4ba|dre:80354:slit3|dre:30267:sema3ab|dre:565658:sema3e|dre:561685:slit1b|dre:336060:sema6a	http://amigo.geneontology.org/amigo/term/GO:0048846
cell junction organization	biological_process	GO:0034330	11	28	2.57	0.00201065	0.0161326	dre:322221:165653|dre:568520:crb2b|dre:415107:bves|dre:100332647:ch211-198m17.1|dre:799648:muc13b|dre:373872:fyna|dre:564266:itgb3a|dre:30682:vegfaa|dre:100330886:jupb|dre:30291:cdh4|dre:100001136:ch73-61d6.3	http://amigo.geneontology.org/amigo/term/GO:0034330
neuron projection extension involved in neuron projection guidance	biological_process	GO:1902284	11	28	2.57	0.00201065	0.0161326	dre:100004611:sema3bl|dre:544659:sema3ga|dre:60309:robo2|dre:569360:dcc|dre:445189:optc|dre:572261:sema4ba|dre:80354:slit3|dre:30267:sema3ab|dre:565658:sema3e|dre:561685:slit1b|dre:336060:sema6a	http://amigo.geneontology.org/amigo/term/GO:1902284
nerve development	biological_process	GO:0021675	11	28	2.57	0.00201065	0.0161326	dre:369190:kif1ab|dre:373869:vax2|dre:369190:kif1b|dre:369190:kif1aa|dre:544664:erbb3b|dre:568527:lrrn1|dre:30037:tnc|dre:548605:ctbp2l|dre:373870:vax1|dre:553082:klf7b|dre:30071:tbx5a	http://amigo.geneontology.org/amigo/term/GO:0021675
positive regulation of biological process	biological_process	GO:0048518	107	654	1.07	0.00203034	0.0162557	dre:394026:bmp5|dre:767790:pdgfab|dre:64617:s1pr1|dre:566945:mmp14b|dre:334527:cap1|dre:30726:cntn2|dre:30177:ikzf1|dre:100002938:cdc42ep4b|dre:393155:osgn1|dre:60658:nos1|dre:359834:tgfb1a|dre:570210:acta1a|dre:797150:hif1aa|dre:335474:arpc1b|dre:322041:ip6k2a|dre:30749:nr5a2|dre:30104:klf1|dre:266721:trh|dre:793321:fmn2a|dre:566432:fmn2b|dre:777623:154093|dre:252850:thbs4b|dre:30592:myl7|dre:79…	http://amigo.geneontology.org/amigo/term/GO:0048518
cellular divalent inorganic cation homeostasis	biological_process	GO:0072503	17	58	1.92	0.0020717	0.0165515	dre:100149100:adra1ba|dre:568614:adra1d|dre:373872:fyna|dre:555634:tac1|dre:561209:ch73-335m24.5|dre:100000544:ptger3|dre:100001650:calb1|dre:561406:ptgir|dre:405885:pth1b|dre:573010:scgn|dre:436769:homer1b|dre:555724:slc30a10|dre:768182:mcu|dre:378719:drd2b|dre:393684:calb2b|dre:102725537:trpc4a|dre:64609:atp1a2a	http://amigo.geneontology.org/amigo/term/GO:0072503
membrane depolarization	biological_process	GO:0051899	6	8	4.9	0.00209048	0.0165954	dre:548345:nalcn|dre:403310:cacna1da|dre:559447:scn1lab|dre:58152:scn8aa|dre:405791:cacna1sb|dre:793996:scn8ab	http://amigo.geneontology.org/amigo/term/GO:0051899
sarcolemma	cellular_component	GO:0042383	6	8	4.9	0.00209048	0.0165954	dre:415107:bves|dre:560297:pgm5|dre:793666:popdc2|dre:559788:sgcb|dre:445292:sgcg|dre:449679:cav3	http://amigo.geneontology.org/amigo/term/GO:0042383
membrane depolarization during action potential	biological_process	GO:0086010	6	8	4.9	0.00209048	0.0165954	dre:548345:nalcn|dre:403310:cacna1da|dre:559447:scn1lab|dre:58152:scn8aa|dre:405791:cacna1sb|dre:793996:scn8ab	http://amigo.geneontology.org/amigo/term/GO:0086010
ribonucleotide metabolic process	biological_process	GO:0009259	31	139	1.46	0.00214951	0.0170279	dre:368256:paqr7b|dre:447836:pfkma|dre:334527:cap1|dre:393809:cap2|dre:246094:gpia|dre:550502:adss|dre:60658:nos1|dre:436903:bpgm|dre:114551:pklr|dre:445486:ak1|dre:445094:pkmb|dre:335817:pkma|dre:402874:eno2|dre:378963:eno3|dre:558487:eno4|dre:100007749:gphnb|dre:406696:pgk1|dre:378719:drd2b|dre:570106:pfkla|dre:560753:tpi1b|dre:192309:tpi1a|dre:767750:atp5ib|dre:560653:npr1a|dre:406367:gapdhs|d…	http://amigo.geneontology.org/amigo/term/GO:0009259
neurotransmitter secretion	biological_process	GO:0007269	12	33	2.38	0.0021641	0.0170714	dre:393682:lin7a|dre:58038:stx1b|dre:100002795:doc2d|dre:794707:syt11b|dre:100536636:stx2b|dre:100000615:syt3|dre:335357:syt4|dre:567877:syt2a|dre:30711:snap25b|dre:550345:syt13|dre:30712:snap25a|dre:570672:syn1	http://amigo.geneontology.org/amigo/term/GO:0007269
signal release from synapse	biological_process	GO:0099643	12	33	2.38	0.0021641	0.0170714	dre:393682:lin7a|dre:58038:stx1b|dre:100002795:doc2d|dre:794707:syt11b|dre:100536636:stx2b|dre:100000615:syt3|dre:335357:syt4|dre:567877:syt2a|dre:30711:snap25b|dre:550345:syt13|dre:30712:snap25a|dre:570672:syn1	http://amigo.geneontology.org/amigo/term/GO:0099643
skeletal myofibril assembly	biological_process	GO:0014866	5	5	6.54	0.00221346	0.017424	dre:415107:bves|dre:30441:tmod4|dre:30591:hsp90aa1.1|dre:569027:smyd1b|dre:100149390:lmod3	http://amigo.geneontology.org/amigo/term/GO:0014866
sodium ion transport	biological_process	GO:0006814	15	48	2.04	0.00222287	0.0174614	dre:566868:scn12ab|dre:64272:atp1b3b|dre:387526:ca2|dre:100037383:atp1b4|dre:100149756:slc17a6b|dre:494492:slc17a6a|dre:64614:atp1a1a.3|dre:559447:scn1lab|dre:555423:scn1ba|dre:64616:atp1a1b|dre:445241:100920|dre:64609:atp1a2a|dre:58152:scn8aa|dre:407670:asic1c|dre:793996:scn8ab	http://amigo.geneontology.org/amigo/term/GO:0006814
cellular carbohydrate metabolic process	biological_process	GO:0044262	14	43	2.13	0.00225399	0.0176688	dre:556199:phka2|dre:436903:bpgm|dre:192309:tpi1a|dre:30629:pth1ra|dre:394000:pgm1|dre:553655:pygma|dre:394155:gys1|dre:553595:impa2|dre:373082:gys2|dre:572733:pgam2|dre:554046:phkg1b|dre:568338:slc5a3b|dre:569706:phkb|dre:560753:tpi1b	http://amigo.geneontology.org/amigo/term/GO:0044262
copper ion binding	molecular_function	GO:0005507	10	24	2.72	0.00226001	0.017679	dre:327320:f5|dre:100320658:LOC110440111|dre:437022:tyrp1b|dre:791144:loxl2b|dre:565508:loxl2a|dre:336266:loxl3b|dre:100005158:cox11|dre:84702:cp|dre:494129:prnpa|dre:447914:cox17	http://amigo.geneontology.org/amigo/term/GO:0005507
single-organism membrane fusion	Undef	GO:0044801	21	81	1.7	0.00239426	0.0186902	dre:572466:sytl2b|dre:58038:stx1b|dre:325484:vamp5|dre:100002795:doc2d|dre:794707:syt11b|dre:569124:stx12l|dre:553000:dkeyp-19e1.3|dre:561110:tbc1d2|dre:100000615:syt3|dre:335357:syt4|dre:567877:syt2a|dre:100535556:sgsm1b|dre:30711:snap25b|dre:550345:syt13|dre:336281:vamp2|dre:30712:snap25a|dre:556338:tbc1d25|dre:415178:tmem8c|dre:406711:grtp1a|dre:100536636:stx2b|dre:450012:adprhl1	http://amigo.geneontology.org/amigo/term/GO:0044801
membrane organization	biological_process	GO:0061024	40	197	1.33	0.00246584	0.0192022	dre:100536636:stx2b|dre:567877:syt2a|dre:393111:samm50|dre:550345:syt13|dre:548605:ctbp2l|dre:415178:tmem8c|dre:100535556:sgsm1b|dre:450012:adprhl1|dre:449542:chchd6a|dre:405796:dlg4b|dre:794707:syt11b|dre:569124:stx12l|dre:561110:tbc1d2|dre:394087:arl6ip1|dre:556338:tbc1d25|dre:393682:lin7a|dre:556258:tcap|dre:58038:stx1b|dre:100002795:doc2d|dre:791212:158296|dre:553000:dkeyp-19e1.3|dre:796761:d…	http://amigo.geneontology.org/amigo/term/GO:0061024
regulation of muscle contraction	biological_process	GO:0006937	9	20	2.94	0.0024701	0.0192022	dre:568614:adra1d|dre:100149100:adra1ba|dre:574000:tnnt2d|dre:100003572:tnnt3b|dre:415175:tnnc1b|dre:58071:tnnt2a|dre:58082:tnnc2|dre:353248:tnnt2c|dre:503591:fbxl22	http://amigo.geneontology.org/amigo/term/GO:0006937
purine nucleoside monophosphate metabolic process	biological_process	GO:0009126	22	87	1.65	0.00248735	0.0192564	dre:550502:adss|dre:447836:pfkma|dre:246094:gpia|dre:406696:pgk1|dre:436903:bpgm|dre:445486:ak1|dre:445094:pkmb|dre:335817:pkma|dre:402874:eno2|dre:378963:eno3|dre:558487:eno4|dre:570106:pfkla|dre:560753:tpi1b|dre:192309:tpi1a|dre:114551:pklr|dre:406367:gapdhs|dre:406496:aldoab|dre:572733:pgam2|dre:369193:aldocb|dre:767750:atp5ib|dre:559659:atp5ia|dre:553691:atp6v0a1b	http://amigo.geneontology.org/amigo/term/GO:0009126
purine ribonucleoside monophosphate metabolic process	biological_process	GO:0009167	22	87	1.65	0.00248735	0.0192564	dre:550502:adss|dre:447836:pfkma|dre:246094:gpia|dre:406696:pgk1|dre:436903:bpgm|dre:445486:ak1|dre:445094:pkmb|dre:335817:pkma|dre:402874:eno2|dre:378963:eno3|dre:558487:eno4|dre:570106:pfkla|dre:560753:tpi1b|dre:192309:tpi1a|dre:114551:pklr|dre:406367:gapdhs|dre:406496:aldoab|dre:572733:pgam2|dre:369193:aldocb|dre:767750:atp5ib|dre:559659:atp5ia|dre:553691:atp6v0a1b	http://amigo.geneontology.org/amigo/term/GO:0009167
Z disc	cellular_component	GO:0030018	7	12	3.81	0.00250266	0.019335	dre:556258:tcap|dre:560297:pgm5|dre:30591:hsp90aa1.1|dre:570504:spega|dre:563843:synpo2la|dre:100001241:synpo2lb|dre:325686:parvb	http://amigo.geneontology.org/amigo/term/GO:0030018
calmodulin binding	molecular_function	GO:0005516	11	29	2.48	0.00250893	0.0193436	dre:60658:nos1|dre:322909:cald1a|dre:550436:camk2a|dre:569706:phkb|dre:570138:kcnn3|dre:554046:phkg1b|dre:100334879:map6b|dre:393422:camkvb|dre:556199:phka2|dre:326287:epb41b|dre:436815:camk2d2	http://amigo.geneontology.org/amigo/term/GO:0005516
intracellular vesicle	cellular_component	GO:0097708	31	141	1.44	0.0025918	0.0198724	dre:570094:syngr3b|dre:553617:syngr3a|dre:431714:91968|dre:100536636:stx2b|dre:450047:syngr1a|dre:567877:syt2a|dre:559347:slc18a3a|dre:559698:sypa|dre:393422:camkvb|dre:777641:scg2b|dre:100151129:rab11fip4b|dre:100149756:slc17a6b|dre:368424:snx9a|dre:556789:stxbp5a|dre:445325:sept5b|dre:570672:syn1|dre:567605:stxbp5l|dre:378719:drd2b|dre:58038:stx1b|dre:100000615:syt3|dre:393640:sypl2a|dre:567959…	http://amigo.geneontology.org/amigo/term/GO:0097708
cytoplasmic vesicle	cellular_component	GO:0031410	31	141	1.44	0.0025918	0.0198724	dre:570094:syngr3b|dre:553617:syngr3a|dre:431714:91968|dre:100536636:stx2b|dre:450047:syngr1a|dre:567877:syt2a|dre:559347:slc18a3a|dre:559698:sypa|dre:393422:camkvb|dre:777641:scg2b|dre:100151129:rab11fip4b|dre:100149756:slc17a6b|dre:368424:snx9a|dre:556789:stxbp5a|dre:445325:sept5b|dre:570672:syn1|dre:567605:stxbp5l|dre:378719:drd2b|dre:58038:stx1b|dre:100000615:syt3|dre:393640:sypl2a|dre:567959…	http://amigo.geneontology.org/amigo/term/GO:0031410
negative regulation of developmental process	biological_process	GO:0051093	20	76	1.72	0.00259343	0.0198724	dre:30267:sema3ab|dre:566643:lrrc14b|dre:565658:sema3e|dre:30037:tnc|dre:544659:sema3ga|dre:798920:igfbp2b|dre:794176:igfbp2a|dre:81881:crx|dre:60309:robo2|dre:64270:epha4b|dre:101910198:akt1|dre:572261:sema4ba|dre:30598:vsx1|dre:767702:tmem178|dre:100150992:dlk2|dre:566325:thbs2b|dre:80354:slit3|dre:100004611:sema3bl|dre:64617:s1pr1|dre:336060:sema6a	http://amigo.geneontology.org/amigo/term/GO:0051093
divalent inorganic cation homeostasis	biological_process	GO:0072507	18	65	1.81	0.0026205	0.0200388	dre:100149100:adra1ba|dre:568614:adra1d|dre:373872:fyna|dre:555634:tac1|dre:561209:ch73-335m24.5|dre:100000544:ptger3|dre:100001650:calb1|dre:561406:ptgir|dre:405885:pth1b|dre:573010:scgn|dre:436769:homer1b|dre:555724:slc30a10|dre:566876:wfs1a|dre:768182:mcu|dre:378719:drd2b|dre:393684:calb2b|dre:102725537:trpc4a|dre:64609:atp1a2a	http://amigo.geneontology.org/amigo/term/GO:0072507
transmembrane receptor protein kinase activity	molecular_function	GO:0019199	14	44	2.08	0.00268346	0.0204369	dre:30687:epha4l|dre:556380:ddr2a|dre:497629:kitb|dre:30747:tek|dre:403006:nptnb|dre:544664:erbb3b|dre:378478:egfra|dre:405901:nrp2a|dre:795902:epha3|dre:64270:epha4b|dre:561288:grk6|dre:30746:tie1|dre:64274:csf1ra|dre:796537:kdrl	http://amigo.geneontology.org/amigo/term/GO:0019199
cardiac muscle tissue development	biological_process	GO:0048738	14	44	2.08	0.00268346	0.0204369	dre:387533:gja3|dre:386711:myh6|dre:407613:rbfox1l|dre:445292:sgcg|dre:560653:npr1a|dre:561635:mylk3|dre:30071:tbx5a|dre:30592:myl7|dre:569027:smyd1b|dre:58071:tnnt2a|dre:100001241:synpo2lb|dre:563843:synpo2la|dre:798771:mef2cb|dre:64671:cmlc1	http://amigo.geneontology.org/amigo/term/GO:0048738
neural crest cell migration	biological_process	GO:0001755	13	39	2.18	0.00269816	0.0204656	dre:30267:sema3ab|dre:565658:sema3e|dre:544659:sema3ga|dre:544664:erbb3b|dre:405901:nrp2a|dre:492459:colec11|dre:394087:arl6ip1|dre:572261:sema4ba|dre:30037:tnc|dre:79379:gdnfa|dre:100004611:sema3bl|dre:30291:cdh4|dre:336060:sema6a	http://amigo.geneontology.org/amigo/term/GO:0001755
regulation of chemotaxis	biological_process	GO:0050920	13	39	2.18	0.00269816	0.0204656	dre:795785:cxcl18b|dre:544659:sema3ga|dre:565658:sema3e|dre:373869:vax2|dre:373870:vax1|dre:60309:robo2|dre:572261:sema4ba|dre:30267:sema3ab|dre:559103:inpp5d|dre:447804:lyn|dre:100004611:sema3bl|dre:64274:csf1ra|dre:336060:sema6a	http://amigo.geneontology.org/amigo/term/GO:0050920
response to stress	biological_process	GO:0006950	101	618	1.07	0.00273239	0.0206833	dre:559665:smc1a|dre:373882:mmp14a|dre:30726:cntn2|dre:562171:nr3c2|dre:798375:apln|dre:335573:ptpn6|dre:541423:smyd2a|dre:449542:chchd6a|dre:100001239:ifit11|dre:30259:prph|dre:767790:pdgfab|dre:30608:gap43|dre:393327:proca|dre:100000544:ptger3|dre:570063:wdr76|dre:544664:erbb3b|dre:252850:thbs4b|dre:570354:apoa4b.2|dre:30496:ldha|dre:394023:pdia2|dre:406713:lipf|dre:64270:epha4b|dre:791144:loxl…	http://amigo.geneontology.org/amigo/term/GO:0006950
magnesium ion binding	molecular_function	GO:0000287	17	60	1.85	0.00278695	0.0210539	dre:564875:ppm1nb|dre:114551:pklr|dre:402874:eno2|dre:450012:adprhl1|dre:335817:pkma|dre:386951:idh2|dre:445094:pkmb|dre:405822:pgm2|dre:394000:pgm1|dre:550531:ppa1b|dre:553595:impa2|dre:378963:eno3|dre:558487:eno4|dre:445059:adprh|dre:796739:mast1a|dre:561683:nt5c1bb|dre:550502:adss	http://amigo.geneontology.org/amigo/term/GO:0000287
phosphotransferase activity, alcohol group as acceptor	molecular_function	GO:0016773	71	407	1.14	0.00282421	0.0212924	dre:30687:epha4l|dre:393983:pfkfb2a|dre:497629:kitb|dre:30747:tek|dre:101885880:dkey-81j8.6|dre:447836:pfkma|dre:561288:grk6|dre:445316:cdkl1|dre:570504:spega|dre:561635:mylk3|dre:100333376:dclk3|dre:556199:phka2|dre:100006858:csnk1e|dre:30681:mapk12a|dre:561737:158659|dre:724010:dgkaa|dre:447804:lyn|dre:405898:pak7|dre:64274:csf1ra|dre:393422:camkvb|dre:568653:btk|dre:100332055:prkceb|dre:100006…	http://amigo.geneontology.org/amigo/term/GO:0016773
cell-cell junction organization	biological_process	GO:0045216	10	25	2.62	0.00286477	0.0215548	dre:322221:165653|dre:568520:crb2b|dre:415107:bves|dre:799648:muc13b|dre:373872:fyna|dre:100332647:ch211-198m17.1|dre:30682:vegfaa|dre:100330886:jupb|dre:30291:cdh4|dre:100001136:ch73-61d6.3	http://amigo.geneontology.org/amigo/term/GO:0045216
ribose phosphate metabolic process	biological_process	GO:0019693	31	143	1.42	0.00310971	0.0233509	dre:368256:paqr7b|dre:447836:pfkma|dre:334527:cap1|dre:393809:cap2|dre:246094:gpia|dre:550502:adss|dre:60658:nos1|dre:436903:bpgm|dre:114551:pklr|dre:445486:ak1|dre:445094:pkmb|dre:335817:pkma|dre:402874:eno2|dre:378963:eno3|dre:558487:eno4|dre:100007749:gphnb|dre:406696:pgk1|dre:378719:drd2b|dre:570106:pfkla|dre:560753:tpi1b|dre:192309:tpi1a|dre:767750:atp5ib|dre:560653:npr1a|dre:406367:gapdhs|d…	http://amigo.geneontology.org/amigo/term/GO:0019693
membrane fusion	biological_process	GO:0061025	22	89	1.62	0.00314761	0.0235425	dre:100536636:stx2b|dre:567877:syt2a|dre:550345:syt13|dre:415178:tmem8c|dre:100535556:sgsm1b|dre:450012:adprhl1|dre:794707:syt11b|dre:569124:stx12l|dre:561110:tbc1d2|dre:556338:tbc1d25|dre:58038:stx1b|dre:100002795:doc2d|dre:553000:dkeyp-19e1.3|dre:100000615:syt3|dre:335357:syt4|dre:30711:snap25b|dre:30712:snap25a|dre:572466:sytl2b|dre:336281:vamp2|dre:325484:vamp5|dre:436742:napgb|dre:406711:grt…	http://amigo.geneontology.org/amigo/term/GO:0061025
sarcoplasmic reticulum	cellular_component	GO:0016529	6	9	4.36	0.00317082	0.0235425	dre:393874:tmem38a|dre:100002625:akap6|dre:252850:thbs4b|dre:321064:klhl41b|dre:100148315:klhl41a|dre:415241:calua	http://amigo.geneontology.org/amigo/term/GO:0016529
oxygen binding	molecular_function	GO:0019825	6	9	4.36	0.00317082	0.0235425	dre:246090:cygb1|dre:393558:mb|dre:405772:hbbe2|dre:30596:hbbe3|dre:563335:hbz|dre:573653:hbbe1.3	http://amigo.geneontology.org/amigo/term/GO:0019825
oxygen transport	biological_process	GO:0015671	6	9	4.36	0.00317082	0.0235425	dre:246090:cygb1|dre:393558:mb|dre:405772:hbbe2|dre:30596:hbbe3|dre:563335:hbz|dre:573653:hbbe1.3	http://amigo.geneontology.org/amigo/term/GO:0015671
oxygen transporter activity	molecular_function	GO:0005344	6	9	4.36	0.00317082	0.0235425	dre:246090:cygb1|dre:393558:mb|dre:405772:hbbe2|dre:30596:hbbe3|dre:563335:hbz|dre:573653:hbbe1.3	http://amigo.geneontology.org/amigo/term/GO:0005344
positive regulation of cytoskeleton organization	biological_process	GO:0051495	14	45	2.03	0.00317792	0.0235425	dre:793321:fmn2a|dre:566432:fmn2b|dre:447829:cdc42ep3|dre:541404:cdc42ep2|dre:793321:LOC110439021|dre:415190:86896|dre:100001241:synpo2lb|dre:777623:154093|dre:563843:synpo2la|dre:493612:101810|dre:335474:arpc1b|dre:100151491:wipf1b|dre:100002938:cdc42ep4b|dre:399482:arpc5b	http://amigo.geneontology.org/amigo/term/GO:0051495
cell junction assembly	biological_process	GO:0034329	9	21	2.8	0.00319806	0.0235425	dre:322221:165653|dre:568520:crb2b|dre:415107:bves|dre:100332647:ch211-198m17.1|dre:799648:muc13b|dre:564266:itgb3a|dre:30682:vegfaa|dre:100330886:jupb|dre:100001136:ch73-61d6.3	http://amigo.geneontology.org/amigo/term/GO:0034329
transmitter-gated ion channel activity	molecular_function	GO:0022824	9	21	2.8	0.00319806	0.0235425	dre:368416:gria3b|dre:170452:gria3a|dre:793756:grid1a|dre:336069:gria4b|dre:559976:grin2bb|dre:192124:glra3|dre:556582:grik4|dre:798001:grik1a|dre:571720:ch211-251b21.1	http://amigo.geneontology.org/amigo/term/GO:0022824
transmitter-gated channel activity	molecular_function	GO:0022835	9	21	2.8	0.00319806	0.0235425	dre:368416:gria3b|dre:170452:gria3a|dre:793756:grid1a|dre:336069:gria4b|dre:559976:grin2bb|dre:192124:glra3|dre:556582:grik4|dre:798001:grik1a|dre:571720:ch211-251b21.1	http://amigo.geneontology.org/amigo/term/GO:0022835
regulation of muscle system process	biological_process	GO:0090257	9	21	2.8	0.00319806	0.0235425	dre:568614:adra1d|dre:100149100:adra1ba|dre:574000:tnnt2d|dre:100003572:tnnt3b|dre:415175:tnnc1b|dre:58071:tnnt2a|dre:58082:tnnc2|dre:353248:tnnt2c|dre:503591:fbxl22	http://amigo.geneontology.org/amigo/term/GO:0090257
muscle fiber development	biological_process	GO:0048747	12	35	2.24	0.00321424	0.023569	dre:404208:myf6|dre:641575:actn2b|dre:407613:rbfox1l|dre:246275:myhz2|dre:30725:chrna1|dre:553257:klhl40a|dre:321064:klhl41b|dre:795319:klhl40b|dre:30200:myog|dre:100148315:klhl41a|dre:406525:dnm2b|dre:494168:six1a	http://amigo.geneontology.org/amigo/term/GO:0048747
Cul3-RING ubiquitin ligase complex	cellular_component	GO:0031463	12	35	2.24	0.00321424	0.023569	dre:555350:bach2b|dre:404613:klhl21|dre:559613:klhl23|dre:559694:klhl30|dre:407079:klhl31|dre:570492:klhl43|dre:560697:klhl4|dre:559380:kbtbd12|dre:553257:klhl40a|dre:321064:klhl41b|dre:795319:klhl40b|dre:100148315:klhl41a	http://amigo.geneontology.org/amigo/term/GO:0031463
small molecule binding	molecular_function	GO:0036094	201	1363	0.96	0.00330012	0.0241514	dre:559665:smc1a|dre:327577:diras1a|dre:497629:kitb|dre:369190:kif1ab|dre:369190:kif1aa|dre:568052:celf5a|dre:554127:tubb2|dre:445164:tuba8l3|dre:794259:aclyb|dre:30681:mapk12a|dre:393422:camkvb|dre:436590:rab15|dre:60658:nos1|dre:369190:kif1b|dre:394156:acadl|dre:386951:idh2|dre:550436:camk2a|dre:570210:acta1a|dre:387296:p2rx1|dre:556024:mov10b.1|dre:436815:camk2d2|dre:100002220:enox1|dre:447839…	http://amigo.geneontology.org/amigo/term/GO:0036094
regulation of cell proliferation	biological_process	GO:0042127	31	144	1.41	0.00340011	0.0247864	dre:359834:tgfb1a|dre:767790:pdgfab|dre:317638:igfbp1a|dre:393733:fgf1a|dre:325372:scrt2|dre:100270764:cd40|dre:798657:ch211-79m20.1|dre:447804:lyn|dre:797938:hbegfa|dre:541423:smyd2a|dre:566643:lrrc14b|dre:560564:pdgfc|dre:406245:tob1b|dre:798920:igfbp2b|dre:406588:sstr5|dre:568653:btk|dre:30682:vegfaa|dre:100148315:klhl41a|dre:794176:igfbp2a|dre:406471:tnfrsf1a|dre:373872:fyna|dre:336038:junbb|…	http://amigo.geneontology.org/amigo/term/GO:0042127
membrane-bounded vesicle	Undef	GO:0031988	31	144	1.41	0.00340011	0.0247864	dre:570094:syngr3b|dre:553617:syngr3a|dre:431714:91968|dre:100536636:stx2b|dre:450047:syngr1a|dre:567877:syt2a|dre:559347:slc18a3a|dre:559698:sypa|dre:393422:camkvb|dre:777641:scg2b|dre:100151129:rab11fip4b|dre:100149756:slc17a6b|dre:368424:snx9a|dre:556789:stxbp5a|dre:445325:sept5b|dre:570672:syn1|dre:567605:stxbp5l|dre:378719:drd2b|dre:58038:stx1b|dre:100000615:syt3|dre:393640:sypl2a|dre:567959…	http://amigo.geneontology.org/amigo/term/GO:0031988
negative regulation of cellular component organization	biological_process	GO:0051129	16	56	1.87	0.0034138	0.0248379	dre:30267:sema3ab|dre:30441:tmod4|dre:100149766:tmod1|dre:544659:sema3ga|dre:791993:wnt4b|dre:60309:robo2|dre:64270:epha4b|dre:795335:lmod1b|dre:572261:sema4ba|dre:80354:slit3|dre:30037:tnc|dre:100002383:LOC101887017|dre:565658:sema3e|dre:100004611:sema3bl|dre:100149390:lmod3|dre:336060:sema6a	http://amigo.geneontology.org/amigo/term/GO:0051129
negative regulation of chemotaxis	biological_process	GO:0050922	8	17	3.08	0.00344617	0.0250248	dre:559103:inpp5d|dre:544659:sema3ga|dre:60309:robo2|dre:572261:sema4ba|dre:30267:sema3ab|dre:565658:sema3e|dre:100004611:sema3bl|dre:336060:sema6a	http://amigo.geneontology.org/amigo/term/GO:0050922
positive regulation of cellular process	biological_process	GO:0048522	91	552	1.08	0.00346467	0.0251105	dre:394026:bmp5|dre:767790:pdgfab|dre:64617:s1pr1|dre:566945:mmp14b|dre:334527:cap1|dre:30726:cntn2|dre:30177:ikzf1|dre:100002938:cdc42ep4b|dre:393155:osgn1|dre:60658:nos1|dre:359834:tgfb1a|dre:797150:hif1aa|dre:335474:arpc1b|dre:322041:ip6k2a|dre:30749:nr5a2|dre:266721:trh|dre:793321:fmn2a|dre:266958:neurod4|dre:777623:154093|dre:252850:thbs4b|dre:30267:sema3ab|dre:368256:paqr7b|dre:791144:loxl2…	http://amigo.geneontology.org/amigo/term/GO:0048522
glucan metabolic process	biological_process	GO:0044042	7	13	3.52	0.00349819	0.0251106	dre:556199:phka2|dre:394000:pgm1|dre:553655:pygma|dre:394155:gys1|dre:373082:gys2|dre:554046:phkg1b|dre:569706:phkb	http://amigo.geneontology.org/amigo/term/GO:0044042
negative regulation of axon extension involved in axon guidance	biological_process	GO:0048843	7	13	3.52	0.00349819	0.0251106	dre:100004611:sema3bl|dre:544659:sema3ga|dre:60309:robo2|dre:572261:sema4ba|dre:30267:sema3ab|dre:565658:sema3e|dre:336060:sema6a	http://amigo.geneontology.org/amigo/term/GO:0048843
cellular glucan metabolic process	biological_process	GO:0006073	7	13	3.52	0.00349819	0.0251106	dre:556199:phka2|dre:394000:pgm1|dre:553655:pygma|dre:394155:gys1|dre:373082:gys2|dre:554046:phkg1b|dre:569706:phkb	http://amigo.geneontology.org/amigo/term/GO:0006073
glycogen metabolic process	biological_process	GO:0005977	7	13	3.52	0.00349819	0.0251106	dre:556199:phka2|dre:394000:pgm1|dre:553655:pygma|dre:394155:gys1|dre:373082:gys2|dre:554046:phkg1b|dre:569706:phkb	http://amigo.geneontology.org/amigo/term/GO:0005977
negative regulation of axon guidance	biological_process	GO:1902668	7	13	3.52	0.00349819	0.0251106	dre:100004611:sema3bl|dre:544659:sema3ga|dre:60309:robo2|dre:572261:sema4ba|dre:30267:sema3ab|dre:565658:sema3e|dre:336060:sema6a	http://amigo.geneontology.org/amigo/term/GO:1902668
nucleoside metabolic process	biological_process	GO:0009116	28	126	1.45	0.00356471	0.0255092	dre:550502:adss|dre:447836:pfkma|dre:405829:dpydb|dre:246094:gpia|dre:406696:pgk1|dre:100003554:LOC103911725|dre:436903:bpgm|dre:445486:ak1|dre:445094:pkmb|dre:335817:pkma|dre:402874:eno2|dre:378963:eno3|dre:558487:eno4|dre:100007749:gphnb|dre:570106:pfkla|dre:560753:tpi1b|dre:192309:tpi1a|dre:767750:atp5ib|dre:114551:pklr|dre:406367:gapdhs|dre:406496:aldoab|dre:572733:pgam2|dre:369193:aldocb|dre…	http://amigo.geneontology.org/amigo/term/GO:0009116
synaptic vesicle exocytosis	biological_process	GO:0016079	10	26	2.51	0.00359193	0.0255092	dre:58038:stx1b|dre:100002795:doc2d|dre:794707:syt11b|dre:100536636:stx2b|dre:100000615:syt3|dre:335357:syt4|dre:567877:syt2a|dre:30711:snap25b|dre:550345:syt13|dre:30712:snap25a	http://amigo.geneontology.org/amigo/term/GO:0016079
microtubule motor activity	molecular_function	GO:0003777	10	26	2.51	0.00359193	0.0255092	dre:369190:kif1ab|dre:369190:kif1b|dre:369190:kif1aa|dre:793121:ch211-257p13.3|dre:567643:kif26aa|dre:550547:kif3cb|dre:569992:dkeyp-86b9.1|dre:335499:klc1a|dre:100148193:dnah6|dre:569394:klc3	http://amigo.geneontology.org/amigo/term/GO:0003777
transcriptional activator activity, RNA polymerase II transcription regulatory region sequence-specific binding	molecular_function	GO:0001228	10	26	2.51	0.00359193	0.0255092	dre:553186:barhl1b|dre:404208:myf6|dre:393545:onecut1|dre:768192:hlfa|dre:553644:barx1|dre:100000492:mafaa|dre:567751:ebf3a|dre:405877:mafgb|dre:393545:LOC110438107|dre:30200:myog	http://amigo.geneontology.org/amigo/term/GO:0001228
cysteine-type endopeptidase activity	molecular_function	GO:0004197	15	51	1.92	0.00359457	0.0255092	dre:100006332:capn5b|dre:566604:casp3b|dre:541374:capn2a|dre:799247:capn12|dre:566908:cd248b|dre:558011:usp13|dre:450022:ctsz|dre:563053:capn2b|dre:100034405:capn3b|dre:393925:pdcd6|dre:447832:capn3a|dre:445091:92480|dre:405875:85932|dre:100001785:dkey-239j18.3|dre:393417:capn1a	http://amigo.geneontology.org/amigo/term/GO:0004197
calcium ion transport	biological_process	GO:0006816	15	51	1.92	0.00359457	0.0255092	dre:100003329:cacng8b|dre:403310:cacna1da|dre:548345:nalcn|dre:100003220:cacng6b|dre:798836:tspan13a|dre:405791:cacna1sb|dre:101887082:trpc3|dre:561787:slc4a1b|dre:560283:cax1|dre:100148645:cacna2d3|dre:768182:mcu|dre:322013:cacng1a|dre:562422:cacnb4a|dre:102725537:trpc4a|dre:378719:drd2b	http://amigo.geneontology.org/amigo/term/GO:0006816
extrinsic component of membrane	cellular_component	GO:0019898	24	102	1.54	0.00361663	0.0256172	dre:393801:gnao1b|dre:403009:ezra|dre:393760:gnao1a|dre:561737:158659|dre:447804:lyn|dre:335987:gypc|dre:568653:btk|dre:100331256:frmd3|dre:368424:snx9a|dre:100006888:gnai3|dre:325084:src|dre:373872:fyna|dre:394174:pik3cd|dre:406598:pik3cg|dre:562667:rgs6|dre:798009:errfi1a|dre:114462:gng3|dre:337386:snx1a|dre:326287:epb41b|dre:30291:cdh4|dre:403027:snx10a|dre:100148041:LOC100148041|dre:553434:ms…	http://amigo.geneontology.org/amigo/term/GO:0019898
pointed-end actin filament capping	biological_process	GO:0051694	5	6	5.45	0.00370194	0.026172	dre:30441:tmod4|dre:100002383:LOC101887017|dre:100149766:tmod1|dre:100149390:lmod3|dre:795335:lmod1b	http://amigo.geneontology.org/amigo/term/GO:0051694
regulation of cell communication	biological_process	GO:0010646	83	497	1.09	0.00376946	0.0265992	dre:394026:bmp5|dre:30471:LOC110440171|dre:565911:mylipb|dre:394038:chad|dre:767790:pdgfab|dre:266721:trh|dre:393733:fgf1a|dre:79379:gdnfa|dre:567457:skor1b|dre:100270764:cd40|dre:568653:btk|dre:325084:src|dre:100170835:skilb|dre:560986:pnpla6|dre:100000665:dusp3a|dre:571972:LOC110439841|dre:100150992:dlk2|dre:447804:lyn|dre:403145:myd88|dre:724080:b4galt5|dre:100034520:shisa7b|dre:541423:smyd2a|…	http://amigo.geneontology.org/amigo/term/GO:0010646
regulation of heart contraction	biological_process	GO:0008016	11	31	2.32	0.00380345	0.0267383	dre:387533:gja3|dre:100149100:adra1ba|dre:793666:popdc2|dre:30592:myl7|dre:30315:foxn4|dre:566868:scn12ab|dre:30682:vegfaa|dre:58071:tnnt2a|dre:325686:parvb|dre:768182:mcu|dre:503591:fbxl22	http://amigo.geneontology.org/amigo/term/GO:0008016
chloride transport	biological_process	GO:0006821	11	31	2.32	0.00380345	0.0267383	dre:84703:slc4a1a|dre:324481:clic1|dre:497323:bsnd|dre:561787:slc4a1b|dre:393353:clcnk|dre:557779:ch211-117c9.2|dre:406540:ttyh2l|dre:566075:slc4a2a|dre:492513:clic5a|dre:445193:glrbb|dre:567667:slc12a7b	http://amigo.geneontology.org/amigo/term/GO:0006821
positive regulation of actin filament polymerization	biological_process	GO:0030838	12	36	2.18	0.00387557	0.0271943	dre:793321:fmn2a|dre:566432:fmn2b|dre:447829:cdc42ep3|dre:541404:cdc42ep2|dre:793321:LOC110439021|dre:415190:86896|dre:777623:154093|dre:493612:101810|dre:335474:arpc1b|dre:100151491:wipf1b|dre:100002938:cdc42ep4b|dre:399482:arpc5b	http://amigo.geneontology.org/amigo/term/GO:0030838
tissue morphogenesis	biological_process	GO:0048729	51	276	1.21	0.00390749	0.027367	dre:450019:hspb7|dre:102725539:glis2b|dre:415107:bves|dre:393733:fgf1a|dre:566945:mmp14b|dre:405866:ednrab|dre:171478:fabp3|dre:570210:86709|dre:30315:foxn4|dre:100529120:smoc1|dre:322327:apoa2|dre:393813:pdlim7|dre:568520:crb2b|dre:30071:tbx5a|dre:566846:dub|dre:550399:grem2b|dre:550436:camk2a|dre:373882:mmp14a|dre:30682:vegfaa|dre:570210:acta1a|dre:798771:mef2cb|dre:64609:atp1a2a|dre:64698:dcn|…	http://amigo.geneontology.org/amigo/term/GO:0048729
regulation of intracellular signal transduction	biological_process	GO:1902531	45	236	1.25	0.00392052	0.0274071	dre:394026:bmp5|dre:368256:paqr7b|dre:394038:chad|dre:767790:pdgfab|dre:393733:fgf1a|dre:100270764:cd40|dre:325084:src|dre:100000665:dusp3a|dre:571972:LOC110439841|dre:798657:ch211-79m20.1|dre:100148904:dkey-65j6.2|dre:403145:myd88|dre:541423:smyd2a|dre:560564:pdgfc|dre:393303:tnfaip8l1|dre:564040:uacab|dre:359834:tgfb1a|dre:559941:arhgef28|dre:570772:bcl2a|dre:799435:arhgef10la|dre:102216338:lpa…	http://amigo.geneontology.org/amigo/term/GO:1902531
neuron projection regeneration	biological_process	GO:0031102	9	22	2.67	0.00408473	0.0283435	dre:553412:dpysl2b|dre:30608:gap43|dre:570354:apoa4b.2|dre:569360:dcc|dre:64270:epha4b|dre:30466:ascl1a|dre:30726:cntn2|dre:553587:apoea|dre:30037:tnc	http://amigo.geneontology.org/amigo/term/GO:0031102
regulation of axon guidance	biological_process	GO:1902667	9	22	2.67	0.00408473	0.0283435	dre:544659:sema3ga|dre:100004611:sema3bl|dre:373869:vax2|dre:373870:vax1|dre:60309:robo2|dre:572261:sema4ba|dre:30267:sema3ab|dre:565658:sema3e|dre:336060:sema6a	http://amigo.geneontology.org/amigo/term/GO:1902667
scavenger receptor activity	molecular_function	GO:0005044	9	22	2.67	0.00408473	0.0283435	dre:553699:vtna|dre:403026:vtnb|dre:100320658:LOC110440111|dre:799158:ch73-127m5.1|dre:562156:ch211-51a6.2|dre:791144:loxl2b|dre:565508:loxl2a|dre:336266:loxl3b|dre:100535682:dkey-178e17.3	http://amigo.geneontology.org/amigo/term/GO:0005044
synapse organization	biological_process	GO:0050808	9	22	2.67	0.00408473	0.0283435	dre:30037:tnc|dre:403310:cacna1da|dre:548605:ctbp2l|dre:352942:rapsn|dre:562422:cacnb4a|dre:100007749:gphnb|dre:564412:ush1c|dre:114549:ache|dre:30291:cdh4	http://amigo.geneontology.org/amigo/term/GO:0050808
protein dephosphorylation	biological_process	GO:0006470	19	74	1.68	0.00410797	0.028452	dre:564875:ppm1nb|dre:393426:ptpn11b|dre:101886694:LOC100538052|dre:100005114:ch1073-184j22.2|dre:558079:ch211-195b15.8|dre:569183:ca16b|dre:565606:ptpn22|dre:550561:ppp1r14aa|dre:562087:ch211-149b19.3|dre:436735:dusp23b|dre:324790:ptprna|dre:564838:ppp1r14ba|dre:559524:ptpn5|dre:100000665:dusp3a|dre:393854:dusp8a|dre:407635:ptpn3|dre:140819:ptprfa|dre:335573:ptpn6|dre:553019:ptprz1b	http://amigo.geneontology.org/amigo/term/GO:0006470
cellular metal ion homeostasis	biological_process	GO:0006875	20	80	1.63	0.00424592	0.0293532	dre:436769:homer1b|dre:100149100:adra1ba|dre:568614:adra1d|dre:494477:tfr1a|dre:373872:fyna|dre:555634:tac1|dre:561209:ch73-335m24.5|dre:100000544:ptger3|dre:64614:atp1a1a.3|dre:100001650:calb1|dre:561406:ptgir|dre:405885:pth1b|dre:573010:scgn|dre:64616:atp1a1b|dre:555724:slc30a10|dre:768182:mcu|dre:378719:drd2b|dre:393684:calb2b|dre:102725537:trpc4a|dre:64609:atp1a2a	http://amigo.geneontology.org/amigo/term/GO:0006875
vesicle	cellular_component	GO:0031982	32	153	1.37	0.00430201	0.0296863	dre:570094:syngr3b|dre:553617:syngr3a|dre:431714:91968|dre:100536636:stx2b|dre:450047:syngr1a|dre:567877:syt2a|dre:559347:slc18a3a|dre:559698:sypa|dre:393422:camkvb|dre:777641:scg2b|dre:100151129:rab11fip4b|dre:100149756:slc17a6b|dre:368424:snx9a|dre:556789:stxbp5a|dre:445325:sept5b|dre:570672:syn1|dre:567605:stxbp5l|dre:378719:drd2b|dre:58038:stx1b|dre:100000615:syt3|dre:393640:sypl2a|dre:567959…	http://amigo.geneontology.org/amigo/term/GO:0031982
cranial nerve development	biological_process	GO:0021545	10	27	2.42	0.00445796	0.0307058	dre:369190:kif1ab|dre:373869:vax2|dre:369190:kif1b|dre:369190:kif1aa|dre:544664:erbb3b|dre:568527:lrrn1|dre:30037:tnc|dre:373870:vax1|dre:553082:klf7b|dre:30071:tbx5a	http://amigo.geneontology.org/amigo/term/GO:0021545
single-organism membrane organization	Undef	GO:0044802	36	179	1.32	0.00446908	0.0307259	dre:100536636:stx2b|dre:567877:syt2a|dre:393111:samm50|dre:550345:syt13|dre:548605:ctbp2l|dre:415178:tmem8c|dre:100535556:sgsm1b|dre:450012:adprhl1|dre:449542:chchd6a|dre:405796:dlg4b|dre:794707:syt11b|dre:569124:stx12l|dre:561110:tbc1d2|dre:394087:arl6ip1|dre:556338:tbc1d25|dre:393682:lin7a|dre:556258:tcap|dre:58038:stx1b|dre:100002795:doc2d|dre:791212:158296|dre:553000:dkeyp-19e1.3|dre:796761:d…	http://amigo.geneontology.org/amigo/term/GO:0044802
membrane raft	cellular_component	GO:0045121	8	18	2.91	0.00451728	0.030831	dre:791212:158296|dre:415107:bves|dre:561082:cavin1b|dre:557070:cavin1a|dre:406729:rftn2|dre:100034498:pag1|dre:415240:cav2|dre:449679:cav3	http://amigo.geneontology.org/amigo/term/GO:0045121
membrane microdomain	cellular_component	GO:0098857	8	18	2.91	0.00451728	0.030831	dre:791212:158296|dre:415107:bves|dre:561082:cavin1b|dre:557070:cavin1a|dre:406729:rftn2|dre:100034498:pag1|dre:415240:cav2|dre:449679:cav3	http://amigo.geneontology.org/amigo/term/GO:0098857
polysaccharide metabolic process	biological_process	GO:0005976	8	18	2.91	0.00451728	0.030831	dre:556199:phka2|dre:394000:pgm1|dre:553655:pygma|dre:394155:gys1|dre:373082:gys2|dre:567942:glt8d2|dre:569706:phkb|dre:554046:phkg1b	http://amigo.geneontology.org/amigo/term/GO:0005976
response to axon injury	biological_process	GO:0048678	8	18	2.91	0.00451728	0.030831	dre:553412:dpysl2b|dre:553166:dpysl3|dre:30608:gap43|dre:569360:dcc|dre:64270:epha4b|dre:30466:ascl1a|dre:30726:cntn2|dre:30037:tnc	http://amigo.geneontology.org/amigo/term/GO:0048678
lipase activity	molecular_function	GO:0016298	13	42	2.02	0.00455218	0.0310039	dre:445105:lipia|dre:565669:plcd4b|dre:565669:plcd4a|dre:393096:lipg|dre:556641:pld1a|dre:569040:plcd3a|dre:393888:abhd2a|dre:30354:lpl|dre:560986:pnpla6|dre:566040:notum2|dre:327464:ch211-210g13.5|dre:114549:ache|dre:791145:pde8a	http://amigo.geneontology.org/amigo/term/GO:0016298
action potential	biological_process	GO:0001508	6	10	3.92	0.00461821	0.0310039	dre:548345:nalcn|dre:403310:cacna1da|dre:559447:scn1lab|dre:58152:scn8aa|dre:405791:cacna1sb|dre:793996:scn8ab	http://amigo.geneontology.org/amigo/term/GO:0001508
alcohol transmembrane transporter activity	molecular_function	GO:0015665	6	10	3.92	0.00461821	0.0310039	dre:445293:aqp4|dre:606660:aqp9a|dre:406777:aqp3a|dre:447923:aqp8a.1|dre:335821:aqp1a.1|dre:568338:slc5a3b	http://amigo.geneontology.org/amigo/term/GO:0015665
polyol transmembrane transporter activity	molecular_function	GO:0015166	6	10	3.92	0.00461821	0.0310039	dre:445293:aqp4|dre:606660:aqp9a|dre:406777:aqp3a|dre:447923:aqp8a.1|dre:335821:aqp1a.1|dre:568338:slc5a3b	http://amigo.geneontology.org/amigo/term/GO:0015166
cell volume homeostasis	biological_process	GO:0006884	6	10	3.92	0.00461821	0.0310039	dre:445293:aqp4|dre:406777:aqp3a|dre:567949:piezo1|dre:447923:aqp8a.1|dre:335821:aqp1a.1|dre:567667:slc12a7b	http://amigo.geneontology.org/amigo/term/GO:0006884
voltage-gated calcium channel complex	cellular_component	GO:0005891	6	10	3.92	0.00461821	0.0310039	dre:403310:cacna1da|dre:100003220:cacng6b|dre:100148645:cacna2d3|dre:322013:cacng1a|dre:562422:cacnb4a|dre:405791:cacna1sb	http://amigo.geneontology.org/amigo/term/GO:0005891
skeletal muscle contraction	biological_process	GO:0003009	6	10	3.92	0.00461821	0.0310039	dre:445111:stac3|dre:415191:tnni1al|dre:751665:tnni1c|dre:415175:tnnc1b|dre:58082:tnnc2|dre:436902:tnni1d	http://amigo.geneontology.org/amigo/term/GO:0003009
negative regulation of neurogenesis	biological_process	GO:0050768	11	32	2.25	0.00462536	0.0310039	dre:565658:sema3e|dre:544659:sema3ga|dre:60309:robo2|dre:64270:epha4b|dre:101910198:akt1|dre:572261:sema4ba|dre:80354:slit3|dre:30037:tnc|dre:30267:sema3ab|dre:100004611:sema3bl|dre:336060:sema6a	http://amigo.geneontology.org/amigo/term/GO:0050768
regulated exocytosis	biological_process	GO:0045055	11	32	2.25	0.00462536	0.0310039	dre:58038:stx1b|dre:100002795:doc2d|dre:794707:syt11b|dre:100536636:stx2b|dre:100000615:syt3|dre:335357:syt4|dre:567877:syt2a|dre:30711:snap25b|dre:550345:syt13|dre:30712:snap25a|dre:447804:lyn	http://amigo.geneontology.org/amigo/term/GO:0045055
positive regulation of protein polymerization	biological_process	GO:0032273	12	37	2.12	0.0046419	0.0310039	dre:793321:fmn2a|dre:566432:fmn2b|dre:447829:cdc42ep3|dre:541404:cdc42ep2|dre:793321:LOC110439021|dre:415190:86896|dre:777623:154093|dre:493612:101810|dre:335474:arpc1b|dre:100151491:wipf1b|dre:100002938:cdc42ep4b|dre:399482:arpc5b	http://amigo.geneontology.org/amigo/term/GO:0032273
establishment or maintenance of cell polarity	biological_process	GO:0007163	12	37	2.12	0.0046419	0.0310039	dre:393682:lin7a|dre:405796:dlg4b|dre:568520:crb2b|dre:373882:mmp14a|dre:566945:mmp14b|dre:567758:rltpr|dre:393809:cap2|dre:334527:cap1|dre:394244:ndel1a|dre:333957:ndel1b|dre:100001876:ch211-197l9.2|dre:30291:cdh4	http://amigo.geneontology.org/amigo/term/GO:0007163
negative regulation of cell development	biological_process	GO:0010721	12	37	2.12	0.0046419	0.0310039	dre:565658:sema3e|dre:544659:sema3ga|dre:81881:crx|dre:60309:robo2|dre:64270:epha4b|dre:101910198:akt1|dre:572261:sema4ba|dre:80354:slit3|dre:30037:tnc|dre:30267:sema3ab|dre:100004611:sema3bl|dre:336060:sema6a	http://amigo.geneontology.org/amigo/term/GO:0010721
positive regulation of developmental process	biological_process	GO:0051094	20	81	1.61	0.00477328	0.0318247	dre:403005:bace1|dre:570626:stab1|dre:404208:myf6|dre:266958:neurod4|dre:30634:nadl1.2|dre:550240:chodl|dre:336038:junbb|dre:570626:LOC108181206|dre:30466:ascl1a|dre:30726:cntn2|dre:791144:loxl2b|dre:565508:loxl2a|dre:30682:vegfaa|dre:30037:tnc|dre:79379:gdnfa|dre:30200:myog|dre:403145:myd88|dre:64274:csf1ra|dre:393733:fgf1a|dre:336060:sema6a	http://amigo.geneontology.org/amigo/term/GO:0051094
organelle fusion	biological_process	GO:0048284	21	87	1.58	0.00486172	0.0323567	dre:572466:sytl2b|dre:58038:stx1b|dre:325484:vamp5|dre:100002795:doc2d|dre:794707:syt11b|dre:100151338:tecpr1b|dre:553000:dkeyp-19e1.3|dre:561110:tbc1d2|dre:100000615:syt3|dre:335357:syt4|dre:567877:syt2a|dre:100535556:sgsm1b|dre:30711:snap25b|dre:550345:syt13|dre:336281:vamp2|dre:30712:snap25a|dre:569124:stx12l|dre:556338:tbc1d25|dre:406711:grtp1a|dre:100536636:stx2b|dre:450012:adprhl1	http://amigo.geneontology.org/amigo/term/GO:0048284
cysteine-type peptidase activity	molecular_function	GO:0008234	24	105	1.49	0.0049281	0.0327244	dre:100006332:capn5b|dre:566604:casp3b|dre:799247:capn12|dre:554104:uchl3|dre:450015:103438|dre:566908:cd248b|dre:447832:capn3a|dre:567050:usp28|dre:393417:capn1a|dre:100034405:capn3b|dre:450022:ctsz|dre:566028:trabd2b|dre:563390:dkey-26g8.5|dre:405875:85932|dre:100001785:dkey-239j18.3|dre:641325:123103|dre:559455:dkey-37f18.2|dre:564472:dkey-228a15.1|dre:558011:usp13|dre:563053:capn2b|dre:541374…	http://amigo.geneontology.org/amigo/term/GO:0008234
mesenchyme development	biological_process	GO:0060485	23	99	1.52	0.00493443	0.0327244	dre:565658:sema3e|dre:556856:vgll2a|dre:791144:loxl2b|dre:572261:sema4ba|dre:560283:cax1|dre:492459:colec11|dre:100004611:sema3bl|dre:30574:dlx2a|dre:394087:arl6ip1|dre:570210:acta1a|dre:405901:nrp2a|dre:79379:gdnfa|dre:30598:vsx1|dre:58032:edn1|dre:570210:86709|dre:30291:cdh4|dre:544659:sema3ga|dre:544664:erbb3b|dre:565508:loxl2a|dre:30037:tnc|dre:30267:sema3ab|dre:30071:tbx5a|dre:336060:sema6a	http://amigo.geneontology.org/amigo/term/GO:0060485
regulation of secretion	biological_process	GO:0051046	14	48	1.91	0.00512373	0.0339198	dre:266721:trh|dre:58038:stx1b|dre:100002795:doc2d|dre:100000615:syt3|dre:567877:syt2a|dre:100000544:ptger3|dre:556789:stxbp5a|dre:445325:sept5b|dre:406588:sstr5|dre:447804:lyn|dre:768182:mcu|dre:567605:stxbp5l|dre:100034412:pomcb|dre:378719:drd2b	http://amigo.geneontology.org/amigo/term/GO:0051046
receptor activity	Undef	GO:0004872	109	692	1.03	0.00520089	0.0342857	dre:497629:kitb|dre:403010:nr0b2a|dre:100320658:LOC110440111|dre:323641:gpr182|dre:404273:chrnd|dre:558878:trhra|dre:751109:epor|dre:556647:gfra3|dre:387296:p2rx1|dre:566514:gabrb4|dre:64617:s1pr1|dre:100000544:ptger3|dre:30749:nr5a2|dre:544664:erbb3b|dre:799158:ch73-127m5.1|dre:192124:glra3|dre:570189:npffr1l2|dre:100148532:paqr4b|dre:568196:paqr4a|dre:30687:epha4l|dre:557384:fzd1|dre:30747:tek|…	http://amigo.geneontology.org/amigo/term/GO:0004872
molecular transducer activity	molecular_function	GO:0060089	109	692	1.03	0.00520089	0.0342857	dre:497629:kitb|dre:403010:nr0b2a|dre:100320658:LOC110440111|dre:323641:gpr182|dre:404273:chrnd|dre:558878:trhra|dre:751109:epor|dre:556647:gfra3|dre:387296:p2rx1|dre:566514:gabrb4|dre:64617:s1pr1|dre:100000544:ptger3|dre:30749:nr5a2|dre:544664:erbb3b|dre:799158:ch73-127m5.1|dre:192124:glra3|dre:570189:npffr1l2|dre:100148532:paqr4b|dre:568196:paqr4a|dre:30687:epha4l|dre:557384:fzd1|dre:30747:tek|…	http://amigo.geneontology.org/amigo/term/GO:0060089
response to endogenous stimulus	biological_process	GO:0009719	46	247	1.22	0.00520824	0.0342857	dre:394026:bmp5|dre:403010:nr0b2a|dre:368256:paqr7b|dre:393733:fgf1a|dre:567457:skor1b|dre:100170835:skilb|dre:560986:pnpla6|dre:404273:chrnd|dre:30418:nr2f1a|dre:402815:nr1d2a|dre:724080:b4galt5|dre:266721:trh|dre:359834:tgfb1a|dre:431766:htra1a|dre:570568:rragd|dre:406588:sstr5|dre:568849:chrna2b|dre:387296:p2rx1|dre:404040:dab2|dre:793937:agtrap|dre:793011:rxrab|dre:550399:grem2b|dre:378719:dr…	http://amigo.geneontology.org/amigo/term/GO:0009719
lipid modification	biological_process	GO:0030258	16	59	1.77	0.00521561	0.0342857	dre:325724:etfa|dre:559103:inpp5d|dre:394174:pik3cd|dre:394130:acad8|dre:570354:apoa4b.2|dre:393860:gcdha|dre:100005717:cpt2|dre:793635:b4galnt1b|dre:406598:pik3cg|dre:553587:apoea|dre:553595:impa2|dre:541517:mtmr1b|dre:561737:158659|dre:558684:b4galnt1a|dre:394156:acadl|dre:406283:acadm	http://amigo.geneontology.org/amigo/term/GO:0030258
positive regulation of protein complex assembly	biological_process	GO:0031334	13	43	1.98	0.00535918	0.0351679	dre:793321:fmn2a|dre:566432:fmn2b|dre:447829:cdc42ep3|dre:541404:cdc42ep2|dre:793321:LOC110439021|dre:415190:86896|dre:777623:154093|dre:30682:vegfaa|dre:493612:101810|dre:335474:arpc1b|dre:100151491:wipf1b|dre:100002938:cdc42ep4b|dre:399482:arpc5b	http://amigo.geneontology.org/amigo/term/GO:0031334
transferase activity, transferring phosphorus-containing groups	molecular_function	GO:0016772	89	548	1.06	0.00539875	0.0353656	dre:497629:kitb|dre:335232:prkab1b|dre:30681:mapk12a|dre:393422:camkvb|dre:100148413:plk2a|dre:101886230:rps6kl1|dre:550436:camk2a|dre:436815:camk2d2|dre:100006181:pimr55|dre:572146:cdk14|dre:322041:ip6k2a|dre:544664:erbb3b|dre:567919:sik2a|dre:569706:phkb|dre:560211:map3k3|dre:30687:epha4l|dre:30747:tek|dre:447836:pfkma|dre:561288:grk6|dre:561635:mylk3|dre:100333376:dclk3|dre:100006858:csnk1e|dr…	http://amigo.geneontology.org/amigo/term/GO:0016772
response to external stimulus	biological_process	GO:0009605	63	364	1.13	0.00543116	0.0355158	dre:795305:irg1|dre:553412:dpysl2b|dre:565658:sema3e|dre:327320:f5|dre:567643:kif26aa|dre:373882:mmp14a|dre:64617:s1pr1|dre:30267:sema3ab|dre:100270764:cd40|dre:64270:epha4b|dre:572261:sema4ba|dre:325084:src|dre:571349:cntn4|dre:559103:inpp5d|dre:447804:lyn|dre:403145:myd88|dre:64274:csf1ra|dre:544659:sema3ga|dre:100004611:sema3bl|dre:100001239:ifit11|dre:403310:cacna1da|dre:60309:robo2|dre:10000…	http://amigo.geneontology.org/amigo/term/GO:0009605
vesicle-mediated transport in synapse	biological_process	GO:0099003	10	28	2.34	0.00548014	0.0357115	dre:58038:stx1b|dre:100002795:doc2d|dre:794707:syt11b|dre:100536636:stx2b|dre:100000615:syt3|dre:335357:syt4|dre:567877:syt2a|dre:30711:snap25b|dre:550345:syt13|dre:30712:snap25a	http://amigo.geneontology.org/amigo/term/GO:0099003
calcium ion regulated exocytosis	biological_process	GO:0017156	10	28	2.34	0.00548014	0.0357115	dre:58038:stx1b|dre:100002795:doc2d|dre:794707:syt11b|dre:100536636:stx2b|dre:100000615:syt3|dre:335357:syt4|dre:567877:syt2a|dre:30711:snap25b|dre:550345:syt13|dre:30712:snap25a	http://amigo.geneontology.org/amigo/term/GO:0017156
retina morphogenesis in camera-type eye	biological_process	GO:0060042	17	65	1.71	0.00550686	0.0358141	dre:373869:vax2|dre:568520:crb2b|dre:415107:bves|dre:394127:tspan12|dre:30498:egr1|dre:373870:vax1|dre:394087:arl6ip1|dre:30291:cdh4|dre:373882:mmp14a|dre:30315:foxn4|dre:436788:cdk5r1b|dre:550231:cdk5r2a|dre:402941:insm1a|dre:30472:rx1|dre:564412:ush1c|dre:30071:tbx5a|dre:394032:irx2a	http://amigo.geneontology.org/amigo/term/GO:0060042
calcium ion transmembrane transport	biological_process	GO:0070588	12	38	2.06	0.00552457	0.0358141	dre:100003329:cacng8b|dre:403310:cacna1da|dre:100003220:cacng6b|dre:798836:tspan13a|dre:101887082:trpc3|dre:405791:cacna1sb|dre:100148645:cacna2d3|dre:768182:mcu|dre:322013:cacng1a|dre:562422:cacnb4a|dre:102725537:trpc4a|dre:378719:drd2b	http://amigo.geneontology.org/amigo/term/GO:0070588
organic anion transmembrane transporter activity	molecular_function	GO:0008514	12	38	2.06	0.00552457	0.0358141	dre:557779:ch211-117c9.2|dre:100329905:slc22a17|dre:327276:slc16a3|dre:567144:slc16a4|dre:494492:slc17a6a|dre:100149756:slc17a6b|dre:561787:slc4a1b|dre:557762:slc16a12a|dre:449947:slc16a12b|dre:100329905:LOC103909788|dre:100150270:slc26a10|dre:794188:slc22a7a	http://amigo.geneontology.org/amigo/term/GO:0008514
protein phosphorylation	biological_process	GO:0006468	77	463	1.09	0.00557752	0.0359994	dre:30687:epha4l|dre:556380:ddr2a|dre:497629:kitb|dre:30747:tek|dre:30681:mapk12a|dre:335232:prkab1b|dre:368256:paqr7b|dre:561288:grk6|dre:445316:cdkl1|dre:570504:spega|dre:561635:mylk3|dre:100333376:dclk3|dre:550436:camk2a|dre:100148041:LOC100148041|dre:101885880:dkey-81j8.6|dre:100006858:csnk1e|dre:100000665:dusp3a|dre:798657:ch211-79m20.1|dre:560564:pdgfc|dre:447804:lyn|dre:405898:pak7|dre:642…	http://amigo.geneontology.org/amigo/term/GO:0006468
negative regulation of response to external stimulus	biological_process	GO:0032102	11	33	2.18	0.00558197	0.0359994	dre:559103:inpp5d|dre:544659:sema3ga|dre:60309:robo2|dre:100000935:cpb2|dre:64270:epha4b|dre:322691:plg|dre:572261:sema4ba|dre:30267:sema3ab|dre:565658:sema3e|dre:100004611:sema3bl|dre:336060:sema6a	http://amigo.geneontology.org/amigo/term/GO:0032102
mechanosensory lateral line system development	biological_process	GO:0048881	11	33	2.18	0.00558197	0.0359994	dre:325084:src|dre:30169:neurod1|dre:369190:kif1ab|dre:369190:kif1b|dre:369190:kif1aa|dre:544664:erbb3b|dre:359834:tgfb1a|dre:503702:prnprs3|dre:30630:anos1a|dre:58032:edn1|dre:359830:fgf10a	http://amigo.geneontology.org/amigo/term/GO:0048881
glycosyl compound metabolic process	biological_process	GO:1901657	28	131	1.4	0.00562712	0.0362282	dre:550502:adss|dre:447836:pfkma|dre:405829:dpydb|dre:246094:gpia|dre:406696:pgk1|dre:100003554:LOC103911725|dre:436903:bpgm|dre:445486:ak1|dre:445094:pkmb|dre:335817:pkma|dre:402874:eno2|dre:378963:eno3|dre:558487:eno4|dre:100007749:gphnb|dre:570106:pfkla|dre:560753:tpi1b|dre:192309:tpi1a|dre:767750:atp5ib|dre:114551:pklr|dre:406367:gapdhs|dre:406496:aldoab|dre:572733:pgam2|dre:369193:aldocb|dre…	http://amigo.geneontology.org/amigo/term/GO:1901657
system process	biological_process	GO:0003008	67	393	1.11	0.00573111	0.0368344	dre:678512:figf|dre:386711:myh6|dre:445111:stac3|dre:504088:enpep|dre:415107:bves|dre:555285:myo1ea|dre:415191:tnni1al|dre:405866:ednrab|dre:58032:edn1|dre:415175:tnnc1b|dre:30315:foxn4|dre:541423:smyd2a|dre:554142:rgrb|dre:556258:tcap|dre:60658:nos1|dre:568520:crb2b|dre:30592:myl7|dre:568661:ccm2l|dre:100149756:slc17a6b|dre:559447:scn1lab|dre:751665:tnni1c|dre:436902:tnni1d|dre:100002383:LOC1018…	http://amigo.geneontology.org/amigo/term/GO:0003008
skeletal muscle cell differentiation	biological_process	GO:0035914	5	7	4.67	0.00579106	0.0370658	dre:321064:klhl41b|dre:100148315:klhl41a|dre:30200:myog|dre:404208:myf6|dre:561606:atoh8	http://amigo.geneontology.org/amigo/term/GO:0035914
actin monomer binding	molecular_function	GO:0003785	5	7	4.67	0.00579106	0.0370658	dre:100149390:lmod3|dre:793949:tmsb4x|dre:100536063:cobll1a|dre:402820:tmsb|dre:334527:cap1	http://amigo.geneontology.org/amigo/term/GO:0003785
glucose metabolic process	biological_process	GO:0006006	8	19	2.75	0.00582646	0.0370658	dre:192309:tpi1a|dre:436903:bpgm|dre:406367:gapdhs|dre:394000:pgm1|dre:572733:pgam2|dre:246094:gpia|dre:563180:g6pca.2|dre:560753:tpi1b	http://amigo.geneontology.org/amigo/term/GO:0006006
extracellular-glutamate-gated ion channel activity	molecular_function	GO:0005234	8	19	2.75	0.00582646	0.0370658	dre:368416:gria3b|dre:170452:gria3a|dre:793756:grid1a|dre:336069:gria4b|dre:559976:grin2bb|dre:556582:grik4|dre:798001:grik1a|dre:571720:ch211-251b21.1	http://amigo.geneontology.org/amigo/term/GO:0005234
organic hydroxy compound transmembrane transporter activity	molecular_function	GO:1901618	8	19	2.75	0.00582646	0.0370658	dre:445293:aqp4|dre:606660:aqp9a|dre:406777:aqp3a|dre:562260:slc10a1|dre:447923:aqp8a.1|dre:335821:aqp1a.1|dre:406424:slc22a2|dre:568338:slc5a3b	http://amigo.geneontology.org/amigo/term/GO:1901618
ionotropic glutamate receptor activity	molecular_function	GO:0004970	8	19	2.75	0.00582646	0.0370658	dre:368416:gria3b|dre:170452:gria3a|dre:793756:grid1a|dre:336069:gria4b|dre:559976:grin2bb|dre:556582:grik4|dre:798001:grik1a|dre:571720:ch211-251b21.1	http://amigo.geneontology.org/amigo/term/GO:0004970
nucleotide binding	molecular_function	GO:0000166	192	1316	0.95	0.00590082	0.0374118	dre:559665:smc1a|dre:327577:diras1a|dre:497629:kitb|dre:369190:kif1ab|dre:369190:kif1aa|dre:568052:celf5a|dre:554127:tubb2|dre:445164:tuba8l3|dre:794259:aclyb|dre:30681:mapk12a|dre:393422:camkvb|dre:436590:rab15|dre:60658:nos1|dre:369190:kif1b|dre:394156:acadl|dre:386951:idh2|dre:550436:camk2a|dre:570210:acta1a|dre:387296:p2rx1|dre:556024:mov10b.1|dre:436815:camk2d2|dre:100002220:enox1|dre:447839…	http://amigo.geneontology.org/amigo/term/GO:0000166
nucleoside phosphate binding	molecular_function	GO:1901265	192	1316	0.95	0.00590082	0.0374118	dre:559665:smc1a|dre:327577:diras1a|dre:497629:kitb|dre:369190:kif1ab|dre:369190:kif1aa|dre:568052:celf5a|dre:554127:tubb2|dre:445164:tuba8l3|dre:794259:aclyb|dre:30681:mapk12a|dre:393422:camkvb|dre:436590:rab15|dre:60658:nos1|dre:369190:kif1b|dre:394156:acadl|dre:386951:idh2|dre:550436:camk2a|dre:570210:acta1a|dre:387296:p2rx1|dre:556024:mov10b.1|dre:436815:camk2d2|dre:100002220:enox1|dre:447839…	http://amigo.geneontology.org/amigo/term/GO:1901265
protein tyrosine phosphatase activity	molecular_function	GO:0004725	16	60	1.74	0.0059645	0.0377516	dre:565606:ptpn22|dre:393426:ptpn11b|dre:101886694:LOC100538052|dre:100005114:ch1073-184j22.2|dre:558079:ch211-195b15.8|dre:569183:ca16b|dre:559524:ptpn5|dre:436735:dusp23b|dre:324790:ptprna|dre:541517:mtmr1b|dre:100000665:dusp3a|dre:393854:dusp8a|dre:407635:ptpn3|dre:140819:ptprfa|dre:335573:ptpn6|dre:553019:ptprz1b	http://amigo.geneontology.org/amigo/term/GO:0004725
response to organic substance	biological_process	GO:0010033	70	415	1.1	0.00599017	0.0378502	dre:497629:kitb|dre:403010:nr0b2a|dre:368256:paqr7b|dre:394038:chad|dre:393733:fgf1a|dre:567457:skor1b|dre:100270764:cd40|dre:325084:src|dre:100170835:skilb|dre:560986:pnpla6|dre:404273:chrnd|dre:571972:LOC110439841|dre:30418:nr2f1a|dre:402815:nr1d2a|dre:403145:myd88|dre:64274:csf1ra|dre:562592:man1b1a|dre:266721:trh|dre:724080:b4galt5|dre:359834:tgfb1a|dre:100004742:ch73-151m17.5|dre:570568:rrag…	http://amigo.geneontology.org/amigo/term/GO:0010033
response to organic cyclic compound	biological_process	GO:0014070	21	89	1.54	0.00604822	0.0381527	dre:562171:nr3c2|dre:561906:chrnb2b|dre:403010:nr0b2a|dre:30725:chrna1|dre:368256:paqr7b|dre:407692:esrrd|dre:83916:nr5a1a|dre:30418:nr2f1a|dre:336038:junbb|dre:30517:ahr2|dre:393888:abhd2a|dre:325084:src|dre:406588:sstr5|dre:568849:chrna2b|dre:404273:chrnd|dre:387296:p2rx1|dre:402815:nr1d2a|dre:378719:drd2b|dre:793011:rxrab|dre:30749:nr5a2|dre:393564:nr2f1b	http://amigo.geneontology.org/amigo/term/GO:0014070
ribonucleoside monophosphate metabolic process	biological_process	GO:0009161	22	95	1.51	0.00606602	0.0382006	dre:550502:adss|dre:447836:pfkma|dre:246094:gpia|dre:406696:pgk1|dre:436903:bpgm|dre:445486:ak1|dre:445094:pkmb|dre:335817:pkma|dre:402874:eno2|dre:378963:eno3|dre:558487:eno4|dre:570106:pfkla|dre:560753:tpi1b|dre:192309:tpi1a|dre:114551:pklr|dre:406367:gapdhs|dre:406496:aldoab|dre:572733:pgam2|dre:369193:aldocb|dre:767750:atp5ib|dre:559659:atp5ia|dre:553691:atp6v0a1b	http://amigo.geneontology.org/amigo/term/GO:0009161
cellular polysaccharide metabolic process	biological_process	GO:0044264	7	15	3.05	0.00635684	0.039898	dre:556199:phka2|dre:394000:pgm1|dre:553655:pygma|dre:394155:gys1|dre:373082:gys2|dre:554046:phkg1b|dre:569706:phkb	http://amigo.geneontology.org/amigo/term/GO:0044264
ammonium ion binding	molecular_function	GO:0070405	7	15	3.05	0.00635684	0.039898	dre:561906:chrnb2b|dre:570354:apoa4b.2|dre:559347:slc18a3a|dre:568849:chrna2b|dre:404273:chrnd|dre:30725:chrna1|dre:100005589:slc5a7a	http://amigo.geneontology.org/amigo/term/GO:0070405
ribonucleoside metabolic process	biological_process	GO:0009119	26	120	1.42	0.00640881	0.0401569	dre:550502:adss|dre:447836:pfkma|dre:246094:gpia|dre:406696:pgk1|dre:100003554:LOC103911725|dre:436903:bpgm|dre:445486:ak1|dre:445094:pkmb|dre:335817:pkma|dre:402874:eno2|dre:378963:eno3|dre:558487:eno4|dre:100007749:gphnb|dre:570106:pfkla|dre:560753:tpi1b|dre:192309:tpi1a|dre:767750:atp5ib|dre:114551:pklr|dre:406367:gapdhs|dre:406496:aldoab|dre:572733:pgam2|dre:369193:aldocb|dre:100003554:LOC110…	http://amigo.geneontology.org/amigo/term/GO:0009119
tissue regeneration	biological_process	GO:0042246	15	55	1.78	0.00642854	0.0402133	dre:30236:cx43|dre:30608:gap43|dre:544664:erbb3b|dre:336038:junbb|dre:324215:igf2b|dre:30466:ascl1a|dre:30259:prph|dre:493635:hapln1a|dre:100317029:prp|dre:798657:ch211-79m20.1|dre:402941:insm1a|dre:58059:hoxc13a|dre:797938:hbegfa|dre:30291:cdh4|dre:337158:col1a1a	http://amigo.geneontology.org/amigo/term/GO:0042246
platelet activation	biological_process	GO:0030168	6	11	3.57	0.00649858	0.0405836	dre:327320:f5|dre:100148867:lrrc32|dre:564266:itgb3a|dre:447804:lyn|dre:406327:fgg|dre:337315:fgb	http://amigo.geneontology.org/amigo/term/GO:0030168
potassium ion transmembrane transporter activity	molecular_function	GO:0015079	19	78	1.59	0.00660261	0.0411647	dre:393874:tmem38a|dre:563802:kcnh2a|dre:327415:kcnd3|dre:568565:kcnk2b|dre:569052:kcnj1a.6|dre:569191:kcnj1a.4|dre:564522:kcnj2a|dre:569137:kcnj1a.3|dre:664687:kcnj11|dre:64614:atp1a1a.3|dre:567667:slc12a7b|dre:572481:knca7|dre:570138:kcnn3|dre:64616:atp1a1b|dre:541540:kcnab1a|dre:555921:kcnb2|dre:561209:ch73-335m24.5|dre:565629:kcnk10b|dre:64609:atp1a2a	http://amigo.geneontology.org/amigo/term/GO:0015079
establishment of synaptic vesicle localization	biological_process	GO:0097480	10	29	2.25	0.00667652	0.0412834	dre:58038:stx1b|dre:100002795:doc2d|dre:794707:syt11b|dre:100536636:stx2b|dre:100000615:syt3|dre:335357:syt4|dre:567877:syt2a|dre:30711:snap25b|dre:550345:syt13|dre:30712:snap25a	http://amigo.geneontology.org/amigo/term/GO:0097480
synaptic vesicle transport	biological_process	GO:0048489	10	29	2.25	0.00667652	0.0412834	dre:58038:stx1b|dre:100002795:doc2d|dre:794707:syt11b|dre:100536636:stx2b|dre:100000615:syt3|dre:335357:syt4|dre:567877:syt2a|dre:30711:snap25b|dre:550345:syt13|dre:30712:snap25a	http://amigo.geneontology.org/amigo/term/GO:0048489
synaptic vesicle localization	biological_process	GO:0097479	10	29	2.25	0.00667652	0.0412834	dre:58038:stx1b|dre:100002795:doc2d|dre:794707:syt11b|dre:100536636:stx2b|dre:100000615:syt3|dre:335357:syt4|dre:567877:syt2a|dre:30711:snap25b|dre:550345:syt13|dre:30712:snap25a	http://amigo.geneontology.org/amigo/term/GO:0097479
transcription factor activity, RNA polymerase II core promoter proximal region sequence-specific binding	molecular_function	GO:0000982	10	29	2.25	0.00667652	0.0412834	dre:431765:nfil3-6|dre:558522:tshz3a|dre:393545:onecut1|dre:768192:hlfa|dre:102997060:znf219|dre:567751:ebf3a|dre:558921:fosl2|dre:678650:bcl11aa|dre:393545:LOC110438107|dre:566491:bcl11ab	http://amigo.geneontology.org/amigo/term/GO:0000982
monosaccharide metabolic process	biological_process	GO:0005996	11	34	2.12	0.00668775	0.0412834	dre:393983:pfkfb2a|dre:192309:tpi1a|dre:436903:bpgm|dre:394000:pgm1|dre:406367:gapdhs|dre:572733:pgam2|dre:246094:gpia|dre:406433:dhdhl|dre:563180:g6pca.2|dre:445487:fuca2|dre:560753:tpi1b	http://amigo.geneontology.org/amigo/term/GO:0005996
negative regulation of nervous system development	biological_process	GO:0051961	11	34	2.12	0.00668775	0.0412834	dre:565658:sema3e|dre:544659:sema3ga|dre:60309:robo2|dre:64270:epha4b|dre:101910198:akt1|dre:572261:sema4ba|dre:80354:slit3|dre:30037:tnc|dre:30267:sema3ab|dre:100004611:sema3bl|dre:336060:sema6a	http://amigo.geneontology.org/amigo/term/GO:0051961
nucleoside monophosphate metabolic process	biological_process	GO:0009123	22	96	1.5	0.00672047	0.0414171	dre:550502:adss|dre:447836:pfkma|dre:246094:gpia|dre:406696:pgk1|dre:436903:bpgm|dre:445486:ak1|dre:445094:pkmb|dre:335817:pkma|dre:402874:eno2|dre:378963:eno3|dre:558487:eno4|dre:570106:pfkla|dre:560753:tpi1b|dre:192309:tpi1a|dre:114551:pklr|dre:406367:gapdhs|dre:406496:aldoab|dre:572733:pgam2|dre:369193:aldocb|dre:767750:atp5ib|dre:559659:atp5ia|dre:553691:atp6v0a1b	http://amigo.geneontology.org/amigo/term/GO:0009123
macromolecular complex binding	molecular_function	GO:0044877	35	178	1.29	0.00673998	0.0414691	dre:559665:smc1a|dre:393801:gnao1b|dre:393760:gnao1a|dre:393733:fgf1a|dre:415175:tnnc1b|dre:402941:insm1a|dre:30315:foxn4|dre:100151491:wipf1b|dre:570288:flncb|dre:541423:smyd2a|dre:322221:165653|dre:560235:coro2ba|dre:321449:ctgfa|dre:558224:ecm2|dre:415190:86896|dre:100002113:coro1a|dre:564412:ush1c|dre:64698:dcn|dre:30441:tmod4|dre:558522:tshz3a|dre:100149766:tmod1|dre:799637:nupr1|dre:335474:…	http://amigo.geneontology.org/amigo/term/GO:0044877
organic acid catabolic process	biological_process	GO:0016054	14	50	1.83	0.00688537	0.0422942	dre:797748:glsl|dre:405806:hoga1|dre:325724:etfa|dre:394130:acad8|dre:394156:acadl|dre:393860:gcdha|dre:100005717:cpt2|dre:415102:crabp1b|dre:335974:got2b|dre:492518:haao|dre:259189:hgd|dre:445252:hibadha|dre:406283:acadm|dre:394135:hibadhb	http://amigo.geneontology.org/amigo/term/GO:0016054
transport vesicle	cellular_component	GO:0030133	17	67	1.66	0.00707302	0.0432655	dre:570094:syngr3b|dre:553617:syngr3a|dre:58038:stx1b|dre:100536636:stx2b|dre:570672:syn1|dre:450047:syngr1a|dre:572466:sytl2b|dre:567877:syt2a|dre:100149756:slc17a6b|dre:100000615:syt3|dre:393640:sypl2a|dre:559347:slc18a3a|dre:559698:sypa|dre:445325:sept5b|dre:378719:drd2b|dre:494492:slc17a6a|dre:567959:snapin	http://amigo.geneontology.org/amigo/term/GO:0030133
regulation of protein kinase activity	biological_process	GO:0045859	17	67	1.66	0.00707302	0.0432655	dre:64698:dcn|dre:100884132:ppp1r1b|dre:335232:prkab1b|dre:562011:shc2|dre:767790:pdgfab|dre:100535350:lrrc4bb|dre:503808:pkig|dre:568412:ch211-45c16.2|dre:373872:fyna|dre:571972:flrt2|dre:798657:ch211-79m20.1|dre:100884132:LOC100333163|dre:571972:LOC110439841|dre:100144397:flrt1b|dre:560564:pdgfc|dre:553607:camk2n1a|dre:368256:paqr7b	http://amigo.geneontology.org/amigo/term/GO:0045859
organophosphate metabolic process	biological_process	GO:0019637	51	286	1.17	0.00707813	0.0432655	dre:393983:pfkfb2a|dre:559103:inpp5d|dre:368256:paqr7b|dre:447836:pfkma|dre:334527:cap1|dre:393809:cap2|dre:553595:impa2|dre:492518:haao|dre:246094:gpia|dre:561737:158659|dre:450077:dera|dre:100330160:nampta|dre:60658:nos1|dre:436903:bpgm|dre:30629:pth1ra|dre:114551:pklr|dre:445486:ak1|dre:402874:eno2|dre:335817:pkma|dre:445094:pkmb|dre:378963:eno3|dre:558487:eno4|dre:100007749:gphnb|dre:570510:n…	http://amigo.geneontology.org/amigo/term/GO:0019637
protein complex	Undef	GO:0043234	192	1324	0.95	0.0072885	0.0444788	dre:559665:smc1a|dre:404613:klhl21|dre:335232:prkab1b|dre:794479:col8a2|dre:561525:dync1i1|dre:557170:sgca|dre:567151:eif3hb|dre:556485:jph1b|dre:559347:slc18a3a|dre:394087:arl6ip1|dre:378444:LOC100334937|dre:559613:klhl23|dre:100003329:cacng8b|dre:403310:cacna1da|dre:58071:tnnt2a|dre:402874:eno2|dre:378963:eno3|dre:558487:eno4|dre:566656:sim1b|dre:566514:gabrb4|dre:100037383:atp1b4|dre:100537884…	http://amigo.geneontology.org/amigo/term/GO:0043234
regulation of secretion by cell	biological_process	GO:1903530	13	45	1.89	0.00731465	0.0445658	dre:266721:trh|dre:58038:stx1b|dre:100002795:doc2d|dre:100000615:syt3|dre:567877:syt2a|dre:556789:stxbp5a|dre:445325:sept5b|dre:406588:sstr5|dre:447804:lyn|dre:768182:mcu|dre:567605:stxbp5l|dre:100034412:pomcb|dre:378719:drd2b	http://amigo.geneontology.org/amigo/term/GO:1903530
cell-substrate adhesion	biological_process	GO:0031589	8	20	2.62	0.00740507	0.0449705	dre:100302470:epdl1|dre:557797:itgb2|dre:562690:nid1a|dre:100499533:itgb6|dre:415107:bves|dre:564266:itgb3a|dre:30682:vegfaa|dre:325686:parvb	http://amigo.geneontology.org/amigo/term/GO:0031589
structural constituent of cytoskeleton	molecular_function	GO:0005200	8	20	2.62	0.00740507	0.0449705	dre:406303:tuba2|dre:58040:sptb|dre:554127:tubb2|dre:445164:tuba8l3|dre:58071:tnnt2a|dre:572199:ngs|dre:335798:65894|dre:767746:153426	http://amigo.geneontology.org/amigo/term/GO:0005200
transcription regulatory region DNA binding	molecular_function	GO:0044212	29	141	1.34	0.00768834	0.0466152	dre:30315:foxn4|dre:402941:insm1a|dre:553082:klf7b|dre:100003866:znf516|dre:568041:sall3b|dre:30200:myog|dre:768192:hlfa|dre:101883448:hivep3a|dre:30177:ikzf1|dre:564009:ciarta|dre:558921:fosl2|dre:555192:epas1b|dre:336038:junbb|dre:30466:ascl1a|dre:553644:barx1|dre:30598:vsx1|dre:30749:nr5a2|dre:83916:nr5a1a|dre:555350:bach2b|dre:553186:barhl1b|dre:404208:myf6|dre:100873093:nfe2l2b|dre:360149:nf…	http://amigo.geneontology.org/amigo/term/GO:0044212
connective tissue development	biological_process	GO:0061448	16	62	1.69	0.00772256	0.0467471	dre:64698:dcn|dre:550399:grem2b|dre:373882:mmp14a|dre:252850:thbs4b|dre:30574:dlx2a|dre:566945:mmp14b|dre:30568:dlx1a|dre:405866:ednrab|dre:791144:loxl2b|dre:565508:loxl2a|dre:553644:barx1|dre:30749:nr5a2|dre:58032:edn1|dre:794315:and1|dre:30291:cdh4|dre:30725:chrna1	http://amigo.geneontology.org/amigo/term/GO:0061448
intracellular organelle	cellular_component	GO:0043229	473	3524	0.88	0.0079053	0.0476479	dre:566679:ch211-30b16.2|dre:449875:gsx1|dre:554127:tubb2|dre:445164:tuba8l3|dre:559347:slc18a3a|dre:560986:pnpla6|dre:572713:tbx18|dre:393422:camkvb|dre:572325:LOC101885536|dre:100004977:mthfd2|dre:449542:chchd6a|dre:570908:194209|dre:557232:aspa|dre:566656:sim1b|dre:327206:immt|dre:393186:56235|dre:570393:hook1|dre:100320152:steap3|dre:100150512:ch211-262n1.4|dre:266721:trh|dre:30169:neurod1|dr…	http://amigo.geneontology.org/amigo/term/GO:0043229
membrane region	cellular_component	GO:0098589	9	25	2.35	0.00792224	0.0476479	dre:791212:158296|dre:415107:bves|dre:561082:cavin1b|dre:557070:cavin1a|dre:406729:rftn2|dre:559347:slc18a3a|dre:100034498:pag1|dre:415240:cav2|dre:449679:cav3	http://amigo.geneontology.org/amigo/term/GO:0098589
epithelium migration	biological_process	GO:0090132	9	25	2.35	0.00792224	0.0476479	dre:449818:bace2|dre:570445:gja5b|dre:555629:ccbe1|dre:100004469:igsf11|dre:791144:loxl2b|dre:565508:loxl2a|dre:798375:apln|dre:436967:prcp|dre:64274:csf1ra	http://amigo.geneontology.org/amigo/term/GO:0090132
organic hydroxy compound transport	biological_process	GO:0015850	9	25	2.35	0.00792224	0.0476479	dre:562260:slc10a1|dre:566465:apoba|dre:570354:apoa4b.2|dre:553587:apoea|dre:406424:slc22a2|dre:79379:gdnfa|dre:492488:cetp|dre:100034412:pomcb|dre:378719:drd2b	http://amigo.geneontology.org/amigo/term/GO:0015850
anion transmembrane transport	biological_process	GO:0098656	11	35	2.05	0.00795766	0.0477842	dre:323738:ankhb|dre:557779:ch211-117c9.2|dre:327276:slc16a3|dre:567144:slc16a4|dre:84703:slc4a1a|dre:561787:slc4a1b|dre:566075:slc4a2a|dre:557762:slc16a12a|dre:449947:slc16a12b|dre:567419:oca2|dre:567667:slc12a7b	http://amigo.geneontology.org/amigo/term/GO:0098656
regulation of vesicle-mediated transport	biological_process	GO:0060627	17	68	1.63	0.00798083	0.0478466	dre:58038:stx1b|dre:568811:ch211-51c14.1|dre:100002795:doc2d|dre:445104:91999|dre:553000:dkeyp-19e1.3|dre:561110:tbc1d2|dre:100000615:syt3|dre:567877:syt2a|dre:100535556:sgsm1b|dre:556789:stxbp5a|dre:445104:LOC108179067|dre:445325:sept5b|dre:556338:tbc1d25|dre:447804:lyn|dre:406711:grtp1a|dre:567605:stxbp5l|dre:450012:adprhl1	http://amigo.geneontology.org/amigo/term/GO:0060627
negative regulation of cellular metabolic process	biological_process	GO:0031324	46	254	1.18	0.00801334	0.0479648	dre:403010:nr0b2a|dre:368256:paqr7b|dre:553293:pbxip1b|dre:791144:loxl2b|dre:565508:loxl2a|dre:100884132:ppp1r1b|dre:100170835:skilb|dre:100000665:dusp3a|dre:570239:hoxa13a|dre:402941:insm1a|dre:541423:smyd2a|dre:566643:lrrc14b|dre:406570:wfikkn1|dre:503808:pkig|dre:550389:osr2|dre:570772:bcl2a|dre:393519:purbb|dre:567457:skor1b|dre:553607:camk2n1a|dre:378719:drd2b|dre:64698:dcn|dre:558522:tshz3a…	http://amigo.geneontology.org/amigo/term/GO:0031324
synaptic vesicle cycle	biological_process	GO:0099504	10	30	2.18	0.00806571	0.0479718	dre:58038:stx1b|dre:100002795:doc2d|dre:794707:syt11b|dre:100536636:stx2b|dre:100000615:syt3|dre:335357:syt4|dre:567877:syt2a|dre:30711:snap25b|dre:550345:syt13|dre:30712:snap25a	http://amigo.geneontology.org/amigo/term/GO:0099504
cellular monovalent inorganic cation homeostasis	biological_process	GO:0030004	10	30	2.18	0.00806571	0.0479718	dre:557779:ch211-117c9.2|dre:64614:atp1a1a.3|dre:84703:slc4a1a|dre:561787:slc4a1b|dre:492340:cln3|dre:566075:slc4a2a|dre:100150270:slc26a10|dre:64609:atp1a2a|dre:553691:atp6v0a1b|dre:64616:atp1a1b	http://amigo.geneontology.org/amigo/term/GO:0030004
phosphatase regulator activity	molecular_function	GO:0019208	10	30	2.18	0.00806571	0.0479718	dre:100884132:ppp1r1b|dre:553558:phactr3b|dre:325356:rcan3|dre:407988:rcan2|dre:550561:ppp1r14aa|dre:445031:ppp2r4|dre:559392:ppp2r2cb|dre:378456:sbf2|dre:564838:ppp1r14ba|dre:100884132:LOC100333163	http://amigo.geneontology.org/amigo/term/GO:0019208
NAD binding	molecular_function	GO:0051287	10	30	2.18	0.00806571	0.0479718	dre:445121:hadh|dre:445291:ndufv1|dre:678649:136929|dre:386951:idh2|dre:406367:gapdhs|dre:402985:grhprb|dre:492719:me3|dre:548605:ctbp2l|dre:445252:hibadha|dre:394135:hibadhb	http://amigo.geneontology.org/amigo/term/GO:0051287
basolateral plasma membrane	cellular_component	GO:0016323	7	16	2.86	0.00830757	0.049332	dre:393682:lin7a|dre:445293:aqp4|dre:405796:dlg4b|dre:403310:cacna1da|dre:335821:aqp1a.1|dre:566075:slc4a2a|dre:548605:ctbp2l	http://amigo.geneontology.org/amigo/term/GO:0016323
enzyme activator activity	molecular_function	GO:0008047	26	123	1.38	0.00836056	0.0495681	dre:561288:grk6|dre:571482:dkeyp-92c9.2|dre:100535556:sgsm1b|dre:100002938:cdc42ep4b|dre:561110:tbc1d2|dre:436988:92360|dre:556789:stxbp5a|dre:436788:cdk5r1b|dre:556338:tbc1d25|dre:100009646:acap3b|dre:567605:stxbp5l|dre:450012:adprhl1|dre:555573:dkey-191m6.4|dre:553000:dkeyp-19e1.3|dre:553587:apoea|dre:562667:rgs6|dre:378966:ncf1|dre:447829:cdc42ep3|dre:570354:apoa4b.2|dre:445031:ppp2r4|dre:7776…	http://amigo.geneontology.org/amigo/term/GO:0008047
negative regulation of cell differentiation	biological_process	GO:0045596	15	57	1.72	0.00840159	0.0496542	dre:566643:lrrc14b|dre:565658:sema3e|dre:30037:tnc|dre:544659:sema3ga|dre:81881:crx|dre:60309:robo2|dre:64270:epha4b|dre:101910198:akt1|dre:572261:sema4ba|dre:30598:vsx1|dre:767702:tmem178|dre:30267:sema3ab|dre:80354:slit3|dre:100004611:sema3bl|dre:336060:sema6a	http://amigo.geneontology.org/amigo/term/GO:0045596
extrinsic component of plasma membrane	cellular_component	GO:0019897	15	57	1.72	0.00840159	0.0496542	dre:393801:gnao1b|dre:325084:src|dre:393760:gnao1a|dre:373872:fyna|dre:100148041:LOC100148041|dre:326287:epb41b|dre:30291:cdh4|dre:562667:rgs6|dre:798009:errfi1a|dre:114462:gng3|dre:447804:lyn|dre:335987:gypc|dre:100006888:gnai3|dre:568653:btk|dre:100330886:jupb	http://amigo.geneontology.org/amigo/term/GO:0019897
carboxylic acid catabolic process	biological_process	GO:0046395	13	46	1.85	0.00848373	0.0499014	dre:797748:glsl|dre:405806:hoga1|dre:325724:etfa|dre:394130:acad8|dre:394156:acadl|dre:393860:gcdha|dre:100005717:cpt2|dre:415102:crabp1b|dre:335974:got2b|dre:259189:hgd|dre:445252:hibadha|dre:406283:acadm|dre:394135:hibadhb	http://amigo.geneontology.org/amigo/term/GO:0046395
regulation of actin filament depolymerization	biological_process	GO:0030834	5	8	4.09	0.00858991	0.0499014	dre:30441:tmod4|dre:100002383:LOC101887017|dre:100149766:tmod1|dre:100149390:lmod3|dre:795335:lmod1b	http://amigo.geneontology.org/amigo/term/GO:0030834
water transmembrane transporter activity	molecular_function	GO:0005372	5	8	4.09	0.00858991	0.0499014	dre:445293:aqp4|dre:447923:aqp8a.1|dre:335821:aqp1a.1|dre:606660:aqp9a|dre:406777:aqp3a	http://amigo.geneontology.org/amigo/term/GO:0005372
negative regulation of protein depolymerization	biological_process	GO:1901880	5	8	4.09	0.00858991	0.0499014	dre:30441:tmod4|dre:100002383:LOC101887017|dre:100149766:tmod1|dre:100149390:lmod3|dre:795335:lmod1b	http://amigo.geneontology.org/amigo/term/GO:1901880
negative regulation of actin filament depolymerization	biological_process	GO:0030835	5	8	4.09	0.00858991	0.0499014	dre:30441:tmod4|dre:100002383:LOC101887017|dre:100149766:tmod1|dre:100149390:lmod3|dre:795335:lmod1b	http://amigo.geneontology.org/amigo/term/GO:0030835
voltage-gated sodium channel complex	cellular_component	GO:0001518	5	8	4.09	0.00858991	0.0499014	dre:559447:scn1lab|dre:566868:scn12ab|dre:58152:scn8aa|dre:555423:scn1ba|dre:793996:scn8ab	http://amigo.geneontology.org/amigo/term/GO:0001518
glycerol transmembrane transporter activity	molecular_function	GO:0015168	5	8	4.09	0.00858991	0.0499014	dre:445293:aqp4|dre:447923:aqp8a.1|dre:335821:aqp1a.1|dre:606660:aqp9a|dre:406777:aqp3a	http://amigo.geneontology.org/amigo/term/GO:0015168
negative regulation of protein complex disassembly	biological_process	GO:0043242	5	8	4.09	0.00858991	0.0499014	dre:30441:tmod4|dre:100002383:LOC101887017|dre:100149766:tmod1|dre:100149390:lmod3|dre:795335:lmod1b	http://amigo.geneontology.org/amigo/term/GO:0043242
ammonium transmembrane transporter activity	molecular_function	GO:0008519	5	8	4.09	0.00858991	0.0499014	dre:335821:aqp1a.1|dre:405771:rhag|dre:559347:slc18a3a|dre:554272:rhd|dre:100005589:slc5a7a	http://amigo.geneontology.org/amigo/term/GO:0008519
sodium channel complex	cellular_component	GO:0034706	5	8	4.09	0.00858991	0.0499014	dre:559447:scn1lab|dre:566868:scn12ab|dre:58152:scn8aa|dre:555423:scn1ba|dre:793996:scn8ab	http://amigo.geneontology.org/amigo/term/GO:0034706
actin filament capping	biological_process	GO:0051693	5	8	4.09	0.00858991	0.0499014	dre:30441:tmod4|dre:100002383:LOC101887017|dre:100149766:tmod1|dre:100149390:lmod3|dre:795335:lmod1b	http://amigo.geneontology.org/amigo/term/GO:0051693
monosaccharide biosynthetic process	biological_process	GO:0046364	6	12	3.27	0.00887784	0.0510987	dre:192309:tpi1a|dre:560753:tpi1b|dre:436903:bpgm|dre:572733:pgam2|dre:246094:gpia|dre:563180:g6pca.2	http://amigo.geneontology.org/amigo/term/GO:0046364
chemorepellent activity	molecular_function	GO:0045499	6	12	3.27	0.00887784	0.0510987	dre:100004611:sema3bl|dre:544659:sema3ga|dre:572261:sema4ba|dre:30267:sema3ab|dre:565658:sema3e|dre:336060:sema6a	http://amigo.geneontology.org/amigo/term/GO:0045499
hyaluronic acid binding	molecular_function	GO:0005540	6	12	3.27	0.00887784	0.0510987	dre:570626:stab1|dre:493635:hapln1a|dre:101886789:susd5|dre:570626:LOC108181206|dre:406374:hapln3|dre:323465:vcanb	http://amigo.geneontology.org/amigo/term/GO:0005540
gluconeogenesis	biological_process	GO:0006094	6	12	3.27	0.00887784	0.0510987	dre:192309:tpi1a|dre:560753:tpi1b|dre:436903:bpgm|dre:572733:pgam2|dre:246094:gpia|dre:563180:g6pca.2	http://amigo.geneontology.org/amigo/term/GO:0006094
semaphorin receptor binding	molecular_function	GO:0030215	6	12	3.27	0.00887784	0.0510987	dre:100004611:sema3bl|dre:544659:sema3ga|dre:572261:sema4ba|dre:30267:sema3ab|dre:565658:sema3e|dre:336060:sema6a	http://amigo.geneontology.org/amigo/term/GO:0030215
hexose biosynthetic process	biological_process	GO:0019319	6	12	3.27	0.00887784	0.0510987	dre:192309:tpi1a|dre:560753:tpi1b|dre:436903:bpgm|dre:572733:pgam2|dre:246094:gpia|dre:563180:g6pca.2	http://amigo.geneontology.org/amigo/term/GO:0019319
enzyme linked receptor protein signaling pathway	biological_process	GO:0007167	45	249	1.18	0.00891954	0.05126	dre:30687:epha4l|dre:556380:ddr2a|dre:497629:kitb|dre:30747:tek|dre:767790:pdgfab|dre:393733:fgf1a|dre:567457:skor1b|dre:394026:bmp5|dre:64270:epha4b|dre:100170835:skilb|dre:560986:pnpla6|dre:798657:ch211-79m20.1|dre:447804:lyn|dre:797938:hbegfa|dre:64274:csf1ra|dre:568653:btk|dre:560564:pdgfc|dre:724080:b4galt5|dre:359834:tgfb1a|dre:431766:htra1a|dre:30682:vegfaa|dre:795084:igfbp5a|dre:317638:ig…	http://amigo.geneontology.org/amigo/term/GO:0007167
protein kinase activity	molecular_function	GO:0004672	59	346	1.11	0.00900294	0.05166	dre:30687:epha4l|dre:556380:ddr2a|dre:497629:kitb|dre:30747:tek|dre:101885880:dkey-81j8.6|dre:561288:grk6|dre:445316:cdkl1|dre:570504:spega|dre:561635:mylk3|dre:100333376:dclk3|dre:556199:phka2|dre:100006858:csnk1e|dre:30681:mapk12a|dre:447804:lyn|dre:405898:pak7|dre:64274:csf1ra|dre:393422:camkvb|dre:568653:btk|dre:100332055:prkceb|dre:100148041:LOC100148041|dre:30746:tie1|dre:101886230:rps6kl1|…	http://amigo.geneontology.org/amigo/term/GO:0004672
metal ion homeostasis	biological_process	GO:0055065	22	99	1.45	0.00903844	0.0517844	dre:555634:tac1|dre:100001650:calb1|dre:405885:pth1b|dre:393684:calb2b|dre:573010:scgn|dre:566876:wfs1a|dre:378719:drd2b|dre:568614:adra1d|dre:373872:fyna|dre:494477:tfr1a|dre:64614:atp1a1a.3|dre:100000544:ptger3|dre:768182:mcu|dre:102725537:trpc4a|dre:58153:slc40a1|dre:100149100:adra1ba|dre:561406:ptgir|dre:64616:atp1a1b|dre:555724:slc30a10|dre:64609:atp1a2a|dre:561209:ch73-335m24.5|dre:436769:h…	http://amigo.geneontology.org/amigo/term/GO:0055065
metalloendopeptidase activity	molecular_function	GO:0004222	14	52	1.76	0.00909851	0.052049	dre:100005593:adam8b|dre:102467218:adamts3|dre:373882:mmp14a|dre:337179:mmp2|dre:566945:mmp14b|dre:566908:cd248b|dre:564734:adamts10|dre:100003937:adamts12|dre:100005670:mmp28|dre:794175:adam23a|dre:100126805:adam22|dre:566028:trabd2b|dre:100002059:LOC100002059|dre:550589:mmp23bb	http://amigo.geneontology.org/amigo/term/GO:0004222
regulation of response to external stimulus	biological_process	GO:0032101	18	75	1.57	0.0091222	0.052105	dre:795785:cxcl18b|dre:544659:sema3ga|dre:565658:sema3e|dre:373869:vax2|dre:373870:vax1|dre:60309:robo2|dre:559455:dkey-37f18.2|dre:64270:epha4b|dre:100000935:cpb2|dre:322691:plg|dre:572261:sema4ba|dre:30037:tnc|dre:30267:sema3ab|dre:559103:inpp5d|dre:447804:lyn|dre:100004611:sema3bl|dre:64274:csf1ra|dre:336060:sema6a	http://amigo.geneontology.org/amigo/term/GO:0032101
regulation of cell projection assembly	biological_process	GO:0060491	8	21	2.49	0.00928505	0.0527938	dre:101886694:LOC100538052|dre:553166:dpysl3|dre:556641:pld1a|dre:393186:56235|dre:541404:cdc42ep2|dre:447829:cdc42ep3|dre:777623:154093|dre:100002938:cdc42ep4b	http://amigo.geneontology.org/amigo/term/GO:0060491
potassium ion import	biological_process	GO:0010107	8	21	2.49	0.00928505	0.0527938	dre:664687:kcnj11|dre:569052:kcnj1a.6|dre:569191:kcnj1a.4|dre:564522:kcnj2a|dre:569137:kcnj1a.3|dre:64614:atp1a1a.3|dre:64616:atp1a1b|dre:64609:atp1a2a	http://amigo.geneontology.org/amigo/term/GO:0010107
monocarboxylic acid catabolic process	biological_process	GO:0072329	8	21	2.49	0.00928505	0.0527938	dre:325724:etfa|dre:405806:hoga1|dre:394130:acad8|dre:393860:gcdha|dre:100005717:cpt2|dre:415102:crabp1b|dre:394156:acadl|dre:406283:acadm	http://amigo.geneontology.org/amigo/term/GO:0072329
vesicle-mediated transport	biological_process	GO:0016192	54	312	1.13	0.00944026	0.0535949	dre:445176:mfsd2ab|dre:415107:bves|dre:100536636:stx2b|dre:569124:stx12l|dre:567877:syt2a|dre:550345:syt13|dre:570393:hook1|dre:100006858:csnk1e|dre:100151491:wipf1b|dre:337401:ehd2b|dre:447804:lyn|dre:100535556:sgsm1b|dre:450012:adprhl1|dre:393695:necap1|dre:794707:syt11b|dre:445104:91999|dre:561110:tbc1d2|dre:368424:snx9a|dre:563576:dkey-245p14.4|dre:556789:stxbp5a|dre:100002113:coro1a|dre:5563…	http://amigo.geneontology.org/amigo/term/GO:0016192
hexose metabolic process	biological_process	GO:0019318	10	31	2.11	0.00966679	0.0545028	dre:393983:pfkfb2a|dre:192309:tpi1a|dre:436903:bpgm|dre:394000:pgm1|dre:406367:gapdhs|dre:572733:pgam2|dre:246094:gpia|dre:563180:g6pca.2|dre:445487:fuca2|dre:560753:tpi1b	http://amigo.geneontology.org/amigo/term/GO:0019318
calcium channel activity	molecular_function	GO:0005262	10	31	2.11	0.00966679	0.0545028	dre:100003329:cacng8b|dre:403310:cacna1da|dre:100003220:cacng6b|dre:101887082:trpc3|dre:405791:cacna1sb|dre:768182:mcu|dre:322013:cacng1a|dre:561209:ch73-335m24.5|dre:562422:cacnb4a|dre:102725537:trpc4a	http://amigo.geneontology.org/amigo/term/GO:0005262
negative regulation of kinase activity	biological_process	GO:0033673	9	26	2.26	0.00967291	0.0545028	dre:64698:dcn|dre:100884132:ppp1r1b|dre:100535350:lrrc4bb|dre:503808:pkig|dre:571972:flrt2|dre:100884132:LOC100333163|dre:571972:LOC110439841|dre:100144397:flrt1b|dre:553607:camk2n1a	http://amigo.geneontology.org/amigo/term/GO:0033673
negative regulation of protein kinase activity	biological_process	GO:0006469	9	26	2.26	0.00967291	0.0545028	dre:64698:dcn|dre:100884132:ppp1r1b|dre:100535350:lrrc4bb|dre:503808:pkig|dre:571972:flrt2|dre:100884132:LOC100333163|dre:571972:LOC110439841|dre:100144397:flrt1b|dre:553607:camk2n1a	http://amigo.geneontology.org/amigo/term/GO:0006469
positive regulation of cell projection organization	biological_process	GO:0031346	9	26	2.26	0.00967291	0.0545028	dre:553166:dpysl3|dre:30634:nadl1.2|dre:447829:cdc42ep3|dre:541404:cdc42ep2|dre:30726:cntn2|dre:777623:154093|dre:30037:tnc|dre:550240:chodl|dre:100002938:cdc42ep4b	http://amigo.geneontology.org/amigo/term/GO:0031346
cofactor biosynthetic process	biological_process	GO:0051188	16	64	1.63	0.0098726	0.0555445	dre:751728:tmem14ca|dre:100003554:LOC110437854|dre:550338:alad|dre:100004977:mthfd2|dre:794259:aclyb|dre:100003554:LOC103911725|dre:334195:mat1a|dre:795445:sprb|dre:393864:naprt|dre:664750:ppox|dre:558368:atpif1b|dre:449816:elovl1a|dre:100007749:gphnb|dre:492518:haao|dre:58215:fech|dre:100330160:nampta	http://amigo.geneontology.org/amigo/term/GO:0051188
regulation of kinase activity	biological_process	GO:0043549	17	70	1.59	0.010076	0.0565194	dre:64698:dcn|dre:100884132:ppp1r1b|dre:335232:prkab1b|dre:562011:shc2|dre:767790:pdgfab|dre:100535350:lrrc4bb|dre:503808:pkig|dre:568412:ch211-45c16.2|dre:373872:fyna|dre:571972:flrt2|dre:798657:ch211-79m20.1|dre:100884132:LOC100333163|dre:571972:LOC110439841|dre:100144397:flrt1b|dre:560564:pdgfc|dre:553607:camk2n1a|dre:368256:paqr7b	http://amigo.geneontology.org/amigo/term/GO:0043549
voltage-gated cation channel activity	molecular_function	GO:0022843	17	70	1.59	0.010076	0.0565194	dre:563802:kcnh2a|dre:327415:kcnd3|dre:568565:kcnk2b|dre:100003329:cacng8b|dre:403310:cacna1da|dre:569191:kcnj1a.4|dre:564522:kcnj2a|dre:569137:kcnj1a.3|dre:664687:kcnj11|dre:100003220:cacng6b|dre:569052:kcnj1a.6|dre:572481:knca7|dre:541540:kcnab1a|dre:555921:kcnb2|dre:322013:cacng1a|dre:562422:cacnb4a|dre:405791:cacna1sb	http://amigo.geneontology.org/amigo/term/GO:0022843
cellular response to chemical stimulus	biological_process	GO:0070887	66	398	1.08	0.0101737	0.0569818	dre:497629:kitb|dre:403010:nr0b2a|dre:559103:inpp5d|dre:394038:chad|dre:393733:fgf1a|dre:567457:skor1b|dre:394026:bmp5|dre:325084:src|dre:100170835:skilb|dre:560986:pnpla6|dre:724080:b4galt5|dre:571972:LOC110439841|dre:447804:lyn|dre:403145:myd88|dre:64274:csf1ra|dre:402815:nr1d2a|dre:378987:77439|dre:266721:trh|dre:387526:ca2|dre:359834:tgfb1a|dre:570568:rragd|dre:394023:pdia2|dre:431766:htra1a|…	http://amigo.geneontology.org/amigo/term/GO:0070887
lipid localization	biological_process	GO:0010876	14	53	1.73	0.0103972	0.0581465	dre:562260:slc10a1|dre:566465:apoba|dre:541427:bscl2l|dre:100004607:apoa4b.3|dre:570354:apoa4b.2|dre:492488:cetp|dre:30242:mest|dre:553587:apoea|dre:503747:fitm1|dre:561797:ch211-106a19.1|dre:445176:mfsd2ab|dre:557483:osbpl2a|dre:100034412:pomcb|dre:393322:tnfaip8l3	http://amigo.geneontology.org/amigo/term/GO:0010876
skeletal system development	biological_process	GO:0001501	27	132	1.34	0.0104421	0.0582444	dre:373882:mmp14a|dre:566945:mmp14b|dre:405866:ednrab|dre:791144:loxl2b|dre:565508:loxl2a|dre:64274:csf1ra|dre:406374:hapln3|dre:30236:cx43|dre:493635:hapln1a|dre:30574:dlx2a|dre:550399:grem2b|dre:64698:dcn|dre:30498:egr1|dre:325084:src|dre:553644:barx1|dre:30749:nr5a2|dre:336266:loxl3b|dre:58032:edn1|dre:405870:ucmab|dre:30291:cdh4|dre:393426:ptpn11b|dre:30568:dlx1a|dre:30725:chrna1|dre:10000468…	http://amigo.geneontology.org/amigo/term/GO:0001501
sprouting angiogenesis	biological_process	GO:0002040	12	42	1.87	0.0104606	0.0582444	dre:565658:sema3e|dre:555629:ccbe1|dre:560923:arhgef9b|dre:735291:hspa12b|dre:791144:loxl2b|dre:565508:loxl2a|dre:30682:vegfaa|dre:405860:igfbp7|dre:64617:s1pr1|dre:100321338:slc2a1b|dre:555778:slc2a1a|dre:796537:kdrl	http://amigo.geneontology.org/amigo/term/GO:0002040
cortical cytoskeleton	cellular_component	GO:0030863	4	5	5.23	0.0105701	0.0582444	dre:58040:sptb|dre:373082:gys2|dre:334527:cap1|dre:393809:cap2	http://amigo.geneontology.org/amigo/term/GO:0030863
melanocyte migration	biological_process	GO:0097324	4	5	5.23	0.0105701	0.0582444	dre:570445:gja5b|dre:449818:bace2|dre:64274:csf1ra|dre:100004469:igsf11	http://amigo.geneontology.org/amigo/term/GO:0097324
potassium ion binding	molecular_function	GO:0030955	4	5	5.23	0.0105701	0.0582444	dre:335817:pkma|dre:445094:pkmb|dre:561209:ch73-335m24.5|dre:114551:pklr	http://amigo.geneontology.org/amigo/term/GO:0030955
alkali metal ion binding	molecular_function	GO:0031420	4	5	5.23	0.0105701	0.0582444	dre:335817:pkma|dre:445094:pkmb|dre:561209:ch73-335m24.5|dre:114551:pklr	http://amigo.geneontology.org/amigo/term/GO:0031420
cortical actin cytoskeleton	cellular_component	GO:0030864	4	5	5.23	0.0105701	0.0582444	dre:58040:sptb|dre:373082:gys2|dre:334527:cap1|dre:393809:cap2	http://amigo.geneontology.org/amigo/term/GO:0030864
receptor tyrosine kinase binding	molecular_function	GO:0030971	4	5	5.23	0.0105701	0.0582444	dre:100034498:pag1|dre:114407:angpt1|dre:571050:angpt4|dre:562011:shc2	http://amigo.geneontology.org/amigo/term/GO:0030971
gap junction hemi-channel activity	molecular_function	GO:0055077	4	5	5.23	0.0105701	0.0582444	dre:30236:cx43|dre:387533:gja3|dre:570445:gja5b|dre:378444:LOC100334937	http://amigo.geneontology.org/amigo/term/GO:0055077
protein tyrosine kinase binding	molecular_function	GO:1990782	4	5	5.23	0.0105701	0.0582444	dre:100034498:pag1|dre:114407:angpt1|dre:571050:angpt4|dre:562011:shc2	http://amigo.geneontology.org/amigo/term/GO:1990782
negative regulation of macromolecule metabolic process	biological_process	GO:0010605	45	252	1.17	0.0106281	0.0583375	dre:403010:nr0b2a|dre:553293:pbxip1b|dre:791144:loxl2b|dre:565508:loxl2a|dre:100884132:ppp1r1b|dre:100170835:skilb|dre:100000665:dusp3a|dre:570239:hoxa13a|dre:402941:insm1a|dre:541423:smyd2a|dre:566643:lrrc14b|dre:406570:wfikkn1|dre:503808:pkig|dre:550389:osr2|dre:570772:bcl2a|dre:393519:purbb|dre:567457:skor1b|dre:553607:camk2n1a|dre:64698:dcn|dre:558522:tshz3a|dre:794176:igfbp2a|dre:436585:hic1…	http://amigo.geneontology.org/amigo/term/GO:0010605
cell cortex part	cellular_component	GO:0044448	7	17	2.69	0.0106649	0.0583375	dre:58040:sptb|dre:334527:cap1|dre:393809:cap2|dre:563576:dkey-245p14.4|dre:373082:gys2|dre:563246:exoc3l4|dre:565839:exoc3l2b	http://amigo.geneontology.org/amigo/term/GO:0044448
axon regeneration	biological_process	GO:0031103	7	17	2.69	0.0106649	0.0583375	dre:553412:dpysl2b|dre:30608:gap43|dre:569360:dcc|dre:64270:epha4b|dre:30466:ascl1a|dre:30726:cntn2|dre:30037:tnc	http://amigo.geneontology.org/amigo/term/GO:0031103
cardiac muscle cell development	biological_process	GO:0055013	7	17	2.69	0.0106649	0.0583375	dre:386711:myh6|dre:407613:rbfox1l|dre:561635:mylk3|dre:30592:myl7|dre:569027:smyd1b|dre:798771:mef2cb|dre:64671:cmlc1	http://amigo.geneontology.org/amigo/term/GO:0055013
energy reserve metabolic process	biological_process	GO:0006112	7	17	2.69	0.0106649	0.0583375	dre:556199:phka2|dre:394000:pgm1|dre:553655:pygma|dre:394155:gys1|dre:373082:gys2|dre:554046:phkg1b|dre:569706:phkb	http://amigo.geneontology.org/amigo/term/GO:0006112
response to hormone	biological_process	GO:0009725	23	107	1.41	0.0106991	0.0584398	dre:403010:nr0b2a|dre:368256:paqr7b|dre:402815:nr1d2a|dre:266721:trh|dre:406588:sstr5|dre:793937:agtrap|dre:793011:rxrab|dre:570189:npffr1l2|dre:553465:sik1|dre:407692:esrrd|dre:336038:junbb|dre:30749:nr5a2|dre:325084:src|dre:83916:nr5a1a|dre:562171:nr3c2|dre:359835:timp2a|dre:360149:nfe2l2a|dre:567919:sik2a|dre:561406:ptgir|dre:393888:abhd2a|dre:566919:ch211-284e13.4|dre:30418:nr2f1a|dre:393564:…	http://amigo.geneontology.org/amigo/term/GO:0009725
negative regulation of metabolic process	biological_process	GO:0009892	47	266	1.16	0.0107873	0.0588357	dre:403010:nr0b2a|dre:368256:paqr7b|dre:553293:pbxip1b|dre:791144:loxl2b|dre:565508:loxl2a|dre:100884132:ppp1r1b|dre:100170835:skilb|dre:100000665:dusp3a|dre:570239:hoxa13a|dre:402941:insm1a|dre:541423:smyd2a|dre:566643:lrrc14b|dre:406570:wfikkn1|dre:503808:pkig|dre:550389:osr2|dre:570772:bcl2a|dre:393519:purbb|dre:567457:skor1b|dre:553607:camk2n1a|dre:378719:drd2b|dre:64698:dcn|dre:558522:tshz3a…	http://amigo.geneontology.org/amigo/term/GO:0009892
monovalent inorganic cation homeostasis	biological_process	GO:0055067	11	37	1.94	0.0110515	0.060189	dre:557779:ch211-117c9.2|dre:387526:ca2|dre:64614:atp1a1a.3|dre:84703:slc4a1a|dre:561787:slc4a1b|dre:566075:slc4a2a|dre:64616:atp1a1b|dre:492340:cln3|dre:100150270:slc26a10|dre:553691:atp6v0a1b|dre:64609:atp1a2a	http://amigo.geneontology.org/amigo/term/GO:0055067
divalent metal ion transport	biological_process	GO:0070838	16	65	1.61	0.0111121	0.0602564	dre:100003329:cacng8b|dre:403310:cacna1da|dre:548345:nalcn|dre:100003220:cacng6b|dre:798836:tspan13a|dre:405791:cacna1sb|dre:101887082:trpc3|dre:561787:slc4a1b|dre:560283:cax1|dre:494104:101583|dre:100148645:cacna2d3|dre:768182:mcu|dre:322013:cacng1a|dre:562422:cacnb4a|dre:102725537:trpc4a|dre:378719:drd2b	http://amigo.geneontology.org/amigo/term/GO:0070838
Ras GTPase binding	molecular_function	GO:0017016	16	65	1.61	0.0111121	0.0602564	dre:100151129:rab11fip4b|dre:450012:adprhl1|dre:447829:cdc42ep3|dre:553000:dkeyp-19e1.3|dre:561110:tbc1d2|dre:572466:sytl2b|dre:563576:dkey-245p14.4|dre:556789:stxbp5a|dre:777623:154093|dre:100535556:sgsm1b|dre:556338:tbc1d25|dre:541404:cdc42ep2|dre:100150414:dkey-85p17.3|dre:567605:stxbp5l|dre:100002938:cdc42ep4b|dre:406711:grtp1a	http://amigo.geneontology.org/amigo/term/GO:0017016
divalent inorganic cation transport	biological_process	GO:0072511	16	65	1.61	0.0111121	0.0602564	dre:100003329:cacng8b|dre:403310:cacna1da|dre:548345:nalcn|dre:100003220:cacng6b|dre:798836:tspan13a|dre:405791:cacna1sb|dre:101887082:trpc3|dre:561787:slc4a1b|dre:560283:cax1|dre:494104:101583|dre:100148645:cacna2d3|dre:768182:mcu|dre:322013:cacng1a|dre:562422:cacnb4a|dre:102725537:trpc4a|dre:378719:drd2b	http://amigo.geneontology.org/amigo/term/GO:0072511
metallopeptidase activity	molecular_function	GO:0008237	20	89	1.47	0.0112367	0.0608438	dre:555478:ch211-106j24.1|dre:504088:enpep|dre:402976:dkey-194e6.1|dre:102467218:adamts3|dre:794589:metap2a|dre:373882:mmp14a|dre:337179:mmp2|dre:566945:mmp14b|dre:100000935:cpb2|dre:566908:cd248b|dre:564734:adamts10|dre:407979:cpe|dre:100003937:adamts12|dre:100005670:mmp28|dre:794175:adam23a|dre:100126805:adam22|dre:566028:trabd2b|dre:100002059:LOC100002059|dre:550589:mmp23bb|dre:100005593:adam8b	http://amigo.geneontology.org/amigo/term/GO:0008237
glutamate receptor activity	molecular_function	GO:0008066	8	22	2.38	0.0114985	0.0619067	dre:368416:gria3b|dre:170452:gria3a|dre:793756:grid1a|dre:336069:gria4b|dre:559976:grin2bb|dre:556582:grik4|dre:798001:grik1a|dre:571720:ch211-251b21.1	http://amigo.geneontology.org/amigo/term/GO:0008066
SNARE complex	cellular_component	GO:0031201	10	32	2.04	0.0114991	0.0619067	dre:556789:stxbp5a|dre:58038:stx1b|dre:325484:vamp5|dre:569124:stx12l|dre:100536636:stx2b|dre:336281:vamp2|dre:30711:snap25b|dre:30712:snap25a|dre:436742:napgb|dre:567605:stxbp5l	http://amigo.geneontology.org/amigo/term/GO:0031201
transport vesicle membrane	cellular_component	GO:0030658	10	32	2.04	0.0114991	0.0619067	dre:570094:syngr3b|dre:553617:syngr3a|dre:450047:syngr1a|dre:100149756:slc17a6b|dre:567877:syt2a|dre:393640:sypl2a|dre:559347:slc18a3a|dre:559698:sypa|dre:494492:slc17a6a|dre:378719:drd2b	http://amigo.geneontology.org/amigo/term/GO:0030658
posterior lateral line system development	biological_process	GO:0048915	10	32	2.04	0.0114991	0.0619067	dre:325084:src|dre:30169:neurod1|dre:369190:kif1ab|dre:369190:kif1b|dre:369190:kif1aa|dre:544664:erbb3b|dre:359834:tgfb1a|dre:503702:prnprs3|dre:30630:anos1a|dre:359830:fgf10a	http://amigo.geneontology.org/amigo/term/GO:0048915
negative regulation of locomotion	biological_process	GO:0040013	9	27	2.18	0.0116999	0.0628974	dre:60309:robo2|dre:559103:inpp5d|dre:544659:sema3ga|dre:359834:tgfb1a|dre:572261:sema4ba|dre:30267:sema3ab|dre:565658:sema3e|dre:100004611:sema3bl|dre:336060:sema6a	http://amigo.geneontology.org/amigo/term/GO:0040013
integrin complex	cellular_component	GO:0008305	6	13	3.02	0.0118202	0.0630883	dre:557797:itgb2|dre:101882585:dkey-32n7.4|dre:100499533:itgb6|dre:407685:itga3a|dre:564266:itgb3a|dre:100536533:itga2.2	http://amigo.geneontology.org/amigo/term/GO:0008305
musculoskeletal movement	biological_process	GO:0050881	6	13	3.02	0.0118202	0.0630883	dre:445111:stac3|dre:415191:tnni1al|dre:751665:tnni1c|dre:415175:tnnc1b|dre:58082:tnnc2|dre:436902:tnni1d	http://amigo.geneontology.org/amigo/term/GO:0050881
sodium channel activity	molecular_function	GO:0005272	6	13	3.02	0.0118202	0.0630883	dre:566868:scn12ab|dre:559447:scn1lab|dre:555423:scn1ba|dre:58152:scn8aa|dre:407670:asic1c|dre:793996:scn8ab	http://amigo.geneontology.org/amigo/term/GO:0005272
protein complex involved in cell adhesion	cellular_component	GO:0098636	6	13	3.02	0.0118202	0.0630883	dre:557797:itgb2|dre:101882585:dkey-32n7.4|dre:100499533:itgb6|dre:407685:itga3a|dre:564266:itgb3a|dre:100536533:itga2.2	http://amigo.geneontology.org/amigo/term/GO:0098636
multicellular organismal movement	biological_process	GO:0050879	6	13	3.02	0.0118202	0.0630883	dre:445111:stac3|dre:415191:tnni1al|dre:751665:tnni1c|dre:415175:tnnc1b|dre:58082:tnnc2|dre:436902:tnni1d	http://amigo.geneontology.org/amigo/term/GO:0050879
regulation of blood circulation	biological_process	GO:1903522	14	54	1.7	0.0118364	0.0630883	dre:60658:nos1|dre:387533:gja3|dre:58032:edn1|dre:568614:adra1d|dre:100149100:adra1ba|dre:793666:popdc2|dre:30592:myl7|dre:30315:foxn4|dre:566868:scn12ab|dre:30682:vegfaa|dre:58071:tnnt2a|dre:325686:parvb|dre:768182:mcu|dre:503591:fbxl22	http://amigo.geneontology.org/amigo/term/GO:1903522
regulation of membrane potential	biological_process	GO:0042391	12	43	1.82	0.0121094	0.0636714	dre:563802:kcnh2a|dre:568565:kcnk2b|dre:548345:nalcn|dre:403310:cacna1da|dre:557779:ch211-117c9.2|dre:559447:scn1lab|dre:30725:chrna1|dre:100150270:slc26a10|dre:58152:scn8aa|dre:565629:kcnk10b|dre:405791:cacna1sb|dre:793996:scn8ab	http://amigo.geneontology.org/amigo/term/GO:0042391
neural retina development	biological_process	GO:0003407	12	43	1.82	0.0121094	0.0636714	dre:415107:bves|dre:394127:tspan12|dre:394080:six6a|dre:373882:mmp14a|dre:30315:foxn4|dre:436788:cdk5r1b|dre:550231:cdk5r2a|dre:402941:insm1a|dre:30472:rx1|dre:564412:ush1c|dre:64274:csf1ra|dre:561606:atoh8	http://amigo.geneontology.org/amigo/term/GO:0003407
voltage-gated ion channel activity involved in regulation of postsynaptic membrane potential	molecular_function	GO:1905030	5	9	3.63	0.0122007	0.0636714	dre:559447:scn1lab|dre:566868:scn12ab|dre:58152:scn8aa|dre:555423:scn1ba|dre:793996:scn8ab	http://amigo.geneontology.org/amigo/term/GO:1905030
tissue remodeling	biological_process	GO:0048771	5	9	3.63	0.0122007	0.0636714	dre:322691:plg|dre:325084:src|dre:64617:s1pr1|dre:393813:pdlim7|dre:30071:tbx5a	http://amigo.geneontology.org/amigo/term/GO:0048771
voltage-gated sodium channel activity	molecular_function	GO:0005248	5	9	3.63	0.0122007	0.0636714	dre:559447:scn1lab|dre:566868:scn12ab|dre:58152:scn8aa|dre:555423:scn1ba|dre:793996:scn8ab	http://amigo.geneontology.org/amigo/term/GO:0005248
GTP-Rho binding	molecular_function	GO:0017049	5	9	3.63	0.0122007	0.0636714	dre:447829:cdc42ep3|dre:541404:cdc42ep2|dre:777623:154093|dre:100002938:cdc42ep4b|dre:563576:dkey-245p14.4	http://amigo.geneontology.org/amigo/term/GO:0017049
negative chemotaxis	biological_process	GO:0050919	5	9	3.63	0.0122007	0.0636714	dre:100004611:sema3bl|dre:572261:sema4ba|dre:565658:sema3e|dre:544659:sema3ga|dre:30267:sema3ab	http://amigo.geneontology.org/amigo/term/GO:0050919
tetrapyrrole biosynthetic process	biological_process	GO:0033014	5	9	3.63	0.0122007	0.0636714	dre:751728:tmem14ca|dre:664750:ppox|dre:558368:atpif1b|dre:550338:alad|dre:58215:fech	http://amigo.geneontology.org/amigo/term/GO:0033014
porphyrin-containing compound biosynthetic process	biological_process	GO:0006779	5	9	3.63	0.0122007	0.0636714	dre:751728:tmem14ca|dre:664750:ppox|dre:558368:atpif1b|dre:550338:alad|dre:58215:fech	http://amigo.geneontology.org/amigo/term/GO:0006779
intramolecular transferase activity, phosphotransferases	molecular_function	GO:0016868	5	9	3.63	0.0122007	0.0636714	dre:560297:pgm5|dre:405822:pgm2|dre:572733:pgam2|dre:394000:pgm1|dre:436903:bpgm	http://amigo.geneontology.org/amigo/term/GO:0016868
cellular carbohydrate catabolic process	biological_process	GO:0044275	5	9	3.63	0.0122007	0.0636714	dre:560753:tpi1b|dre:572733:pgam2|dre:436903:bpgm|dre:192309:tpi1a|dre:553655:pygma	http://amigo.geneontology.org/amigo/term/GO:0044275
regulation of protein depolymerization	biological_process	GO:1901879	5	9	3.63	0.0122007	0.0636714	dre:30441:tmod4|dre:100002383:LOC101887017|dre:100149766:tmod1|dre:100149390:lmod3|dre:795335:lmod1b	http://amigo.geneontology.org/amigo/term/GO:1901879
regulation of myoblast differentiation	biological_process	GO:0045661	5	9	3.63	0.0122007	0.0636714	dre:321064:klhl41b|dre:100148315:klhl41a|dre:30200:myog|dre:404208:myf6|dre:558921:fosl2	http://amigo.geneontology.org/amigo/term/GO:0045661
myoblast differentiation	biological_process	GO:0045445	5	9	3.63	0.0122007	0.0636714	dre:321064:klhl41b|dre:100148315:klhl41a|dre:30200:myog|dre:404208:myf6|dre:558921:fosl2	http://amigo.geneontology.org/amigo/term/GO:0045445
cardiac myofibril assembly	biological_process	GO:0055003	5	9	3.63	0.0122007	0.0636714	dre:30592:myl7|dre:569027:smyd1b|dre:64671:cmlc1|dre:386711:myh6|dre:561635:mylk3	http://amigo.geneontology.org/amigo/term/GO:0055003
cartilage development	biological_process	GO:0051216	15	60	1.63	0.0122302	0.0637365	dre:64698:dcn|dre:550399:grem2b|dre:373882:mmp14a|dre:30574:dlx2a|dre:566945:mmp14b|dre:30568:dlx1a|dre:405866:ednrab|dre:791144:loxl2b|dre:565508:loxl2a|dre:553644:barx1|dre:30749:nr5a2|dre:58032:edn1|dre:794315:and1|dre:30291:cdh4|dre:30725:chrna1	http://amigo.geneontology.org/amigo/term/GO:0051216
regulation of phosphate metabolic process	biological_process	GO:0019220	34	180	1.24	0.0123171	0.0640112	dre:394026:bmp5|dre:359834:tgfb1a|dre:368256:paqr7b|dre:335232:prkab1b|dre:767790:pdgfab|dre:100270764:cd40|dre:393809:cap2|dre:564838:ppp1r14ba|dre:100000665:dusp3a|dre:798657:ch211-79m20.1|dre:60658:nos1|dre:560564:pdgfc|dre:436903:bpgm|dre:30629:pth1ra|dre:503808:pkig|dre:550561:ppp1r14aa|dre:30682:vegfaa|dre:553607:camk2n1a|dre:378719:drd2b|dre:64698:dcn|dre:100884132:ppp1r1b|dre:406471:tnfrs…	http://amigo.geneontology.org/amigo/term/GO:0019220
regulation of phosphorus metabolic process	biological_process	GO:0051174	34	180	1.24	0.0123171	0.0640112	dre:394026:bmp5|dre:359834:tgfb1a|dre:368256:paqr7b|dre:335232:prkab1b|dre:767790:pdgfab|dre:100270764:cd40|dre:393809:cap2|dre:564838:ppp1r14ba|dre:100000665:dusp3a|dre:798657:ch211-79m20.1|dre:60658:nos1|dre:560564:pdgfc|dre:436903:bpgm|dre:30629:pth1ra|dre:503808:pkig|dre:550561:ppp1r14aa|dre:30682:vegfaa|dre:553607:camk2n1a|dre:378719:drd2b|dre:64698:dcn|dre:100884132:ppp1r1b|dre:406471:tnfrs…	http://amigo.geneontology.org/amigo/term/GO:0051174
lyase activity	molecular_function	GO:0016829	20	90	1.45	0.0123897	0.0642994	dre:100037349:mlycd|dre:405806:hoga1|dre:100037312:sgpl1|dre:570908:194209|dre:550338:alad|dre:555196:ca4a|dre:450077:dera|dre:387526:ca2|dre:567204:alox5a|dre:560653:npr1a|dre:324428:hmga2|dre:795305:irg1|dre:402874:eno2|dre:378963:eno3|dre:558487:eno4|dre:58215:fech|dre:369193:aldocb|dre:368213:glo1|dre:406496:aldoab|dre:550403:gad2	http://amigo.geneontology.org/amigo/term/GO:0016829
phosphoric ester hydrolase activity	molecular_function	GO:0042578	38	207	1.2	0.0124456	0.0644536	dre:569183:ca16b|dre:327464:ch211-210g13.5|dre:553584:endou2|dre:322648:serhl|dre:562087:ch211-149b19.3|dre:407635:ptpn3|dre:553595:impa2|dre:541517:mtmr1b|dre:100000665:dusp3a|dre:791145:pde8a|dre:558469:nt5dc3|dre:559524:ptpn5|dre:564875:ppm1nb|dre:100005114:ch1073-184j22.2|dre:565669:plcd4a|dre:335573:ptpn6|dre:323746:LOC103910317|dre:324790:ptprna|dre:563180:g6pca.2|dre:101885746:dkey-66a8.7|…	http://amigo.geneontology.org/amigo/term/GO:0042578
small GTPase binding	molecular_function	GO:0031267	16	66	1.59	0.012471	0.0644536	dre:100151129:rab11fip4b|dre:450012:adprhl1|dre:447829:cdc42ep3|dre:553000:dkeyp-19e1.3|dre:561110:tbc1d2|dre:572466:sytl2b|dre:563576:dkey-245p14.4|dre:556789:stxbp5a|dre:777623:154093|dre:100535556:sgsm1b|dre:556338:tbc1d25|dre:541404:cdc42ep2|dre:100150414:dkey-85p17.3|dre:567605:stxbp5l|dre:100002938:cdc42ep4b|dre:406711:grtp1a	http://amigo.geneontology.org/amigo/term/GO:0031267
GTPase binding	molecular_function	GO:0051020	16	66	1.59	0.012471	0.0644536	dre:100151129:rab11fip4b|dre:450012:adprhl1|dre:447829:cdc42ep3|dre:553000:dkeyp-19e1.3|dre:561110:tbc1d2|dre:572466:sytl2b|dre:563576:dkey-245p14.4|dre:556789:stxbp5a|dre:777623:154093|dre:100535556:sgsm1b|dre:556338:tbc1d25|dre:541404:cdc42ep2|dre:100150414:dkey-85p17.3|dre:567605:stxbp5l|dre:100002938:cdc42ep4b|dre:406711:grtp1a	http://amigo.geneontology.org/amigo/term/GO:0051020
response to lipid	biological_process	GO:0033993	19	84	1.48	0.0125275	0.0646565	dre:795785:cxcl18b|dre:562171:nr3c2|dre:403010:nr0b2a|dre:368256:paqr7b|dre:407692:esrrd|dre:30418:nr2f1a|dre:336038:junbb|dre:406471:tnfrsf1a|dre:100270764:cd40|dre:393888:abhd2a|dre:30077:rbp4|dre:30749:nr5a2|dre:100535003:ngfra|dre:406588:sstr5|dre:402815:nr1d2a|dre:325084:src|dre:793011:rxrab|dre:83916:nr5a1a|dre:393564:nr2f1b	http://amigo.geneontology.org/amigo/term/GO:0033993
organelle	cellular_component	GO:0043226	475	3571	0.87	0.012862	0.0662914	dre:566679:ch211-30b16.2|dre:449875:gsx1|dre:554127:tubb2|dre:445164:tuba8l3|dre:559347:slc18a3a|dre:560986:pnpla6|dre:572713:tbx18|dre:393422:camkvb|dre:572325:LOC101885536|dre:100004977:mthfd2|dre:449542:chchd6a|dre:570908:194209|dre:557232:aspa|dre:566656:sim1b|dre:327206:immt|dre:393186:56235|dre:570393:hook1|dre:336281:vamp2|dre:100320152:steap3|dre:100150512:ch211-262n1.4|dre:266721:trh|dre…	http://amigo.geneontology.org/amigo/term/GO:0043226
positive regulation of cellular component organization	biological_process	GO:0051130	22	103	1.4	0.0130936	0.0673924	dre:30726:cntn2|dre:493612:101810|dre:100151491:wipf1b|dre:30200:myog|dre:100002938:cdc42ep4b|dre:553166:dpysl3|dre:30634:nadl1.2|dre:415190:86896|dre:30682:vegfaa|dre:404208:myf6|dre:550240:chodl|dre:399482:arpc5b|dre:335474:arpc1b|dre:793321:LOC110439021|dre:793321:fmn2a|dre:566432:fmn2b|dre:447829:cdc42ep3|dre:541404:cdc42ep2|dre:777623:154093|dre:563843:synpo2la|dre:30037:tnc|dre:100001241:sy…	http://amigo.geneontology.org/amigo/term/GO:0051130
regulation of organelle organization	biological_process	GO:0033043	35	188	1.22	0.0134337	0.0690482	dre:100002383:LOC101887017|dre:791993:wnt4b|dre:493612:101810|dre:100151491:wipf1b|dre:100535556:sgsm1b|dre:100002938:cdc42ep4b|dre:399482:arpc5b|dre:449651:stmn2a|dre:100003563:stmn2b|dre:561110:tbc1d2|dre:415190:86896|dre:541423:smyd2a|dre:556338:tbc1d25|dre:553000:dkeyp-19e1.3|dre:30441:tmod4|dre:100149766:tmod1|dre:450012:adprhl1|dre:798970:stmn3|dre:393186:56235|dre:335474:arpc1b|dre:793321:…	http://amigo.geneontology.org/amigo/term/GO:0033043
regulation of signal transduction	biological_process	GO:0009966	74	462	1.05	0.0135152	0.0693717	dre:394026:bmp5|dre:565911:mylipb|dre:394038:chad|dre:767790:pdgfab|dre:393733:fgf1a|dre:567457:skor1b|dre:100270764:cd40|dre:568653:btk|dre:325084:src|dre:100170835:skilb|dre:560986:pnpla6|dre:100000665:dusp3a|dre:571972:LOC110439841|dre:100150992:dlk2|dre:447804:lyn|dre:403145:myd88|dre:724080:b4galt5|dre:100148904:dkey-65j6.2|dre:541423:smyd2a|dre:368256:paqr7b|dre:798657:ch211-79m20.1|dre:566…	http://amigo.geneontology.org/amigo/term/GO:0009966
organelle assembly	biological_process	GO:0070925	40	222	1.18	0.0135698	0.0695244	dre:386711:myh6|dre:30441:tmod4|dre:415107:bves|dre:353248:tnnt2c|dre:561635:mylk3|dre:100003572:tnnt3b|dre:404273:chrnd|dre:570288:flncb|dre:541423:smyd2a|dre:568520:crb2b|dre:560297:pgm5|dre:566846:dub|dre:641575:actn2b|dre:100002113:coro1a|dre:447832:capn3a|dre:393368:zmynd10|dre:100034405:capn3b|dre:553591:ttc39c|dre:102216338:lpar3|dre:100148315:klhl41a|dre:64671:cmlc1|dre:447839:ehd1b|dre:1…	http://amigo.geneontology.org/amigo/term/GO:0070925
regulation of cell shape	biological_process	GO:0008360	10	33	1.98	0.013582	0.0695244	dre:415107:bves|dre:541404:cdc42ep2|dre:777623:154093|dre:100331590:ttbk2a|dre:447829:cdc42ep3|dre:100006858:csnk1e|dre:100002938:cdc42ep4b|dre:100000814:palmdb|dre:100151491:wipf1b|dre:100000353:ttbk1b	http://amigo.geneontology.org/amigo/term/GO:0008360
negative regulation of cellular component movement	biological_process	GO:0051271	9	28	2.1	0.0140277	0.0716675	dre:60309:robo2|dre:559103:inpp5d|dre:544659:sema3ga|dre:359834:tgfb1a|dre:572261:sema4ba|dre:30267:sema3ab|dre:565658:sema3e|dre:100004611:sema3bl|dre:336060:sema6a	http://amigo.geneontology.org/amigo/term/GO:0051271
epithelial cell migration	biological_process	GO:0010631	8	23	2.27	0.0140772	0.0716675	dre:449818:bace2|dre:570445:gja5b|dre:555629:ccbe1|dre:100004469:igsf11|dre:791144:loxl2b|dre:565508:loxl2a|dre:436967:prcp|dre:64274:csf1ra	http://amigo.geneontology.org/amigo/term/GO:0010631
clathrin binding	molecular_function	GO:0030276	8	23	2.27	0.0140772	0.0716675	dre:572466:sytl2b|dre:100002795:doc2d|dre:794707:syt11b|dre:324971:hmp19|dre:100000615:syt3|dre:335357:syt4|dre:567877:syt2a|dre:550345:syt13	http://amigo.geneontology.org/amigo/term/GO:0030276
myosin complex	cellular_component	GO:0016459	8	23	2.27	0.0140772	0.0716675	dre:386711:myh6|dre:58142:myhz1.1|dre:246275:myhz2|dre:565345:myo1f|dre:555285:myo1ea|dre:554168:myh11a|dre:100149148:myha|dre:100008070:zf-e68	http://amigo.geneontology.org/amigo/term/GO:0016459
response to steroid hormone	biological_process	GO:0048545	13	50	1.7	0.0146884	0.0746776	dre:407692:esrrd|dre:403010:nr0b2a|dre:368256:paqr7b|dre:562171:nr3c2|dre:30418:nr2f1a|dre:393888:abhd2a|dre:406588:sstr5|dre:30749:nr5a2|dre:402815:nr1d2a|dre:325084:src|dre:793011:rxrab|dre:83916:nr5a1a|dre:393564:nr2f1b	http://amigo.geneontology.org/amigo/term/GO:0048545
organic cyclic compound binding	molecular_function	GO:0097159	373	2769	0.88	0.0147697	0.0749891	dre:369190:kif1ab|dre:369190:kif1aa|dre:449875:gsx1|dre:554127:tubb2|dre:30398:pou3f1|dre:445164:tuba8l3|dre:794259:aclyb|dre:102725539:glis2b|dre:246222:tbx15|dre:572713:tbx18|dre:393422:camkvb|dre:436590:rab15|dre:369190:kif1b|dre:550457:rab3ab|dre:566656:sim1b|dre:100002220:enox1|dre:447839:ehd1b|dre:30169:neurod1|dre:266958:neurod4|dre:170445:pknox1.2|dre:544664:erbb3b|dre:793121:ch211-257p13…	http://amigo.geneontology.org/amigo/term/GO:0097159
regulatory region DNA binding	Undef	GO:0000975	29	150	1.26	0.015293	0.0774363	dre:30315:foxn4|dre:402941:insm1a|dre:553082:klf7b|dre:100003866:znf516|dre:568041:sall3b|dre:30200:myog|dre:768192:hlfa|dre:101883448:hivep3a|dre:30177:ikzf1|dre:564009:ciarta|dre:558921:fosl2|dre:555192:epas1b|dre:336038:junbb|dre:30466:ascl1a|dre:553644:barx1|dre:30598:vsx1|dre:30749:nr5a2|dre:83916:nr5a1a|dre:555350:bach2b|dre:553186:barhl1b|dre:404208:myf6|dre:100873093:nfe2l2b|dre:360149:nf…	http://amigo.geneontology.org/amigo/term/GO:0000975
regulatory region nucleic acid binding	molecular_function	GO:0001067	29	150	1.26	0.015293	0.0774363	dre:30315:foxn4|dre:402941:insm1a|dre:553082:klf7b|dre:100003866:znf516|dre:568041:sall3b|dre:30200:myog|dre:768192:hlfa|dre:101883448:hivep3a|dre:30177:ikzf1|dre:564009:ciarta|dre:558921:fosl2|dre:555192:epas1b|dre:336038:junbb|dre:30466:ascl1a|dre:553644:barx1|dre:30598:vsx1|dre:30749:nr5a2|dre:83916:nr5a1a|dre:555350:bach2b|dre:553186:barhl1b|dre:404208:myf6|dre:100873093:nfe2l2b|dre:360149:nf…	http://amigo.geneontology.org/amigo/term/GO:0001067
dicarboxylic acid metabolic process	biological_process	GO:0043648	6	14	2.8	0.0153868	0.0774925	dre:797748:glsl|dre:335715:mdh1ab|dre:335974:got2b|dre:406405:mdh2|dre:492719:me3|dre:492518:haao	http://amigo.geneontology.org/amigo/term/GO:0043648
regulation of muscle cell differentiation	biological_process	GO:0051147	6	14	2.8	0.0153868	0.0774925	dre:404208:myf6|dre:558921:fosl2|dre:321064:klhl41b|dre:100148315:klhl41a|dre:30200:myog|dre:541423:smyd2a	http://amigo.geneontology.org/amigo/term/GO:0051147
cardiac muscle contraction	biological_process	GO:0060048	6	14	2.8	0.0153868	0.0774925	dre:100149100:adra1ba|dre:415191:tnni1al|dre:751665:tnni1c|dre:436902:tnni1d|dre:415175:tnnc1b|dre:503591:fbxl22	http://amigo.geneontology.org/amigo/term/GO:0060048
pigment biosynthetic process	biological_process	GO:0046148	6	14	2.8	0.0153868	0.0774925	dre:751728:tmem14ca|dre:550338:alad|dre:437022:tyrp1b|dre:558368:atpif1b|dre:567419:oca2|dre:58215:fech	http://amigo.geneontology.org/amigo/term/GO:0046148
negative regulation of catalytic activity	biological_process	GO:0043086	15	62	1.58	0.015458	0.0777463	dre:64698:dcn|dre:100884132:ppp1r1b|dre:368256:paqr7b|dre:406570:wfikkn1|dre:359835:timp2a|dre:100535350:lrrc4bb|dre:503808:pkig|dre:558368:atpif1b|dre:571972:flrt2|dre:570772:bcl2a|dre:100884132:LOC100333163|dre:571972:LOC110439841|dre:100144397:flrt1b|dre:553607:camk2n1a|dre:378719:drd2b	http://amigo.geneontology.org/amigo/term/GO:0043086
dephosphorylation	biological_process	GO:0016311	22	105	1.37	0.0156042	0.0783434	dre:569183:ca16b|dre:559103:inpp5d|dre:562087:ch211-149b19.3|dre:553595:impa2|dre:564838:ppp1r14ba|dre:541517:mtmr1b|dre:100000665:dusp3a|dre:407635:ptpn3|dre:335573:ptpn6|dre:559524:ptpn5|dre:564875:ppm1nb|dre:100005114:ch1073-184j22.2|dre:550561:ppp1r14aa|dre:324790:ptprna|dre:558079:ch211-195b15.8|dre:140819:ptprfa|dre:553019:ptprz1b|dre:565606:ptpn22|dre:393426:ptpn11b|dre:101886694:LOC100538…	http://amigo.geneontology.org/amigo/term/GO:0016311
organelle organization	biological_process	GO:0006996	137	935	0.96	0.0158513	0.0783434	dre:559665:smc1a|dre:404613:klhl21|dre:334527:cap1|dre:567877:syt2a|dre:550345:syt13|dre:566742:pex11b|dre:404273:chrnd|dre:572325:LOC101885536|dre:768182:mcu|dre:100002938:cdc42ep4b|dre:449542:chchd6a|dre:30112:svila|dre:797545:map1ab|dre:561110:tbc1d2|dre:368424:snx9a|dre:447832:capn3a|dre:100034405:capn3b|dre:777623:154093|dre:100537884:map4l|dre:447839:ehd1b|dre:553166:dpysl3|dre:798970:stmn3…	http://amigo.geneontology.org/amigo/term/GO:0006996
negative regulation of phosphorylation	biological_process	GO:0042326	10	34	1.92	0.015935	0.0783434	dre:64698:dcn|dre:100884132:ppp1r1b|dre:100535350:lrrc4bb|dre:503808:pkig|dre:571972:flrt2|dre:100000665:dusp3a|dre:100884132:LOC100333163|dre:571972:LOC110439841|dre:100144397:flrt1b|dre:553607:camk2n1a	http://amigo.geneontology.org/amigo/term/GO:0042326
cardiocyte differentiation	biological_process	GO:0035051	10	34	1.92	0.015935	0.0783434	dre:64671:cmlc1|dre:386711:myh6|dre:407613:rbfox1l|dre:561635:mylk3|dre:30071:tbx5a|dre:30592:myl7|dre:569027:smyd1b|dre:558921:fosl2|dre:798771:mef2cb|dre:30291:cdh4	http://amigo.geneontology.org/amigo/term/GO:0035051
phospholipase activity	molecular_function	GO:0004620	10	34	1.92	0.015935	0.0783434	dre:445105:lipia|dre:327464:ch211-210g13.5|dre:565669:plcd4a|dre:565669:plcd4b|dre:556641:pld1a|dre:569040:plcd3a|dre:560986:pnpla6|dre:566040:notum2|dre:114549:ache|dre:791145:pde8a	http://amigo.geneontology.org/amigo/term/GO:0004620
chloride transmembrane transporter activity	molecular_function	GO:0015108	10	34	1.92	0.015935	0.0783434	dre:324481:clic1|dre:192124:glra3|dre:393353:clcnk|dre:557779:ch211-117c9.2|dre:406540:ttyh2l|dre:492513:clic5a|dre:565439:slc12a3|dre:100150270:slc26a10|dre:445193:glrbb|dre:567667:slc12a7b	http://amigo.geneontology.org/amigo/term/GO:0015108
negative regulation of protein phosphorylation	biological_process	GO:0001933	10	34	1.92	0.015935	0.0783434	dre:64698:dcn|dre:100884132:ppp1r1b|dre:100535350:lrrc4bb|dre:503808:pkig|dre:571972:flrt2|dre:100000665:dusp3a|dre:100884132:LOC100333163|dre:571972:LOC110439841|dre:100144397:flrt1b|dre:553607:camk2n1a	http://amigo.geneontology.org/amigo/term/GO:0001933
Rho protein signal transduction	biological_process	GO:0007266	12	45	1.74	0.0159968	0.0783434	dre:559941:arhgef28|dre:100151562:fgd5a|dre:541404:cdc42ep2|dre:560923:arhgef9b|dre:445477:abrab|dre:447829:cdc42ep3|dre:568320:bcr|dre:799435:arhgef10la|dre:777623:154093|dre:100148904:dkey-65j6.2|dre:100002938:cdc42ep4b|dre:100151026:arhgef40	http://amigo.geneontology.org/amigo/term/GO:0007266
cellular response to hormone stimulus	biological_process	GO:0032870	21	99	1.39	0.0160296	0.0783434	dre:562171:nr3c2|dre:403010:nr0b2a|dre:553465:sik1|dre:566919:ch211-284e13.4|dre:407692:esrrd|dre:30418:nr2f1a|dre:336038:junbb|dre:360149:nfe2l2a|dre:567919:sik2a|dre:561406:ptgir|dre:393888:abhd2a|dre:325084:src|dre:406588:sstr5|dre:30749:nr5a2|dre:266721:trh|dre:402815:nr1d2a|dre:570189:npffr1l2|dre:793011:rxrab|dre:793937:agtrap|dre:83916:nr5a1a|dre:393564:nr2f1b	http://amigo.geneontology.org/amigo/term/GO:0032870
plasma lipoprotein particle	cellular_component	GO:0034358	4	6	4.36	0.0161412	0.0783434	dre:570354:apoa4b.2|dre:30354:lpl|dre:492488:cetp|dre:553587:apoea	http://amigo.geneontology.org/amigo/term/GO:0034358
insulin-like growth factor II binding	molecular_function	GO:0031995	4	6	4.36	0.0161412	0.0783434	dre:317638:igfbp1a|dre:794176:igfbp2a|dre:795084:igfbp5a|dre:798920:igfbp2b	http://amigo.geneontology.org/amigo/term/GO:0031995
water channel activity	molecular_function	GO:0015250	4	6	4.36	0.0161412	0.0783434	dre:445293:aqp4|dre:447923:aqp8a.1|dre:335821:aqp1a.1|dre:406777:aqp3a	http://amigo.geneontology.org/amigo/term/GO:0015250
circadian regulation of gene expression	biological_process	GO:0032922	4	6	4.36	0.0161412	0.0783434	dre:431765:nfil3-6|dre:58107:per3|dre:564009:ciarta|dre:402815:nr1d2a	http://amigo.geneontology.org/amigo/term/GO:0032922
posterior lateral line nerve development	biological_process	GO:0048918	4	6	4.36	0.0161412	0.0783434	dre:544664:erbb3b|dre:369190:kif1ab|dre:369190:kif1b|dre:369190:kif1aa	http://amigo.geneontology.org/amigo/term/GO:0048918
glycoprotein complex	cellular_component	GO:0090665	4	6	4.36	0.0161412	0.0783434	dre:445292:sgcg|dre:560297:pgm5|dre:559788:sgcb|dre:557170:sgca	http://amigo.geneontology.org/amigo/term/GO:0090665
aldehyde-lyase activity	molecular_function	GO:0016832	4	6	4.36	0.0161412	0.0783434	dre:369193:aldocb|dre:406496:aldoab|dre:450077:dera|dre:405806:hoga1	http://amigo.geneontology.org/amigo/term/GO:0016832
phosphatidylinositol phospholipase C activity	molecular_function	GO:0004435	4	6	4.36	0.0161412	0.0783434	dre:565669:plcd4b|dre:565669:plcd4a|dre:569040:plcd3a|dre:327464:ch211-210g13.5	http://amigo.geneontology.org/amigo/term/GO:0004435
neurotransmitter metabolic process	biological_process	GO:0042133	4	6	4.36	0.0161412	0.0783434	dre:114549:ache|dre:100170938:chata|dre:100005589:slc5a7a|dre:550403:gad2	http://amigo.geneontology.org/amigo/term/GO:0042133
cellular component maintenance	biological_process	GO:0043954	4	6	4.36	0.0161412	0.0783434	dre:373872:fyna|dre:369190:kif1ab|dre:369190:kif1b|dre:369190:kif1aa	http://amigo.geneontology.org/amigo/term/GO:0043954
insulin-like growth factor I binding	molecular_function	GO:0031994	4	6	4.36	0.0161412	0.0783434	dre:317638:igfbp1a|dre:794176:igfbp2a|dre:795084:igfbp5a|dre:798920:igfbp2b	http://amigo.geneontology.org/amigo/term/GO:0031994
protein-lipid complex	cellular_component	GO:0032994	4	6	4.36	0.0161412	0.0783434	dre:570354:apoa4b.2|dre:30354:lpl|dre:492488:cetp|dre:553587:apoea	http://amigo.geneontology.org/amigo/term/GO:0032994
insulin-like growth factor receptor signaling pathway	biological_process	GO:0048009	4	6	4.36	0.0161412	0.0783434	dre:317638:igfbp1a|dre:794176:igfbp2a|dre:795084:igfbp5a|dre:798920:igfbp2b	http://amigo.geneontology.org/amigo/term/GO:0048009
dystrophin-associated glycoprotein complex	cellular_component	GO:0016010	4	6	4.36	0.0161412	0.0783434	dre:445292:sgcg|dre:560297:pgm5|dre:559788:sgcb|dre:557170:sgca	http://amigo.geneontology.org/amigo/term/GO:0016010
regulation of insulin-like growth factor receptor signaling pathway	biological_process	GO:0043567	4	6	4.36	0.0161412	0.0783434	dre:317638:igfbp1a|dre:794176:igfbp2a|dre:795084:igfbp5a|dre:798920:igfbp2b	http://amigo.geneontology.org/amigo/term/GO:0043567
lateral line nerve development	biological_process	GO:0048892	4	6	4.36	0.0161412	0.0783434	dre:544664:erbb3b|dre:369190:kif1ab|dre:369190:kif1b|dre:369190:kif1aa	http://amigo.geneontology.org/amigo/term/GO:0048892
neuromuscular junction	cellular_component	GO:0031594	4	6	4.36	0.0161412	0.0783434	dre:114549:ache|dre:553617:syngr3a|dre:450047:syngr1a|dre:570094:syngr3b	http://amigo.geneontology.org/amigo/term/GO:0031594
lipoprotein particle	cellular_component	GO:1990777	4	6	4.36	0.0161412	0.0783434	dre:570354:apoa4b.2|dre:30354:lpl|dre:492488:cetp|dre:553587:apoea	http://amigo.geneontology.org/amigo/term/GO:1990777
phospholipid binding	molecular_function	GO:0005543	20	93	1.41	0.0164199	0.0795929	dre:567923:sh3pxd2ab|dre:403027:snx10a|dre:378966:ncf1|dre:58040:sptb|dre:100002795:doc2d|dre:556641:pld1a|dre:100151338:tecpr1b|dre:553587:apoea|dre:100101649:amer2|dre:100000615:syt3|dre:447893:anxa3a|dre:567877:syt2a|dre:563576:dkey-245p14.4|dre:492336:anxa3b|dre:557582:dkey-28n18.9|dre:368424:snx9a|dre:337386:snx1a|dre:572466:sytl2b|dre:554118:anxa13l|dre:353362:anxa4	http://amigo.geneontology.org/amigo/term/GO:0005543
protein phosphatase regulator activity	molecular_function	GO:0019888	9	29	2.03	0.0166803	0.0796476	dre:100884132:ppp1r1b|dre:553558:phactr3b|dre:325356:rcan3|dre:407988:rcan2|dre:550561:ppp1r14aa|dre:445031:ppp2r4|dre:559392:ppp2r2cb|dre:564838:ppp1r14ba|dre:100884132:LOC100333163	http://amigo.geneontology.org/amigo/term/GO:0019888
collateral sprouting	biological_process	GO:0048668	5	10	3.27	0.0167157	0.0796476	dre:561737:158659|dre:60658:nos1|dre:60309:robo2|dre:394174:pik3cd|dre:64270:epha4b	http://amigo.geneontology.org/amigo/term/GO:0048668
establishment or maintenance of epithelial cell apical/basal polarity	biological_process	GO:0045197	5	10	3.27	0.0167157	0.0796476	dre:393682:lin7a|dre:100001876:ch211-197l9.2|dre:405796:dlg4b|dre:30291:cdh4|dre:568520:crb2b	http://amigo.geneontology.org/amigo/term/GO:0045197
mannosyl-oligosaccharide mannosidase activity	molecular_function	GO:0015924	5	10	3.27	0.0167157	0.0796476	dre:445105:lipia|dre:114549:ache|dre:562592:man1b1a|dre:566679:ch211-30b16.2|dre:566040:notum2	http://amigo.geneontology.org/amigo/term/GO:0015924
response to activity	biological_process	GO:0014823	5	10	3.27	0.0167157	0.0796476	dre:555192:epas1b|dre:246275:myhz2|dre:30200:myog|dre:58082:tnnc2|dre:393558:mb	http://amigo.geneontology.org/amigo/term/GO:0014823
axonal fasciculation	biological_process	GO:0007413	5	10	3.27	0.0167157	0.0796476	dre:544664:erbb3b|dre:60309:robo2|dre:30291:cdh4|dre:30037:tnc|dre:30630:anos1a	http://amigo.geneontology.org/amigo/term/GO:0007413
water homeostasis	biological_process	GO:0030104	5	10	3.27	0.0167157	0.0796476	dre:415107:bves|dre:445293:aqp4|dre:447923:aqp8a.1|dre:335821:aqp1a.1|dre:406777:aqp3a	http://amigo.geneontology.org/amigo/term/GO:0030104
positive regulation of MAP kinase activity	biological_process	GO:0043406	5	10	3.27	0.0167157	0.0796476	dre:767790:pdgfab|dre:798657:ch211-79m20.1|dre:560564:pdgfc|dre:368256:paqr7b|dre:562011:shc2	http://amigo.geneontology.org/amigo/term/GO:0043406
negative regulation of protein polymerization	biological_process	GO:0032272	5	10	3.27	0.0167157	0.0796476	dre:30441:tmod4|dre:100002383:LOC101887017|dre:100149766:tmod1|dre:100149390:lmod3|dre:795335:lmod1b	http://amigo.geneontology.org/amigo/term/GO:0032272
oxidoreductase activity, acting on the CH-CH group of donors, with a flavin as acceptor	molecular_function	GO:0052890	5	10	3.27	0.0167157	0.0796476	dre:394130:acad8|dre:325724:etfa|dre:393860:gcdha|dre:394156:acadl|dre:406283:acadm	http://amigo.geneontology.org/amigo/term/GO:0052890
negative regulation of actin filament polymerization	biological_process	GO:0030837	5	10	3.27	0.0167157	0.0796476	dre:30441:tmod4|dre:100002383:LOC101887017|dre:100149766:tmod1|dre:100149390:lmod3|dre:795335:lmod1b	http://amigo.geneontology.org/amigo/term/GO:0030837
alpha-mannosidase activity	molecular_function	GO:0004559	5	10	3.27	0.0167157	0.0796476	dre:445105:lipia|dre:114549:ache|dre:562592:man1b1a|dre:566679:ch211-30b16.2|dre:566040:notum2	http://amigo.geneontology.org/amigo/term/GO:0004559
fatty acid beta-oxidation using acyl-CoA dehydrogenase	biological_process	GO:0033539	5	10	3.27	0.0167157	0.0796476	dre:394130:acad8|dre:325724:etfa|dre:393860:gcdha|dre:394156:acadl|dre:406283:acadm	http://amigo.geneontology.org/amigo/term/GO:0033539
lipid homeostasis	biological_process	GO:0055088	7	19	2.41	0.0167713	0.0796476	dre:325724:etfa|dre:394130:acad8|dre:570354:apoa4b.2|dre:393860:gcdha|dre:553587:apoea|dre:394156:acadl|dre:406283:acadm	http://amigo.geneontology.org/amigo/term/GO:0055088
cardiac cell development	biological_process	GO:0055006	7	19	2.41	0.0167713	0.0796476	dre:386711:myh6|dre:407613:rbfox1l|dre:561635:mylk3|dre:30592:myl7|dre:569027:smyd1b|dre:798771:mef2cb|dre:64671:cmlc1	http://amigo.geneontology.org/amigo/term/GO:0055006
cell-matrix adhesion	biological_process	GO:0007160	7	19	2.41	0.0167713	0.0796476	dre:100302470:epdl1|dre:557797:itgb2|dre:562690:nid1a|dre:100499533:itgb6|dre:564266:itgb3a|dre:30682:vegfaa|dre:325686:parvb	http://amigo.geneontology.org/amigo/term/GO:0007160
hydrolase activity, acting on ester bonds	molecular_function	GO:0016788	57	345	1.08	0.0168811	0.0800677	dre:323746:LOC110439123|dre:327464:ch211-210g13.5|dre:553584:endou2|dre:393096:lipg|dre:322648:serhl|dre:562087:ch211-149b19.3|dre:407635:ptpn3|dre:553595:impa2|dre:560986:pnpla6|dre:100000665:dusp3a|dre:791145:pde8a|dre:558469:nt5dc3|dre:559524:ptpn5|dre:564875:ppm1nb|dre:563198:gdpd2|dre:569183:ca16b|dre:100148912:aadac|dre:557232:aspa|dre:565669:plcd4a|dre:406713:lipf|dre:436735:dusp23b|dre:33…	http://amigo.geneontology.org/amigo/term/GO:0016788
motor neuron axon guidance	biological_process	GO:0008045	8	24	2.18	0.0170522	0.0805734	dre:550240:chodl|dre:30267:sema3ab|dre:30682:vegfaa|dre:30725:chrna1|dre:566040:notum2|dre:58152:scn8aa|dre:30291:cdh4|dre:393417:capn1a	http://amigo.geneontology.org/amigo/term/GO:0008045
regulation of pH	biological_process	GO:0006885	8	24	2.18	0.0170522	0.0805734	dre:557779:ch211-117c9.2|dre:387526:ca2|dre:84703:slc4a1a|dre:561787:slc4a1b|dre:492340:cln3|dre:566075:slc4a2a|dre:100150270:slc26a10|dre:553691:atp6v0a1b	http://amigo.geneontology.org/amigo/term/GO:0006885
regulation of exocytosis	biological_process	GO:0017157	8	24	2.18	0.0170522	0.0805734	dre:58038:stx1b|dre:100002795:doc2d|dre:100000615:syt3|dre:567877:syt2a|dre:556789:stxbp5a|dre:445325:sept5b|dre:447804:lyn|dre:567605:stxbp5l	http://amigo.geneontology.org/amigo/term/GO:0017157
regulation of catalytic activity	biological_process	GO:0050790	40	226	1.16	0.0171206	0.0807271	dre:368256:paqr7b|dre:335232:prkab1b|dre:415107:bves|dre:334527:cap1|dre:393809:cap2|dre:394244:ndel1a|dre:558368:atpif1b|dre:798657:ch211-79m20.1|dre:100535556:sgsm1b|dre:60658:nos1|dre:560564:pdgfc|dre:406570:wfikkn1|dre:561110:tbc1d2|dre:503808:pkig|dre:767790:pdgfab|dre:30682:vegfaa|dre:570772:bcl2a|dre:556338:tbc1d25|dre:553607:camk2n1a|dre:378719:drd2b|dre:64698:dcn|dre:100884132:ppp1r1b|dr…	http://amigo.geneontology.org/amigo/term/GO:0050790
embryo development	biological_process	GO:0009790	89	578	1.01	0.0171279	0.0807271	dre:102725539:glis2b|dre:373882:mmp14a|dre:561082:cavin1b|dre:64617:s1pr1|dre:566945:mmp14b|dre:334527:cap1|dre:798375:apln|dre:326287:epb41b|dre:550436:camk2a|dre:572199:ngs|dre:798771:mef2cb|dre:58040:sptb|dre:793666:popdc2|dre:30598:vsx1|dre:30104:klf1|dre:405870:ucmab|dre:566868:scn12ab|dre:266958:neurod4|dre:170445:pknox1.2|dre:793949:tmsb4x|dre:30498:egr1|dre:79379:gdnfa|dre:404210:crim1|dr…	http://amigo.geneontology.org/amigo/term/GO:0009790
heterocyclic compound binding	molecular_function	GO:1901363	368	2742	0.88	0.018177	0.0855646	dre:369190:kif1ab|dre:369190:kif1aa|dre:449875:gsx1|dre:554127:tubb2|dre:30398:pou3f1|dre:445164:tuba8l3|dre:794259:aclyb|dre:102725539:glis2b|dre:246222:tbx15|dre:572713:tbx18|dre:393422:camkvb|dre:436590:rab15|dre:369190:kif1b|dre:550457:rab3ab|dre:566656:sim1b|dre:100002220:enox1|dre:447839:ehd1b|dre:30169:neurod1|dre:266958:neurod4|dre:170445:pknox1.2|dre:544664:erbb3b|dre:793121:ch211-257p13…	http://amigo.geneontology.org/amigo/term/GO:1901363
cellular response to steroid hormone stimulus	biological_process	GO:0071383	12	46	1.71	0.0182617	0.0856401	dre:407692:esrrd|dre:403010:nr0b2a|dre:562171:nr3c2|dre:30418:nr2f1a|dre:393888:abhd2a|dre:406588:sstr5|dre:30749:nr5a2|dre:402815:nr1d2a|dre:325084:src|dre:793011:rxrab|dre:83916:nr5a1a|dre:393564:nr2f1b	http://amigo.geneontology.org/amigo/term/GO:0071383
negative regulation of phosphate metabolic process	biological_process	GO:0045936	12	46	1.71	0.0182617	0.0856401	dre:64698:dcn|dre:100884132:ppp1r1b|dre:368256:paqr7b|dre:100535350:lrrc4bb|dre:503808:pkig|dre:571972:flrt2|dre:100000665:dusp3a|dre:100884132:LOC100333163|dre:571972:LOC110439841|dre:100144397:flrt1b|dre:553607:camk2n1a|dre:378719:drd2b	http://amigo.geneontology.org/amigo/term/GO:0045936
negative regulation of phosphorus metabolic process	biological_process	GO:0010563	12	46	1.71	0.0182617	0.0856401	dre:64698:dcn|dre:100884132:ppp1r1b|dre:368256:paqr7b|dre:100535350:lrrc4bb|dre:503808:pkig|dre:571972:flrt2|dre:100000665:dusp3a|dre:100884132:LOC100333163|dre:571972:LOC110439841|dre:100144397:flrt1b|dre:553607:camk2n1a|dre:378719:drd2b	http://amigo.geneontology.org/amigo/term/GO:0010563
camera-type eye morphogenesis	biological_process	GO:0048593	19	88	1.41	0.0183983	0.086173	dre:373869:vax2|dre:568520:crb2b|dre:415107:bves|dre:394127:tspan12|dre:30498:egr1|dre:373870:vax1|dre:394087:arl6ip1|dre:30291:cdh4|dre:373882:mmp14a|dre:30315:foxn4|dre:436788:cdk5r1b|dre:550231:cdk5r2a|dre:402941:insm1a|dre:30472:rx1|dre:564412:ush1c|dre:100529120:smoc1|dre:336060:sema6a|dre:30071:tbx5a|dre:394032:irx2a	http://amigo.geneontology.org/amigo/term/GO:0048593
epithelium development	biological_process	GO:0060429	65	405	1.05	0.0188639	0.0882436	dre:450019:hspb7|dre:102725539:glis2b|dre:566604:casp3b|dre:415107:bves|dre:393733:fgf1a|dre:566945:mmp14b|dre:334527:cap1|dre:405866:ednrab|dre:171478:fabp3|dre:402941:insm1a|dre:30315:foxn4|dre:30657:arxa|dre:100529120:smoc1|dre:797938:hbegfa|dre:322327:apoa2|dre:30169:neurod1|dre:30236:cx43|dre:393813:pdlim7|dre:568520:crb2b|dre:30071:tbx5a|dre:566846:dub|dre:359834:tgfb1a|dre:550436:camk2a|dr…	http://amigo.geneontology.org/amigo/term/GO:0060429
morphogenesis of an epithelium	biological_process	GO:0002009	41	235	1.14	0.0192359	0.0898717	dre:450019:hspb7|dre:102725539:glis2b|dre:415107:bves|dre:393733:fgf1a|dre:566945:mmp14b|dre:405866:ednrab|dre:171478:fabp3|dre:30315:foxn4|dre:100529120:smoc1|dre:322327:apoa2|dre:393813:pdlim7|dre:30071:tbx5a|dre:566846:dub|dre:550436:camk2a|dre:373882:mmp14a|dre:30682:vegfaa|dre:405860:igfbp7|dre:798771:mef2cb|dre:64609:atp1a2a|dre:64698:dcn|dre:558333:lmo7b|dre:373872:fyna|dre:793666:popdc2|d…	http://amigo.geneontology.org/amigo/term/GO:0002009
anchored component of membrane	cellular_component	GO:0031225	6	15	2.62	0.0196342	0.091277	dre:555196:ca4a|dre:436780:nrn1a|dre:571904:gpc6a|dre:30354:lpl|dre:101886726:gpc5b|dre:559454:gpc5a	http://amigo.geneontology.org/amigo/term/GO:0031225
fatty acid beta-oxidation	biological_process	GO:0006635	6	15	2.62	0.0196342	0.091277	dre:325724:etfa|dre:394130:acad8|dre:393860:gcdha|dre:100005717:cpt2|dre:394156:acadl|dre:406283:acadm	http://amigo.geneontology.org/amigo/term/GO:0006635
oxidoreductase activity, acting on the aldehyde or oxo group of donors, NAD or NADP as acceptor	molecular_function	GO:0016620	6	15	2.62	0.0196342	0.091277	dre:402841:adh8b|dre:406367:gapdhs|dre:368239:aldh2.2|dre:557186:aldh18a1|dre:100005587:aldh9a1a.1|dre:751785:aldh1a3	http://amigo.geneontology.org/amigo/term/GO:0016620
branching morphogenesis of an epithelial tube	biological_process	GO:0048754	6	15	2.62	0.0196342	0.091277	dre:393733:fgf1a|dre:79379:gdnfa|dre:30682:vegfaa|dre:58071:tnnt2a|dre:30267:sema3ab|dre:405860:igfbp7	http://amigo.geneontology.org/amigo/term/GO:0048754
negative regulation of transferase activity	biological_process	GO:0051348	9	30	1.96	0.0196815	0.0913836	dre:64698:dcn|dre:100884132:ppp1r1b|dre:100535350:lrrc4bb|dre:503808:pkig|dre:571972:flrt2|dre:100884132:LOC100333163|dre:571972:LOC110439841|dre:100144397:flrt1b|dre:553607:camk2n1a	http://amigo.geneontology.org/amigo/term/GO:0051348
ribonucleotide binding	molecular_function	GO:0032553	154	1073	0.94	0.0198695	0.0921422	dre:559665:smc1a|dre:327577:diras1a|dre:497629:kitb|dre:369190:kif1ab|dre:369190:kif1aa|dre:554127:tubb2|dre:445164:tuba8l3|dre:794259:aclyb|dre:30681:mapk12a|dre:393422:camkvb|dre:436590:rab15|dre:60658:nos1|dre:369190:kif1b|dre:550436:camk2a|dre:556921:arl14|dre:387296:p2rx1|dre:556024:mov10b.1|dre:436815:camk2d2|dre:447839:ehd1b|dre:406303:tuba2|dre:100001914:ube2d4|dre:100006181:pimr55|dre:57…	http://amigo.geneontology.org/amigo/term/GO:0032553
myeloid cell differentiation	biological_process	GO:0030099	19	89	1.4	0.0201547	0.0933494	dre:84703:slc4a1a|dre:58040:sptb|dre:369190:kif1ab|dre:30104:klf1|dre:369190:kif1b|dre:369190:kif1aa|dre:494477:tfr1a|dre:101887161:tet2|dre:30080:mitfa|dre:558368:atpif1b|dre:58138:pbx1a|dre:767702:tmem178|dre:102216338:lpar3|dre:566604:casp3b|dre:325084:src|dre:64274:csf1ra|dre:326287:epb41b|dre:58215:fech|dre:58153:slc40a1	http://amigo.geneontology.org/amigo/term/GO:0030099
carbon-carbon lyase activity	molecular_function	GO:0016830	8	25	2.09	0.0204534	0.0944994	dre:100037349:mlycd|dre:405806:hoga1|dre:100037312:sgpl1|dre:795305:irg1|dre:406496:aldoab|dre:450077:dera|dre:369193:aldocb|dre:550403:gad2	http://amigo.geneontology.org/amigo/term/GO:0016830
calcium-dependent phospholipid binding	molecular_function	GO:0005544	8	25	2.09	0.0204534	0.0944994	dre:572466:sytl2b|dre:100002795:doc2d|dre:353362:anxa4|dre:100000615:syt3|dre:567877:syt2a|dre:492336:anxa3b|dre:447893:anxa3a|dre:554118:anxa13l	http://amigo.geneontology.org/amigo/term/GO:0005544
regulation of axon extension involved in axon guidance	biological_process	GO:0048841	7	20	2.29	0.020602	0.0950684	dre:100004611:sema3bl|dre:544659:sema3ga|dre:60309:robo2|dre:572261:sema4ba|dre:30267:sema3ab|dre:565658:sema3e|dre:336060:sema6a	http://amigo.geneontology.org/amigo/term/GO:0048841
peptidase inhibitor activity	molecular_function	GO:0030414	13	53	1.6	0.0212593	0.0976355	dre:406570:wfikkn1|dre:570305:pcsk1nl|dre:359835:timp2a|dre:560860:wfdc1|dre:567801:serping1|dre:447800:serpinf1|dre:30630:anos1a|dre:436926:serpinb1|dre:557627:serpini1|dre:404210:crim1|dre:555366:itih5|dre:565774:c5|dre:565074:c3a.3	http://amigo.geneontology.org/amigo/term/GO:0030414
cytoplasmic vesicle membrane	cellular_component	GO:0030659	13	53	1.6	0.0212593	0.0976355	dre:570094:syngr3b|dre:553617:syngr3a|dre:437022:tyrp1b|dre:368424:snx9a|dre:450047:syngr1a|dre:100149756:slc17a6b|dre:567877:syt2a|dre:393640:sypl2a|dre:559347:slc18a3a|dre:559698:sypa|dre:393422:camkvb|dre:494492:slc17a6a|dre:378719:drd2b	http://amigo.geneontology.org/amigo/term/GO:0030659
vesicle membrane	cellular_component	GO:0012506	13	53	1.6	0.0212593	0.0976355	dre:570094:syngr3b|dre:553617:syngr3a|dre:437022:tyrp1b|dre:368424:snx9a|dre:450047:syngr1a|dre:100149756:slc17a6b|dre:567877:syt2a|dre:393640:sypl2a|dre:559347:slc18a3a|dre:559698:sypa|dre:393422:camkvb|dre:494492:slc17a6a|dre:378719:drd2b	http://amigo.geneontology.org/amigo/term/GO:0012506
macromolecule metabolic process	biological_process	GO:0043170	416	3134	0.87	0.0212946	0.0976355	dre:373882:mmp14a|dre:561082:cavin1b|dre:566945:mmp14b|dre:30398:pou3f1|dre:246222:tbx15|dre:572713:tbx18|dre:393422:camkvb|dre:335573:ptpn6|dre:559524:ptpn5|dre:559834:rc3h2|dre:570210:acta1a|dre:449875:gsx1|dre:565888:fap|dre:100884132:LOC100333163|dre:100150512:ch211-262n1.4|dre:30169:neurod1|dre:266958:neurod4|dre:170445:pknox1.2|dre:544664:erbb3b|dre:799158:ch73-127m5.1|dre:569706:phkb|dre:5…	http://amigo.geneontology.org/amigo/term/GO:0043170
protein serine/threonine kinase activity	molecular_function	GO:0004674	39	223	1.14	0.021312	0.0976355	dre:101885880:dkey-81j8.6|dre:561288:grk6|dre:445316:cdkl1|dre:561635:mylk3|dre:100333376:dclk3|dre:556199:phka2|dre:100006858:csnk1e|dre:30681:mapk12a|dre:405898:pak7|dre:550436:camk2a|dre:100332055:prkceb|dre:796739:mast1a|dre:101886230:rps6kl1|dre:393806:snrkb|dre:100006675:prkcba|dre:560932:map3k10|dre:567874:pak6b|dre:100000353:ttbk1b|dre:436815:camk2d2|dre:678610:map4k2|dre:553465:sik1|dre:…	http://amigo.geneontology.org/amigo/term/GO:0004674
anion binding	molecular_function	GO:0043168	16	71	1.47	0.0213146	0.0976355	dre:378966:ncf1|dre:406330:got1|dre:619269:agxt2|dre:192124:glra3|dre:794667:otc|dre:415102:crabp1b|dre:100037312:sgpl1|dre:58128:fabp7a|dre:553655:pygma|dre:393353:clcnk|dre:791610:fabp1a|dre:335974:got2b|dre:566769:clvs2|dre:445193:glrbb|dre:550403:gad2|dre:555271:tmlhe	http://amigo.geneontology.org/amigo/term/GO:0043168
cell-cell junction	cellular_component	GO:0005911	20	96	1.36	0.0214091	0.0979488	dre:393682:lin7a|dre:569084:cldni|dre:30236:cx43|dre:387533:gja3|dre:570445:gja5b|dre:415107:bves|dre:560297:pgm5|dre:572372:gjd1a|dre:81587:cldnh|dre:793954:cadm2a|dre:450023:cldn5b|dre:445070:cldnk|dre:81582:cldnc|dre:100330886:jupb|dre:378444:LOC100334937|dre:569931:cadm1a|dre:81590:cldn1|dre:30166:mpp7a|dre:30291:cdh4|dre:100001136:ch73-61d6.3	http://amigo.geneontology.org/amigo/term/GO:0005911
establishment of vesicle localization	biological_process	GO:0051650	14	59	1.55	0.0214794	0.0980309	dre:58038:stx1b|dre:431714:91968|dre:100002795:doc2d|dre:794707:syt11b|dre:394244:ndel1a|dre:100536636:stx2b|dre:100000615:syt3|dre:335357:syt4|dre:567877:syt2a|dre:30711:snap25b|dre:550345:syt13|dre:333957:ndel1b|dre:30712:snap25a|dre:436828:rab11bb	http://amigo.geneontology.org/amigo/term/GO:0051650
cellular component disassembly	biological_process	GO:0022411	14	59	1.55	0.0214794	0.0980309	dre:30441:tmod4|dre:445485:gspt1|dre:100149766:tmod1|dre:798970:stmn3|dre:550548:stmn1b|dre:100003563:stmn2b|dre:795335:lmod1b|dre:100000399:dnase2|dre:403001:cfl2|dre:100002383:LOC101887017|dre:563172:etf1a|dre:449651:stmn2a|dre:100149390:lmod3|dre:406738:cfl1l	http://amigo.geneontology.org/amigo/term/GO:0022411
secondary active transmembrane transporter activity	molecular_function	GO:0015291	22	109	1.32	0.0217533	0.09916	dre:445176:mfsd2ab|dre:406458:slc20a1a|dre:494450:slc6a5|dre:566075:slc4a2a|dre:568338:slc5a3b|dre:558960:slc6a11a|dre:569098:slc6a6b|dre:100149756:slc17a6b|dre:494492:slc17a6a|dre:556181:slc1a3b|dre:84703:slc4a1a|dre:561787:slc4a1b|dre:449947:slc16a12b|dre:768182:mcu|dre:562260:slc10a1|dre:557779:ch211-117c9.2|dre:492490:slc6a1b|dre:567667:slc12a7b|dre:565439:slc12a3|dre:100150270:slc26a10|dre:5…	http://amigo.geneontology.org/amigo/term/GO:0015291
plasma membrane fusion	biological_process	GO:0045026	5	11	2.97	0.0222145	0.0996859	dre:30711:snap25b|dre:30712:snap25a|dre:415178:tmem8c|dre:58038:stx1b|dre:100536636:stx2b	http://amigo.geneontology.org/amigo/term/GO:0045026
establishment or maintenance of bipolar cell polarity	biological_process	GO:0061245	5	11	2.97	0.0222145	0.0996859	dre:393682:lin7a|dre:100001876:ch211-197l9.2|dre:405796:dlg4b|dre:30291:cdh4|dre:568520:crb2b	http://amigo.geneontology.org/amigo/term/GO:0061245
regulation of intrinsic apoptotic signaling pathway	biological_process	GO:2001242	5	11	2.97	0.0222145	0.0996859	dre:325084:src|dre:394023:pdia2|dre:373869:vax2|dre:373870:vax1|dre:570772:bcl2a	http://amigo.geneontology.org/amigo/term/GO:2001242
mannosidase activity	molecular_function	GO:0015923	5	11	2.97	0.0222145	0.0996859	dre:445105:lipia|dre:114549:ache|dre:562592:man1b1a|dre:566679:ch211-30b16.2|dre:566040:notum2	http://amigo.geneontology.org/amigo/term/GO:0015923
glucose 6-phosphate metabolic process	biological_process	GO:0051156	5	11	2.97	0.0222145	0.0996859	dre:563180:g6pca.2|dre:572733:pgam2|dre:436903:bpgm|dre:192309:tpi1a|dre:560753:tpi1b	http://amigo.geneontology.org/amigo/term/GO:0051156
regulation of protein complex disassembly	biological_process	GO:0043244	5	11	2.97	0.0222145	0.0996859	dre:30441:tmod4|dre:100002383:LOC101887017|dre:100149766:tmod1|dre:100149390:lmod3|dre:795335:lmod1b	http://amigo.geneontology.org/amigo/term/GO:0043244
actin filament	cellular_component	GO:0005884	5	11	2.97	0.0222145	0.0996859	dre:100151491:wipf1b|dre:393813:pdlim7|dre:793321:LOC110439021|dre:793321:fmn2a|dre:566432:fmn2b	http://amigo.geneontology.org/amigo/term/GO:0005884
establishment or maintenance of apical/basal cell polarity	biological_process	GO:0035088	5	11	2.97	0.0222145	0.0996859	dre:393682:lin7a|dre:100001876:ch211-197l9.2|dre:405796:dlg4b|dre:30291:cdh4|dre:568520:crb2b	http://amigo.geneontology.org/amigo/term/GO:0035088
optic nerve development	biological_process	GO:0021554	5	11	2.97	0.0222145	0.0996859	dre:30037:tnc|dre:553082:klf7b|dre:373869:vax2|dre:373870:vax1|dre:30071:tbx5a	http://amigo.geneontology.org/amigo/term/GO:0021554
oxidoreductase activity, acting on the CH-NH2 group of donors, oxygen as acceptor	molecular_function	GO:0016641	5	11	2.97	0.0222145	0.0996859	dre:791144:loxl2b|dre:565508:loxl2a|dre:405800:dao.2|dre:336266:loxl3b|dre:100320658:LOC110440111	http://amigo.geneontology.org/amigo/term/GO:0016641
acyl-CoA dehydrogenase activity	molecular_function	GO:0003995	5	11	2.97	0.0222145	0.0996859	dre:394130:acad8|dre:325724:etfa|dre:393860:gcdha|dre:394156:acadl|dre:406283:acadm	http://amigo.geneontology.org/amigo/term/GO:0003995
negative regulation of protein complex assembly	biological_process	GO:0031333	5	11	2.97	0.0222145	0.0996859	dre:30441:tmod4|dre:100002383:LOC101887017|dre:100149766:tmod1|dre:100149390:lmod3|dre:795335:lmod1b	http://amigo.geneontology.org/amigo/term/GO:0031333
sodium ion transmembrane transport	biological_process	GO:0035725	5	11	2.97	0.0222145	0.0996859	dre:387526:ca2|dre:64614:atp1a1a.3|dre:58152:scn8aa|dre:64616:atp1a1b|dre:64609:atp1a2a	http://amigo.geneontology.org/amigo/term/GO:0035725
regulation of transferase activity	biological_process	GO:0051338	18	84	1.4	0.0226168	0.10137	dre:64698:dcn|dre:100884132:ppp1r1b|dre:335232:prkab1b|dre:562011:shc2|dre:767790:pdgfab|dre:100535350:lrrc4bb|dre:503808:pkig|dre:568412:ch211-45c16.2|dre:373872:fyna|dre:571972:flrt2|dre:798657:ch211-79m20.1|dre:100884132:LOC100333163|dre:571972:LOC110439841|dre:100144397:flrt1b|dre:100148604:fzr1b|dre:560564:pdgfc|dre:553607:camk2n1a|dre:368256:paqr7b	http://amigo.geneontology.org/amigo/term/GO:0051338
notochord development	biological_process	GO:0030903	11	42	1.71	0.0227533	0.10186	dre:566796:lama4|dre:321449:ctgfa|dre:562496:col2a1a|dre:561082:cavin1b|dre:324215:igf2b|dre:102997060:znf219|dre:100037388:LOC103910004|dre:100004688:col27a1a|dre:572199:ngs|dre:404210:crim1|dre:449679:cav3	http://amigo.geneontology.org/amigo/term/GO:0030903
anion channel activity	molecular_function	GO:0005253	9	31	1.9	0.0230538	0.102009	dre:324481:clic1|dre:393186:56235|dre:557779:ch211-117c9.2|dre:393353:clcnk|dre:192124:glra3|dre:406540:ttyh2l|dre:492513:clic5a|dre:100150270:slc26a10|dre:445193:glrbb	http://amigo.geneontology.org/amigo/term/GO:0005253
growth factor activity	molecular_function	GO:0008083	17	78	1.43	0.0231278	0.102009	dre:79379:gdnfa|dre:678512:figf|dre:394026:bmp5|dre:324215:igf2b|dre:359829:fgf18a|dre:767790:pdgfab|dre:563003:gdf10a|dre:393733:fgf1a|dre:359834:tgfb1a|dre:101885552:vegfba|dre:560564:pdgfc|dre:30682:vegfaa|dre:252850:thbs4b|dre:798657:ch211-79m20.1|dre:797938:hbegfa|dre:359830:fgf10a|dre:100004617:csf1a	http://amigo.geneontology.org/amigo/term/GO:0008083
cellular component biogenesis	biological_process	GO:0044085	100	669	0.98	0.0231571	0.102009	dre:567151:eif3hb|dre:404273:chrnd|dre:100002938:cdc42ep4b|dre:555955:cand2|dre:447832:capn3a|dre:100034405:capn3b|dre:447839:ehd1b|dre:393186:56235|dre:335474:arpc1b|dre:799648:muc13b|dre:30711:snap25b|dre:30712:snap25a|dre:100330886:jupb|dre:793321:fmn2a|dre:566432:fmn2b|dre:777623:154093|dre:30592:myl7|dre:572481:knca7|dre:553691:atp6v0a1b|dre:548605:ctbp2l|dre:561635:mylk3|dre:394244:ndel1a|d…	http://amigo.geneontology.org/amigo/term/GO:0044085
regulation of signal transduction by p53 class mediator	biological_process	GO:1901796	4	7	3.74	0.0232494	0.102009	dre:541423:smyd2a|dre:373869:vax2|dre:373870:vax1|dre:325372:scrt2	http://amigo.geneontology.org/amigo/term/GO:1901796
cellular water homeostasis	biological_process	GO:0009992	4	7	3.74	0.0232494	0.102009	dre:445293:aqp4|dre:447923:aqp8a.1|dre:335821:aqp1a.1|dre:406777:aqp3a	http://amigo.geneontology.org/amigo/term/GO:0009992
protein serine/threonine phosphatase inhibitor activity	molecular_function	GO:0004865	4	7	3.74	0.0232494	0.102009	dre:100884132:LOC100333163|dre:100884132:ppp1r1b|dre:564838:ppp1r14ba|dre:550561:ppp1r14aa	http://amigo.geneontology.org/amigo/term/GO:0004865
positive regulation of pseudopodium assembly	biological_process	GO:0031274	4	7	3.74	0.0232494	0.102009	dre:447829:cdc42ep3|dre:541404:cdc42ep2|dre:777623:154093|dre:100002938:cdc42ep4b	http://amigo.geneontology.org/amigo/term/GO:0031274
glycogen biosynthetic process	biological_process	GO:0005978	4	7	3.74	0.0232494	0.102009	dre:394155:gys1|dre:373082:gys2|dre:394000:pgm1|dre:554046:phkg1b	http://amigo.geneontology.org/amigo/term/GO:0005978
pseudopodium organization	biological_process	GO:0031268	4	7	3.74	0.0232494	0.102009	dre:447829:cdc42ep3|dre:541404:cdc42ep2|dre:777623:154093|dre:100002938:cdc42ep4b	http://amigo.geneontology.org/amigo/term/GO:0031268
pseudopodium assembly	biological_process	GO:0031269	4	7	3.74	0.0232494	0.102009	dre:447829:cdc42ep3|dre:541404:cdc42ep2|dre:777623:154093|dre:100002938:cdc42ep4b	http://amigo.geneontology.org/amigo/term/GO:0031269
synapse assembly	biological_process	GO:0007416	4	7	3.74	0.0232494	0.102009	dre:548605:ctbp2l|dre:30291:cdh4|dre:30037:tnc|dre:352942:rapsn	http://amigo.geneontology.org/amigo/term/GO:0007416
regulation of pseudopodium assembly	biological_process	GO:0031272	4	7	3.74	0.0232494	0.102009	dre:447829:cdc42ep3|dre:541404:cdc42ep2|dre:777623:154093|dre:100002938:cdc42ep4b	http://amigo.geneontology.org/amigo/term/GO:0031272
hemoglobin complex	cellular_component	GO:0005833	4	7	3.74	0.0232494	0.102009	dre:405772:hbbe2|dre:573653:hbbe1.3|dre:30596:hbbe3|dre:563335:hbz	http://amigo.geneontology.org/amigo/term/GO:0005833
glycerol channel activity	molecular_function	GO:0015254	4	7	3.74	0.0232494	0.102009	dre:445293:aqp4|dre:447923:aqp8a.1|dre:335821:aqp1a.1|dre:406777:aqp3a	http://amigo.geneontology.org/amigo/term/GO:0015254
transcriptional activator activity, RNA polymerase II core promoter proximal region sequence-specific binding	molecular_function	GO:0001077	4	7	3.74	0.0232494	0.102009	dre:393545:LOC110438107|dre:393545:onecut1|dre:768192:hlfa|dre:567751:ebf3a	http://amigo.geneontology.org/amigo/term/GO:0001077
glucan biosynthetic process	biological_process	GO:0009250	4	7	3.74	0.0232494	0.102009	dre:394155:gys1|dre:373082:gys2|dre:394000:pgm1|dre:554046:phkg1b	http://amigo.geneontology.org/amigo/term/GO:0009250
Roundabout signaling pathway	biological_process	GO:0035385	4	7	3.74	0.0232494	0.102009	dre:60309:robo2|dre:80354:slit3|dre:561685:slit1b|dre:445189:optc	http://amigo.geneontology.org/amigo/term/GO:0035385
appendage development	biological_process	GO:0048736	12	48	1.63	0.0234991	0.102863	dre:30236:cx43|dre:393813:pdlim7|dre:503730:col2a1b|dre:550389:osr2|dre:30071:tbx5a|dre:100317029:prp|dre:541423:smyd2a|dre:359830:fgf10a|dre:794315:and1|dre:30291:cdh4|dre:30586:dlx6a|dre:337158:col1a1a	http://amigo.geneontology.org/amigo/term/GO:0048736
fin development	biological_process	GO:0033333	12	48	1.63	0.0234991	0.102863	dre:30236:cx43|dre:393813:pdlim7|dre:503730:col2a1b|dre:550389:osr2|dre:30071:tbx5a|dre:100317029:prp|dre:541423:smyd2a|dre:359830:fgf10a|dre:794315:and1|dre:30291:cdh4|dre:30586:dlx6a|dre:337158:col1a1a	http://amigo.geneontology.org/amigo/term/GO:0033333
negative regulation of molecular function	biological_process	GO:0044092	16	72	1.45	0.0235454	0.102946	dre:64698:dcn|dre:403010:nr0b2a|dre:368256:paqr7b|dre:406570:wfikkn1|dre:359835:timp2a|dre:100535350:lrrc4bb|dre:503808:pkig|dre:571972:flrt2|dre:558368:atpif1b|dre:100884132:ppp1r1b|dre:570772:bcl2a|dre:100884132:LOC100333163|dre:571972:LOC110439841|dre:100144397:flrt1b|dre:553607:camk2n1a|dre:378719:drd2b	http://amigo.geneontology.org/amigo/term/GO:0044092
actin nucleation	biological_process	GO:0045010	8	26	2.01	0.0243092	0.105915	dre:793321:fmn2a|dre:566432:fmn2b|dre:335474:arpc1b|dre:793321:LOC110439021|dre:415190:86896|dre:493612:101810|dre:100151491:wipf1b|dre:399482:arpc5b	http://amigo.geneontology.org/amigo/term/GO:0045010
myeloid leukocyte differentiation	biological_process	GO:0002573	8	26	2.01	0.0243092	0.105915	dre:325084:src|dre:369190:kif1ab|dre:369190:kif1b|dre:369190:kif1aa|dre:30080:mitfa|dre:58138:pbx1a|dre:767702:tmem178|dre:64274:csf1ra	http://amigo.geneontology.org/amigo/term/GO:0002573
cardiac muscle cell differentiation	biological_process	GO:0055007	8	26	2.01	0.0243092	0.105915	dre:386711:myh6|dre:407613:rbfox1l|dre:561635:mylk3|dre:64671:cmlc1|dre:30592:myl7|dre:569027:smyd1b|dre:798771:mef2cb|dre:30071:tbx5a	http://amigo.geneontology.org/amigo/term/GO:0055007
lipid oxidation	biological_process	GO:0034440	6	16	2.45	0.0246132	0.106619	dre:325724:etfa|dre:394130:acad8|dre:393860:gcdha|dre:100005717:cpt2|dre:394156:acadl|dre:406283:acadm	http://amigo.geneontology.org/amigo/term/GO:0034440
calcium ion-regulated exocytosis of neurotransmitter	biological_process	GO:0048791	6	16	2.45	0.0246132	0.106619	dre:100002795:doc2d|dre:794707:syt11b|dre:100000615:syt3|dre:335357:syt4|dre:567877:syt2a|dre:550345:syt13	http://amigo.geneontology.org/amigo/term/GO:0048791
morphogenesis of a branching epithelium	biological_process	GO:0061138	6	16	2.45	0.0246132	0.106619	dre:393733:fgf1a|dre:79379:gdnfa|dre:30682:vegfaa|dre:58071:tnnt2a|dre:30267:sema3ab|dre:405860:igfbp7	http://amigo.geneontology.org/amigo/term/GO:0061138
fatty acid oxidation	biological_process	GO:0019395	6	16	2.45	0.0246132	0.106619	dre:325724:etfa|dre:394130:acad8|dre:393860:gcdha|dre:100005717:cpt2|dre:394156:acadl|dre:406283:acadm	http://amigo.geneontology.org/amigo/term/GO:0019395
voltage-gated calcium channel activity	molecular_function	GO:0005245	6	16	2.45	0.0246132	0.106619	dre:100003329:cacng8b|dre:403310:cacna1da|dre:100003220:cacng6b|dre:322013:cacng1a|dre:562422:cacnb4a|dre:405791:cacna1sb	http://amigo.geneontology.org/amigo/term/GO:0005245
Rab GTPase binding	molecular_function	GO:0017137	10	37	1.77	0.0248025	0.107315	dre:100151129:rab11fip4b|dre:450012:adprhl1|dre:553000:dkeyp-19e1.3|dre:561110:tbc1d2|dre:572466:sytl2b|dre:100535556:sgsm1b|dre:556789:stxbp5a|dre:556338:tbc1d25|dre:567605:stxbp5l|dre:406711:grtp1a	http://amigo.geneontology.org/amigo/term/GO:0017137
regulation of intracellular pH	biological_process	GO:0051453	7	21	2.18	0.0250009	0.1078	dre:557779:ch211-117c9.2|dre:84703:slc4a1a|dre:561787:slc4a1b|dre:492340:cln3|dre:566075:slc4a2a|dre:100150270:slc26a10|dre:553691:atp6v0a1b	http://amigo.geneontology.org/amigo/term/GO:0051453
regulation of nucleotide metabolic process	biological_process	GO:0006140	7	21	2.18	0.0250009	0.1078	dre:60658:nos1|dre:368256:paqr7b|dre:436903:bpgm|dre:334527:cap1|dre:393809:cap2|dre:572733:pgam2|dre:378719:drd2b	http://amigo.geneontology.org/amigo/term/GO:0006140
inositol lipid-mediated signaling	biological_process	GO:0048017	7	21	2.18	0.0250009	0.1078	dre:560564:pdgfc|dre:556641:pld1a|dre:767790:pdgfab|dre:394174:pik3cd|dre:406598:pik3cg|dre:561737:158659|dre:798657:ch211-79m20.1	http://amigo.geneontology.org/amigo/term/GO:0048017
negative regulation of signaling	biological_process	GO:0023057	28	151	1.21	0.025853	0.111219	dre:394038:chad|dre:100170835:skilb|dre:560986:pnpla6|dre:100000665:dusp3a|dre:568653:btk|dre:566643:lrrc14b|dre:393303:tnfaip8l1|dre:100150992:dlk2|dre:570510:notum1b|dre:570772:bcl2a|dre:565911:mylipb|dre:378719:drd2b|dre:64698:dcn|dre:567457:skor1b|dre:553549:109913|dre:571972:flrt2|dre:571972:LOC110439841|dre:566028:trabd2b|dre:100144397:flrt1b|dre:325084:src|dre:373869:vax2|dre:373870:vax1|d…	http://amigo.geneontology.org/amigo/term/GO:0023057
negative regulation of cell communication	biological_process	GO:0010648	28	151	1.21	0.025853	0.111219	dre:394038:chad|dre:100170835:skilb|dre:560986:pnpla6|dre:100000665:dusp3a|dre:568653:btk|dre:566643:lrrc14b|dre:393303:tnfaip8l1|dre:100150992:dlk2|dre:570510:notum1b|dre:570772:bcl2a|dre:565911:mylipb|dre:378719:drd2b|dre:64698:dcn|dre:567457:skor1b|dre:553549:109913|dre:571972:flrt2|dre:571972:LOC110439841|dre:566028:trabd2b|dre:100144397:flrt1b|dre:325084:src|dre:373869:vax2|dre:373870:vax1|d…	http://amigo.geneontology.org/amigo/term/GO:0010648
cellular lipid catabolic process	biological_process	GO:0044242	11	43	1.67	0.025898	0.111284	dre:325724:etfa|dre:394130:acad8|dre:570354:apoa4b.2|dre:393860:gcdha|dre:100005717:cpt2|dre:415102:crabp1b|dre:100000684:neu3.5|dre:393888:abhd2a|dre:553587:apoea|dre:394156:acadl|dre:406283:acadm	http://amigo.geneontology.org/amigo/term/GO:0044242
negative regulation of protein modification process	biological_process	GO:0031400	12	49	1.6	0.0264968	0.113597	dre:64698:dcn|dre:100884132:ppp1r1b|dre:100535350:lrrc4bb|dre:503808:pkig|dre:571972:flrt2|dre:100000665:dusp3a|dre:553257:klhl40a|dre:100884132:LOC100333163|dre:571972:LOC110439841|dre:795319:klhl40b|dre:100144397:flrt1b|dre:553607:camk2n1a	http://amigo.geneontology.org/amigo/term/GO:0031400
oxidoreductase activity, acting on the CH-CH group of donors	molecular_function	GO:0016627	12	49	1.6	0.0264968	0.113597	dre:325724:etfa|dre:378987:77439|dre:394130:acad8|dre:393860:gcdha|dre:445500:sdhdb|dre:405829:dpydb|dre:664750:ppox|dre:326954:tecrb|dre:394156:acadl|dre:406283:acadm|dre:100332057:ch1073-429i10.1|dre:494102:dhcr24	http://amigo.geneontology.org/amigo/term/GO:0016627
vesicle localization	biological_process	GO:0051648	14	61	1.5	0.0266581	0.114158	dre:58038:stx1b|dre:431714:91968|dre:100002795:doc2d|dre:794707:syt11b|dre:394244:ndel1a|dre:100536636:stx2b|dre:100000615:syt3|dre:335357:syt4|dre:567877:syt2a|dre:30711:snap25b|dre:550345:syt13|dre:333957:ndel1b|dre:30712:snap25a|dre:436828:rab11bb	http://amigo.geneontology.org/amigo/term/GO:0051648
GTPase activator activity	molecular_function	GO:0005096	17	80	1.39	0.0278223	0.119007	dre:450012:adprhl1|dre:555573:dkey-191m6.4|dre:447829:cdc42ep3|dre:553000:dkeyp-19e1.3|dre:561110:tbc1d2|dre:100535556:sgsm1b|dre:556789:stxbp5a|dre:777623:154093|dre:562667:rgs6|dre:568320:bcr|dre:556338:tbc1d25|dre:541404:cdc42ep2|dre:100009646:acap3b|dre:436988:92360|dre:567605:stxbp5l|dre:100002938:cdc42ep4b|dre:406711:grtp1a	http://amigo.geneontology.org/amigo/term/GO:0005096
calcium ion transmembrane transporter activity	molecular_function	GO:0015085	10	38	1.72	0.0284212	0.120823	dre:100003329:cacng8b|dre:403310:cacna1da|dre:100003220:cacng6b|dre:101887082:trpc3|dre:405791:cacna1sb|dre:768182:mcu|dre:322013:cacng1a|dre:561209:ch73-335m24.5|dre:562422:cacnb4a|dre:102725537:trpc4a	http://amigo.geneontology.org/amigo/term/GO:0015085
negative regulation of cellular protein metabolic process	biological_process	GO:0032269	19	93	1.34	0.0284967	0.120823	dre:64698:dcn|dre:100884132:ppp1r1b|dre:406570:wfikkn1|dre:359835:timp2a|dre:100535350:lrrc4bb|dre:503808:pkig|dre:553257:klhl40a|dre:100149858:samd4a|dre:571972:flrt2|dre:570772:bcl2a|dre:100000665:dusp3a|dre:386945:eif4ebp2|dre:100884132:LOC100333163|dre:571972:LOC110439841|dre:795319:klhl40b|dre:100144397:flrt1b|dre:556024:mov10b.1|dre:100149858:ch211-84m6.5|dre:553607:camk2n1a	http://amigo.geneontology.org/amigo/term/GO:0032269
response to xenobiotic stimulus	biological_process	GO:0009410	8	27	1.94	0.0286459	0.120823	dre:378987:77439|dre:323424:sult1st1|dre:360149:nfe2l2a|dre:406731:ugt1ab|dre:30517:ahr2|dre:387526:ca2|dre:553691:atp6v0a1b|dre:554265:ahr1b	http://amigo.geneontology.org/amigo/term/GO:0009410
chloride channel activity	molecular_function	GO:0005254	8	27	1.94	0.0286459	0.120823	dre:324481:clic1|dre:192124:glra3|dre:393353:clcnk|dre:557779:ch211-117c9.2|dre:406540:ttyh2l|dre:492513:clic5a|dre:100150270:slc26a10|dre:445193:glrbb	http://amigo.geneontology.org/amigo/term/GO:0005254
lymph vessel development	biological_process	GO:0001945	8	27	1.94	0.0286459	0.120823	dre:797246:sox18|dre:678512:figf|dre:570626:stab1|dre:558453:rasgrp4|dre:555629:ccbe1|dre:798375:apln|dre:570626:LOC108181206|dre:337179:mmp2	http://amigo.geneontology.org/amigo/term/GO:0001945
purine ribonucleotide binding	molecular_function	GO:0032555	151	1065	0.93	0.0287022	0.120823	dre:559665:smc1a|dre:327577:diras1a|dre:497629:kitb|dre:369190:kif1ab|dre:369190:kif1aa|dre:554127:tubb2|dre:445164:tuba8l3|dre:794259:aclyb|dre:30681:mapk12a|dre:393422:camkvb|dre:436590:rab15|dre:369190:kif1b|dre:550436:camk2a|dre:556921:arl14|dre:387296:p2rx1|dre:556024:mov10b.1|dre:436815:camk2d2|dre:447839:ehd1b|dre:406303:tuba2|dre:100001914:ube2d4|dre:100006181:pimr55|dre:572146:cdk14|dre:…	http://amigo.geneontology.org/amigo/term/GO:0032555
myoblast fusion	biological_process	GO:0007520	5	12	2.72	0.0287628	0.120823	dre:572733:pgam2|dre:415178:tmem8c|dre:30200:myog|dre:449679:cav3|dre:404208:myf6	http://amigo.geneontology.org/amigo/term/GO:0007520
fatty-acyl-CoA binding	molecular_function	GO:0000062	5	12	2.72	0.0287628	0.120823	dre:394130:acad8|dre:325724:etfa|dre:393860:gcdha|dre:394156:acadl|dre:406283:acadm	http://amigo.geneontology.org/amigo/term/GO:0000062
negative regulation of cytoskeleton organization	biological_process	GO:0051494	5	12	2.72	0.0287628	0.120823	dre:30441:tmod4|dre:100002383:LOC101887017|dre:100149766:tmod1|dre:100149390:lmod3|dre:795335:lmod1b	http://amigo.geneontology.org/amigo/term/GO:0051494
neurotransmitter binding	molecular_function	GO:0042165	5	12	2.72	0.0287628	0.120823	dre:561906:chrnb2b|dre:559347:slc18a3a|dre:568849:chrna2b|dre:404273:chrnd|dre:30725:chrna1	http://amigo.geneontology.org/amigo/term/GO:0042165
polysaccharide biosynthetic process	biological_process	GO:0000271	5	12	2.72	0.0287628	0.120823	dre:394155:gys1|dre:554046:phkg1b|dre:373082:gys2|dre:567942:glt8d2|dre:394000:pgm1	http://amigo.geneontology.org/amigo/term/GO:0000271
acetylcholine binding	molecular_function	GO:0042166	5	12	2.72	0.0287628	0.120823	dre:561906:chrnb2b|dre:559347:slc18a3a|dre:568849:chrna2b|dre:404273:chrnd|dre:30725:chrna1	http://amigo.geneontology.org/amigo/term/GO:0042166
medial fin development	biological_process	GO:0033338	5	12	2.72	0.0287628	0.120823	dre:541423:smyd2a|dre:30236:cx43|dre:100317029:prp|dre:30586:dlx6a|dre:30291:cdh4	http://amigo.geneontology.org/amigo/term/GO:0033338
syncytium formation	biological_process	GO:0006949	5	12	2.72	0.0287628	0.120823	dre:572733:pgam2|dre:415178:tmem8c|dre:30200:myog|dre:449679:cav3|dre:404208:myf6	http://amigo.geneontology.org/amigo/term/GO:0006949
syncytium formation by plasma membrane fusion	biological_process	GO:0000768	5	12	2.72	0.0287628	0.120823	dre:572733:pgam2|dre:415178:tmem8c|dre:30200:myog|dre:449679:cav3|dre:404208:myf6	http://amigo.geneontology.org/amigo/term/GO:0000768
phospholipase C activity	molecular_function	GO:0004629	5	12	2.72	0.0287628	0.120823	dre:565669:plcd4b|dre:565669:plcd4a|dre:569040:plcd3a|dre:791145:pde8a|dre:327464:ch211-210g13.5	http://amigo.geneontology.org/amigo/term/GO:0004629
negative regulation of signal transduction	biological_process	GO:0009968	27	146	1.21	0.0289686	0.121173	dre:394038:chad|dre:100170835:skilb|dre:560986:pnpla6|dre:100000665:dusp3a|dre:568653:btk|dre:566643:lrrc14b|dre:393303:tnfaip8l1|dre:570510:notum1b|dre:570772:bcl2a|dre:565911:mylipb|dre:64698:dcn|dre:567457:skor1b|dre:553549:109913|dre:571972:flrt2|dre:571972:LOC110439841|dre:566028:trabd2b|dre:100144397:flrt1b|dre:566040:notum2|dre:325084:src|dre:373869:vax2|dre:373870:vax1|dre:100101649:amer2…	http://amigo.geneontology.org/amigo/term/GO:0009968
purine ribonucleoside binding	molecular_function	GO:0032550	149	1050	0.93	0.0289754	0.121173	dre:559665:smc1a|dre:327577:diras1a|dre:497629:kitb|dre:369190:kif1ab|dre:369190:kif1aa|dre:554127:tubb2|dre:445164:tuba8l3|dre:794259:aclyb|dre:30681:mapk12a|dre:393422:camkvb|dre:436590:rab15|dre:369190:kif1b|dre:550436:camk2a|dre:556921:arl14|dre:387296:p2rx1|dre:556024:mov10b.1|dre:436815:camk2d2|dre:447839:ehd1b|dre:406303:tuba2|dre:100001914:ube2d4|dre:100006181:pimr55|dre:572146:cdk14|dre:…	http://amigo.geneontology.org/amigo/term/GO:0032550
purine nucleoside binding	molecular_function	GO:0001883	149	1050	0.93	0.0289754	0.121173	dre:559665:smc1a|dre:327577:diras1a|dre:497629:kitb|dre:369190:kif1ab|dre:369190:kif1aa|dre:554127:tubb2|dre:445164:tuba8l3|dre:794259:aclyb|dre:30681:mapk12a|dre:393422:camkvb|dre:436590:rab15|dre:369190:kif1b|dre:550436:camk2a|dre:556921:arl14|dre:387296:p2rx1|dre:556024:mov10b.1|dre:436815:camk2d2|dre:447839:ehd1b|dre:406303:tuba2|dre:100001914:ube2d4|dre:100006181:pimr55|dre:572146:cdk14|dre:…	http://amigo.geneontology.org/amigo/term/GO:0001883
purine ribonucleoside triphosphate binding	molecular_function	GO:0035639	149	1050	0.93	0.0289754	0.121173	dre:559665:smc1a|dre:327577:diras1a|dre:497629:kitb|dre:369190:kif1ab|dre:369190:kif1aa|dre:554127:tubb2|dre:445164:tuba8l3|dre:794259:aclyb|dre:30681:mapk12a|dre:393422:camkvb|dre:436590:rab15|dre:369190:kif1b|dre:550436:camk2a|dre:556921:arl14|dre:387296:p2rx1|dre:556024:mov10b.1|dre:436815:camk2d2|dre:447839:ehd1b|dre:406303:tuba2|dre:100001914:ube2d4|dre:100006181:pimr55|dre:572146:cdk14|dre:…	http://amigo.geneontology.org/amigo/term/GO:0035639
steroid hormone receptor activity	molecular_function	GO:0003707	11	44	1.63	0.0293451	0.122582	dre:407692:esrrd|dre:403010:nr0b2a|dre:368256:paqr7b|dre:562171:nr3c2|dre:30418:nr2f1a|dre:393888:abhd2a|dre:30749:nr5a2|dre:402815:nr1d2a|dre:793011:rxrab|dre:83916:nr5a1a|dre:393564:nr2f1b	http://amigo.geneontology.org/amigo/term/GO:0003707
heart morphogenesis	biological_process	GO:0003007	22	113	1.27	0.0296256	0.123542	dre:102725539:glis2b|dre:386711:myh6|dre:561635:mylk3|dre:171478:fabp3|dre:30315:foxn4|dre:393813:pdlim7|dre:568661:ccm2l|dre:566846:dub|dre:550436:camk2a|dre:30682:vegfaa|dre:798771:mef2cb|dre:64671:cmlc1|dre:64609:atp1a2a|dre:387533:gja3|dre:558333:lmo7b|dre:399646:fhl1a|dre:793666:popdc2|dre:58071:tnnt2a|dre:403027:snx10a|dre:566868:scn12ab|dre:793949:tmsb4x|dre:30071:tbx5a	http://amigo.geneontology.org/amigo/term/GO:0003007
erythrocyte homeostasis	biological_process	GO:0034101	12	50	1.57	0.0297635	0.123542	dre:58040:sptb|dre:566604:casp3b|dre:58153:slc40a1|dre:494477:tfr1a|dre:567949:piezo1|dre:101887161:tet2|dre:84703:slc4a1a|dre:558368:atpif1b|dre:30104:klf1|dre:102216338:lpar3|dre:326287:epb41b|dre:58215:fech	http://amigo.geneontology.org/amigo/term/GO:0034101
hormone-mediated signaling pathway	biological_process	GO:0009755	12	50	1.57	0.0297635	0.123542	dre:407692:esrrd|dre:403010:nr0b2a|dre:562171:nr3c2|dre:30418:nr2f1a|dre:266721:trh|dre:393888:abhd2a|dre:30749:nr5a2|dre:402815:nr1d2a|dre:325084:src|dre:793011:rxrab|dre:83916:nr5a1a|dre:393564:nr2f1b	http://amigo.geneontology.org/amigo/term/GO:0009755
positive regulation of immune system process	biological_process	GO:0002684	12	50	1.57	0.0297635	0.123542	dre:795785:cxcl18b|dre:570148:abcb9|dre:373872:fyna|dre:569931:cadm1a|dre:100270764:cd40|dre:406729:rftn2|dre:100000665:dusp3a|dre:447804:lyn|dre:403145:myd88|dre:64274:csf1ra|dre:403138:tlr5a|dre:368851:coch	http://amigo.geneontology.org/amigo/term/GO:0002684
cytoplasmic vesicle part	cellular_component	GO:0044433	13	56	1.52	0.0298056	0.123542	dre:570094:syngr3b|dre:553617:syngr3a|dre:437022:tyrp1b|dre:368424:snx9a|dre:450047:syngr1a|dre:100149756:slc17a6b|dre:567877:syt2a|dre:393640:sypl2a|dre:559347:slc18a3a|dre:559698:sypa|dre:393422:camkvb|dre:494492:slc17a6a|dre:378719:drd2b	http://amigo.geneontology.org/amigo/term/GO:0044433
potassium ion transmembrane transport	biological_process	GO:0071805	13	56	1.52	0.0298056	0.123542	dre:393874:tmem38a|dre:327415:kcnd3|dre:568565:kcnk2b|dre:569052:kcnj1a.6|dre:569191:kcnj1a.4|dre:564522:kcnj2a|dre:569137:kcnj1a.3|dre:664687:kcnj11|dre:64614:atp1a1a.3|dre:64616:atp1a1b|dre:555921:kcnb2|dre:565629:kcnk10b|dre:64609:atp1a2a	http://amigo.geneontology.org/amigo/term/GO:0071805
cellular potassium ion transport	biological_process	GO:0071804	13	56	1.52	0.0298056	0.123542	dre:393874:tmem38a|dre:327415:kcnd3|dre:568565:kcnk2b|dre:569052:kcnj1a.6|dre:569191:kcnj1a.4|dre:564522:kcnj2a|dre:569137:kcnj1a.3|dre:664687:kcnj11|dre:64614:atp1a1a.3|dre:64616:atp1a1b|dre:555921:kcnb2|dre:565629:kcnk10b|dre:64609:atp1a2a	http://amigo.geneontology.org/amigo/term/GO:0071804
reactive oxygen species metabolic process	biological_process	GO:0072593	7	22	2.08	0.0300014	0.123669	dre:60658:nos1|dre:378966:ncf1|dre:795305:irg1|dre:554168:myh11a|dre:30591:hsp90aa1.1|dre:567923:sh3pxd2ab|dre:58071:tnnt2a	http://amigo.geneontology.org/amigo/term/GO:0072593
carbohydrate transmembrane transporter activity	molecular_function	GO:0015144	7	22	2.08	0.0300014	0.123669	dre:445293:aqp4|dre:606660:aqp9a|dre:406777:aqp3a|dre:447923:aqp8a.1|dre:335821:aqp1a.1|dre:100321338:slc2a1b|dre:555778:slc2a1a	http://amigo.geneontology.org/amigo/term/GO:0015144
carbohydrate transporter activity	Undef	GO:1901476	7	22	2.08	0.0300014	0.123669	dre:445293:aqp4|dre:606660:aqp9a|dre:406777:aqp3a|dre:447923:aqp8a.1|dre:335821:aqp1a.1|dre:100321338:slc2a1b|dre:555778:slc2a1a	http://amigo.geneontology.org/amigo/term/GO:1901476
oxidoreductase activity, acting on the aldehyde or oxo group of donors	molecular_function	GO:0016903	7	22	2.08	0.0300014	0.123669	dre:64265:aox5|dre:402841:adh8b|dre:406367:gapdhs|dre:368239:aldh2.2|dre:557186:aldh18a1|dre:100005587:aldh9a1a.1|dre:751785:aldh1a3	http://amigo.geneontology.org/amigo/term/GO:0016903
regulation of cellular pH	biological_process	GO:0030641	7	22	2.08	0.0300014	0.123669	dre:557779:ch211-117c9.2|dre:84703:slc4a1a|dre:561787:slc4a1b|dre:492340:cln3|dre:566075:slc4a2a|dre:100150270:slc26a10|dre:553691:atp6v0a1b	http://amigo.geneontology.org/amigo/term/GO:0030641
[truncated: 144 more rows]
