# Supplementary material for: Systematic Identification of Long Noncoding RNAs during Three Key Organogenesis Stages in Zebrafish
Source: Int J Mol Sci. 2024 Mar 19;25(6):3440. doi: 10.3390/ijms25063440 (PMC10970532; doi:10.3390/ijms25063440)
Supplement: Supplementary file 1 [file ijms-25-03440-s001.zip › Table S6.xlsx]

## Sheet: Supplementary table S6
Table S6 Go enrichment analysis of downregulated DEGs betwween T1 and T2
Term	Database	ID	Input_number	Background_number	Rich_factor	P_Value	Corrected P_Value	Input	Hyperlink
embryo development	biological_process	GO:0009790	94	578	2.84	1.8441e-24	5.3442e-21	dre:553814:gfi1aa|dre:246226:ptgs1|dre:561131:nolc1|dre:497646:gadd45bb|dre:30333:pou5f3|dre:57930:foxh1|dre:30482:gata5|dre:561935:aplnra|dre:565492:aplnrb|dre:360135:msgn1|dre:30480:gata2a|dre:450059:osr1|dre:30412:fzd7b|dre:30458:gata3|dre:654446:ripply1|dre:368201:ved|dre:30527:msx1a|dre:30381:cyp26a1|dre:30399:ta|dre:791454:dand5|dre:566555:abcc6a|dre:30474:rx3|dre:795688:scn12aa|dre:57936:t…	http://amigo.geneontology.org/amigo/term/GO:0009790
tissue development	biological_process	GO:0009888	95	658	2.52	1.90152e-21	2.7553e-18	dre:497646:gadd45bb|dre:30333:pou5f3|dre:57930:foxh1|dre:30072:inhbaa|dre:561935:aplnra|dre:565492:aplnrb|dre:360135:msgn1|dre:30480:gata2a|dre:450059:osr1|dre:30412:fzd7b|dre:30458:gata3|dre:654446:ripply1|dre:368201:ved|dre:30527:msx1a|dre:30381:cyp26a1|dre:30399:ta|dre:791454:dand5|dre:566555:abcc6a|dre:30501:otx2|dre:30474:rx3|dre:795688:scn12aa|dre:30245:wt1a|dre:57936:tbx20|dre:557111:hs3st…	http://amigo.geneontology.org/amigo/term/GO:0009888
epithelium development	biological_process	GO:0060429	69	405	2.97	3.26465e-19	3.15365e-16	dre:569971:lama1|dre:100148408:foxc1a|dre:436723:meox1|dre:30161:chd|dre:497646:gadd45bb|dre:30374:hoxb1b|dre:678551:ttc8|dre:30304:tdgf1|dre:30333:pou5f3|dre:57930:foxh1|dre:58132:her7|dre:260350:has2|dre:30120:dlc|dre:654446:ripply1|dre:619246:pacsin1b|dre:561935:aplnra|dre:30197:dkk1b|dre:30506:nr6a1a|dre:558752:ppp2r2aa|dre:564324:ccdc85b|dre:405762:cdx1a|dre:450059:osr1|dre:30412:fzd7b|dre:1…	http://amigo.geneontology.org/amigo/term/GO:0060429
nucleic acid binding	molecular_function	GO:0003676	157	1601	1.71	5.0893e-19	3.6872e-16	dre:553814:gfi1aa|dre:405755:nkx1.2la|dre:791754:ch211-219a4.3|dre:100034432:dkey-253d23.2|dre:325248:ddx31|dre:30333:pou5f3|dre:57930:foxh1|dre:100006246:dhx32a|dre:334107:tsn|dre:403035:tbpl1|dre:30482:gata5|dre:60634:fezf2|dre:30506:nr6a1a|dre:360135:msgn1|dre:30480:gata2a|dre:450059:osr1|dre:436723:meox1|dre:368201:ved|dre:30527:msx1a|dre:393201:polr3c|dre:100004296:tb|dre:30399:ta|dre:100005…	http://amigo.geneontology.org/amigo/term/GO:0003676
anatomical structure formation involved in morphogenesis	biological_process	GO:0048646	74	469	2.75	7.57247e-19	4.389e-16	dre:64810:vent|dre:259304:twsg1b|dre:58069:mespaa|dre:100148408:foxc1a|dre:30161:chd|dre:30381:cyp26a1|dre:100332039:enpp2|dre:497646:gadd45bb|dre:30374:hoxb1b|dre:450059:osr1|dre:30304:tdgf1|dre:30333:pou5f3|dre:140746:irx7|dre:57930:foxh1|dre:58132:her7|dre:554230:kdr|dre:30120:dlc|dre:393981:ttc4|dre:324261:sp5l|dre:30482:gata5|dre:561935:aplnra|dre:414929:ift57|dre:565492:aplnrb|dre:360135:ms…	http://amigo.geneontology.org/amigo/term/GO:0048646
pattern specification process	biological_process	GO:0007389	58	306	3.31	3.25356e-18	1.36183e-15	dre:64810:vent|dre:259304:twsg1b|dre:378866:ddit4|dre:100148408:foxc1a|dre:30161:chd|dre:100332039:enpp2|dre:497646:gadd45bb|dre:557999:tdrd5|dre:30501:otx2|dre:30304:tdgf1|dre:30333:pou5f3|dre:57930:foxh1|dre:58132:her7|dre:260350:has2|dre:30120:dlc|dre:393981:ttc4|dre:324261:sp5l|dre:30482:gata5|dre:386629:tob1a|dre:414929:ift57|dre:30506:nr6a1a|dre:405762:cdx1a|dre:678551:ttc8|dre:100149566:mx…	http://amigo.geneontology.org/amigo/term/GO:0007389
embryonic morphogenesis	biological_process	GO:0048598	63	359	3.06	3.28945e-18	1.36183e-15	dre:64810:vent|dre:324261:sp5l|dre:58069:mespaa|dre:100148408:foxc1a|dre:30161:chd|dre:561131:nolc1|dre:100332039:enpp2|dre:791454:dand5|dre:30374:hoxb1b|dre:678551:ttc8|dre:30304:tdgf1|dre:30333:pou5f3|dre:393492:lbh|dre:140746:irx7|dre:57930:foxh1|dre:260350:has2|dre:393981:ttc4|dre:286832:lamc1|dre:561935:aplnra|dre:30197:dkk1b|dre:565492:aplnrb|dre:360135:msgn1|dre:569823:ttc21b|dre:450059:os…	http://amigo.geneontology.org/amigo/term/GO:0048598
regionalization	biological_process	GO:0003002	45	191	4.11	1.83069e-17	6.63169e-15	dre:64810:vent|dre:259304:twsg1b|dre:378866:ddit4|dre:100148408:foxc1a|dre:30161:chd|dre:497646:gadd45bb|dre:557999:tdrd5|dre:30501:otx2|dre:30304:tdgf1|dre:30333:pou5f3|dre:57930:foxh1|dre:58132:her7|dre:260350:has2|dre:30120:dlc|dre:386629:tob1a|dre:324261:sp5l|dre:30506:nr6a1a|dre:678551:ttc8|dre:654446:ripply1|dre:368201:ved|dre:654447:ripply2|dre:30381:cyp26a1|dre:30474:rx3|dre:171474:il17rd…	http://amigo.geneontology.org/amigo/term/GO:0003002
multicellular organism development	biological_process	GO:0007275	164	1785	1.6	2.2422e-17	7.21987e-15	dre:553814:gfi1aa|dre:246226:ptgs1|dre:378866:ddit4|dre:393666:arl3l1|dre:393692:arl3l2|dre:561131:nolc1|dre:497646:gadd45bb|dre:562247:clcf1|dre:30333:pou5f3|dre:57930:foxh1|dre:403035:tbpl1|dre:30482:gata5|dre:561935:aplnra|dre:777671:bhlha15|dre:565492:aplnrb|dre:360135:msgn1|dre:497617:ism1|dre:30480:gata2a|dre:450059:osr1|dre:30412:fzd7b|dre:436723:meox1|dre:654446:ripply1|dre:368201:ved|dre…	http://amigo.geneontology.org/amigo/term/GO:0007275
anatomical structure development	biological_process	GO:0048856	174	1974	1.54	8.36283e-17	2.33714e-14	dre:553814:gfi1aa|dre:246226:ptgs1|dre:378866:ddit4|dre:393666:arl3l1|dre:393692:arl3l2|dre:561131:nolc1|dre:497646:gadd45bb|dre:562247:clcf1|dre:30333:pou5f3|dre:57930:foxh1|dre:64692:zp3b|dre:403035:tbpl1|dre:30072:inhbaa|dre:561935:aplnra|dre:777671:bhlha15|dre:565492:aplnrb|dre:360135:msgn1|dre:497617:ism1|dre:30480:gata2a|dre:450059:osr1|dre:30412:fzd7b|dre:436723:meox1|dre:654446:ripply1|dr…	http://amigo.geneontology.org/amigo/term/GO:0048856
single-multicellular organism process	Undef	GO:0044707	170	1914	1.55	1.03362e-16	2.33714e-14	dre:553814:gfi1aa|dre:246226:ptgs1|dre:569074:hapln1b|dre:378866:ddit4|dre:393666:arl3l1|dre:393692:arl3l2|dre:561131:nolc1|dre:497646:gadd45bb|dre:562247:clcf1|dre:30333:pou5f3|dre:100148468:f2rl2|dre:57930:foxh1|dre:403035:tbpl1|dre:30482:gata5|dre:561935:aplnra|dre:777671:bhlha15|dre:565492:aplnrb|dre:360135:msgn1|dre:497617:ism1|dre:30480:gata2a|dre:450059:osr1|dre:30412:fzd7b|dre:436723:meox…	http://amigo.geneontology.org/amigo/term/GO:0044707
anatomical structure morphogenesis	biological_process	GO:0009653	111	1012	1.91	1.03652e-16	2.33714e-14	dre:246226:ptgs1|dre:393666:arl3l1|dre:393692:arl3l2|dre:561131:nolc1|dre:497646:gadd45bb|dre:30333:pou5f3|dre:57930:foxh1|dre:30482:gata5|dre:561935:aplnra|dre:60634:fezf2|dre:565492:aplnrb|dre:360135:msgn1|dre:497617:ism1|dre:30480:gata2a|dre:450059:osr1|dre:30412:fzd7b|dre:654446:ripply1|dre:368201:ved|dre:30527:msx1a|dre:30381:cyp26a1|dre:30399:ta|dre:791454:dand5|dre:798229:spry1|dre:735291:…	http://amigo.geneontology.org/amigo/term/GO:0009653
embryonic organ development	biological_process	GO:0048568	54	291	3.24	1.04841e-16	2.33714e-14	dre:553814:gfi1aa|dre:259304:twsg1b|dre:569971:lama1|dre:561131:nolc1|dre:100332039:enpp2|dre:140815:cebpa|dre:30161:chd|dre:30304:tdgf1|dre:100148408:foxc1a|dre:393492:lbh|dre:57930:foxh1|dre:260350:has2|dre:393981:ttc4|dre:286832:lamc1|dre:30632:bmp2b|dre:30197:dkk1b|dre:324261:sp5l|dre:30480:gata2a|dre:678551:ttc8|dre:30260:noto|dre:286830:lamb1a|dre:30144:wnt8b|dre:30527:msx1a|dre:30474:rx3|d…	http://amigo.geneontology.org/amigo/term/GO:0048568
animal organ development	biological_process	GO:0048513	116	1090	1.86	1.50986e-16	3.12542e-14	dre:553814:gfi1aa|dre:246226:ptgs1|dre:561131:nolc1|dre:791454:dand5|dre:30333:pou5f3|dre:57930:foxh1|dre:30482:gata5|dre:561935:aplnra|dre:777671:bhlha15|dre:565492:aplnrb|dre:360135:msgn1|dre:30480:gata2a|dre:450059:osr1|dre:30458:gata3|dre:654446:ripply1|dre:368201:ved|dre:30527:msx1a|dre:30381:cyp26a1|dre:30399:ta|dre:30337:hoxb1a|dre:798229:spry1|dre:555472:cnnm2a|dre:565702:cnnm2b|dre:56655…	http://amigo.geneontology.org/amigo/term/GO:0048513
single-organism developmental process	Undef	GO:0044767	174	2023	1.5	6.99029e-16	1.2859e-13	dre:553814:gfi1aa|dre:246226:ptgs1|dre:378866:ddit4|dre:393666:arl3l1|dre:393692:arl3l2|dre:561131:nolc1|dre:497646:gadd45bb|dre:562247:clcf1|dre:30333:pou5f3|dre:57930:foxh1|dre:64692:zp3b|dre:403035:tbpl1|dre:30072:inhbaa|dre:561935:aplnra|dre:777671:bhlha15|dre:565492:aplnrb|dre:360135:msgn1|dre:497617:ism1|dre:30480:gata2a|dre:450059:osr1|dre:30412:fzd7b|dre:436723:meox1|dre:654446:ripply1|dr…	http://amigo.geneontology.org/amigo/term/GO:0044767
formation of primary germ layer	biological_process	GO:0001704	24	47	8.91	7.09954e-16	1.2859e-13	dre:64810:vent|dre:324261:sp5l|dre:58069:mespaa|dre:100332039:enpp2|dre:791454:dand5|dre:30304:tdgf1|dre:30333:pou5f3|dre:57930:foxh1|dre:561935:aplnra|dre:565492:aplnrb|dre:360135:msgn1|dre:450059:osr1|dre:368201:ved|dre:394146:dusp4|dre:30260:noto|dre:30399:ta|dre:474335:tll1|dre:30632:bmp2b|dre:30482:gata5|dre:407737:fgf17|dre:30584:bmp7a|dre:30463:lhx1a|dre:792391:hnf1ba|dre:30538:fgf8a	http://amigo.geneontology.org/amigo/term/GO:0001704
developmental process	biological_process	GO:0032502	174	2038	1.49	1.31317e-15	2.23856e-13	dre:553814:gfi1aa|dre:246226:ptgs1|dre:378866:ddit4|dre:393666:arl3l1|dre:393692:arl3l2|dre:561131:nolc1|dre:497646:gadd45bb|dre:562247:clcf1|dre:30333:pou5f3|dre:57930:foxh1|dre:64692:zp3b|dre:403035:tbpl1|dre:30072:inhbaa|dre:561935:aplnra|dre:777671:bhlha15|dre:565492:aplnrb|dre:360135:msgn1|dre:497617:ism1|dre:30480:gata2a|dre:450059:osr1|dre:30412:fzd7b|dre:436723:meox1|dre:654446:ripply1|dr…	http://amigo.geneontology.org/amigo/term/GO:0032502
gastrulation	biological_process	GO:0007369	35	138	4.43	1.03548e-14	1.66712e-12	dre:64810:vent|dre:324261:sp5l|dre:58069:mespaa|dre:30161:chd|dre:100332039:enpp2|dre:791454:dand5|dre:678551:ttc8|dre:30304:tdgf1|dre:30333:pou5f3|dre:57930:foxh1|dre:260350:has2|dre:561935:aplnra|dre:565492:aplnrb|dre:360135:msgn1|dre:569823:ttc21b|dre:450059:osr1|dre:30412:fzd7b|dre:368201:ved|dre:394146:dusp4|dre:30260:noto|dre:561183:ror2|dre:30399:ta|dre:474335:tll1|dre:30197:dkk1b|dre:1000…	http://amigo.geneontology.org/amigo/term/GO:0007369
organ morphogenesis	biological_process	GO:0009887	56	353	2.77	1.13105e-14	1.72514e-12	dre:64810:vent|dre:569971:lama1|dre:561131:nolc1|dre:791454:dand5|dre:30304:tdgf1|dre:100148408:foxc1a|dre:393492:lbh|dre:140746:irx7|dre:57930:foxh1|dre:260350:has2|dre:393981:ttc4|dre:286832:lamc1|dre:30632:bmp2b|dre:414929:ift57|dre:360135:msgn1|dre:30480:gata2a|dre:678551:ttc8|dre:30161:chd|dre:286830:lamb1a|dre:368201:ved|dre:30527:msx1a|dre:30381:cyp26a1|dre:30260:noto|dre:406379:tdrd7a|dre…	http://amigo.geneontology.org/amigo/term/GO:0009887
RNA metabolic process	biological_process	GO:0016070	129	1383	1.63	2.86842e-14	4.15634e-12	dre:553814:gfi1aa|dre:405755:nkx1.2la|dre:100034627:LOC110437943|dre:325248:ddx31|dre:100002463:pprc1|dre:30333:pou5f3|dre:57930:foxh1|dre:100006246:dhx32a|dre:403035:tbpl1|dre:30636:six3b|dre:60634:fezf2|dre:30350:hoxd9a|dre:565013:tle2|dre:30480:gata2a|dre:450059:osr1|dre:436723:meox1|dre:654446:ripply1|dre:368201:ved|dre:30527:msx1a|dre:393201:polr3c|dre:100004296:tb|dre:30399:ta|dre:30506:nr6…	http://amigo.geneontology.org/amigo/term/GO:0016070
multicellular organismal process	biological_process	GO:0032501	177	2169	1.42	3.32172e-14	4.58398e-12	dre:553814:gfi1aa|dre:246226:ptgs1|dre:569074:hapln1b|dre:378866:ddit4|dre:393666:arl3l1|dre:393692:arl3l2|dre:561131:nolc1|dre:497646:gadd45bb|dre:562247:clcf1|dre:30333:pou5f3|dre:100148468:f2rl2|dre:57930:foxh1|dre:64692:zp3b|dre:403035:tbpl1|dre:30482:gata5|dre:561935:aplnra|dre:777614:tpcn2|dre:30506:nr6a1a|dre:360135:msgn1|dre:497617:ism1|dre:30480:gata2a|dre:450059:osr1|dre:30412:fzd7b|dre…	http://amigo.geneontology.org/amigo/term/GO:0032501
system development	biological_process	GO:0048731	136	1513	1.57	7.16149e-14	9.43363e-12	dre:553814:gfi1aa|dre:246226:ptgs1|dre:393666:arl3l1|dre:393692:arl3l2|dre:561131:nolc1|dre:791454:dand5|dre:562247:clcf1|dre:30333:pou5f3|dre:57930:foxh1|dre:30482:gata5|dre:561935:aplnra|dre:777671:bhlha15|dre:565492:aplnrb|dre:360135:msgn1|dre:497617:ism1|dre:30480:gata2a|dre:450059:osr1|dre:799945:sema3fb|dre:654446:ripply1|dre:368201:ved|dre:30527:msx1a|dre:30381:cyp26a1|dre:30399:ta|dre:303…	http://amigo.geneontology.org/amigo/term/GO:0048731
central nervous system development	biological_process	GO:0007417	51	316	2.82	9.64928e-14	1.21581e-11	dre:569971:lama1|dre:324261:sp5l|dre:142987:dmbx1a|dre:100332039:enpp2|dre:791454:dand5|dre:30374:hoxb1b|dre:30501:otx2|dre:555376:btd|dre:30304:tdgf1|dre:30333:pou5f3|dre:245948:gbx2|dre:140746:irx7|dre:57930:foxh1|dre:260350:has2|dre:30120:dlc|dre:286832:lamc1|dre:30632:bmp2b|dre:30197:dkk1b|dre:60634:fezf2|dre:30506:nr6a1a|dre:569074:hapln1b|dre:30480:gata2a|dre:30144:wnt8b|dre:30260:noto|dre:…	http://amigo.geneontology.org/amigo/term/GO:0007417
anterior/posterior pattern specification	biological_process	GO:0009952	31	117	4.62	1.26994e-13	1.53345e-11	dre:324261:sp5l|dre:497646:gadd45bb|dre:557999:tdrd5|dre:30501:otx2|dre:30304:tdgf1|dre:100148408:foxc1a|dre:57930:foxh1|dre:58132:her7|dre:260350:has2|dre:30120:dlc|dre:30161:chd|dre:30506:nr6a1a|dre:654446:ripply1|dre:30144:wnt8b|dre:654447:ripply2|dre:30381:cyp26a1|dre:406379:tdrd7a|dre:30399:ta|dre:58070:mespba|dre:407737:fgf17|dre:100149566:mxtx1|dre:405762:cdx1a|dre:30463:lhx1a|dre:445409:h…	http://amigo.geneontology.org/amigo/term/GO:0009952
tissue morphogenesis	biological_process	GO:0048729	47	276	2.97	1.62721e-13	1.88626e-11	dre:64810:vent|dre:324261:sp5l|dre:58069:mespaa|dre:100148408:foxc1a|dre:30161:chd|dre:100332039:enpp2|dre:791454:dand5|dre:30374:hoxb1b|dre:353154:sp5a|dre:30304:tdgf1|dre:30333:pou5f3|dre:57930:foxh1|dre:260350:has2|dre:30482:gata5|dre:561935:aplnra|dre:558752:ppp2r2aa|dre:360135:msgn1|dre:678551:ttc8|dre:30412:fzd7b|dre:564324:ccdc85b|dre:368201:ved|dre:30527:msx1a|dre:30260:noto|dre:561183:ro…	http://amigo.geneontology.org/amigo/term/GO:0048729
nucleic acid metabolic process	biological_process	GO:0090304	137	1557	1.54	2.49152e-13	2.77708e-11	dre:553814:gfi1aa|dre:405755:nkx1.2la|dre:100034627:LOC110437943|dre:325248:ddx31|dre:100002463:pprc1|dre:30333:pou5f3|dre:57930:foxh1|dre:100006246:dhx32a|dre:403035:tbpl1|dre:30636:six3b|dre:60634:fezf2|dre:30350:hoxd9a|dre:565013:tle2|dre:30480:gata2a|dre:450059:osr1|dre:436723:meox1|dre:654446:ripply1|dre:368201:ved|dre:30527:msx1a|dre:393201:polr3c|dre:563771:bhlhe41|dre:100004296:tb|dre:303…	http://amigo.geneontology.org/amigo/term/GO:0090304
endoderm formation	biological_process	GO:0001706	17	26	11.41	6.06552e-13	6.51033e-11	dre:64810:vent|dre:30482:gata5|dre:561935:aplnra|dre:565492:aplnrb|dre:30584:bmp7a|dre:30463:lhx1a|dre:450059:osr1|dre:791454:dand5|dre:368201:ved|dre:30304:tdgf1|dre:30333:pou5f3|dre:792391:hnf1ba|dre:394146:dusp4|dre:57930:foxh1|dre:407737:fgf17|dre:30538:fgf8a|dre:30632:bmp2b	http://amigo.geneontology.org/amigo/term/GO:0001706
RNA biosynthetic process	biological_process	GO:0032774	102	1031	1.73	6.90575e-13	7.14745e-11	dre:553814:gfi1aa|dre:405755:nkx1.2la|dre:100034627:LOC110437943|dre:791454:dand5|dre:30333:pou5f3|dre:57930:foxh1|dre:403035:tbpl1|dre:30632:bmp2b|dre:60634:fezf2|dre:30631:bmp2a|dre:565013:tle2|dre:30480:gata2a|dre:450059:osr1|dre:30458:gata3|dre:654446:ripply1|dre:368201:ved|dre:30527:msx1a|dre:393201:polr3c|dre:100004296:tb|dre:30399:ta|dre:30337:hoxb1a|dre:30474:rx3|dre:570630:ago2|dre:30245…	http://amigo.geneontology.org/amigo/term/GO:0032774
organic cyclic compound metabolic process	biological_process	GO:1901360	153	1856	1.44	1.08579e-12	1.05109e-10	dre:553814:gfi1aa|dre:405755:nkx1.2la|dre:100034627:LOC110437943|dre:325248:ddx31|dre:100002463:pprc1|dre:30333:pou5f3|dre:57930:foxh1|dre:100006246:dhx32a|dre:403035:tbpl1|dre:30636:six3b|dre:60634:fezf2|dre:30631:bmp2a|dre:321224:hkdc1|dre:565013:tle2|dre:30480:gata2a|dre:450059:osr1|dre:436723:meox1|dre:654446:ripply1|dre:368201:ved|dre:30527:msx1a|dre:393201:polr3c|dre:563771:bhlhe41|dre:1000…	http://amigo.geneontology.org/amigo/term/GO:1901360
brain development	biological_process	GO:0007420	41	227	3.15	1.08809e-12	1.05109e-10	dre:569971:lama1|dre:324261:sp5l|dre:142987:dmbx1a|dre:791454:dand5|dre:30374:hoxb1b|dre:30501:otx2|dre:30304:tdgf1|dre:30333:pou5f3|dre:245948:gbx2|dre:140746:irx7|dre:286832:lamc1|dre:260350:has2|dre:30632:bmp2b|dre:30197:dkk1b|dre:60634:fezf2|dre:30506:nr6a1a|dre:114430:irx1b|dre:286830:lamb1a|dre:30144:wnt8b|dre:30381:cyp26a1|dre:30474:rx3|dre:30399:ta|dre:30190:egr2b|dre:30636:six3b|dre:3033…	http://amigo.geneontology.org/amigo/term/GO:0007420
head development	biological_process	GO:0060322	41	234	3.06	2.56276e-12	2.39577e-10	dre:569971:lama1|dre:324261:sp5l|dre:142987:dmbx1a|dre:791454:dand5|dre:30374:hoxb1b|dre:30501:otx2|dre:30304:tdgf1|dre:30333:pou5f3|dre:245948:gbx2|dre:140746:irx7|dre:286832:lamc1|dre:260350:has2|dre:30632:bmp2b|dre:30197:dkk1b|dre:60634:fezf2|dre:30506:nr6a1a|dre:114430:irx1b|dre:286830:lamb1a|dre:30144:wnt8b|dre:30381:cyp26a1|dre:30474:rx3|dre:30399:ta|dre:30190:egr2b|dre:30636:six3b|dre:3033…	http://amigo.geneontology.org/amigo/term/GO:0060322
tube development	biological_process	GO:0035295	39	215	3.17	3.43297e-12	3.10898e-10	dre:30161:chd|dre:791454:dand5|dre:30374:hoxb1b|dre:678551:ttc8|dre:30304:tdgf1|dre:30458:gata3|dre:57930:foxh1|dre:260350:has2|dre:30482:gata5|dre:30632:bmp2b|dre:30506:nr6a1a|dre:558752:ppp2r2aa|dre:30480:gata2a|dre:450059:osr1|dre:100149566:mxtx1|dre:286787:diexf|dre:30381:cyp26a1|dre:30260:noto|dre:30399:ta|dre:405762:cdx1a|dre:30197:dkk1b|dre:393134:mkks|dre:58076:gata6|dre:30694:nkx2.7|dre:…	http://amigo.geneontology.org/amigo/term/GO:0035295
embryonic organ morphogenesis	biological_process	GO:0048562	38	205	3.23	3.66493e-12	3.2128e-10	dre:30161:chd|dre:561131:nolc1|dre:791454:dand5|dre:30304:tdgf1|dre:100148408:foxc1a|dre:393492:lbh|dre:57930:foxh1|dre:260350:has2|dre:393981:ttc4|dre:286832:lamc1|dre:30632:bmp2b|dre:678551:ttc8|dre:30260:noto|dre:286830:lamb1a|dre:30144:wnt8b|dre:30527:msx1a|dre:30474:rx3|dre:30399:ta|dre:30636:six3b|dre:30625:six7|dre:393134:mkks|dre:570746:zic2b|dre:30694:nkx2.7|dre:30483:gata4|dre:619246:pa…	http://amigo.geneontology.org/amigo/term/GO:0048562
heterocyclic compound binding	molecular_function	GO:1901363	202	2742	1.29	3.76933e-12	3.2128e-10	dre:553814:gfi1aa|dre:246226:ptgs1|dre:393666:arl3l1|dre:393692:arl3l2|dre:791754:ch211-219a4.3|dre:100034432:dkey-253d23.2|dre:325248:ddx31|dre:393551:cyba|dre:30333:pou5f3|dre:57930:foxh1|dre:30483:gata4|dre:405755:nkx1.2la|dre:334107:tsn|dre:324261:sp5l|dre:30482:gata5|dre:60634:fezf2|dre:30506:nr6a1a|dre:321224:hkdc1|dre:360135:msgn1|dre:30480:gata2a|dre:450059:osr1|dre:436723:meox1|dre:36820…	http://amigo.geneontology.org/amigo/term/GO:1901363
endoderm development	biological_process	GO:0007492	18	36	8.72	3.89311e-12	3.22349e-10	dre:64810:vent|dre:30482:gata5|dre:561935:aplnra|dre:393109:rasl11b|dre:565492:aplnrb|dre:30584:bmp7a|dre:30463:lhx1a|dre:450059:osr1|dre:791454:dand5|dre:368201:ved|dre:30304:tdgf1|dre:30333:pou5f3|dre:792391:hnf1ba|dre:394146:dusp4|dre:57930:foxh1|dre:407737:fgf17|dre:30538:fgf8a|dre:30632:bmp2b	http://amigo.geneontology.org/amigo/term/GO:0007492
transcription, DNA-templated	biological_process	GO:0006351	99	1024	1.69	5.18416e-12	4.17325e-10	dre:553814:gfi1aa|dre:405755:nkx1.2la|dre:791454:dand5|dre:30333:pou5f3|dre:57930:foxh1|dre:403035:tbpl1|dre:30632:bmp2b|dre:60634:fezf2|dre:30631:bmp2a|dre:565013:tle2|dre:30480:gata2a|dre:450059:osr1|dre:30458:gata3|dre:654446:ripply1|dre:368201:ved|dre:30527:msx1a|dre:393201:polr3c|dre:100004296:tb|dre:30399:ta|dre:30337:hoxb1a|dre:30474:rx3|dre:570630:ago2|dre:30245:wt1a|dre:245948:gbx2|dre:1…	http://amigo.geneontology.org/amigo/term/GO:0006351
nucleic acid-templated transcription	biological_process	GO:0097659	99	1025	1.69	5.45715e-12	4.27427e-10	dre:553814:gfi1aa|dre:405755:nkx1.2la|dre:791454:dand5|dre:30333:pou5f3|dre:57930:foxh1|dre:403035:tbpl1|dre:30632:bmp2b|dre:60634:fezf2|dre:30631:bmp2a|dre:565013:tle2|dre:30480:gata2a|dre:450059:osr1|dre:30458:gata3|dre:654446:ripply1|dre:368201:ved|dre:30527:msx1a|dre:393201:polr3c|dre:100004296:tb|dre:30399:ta|dre:30337:hoxb1a|dre:30474:rx3|dre:570630:ago2|dre:30245:wt1a|dre:245948:gbx2|dre:1…	http://amigo.geneontology.org/amigo/term/GO:0097659
somite development	biological_process	GO:0061053	24	79	5.3	6.49863e-12	4.84448e-10	dre:569971:lama1|dre:497646:gadd45bb|dre:30304:tdgf1|dre:100148408:foxc1a|dre:286832:lamc1|dre:58132:her7|dre:260350:has2|dre:30120:dlc|dre:286830:lamb1a|dre:57930:foxh1|dre:30161:chd|dre:100149566:mxtx1|dre:654446:ripply1|dre:654447:ripply2|dre:30381:cyp26a1|dre:30260:noto|dre:30399:ta|dre:58070:mespba|dre:30105:wnt5b|dre:436723:meox1|dre:405762:cdx1a|dre:192294:tbx6|dre:360138:pcdh10b|dre:30538…	http://amigo.geneontology.org/amigo/term/GO:0061053
cellular aromatic compound metabolic process	biological_process	GO:0006725	148	1819	1.42	6.51948e-12	4.84448e-10	dre:553814:gfi1aa|dre:405755:nkx1.2la|dre:100034627:LOC110437943|dre:325248:ddx31|dre:100002463:pprc1|dre:30333:pou5f3|dre:57930:foxh1|dre:100006246:dhx32a|dre:403035:tbpl1|dre:30636:six3b|dre:60634:fezf2|dre:30631:bmp2a|dre:321224:hkdc1|dre:565013:tle2|dre:30480:gata2a|dre:450059:osr1|dre:436723:meox1|dre:654446:ripply1|dre:368201:ved|dre:30527:msx1a|dre:393201:polr3c|dre:563771:bhlhe41|dre:1000…	http://amigo.geneontology.org/amigo/term/GO:0006725
mesoderm development	biological_process	GO:0007498	21	57	6.43	6.78575e-12	4.91628e-10	dre:353154:sp5a|dre:64810:vent|dre:324261:sp5l|dre:58069:mespaa|dre:30632:bmp2b|dre:393109:rasl11b|dre:474335:tll1|dre:360135:msgn1|dre:100332039:enpp2|dre:450059:osr1|dre:791454:dand5|dre:286830:lamb1a|dre:368201:ved|dre:30304:tdgf1|dre:30333:pou5f3|dre:360138:pcdh10b|dre:30260:noto|dre:57930:foxh1|dre:407737:fgf17|dre:30538:fgf8a|dre:30399:ta	http://amigo.geneontology.org/amigo/term/GO:0007498
heterocycle metabolic process	biological_process	GO:0046483	147	1808	1.42	8.12222e-12	5.74102e-10	dre:553814:gfi1aa|dre:405755:nkx1.2la|dre:100034627:LOC110437943|dre:325248:ddx31|dre:100002463:pprc1|dre:30333:pou5f3|dre:57930:foxh1|dre:100006246:dhx32a|dre:403035:tbpl1|dre:30636:six3b|dre:60634:fezf2|dre:30350:hoxd9a|dre:321224:hkdc1|dre:565013:tle2|dre:30480:gata2a|dre:450059:osr1|dre:436723:meox1|dre:654446:ripply1|dre:368201:ved|dre:30527:msx1a|dre:393201:polr3c|dre:563771:bhlhe41|dre:100…	http://amigo.geneontology.org/amigo/term/GO:0046483
nucleobase-containing compound metabolic process	biological_process	GO:0006139	145	1775	1.43	8.32433e-12	5.74379e-10	dre:553814:gfi1aa|dre:405755:nkx1.2la|dre:100034627:LOC110437943|dre:325248:ddx31|dre:100002463:pprc1|dre:30333:pou5f3|dre:57930:foxh1|dre:100006246:dhx32a|dre:403035:tbpl1|dre:30636:six3b|dre:60634:fezf2|dre:30350:hoxd9a|dre:321224:hkdc1|dre:565013:tle2|dre:30480:gata2a|dre:450059:osr1|dre:436723:meox1|dre:654446:ripply1|dre:368201:ved|dre:30527:msx1a|dre:393201:polr3c|dre:563771:bhlhe41|dre:100…	http://amigo.geneontology.org/amigo/term/GO:0006139
organic cyclic compound binding	molecular_function	GO:0097159	202	2769	1.27	8.59329e-12	5.79148e-10	dre:553814:gfi1aa|dre:246226:ptgs1|dre:393666:arl3l1|dre:393692:arl3l2|dre:791754:ch211-219a4.3|dre:100034432:dkey-253d23.2|dre:325248:ddx31|dre:393551:cyba|dre:30333:pou5f3|dre:57930:foxh1|dre:30483:gata4|dre:405755:nkx1.2la|dre:334107:tsn|dre:324261:sp5l|dre:30482:gata5|dre:60634:fezf2|dre:30506:nr6a1a|dre:321224:hkdc1|dre:360135:msgn1|dre:30480:gata2a|dre:450059:osr1|dre:436723:meox1|dre:36820…	http://amigo.geneontology.org/amigo/term/GO:0097159
organic cyclic compound biosynthetic process	biological_process	GO:1901362	110	1213	1.58	1.24853e-11	8.22328e-10	dre:553814:gfi1aa|dre:405755:nkx1.2la|dre:100034627:LOC110437943|dre:791454:dand5|dre:30333:pou5f3|dre:57930:foxh1|dre:403035:tbpl1|dre:30636:six3b|dre:60634:fezf2|dre:30350:hoxd9a|dre:565013:tle2|dre:30480:gata2a|dre:450059:osr1|dre:30458:gata3|dre:654446:ripply1|dre:368201:ved|dre:30527:msx1a|dre:393201:polr3c|dre:100004296:tb|dre:30399:ta|dre:30506:nr6a1a|dre:30337:hoxb1a|dre:63998:stard3|dre:…	http://amigo.geneontology.org/amigo/term/GO:1901362
nucleobase-containing compound biosynthetic process	biological_process	GO:0034654	106	1164	1.59	2.39709e-11	1.54373e-09	dre:553814:gfi1aa|dre:405755:nkx1.2la|dre:100034627:LOC110437943|dre:791454:dand5|dre:30333:pou5f3|dre:57930:foxh1|dre:403035:tbpl1|dre:30632:bmp2b|dre:60634:fezf2|dre:30350:hoxd9a|dre:565013:tle2|dre:30480:gata2a|dre:450059:osr1|dre:30458:gata3|dre:654446:ripply1|dre:368201:ved|dre:30527:msx1a|dre:393201:polr3c|dre:100004296:tb|dre:30399:ta|dre:30506:nr6a1a|dre:30337:hoxb1a|dre:30474:rx3|dre:570…	http://amigo.geneontology.org/amigo/term/GO:0034654
regulation of RNA biosynthetic process	biological_process	GO:2001141	93	968	1.68	3.19032e-11	2.0099e-09	dre:553814:gfi1aa|dre:405755:nkx1.2la|dre:791454:dand5|dre:30333:pou5f3|dre:57930:foxh1|dre:403035:tbpl1|dre:30632:bmp2b|dre:60634:fezf2|dre:30631:bmp2a|dre:565013:tle2|dre:30480:gata2a|dre:450059:osr1|dre:30458:gata3|dre:654446:ripply1|dre:368201:ved|dre:30527:msx1a|dre:100004296:tb|dre:30399:ta|dre:30337:hoxb1a|dre:30474:rx3|dre:570630:ago2|dre:30245:wt1a|dre:245948:gbx2|dre:140815:cebpa|dre:10…	http://amigo.geneontology.org/amigo/term/GO:2001141
sequence-specific DNA binding	molecular_function	GO:0043565	54	415	2.27	3.42695e-11	2.11304e-09	dre:64810:vent|dre:140815:cebpa|dre:405755:nkx1.2la|dre:436723:meox1|dre:142987:dmbx1a|dre:30350:hoxd9a|dre:564712:bahd1|dre:30374:hoxb1b|dre:30501:otx2|dre:692279:foxl2|dre:30333:pou5f3|dre:100005493:LOC108183657|dre:245948:gbx2|dre:140746:irx7|dre:57930:foxh1|dre:30483:gata4|dre:334107:tsn|dre:692315:thap1|dre:30694:nkx2.7|dre:30506:nr6a1a|dre:30539:foxa|dre:30480:gata2a|dre:30260:noto|dre:3052…	http://amigo.geneontology.org/amigo/term/GO:0043565
regulation of RNA metabolic process	biological_process	GO:0051252	94	991	1.66	4.68639e-11	2.82941e-09	dre:553814:gfi1aa|dre:405755:nkx1.2la|dre:791454:dand5|dre:30333:pou5f3|dre:57930:foxh1|dre:403035:tbpl1|dre:30632:bmp2b|dre:60634:fezf2|dre:30631:bmp2a|dre:565013:tle2|dre:30480:gata2a|dre:450059:osr1|dre:30458:gata3|dre:654446:ripply1|dre:368201:ved|dre:30527:msx1a|dre:100004296:tb|dre:30399:ta|dre:30337:hoxb1a|dre:30474:rx3|dre:570630:ago2|dre:30245:wt1a|dre:245948:gbx2|dre:140815:cebpa|dre:10…	http://amigo.geneontology.org/amigo/term/GO:0051252
regulation of transcription, DNA-templated	biological_process	GO:0006355	92	965	1.66	5.93511e-11	3.41173e-09	dre:553814:gfi1aa|dre:405755:nkx1.2la|dre:791454:dand5|dre:30333:pou5f3|dre:57930:foxh1|dre:403035:tbpl1|dre:30632:bmp2b|dre:60634:fezf2|dre:30631:bmp2a|dre:565013:tle2|dre:30480:gata2a|dre:450059:osr1|dre:30458:gata3|dre:654446:ripply1|dre:368201:ved|dre:30527:msx1a|dre:100004296:tb|dre:30399:ta|dre:30337:hoxb1a|dre:30474:rx3|dre:570630:ago2|dre:30245:wt1a|dre:245948:gbx2|dre:140815:cebpa|dre:10…	http://amigo.geneontology.org/amigo/term/GO:0006355
nervous system development	biological_process	GO:0007399	76	726	1.83	6.06239e-11	3.41173e-09	dre:553814:gfi1aa|dre:324261:sp5l|dre:114402:efnb2b|dre:569074:hapln1b|dre:393666:arl3l1|dre:393692:arl3l2|dre:569971:lama1|dre:406835:serinc5|dre:100332039:enpp2|dre:791454:dand5|dre:30374:hoxb1b|dre:30501:otx2|dre:555376:btd|dre:562247:clcf1|dre:405762:cdx1a|dre:30304:tdgf1|dre:30333:pou5f3|dre:245948:gbx2|dre:140746:irx7|dre:57930:foxh1|dre:260350:has2|dre:30120:dlc|dre:286832:lamc1|dre:30632:…	http://amigo.geneontology.org/amigo/term/GO:0007399
heterocycle biosynthetic process	biological_process	GO:0018130	106	1185	1.56	6.2327e-11	3.41173e-09	dre:553814:gfi1aa|dre:405755:nkx1.2la|dre:100034627:LOC110437943|dre:791454:dand5|dre:30333:pou5f3|dre:57930:foxh1|dre:403035:tbpl1|dre:30632:bmp2b|dre:60634:fezf2|dre:30350:hoxd9a|dre:565013:tle2|dre:30480:gata2a|dre:450059:osr1|dre:30458:gata3|dre:654446:ripply1|dre:368201:ved|dre:30527:msx1a|dre:393201:polr3c|dre:100004296:tb|dre:30399:ta|dre:30506:nr6a1a|dre:30337:hoxb1a|dre:30474:rx3|dre:570…	http://amigo.geneontology.org/amigo/term/GO:0018130
aromatic compound biosynthetic process	biological_process	GO:0019438	106	1185	1.56	6.2327e-11	3.41173e-09	dre:553814:gfi1aa|dre:405755:nkx1.2la|dre:100034627:LOC110437943|dre:791454:dand5|dre:30333:pou5f3|dre:57930:foxh1|dre:403035:tbpl1|dre:30632:bmp2b|dre:60634:fezf2|dre:30350:hoxd9a|dre:565013:tle2|dre:30480:gata2a|dre:450059:osr1|dre:30458:gata3|dre:654446:ripply1|dre:368201:ved|dre:30527:msx1a|dre:393201:polr3c|dre:100004296:tb|dre:30399:ta|dre:30506:nr6a1a|dre:30337:hoxb1a|dre:30474:rx3|dre:570…	http://amigo.geneontology.org/amigo/term/GO:0019438
regulation of nucleic acid-templated transcription	biological_process	GO:1903506	92	966	1.66	6.23953e-11	3.41173e-09	dre:553814:gfi1aa|dre:405755:nkx1.2la|dre:791454:dand5|dre:30333:pou5f3|dre:57930:foxh1|dre:403035:tbpl1|dre:30632:bmp2b|dre:60634:fezf2|dre:30631:bmp2a|dre:565013:tle2|dre:30480:gata2a|dre:450059:osr1|dre:30458:gata3|dre:654446:ripply1|dre:368201:ved|dre:30527:msx1a|dre:100004296:tb|dre:30399:ta|dre:30337:hoxb1a|dre:30474:rx3|dre:570630:ago2|dre:30245:wt1a|dre:245948:gbx2|dre:140815:cebpa|dre:10…	http://amigo.geneontology.org/amigo/term/GO:1903506
DNA binding	molecular_function	GO:0003677	85	860	1.72	6.35911e-11	3.41272e-09	dre:64810:vent|dre:140815:cebpa|dre:564712:bahd1|dre:405755:nkx1.2la|dre:436723:meox1|dre:142987:dmbx1a|dre:563771:bhlhe41|dre:338237:rreb1a|dre:569751:dkey-261l7.2|dre:436941:91944|dre:30374:hoxb1b|dre:30501:otx2|dre:30190:egr2b|dre:692279:foxl2|dre:405762:cdx1a|dre:30333:pou5f3|dre:100005493:LOC108183657|dre:245948:gbx2|dre:140746:irx7|dre:57930:foxh1|dre:58132:her7|dre:30483:gata4|dre:334107:t…	http://amigo.geneontology.org/amigo/term/GO:0003677
segmentation	biological_process	GO:0035282	21	67	5.47	8.23866e-11	4.34102e-09	dre:30120:dlc|dre:405762:cdx1a|dre:30381:cyp26a1|dre:30161:chd|dre:100148408:foxc1a|dre:406379:tdrd7a|dre:58070:mespba|dre:497646:gadd45bb|dre:557999:tdrd5|dre:100149566:mxtx1|dre:654446:ripply1|dre:654447:ripply2|dre:192294:tbx6|dre:30304:tdgf1|dre:30333:pou5f3|dre:360138:pcdh10b|dre:57930:foxh1|dre:58132:her7|dre:30538:fgf8a|dre:260350:has2|dre:30399:ta	http://amigo.geneontology.org/amigo/term/GO:0035282
morphogenesis of an epithelium	biological_process	GO:0002009	38	235	2.82	1.2721e-10	6.58313e-09	dre:100148408:foxc1a|dre:30161:chd|dre:791454:dand5|dre:30374:hoxb1b|dre:30304:tdgf1|dre:30333:pou5f3|dre:57930:foxh1|dre:260350:has2|dre:30482:gata5|dre:561935:aplnra|dre:558752:ppp2r2aa|dre:678551:ttc8|dre:30412:fzd7b|dre:564324:ccdc85b|dre:30144:wnt8b|dre:30527:msx1a|dre:30260:noto|dre:561183:ror2|dre:30399:ta|dre:393134:mkks|dre:100005849:rhov|dre:58076:gata6|dre:30632:bmp2b|dre:30483:gata4|d…	http://amigo.geneontology.org/amigo/term/GO:0002009
regulation of macromolecule biosynthetic process	biological_process	GO:0010556	97	1061	1.6	1.43835e-10	7.31285e-09	dre:553814:gfi1aa|dre:405755:nkx1.2la|dre:791454:dand5|dre:30333:pou5f3|dre:57930:foxh1|dre:403035:tbpl1|dre:30632:bmp2b|dre:60634:fezf2|dre:30631:bmp2a|dre:565013:tle2|dre:30480:gata2a|dre:450059:osr1|dre:30458:gata3|dre:654446:ripply1|dre:368201:ved|dre:30527:msx1a|dre:100004296:tb|dre:30399:ta|dre:30337:hoxb1a|dre:30474:rx3|dre:570630:ago2|dre:30245:wt1a|dre:245948:gbx2|dre:140815:cebpa|dre:10…	http://amigo.geneontology.org/amigo/term/GO:0010556
ectodermal placode development	biological_process	GO:0071696	15	29	9.03	1.68518e-10	8.42006e-09	dre:57930:foxh1|dre:30161:chd|dre:30549:fgf3|dre:386700:stm|dre:30458:gata3|dre:30144:wnt8b|dre:30527:msx1a|dre:30304:tdgf1|dre:30585:dlx3b|dre:792391:hnf1ba|dre:30474:rx3|dre:60637:pax8|dre:394236:pnocb|dre:30538:fgf8a|dre:751792:fgf10b	http://amigo.geneontology.org/amigo/term/GO:0071696
cell fate commitment	biological_process	GO:0045165	23	87	4.61	1.84889e-10	9.08148e-09	dre:64810:vent|dre:100148408:foxc1a|dre:30333:pou5f3|dre:57930:foxh1|dre:30632:bmp2b|dre:30480:gata2a|dre:30144:wnt8b|dre:30260:noto|dre:368201:ved|dre:394146:dusp4|dre:30474:rx3|dre:58076:gata6|dre:30483:gata4|dre:30482:gata5|dre:407737:fgf17|dre:30458:gata3|dre:30245:wt1a|dre:30584:bmp7a|dre:30549:fgf3|dre:30585:dlx3b|dre:30105:wnt5b|dre:405399:mnx1|dre:30538:fgf8a	http://amigo.geneontology.org/amigo/term/GO:0045165
regulation of cellular macromolecule biosynthetic process	biological_process	GO:2000112	96	1053	1.59	2.05769e-10	9.93865e-09	dre:553814:gfi1aa|dre:405755:nkx1.2la|dre:791454:dand5|dre:30333:pou5f3|dre:57930:foxh1|dre:403035:tbpl1|dre:30632:bmp2b|dre:60634:fezf2|dre:30631:bmp2a|dre:565013:tle2|dre:30480:gata2a|dre:450059:osr1|dre:30458:gata3|dre:654446:ripply1|dre:368201:ved|dre:30527:msx1a|dre:100004296:tb|dre:30399:ta|dre:30337:hoxb1a|dre:30474:rx3|dre:570630:ago2|dre:30245:wt1a|dre:245948:gbx2|dre:140815:cebpa|dre:10…	http://amigo.geneontology.org/amigo/term/GO:2000112
regulation of nucleobase-containing compound metabolic process	biological_process	GO:0019219	94	1031	1.59	3.18678e-10	1.51398e-08	dre:553814:gfi1aa|dre:405755:nkx1.2la|dre:791454:dand5|dre:30333:pou5f3|dre:57930:foxh1|dre:403035:tbpl1|dre:30632:bmp2b|dre:60634:fezf2|dre:30631:bmp2a|dre:565013:tle2|dre:30480:gata2a|dre:450059:osr1|dre:30458:gata3|dre:654446:ripply1|dre:368201:ved|dre:30527:msx1a|dre:100004296:tb|dre:30399:ta|dre:30337:hoxb1a|dre:30474:rx3|dre:570630:ago2|dre:30245:wt1a|dre:245948:gbx2|dre:140815:cebpa|dre:10…	http://amigo.geneontology.org/amigo/term/GO:0019219
regulation of multicellular organismal development	biological_process	GO:2000026	41	281	2.55	3.88575e-10	1.81628e-08	dre:64810:vent|dre:259304:twsg1b|dre:393666:arl3l1|dre:393692:arl3l2|dre:569971:lama1|dre:100332039:enpp2|dre:791454:dand5|dre:562247:clcf1|dre:30333:pou5f3|dre:140746:irx7|dre:57930:foxh1|dre:260350:has2|dre:30632:bmp2b|dre:799945:sema3fb|dre:142987:dmbx1a|dre:450059:osr1|dre:30161:chd|dre:654446:ripply1|dre:368201:ved|dre:192294:tbx6|dre:30260:noto|dre:30399:ta|dre:352939:pnx|dre:100148845:mesp…	http://amigo.geneontology.org/amigo/term/GO:2000026
regulation of macromolecule metabolic process	biological_process	GO:0060255	111	1312	1.48	4.42748e-10	2.03664e-08	dre:553814:gfi1aa|dre:405755:nkx1.2la|dre:791454:dand5|dre:550290:ppp1r11|dre:30333:pou5f3|dre:57930:foxh1|dre:678613:h2afy|dre:403035:tbpl1|dre:30482:gata5|dre:30632:bmp2b|dre:60634:fezf2|dre:30631:bmp2a|dre:565013:tle2|dre:30480:gata2a|dre:450059:osr1|dre:30458:gata3|dre:654446:ripply1|dre:368201:ved|dre:30527:msx1a|dre:570630:ago2|dre:100004296:tb|dre:30399:ta|dre:30337:hoxb1a|dre:798229:spry1…	http://amigo.geneontology.org/amigo/term/GO:0060255
cell differentiation	biological_process	GO:0030154	88	946	1.62	4.8243e-10	2.1845e-08	dre:553814:gfi1aa|dre:246226:ptgs1|dre:393666:arl3l1|dre:393692:arl3l2|dre:562247:clcf1|dre:30333:pou5f3|dre:57930:foxh1|dre:64692:zp3b|dre:30072:inhbaa|dre:561935:aplnra|dre:60634:fezf2|dre:565492:aplnrb|dre:360135:msgn1|dre:30480:gata2a|dre:450059:osr1|dre:30458:gata3|dre:368201:ved|dre:30381:cyp26a1|dre:30399:ta|dre:30506:nr6a1a|dre:30474:rx3|dre:570630:ago2|dre:30245:wt1a|dre:557111:hs3st1l1|…	http://amigo.geneontology.org/amigo/term/GO:0030154
regulation of cellular biosynthetic process	biological_process	GO:0031326	97	1088	1.56	4.90673e-10	2.18765e-08	dre:553814:gfi1aa|dre:405755:nkx1.2la|dre:791454:dand5|dre:30333:pou5f3|dre:57930:foxh1|dre:403035:tbpl1|dre:30632:bmp2b|dre:60634:fezf2|dre:30631:bmp2a|dre:565013:tle2|dre:30480:gata2a|dre:450059:osr1|dre:30458:gata3|dre:654446:ripply1|dre:368201:ved|dre:30527:msx1a|dre:100004296:tb|dre:30399:ta|dre:30337:hoxb1a|dre:30474:rx3|dre:570630:ago2|dre:30245:wt1a|dre:245948:gbx2|dre:140815:cebpa|dre:10…	http://amigo.geneontology.org/amigo/term/GO:0031326
regulation of gene expression	biological_process	GO:0010468	96	1074	1.56	5.34243e-10	2.31843e-08	dre:553814:gfi1aa|dre:405755:nkx1.2la|dre:791454:dand5|dre:30333:pou5f3|dre:57930:foxh1|dre:403035:tbpl1|dre:30632:bmp2b|dre:60634:fezf2|dre:30631:bmp2a|dre:565013:tle2|dre:30480:gata2a|dre:450059:osr1|dre:30458:gata3|dre:654446:ripply1|dre:368201:ved|dre:30527:msx1a|dre:100004296:tb|dre:30399:ta|dre:30337:hoxb1a|dre:30474:rx3|dre:570630:ago2|dre:30245:wt1a|dre:245948:gbx2|dre:140815:cebpa|dre:10…	http://amigo.geneontology.org/amigo/term/GO:0010468
ectodermal placode formation	biological_process	GO:0060788	13	21	10.8	5.36006e-10	2.31843e-08	dre:57930:foxh1|dre:30161:chd|dre:386700:stm|dre:30458:gata3|dre:30144:wnt8b|dre:30527:msx1a|dre:30304:tdgf1|dre:30585:dlx3b|dre:792391:hnf1ba|dre:30474:rx3|dre:60637:pax8|dre:30549:fgf3|dre:30538:fgf8a	http://amigo.geneontology.org/amigo/term/GO:0060788
nitrogen compound metabolic process	biological_process	GO:0006807	165	2245	1.28	5.48752e-10	2.33865e-08	dre:553814:gfi1aa|dre:405755:nkx1.2la|dre:100034627:LOC110437943|dre:791454:dand5|dre:322533:anpepb|dre:30333:pou5f3|dre:57930:foxh1|dre:100006246:dhx32a|dre:324261:sp5l|dre:30636:six3b|dre:60634:fezf2|dre:30631:bmp2a|dre:321224:hkdc1|dre:565013:tle2|dre:30480:gata2a|dre:450059:osr1|dre:436723:meox1|dre:654446:ripply1|dre:368201:ved|dre:30527:msx1a|dre:393201:polr3c|dre:563771:bhlhe41|dre:1000042…	http://amigo.geneontology.org/amigo/term/GO:0006807
sensory organ development	biological_process	GO:0007423	41	286	2.5	6.21312e-10	2.60951e-08	dre:569971:lama1|dre:30538:fgf8a|dre:142987:dmbx1a|dre:30374:hoxb1b|dre:30501:otx2|dre:30304:tdgf1|dre:100148408:foxc1a|dre:140746:irx7|dre:57930:foxh1|dre:393981:ttc4|dre:286832:lamc1|dre:30632:bmp2b|dre:30197:dkk1b|dre:414929:ift57|dre:678551:ttc8|dre:286830:lamb1a|dre:30144:wnt8b|dre:30527:msx1a|dre:30474:rx3|dre:406379:tdrd7a|dre:334003:pho|dre:30636:six3b|dre:30332:lmo2|dre:30625:six7|dre:39…	http://amigo.geneontology.org/amigo/term/GO:0007423
regulation of biosynthetic process	biological_process	GO:0009889	97	1094	1.55	6.3962e-10	2.64803e-08	dre:553814:gfi1aa|dre:405755:nkx1.2la|dre:791454:dand5|dre:30333:pou5f3|dre:57930:foxh1|dre:403035:tbpl1|dre:30632:bmp2b|dre:60634:fezf2|dre:30631:bmp2a|dre:565013:tle2|dre:30480:gata2a|dre:450059:osr1|dre:30458:gata3|dre:654446:ripply1|dre:368201:ved|dre:30527:msx1a|dre:100004296:tb|dre:30399:ta|dre:30337:hoxb1a|dre:30474:rx3|dre:570630:ago2|dre:30245:wt1a|dre:245948:gbx2|dre:140815:cebpa|dre:10…	http://amigo.geneontology.org/amigo/term/GO:0009889
cellular developmental process	biological_process	GO:0048869	95	1074	1.54	1.08053e-09	4.41038e-08	dre:553814:gfi1aa|dre:246226:ptgs1|dre:393666:arl3l1|dre:393692:arl3l2|dre:562247:clcf1|dre:30333:pou5f3|dre:57930:foxh1|dre:64692:zp3b|dre:30072:inhbaa|dre:561935:aplnra|dre:60634:fezf2|dre:565492:aplnrb|dre:360135:msgn1|dre:30480:gata2a|dre:450059:osr1|dre:30458:gata3|dre:368201:ved|dre:30381:cyp26a1|dre:30399:ta|dre:30506:nr6a1a|dre:30474:rx3|dre:570630:ago2|dre:30245:wt1a|dre:557111:hs3st1l1|…	http://amigo.geneontology.org/amigo/term/GO:0048869
hindbrain development	biological_process	GO:0030902	19	63	5.26	1.1103e-09	4.46897e-08	dre:245948:gbx2|dre:324261:sp5l|dre:30190:egr2b|dre:30632:bmp2b|dre:503502:crabp2b|dre:30584:bmp7a|dre:30463:lhx1a|dre:30337:hoxb1a|dre:30374:hoxb1b|dre:30501:otx2|dre:30381:cyp26a1|dre:30333:pou5f3|dre:570746:zic2b|dre:792391:hnf1ba|dre:140746:irx7|dre:114430:irx1b|dre:30549:fgf3|dre:30538:fgf8a|dre:260350:has2	http://amigo.geneontology.org/amigo/term/GO:0030902
regulation of primary metabolic process	biological_process	GO:0080090	110	1322	1.45	1.26488e-09	5.0214e-08	dre:553814:gfi1aa|dre:405755:nkx1.2la|dre:791454:dand5|dre:550290:ppp1r11|dre:30333:pou5f3|dre:57930:foxh1|dre:678613:h2afy|dre:403035:tbpl1|dre:30482:gata5|dre:30632:bmp2b|dre:60634:fezf2|dre:30631:bmp2a|dre:565013:tle2|dre:30480:gata2a|dre:450059:osr1|dre:30458:gata3|dre:654446:ripply1|dre:368201:ved|dre:30527:msx1a|dre:570630:ago2|dre:100004296:tb|dre:30399:ta|dre:30337:hoxb1a|dre:798229:spry1…	http://amigo.geneontology.org/amigo/term/GO:0080090
regulation of nitrogen compound metabolic process	biological_process	GO:0051171	96	1099	1.52	1.59169e-09	6.23339e-08	dre:553814:gfi1aa|dre:405755:nkx1.2la|dre:791454:dand5|dre:30333:pou5f3|dre:57930:foxh1|dre:403035:tbpl1|dre:30632:bmp2b|dre:60634:fezf2|dre:30631:bmp2a|dre:565013:tle2|dre:30480:gata2a|dre:450059:osr1|dre:30458:gata3|dre:654446:ripply1|dre:368201:ved|dre:30527:msx1a|dre:100004296:tb|dre:30399:ta|dre:30337:hoxb1a|dre:30474:rx3|dre:570630:ago2|dre:30245:wt1a|dre:245948:gbx2|dre:140815:cebpa|dre:10…	http://amigo.geneontology.org/amigo/term/GO:0051171
sensory organ morphogenesis	biological_process	GO:0090596	28	148	3.3	1.6415e-09	6.34277e-08	dre:30304:tdgf1|dre:100148408:foxc1a|dre:140746:irx7|dre:57930:foxh1|dre:393981:ttc4|dre:30632:bmp2b|dre:414929:ift57|dre:286830:lamb1a|dre:30144:wnt8b|dre:30527:msx1a|dre:30474:rx3|dre:406379:tdrd7a|dre:30636:six3b|dre:30625:six7|dre:30161:chd|dre:619246:pacsin1b|dre:30458:gata3|dre:541393:cdh6|dre:30659:dnmt3bb.2|dre:494105:foxj1b|dre:386700:stm|dre:30463:lhx1a|dre:30538:fgf8a|dre:30585:dlx3b|d…	http://amigo.geneontology.org/amigo/term/GO:0090596
ectodermal placode morphogenesis	biological_process	GO:0071697	13	24	9.45	1.82734e-09	6.93836e-08	dre:57930:foxh1|dre:30161:chd|dre:386700:stm|dre:30458:gata3|dre:30144:wnt8b|dre:30527:msx1a|dre:30304:tdgf1|dre:30585:dlx3b|dre:792391:hnf1ba|dre:30474:rx3|dre:60637:pax8|dre:30549:fgf3|dre:30538:fgf8a	http://amigo.geneontology.org/amigo/term/GO:0071697
cardiovascular system development	biological_process	GO:0072358	51	428	2.08	1.86747e-09	6.93836e-08	dre:569971:lama1|dre:246226:ptgs1|dre:30161:chd|dre:100332039:enpp2|dre:259304:twsg1b|dre:678551:ttc8|dre:30304:tdgf1|dre:100148408:foxc1a|dre:57930:foxh1|dre:554230:kdr|dre:30120:dlc|dre:393981:ttc4|dre:30482:gata5|dre:561935:aplnra|dre:565492:aplnrb|dre:558752:ppp2r2aa|dre:497617:ism1|dre:569074:hapln1b|dre:30480:gata2a|dre:450059:osr1|dre:100149566:mxtx1|dre:260350:has2|dre:30260:noto|dre:3039…	http://amigo.geneontology.org/amigo/term/GO:0072358
circulatory system development	biological_process	GO:0072359	51	428	2.08	1.86747e-09	6.93836e-08	dre:569971:lama1|dre:246226:ptgs1|dre:30161:chd|dre:100332039:enpp2|dre:259304:twsg1b|dre:678551:ttc8|dre:30304:tdgf1|dre:100148408:foxc1a|dre:57930:foxh1|dre:554230:kdr|dre:30120:dlc|dre:393981:ttc4|dre:30482:gata5|dre:561935:aplnra|dre:565492:aplnrb|dre:558752:ppp2r2aa|dre:497617:ism1|dre:569074:hapln1b|dre:30480:gata2a|dre:450059:osr1|dre:100149566:mxtx1|dre:260350:has2|dre:30260:noto|dre:3039…	http://amigo.geneontology.org/amigo/term/GO:0072359
regulation of cellular metabolic process	biological_process	GO:0031323	109	1321	1.44	2.31081e-09	8.47687e-08	dre:553814:gfi1aa|dre:405755:nkx1.2la|dre:791454:dand5|dre:550290:ppp1r11|dre:30333:pou5f3|dre:57930:foxh1|dre:678613:h2afy|dre:403035:tbpl1|dre:30482:gata5|dre:30632:bmp2b|dre:60634:fezf2|dre:30631:bmp2a|dre:565013:tle2|dre:30480:gata2a|dre:450059:osr1|dre:30458:gata3|dre:654446:ripply1|dre:368201:ved|dre:30527:msx1a|dre:570630:ago2|dre:100004296:tb|dre:30399:ta|dre:30337:hoxb1a|dre:798229:spry1…	http://amigo.geneontology.org/amigo/term/GO:0031323
mesoderm morphogenesis	biological_process	GO:0048332	14	31	7.88	2.70697e-09	9.80599e-08	dre:64810:vent|dre:324261:sp5l|dre:58069:mespaa|dre:30632:bmp2b|dre:474335:tll1|dre:360135:msgn1|dre:100332039:enpp2|dre:791454:dand5|dre:353154:sp5a|dre:368201:ved|dre:30304:tdgf1|dre:30260:noto|dre:57930:foxh1|dre:30399:ta	http://amigo.geneontology.org/amigo/term/GO:0048332
somitogenesis	biological_process	GO:0001756	18	60	5.23	3.25055e-09	1.16298e-07	dre:30120:dlc|dre:405762:cdx1a|dre:30161:chd|dre:30381:cyp26a1|dre:58070:mespba|dre:497646:gadd45bb|dre:100149566:mxtx1|dre:654446:ripply1|dre:654447:ripply2|dre:192294:tbx6|dre:30304:tdgf1|dre:100148408:foxc1a|dre:360138:pcdh10b|dre:57930:foxh1|dre:58132:her7|dre:30538:fgf8a|dre:260350:has2|dre:30399:ta	http://amigo.geneontology.org/amigo/term/GO:0001756
regulation of metabolic process	biological_process	GO:0019222	111	1366	1.42	3.58221e-09	1.266e-07	dre:553814:gfi1aa|dre:405755:nkx1.2la|dre:791454:dand5|dre:550290:ppp1r11|dre:30333:pou5f3|dre:57930:foxh1|dre:678613:h2afy|dre:403035:tbpl1|dre:30482:gata5|dre:30632:bmp2b|dre:60634:fezf2|dre:30631:bmp2a|dre:565013:tle2|dre:30480:gata2a|dre:450059:osr1|dre:30458:gata3|dre:654446:ripply1|dre:368201:ved|dre:30527:msx1a|dre:570630:ago2|dre:100004296:tb|dre:30399:ta|dre:30337:hoxb1a|dre:798229:spry1…	http://amigo.geneontology.org/amigo/term/GO:0019222
embryonic pattern specification	biological_process	GO:0009880	13	26	8.72	3.84944e-09	1.34406e-07	dre:30120:dlc|dre:30549:fgf3|dre:406379:tdrd7a|dre:30463:lhx1a|dre:557999:tdrd5|dre:100149566:mxtx1|dre:654446:ripply1|dre:30144:wnt8b|dre:654447:ripply2|dre:30333:pou5f3|dre:57930:foxh1|dre:58132:her7|dre:30538:fgf8a	http://amigo.geneontology.org/amigo/term/GO:0009880
endodermal cell differentiation	biological_process	GO:0035987	11	16	12	5.24359e-09	1.80904e-07	dre:64810:vent|dre:561935:aplnra|dre:565492:aplnrb|dre:30584:bmp7a|dre:450059:osr1|dre:368201:ved|dre:30333:pou5f3|dre:394146:dusp4|dre:407737:fgf17|dre:30538:fgf8a|dre:30632:bmp2b	http://amigo.geneontology.org/amigo/term/GO:0035987
regulation of embryonic development	biological_process	GO:0045995	16	47	5.94	5.45355e-09	1.85934e-07	dre:64810:vent|dre:30632:bmp2b|dre:100148408:foxc1a|dre:569971:lama1|dre:30584:bmp7a|dre:30463:lhx1a|dre:450059:osr1|dre:368201:ved|dre:30333:pou5f3|dre:30161:chd|dre:30260:noto|dre:57930:foxh1|dre:407737:fgf17|dre:30538:fgf8a|dre:260350:has2|dre:30399:ta	http://amigo.geneontology.org/amigo/term/GO:0045995
inner ear morphogenesis	biological_process	GO:0042472	15	40	6.54	5.62481e-09	1.89543e-07	dre:393981:ttc4|dre:60637:pax8|dre:30632:bmp2b|dre:494105:foxj1b|dre:386700:stm|dre:30458:gata3|dre:30144:wnt8b|dre:30527:msx1a|dre:30585:dlx3b|dre:792391:hnf1ba|dre:30161:chd|dre:619246:pacsin1b|dre:30549:fgf3|dre:30538:fgf8a|dre:30500:otx1b	http://amigo.geneontology.org/amigo/term/GO:0042472
ear morphogenesis	biological_process	GO:0042471	15	41	6.38	7.38261e-09	2.45917e-07	dre:393981:ttc4|dre:60637:pax8|dre:30632:bmp2b|dre:494105:foxj1b|dre:386700:stm|dre:30458:gata3|dre:30144:wnt8b|dre:30527:msx1a|dre:30585:dlx3b|dre:792391:hnf1ba|dre:30161:chd|dre:619246:pacsin1b|dre:30549:fgf3|dre:30538:fgf8a|dre:30500:otx1b	http://amigo.geneontology.org/amigo/term/GO:0042471
gene expression	biological_process	GO:0010467	126	1649	1.33	9.19012e-09	3.02647e-07	dre:553814:gfi1aa|dre:405755:nkx1.2la|dre:791454:dand5|dre:100002463:pprc1|dre:30333:pou5f3|dre:57930:foxh1|dre:100006246:dhx32a|dre:407984:thrap3b|dre:30632:bmp2b|dre:60634:fezf2|dre:30350:hoxd9a|dre:565013:tle2|dre:30480:gata2a|dre:450059:osr1|dre:436723:meox1|dre:654446:ripply1|dre:368201:ved|dre:30527:msx1a|dre:393201:polr3c|dre:100004296:tb|dre:30399:ta|dre:30506:nr6a1a|dre:30337:hoxb1a|dre:…	http://amigo.geneontology.org/amigo/term/GO:0010467
mesoderm formation	biological_process	GO:0001707	13	29	7.82	1.07415e-08	3.49762e-07	dre:64810:vent|dre:324261:sp5l|dre:58069:mespaa|dre:30632:bmp2b|dre:474335:tll1|dre:360135:msgn1|dre:100332039:enpp2|dre:791454:dand5|dre:368201:ved|dre:30304:tdgf1|dre:30260:noto|dre:57930:foxh1|dre:30399:ta	http://amigo.geneontology.org/amigo/term/GO:0001707
cellular nitrogen compound metabolic process	biological_process	GO:0034641	152	2125	1.25	1.49405e-08	4.81086e-07	dre:553814:gfi1aa|dre:405755:nkx1.2la|dre:100034627:LOC110437943|dre:325248:ddx31|dre:322533:anpepb|dre:30333:pou5f3|dre:57930:foxh1|dre:100006246:dhx32a|dre:407984:thrap3b|dre:30636:six3b|dre:60634:fezf2|dre:30631:bmp2a|dre:321224:hkdc1|dre:565013:tle2|dre:30480:gata2a|dre:450059:osr1|dre:436723:meox1|dre:654446:ripply1|dre:368201:ved|dre:30527:msx1a|dre:393201:polr3c|dre:563771:bhlhe41|dre:1000…	http://amigo.geneontology.org/amigo/term/GO:0034641
regulation of developmental process	biological_process	GO:0050793	43	359	2.09	2.99047e-08	9.5235e-07	dre:64810:vent|dre:259304:twsg1b|dre:393666:arl3l1|dre:393692:arl3l2|dre:569971:lama1|dre:100332039:enpp2|dre:791454:dand5|dre:562247:clcf1|dre:30333:pou5f3|dre:140746:irx7|dre:57930:foxh1|dre:260350:has2|dre:286830:lamb1a|dre:30632:bmp2b|dre:799945:sema3fb|dre:142987:dmbx1a|dre:450059:osr1|dre:30161:chd|dre:654446:ripply1|dre:368201:ved|dre:192294:tbx6|dre:30260:noto|dre:30399:ta|dre:352939:pnx|…	http://amigo.geneontology.org/amigo/term/GO:0050793
otic placode formation	biological_process	GO:0043049	10	16	10.91	5.10676e-08	1.60863e-06	dre:30161:chd|dre:386700:stm|dre:30458:gata3|dre:30144:wnt8b|dre:30527:msx1a|dre:30585:dlx3b|dre:792391:hnf1ba|dre:60637:pax8|dre:30549:fgf3|dre:30538:fgf8a	http://amigo.geneontology.org/amigo/term/GO:0043049
inner ear development	biological_process	GO:0048839	20	93	3.75	5.53511e-08	1.72481e-06	dre:393981:ttc4|dre:60637:pax8|dre:30632:bmp2b|dre:30161:chd|dre:494105:foxj1b|dre:386700:stm|dre:678551:ttc8|dre:30374:hoxb1b|dre:30458:gata3|dre:30144:wnt8b|dre:30527:msx1a|dre:30585:dlx3b|dre:792391:hnf1ba|dre:30105:wnt5b|dre:393134:mkks|dre:619246:pacsin1b|dre:30549:fgf3|dre:30538:fgf8a|dre:751792:fgf10b|dre:30500:otx1b	http://amigo.geneontology.org/amigo/term/GO:0048839
ear development	biological_process	GO:0043583	20	94	3.71	6.44786e-08	1.98786e-06	dre:393981:ttc4|dre:60637:pax8|dre:30632:bmp2b|dre:30161:chd|dre:494105:foxj1b|dre:386700:stm|dre:678551:ttc8|dre:30374:hoxb1b|dre:30458:gata3|dre:30144:wnt8b|dre:30527:msx1a|dre:30585:dlx3b|dre:792391:hnf1ba|dre:30105:wnt5b|dre:393134:mkks|dre:619246:pacsin1b|dre:30549:fgf3|dre:30538:fgf8a|dre:751792:fgf10b|dre:30500:otx1b	http://amigo.geneontology.org/amigo/term/GO:0043583
otic vesicle formation	biological_process	GO:0030916	10	17	10.26	7.80229e-08	2.35532e-06	dre:30161:chd|dre:386700:stm|dre:30458:gata3|dre:30144:wnt8b|dre:30527:msx1a|dre:30585:dlx3b|dre:792391:hnf1ba|dre:60637:pax8|dre:30549:fgf3|dre:30538:fgf8a	http://amigo.geneontology.org/amigo/term/GO:0030916
cell fate commitment involved in formation of primary germ layer	biological_process	GO:0060795	10	17	10.26	7.80229e-08	2.35532e-06	dre:64810:vent|dre:30632:bmp2b|dre:30584:bmp7a|dre:368201:ved|dre:30333:pou5f3|dre:394146:dusp4|dre:30260:noto|dre:57930:foxh1|dre:407737:fgf17|dre:30538:fgf8a	http://amigo.geneontology.org/amigo/term/GO:0060795
otic vesicle development	biological_process	GO:0071599	12	29	7.22	7.97111e-08	2.38147e-06	dre:30161:chd|dre:386700:stm|dre:30374:hoxb1b|dre:30458:gata3|dre:30144:wnt8b|dre:30527:msx1a|dre:30585:dlx3b|dre:792391:hnf1ba|dre:60637:pax8|dre:30549:fgf3|dre:30538:fgf8a|dre:751792:fgf10b	http://amigo.geneontology.org/amigo/term/GO:0071599
cell development	biological_process	GO:0048468	59	605	1.7	8.29833e-08	2.45394e-06	dre:553814:gfi1aa|dre:114402:efnb2b|dre:393666:arl3l1|dre:393692:arl3l2|dre:569971:lama1|dre:557999:tdrd5|dre:474335:tll1|dre:30190:egr2b|dre:558677:zp3a.2|dre:100148408:foxc1a|dre:393492:lbh|dre:286832:lamc1|dre:64692:zp3b|dre:30120:dlc|dre:30072:inhbaa|dre:30632:bmp2b|dre:414929:ift57|dre:30631:bmp2a|dre:406404:ak3|dre:142987:dmbx1a|dre:30480:gata2a|dre:678551:ttc8|dre:799945:sema3fb|dre:286830…	http://amigo.geneontology.org/amigo/term/GO:0048468
macromolecule biosynthetic process	biological_process	GO:0009059	117	1562	1.31	8.58534e-08	2.51316e-06	dre:553814:gfi1aa|dre:405755:nkx1.2la|dre:100034627:LOC110437943|dre:791454:dand5|dre:30333:pou5f3|dre:57930:foxh1|dre:403035:tbpl1|dre:30632:bmp2b|dre:60634:fezf2|dre:30631:bmp2a|dre:565013:tle2|dre:30480:gata2a|dre:450059:osr1|dre:30458:gata3|dre:654446:ripply1|dre:368201:ved|dre:30527:msx1a|dre:393201:polr3c|dre:100004296:tb|dre:30399:ta|dre:407623:b3gnt7l|dre:30337:hoxb1a|dre:30474:rx3|dre:57…	http://amigo.geneontology.org/amigo/term/GO:0009059
nucleus	cellular_component	GO:0005634	134	1868	1.25	9.84337e-08	2.85261e-06	dre:797198:rrp8|dre:405755:nkx1.2la|dre:561131:nolc1|dre:497646:gadd45bb|dre:550290:ppp1r11|dre:100002463:pprc1|dre:30333:pou5f3|dre:57930:foxh1|dre:100006246:dhx32a|dre:334107:tsn|dre:403035:tbpl1|dre:60634:fezf2|dre:30350:hoxd9a|dre:565013:tle2|dre:30480:gata2a|dre:450059:osr1|dre:436723:meox1|dre:654446:ripply1|dre:368201:ved|dre:30527:msx1a|dre:393201:polr3c|dre:797433:krt8|dre:100004296:tb|d…	http://amigo.geneontology.org/amigo/term/GO:0005634
binding	molecular_function	GO:0005488	304	5137	1.03	1.08093e-07	3.10153e-06	dre:553814:gfi1aa|dre:246226:ptgs1|dre:569074:hapln1b|dre:797198:rrp8|dre:393666:arl3l1|dre:393692:arl3l2|dre:791754:ch211-219a4.3|dre:100034432:dkey-253d23.2|dre:791454:dand5|dre:562247:clcf1|dre:393551:cyba|dre:322533:anpepb|dre:30333:pou5f3|dre:63998:stard3|dre:100537857:pstpip2|dre:57930:foxh1|dre:64692:zp3b|dre:405755:nkx1.2la|dre:558856:sec22c|dre:324261:sp5l|dre:30072:inhbaa|dre:30632:bmp2…	http://amigo.geneontology.org/amigo/term/GO:0005488
heart development	biological_process	GO:0007507	33	247	2.33	1.25909e-07	3.5773e-06	dre:30161:chd|dre:100332039:enpp2|dre:791454:dand5|dre:30304:tdgf1|dre:100148408:foxc1a|dre:57930:foxh1|dre:260350:has2|dre:393981:ttc4|dre:30482:gata5|dre:561935:aplnra|dre:565492:aplnrb|dre:30480:gata2a|dre:678551:ttc8|dre:100149566:mxtx1|dre:30381:cyp26a1|dre:30260:noto|dre:30399:ta|dre:30197:dkk1b|dre:393134:mkks|dre:58076:gata6|dre:30632:bmp2b|dre:30483:gata4|dre:30694:nkx2.7|dre:30458:gata3…	http://amigo.geneontology.org/amigo/term/GO:0007507
chordate embryonic development	biological_process	GO:0043009	34	260	2.28	1.29087e-07	3.59707e-06	dre:561131:nolc1|dre:497646:gadd45bb|dre:30374:hoxb1b|dre:30501:otx2|dre:30304:tdgf1|dre:100148408:foxc1a|dre:393492:lbh|dre:140746:irx7|dre:57930:foxh1|dre:58132:her7|dre:260350:has2|dre:30120:dlc|dre:30161:chd|dre:30506:nr6a1a|dre:564324:ccdc85b|dre:100149566:mxtx1|dre:654446:ripply1|dre:654447:ripply2|dre:30381:cyp26a1|dre:30260:noto|dre:30399:ta|dre:449991:kctd15a|dre:58070:mespba|dre:570746:…	http://amigo.geneontology.org/amigo/term/GO:0043009
embryo development ending in birth or egg hatching	biological_process	GO:0009792	34	260	2.28	1.29087e-07	3.59707e-06	dre:561131:nolc1|dre:497646:gadd45bb|dre:30374:hoxb1b|dre:30501:otx2|dre:30304:tdgf1|dre:100148408:foxc1a|dre:393492:lbh|dre:140746:irx7|dre:57930:foxh1|dre:58132:her7|dre:260350:has2|dre:30120:dlc|dre:30161:chd|dre:30506:nr6a1a|dre:564324:ccdc85b|dre:100149566:mxtx1|dre:654446:ripply1|dre:654447:ripply2|dre:30381:cyp26a1|dre:30260:noto|dre:30399:ta|dre:449991:kctd15a|dre:58070:mespba|dre:570746:…	http://amigo.geneontology.org/amigo/term/GO:0009792
mesenchyme development	biological_process	GO:0060485	20	99	3.53	1.34631e-07	3.71583e-06	dre:30120:dlc|dre:378958:dmxl2|dre:436723:meox1|dre:799945:sema3fb|dre:449991:kctd15a|dre:360135:msgn1|dre:791454:dand5|dre:678551:ttc8|dre:30474:rx3|dre:393492:lbh|dre:30304:tdgf1|dre:100148408:foxc1a|dre:570746:zic2b|dre:30197:dkk1b|dre:360138:pcdh10b|dre:30260:noto|dre:286830:lamb1a|dre:30549:fgf3|dre:30538:fgf8a|dre:30399:ta	http://amigo.geneontology.org/amigo/term/GO:0060485
organic substance biosynthetic process	biological_process	GO:1901576	136	1924	1.23	1.71781e-07	4.69642e-06	dre:553814:gfi1aa|dre:246226:ptgs1|dre:405755:nkx1.2la|dre:100034627:LOC110437943|dre:791454:dand5|dre:30333:pou5f3|dre:57930:foxh1|dre:324261:sp5l|dre:30636:six3b|dre:60634:fezf2|dre:30350:hoxd9a|dre:565013:tle2|dre:30480:gata2a|dre:450059:osr1|dre:436723:meox1|dre:654446:ripply1|dre:368201:ved|dre:30527:msx1a|dre:393201:polr3c|dre:100004296:tb|dre:30399:ta|dre:407623:b3gnt7l|dre:30506:nr6a1a|dr…	http://amigo.geneontology.org/amigo/term/GO:1901576
tube morphogenesis	biological_process	GO:0035239	23	133	3.02	1.91326e-07	5.1819e-06	dre:791454:dand5|dre:30374:hoxb1b|dre:30304:tdgf1|dre:57930:foxh1|dre:260350:has2|dre:30482:gata5|dre:30632:bmp2b|dre:558752:ppp2r2aa|dre:678551:ttc8|dre:30260:noto|dre:286787:diexf|dre:393134:mkks|dre:30399:ta|dre:30161:chd|dre:30483:gata4|dre:30694:nkx2.7|dre:564324:ccdc85b|dre:795688:scn12aa|dre:494105:foxj1b|dre:57936:tbx20|dre:30463:lhx1a|dre:30584:bmp7a|dre:792391:hnf1ba	http://amigo.geneontology.org/amigo/term/GO:0035239
regulation of multicellular organismal process	biological_process	GO:0051239	42	378	1.94	2.77535e-07	7.4472e-06	dre:64810:vent|dre:259304:twsg1b|dre:393666:arl3l1|dre:393692:arl3l2|dre:569971:lama1|dre:100332039:enpp2|dre:791454:dand5|dre:562247:clcf1|dre:30333:pou5f3|dre:140746:irx7|dre:57930:foxh1|dre:260350:has2|dre:30632:bmp2b|dre:799945:sema3fb|dre:142987:dmbx1a|dre:450059:osr1|dre:30161:chd|dre:654446:ripply1|dre:368201:ved|dre:192294:tbx6|dre:30260:noto|dre:30399:ta|dre:352939:pnx|dre:100148845:mesp…	http://amigo.geneontology.org/amigo/term/GO:0051239
cellular macromolecule biosynthetic process	biological_process	GO:0034645	114	1550	1.28	2.98835e-07	7.94516e-06	dre:553814:gfi1aa|dre:405755:nkx1.2la|dre:791454:dand5|dre:30333:pou5f3|dre:57930:foxh1|dre:403035:tbpl1|dre:30632:bmp2b|dre:60634:fezf2|dre:30631:bmp2a|dre:565013:tle2|dre:30480:gata2a|dre:450059:osr1|dre:30458:gata3|dre:654446:ripply1|dre:368201:ved|dre:30527:msx1a|dre:393201:polr3c|dre:100004296:tb|dre:30399:ta|dre:407623:b3gnt7l|dre:30337:hoxb1a|dre:30474:rx3|dre:570630:ago2|dre:30245:wt1a|dr…	http://amigo.geneontology.org/amigo/term/GO:0034645
specification of symmetry	biological_process	GO:0009799	24	149	2.81	3.3277e-07	8.688e-06	dre:259304:twsg1b|dre:30161:chd|dre:100332039:enpp2|dre:791454:dand5|dre:30304:tdgf1|dre:57930:foxh1|dre:260350:has2|dre:393981:ttc4|dre:30632:bmp2b|dre:414929:ift57|dre:678551:ttc8|dre:286830:lamb1a|dre:393134:mkks|dre:30399:ta|dre:474335:tll1|dre:30694:nkx2.7|dre:30483:gata4|dre:30260:noto|dre:795688:scn12aa|dre:494105:foxj1b|dre:57936:tbx20|dre:30584:bmp7a|dre:30129:dmrt2a|dre:30538:fgf8a	http://amigo.geneontology.org/amigo/term/GO:0009799
determination of bilateral symmetry	biological_process	GO:0009855	24	149	2.81	3.3277e-07	8.688e-06	dre:259304:twsg1b|dre:30161:chd|dre:100332039:enpp2|dre:791454:dand5|dre:30304:tdgf1|dre:57930:foxh1|dre:260350:has2|dre:393981:ttc4|dre:30632:bmp2b|dre:414929:ift57|dre:678551:ttc8|dre:286830:lamb1a|dre:393134:mkks|dre:30399:ta|dre:474335:tll1|dre:30694:nkx2.7|dre:30483:gata4|dre:30260:noto|dre:795688:scn12aa|dre:494105:foxj1b|dre:57936:tbx20|dre:30584:bmp7a|dre:30129:dmrt2a|dre:30538:fgf8a	http://amigo.geneontology.org/amigo/term/GO:0009855
otic vesicle morphogenesis	biological_process	GO:0071600	10	21	8.31	3.51311e-07	9.09017e-06	dre:30161:chd|dre:386700:stm|dre:30458:gata3|dre:30144:wnt8b|dre:30527:msx1a|dre:30585:dlx3b|dre:792391:hnf1ba|dre:60637:pax8|dre:30549:fgf3|dre:30538:fgf8a	http://amigo.geneontology.org/amigo/term/GO:0071600
cellular biosynthetic process	biological_process	GO:0044249	132	1888	1.22	4.60265e-07	1.1804e-05	dre:553814:gfi1aa|dre:246226:ptgs1|dre:405755:nkx1.2la|dre:100034627:LOC110437943|dre:791454:dand5|dre:30333:pou5f3|dre:57930:foxh1|dre:324261:sp5l|dre:30636:six3b|dre:60634:fezf2|dre:30350:hoxd9a|dre:565013:tle2|dre:30480:gata2a|dre:450059:osr1|dre:436723:meox1|dre:654446:ripply1|dre:368201:ved|dre:30527:msx1a|dre:393201:polr3c|dre:100004296:tb|dre:30399:ta|dre:407623:b3gnt7l|dre:30506:nr6a1a|dr…	http://amigo.geneontology.org/amigo/term/GO:0044249
regulation of endodermal cell differentiation	biological_process	GO:1903224	8	11	12.69	5.02792e-07	1.26704e-05	dre:64810:vent|dre:30632:bmp2b|dre:30584:bmp7a|dre:450059:osr1|dre:368201:ved|dre:30333:pou5f3|dre:407737:fgf17|dre:30538:fgf8a	http://amigo.geneontology.org/amigo/term/GO:1903224
endodermal cell fate specification	biological_process	GO:0001714	8	11	12.69	5.02792e-07	1.26704e-05	dre:64810:vent|dre:30632:bmp2b|dre:30584:bmp7a|dre:368201:ved|dre:30333:pou5f3|dre:394146:dusp4|dre:407737:fgf17|dre:30538:fgf8a	http://amigo.geneontology.org/amigo/term/GO:0001714
cellular nitrogen compound biosynthetic process	biological_process	GO:0044271	111	1517	1.28	5.42917e-07	1.3531e-05	dre:553814:gfi1aa|dre:405755:nkx1.2la|dre:100034627:LOC110437943|dre:791454:dand5|dre:30333:pou5f3|dre:57930:foxh1|dre:403035:tbpl1|dre:30636:six3b|dre:60634:fezf2|dre:30350:hoxd9a|dre:565013:tle2|dre:30480:gata2a|dre:450059:osr1|dre:30458:gata3|dre:654446:ripply1|dre:368201:ved|dre:30527:msx1a|dre:393201:polr3c|dre:100004296:tb|dre:30399:ta|dre:30506:nr6a1a|dre:30337:hoxb1a|dre:30474:rx3|dre:570…	http://amigo.geneontology.org/amigo/term/GO:0044271
cell fate specification	biological_process	GO:0001708	14	52	4.7	5.46283e-07	1.3531e-05	dre:64810:vent|dre:30632:bmp2b|dre:30585:dlx3b|dre:30584:bmp7a|dre:405399:mnx1|dre:30549:fgf3|dre:30474:rx3|dre:368201:ved|dre:30333:pou5f3|dre:394146:dusp4|dre:30260:noto|dre:57930:foxh1|dre:407737:fgf17|dre:30538:fgf8a	http://amigo.geneontology.org/amigo/term/GO:0001708
biosynthetic process	biological_process	GO:0009058	136	1968	1.21	5.54242e-07	1.36118e-05	dre:553814:gfi1aa|dre:246226:ptgs1|dre:405755:nkx1.2la|dre:100034627:LOC110437943|dre:791454:dand5|dre:30333:pou5f3|dre:57930:foxh1|dre:324261:sp5l|dre:30636:six3b|dre:60634:fezf2|dre:30350:hoxd9a|dre:565013:tle2|dre:30480:gata2a|dre:450059:osr1|dre:436723:meox1|dre:654446:ripply1|dre:368201:ved|dre:30527:msx1a|dre:393201:polr3c|dre:100004296:tb|dre:30399:ta|dre:407623:b3gnt7l|dre:30506:nr6a1a|dr…	http://amigo.geneontology.org/amigo/term/GO:0009058
endodermal cell fate commitment	biological_process	GO:0001711	8	12	11.63	8.06789e-07	1.96477e-05	dre:64810:vent|dre:30632:bmp2b|dre:30584:bmp7a|dre:368201:ved|dre:30333:pou5f3|dre:394146:dusp4|dre:407737:fgf17|dre:30538:fgf8a	http://amigo.geneontology.org/amigo/term/GO:0001711
epithelial tube morphogenesis	biological_process	GO:0060562	20	115	3.03	1.08954e-06	2.63124e-05	dre:795688:scn12aa|dre:30632:bmp2b|dre:30161:chd|dre:494105:foxj1b|dre:57936:tbx20|dre:564324:ccdc85b|dre:30463:lhx1a|dre:678551:ttc8|dre:30374:hoxb1b|dre:791454:dand5|dre:30584:bmp7a|dre:393134:mkks|dre:558752:ppp2r2aa|dre:30304:tdgf1|dre:30694:nkx2.7|dre:30260:noto|dre:57930:foxh1|dre:30483:gata4|dre:260350:has2|dre:30399:ta	http://amigo.geneontology.org/amigo/term/GO:0060562
gland development	biological_process	GO:0048732	20	116	3.01	1.2271e-06	2.93896e-05	dre:58076:gata6|dre:30659:dnmt3bb.2|dre:140815:cebpa|dre:30245:wt1a|dre:30632:bmp2b|dre:30197:dkk1b|dre:777671:bhlha15|dre:30549:fgf3|dre:246226:ptgs1|dre:30474:rx3|dre:286787:diexf|dre:30304:tdgf1|dre:100148408:foxc1a|dre:792391:hnf1ba|dre:65238:klf17|dre:30260:noto|dre:30482:gata5|dre:30483:gata4|dre:30538:fgf8a|dre:751792:fgf10b	http://amigo.geneontology.org/amigo/term/GO:0048732
determination of left/right symmetry	biological_process	GO:0007368	22	139	2.76	1.31427e-06	3.12194e-05	dre:100332039:enpp2|dre:791454:dand5|dre:30304:tdgf1|dre:57930:foxh1|dre:260350:has2|dre:393981:ttc4|dre:30632:bmp2b|dre:414929:ift57|dre:678551:ttc8|dre:286830:lamb1a|dre:393134:mkks|dre:30399:ta|dre:30161:chd|dre:30483:gata4|dre:30694:nkx2.7|dre:30260:noto|dre:795688:scn12aa|dre:494105:foxj1b|dre:57936:tbx20|dre:30584:bmp7a|dre:30129:dmrt2a|dre:30538:fgf8a	http://amigo.geneontology.org/amigo/term/GO:0007368
regulation of gastrulation	biological_process	GO:0010470	9	19	8.27	1.41557e-06	3.33523e-05	dre:64810:vent|dre:30632:bmp2b|dre:30584:bmp7a|dre:30463:lhx1a|dre:450059:osr1|dre:368201:ved|dre:30333:pou5f3|dre:407737:fgf17|dre:30538:fgf8a	http://amigo.geneontology.org/amigo/term/GO:0010470
transcription regulatory region sequence-specific DNA binding	molecular_function	GO:0000976	18	96	3.27	1.44687e-06	3.38146e-05	dre:405762:cdx1a|dre:324283:hnf1bb|dre:436723:meox1|dre:30506:nr6a1a|dre:100006880:173619|dre:30480:gata2a|dre:564712:bahd1|dre:565962:LOC110439579|dre:58076:gata6|dre:30129:dmrt2a|dre:30482:gata5|dre:100005493:LOC108183657|dre:792391:hnf1ba|dre:567150:LOC110437813|dre:565962:znf1117|dre:100334554:dkey-93n13.2|dre:30458:gata3|dre:30483:gata4	http://amigo.geneontology.org/amigo/term/GO:0000976
dorsal/ventral pattern formation	biological_process	GO:0009953	16	77	3.63	1.71378e-06	3.97324e-05	dre:64810:vent|dre:259304:twsg1b|dre:171474:il17rd|dre:386629:tob1a|dre:474335:tll1|dre:30584:bmp7a|dre:30463:lhx1a|dre:378866:ddit4|dre:368201:ved|dre:30304:tdgf1|dre:30333:pou5f3|dre:30632:bmp2b|dre:30161:chd|dre:57930:foxh1|dre:30549:fgf3|dre:30538:fgf8a	http://amigo.geneontology.org/amigo/term/GO:0009953
regulation of cell fate commitment	biological_process	GO:0010453	8	14	9.97	1.89846e-06	4.36646e-05	dre:64810:vent|dre:30632:bmp2b|dre:30584:bmp7a|dre:30144:wnt8b|dre:368201:ved|dre:30333:pou5f3|dre:407737:fgf17|dre:30538:fgf8a	http://amigo.geneontology.org/amigo/term/GO:0010453
cellular macromolecule metabolic process	biological_process	GO:0044260	181	2872	1.1	2.0826e-06	4.75227e-05	dre:553814:gfi1aa|dre:405755:nkx1.2la|dre:100034627:LOC110437943|dre:791454:dand5|dre:550290:ppp1r11|dre:100002463:pprc1|dre:30333:pou5f3|dre:57930:foxh1|dre:678613:h2afy|dre:407984:thrap3b|dre:30482:gata5|dre:30636:six3b|dre:60634:fezf2|dre:30631:bmp2a|dre:565013:tle2|dre:30480:gata2a|dre:450059:osr1|dre:436723:meox1|dre:654446:ripply1|dre:569326:fb36g12|dre:368201:ved|dre:30527:msx1a|dre:393201…	http://amigo.geneontology.org/amigo/term/GO:0044260
embryonic heart tube development	biological_process	GO:0035050	18	99	3.17	2.12837e-06	4.81875e-05	dre:795688:scn12aa|dre:556870:tbx3a|dre:30694:nkx2.7|dre:494105:foxj1b|dre:57936:tbx20|dre:393134:mkks|dre:678551:ttc8|dre:791454:dand5|dre:30584:bmp7a|dre:100149566:mxtx1|dre:791194:ogg1|dre:30161:chd|dre:30260:noto|dre:57930:foxh1|dre:30483:gata4|dre:30538:fgf8a|dre:260350:has2|dre:30399:ta	http://amigo.geneontology.org/amigo/term/GO:0035050
organic substance metabolic process	biological_process	GO:0071704	232	3872	1.05	2.19925e-06	4.94064e-05	dre:553814:gfi1aa|dre:246226:ptgs1|dre:405755:nkx1.2la|dre:100034627:LOC110437943|dre:791454:dand5|dre:550290:ppp1r11|dre:322533:anpepb|dre:436852:gcshb|dre:100148468:f2rl2|dre:57930:foxh1|dre:678613:h2afy|dre:324261:sp5l|dre:30482:gata5|dre:30636:six3b|dre:60634:fezf2|dre:30631:bmp2a|dre:321224:hkdc1|dre:565013:tle2|dre:30480:gata2a|dre:450059:osr1|dre:436723:meox1|dre:654446:ripply1|dre:569326:…	http://amigo.geneontology.org/amigo/term/GO:0071704
sequence-specific double-stranded DNA binding	molecular_function	GO:1990837	18	100	3.14	2.41307e-06	5.37929e-05	dre:405762:cdx1a|dre:324283:hnf1bb|dre:436723:meox1|dre:30506:nr6a1a|dre:100006880:173619|dre:30480:gata2a|dre:564712:bahd1|dre:565962:LOC110439579|dre:58076:gata6|dre:30129:dmrt2a|dre:30482:gata5|dre:100005493:LOC108183657|dre:792391:hnf1ba|dre:567150:LOC110437813|dre:565962:znf1117|dre:100334554:dkey-93n13.2|dre:30458:gata3|dre:30483:gata4	http://amigo.geneontology.org/amigo/term/GO:1990837
movement of cell or subcellular component	biological_process	GO:0006928	42	415	1.77	2.52939e-06	5.59556e-05	dre:569971:lama1|dre:140815:cebpa|dre:30463:lhx1a|dre:393666:arl3l1|dre:393692:arl3l2|dre:30161:chd|dre:100332039:enpp2|dre:30337:hoxb1a|dre:393551:cyba|dre:30304:tdgf1|dre:100148408:foxc1a|dre:393492:lbh|dre:100537857:pstpip2|dre:57930:foxh1|dre:260350:has2|dre:286832:lamc1|dre:561935:aplnra|dre:799945:sema3fb|dre:30506:nr6a1a|dre:569823:ttc21b|dre:678551:ttc8|dre:100149566:mxtx1|dre:286830:lamb…	http://amigo.geneontology.org/amigo/term/GO:0006928
cell migration	biological_process	GO:0016477	32	274	2.04	2.73327e-06	6.00077e-05	dre:569971:lama1|dre:140815:cebpa|dre:30463:lhx1a|dre:30161:chd|dre:100332039:enpp2|dre:30337:hoxb1a|dre:393551:cyba|dre:30304:tdgf1|dre:100148408:foxc1a|dre:393492:lbh|dre:100537857:pstpip2|dre:57930:foxh1|dre:260350:has2|dre:561935:aplnra|dre:799945:sema3fb|dre:30506:nr6a1a|dre:678551:ttc8|dre:100149566:mxtx1|dre:30474:rx3|dre:30197:dkk1b|dre:58076:gata6|dre:30632:bmp2b|dre:30483:gata4|dre:3048…	http://amigo.geneontology.org/amigo/term/GO:0016477
regulation of transmembrane receptor protein serine/threonine kinase signaling pathway	biological_process	GO:0090092	15	71	3.69	3.00452e-06	6.44971e-05	dre:474335:tll1|dre:259304:twsg1b|dre:30072:inhbaa|dre:561935:aplnra|dre:30631:bmp2a|dre:30584:bmp7a|dre:565492:aplnrb|dre:450059:osr1|dre:791454:dand5|dre:30161:chd|dre:30632:bmp2b|dre:30260:noto|dre:57930:foxh1|dre:260350:has2|dre:30399:ta	http://amigo.geneontology.org/amigo/term/GO:0090092
RNA polymerase II regulatory region sequence-specific DNA binding	molecular_function	GO:0000977	15	71	3.69	3.00452e-06	6.44971e-05	dre:405762:cdx1a|dre:324283:hnf1bb|dre:30506:nr6a1a|dre:100006880:173619|dre:30480:gata2a|dre:565962:LOC110439579|dre:58076:gata6|dre:30482:gata5|dre:100005493:LOC108183657|dre:792391:hnf1ba|dre:567150:LOC110437813|dre:565962:znf1117|dre:100334554:dkey-93n13.2|dre:30458:gata3|dre:30483:gata4	http://amigo.geneontology.org/amigo/term/GO:0000977
RNA polymerase II regulatory region DNA binding	molecular_function	GO:0001012	15	71	3.69	3.00452e-06	6.44971e-05	dre:405762:cdx1a|dre:324283:hnf1bb|dre:30506:nr6a1a|dre:100006880:173619|dre:30480:gata2a|dre:565962:LOC110439579|dre:58076:gata6|dre:30482:gata5|dre:100005493:LOC108183657|dre:792391:hnf1ba|dre:567150:LOC110437813|dre:565962:znf1117|dre:100334554:dkey-93n13.2|dre:30458:gata3|dre:30483:gata4	http://amigo.geneontology.org/amigo/term/GO:0001012
metal ion binding	molecular_function	GO:0046872	121	1760	1.2	3.04827e-06	6.49551e-05	dre:553814:gfi1aa|dre:100034432:dkey-253d23.2|dre:393551:cyba|dre:322533:anpepb|dre:100150128:adamts18|dre:558473:cyp3c2|dre:60634:fezf2|dre:555238:pcgf6|dre:30480:gata2a|dre:450059:osr1|dre:30331:cahz|dre:30381:cyp26a1|dre:541440:cyp2x6|dre:399485:cyp2p10|dre:799713:174690|dre:550330:prrg4|dre:335521:efhd1|dre:100005466:dkey-34m19.3|dre:562008:cyp4v7|dre:321324:slc39a1|dre:565869:klf9|dre:570630…	http://amigo.geneontology.org/amigo/term/GO:0046872
cellular metabolic process	biological_process	GO:0044237	219	3634	1.05	3.09002e-06	6.53641e-05	dre:553814:gfi1aa|dre:246226:ptgs1|dre:405755:nkx1.2la|dre:100034627:LOC110437943|dre:791454:dand5|dre:550290:ppp1r11|dre:393551:cyba|dre:322533:anpepb|dre:436852:gcshb|dre:335863:itm2cb|dre:57930:foxh1|dre:678613:h2afy|dre:324261:sp5l|dre:30482:gata5|dre:30636:six3b|dre:60634:fezf2|dre:30631:bmp2a|dre:321224:hkdc1|dre:565013:tle2|dre:30480:gata2a|dre:450059:osr1|dre:30331:cahz|dre:436723:meox1|d…	http://amigo.geneontology.org/amigo/term/GO:0044237
heart morphogenesis	biological_process	GO:0003007	19	113	2.93	3.11441e-06	6.54026e-05	dre:795688:scn12aa|dre:30482:gata5|dre:30694:nkx2.7|dre:494105:foxj1b|dre:57936:tbx20|dre:393134:mkks|dre:678551:ttc8|dre:791454:dand5|dre:30584:bmp7a|dre:30304:tdgf1|dre:393891:fbxo32|dre:58076:gata6|dre:30161:chd|dre:30260:noto|dre:57930:foxh1|dre:30483:gata4|dre:30538:fgf8a|dre:260350:has2|dre:30399:ta	http://amigo.geneontology.org/amigo/term/GO:0003007
regulation of endodermal cell fate specification	biological_process	GO:0042663	7	10	12.21	3.20886e-06	6.69013e-05	dre:64810:vent|dre:30632:bmp2b|dre:30584:bmp7a|dre:368201:ved|dre:30333:pou5f3|dre:407737:fgf17|dre:30538:fgf8a	http://amigo.geneontology.org/amigo/term/GO:0042663
biological regulation	biological_process	GO:0065007	220	3657	1.05	3.2736e-06	6.77636e-05	dre:553814:gfi1aa|dre:246226:ptgs1|dre:378866:ddit4|dre:393666:arl3l1|dre:393692:arl3l2|dre:100499491:rltgr|dre:497646:gadd45bb|dre:550290:ppp1r11|dre:562247:clcf1|dre:692297:depdc7|dre:30333:pou5f3|dre:100148468:f2rl2|dre:57930:foxh1|dre:64692:zp3b|dre:405755:nkx1.2la|dre:797198:rrp8|dre:403035:tbpl1|dre:373095:tpbga|dre:561935:aplnra|dre:777614:tpcn2|dre:30631:bmp2a|dre:321224:hkdc1|dre:360135:…	http://amigo.geneontology.org/amigo/term/GO:0065007
regulation of organ morphogenesis	biological_process	GO:2000027	10	29	6.02	3.69623e-06	7.59693e-05	dre:64810:vent|dre:30694:nkx2.7|dre:30463:lhx1a|dre:798229:spry1|dre:368201:ved|dre:30161:chd|dre:30260:noto|dre:57930:foxh1|dre:260350:has2|dre:30399:ta	http://amigo.geneontology.org/amigo/term/GO:2000027
metabolic process	biological_process	GO:0008152	250	4264	1.02	3.84681e-06	7.83255e-05	dre:553814:gfi1aa|dre:246226:ptgs1|dre:405755:nkx1.2la|dre:100034627:LOC110437943|dre:791454:dand5|dre:550290:ppp1r11|dre:393551:cyba|dre:322533:anpepb|dre:436852:gcshb|dre:436843:92749|dre:553566:109986|dre:57930:foxh1|dre:30483:gata4|dre:324261:sp5l|dre:30482:gata5|dre:30636:six3b|dre:60634:fezf2|dre:30631:bmp2a|dre:321224:hkdc1|dre:565013:tle2|dre:30480:gata2a|dre:450059:osr1|dre:30331:cahz|dr…	http://amigo.geneontology.org/amigo/term/GO:0008152
primary metabolic process	biological_process	GO:0044238	222	3706	1.05	3.86493e-06	7.83255e-05	dre:553814:gfi1aa|dre:246226:ptgs1|dre:405755:nkx1.2la|dre:100034627:LOC110437943|dre:791454:dand5|dre:550290:ppp1r11|dre:322533:anpepb|dre:436852:gcshb|dre:335863:itm2cb|dre:100148468:f2rl2|dre:57930:foxh1|dre:678613:h2afy|dre:324261:sp5l|dre:30482:gata5|dre:30636:six3b|dre:60634:fezf2|dre:30631:bmp2a|dre:321224:hkdc1|dre:565013:tle2|dre:30480:gata2a|dre:450059:osr1|dre:436723:meox1|dre:654446:r…	http://amigo.geneontology.org/amigo/term/GO:0044238
nucleolus	cellular_component	GO:0005730	19	115	2.88	3.90799e-06	7.86483e-05	dre:796505:dhx33|dre:447856:utp3|dre:368214:ypel3|dre:334446:heatr1|dre:337399:rrs1|dre:286787:diexf|dre:561131:nolc1|dre:445387:ddx51|dre:336149:utp11l|dre:553568:abt1|dre:445391:nop10|dre:325603:polr1b|dre:678588:emg1|dre:393282:snu13a|dre:323426:mphosph10|dre:334362:nol6|dre:797198:rrp8|dre:393712:exosc4|dre:393617:nat10	http://amigo.geneontology.org/amigo/term/GO:0005730
endocrine system development	biological_process	GO:0035270	13	54	4.2	3.98743e-06	7.96935e-05	dre:30245:wt1a|dre:100148408:foxc1a|dre:30549:fgf3|dre:30474:rx3|dre:368201:ved|dre:30304:tdgf1|dre:30585:dlx3b|dre:792391:hnf1ba|dre:30105:wnt5b|dre:30260:noto|dre:30482:gata5|dre:405399:mnx1|dre:30538:fgf8a	http://amigo.geneontology.org/amigo/term/GO:0035270
cation binding	molecular_function	GO:0043169	121	1776	1.19	4.55911e-06	9.04952e-05	dre:553814:gfi1aa|dre:100034432:dkey-253d23.2|dre:393551:cyba|dre:322533:anpepb|dre:100150128:adamts18|dre:558473:cyp3c2|dre:60634:fezf2|dre:555238:pcgf6|dre:30480:gata2a|dre:450059:osr1|dre:30331:cahz|dre:30381:cyp26a1|dre:541440:cyp2x6|dre:399485:cyp2p10|dre:799713:174690|dre:550330:prrg4|dre:335521:efhd1|dre:100005466:dkey-34m19.3|dre:562008:cyp4v7|dre:321324:slc39a1|dre:565869:klf9|dre:570630…	http://amigo.geneontology.org/amigo/term/GO:0043169
ion binding	molecular_function	GO:0043167	124	1832	1.18	4.64272e-06	9.15279e-05	dre:553814:gfi1aa|dre:100034432:dkey-253d23.2|dre:393551:cyba|dre:322533:anpepb|dre:100150128:adamts18|dre:558473:cyp3c2|dre:60634:fezf2|dre:555238:pcgf6|dre:30480:gata2a|dre:450059:osr1|dre:30331:cahz|dre:30381:cyp26a1|dre:541440:cyp2x6|dre:336492:ptgdsb.1|dre:399485:cyp2p10|dre:799713:174690|dre:550330:prrg4|dre:335521:efhd1|dre:100005466:dkey-34m19.3|dre:562008:cyp4v7|dre:321324:slc39a1|dre:56…	http://amigo.geneontology.org/amigo/term/GO:0043167
rhombomere development	biological_process	GO:0021546	7	11	11.1	5.05846e-06	9.90501e-05	dre:30190:egr2b|dre:30337:hoxb1a|dre:30374:hoxb1b|dre:30381:cyp26a1|dre:792391:hnf1ba|dre:30549:fgf3|dre:30538:fgf8a	http://amigo.geneontology.org/amigo/term/GO:0021546
locomotion	biological_process	GO:0040011	38	370	1.79	5.48404e-06	0.000106663	dre:569971:lama1|dre:140815:cebpa|dre:30463:lhx1a|dre:393666:arl3l1|dre:393692:arl3l2|dre:30161:chd|dre:100332039:enpp2|dre:30337:hoxb1a|dre:393551:cyba|dre:30304:tdgf1|dre:100148408:foxc1a|dre:393492:lbh|dre:100537857:pstpip2|dre:57930:foxh1|dre:260350:has2|dre:286832:lamc1|dre:561935:aplnra|dre:799945:sema3fb|dre:30506:nr6a1a|dre:678551:ttc8|dre:100149566:mxtx1|dre:286830:lamb1a|dre:30144:wnt8b…	http://amigo.geneontology.org/amigo/term/GO:0040011
blood vessel development	biological_process	GO:0001568	25	191	2.28	5.61503e-06	0.000108482	dre:569971:lama1|dre:246226:ptgs1|dre:100332039:enpp2|dre:259304:twsg1b|dre:100148408:foxc1a|dre:57930:foxh1|dre:260350:has2|dre:30120:dlc|dre:561935:aplnra|dre:565492:aplnrb|dre:558752:ppp2r2aa|dre:497617:ism1|dre:569074:hapln1b|dre:30480:gata2a|dre:450059:osr1|dre:554230:kdr|dre:30381:cyp26a1|dre:474335:tll1|dre:30332:lmo2|dre:735291:hspa12a|dre:57936:tbx20|dre:406207:mtp|dre:114402:efnb2b|dre:…	http://amigo.geneontology.org/amigo/term/GO:0001568
cell motility	biological_process	GO:0048870	32	287	1.95	6.54747e-06	0.000124535	dre:569971:lama1|dre:140815:cebpa|dre:30463:lhx1a|dre:30161:chd|dre:100332039:enpp2|dre:30337:hoxb1a|dre:393551:cyba|dre:30304:tdgf1|dre:100148408:foxc1a|dre:393492:lbh|dre:100537857:pstpip2|dre:57930:foxh1|dre:260350:has2|dre:561935:aplnra|dre:799945:sema3fb|dre:30506:nr6a1a|dre:678551:ttc8|dre:100149566:mxtx1|dre:30474:rx3|dre:30197:dkk1b|dre:58076:gata6|dre:30632:bmp2b|dre:30483:gata4|dre:3048…	http://amigo.geneontology.org/amigo/term/GO:0048870
localization of cell	biological_process	GO:0051674	32	287	1.95	6.54747e-06	0.000124535	dre:569971:lama1|dre:140815:cebpa|dre:30463:lhx1a|dre:30161:chd|dre:100332039:enpp2|dre:30337:hoxb1a|dre:393551:cyba|dre:30304:tdgf1|dre:100148408:foxc1a|dre:393492:lbh|dre:100537857:pstpip2|dre:57930:foxh1|dre:260350:has2|dre:561935:aplnra|dre:799945:sema3fb|dre:30506:nr6a1a|dre:678551:ttc8|dre:100149566:mxtx1|dre:30474:rx3|dre:30197:dkk1b|dre:58076:gata6|dre:30632:bmp2b|dre:30483:gata4|dre:3048…	http://amigo.geneontology.org/amigo/term/GO:0051674
vasculature development	biological_process	GO:0001944	27	219	2.15	6.57484e-06	0.000124535	dre:569971:lama1|dre:246226:ptgs1|dre:100332039:enpp2|dre:259304:twsg1b|dre:100148408:foxc1a|dre:57930:foxh1|dre:260350:has2|dre:30120:dlc|dre:561935:aplnra|dre:565492:aplnrb|dre:558752:ppp2r2aa|dre:497617:ism1|dre:569074:hapln1b|dre:30480:gata2a|dre:450059:osr1|dre:554230:kdr|dre:30381:cyp26a1|dre:474335:tll1|dre:100149636:fkbpl|dre:30332:lmo2|dre:735291:hspa12a|dre:57936:tbx20|dre:406207:mtp|dr…	http://amigo.geneontology.org/amigo/term/GO:0001944
regulation of biological process	biological_process	GO:0050789	205	3409	1.05	7.67552e-06	0.000144439	dre:553814:gfi1aa|dre:378866:ddit4|dre:393666:arl3l1|dre:393692:arl3l2|dre:100499491:rltgr|dre:497646:gadd45bb|dre:550290:ppp1r11|dre:562247:clcf1|dre:692297:depdc7|dre:30333:pou5f3|dre:100148468:f2rl2|dre:57930:foxh1|dre:64692:zp3b|dre:405755:nkx1.2la|dre:797198:rrp8|dre:403035:tbpl1|dre:373095:tpbga|dre:561935:aplnra|dre:777614:tpcn2|dre:436889:peli2|dre:565013:tle2|dre:30480:gata2a|dre:450059:…	http://amigo.geneontology.org/amigo/term/GO:0050789
nucleic acid binding transcription factor activity	Undef	GO:0001071	40	407	1.71	8.20816e-06	0.000152482	dre:140815:cebpa|dre:100148408:foxc1a|dre:436723:meox1|dre:338237:rreb1a|dre:30501:otx2|dre:692279:foxl2|dre:30333:pou5f3|dre:57930:foxh1|dre:100534921:dkey-17e16.13|dre:60634:fezf2|dre:30506:nr6a1a|dre:30539:foxa|dre:30480:gata2a|dre:324010:hnf4b|dre:368201:ved|dre:100004296:tb|dre:58044:hoxb7a|dre:405762:cdx1a|dre:30636:six3b|dre:58070:mespba|dre:30399:ta|dre:798582:ch211-214e3.5|dre:58076:gata…	http://amigo.geneontology.org/amigo/term/GO:0001071
transcription factor activity, sequence-specific DNA binding	molecular_function	GO:0003700	40	407	1.71	8.20816e-06	0.000152482	dre:140815:cebpa|dre:100148408:foxc1a|dre:436723:meox1|dre:338237:rreb1a|dre:30501:otx2|dre:692279:foxl2|dre:30333:pou5f3|dre:57930:foxh1|dre:100534921:dkey-17e16.13|dre:60634:fezf2|dre:30506:nr6a1a|dre:30539:foxa|dre:30480:gata2a|dre:324010:hnf4b|dre:368201:ved|dre:100004296:tb|dre:58044:hoxb7a|dre:405762:cdx1a|dre:30636:six3b|dre:58070:mespba|dre:30399:ta|dre:798582:ch211-214e3.5|dre:58076:gata…	http://amigo.geneontology.org/amigo/term/GO:0003700
transcription from RNA polymerase II promoter	biological_process	GO:0006366	36	348	1.81	8.28436e-06	0.000152918	dre:553814:gfi1aa|dre:259304:twsg1b|dre:30161:chd|dre:100002463:pprc1|dre:791454:dand5|dre:692279:foxl2|dre:405762:cdx1a|dre:57930:foxh1|dre:260350:has2|dre:403035:tbpl1|dre:386629:tob1a|dre:100534921:dkey-17e16.13|dre:30631:bmp2a|dre:360135:msgn1|dre:450059:osr1|dre:654446:ripply1|dre:368201:ved|dre:654447:ripply2|dre:324088:polr2gl|dre:393224:snapc1b|dre:30260:noto|dre:30399:ta|dre:474335:tll1|…	http://amigo.geneontology.org/amigo/term/GO:0006366
rRNA processing	biological_process	GO:0006364	16	90	3.1	9.90143e-06	0.00018161	dre:445399:ddx56|dre:447856:utp3|dre:334446:heatr1|dre:337399:rrs1|dre:286787:diexf|dre:445387:ddx51|dre:555586:ftsj2|dre:336149:utp11l|dre:553568:abt1|dre:445391:nop10|dre:678588:emg1|dre:393282:snu13a|dre:323426:mphosph10|dre:334362:nol6|dre:393712:exosc4|dre:393617:nat10	http://amigo.geneontology.org/amigo/term/GO:0006364
cellular response to growth factor stimulus	biological_process	GO:0071363	19	124	2.67	1.02404e-05	0.000186645	dre:474335:tll1|dre:259304:twsg1b|dre:171474:il17rd|dre:386629:tob1a|dre:30631:bmp2a|dre:30584:bmp7a|dre:791454:dand5|dre:30458:gata3|dre:30161:chd|dre:260350:has2|dre:100148408:foxc1a|dre:30632:bmp2b|dre:751792:fgf10b|dre:30260:noto|dre:57930:foxh1|dre:30549:fgf3|dre:30538:fgf8a|dre:554230:kdr|dre:30399:ta	http://amigo.geneontology.org/amigo/term/GO:0071363
notochord development	biological_process	GO:0030903	11	42	4.57	1.11316e-05	0.000201411	dre:569971:lama1|dre:324261:sp5l|dre:286832:lamc1|dre:30632:bmp2b|dre:30197:dkk1b|dre:286830:lamb1a|dre:30304:tdgf1|dre:30260:noto|dre:57930:foxh1|dre:30538:fgf8a|dre:30399:ta	http://amigo.geneontology.org/amigo/term/GO:0030903
rRNA metabolic process	biological_process	GO:0016072	16	91	3.07	1.11895e-05	0.000201411	dre:445399:ddx56|dre:447856:utp3|dre:334446:heatr1|dre:337399:rrs1|dre:286787:diexf|dre:445387:ddx51|dre:555586:ftsj2|dre:336149:utp11l|dre:553568:abt1|dre:445391:nop10|dre:678588:emg1|dre:393282:snu13a|dre:323426:mphosph10|dre:334362:nol6|dre:393712:exosc4|dre:393617:nat10	http://amigo.geneontology.org/amigo/term/GO:0016072
response to growth factor	biological_process	GO:0070848	19	125	2.65	1.13346e-05	0.000202087	dre:474335:tll1|dre:259304:twsg1b|dre:171474:il17rd|dre:386629:tob1a|dre:30631:bmp2a|dre:30584:bmp7a|dre:791454:dand5|dre:30458:gata3|dre:30161:chd|dre:260350:has2|dre:100148408:foxc1a|dre:30632:bmp2b|dre:751792:fgf10b|dre:30260:noto|dre:57930:foxh1|dre:30549:fgf3|dre:30538:fgf8a|dre:554230:kdr|dre:30399:ta	http://amigo.geneontology.org/amigo/term/GO:0070848
regulation of cell fate specification	biological_process	GO:0042659	7	13	9.4	1.14362e-05	0.000202087	dre:64810:vent|dre:30632:bmp2b|dre:30584:bmp7a|dre:368201:ved|dre:30333:pou5f3|dre:407737:fgf17|dre:30538:fgf8a	http://amigo.geneontology.org/amigo/term/GO:0042659
regulation of transcription from RNA polymerase II promoter involved in determination of left/right symmetry	biological_process	GO:1900094	7	13	9.4	1.14362e-05	0.000202087	dre:30161:chd|dre:30584:bmp7a|dre:791454:dand5|dre:30260:noto|dre:57930:foxh1|dre:260350:has2|dre:30399:ta	http://amigo.geneontology.org/amigo/term/GO:1900094
ncRNA processing	biological_process	GO:0034470	21	150	2.44	1.23992e-05	0.000217775	dre:563475:trmt6|dre:445399:ddx56|dre:447856:utp3|dre:553807:gtpbp3|dre:334446:heatr1|dre:337399:rrs1|dre:286787:diexf|dre:445387:ddx51|dre:555586:ftsj2|dre:336149:utp11l|dre:553568:abt1|dre:445391:nop10|dre:561376:LOC101886176|dre:436884:tyw3|dre:678588:emg1|dre:393282:snu13a|dre:323426:mphosph10|dre:570630:ago2|dre:334362:nol6|dre:393712:exosc4|dre:393617:nat10	http://amigo.geneontology.org/amigo/term/GO:0034470
camera-type eye development	biological_process	GO:0043010	22	164	2.34	1.42009e-05	0.000247916	dre:569971:lama1|dre:142987:dmbx1a|dre:30501:otx2|dre:30304:tdgf1|dre:100148408:foxc1a|dre:140746:irx7|dre:57930:foxh1|dre:30144:wnt8b|dre:30474:rx3|dre:406379:tdrd7a|dre:30636:six3b|dre:30332:lmo2|dre:30625:six7|dre:393134:mkks|dre:541393:cdh6|dre:30659:dnmt3bb.2|dre:30463:lhx1a|dre:30538:fgf8a|dre:30585:dlx3b|dre:30549:fgf3|dre:101882236:rp1l1a|dre:30500:otx1b	http://amigo.geneontology.org/amigo/term/GO:0043010
regulation of anatomical structure morphogenesis	biological_process	GO:0022603	24	190	2.2	1.4611e-05	0.00025355	dre:64810:vent|dre:259304:twsg1b|dre:393666:arl3l1|dre:393692:arl3l2|dre:30161:chd|dre:100332039:enpp2|dre:100148408:foxc1a|dre:57930:foxh1|dre:260350:has2|dre:30632:bmp2b|dre:799945:sema3fb|dre:450059:osr1|dre:286830:lamb1a|dre:368201:ved|dre:30260:noto|dre:30399:ta|dre:798229:spry1|dre:30694:nkx2.7|dre:407737:fgf17|dre:30584:bmp7a|dre:30463:lhx1a|dre:352944:cxcl12a|dre:30333:pou5f3|dre:30538:fg…	http://amigo.geneontology.org/amigo/term/GO:0022603
hemopoiesis	biological_process	GO:0030097	24	191	2.19	1.57974e-05	0.000272505	dre:553814:gfi1aa|dre:140815:cebpa|dre:100332039:enpp2|dre:259304:twsg1b|dre:321127:ddx18|dre:30120:dlc|dre:562595:flvcr1|dre:30161:chd|dre:406404:ak3|dre:30480:gata2a|dre:100006589:LOC110439183|dre:30458:gata3|dre:474335:tll1|dre:65238:klf17|dre:30332:lmo2|dre:58076:gata6|dre:30483:gata4|dre:30482:gata5|dre:436723:meox1|dre:570630:ago2|dre:405762:cdx1a|dre:57936:tbx20|dre:445391:nop10|dre:30105:…	http://amigo.geneontology.org/amigo/term/GO:0030097
cardiac muscle tissue development	biological_process	GO:0048738	11	44	4.36	1.61696e-05	0.000277275	dre:30482:gata5|dre:561935:aplnra|dre:565492:aplnrb|dre:30538:fgf8a|dre:30381:cyp26a1|dre:393891:fbxo32|dre:30632:bmp2b|dre:30483:gata4|dre:30694:nkx2.7|dre:557111:hs3st1l1|dre:791194:ogg1	http://amigo.geneontology.org/amigo/term/GO:0048738
double-stranded DNA binding	molecular_function	GO:0003690	18	117	2.68	1.65297e-05	0.000281783	dre:405762:cdx1a|dre:324283:hnf1bb|dre:436723:meox1|dre:30506:nr6a1a|dre:100006880:173619|dre:30480:gata2a|dre:564712:bahd1|dre:565962:LOC110439579|dre:58076:gata6|dre:30129:dmrt2a|dre:30482:gata5|dre:100005493:LOC108183657|dre:792391:hnf1ba|dre:567150:LOC110437813|dre:565962:znf1117|dre:100334554:dkey-93n13.2|dre:30458:gata3|dre:30483:gata4	http://amigo.geneontology.org/amigo/term/GO:0003690
transcription regulatory region DNA binding	molecular_function	GO:0044212	20	141	2.48	1.66988e-05	0.000283	dre:405762:cdx1a|dre:324283:hnf1bb|dre:436723:meox1|dre:30506:nr6a1a|dre:100006880:173619|dre:338237:rreb1a|dre:30480:gata2a|dre:564712:bahd1|dre:565962:LOC110439579|dre:58076:gata6|dre:30129:dmrt2a|dre:30482:gata5|dre:100005493:LOC108183657|dre:792391:hnf1ba|dre:567150:LOC110437813|dre:565962:znf1117|dre:100334554:dkey-93n13.2|dre:30458:gata3|dre:30483:gata4|dre:30399:ta	http://amigo.geneontology.org/amigo/term/GO:0044212
eye development	biological_process	GO:0001654	25	205	2.13	1.68031e-05	0.000283112	dre:569971:lama1|dre:142987:dmbx1a|dre:30501:otx2|dre:30304:tdgf1|dre:100148408:foxc1a|dre:140746:irx7|dre:57930:foxh1|dre:286832:lamc1|dre:414929:ift57|dre:286830:lamb1a|dre:30144:wnt8b|dre:30474:rx3|dre:406379:tdrd7a|dre:30636:six3b|dre:30332:lmo2|dre:30625:six7|dre:393134:mkks|dre:541393:cdh6|dre:30659:dnmt3bb.2|dre:30463:lhx1a|dre:30538:fgf8a|dre:30585:dlx3b|dre:30549:fgf3|dre:101882236:rp1l1…	http://amigo.geneontology.org/amigo/term/GO:0001654
muscle tissue development	biological_process	GO:0060537	16	95	2.94	1.79625e-05	0.000299168	dre:30482:gata5|dre:561935:aplnra|dre:565492:aplnrb|dre:100148845:mespbb|dre:58070:mespba|dre:30694:nkx2.7|dre:557111:hs3st1l1|dre:654446:ripply1|dre:192294:tbx6|dre:30381:cyp26a1|dre:393891:fbxo32|dre:30632:bmp2b|dre:30483:gata4|dre:286832:lamc1|dre:30538:fgf8a|dre:791194:ogg1	http://amigo.geneontology.org/amigo/term/GO:0060537
striated muscle tissue development	biological_process	GO:0014706	16	95	2.94	1.79625e-05	0.000299168	dre:30482:gata5|dre:561935:aplnra|dre:565492:aplnrb|dre:100148845:mespbb|dre:58070:mespba|dre:30694:nkx2.7|dre:557111:hs3st1l1|dre:654446:ripply1|dre:192294:tbx6|dre:30381:cyp26a1|dre:393891:fbxo32|dre:30632:bmp2b|dre:30483:gata4|dre:286832:lamc1|dre:30538:fgf8a|dre:791194:ogg1	http://amigo.geneontology.org/amigo/term/GO:0014706
BMP signaling pathway	biological_process	GO:0030509	12	54	3.88	1.8676e-05	0.000305779	dre:474335:tll1|dre:259304:twsg1b|dre:386629:tob1a|dre:30631:bmp2a|dre:30584:bmp7a|dre:791454:dand5|dre:30161:chd|dre:30632:bmp2b|dre:30260:noto|dre:57930:foxh1|dre:260350:has2|dre:30399:ta	http://amigo.geneontology.org/amigo/term/GO:0030509
response to BMP	biological_process	GO:0071772	12	54	3.88	1.8676e-05	0.000305779	dre:474335:tll1|dre:259304:twsg1b|dre:386629:tob1a|dre:30631:bmp2a|dre:30584:bmp7a|dre:791454:dand5|dre:30161:chd|dre:30632:bmp2b|dre:30260:noto|dre:57930:foxh1|dre:260350:has2|dre:30399:ta	http://amigo.geneontology.org/amigo/term/GO:0071772
cellular response to BMP stimulus	biological_process	GO:0071773	12	54	3.88	1.8676e-05	0.000305779	dre:474335:tll1|dre:259304:twsg1b|dre:386629:tob1a|dre:30631:bmp2a|dre:30584:bmp7a|dre:791454:dand5|dre:30161:chd|dre:30632:bmp2b|dre:30260:noto|dre:57930:foxh1|dre:260350:has2|dre:30399:ta	http://amigo.geneontology.org/amigo/term/GO:0071773
heart looping	biological_process	GO:0001947	14	74	3.3	1.90521e-05	0.000310185	dre:795688:scn12aa|dre:30694:nkx2.7|dre:494105:foxj1b|dre:57936:tbx20|dre:393134:mkks|dre:791454:dand5|dre:678551:ttc8|dre:30584:bmp7a|dre:30161:chd|dre:30260:noto|dre:57930:foxh1|dre:30483:gata4|dre:260350:has2|dre:30399:ta	http://amigo.geneontology.org/amigo/term/GO:0001947
anterior/posterior axis specification	biological_process	GO:0009948	8	21	6.65	1.9555e-05	0.000314836	dre:405762:cdx1a|dre:30161:chd|dre:30463:lhx1a|dre:557999:tdrd5|dre:654446:ripply1|dre:654447:ripply2|dre:57930:foxh1|dre:406379:tdrd7a	http://amigo.geneontology.org/amigo/term/GO:0009948
small-subunit processome	cellular_component	GO:0032040	8	21	6.65	1.9555e-05	0.000314836	dre:447856:utp3|dre:334446:heatr1|dre:336149:utp11l|dre:286787:diexf|dre:678588:emg1|dre:393282:snu13a|dre:323426:mphosph10|dre:334362:nol6	http://amigo.geneontology.org/amigo/term/GO:0032040
negative regulation of biological process	biological_process	GO:0048519	52	615	1.48	2.02968e-05	0.000324973	dre:553814:gfi1aa|dre:432375:twf1b|dre:564712:bahd1|dre:142987:dmbx1a|dre:563771:bhlhe41|dre:798352:anapc10|dre:678613:h2afy|dre:557065:pxk|dre:60634:fezf2|dre:100148408:foxc1a|dre:541544:rnf152|dre:378866:ddit4|dre:57930:foxh1|dre:797198:rrp8|dre:386629:tob1a|dre:30197:dkk1b|dre:368200:piwil1|dre:30631:bmp2a|dre:799350:ch211-191i18.4|dre:450059:osr1|dre:394071:srp9|dre:654446:ripply1|dre:30144:w…	http://amigo.geneontology.org/amigo/term/GO:0048519
hematopoietic or lymphoid organ development	biological_process	GO:0048534	24	195	2.15	2.14643e-05	0.000341777	dre:553814:gfi1aa|dre:140815:cebpa|dre:100332039:enpp2|dre:259304:twsg1b|dre:321127:ddx18|dre:30120:dlc|dre:562595:flvcr1|dre:30161:chd|dre:406404:ak3|dre:30480:gata2a|dre:100006589:LOC110439183|dre:30458:gata3|dre:474335:tll1|dre:65238:klf17|dre:30332:lmo2|dre:58076:gata6|dre:30483:gata4|dre:30482:gata5|dre:436723:meox1|dre:570630:ago2|dre:405762:cdx1a|dre:57936:tbx20|dre:445391:nop10|dre:30105:…	http://amigo.geneontology.org/amigo/term/GO:0048534
macromolecule metabolic process	biological_process	GO:0043170	188	3134	1.05	2.20593e-05	0.000348355	dre:553814:gfi1aa|dre:405755:nkx1.2la|dre:100034627:LOC110437943|dre:791454:dand5|dre:550290:ppp1r11|dre:322533:anpepb|dre:30333:pou5f3|dre:100148468:f2rl2|dre:57930:foxh1|dre:678613:h2afy|dre:407984:thrap3b|dre:30482:gata5|dre:30636:six3b|dre:60634:fezf2|dre:30631:bmp2a|dre:565013:tle2|dre:30480:gata2a|dre:450059:osr1|dre:436723:meox1|dre:654446:ripply1|dre:569326:fb36g12|dre:368201:ved|dre:3052…	http://amigo.geneontology.org/amigo/term/GO:0043170
axis specification	biological_process	GO:0009798	10	37	4.72	2.21178e-05	0.000348355	dre:405762:cdx1a|dre:30632:bmp2b|dre:30463:lhx1a|dre:791454:dand5|dre:557999:tdrd5|dre:654446:ripply1|dre:654447:ripply2|dre:30161:chd|dre:57930:foxh1|dre:406379:tdrd7a	http://amigo.geneontology.org/amigo/term/GO:0009798
determination of heart left/right asymmetry	biological_process	GO:0061371	16	97	2.88	2.25526e-05	0.000353283	dre:795688:scn12aa|dre:393981:ttc4|dre:30694:nkx2.7|dre:494105:foxj1b|dre:57936:tbx20|dre:393134:mkks|dre:100332039:enpp2|dre:791454:dand5|dre:678551:ttc8|dre:30584:bmp7a|dre:30161:chd|dre:30260:noto|dre:57930:foxh1|dre:30483:gata4|dre:260350:has2|dre:30399:ta	http://amigo.geneontology.org/amigo/term/GO:0061371
immune system development	biological_process	GO:0002520	24	196	2.14	2.31414e-05	0.000360559	dre:553814:gfi1aa|dre:140815:cebpa|dre:100332039:enpp2|dre:259304:twsg1b|dre:321127:ddx18|dre:30120:dlc|dre:562595:flvcr1|dre:30161:chd|dre:406404:ak3|dre:30480:gata2a|dre:100006589:LOC110439183|dre:30458:gata3|dre:474335:tll1|dre:65238:klf17|dre:30332:lmo2|dre:58076:gata6|dre:30483:gata4|dre:30482:gata5|dre:436723:meox1|dre:570630:ago2|dre:405762:cdx1a|dre:57936:tbx20|dre:445391:nop10|dre:30105:…	http://amigo.geneontology.org/amigo/term/GO:0002520
regulation of cellular process	biological_process	GO:0050794	192	3217	1.04	2.36318e-05	0.000366229	dre:553814:gfi1aa|dre:378866:ddit4|dre:393666:arl3l1|dre:393692:arl3l2|dre:100499491:rltgr|dre:497646:gadd45bb|dre:550290:ppp1r11|dre:562247:clcf1|dre:692297:depdc7|dre:30333:pou5f3|dre:100148468:f2rl2|dre:57930:foxh1|dre:678613:h2afy|dre:405755:nkx1.2la|dre:797198:rrp8|dre:403035:tbpl1|dre:373095:tpbga|dre:561935:aplnra|dre:60634:fezf2|dre:436889:peli2|dre:565013:tle2|dre:30480:gata2a|dre:450059…	http://amigo.geneontology.org/amigo/term/GO:0050794
forebrain development	biological_process	GO:0030900	14	76	3.21	2.47469e-05	0.000381471	dre:724016:npas4l|dre:60634:fezf2|dre:30197:dkk1b|dre:30381:cyp26a1|dre:30463:lhx1a|dre:791454:dand5|dre:352944:cxcl12a|dre:30144:wnt8b|dre:30304:tdgf1|dre:360138:pcdh10b|dre:30260:noto|dre:30549:fgf3|dre:30474:rx3|dre:30399:ta	http://amigo.geneontology.org/amigo/term/GO:0030900
transmembrane receptor protein serine/threonine kinase signaling pathway	biological_process	GO:0007178	16	98	2.85	2.52156e-05	0.000386639	dre:474335:tll1|dre:259304:twsg1b|dre:30072:inhbaa|dre:386629:tob1a|dre:30631:bmp2a|dre:30584:bmp7a|dre:565492:aplnrb|dre:450059:osr1|dre:791454:dand5|dre:30161:chd|dre:30632:bmp2b|dre:561935:aplnra|dre:30260:noto|dre:57930:foxh1|dre:260350:has2|dre:30399:ta	http://amigo.geneontology.org/amigo/term/GO:0007178
single-organism process	Undef	GO:0044699	288	5171	0.97	2.84333e-05	0.000433683	dre:553814:gfi1aa|dre:246226:ptgs1|dre:569074:hapln1b|dre:378866:ddit4|dre:393666:arl3l1|dre:393692:arl3l2|dre:561131:nolc1|dre:100499491:rltgr|dre:497646:gadd45bb|dre:562247:clcf1|dre:393551:cyba|dre:692297:depdc7|dre:436852:gcshb|dre:100537857:pstpip2|dre:57930:foxh1|dre:64692:zp3b|dre:393134:mkks|dre:558856:sec22c|dre:286830:lamb1a|dre:324261:sp5l|dre:619246:pacsin1b|dre:561935:aplnra|dre:7776…	http://amigo.geneontology.org/amigo/term/GO:0044699
intracellular membrane-bounded organelle	cellular_component	GO:0043231	183	3056	1.04	3.15169e-05	0.000474314	dre:378866:ddit4|dre:405755:nkx1.2la|dre:100034627:LOC110437943|dre:561131:nolc1|dre:497646:gadd45bb|dre:550290:ppp1r11|dre:100002463:pprc1|dre:30333:pou5f3|dre:57930:foxh1|dre:678613:h2afy|dre:334107:tsn|dre:403035:tbpl1|dre:30482:gata5|dre:777614:tpcn2|dre:30506:nr6a1a|dre:565013:tle2|dre:30480:gata2a|dre:450059:osr1|dre:436723:meox1|dre:654446:ripply1|dre:569326:fb36g12|dre:368201:ved|dre:3052…	http://amigo.geneontology.org/amigo/term/GO:0043231
BMP signaling pathway involved in determination of left/right symmetry	biological_process	GO:0003154	6	10	10.47	3.15882e-05	0.000474314	dre:30161:chd|dre:30584:bmp7a|dre:30260:noto|dre:57930:foxh1|dre:260350:has2|dre:30399:ta	http://amigo.geneontology.org/amigo/term/GO:0003154
BMP signaling pathway involved in heart jogging	biological_process	GO:0003303	6	10	10.47	3.15882e-05	0.000474314	dre:30161:chd|dre:30584:bmp7a|dre:30260:noto|dre:57930:foxh1|dre:260350:has2|dre:30399:ta	http://amigo.geneontology.org/amigo/term/GO:0003303
cell surface receptor signaling pathway involved in heart development	biological_process	GO:0061311	7	16	7.63	3.23446e-05	0.000480691	dre:30161:chd|dre:30584:bmp7a|dre:791454:dand5|dre:30260:noto|dre:57930:foxh1|dre:260350:has2|dre:30399:ta	http://amigo.geneontology.org/amigo/term/GO:0061311
mesodermal cell differentiation	biological_process	GO:0048333	7	16	7.63	3.23446e-05	0.000480691	dre:64810:vent|dre:30632:bmp2b|dre:360135:msgn1|dre:100332039:enpp2|dre:368201:ved|dre:30260:noto|dre:57930:foxh1	http://amigo.geneontology.org/amigo/term/GO:0048333
regulatory region DNA binding	Undef	GO:0000975	20	150	2.33	3.70035e-05	0.000544346	dre:405762:cdx1a|dre:324283:hnf1bb|dre:436723:meox1|dre:30506:nr6a1a|dre:100006880:173619|dre:338237:rreb1a|dre:30480:gata2a|dre:564712:bahd1|dre:565962:LOC110439579|dre:58076:gata6|dre:30129:dmrt2a|dre:30482:gata5|dre:100005493:LOC108183657|dre:792391:hnf1ba|dre:567150:LOC110437813|dre:565962:znf1117|dre:100334554:dkey-93n13.2|dre:30458:gata3|dre:30483:gata4|dre:30399:ta	http://amigo.geneontology.org/amigo/term/GO:0000975
regulatory region nucleic acid binding	molecular_function	GO:0001067	20	150	2.33	3.70035e-05	0.000544346	dre:405762:cdx1a|dre:324283:hnf1bb|dre:436723:meox1|dre:30506:nr6a1a|dre:100006880:173619|dre:338237:rreb1a|dre:30480:gata2a|dre:564712:bahd1|dre:565962:LOC110439579|dre:58076:gata6|dre:30129:dmrt2a|dre:30482:gata5|dre:100005493:LOC108183657|dre:792391:hnf1ba|dre:567150:LOC110437813|dre:565962:znf1117|dre:100334554:dkey-93n13.2|dre:30458:gata3|dre:30483:gata4|dre:30399:ta	http://amigo.geneontology.org/amigo/term/GO:0001067
membrane-bounded organelle	cellular_component	GO:0043227	183	3070	1.04	4.00402e-05	0.000586043	dre:378866:ddit4|dre:405755:nkx1.2la|dre:100034627:LOC110437943|dre:561131:nolc1|dre:497646:gadd45bb|dre:550290:ppp1r11|dre:100002463:pprc1|dre:30333:pou5f3|dre:57930:foxh1|dre:678613:h2afy|dre:334107:tsn|dre:403035:tbpl1|dre:30482:gata5|dre:777614:tpcn2|dre:30506:nr6a1a|dre:565013:tle2|dre:30480:gata2a|dre:450059:osr1|dre:436723:meox1|dre:654446:ripply1|dre:569326:fb36g12|dre:368201:ved|dre:3052…	http://amigo.geneontology.org/amigo/term/GO:0043227
hindbrain morphogenesis	biological_process	GO:0021575	7	17	7.18	4.39962e-05	0.000640708	dre:30190:egr2b|dre:503502:crabp2b|dre:30463:lhx1a|dre:30374:hoxb1b|dre:792391:hnf1ba|dre:140746:irx7|dre:30538:fgf8a	http://amigo.geneontology.org/amigo/term/GO:0021575
convergent extension	biological_process	GO:0060026	13	70	3.24	4.43927e-05	0.00064325	dre:30632:bmp2b|dre:30161:chd|dre:393134:mkks|dre:678551:ttc8|dre:30412:fzd7b|dre:30304:tdgf1|dre:58076:gata6|dre:30105:wnt5b|dre:30483:gata4|dre:30482:gata5|dre:561183:ror2|dre:260350:has2|dre:30399:ta	http://amigo.geneontology.org/amigo/term/GO:0060026
neural tube development	biological_process	GO:0021915	11	50	3.84	4.47824e-05	0.000645668	dre:405762:cdx1a|dre:445409:her11|dre:30506:nr6a1a|dre:564324:ccdc85b|dre:30374:hoxb1b|dre:30501:otx2|dre:30304:tdgf1|dre:30260:noto|dre:57930:foxh1|dre:30538:fgf8a|dre:30381:cyp26a1	http://amigo.geneontology.org/amigo/term/GO:0021915
embryonic heart tube morphogenesis	biological_process	GO:0003143	14	81	3.02	4.59751e-05	0.000659583	dre:795688:scn12aa|dre:30694:nkx2.7|dre:494105:foxj1b|dre:57936:tbx20|dre:393134:mkks|dre:791454:dand5|dre:678551:ttc8|dre:30584:bmp7a|dre:30161:chd|dre:30260:noto|dre:57930:foxh1|dre:30483:gata4|dre:260350:has2|dre:30399:ta	http://amigo.geneontology.org/amigo/term/GO:0003143
pronephric glomerulus development	biological_process	GO:0039021	6	11	9.52	4.70679e-05	0.000665379	dre:30245:wt1a|dre:450059:osr1|dre:30304:tdgf1|dre:100148408:foxc1a|dre:30260:noto|dre:30399:ta	http://amigo.geneontology.org/amigo/term/GO:0039021
BMP signaling pathway involved in heart development	biological_process	GO:0061312	6	11	9.52	4.70679e-05	0.000665379	dre:30161:chd|dre:30584:bmp7a|dre:30260:noto|dre:57930:foxh1|dre:260350:has2|dre:30399:ta	http://amigo.geneontology.org/amigo/term/GO:0061312
regulation of transcription from RNA polymerase II promoter involved in heart development	biological_process	GO:1901213	6	11	9.52	4.70679e-05	0.000665379	dre:30161:chd|dre:30584:bmp7a|dre:30260:noto|dre:57930:foxh1|dre:260350:has2|dre:30399:ta	http://amigo.geneontology.org/amigo/term/GO:1901213
negative regulation of cellular process	biological_process	GO:0048523	48	572	1.46	4.93919e-05	0.000694843	dre:553814:gfi1aa|dre:432375:twf1b|dre:564712:bahd1|dre:142987:dmbx1a|dre:563771:bhlhe41|dre:798352:anapc10|dre:678613:h2afy|dre:550290:ppp1r11|dre:100148408:foxc1a|dre:541544:rnf152|dre:378866:ddit4|dre:57930:foxh1|dre:797198:rrp8|dre:386629:tob1a|dre:30197:dkk1b|dre:799945:sema3fb|dre:30631:bmp2a|dre:450059:osr1|dre:394071:srp9|dre:654446:ripply1|dre:30144:wnt8b|dre:654447:ripply2|dre:30161:chd…	http://amigo.geneontology.org/amigo/term/GO:0048523
pancreas development	biological_process	GO:0031016	13	71	3.19	5.0506e-05	0.000707084	dre:405762:cdx1a|dre:30659:dnmt3bb.2|dre:246226:ptgs1|dre:30632:bmp2b|dre:777671:bhlha15|dre:286787:diexf|dre:368201:ved|dre:30381:cyp26a1|dre:792391:hnf1ba|dre:30105:wnt5b|dre:30482:gata5|dre:405399:mnx1|dre:751792:fgf10b	http://amigo.geneontology.org/amigo/term/GO:0031016
ncRNA metabolic process	biological_process	GO:0034660	23	194	2.07	5.3325e-05	0.000742961	dre:445387:ddx51|dre:445399:ddx56|dre:447856:utp3|dre:368200:piwil1|dre:337399:rrs1|dre:555586:ftsj2|dre:336149:utp11l|dre:286787:diexf|dre:561376:LOC101886176|dre:393224:snapc1b|dre:334362:nol6|dre:436884:tyw3|dre:553568:abt1|dre:678588:emg1|dre:570630:ago2|dre:334446:heatr1|dre:563475:trmt6|dre:445391:nop10|dre:553807:gtpbp3|dre:393282:snu13a|dre:323426:mphosph10|dre:393712:exosc4|dre:393617:na…	http://amigo.geneontology.org/amigo/term/GO:0034660
metencephalon development	biological_process	GO:0022037	8	25	5.58	5.43994e-05	0.000754304	dre:245948:gbx2|dre:30632:bmp2b|dre:30584:bmp7a|dre:30463:lhx1a|dre:30337:hoxb1a|dre:30501:otx2|dre:30549:fgf3|dre:30538:fgf8a	http://amigo.geneontology.org/amigo/term/GO:0022037
urogenital system development	biological_process	GO:0001655	14	85	2.87	7.30489e-05	0.00100807	dre:405762:cdx1a|dre:246226:ptgs1|dre:30245:wt1a|dre:100148408:foxc1a|dre:57936:tbx20|dre:30463:lhx1a|dre:450059:osr1|dre:30304:tdgf1|dre:541393:cdh6|dre:792391:hnf1ba|dre:30260:noto|dre:324283:hnf1bb|dre:60637:pax8|dre:30399:ta	http://amigo.geneontology.org/amigo/term/GO:0001655
ribosomal small subunit biogenesis	biological_process	GO:0042274	10	44	3.97	7.81105e-05	0.00107282	dre:447856:utp3|dre:334446:heatr1|dre:337399:rrs1|dre:336149:utp11l|dre:553568:abt1|dre:286787:diexf|dre:678588:emg1|dre:393282:snu13a|dre:323426:mphosph10|dre:393617:nat10	http://amigo.geneontology.org/amigo/term/GO:0042274
embryonic camera-type eye development	biological_process	GO:0031076	8	27	5.17	8.55271e-05	0.00116533	dre:30636:six3b|dre:30625:six7|dre:30144:wnt8b|dre:30304:tdgf1|dre:100148408:foxc1a|dre:30474:rx3|dre:57930:foxh1|dre:30538:fgf8a	http://amigo.geneontology.org/amigo/term/GO:0031076
neurogenesis	biological_process	GO:0022008	41	472	1.52	8.56504e-05	0.00116533	dre:553814:gfi1aa|dre:114402:efnb2b|dre:393666:arl3l1|dre:393692:arl3l2|dre:569971:lama1|dre:100332039:enpp2|dre:562247:clcf1|dre:140746:irx7|dre:286832:lamc1|dre:30120:dlc|dre:30632:bmp2b|dre:799945:sema3fb|dre:30506:nr6a1a|dre:142987:dmbx1a|dre:30480:gata2a|dre:30144:wnt8b|dre:286830:lamb1a|dre:368201:ved|dre:60634:fezf2|dre:352939:pnx|dre:30190:egr2b|dre:334003:pho|dre:30197:dkk1b|dre:30625:si…	http://amigo.geneontology.org/amigo/term/GO:0022008
pronephros development	biological_process	GO:0048793	11	55	3.49	9.48235e-05	0.00127813	dre:405762:cdx1a|dre:30245:wt1a|dre:100148408:foxc1a|dre:450059:osr1|dre:30304:tdgf1|dre:541393:cdh6|dre:792391:hnf1ba|dre:30260:noto|dre:324283:hnf1bb|dre:60637:pax8|dre:30399:ta	http://amigo.geneontology.org/amigo/term/GO:0048793
tissue regeneration	biological_process	GO:0042246	11	55	3.49	9.48235e-05	0.00127813	dre:334003:pho|dre:30197:dkk1b|dre:30636:six3b|dre:286830:lamb1a|dre:352944:cxcl12a|dre:30144:wnt8b|dre:30333:pou5f3|dre:30105:wnt5b|dre:30483:gata4|dre:30072:inhbaa|dre:30458:gata3	http://amigo.geneontology.org/amigo/term/GO:0042246
pronephric nephron development	biological_process	GO:0039019	6	13	8.05	9.59295e-05	0.00128112	dre:30245:wt1a|dre:450059:osr1|dre:30304:tdgf1|dre:100148408:foxc1a|dre:30260:noto|dre:30399:ta	http://amigo.geneontology.org/amigo/term/GO:0039019
organ formation	biological_process	GO:0048645	6	13	8.05	9.59295e-05	0.00128112	dre:30632:bmp2b|dre:798229:spry1|dre:30304:tdgf1|dre:58076:gata6|dre:30483:gata4|dre:30482:gata5	http://amigo.geneontology.org/amigo/term/GO:0048645
epithelial cell differentiation	biological_process	GO:0030855	14	88	2.78	0.000101604	0.00134452	dre:30120:dlc|dre:474335:tll1|dre:30245:wt1a|dre:334003:pho|dre:100148408:foxc1a|dre:494105:foxj1b|dre:406379:tdrd7a|dre:30463:lhx1a|dre:450059:osr1|dre:30585:dlx3b|dre:792391:hnf1ba|dre:30549:fgf3|dre:619246:pacsin1b|dre:405399:mnx1	http://amigo.geneontology.org/amigo/term/GO:0030855
camera-type eye morphogenesis	biological_process	GO:0048593	14	88	2.78	0.000101604	0.00134452	dre:30659:dnmt3bb.2|dre:30625:six7|dre:30636:six3b|dre:30549:fgf3|dre:30463:lhx1a|dre:30474:rx3|dre:30144:wnt8b|dre:30304:tdgf1|dre:100148408:foxc1a|dre:140746:irx7|dre:57930:foxh1|dre:406379:tdrd7a|dre:30538:fgf8a|dre:541393:cdh6	http://amigo.geneontology.org/amigo/term/GO:0048593
embryonic hemopoiesis	biological_process	GO:0035162	10	46	3.79	0.00010764	0.00141791	dre:553814:gfi1aa|dre:140815:cebpa|dre:30161:chd|dre:474335:tll1|dre:30480:gata2a|dre:30332:lmo2|dre:100332039:enpp2|dre:259304:twsg1b|dre:445391:nop10|dre:57936:tbx20	http://amigo.geneontology.org/amigo/term/GO:0035162
eye morphogenesis	biological_process	GO:0048592	16	114	2.45	0.000126187	0.00165471	dre:30659:dnmt3bb.2|dre:30625:six7|dre:30636:six3b|dre:414929:ift57|dre:30549:fgf3|dre:30463:lhx1a|dre:30538:fgf8a|dre:286830:lamb1a|dre:30144:wnt8b|dre:30304:tdgf1|dre:100148408:foxc1a|dre:140746:irx7|dre:57930:foxh1|dre:406379:tdrd7a|dre:30474:rx3|dre:541393:cdh6	http://amigo.geneontology.org/amigo/term/GO:0048592
maturation of SSU-rRNA	biological_process	GO:0030490	8	29	4.81	0.000130133	0.00169668	dre:447856:utp3|dre:334446:heatr1|dre:337399:rrs1|dre:553568:abt1|dre:286787:diexf|dre:678588:emg1|dre:393282:snu13a|dre:323426:mphosph10	http://amigo.geneontology.org/amigo/term/GO:0030490
regulation of BMP signaling pathway involved in heart jogging	biological_process	GO:2000223	5	8	10.91	0.000130559	0.00169668	dre:30260:noto|dre:57930:foxh1|dre:30161:chd|dre:260350:has2|dre:30399:ta	http://amigo.geneontology.org/amigo/term/GO:2000223
regulation of heart morphogenesis	biological_process	GO:2000826	6	14	7.48	0.000132141	0.00170957	dre:30161:chd|dre:30694:nkx2.7|dre:30260:noto|dre:57930:foxh1|dre:260350:has2|dre:30399:ta	http://amigo.geneontology.org/amigo/term/GO:2000826
negative regulation of macromolecule metabolic process	biological_process	GO:0010605	26	252	1.8	0.000146728	0.00188985	dre:553814:gfi1aa|dre:142987:dmbx1a|dre:563771:bhlhe41|dre:564712:bahd1|dre:678613:h2afy|dre:550290:ppp1r11|dre:57930:foxh1|dre:30632:bmp2b|dre:60634:fezf2|dre:30631:bmp2a|dre:450059:osr1|dre:394071:srp9|dre:654446:ripply1|dre:654447:ripply2|dre:171474:il17rd|dre:352939:pnx|dre:65238:klf17|dre:798352:anapc10|dre:798229:spry1|dre:570630:ago2|dre:322379:fb59d01|dre:368200:piwil1|dre:797198:rrp8|dre…	http://amigo.geneontology.org/amigo/term/GO:0010605
kidney development	biological_process	GO:0001822	13	81	2.8	0.000164496	0.00210933	dre:405762:cdx1a|dre:246226:ptgs1|dre:30245:wt1a|dre:100148408:foxc1a|dre:30463:lhx1a|dre:450059:osr1|dre:30304:tdgf1|dre:541393:cdh6|dre:792391:hnf1ba|dre:30260:noto|dre:324283:hnf1bb|dre:60637:pax8|dre:30399:ta	http://amigo.geneontology.org/amigo/term/GO:0001822
generation of neurons	biological_process	GO:0048699	37	424	1.52	0.000170293	0.00217405	dre:553814:gfi1aa|dre:114402:efnb2b|dre:393666:arl3l1|dre:393692:arl3l2|dre:569971:lama1|dre:562247:clcf1|dre:140746:irx7|dre:286832:lamc1|dre:30120:dlc|dre:799945:sema3fb|dre:142987:dmbx1a|dre:30480:gata2a|dre:30144:wnt8b|dre:286830:lamb1a|dre:368201:ved|dre:60634:fezf2|dre:352939:pnx|dre:334003:pho|dre:30197:dkk1b|dre:30625:six7|dre:559888:plppr4a|dre:619246:pacsin1b|dre:30458:gata3|dre:30659:d…	http://amigo.geneontology.org/amigo/term/GO:0048699
determination of dorsal/ventral asymmetry	biological_process	GO:0048262	6	15	6.98	0.000178386	0.00226738	dre:474335:tll1|dre:259304:twsg1b|dre:30632:bmp2b|dre:30584:bmp7a|dre:30161:chd|dre:30538:fgf8a	http://amigo.geneontology.org/amigo/term/GO:0048262
renal system development	biological_process	GO:0072001	13	82	2.77	0.000183286	0.00231949	dre:405762:cdx1a|dre:246226:ptgs1|dre:30245:wt1a|dre:100148408:foxc1a|dre:30463:lhx1a|dre:450059:osr1|dre:30304:tdgf1|dre:541393:cdh6|dre:792391:hnf1ba|dre:30260:noto|dre:324283:hnf1bb|dre:60637:pax8|dre:30399:ta	http://amigo.geneontology.org/amigo/term/GO:0072001
regulation of BMP signaling pathway	biological_process	GO:0030510	8	31	4.5	0.000192366	0.0024172	dre:474335:tll1|dre:259304:twsg1b|dre:30161:chd|dre:791454:dand5|dre:30260:noto|dre:57930:foxh1|dre:260350:has2|dre:30399:ta	http://amigo.geneontology.org/amigo/term/GO:0030510
negative regulation of cell fate commitment	biological_process	GO:0010454	5	9	9.69	0.000196012	0.0024172	dre:30584:bmp7a|dre:30632:bmp2b|dre:30144:wnt8b|dre:407737:fgf17|dre:30538:fgf8a	http://amigo.geneontology.org/amigo/term/GO:0010454
embryonic axis specification	biological_process	GO:0000578	5	9	9.69	0.000196012	0.0024172	dre:654446:ripply1|dre:654447:ripply2|dre:57930:foxh1|dre:406379:tdrd7a|dre:557999:tdrd5	http://amigo.geneontology.org/amigo/term/GO:0000578
post-anal tail morphogenesis	biological_process	GO:0036342	5	9	9.69	0.000196012	0.0024172	dre:30584:bmp7a|dre:474335:tll1|dre:368201:ved|dre:324261:sp5l|dre:30399:ta	http://amigo.geneontology.org/amigo/term/GO:0036342
mesodermal cell fate commitment	biological_process	GO:0001710	5	9	9.69	0.000196012	0.0024172	dre:64810:vent|dre:30260:noto|dre:57930:foxh1|dre:30632:bmp2b|dre:368201:ved	http://amigo.geneontology.org/amigo/term/GO:0001710
rhombomere morphogenesis	biological_process	GO:0021593	5	9	9.69	0.000196012	0.0024172	dre:792391:hnf1ba|dre:30190:egr2b|dre:30381:cyp26a1|dre:30374:hoxb1b|dre:30337:hoxb1a	http://amigo.geneontology.org/amigo/term/GO:0021593
embryonic camera-type eye morphogenesis	biological_process	GO:0048596	7	23	5.31	0.000207146	0.00254369	dre:30636:six3b|dre:30625:six7|dre:30144:wnt8b|dre:30304:tdgf1|dre:100148408:foxc1a|dre:30474:rx3|dre:57930:foxh1	http://amigo.geneontology.org/amigo/term/GO:0048596
cellular process	biological_process	GO:0009987	327	6146	0.93	0.000210378	0.00257247	dre:553814:gfi1aa|dre:246226:ptgs1|dre:378866:ddit4|dre:393666:arl3l1|dre:393692:arl3l2|dre:100034627:LOC110437943|dre:405882:wdr32|dre:100499491:rltgr|dre:497646:gadd45bb|dre:550290:ppp1r11|dre:562247:clcf1|dre:393551:cyba|dre:322533:anpepb|dre:692297:depdc7|dre:436852:gcshb|dre:100537857:pstpip2|dre:57930:foxh1|dre:64692:zp3b|dre:405755:nkx1.2la|dre:558856:sec22c|dre:797198:rrp8|dre:324261:sp5l…	http://amigo.geneontology.org/amigo/term/GO:0009987
regulation of signal transduction	biological_process	GO:0009966	39	462	1.47	0.000215836	0.00262813	dre:259304:twsg1b|dre:378866:ddit4|dre:30161:chd|dre:378960:mgll|dre:791454:dand5|dre:60634:fezf2|dre:100148408:foxc1a|dre:541544:rnf152|dre:57930:foxh1|dre:260350:has2|dre:30072:inhbaa|dre:561935:aplnra|dre:30197:dkk1b|dre:414929:ift57|dre:30631:bmp2a|dre:799350:ch211-191i18.4|dre:450059:osr1|dre:30260:noto|dre:171474:il17rd|dre:30399:ta|dre:445222:rcan1a|dre:474335:tll1|dre:449991:kctd15a|dre:1…	http://amigo.geneontology.org/amigo/term/GO:0009966
ameboidal-type cell migration	biological_process	GO:0001667	15	108	2.42	0.000224589	0.00272327	dre:378958:dmxl2|dre:561935:aplnra|dre:30197:dkk1b|dre:799945:sema3fb|dre:565492:aplnrb|dre:678551:ttc8|dre:30161:chd|dre:352944:cxcl12a|dre:100148408:foxc1a|dre:393492:lbh|dre:30105:wnt5b|dre:30474:rx3|dre:57930:foxh1|dre:260350:has2|dre:30632:bmp2b	http://amigo.geneontology.org/amigo/term/GO:0001667
regulation of cell differentiation	biological_process	GO:0045595	23	216	1.86	0.000228138	0.00275477	dre:64810:vent|dre:393666:arl3l1|dre:393692:arl3l2|dre:142987:dmbx1a|dre:562247:clcf1|dre:30333:pou5f3|dre:140746:irx7|dre:30632:bmp2b|dre:799945:sema3fb|dre:450059:osr1|dre:368201:ved|dre:352939:pnx|dre:30144:wnt8b|dre:407737:fgf17|dre:30458:gata3|dre:30584:bmp7a|dre:30463:lhx1a|dre:445409:her11|dre:352944:cxcl12a|dre:553814:gfi1aa|dre:30549:fgf3|dre:30538:fgf8a|dre:791194:ogg1	http://amigo.geneontology.org/amigo/term/GO:0045595
regulation of response to stimulus	biological_process	GO:0048583	45	563	1.39	0.000230406	0.00277061	dre:259304:twsg1b|dre:378866:ddit4|dre:393666:arl3l1|dre:393692:arl3l2|dre:30161:chd|dre:100332039:enpp2|dre:791454:dand5|dre:562247:clcf1|dre:30304:tdgf1|dre:100148408:foxc1a|dre:541544:rnf152|dre:57930:foxh1|dre:260350:has2|dre:84041:bco2l|dre:30072:inhbaa|dre:561935:aplnra|dre:30197:dkk1b|dre:414929:ift57|dre:30631:bmp2a|dre:799350:ch211-191i18.4|dre:450059:osr1|dre:30260:noto|dre:171474:il17r…	http://amigo.geneontology.org/amigo/term/GO:0048583
heart jogging	biological_process	GO:0003146	8	32	4.36	0.0002316	0.00277346	dre:30161:chd|dre:494105:foxj1b|dre:791454:dand5|dre:30584:bmp7a|dre:30260:noto|dre:57930:foxh1|dre:260350:has2|dre:30399:ta	http://amigo.geneontology.org/amigo/term/GO:0003146
regulation of cell communication	biological_process	GO:0010646	41	497	1.44	0.000235413	0.00280752	dre:259304:twsg1b|dre:378866:ddit4|dre:30161:chd|dre:378960:mgll|dre:791454:dand5|dre:60634:fezf2|dre:100148408:foxc1a|dre:541544:rnf152|dre:57930:foxh1|dre:260350:has2|dre:30072:inhbaa|dre:561935:aplnra|dre:30197:dkk1b|dre:414929:ift57|dre:30631:bmp2a|dre:799350:ch211-191i18.4|dre:450059:osr1|dre:559806:htr2ab|dre:30260:noto|dre:171474:il17rd|dre:30399:ta|dre:445222:rcan1a|dre:474335:tll1|dre:44…	http://amigo.geneontology.org/amigo/term/GO:0010646
neural nucleus development	biological_process	GO:0048857	6	16	6.54	0.000236524	0.0028092	dre:30632:bmp2b|dre:30584:bmp7a|dre:30337:hoxb1a|dre:352944:cxcl12a|dre:30549:fgf3|dre:30538:fgf8a	http://amigo.geneontology.org/amigo/term/GO:0048857
RNA polymerase II transcription factor binding	molecular_function	GO:0001085	5	10	8.72	0.000283779	0.00331175	dre:58076:gata6|dre:30483:gata4|dre:30482:gata5|dre:30480:gata2a|dre:30458:gata3	http://amigo.geneontology.org/amigo/term/GO:0001085
P granule	cellular_component	GO:0043186	5	10	8.72	0.000283779	0.00331175	dre:30263:ddx4|dre:140631:nanos3|dre:406379:tdrd7a|dre:557999:tdrd5|dre:368200:piwil1	http://amigo.geneontology.org/amigo/term/GO:0043186
determination of ventral identity	biological_process	GO:0048264	5	10	8.72	0.000283779	0.00331175	dre:30584:bmp7a|dre:474335:tll1|dre:259304:twsg1b|dre:30632:bmp2b|dre:30161:chd	http://amigo.geneontology.org/amigo/term/GO:0048264
germ plasm	cellular_component	GO:0060293	5	10	8.72	0.000283779	0.00331175	dre:30263:ddx4|dre:140631:nanos3|dre:406379:tdrd7a|dre:557999:tdrd5|dre:368200:piwil1	http://amigo.geneontology.org/amigo/term/GO:0060293
enzyme linked receptor protein signaling pathway	biological_process	GO:0007167	25	249	1.75	0.00028455	0.00331175	dre:259304:twsg1b|dre:30161:chd|dre:565492:aplnrb|dre:791454:dand5|dre:100148408:foxc1a|dre:57930:foxh1|dre:260350:has2|dre:30632:bmp2b|dre:386629:tob1a|dre:30631:bmp2a|dre:450059:osr1|dre:554230:kdr|dre:30260:noto|dre:171474:il17rd|dre:561183:ror2|dre:30399:ta|dre:474335:tll1|dre:561935:aplnra|dre:30072:inhbaa|dre:30458:gata3|dre:30584:bmp7a|dre:114402:efnb2b|dre:30549:fgf3|dre:30538:fgf8a|dre:7…	http://amigo.geneontology.org/amigo/term/GO:0007167
central nervous system neuron differentiation	biological_process	GO:0021953	10	53	3.29	0.00029553	0.00342578	dre:30120:dlc|dre:60634:fezf2|dre:30197:dkk1b|dre:30463:lhx1a|dre:30480:gata2a|dre:30144:wnt8b|dre:368201:ved|dre:192294:tbx6|dre:405399:mnx1|dre:30458:gata3	http://amigo.geneontology.org/amigo/term/GO:0021953
notochord morphogenesis	biological_process	GO:0048570	6	17	6.16	0.000308587	0.00356289	dre:57930:foxh1|dre:286830:lamb1a|dre:30304:tdgf1|dre:30260:noto|dre:286832:lamc1|dre:30399:ta	http://amigo.geneontology.org/amigo/term/GO:0048570
intracellular organelle	cellular_component	GO:0043229	199	3524	0.99	0.000311408	0.00358119	dre:378866:ddit4|dre:405755:nkx1.2la|dre:436656:krt97|dre:561131:nolc1|dre:497646:gadd45bb|dre:550290:ppp1r11|dre:100002463:pprc1|dre:30333:pou5f3|dre:57930:foxh1|dre:678613:h2afy|dre:352912:krt18|dre:334107:tsn|dre:797198:rrp8|dre:403035:tbpl1|dre:30482:gata5|dre:777614:tpcn2|dre:30506:nr6a1a|dre:565013:tle2|dre:30480:gata2a|dre:450059:osr1|dre:436723:meox1|dre:654446:ripply1|dre:100034627:LOC11…	http://amigo.geneontology.org/amigo/term/GO:0043229
negative regulation of metabolic process	biological_process	GO:0009892	26	266	1.71	0.000318136	0.00364411	dre:553814:gfi1aa|dre:142987:dmbx1a|dre:563771:bhlhe41|dre:564712:bahd1|dre:678613:h2afy|dre:550290:ppp1r11|dre:57930:foxh1|dre:30632:bmp2b|dre:60634:fezf2|dre:30631:bmp2a|dre:450059:osr1|dre:394071:srp9|dre:654446:ripply1|dre:654447:ripply2|dre:171474:il17rd|dre:352939:pnx|dre:65238:klf17|dre:798352:anapc10|dre:798229:spry1|dre:570630:ago2|dre:322379:fb59d01|dre:368200:piwil1|dre:797198:rrp8|dre…	http://amigo.geneontology.org/amigo/term/GO:0009892
negative regulation of endodermal cell fate specification	biological_process	GO:0042664	4	5	13.96	0.000339351	0.0038341	dre:30584:bmp7a|dre:30632:bmp2b|dre:407737:fgf17|dre:30538:fgf8a	http://amigo.geneontology.org/amigo/term/GO:0042664
paraxial mesoderm development	biological_process	GO:0048339	4	5	13.96	0.000339351	0.0038341	dre:360135:msgn1|dre:360138:pcdh10b|dre:30538:fgf8a|dre:30304:tdgf1	http://amigo.geneontology.org/amigo/term/GO:0048339
negative regulation of endodermal cell differentiation	biological_process	GO:1903225	4	5	13.96	0.000339351	0.0038341	dre:30584:bmp7a|dre:30632:bmp2b|dre:407737:fgf17|dre:30538:fgf8a	http://amigo.geneontology.org/amigo/term/GO:1903225
organelle	cellular_component	GO:0043226	201	3571	0.98	0.000340015	0.0038341	dre:378866:ddit4|dre:405755:nkx1.2la|dre:436656:krt97|dre:561131:nolc1|dre:497646:gadd45bb|dre:550290:ppp1r11|dre:100002463:pprc1|dre:30333:pou5f3|dre:57930:foxh1|dre:678613:h2afy|dre:352912:krt18|dre:334107:tsn|dre:797198:rrp8|dre:403035:tbpl1|dre:30482:gata5|dre:777614:tpcn2|dre:30506:nr6a1a|dre:565013:tle2|dre:30480:gata2a|dre:450059:osr1|dre:436723:meox1|dre:654446:ripply1|dre:100034627:LOC11…	http://amigo.geneontology.org/amigo/term/GO:0043226
monooxygenase activity	molecular_function	GO:0004497	11	65	2.95	0.00034385	0.00386231	dre:100034406:cyp2p7|dre:792207:cyp2aa11|dre:562008:cyp4v7|dre:100136851:ch25hl2|dre:30381:cyp26a1|dre:768294:cyp2aa2|dre:368352:cyp2y3|dre:336673:ch25hl1.1|dre:558473:cyp3c2|dre:541440:cyp2x6|dre:399485:cyp2p10	http://amigo.geneontology.org/amigo/term/GO:0004497
diencephalon development	biological_process	GO:0021536	9	44	3.57	0.000350378	0.00392045	dre:60634:fezf2|dre:791454:dand5|dre:30144:wnt8b|dre:30304:tdgf1|dre:360138:pcdh10b|dre:30260:noto|dre:30549:fgf3|dre:30474:rx3|dre:30399:ta	http://amigo.geneontology.org/amigo/term/GO:0021536
regulation of signaling	biological_process	GO:0023051	41	508	1.41	0.000356294	0.0039713	dre:259304:twsg1b|dre:378866:ddit4|dre:30161:chd|dre:378960:mgll|dre:791454:dand5|dre:60634:fezf2|dre:100148408:foxc1a|dre:541544:rnf152|dre:57930:foxh1|dre:260350:has2|dre:30072:inhbaa|dre:561935:aplnra|dre:30197:dkk1b|dre:414929:ift57|dre:30631:bmp2a|dre:799350:ch211-191i18.4|dre:450059:osr1|dre:559806:htr2ab|dre:30260:noto|dre:171474:il17rd|dre:30399:ta|dre:445222:rcan1a|dre:474335:tll1|dre:44…	http://amigo.geneontology.org/amigo/term/GO:0023051
regeneration	biological_process	GO:0031099	12	77	2.72	0.000368453	0.00407916	dre:334003:pho|dre:30197:dkk1b|dre:30636:six3b|dre:30144:wnt8b|dre:286830:lamb1a|dre:352944:cxcl12a|dre:562247:clcf1|dre:30333:pou5f3|dre:30105:wnt5b|dre:30483:gata4|dre:30072:inhbaa|dre:30458:gata3	http://amigo.geneontology.org/amigo/term/GO:0031099
negative regulation of gene expression	biological_process	GO:0010629	20	181	1.93	0.000368785	0.00407916	dre:352939:pnx|dre:654446:ripply1|dre:30632:bmp2b|dre:60634:fezf2|dre:368200:piwil1|dre:30631:bmp2a|dre:797198:rrp8|dre:563771:bhlhe41|dre:30463:lhx1a|dre:450059:osr1|dre:394071:srp9|dre:564712:bahd1|dre:142987:dmbx1a|dre:654447:ripply2|dre:553814:gfi1aa|dre:57936:tbx20|dre:65238:klf17|dre:57930:foxh1|dre:678613:h2afy|dre:570630:ago2	http://amigo.geneontology.org/amigo/term/GO:0010629
heme binding	molecular_function	GO:0020037	11	66	2.91	0.000386016	0.00425351	dre:246226:ptgs1|dre:100034406:cyp2p7|dre:792207:cyp2aa11|dre:562008:cyp4v7|dre:393551:cyba|dre:30381:cyp26a1|dre:368352:cyp2y3|dre:768294:cyp2aa2|dre:558473:cyp3c2|dre:541440:cyp2x6|dre:399485:cyp2p10	http://amigo.geneontology.org/amigo/term/GO:0020037
cardiac muscle cell differentiation	biological_process	GO:0055007	7	26	4.7	0.000389041	0.0042677	dre:30694:nkx2.7|dre:557111:hs3st1l1|dre:30381:cyp26a1|dre:30632:bmp2b|dre:30482:gata5|dre:30538:fgf8a|dre:791194:ogg1	http://amigo.geneontology.org/amigo/term/GO:0055007
convergent extension involved in gastrulation	biological_process	GO:0060027	8	35	3.99	0.000390248	0.0042677	dre:30632:bmp2b|dre:30161:chd|dre:30412:fzd7b|dre:30304:tdgf1|dre:30105:wnt5b|dre:393134:mkks|dre:561183:ror2|dre:260350:has2	http://amigo.geneontology.org/amigo/term/GO:0060027
blood vessel morphogenesis	biological_process	GO:0048514	19	168	1.97	0.000393516	0.00428725	dre:30120:dlc|dre:569971:lama1|dre:246226:ptgs1|dre:569074:hapln1b|dre:561935:aplnra|dre:565492:aplnrb|dre:558752:ppp2r2aa|dre:30480:gata2a|dre:497617:ism1|dre:114402:efnb2b|dre:100332039:enpp2|dre:259304:twsg1b|dre:735291:hspa12a|dre:192294:tbx6|dre:57936:tbx20|dre:30105:wnt5b|dre:30332:lmo2|dre:406207:mtp|dre:554230:kdr	http://amigo.geneontology.org/amigo/term/GO:0048514
regulation of morphogenesis of an epithelium	biological_process	GO:1905330	6	18	5.82	0.000396784	0.00430666	dre:30161:chd|dre:30463:lhx1a|dre:30260:noto|dre:57930:foxh1|dre:260350:has2|dre:30399:ta	http://amigo.geneontology.org/amigo/term/GO:1905330
pole plasm	cellular_component	GO:0045495	5	11	7.93	0.000398411	0.00430819	dre:30263:ddx4|dre:140631:nanos3|dre:406379:tdrd7a|dre:557999:tdrd5|dre:368200:piwil1	http://amigo.geneontology.org/amigo/term/GO:0045495
preribosome	cellular_component	GO:0030684	9	45	3.49	0.000404832	0.00436135	dre:447856:utp3|dre:334446:heatr1|dre:337399:rrs1|dre:336149:utp11l|dre:286787:diexf|dre:678588:emg1|dre:393282:snu13a|dre:323426:mphosph10|dre:334362:nol6	http://amigo.geneontology.org/amigo/term/GO:0030684
digestive system development	biological_process	GO:0055123	12	78	2.68	0.000408998	0.00438992	dre:58076:gata6|dre:30659:dnmt3bb.2|dre:246226:ptgs1|dre:777671:bhlha15|dre:57936:tbx20|dre:30480:gata2a|dre:286787:diexf|dre:30304:tdgf1|dre:792391:hnf1ba|dre:30483:gata4|dre:30482:gata5|dre:30458:gata3	http://amigo.geneontology.org/amigo/term/GO:0055123
iron ion binding	molecular_function	GO:0005506	13	90	2.52	0.000411696	0.00440257	dre:541440:cyp2x6|dre:100136851:ch25hl2|dre:792207:cyp2aa11|dre:562008:cyp4v7|dre:553602:alox5b.3|dre:100034406:cyp2p7|dre:30381:cyp26a1|dre:768294:cyp2aa2|dre:368352:cyp2y3|dre:336673:ch25hl1.1|dre:447823:fth1b|dre:558473:cyp3c2|dre:399485:cyp2p10	http://amigo.geneontology.org/amigo/term/GO:0005506
macromolecule methylation	biological_process	GO:0043414	11	67	2.86	0.000432436	0.00460735	dre:553814:gfi1aa|dre:678588:emg1|dre:30659:dnmt3bb.2|dre:541441:mettl21a|dre:555586:ftsj2|dre:678613:h2afy|dre:30374:hoxb1b|dre:563475:trmt6|dre:557999:tdrd5|dre:553807:gtpbp3|dre:30333:pou5f3	http://amigo.geneontology.org/amigo/term/GO:0043414
response to chemical	biological_process	GO:0042221	51	689	1.29	0.000495699	0.00526203	dre:569971:lama1|dre:246226:ptgs1|dre:58069:mespaa|dre:393666:arl3l1|dre:393692:arl3l2|dre:30161:chd|dre:100332039:enpp2|dre:259304:twsg1b|dre:30501:otx2|dre:393551:cyba|dre:30304:tdgf1|dre:100148408:foxc1a|dre:57930:foxh1|dre:554230:kdr|dre:286832:lamc1|dre:386629:tob1a|dre:799945:sema3fb|dre:30631:bmp2a|dre:799350:ch211-191i18.4|dre:324010:hnf4b|dre:286830:lamb1a|dre:30144:wnt8b|dre:260350:has2…	http://amigo.geneontology.org/amigo/term/GO:0042221
convergent extension involved in organogenesis	biological_process	GO:0060029	5	12	7.27	0.000544804	0.00570111	dre:58076:gata6|dre:30483:gata4|dre:30482:gata5|dre:30304:tdgf1|dre:30399:ta	http://amigo.geneontology.org/amigo/term/GO:0060029
pons development	biological_process	GO:0021548	5	12	7.27	0.000544804	0.00570111	dre:30584:bmp7a|dre:30549:fgf3|dre:30632:bmp2b|dre:30538:fgf8a|dre:30337:hoxb1a	http://amigo.geneontology.org/amigo/term/GO:0021548
optic placode formation involved in camera-type eye formation	biological_process	GO:0046619	4	6	11.63	0.000546623	0.00570111	dre:30474:rx3|dre:57930:foxh1|dre:30304:tdgf1|dre:30144:wnt8b	http://amigo.geneontology.org/amigo/term/GO:0046619
optic placode formation	biological_process	GO:0001743	4	6	11.63	0.000546623	0.00570111	dre:30474:rx3|dre:57930:foxh1|dre:30304:tdgf1|dre:30144:wnt8b	http://amigo.geneontology.org/amigo/term/GO:0001743
muscle structure development	biological_process	GO:0061061	18	159	1.98	0.000546898	0.00570111	dre:286830:lamb1a|dre:30482:gata5|dre:30632:bmp2b|dre:100148845:mespbb|dre:58070:mespba|dre:436723:meox1|dre:654446:ripply1|dre:352944:cxcl12a|dre:192294:tbx6|dre:30381:cyp26a1|dre:393891:fbxo32|dre:360135:msgn1|dre:30694:nkx2.7|dre:30483:gata4|dre:286832:lamc1|dre:30538:fgf8a|dre:791194:ogg1|dre:557111:hs3st1l1	http://amigo.geneontology.org/amigo/term/GO:0061061
developmental growth	biological_process	GO:0048589	18	160	1.96	0.000584828	0.00607467	dre:334003:pho|dre:393666:arl3l1|dre:393692:arl3l2|dre:286787:diexf|dre:140631:nanos3|dre:30694:nkx2.7|dre:799945:sema3fb|dre:286830:lamb1a|dre:352944:cxcl12a|dre:30144:wnt8b|dre:30636:six3b|dre:30333:pou5f3|dre:30197:dkk1b|dre:30105:wnt5b|dre:30483:gata4|dre:30072:inhbaa|dre:30458:gata3|dre:30399:ta	http://amigo.geneontology.org/amigo/term/GO:0048589
cell projection morphogenesis	biological_process	GO:0048858	28	310	1.58	0.000611274	0.00630542	dre:569971:lama1|dre:114402:efnb2b|dre:393666:arl3l1|dre:393692:arl3l2|dre:100332039:enpp2|dre:286832:lamc1|dre:393981:ttc4|dre:414929:ift57|dre:569823:ttc21b|dre:678551:ttc8|dre:286830:lamb1a|dre:368201:ved|dre:393134:mkks|dre:60634:fezf2|dre:393452:dync2li1|dre:565515:wdr35|dre:559888:plppr4a|dre:30144:wnt8b|dre:619246:pacsin1b|dre:799945:sema3fb|dre:494105:foxj1b|dre:30463:lhx1a|dre:30538:fgf8…	http://amigo.geneontology.org/amigo/term/GO:0048858
developmental process involved in reproduction	biological_process	GO:0003006	9	48	3.27	0.000611396	0.00630542	dre:368200:piwil1|dre:140631:nanos3|dre:30463:lhx1a|dre:557999:tdrd5|dre:30263:ddx4|dre:30129:dmrt2a|dre:558677:zp3a.2|dre:406379:tdrd7a|dre:64692:zp3b	http://amigo.geneontology.org/amigo/term/GO:0003006
methylation	biological_process	GO:0032259	14	107	2.28	0.000615135	0.00632149	dre:553814:gfi1aa|dre:678588:emg1|dre:30659:dnmt3bb.2|dre:541441:mettl21a|dre:555586:ftsj2|dre:678613:h2afy|dre:30374:hoxb1b|dre:563475:trmt6|dre:564592:nsd1b|dre:557999:tdrd5|dre:553807:gtpbp3|dre:553566:109986|dre:30333:pou5f3|dre:436884:tyw3	http://amigo.geneontology.org/amigo/term/GO:0032259
negative regulation of cellular macromolecule biosynthetic process	biological_process	GO:2000113	19	175	1.89	0.000620791	0.00635707	dre:352939:pnx|dre:654446:ripply1|dre:30632:bmp2b|dre:60634:fezf2|dre:30631:bmp2a|dre:797198:rrp8|dre:563771:bhlhe41|dre:30463:lhx1a|dre:335863:itm2cb|dre:564712:bahd1|dre:394071:srp9|dre:450059:osr1|dre:142987:dmbx1a|dre:654447:ripply2|dre:553814:gfi1aa|dre:57936:tbx20|dre:57930:foxh1|dre:678613:h2afy|dre:570630:ago2	http://amigo.geneontology.org/amigo/term/GO:2000113
regulation of cellular response to growth factor stimulus	biological_process	GO:0090287	10	59	2.96	0.000625309	0.0063808	dre:474335:tll1|dre:259304:twsg1b|dre:171474:il17rd|dre:30161:chd|dre:791454:dand5|dre:100148408:foxc1a|dre:30260:noto|dre:57930:foxh1|dre:260350:has2|dre:30399:ta	http://amigo.geneontology.org/amigo/term/GO:0090287
steroid hydroxylase activity	molecular_function	GO:0008395	6	20	5.23	0.000631249	0.00641881	dre:100034406:cyp2p7|dre:792207:cyp2aa11|dre:368352:cyp2y3|dre:768294:cyp2aa2|dre:541440:cyp2x6|dre:399485:cyp2p10	http://amigo.geneontology.org/amigo/term/GO:0008395
negative regulation of macromolecule biosynthetic process	biological_process	GO:0010558	19	176	1.88	0.000661079	0.00669862	dre:352939:pnx|dre:654446:ripply1|dre:30632:bmp2b|dre:60634:fezf2|dre:30631:bmp2a|dre:797198:rrp8|dre:563771:bhlhe41|dre:30463:lhx1a|dre:335863:itm2cb|dre:564712:bahd1|dre:394071:srp9|dre:450059:osr1|dre:142987:dmbx1a|dre:654447:ripply2|dre:553814:gfi1aa|dre:57936:tbx20|dre:57930:foxh1|dre:678613:h2afy|dre:570630:ago2	http://amigo.geneontology.org/amigo/term/GO:0010558
tetrapyrrole binding	molecular_function	GO:0046906	11	71	2.7	0.000667536	0.00674048	dre:246226:ptgs1|dre:100034406:cyp2p7|dre:792207:cyp2aa11|dre:562008:cyp4v7|dre:393551:cyba|dre:30381:cyp26a1|dre:368352:cyp2y3|dre:768294:cyp2aa2|dre:558473:cyp3c2|dre:541440:cyp2x6|dre:399485:cyp2p10	http://amigo.geneontology.org/amigo/term/GO:0046906
negative regulation of transcription, DNA-templated	biological_process	GO:0045892	16	135	2.07	0.000695901	0.0070025	dre:352939:pnx|dre:654446:ripply1|dre:30632:bmp2b|dre:60634:fezf2|dre:30631:bmp2a|dre:797198:rrp8|dre:563771:bhlhe41|dre:30463:lhx1a|dre:564712:bahd1|dre:450059:osr1|dre:142987:dmbx1a|dre:654447:ripply2|dre:553814:gfi1aa|dre:57936:tbx20|dre:57930:foxh1|dre:678613:h2afy	http://amigo.geneontology.org/amigo/term/GO:0045892
cell part morphogenesis	biological_process	GO:0032990	28	313	1.56	0.000701133	0.00703074	dre:569971:lama1|dre:114402:efnb2b|dre:393666:arl3l1|dre:393692:arl3l2|dre:100332039:enpp2|dre:286832:lamc1|dre:393981:ttc4|dre:414929:ift57|dre:569823:ttc21b|dre:678551:ttc8|dre:286830:lamb1a|dre:368201:ved|dre:393134:mkks|dre:60634:fezf2|dre:393452:dync2li1|dre:565515:wdr35|dre:559888:plppr4a|dre:30144:wnt8b|dre:619246:pacsin1b|dre:799945:sema3fb|dre:494105:foxj1b|dre:30463:lhx1a|dre:30538:fgf8…	http://amigo.geneontology.org/amigo/term/GO:0032990
cilium morphogenesis	biological_process	GO:0060271	14	109	2.24	0.000725275	0.00724775	dre:393981:ttc4|dre:414929:ift57|dre:494105:foxj1b|dre:569823:ttc21b|dre:100332039:enpp2|dre:678551:ttc8|dre:101882236:rp1l1a|dre:565515:wdr35|dre:338230:unc119.1|dre:393134:mkks|dre:286830:lamb1a|dre:393452:dync2li1|dre:30538:fgf8a|dre:562344:hs3st1l2	http://amigo.geneontology.org/amigo/term/GO:0060271
Kupffer's vesicle development	biological_process	GO:0070121	8	39	3.58	0.000728664	0.0072566	dre:30161:chd|dre:100332039:enpp2|dre:678551:ttc8|dre:338230:unc119.1|dre:393134:mkks|dre:30482:gata5|dre:30538:fgf8a|dre:30399:ta	http://amigo.geneontology.org/amigo/term/GO:0070121
negative regulation of RNA biosynthetic process	biological_process	GO:1902679	16	136	2.05	0.000747805	0.00739638	dre:352939:pnx|dre:654446:ripply1|dre:30632:bmp2b|dre:60634:fezf2|dre:30631:bmp2a|dre:797198:rrp8|dre:563771:bhlhe41|dre:30463:lhx1a|dre:564712:bahd1|dre:450059:osr1|dre:142987:dmbx1a|dre:654447:ripply2|dre:553814:gfi1aa|dre:57936:tbx20|dre:57930:foxh1|dre:678613:h2afy	http://amigo.geneontology.org/amigo/term/GO:1902679
negative regulation of nucleic acid-templated transcription	biological_process	GO:1903507	16	136	2.05	0.000747805	0.00739638	dre:352939:pnx|dre:654446:ripply1|dre:30632:bmp2b|dre:60634:fezf2|dre:30631:bmp2a|dre:797198:rrp8|dre:563771:bhlhe41|dre:30463:lhx1a|dre:564712:bahd1|dre:450059:osr1|dre:142987:dmbx1a|dre:654447:ripply2|dre:553814:gfi1aa|dre:57936:tbx20|dre:57930:foxh1|dre:678613:h2afy	http://amigo.geneontology.org/amigo/term/GO:1903507
response to wounding	biological_process	GO:0009611	15	123	2.13	0.000774597	0.00763531	dre:322379:fb59d01|dre:334003:pho|dre:30197:dkk1b|dre:30636:six3b|dre:286787:diexf|dre:30144:wnt8b|dre:286830:lamb1a|dre:352944:cxcl12a|dre:562247:clcf1|dre:30333:pou5f3|dre:100148468:f2rl2|dre:30105:wnt5b|dre:30483:gata4|dre:30072:inhbaa|dre:30458:gata3	http://amigo.geneontology.org/amigo/term/GO:0009611
embryonic eye morphogenesis	biological_process	GO:0048048	7	30	4.07	0.000808955	0.00794057	dre:30636:six3b|dre:30625:six7|dre:30144:wnt8b|dre:30304:tdgf1|dre:100148408:foxc1a|dre:30474:rx3|dre:57930:foxh1	http://amigo.geneontology.org/amigo/term/GO:0048048
negative regulation of cellular metabolic process	biological_process	GO:0031324	24	254	1.65	0.000819863	0.00794057	dre:553814:gfi1aa|dre:142987:dmbx1a|dre:563771:bhlhe41|dre:564712:bahd1|dre:678613:h2afy|dre:550290:ppp1r11|dre:57930:foxh1|dre:30632:bmp2b|dre:60634:fezf2|dre:30631:bmp2a|dre:450059:osr1|dre:394071:srp9|dre:654446:ripply1|dre:654447:ripply2|dre:171474:il17rd|dre:352939:pnx|dre:798352:anapc10|dre:798229:spry1|dre:570630:ago2|dre:322379:fb59d01|dre:797198:rrp8|dre:57936:tbx20|dre:30463:lhx1a|dre:3…	http://amigo.geneontology.org/amigo/term/GO:0031324
pronephric glomerulus morphogenesis	biological_process	GO:0035775	4	7	9.97	0.000830225	0.00794057	dre:30304:tdgf1|dre:30260:noto|dre:450059:osr1|dre:30399:ta	http://amigo.geneontology.org/amigo/term/GO:0035775
cardioblast migration to the midline involved in heart field formation	biological_process	GO:0060975	4	7	9.97	0.000830225	0.00794057	dre:58076:gata6|dre:30483:gata4|dre:30482:gata5|dre:30304:tdgf1	http://amigo.geneontology.org/amigo/term/GO:0060975
regulation of activin receptor signaling pathway	biological_process	GO:0032925	4	7	9.97	0.000830225	0.00794057	dre:565492:aplnrb|dre:561935:aplnra|dre:450059:osr1|dre:791454:dand5	http://amigo.geneontology.org/amigo/term/GO:0032925
notochord formation	biological_process	GO:0014028	4	7	9.97	0.000830225	0.00794057	dre:286830:lamb1a|dre:30260:noto|dre:57930:foxh1|dre:30399:ta	http://amigo.geneontology.org/amigo/term/GO:0014028
cardioblast migration	biological_process	GO:0003260	4	7	9.97	0.000830225	0.00794057	dre:58076:gata6|dre:30483:gata4|dre:30482:gata5|dre:30304:tdgf1	http://amigo.geneontology.org/amigo/term/GO:0003260
adrenal gland development	biological_process	GO:0030325	4	7	9.97	0.000830225	0.00794057	dre:30260:noto|dre:30245:wt1a|dre:30304:tdgf1|dre:100148408:foxc1a	http://amigo.geneontology.org/amigo/term/GO:0030325
regulation of nodal signaling pathway	biological_process	GO:1900107	4	7	9.97	0.000830225	0.00794057	dre:565492:aplnrb|dre:561935:aplnra|dre:450059:osr1|dre:791454:dand5	http://amigo.geneontology.org/amigo/term/GO:1900107
cellular response to chemical stimulus	biological_process	GO:0070887	33	398	1.45	0.00084086	0.00798955	dre:246226:ptgs1|dre:30161:chd|dre:791454:dand5|dre:30501:otx2|dre:393551:cyba|dre:100148408:foxc1a|dre:57930:foxh1|dre:260350:has2|dre:386629:tob1a|dre:30631:bmp2a|dre:324010:hnf4b|dre:554230:kdr|dre:259304:twsg1b|dre:171474:il17rd|dre:30399:ta|dre:474335:tll1|dre:322462:sult6b1|dre:30260:noto|dre:567548:smpd2a|dre:570630:ago2|dre:795261:ugt1b7|dre:30632:bmp2b|dre:447810:nt5c2l1|dre:30458:gata3|…	http://amigo.geneontology.org/amigo/term/GO:0070887
neuron differentiation	biological_process	GO:0030182	33	398	1.45	0.00084086	0.00798955	dre:569971:lama1|dre:114402:efnb2b|dre:393666:arl3l1|dre:393692:arl3l2|dre:562247:clcf1|dre:140746:irx7|dre:286832:lamc1|dre:30120:dlc|dre:799945:sema3fb|dre:30480:gata2a|dre:30144:wnt8b|dre:286830:lamb1a|dre:368201:ved|dre:60634:fezf2|dre:334003:pho|dre:30197:dkk1b|dre:30625:six7|dre:559888:plppr4a|dre:619246:pacsin1b|dre:30458:gata3|dre:30659:dnmt3bb.2|dre:414929:ift57|dre:494105:foxj1b|dre:305…	http://amigo.geneontology.org/amigo/term/GO:0030182
wound healing	biological_process	GO:0042060	13	98	2.31	0.000846551	0.00801734	dre:322379:fb59d01|dre:334003:pho|dre:30197:dkk1b|dre:30636:six3b|dre:286830:lamb1a|dre:352944:cxcl12a|dre:30144:wnt8b|dre:30333:pou5f3|dre:100148468:f2rl2|dre:30105:wnt5b|dre:30483:gata4|dre:30072:inhbaa|dre:30458:gata3	http://amigo.geneontology.org/amigo/term/GO:0042060
regulation of skeletal muscle tissue development	biological_process	GO:0048641	5	14	6.23	0.00095396	0.00899296	dre:654446:ripply1|dre:100148845:mespbb|dre:58070:mespba|dre:192294:tbx6|dre:30538:fgf8a	http://amigo.geneontology.org/amigo/term/GO:0048641
cell differentiation in spinal cord	biological_process	GO:0021515	7	31	3.94	0.000955773	0.00899296	dre:30120:dlc|dre:30463:lhx1a|dre:30480:gata2a|dre:368201:ved|dre:192294:tbx6|dre:405399:mnx1|dre:30458:gata3	http://amigo.geneontology.org/amigo/term/GO:0021515
maturation of SSU-rRNA from tricistronic rRNA transcript (SSU-rRNA, 5.8S rRNA, LSU-rRNA)	biological_process	GO:0000462	6	22	4.76	0.000960847	0.00901144	dre:447856:utp3|dre:334446:heatr1|dre:337399:rrs1|dre:553568:abt1|dre:286787:diexf|dre:678588:emg1	http://amigo.geneontology.org/amigo/term/GO:0000462
ribosome biogenesis	biological_process	GO:0042254	16	140	1.99	0.000989697	0.00925207	dre:445399:ddx56|dre:447856:utp3|dre:334446:heatr1|dre:337399:rrs1|dre:286787:diexf|dre:445387:ddx51|dre:555586:ftsj2|dre:336149:utp11l|dre:553568:abt1|dre:445391:nop10|dre:678588:emg1|dre:393282:snu13a|dre:323426:mphosph10|dre:334362:nol6|dre:393712:exosc4|dre:393617:nat10	http://amigo.geneontology.org/amigo/term/GO:0042254
negative regulation of RNA metabolic process	biological_process	GO:0051253	16	141	1.98	0.0010596	0.00987367	dre:352939:pnx|dre:654446:ripply1|dre:30632:bmp2b|dre:60634:fezf2|dre:30631:bmp2a|dre:797198:rrp8|dre:563771:bhlhe41|dre:30463:lhx1a|dre:564712:bahd1|dre:450059:osr1|dre:142987:dmbx1a|dre:654447:ripply2|dre:553814:gfi1aa|dre:57936:tbx20|dre:57930:foxh1|dre:678613:h2afy	http://amigo.geneontology.org/amigo/term/GO:0051253
digestive tract development	biological_process	GO:0048565	9	53	2.96	0.00114156	0.0106033	dre:58076:gata6|dre:57936:tbx20|dre:30480:gata2a|dre:286787:diexf|dre:30304:tdgf1|dre:792391:hnf1ba|dre:30483:gata4|dre:30482:gata5|dre:30458:gata3	http://amigo.geneontology.org/amigo/term/GO:0048565
growth	biological_process	GO:0040007	21	215	1.7	0.00115346	0.0106797	dre:30632:bmp2b|dre:334003:pho|dre:393666:arl3l1|dre:393692:arl3l2|dre:30631:bmp2a|dre:30584:bmp7a|dre:286787:diexf|dre:140631:nanos3|dre:30694:nkx2.7|dre:799945:sema3fb|dre:286830:lamb1a|dre:352944:cxcl12a|dre:30144:wnt8b|dre:30636:six3b|dre:30333:pou5f3|dre:30197:dkk1b|dre:30105:wnt5b|dre:30483:gata4|dre:30072:inhbaa|dre:30458:gata3|dre:30399:ta	http://amigo.geneontology.org/amigo/term/GO:0040007
myeloid cell differentiation	biological_process	GO:0030099	12	89	2.35	0.00116394	0.0107423	dre:553814:gfi1aa|dre:562595:flvcr1|dre:65238:klf17|dre:406404:ak3|dre:30332:lmo2|dre:30480:gata2a|dre:321127:ddx18|dre:58076:gata6|dre:30105:wnt5b|dre:30483:gata4|dre:30482:gata5|dre:570630:ago2	http://amigo.geneontology.org/amigo/term/GO:0030099
rostrocaudal neural tube patterning	biological_process	GO:0021903	6	23	4.55	0.00116851	0.0107503	dre:405762:cdx1a|dre:30506:nr6a1a|dre:445409:her11|dre:30501:otx2|dre:30381:cyp26a1|dre:30538:fgf8a	http://amigo.geneontology.org/amigo/term/GO:0021903
somite specification	biological_process	GO:0001757	4	8	8.72	0.00120371	0.0108061	dre:30120:dlc|dre:654446:ripply1|dre:58132:her7|dre:100149566:mxtx1	http://amigo.geneontology.org/amigo/term/GO:0001757
negative regulation of cell fate specification	biological_process	GO:0009996	4	8	8.72	0.00120371	0.0108061	dre:30584:bmp7a|dre:30632:bmp2b|dre:407737:fgf17|dre:30538:fgf8a	http://amigo.geneontology.org/amigo/term/GO:0009996
cell migration involved in heart formation	biological_process	GO:0060974	4	8	8.72	0.00120371	0.0108061	dre:58076:gata6|dre:30483:gata4|dre:30482:gata5|dre:30304:tdgf1	http://amigo.geneontology.org/amigo/term/GO:0060974
mesendoderm development	biological_process	GO:0048382	4	8	8.72	0.00120371	0.0108061	dre:30304:tdgf1|dre:57930:foxh1|dre:393109:rasl11b|dre:450059:osr1	http://amigo.geneontology.org/amigo/term/GO:0048382
ectoderm development	biological_process	GO:0007398	4	8	8.72	0.00120371	0.0108061	dre:30197:dkk1b|dre:30463:lhx1a|dre:30304:tdgf1|dre:30333:pou5f3	http://amigo.geneontology.org/amigo/term/GO:0007398
mesodermal cell fate specification	biological_process	GO:0007501	4	8	8.72	0.00120371	0.0108061	dre:64810:vent|dre:30260:noto|dre:57930:foxh1|dre:368201:ved	http://amigo.geneontology.org/amigo/term/GO:0007501
segment specification	biological_process	GO:0007379	4	8	8.72	0.00120371	0.0108061	dre:30120:dlc|dre:654446:ripply1|dre:58132:her7|dre:100149566:mxtx1	http://amigo.geneontology.org/amigo/term/GO:0007379
negative regulation of cellular biosynthetic process	biological_process	GO:0031327	19	186	1.78	0.0012044	0.0108061	dre:352939:pnx|dre:654446:ripply1|dre:30632:bmp2b|dre:60634:fezf2|dre:30631:bmp2a|dre:797198:rrp8|dre:563771:bhlhe41|dre:30463:lhx1a|dre:335863:itm2cb|dre:564712:bahd1|dre:394071:srp9|dre:450059:osr1|dre:142987:dmbx1a|dre:654447:ripply2|dre:553814:gfi1aa|dre:57936:tbx20|dre:57930:foxh1|dre:678613:h2afy|dre:570630:ago2	http://amigo.geneontology.org/amigo/term/GO:0031327
regulation of muscle organ development	biological_process	GO:0048634	5	15	5.82	0.0012279	0.0109155	dre:654446:ripply1|dre:100148845:mespbb|dre:58070:mespba|dre:192294:tbx6|dre:30538:fgf8a	http://amigo.geneontology.org/amigo/term/GO:0048634
regulation of muscle tissue development	biological_process	GO:1901861	5	15	5.82	0.0012279	0.0109155	dre:654446:ripply1|dre:100148845:mespbb|dre:58070:mespba|dre:192294:tbx6|dre:30538:fgf8a	http://amigo.geneontology.org/amigo/term/GO:1901861
regulation of striated muscle tissue development	biological_process	GO:0016202	5	15	5.82	0.0012279	0.0109155	dre:654446:ripply1|dre:100148845:mespbb|dre:58070:mespba|dre:192294:tbx6|dre:30538:fgf8a	http://amigo.geneontology.org/amigo/term/GO:0016202
cellular process involved in reproduction in multicellular organism	biological_process	GO:0022412	8	43	3.25	0.00127093	0.0112635	dre:368200:piwil1|dre:140631:nanos3|dre:557999:tdrd5|dre:352944:cxcl12a|dre:558677:zp3a.2|dre:30304:tdgf1|dre:406379:tdrd7a|dre:64692:zp3b	http://amigo.geneontology.org/amigo/term/GO:0022412
negative regulation of biosynthetic process	biological_process	GO:0009890	19	187	1.77	0.00127532	0.011268	dre:352939:pnx|dre:654446:ripply1|dre:30632:bmp2b|dre:60634:fezf2|dre:30631:bmp2a|dre:797198:rrp8|dre:563771:bhlhe41|dre:30463:lhx1a|dre:335863:itm2cb|dre:564712:bahd1|dre:394071:srp9|dre:450059:osr1|dre:142987:dmbx1a|dre:654447:ripply2|dre:553814:gfi1aa|dre:57936:tbx20|dre:57930:foxh1|dre:678613:h2afy|dre:570630:ago2	http://amigo.geneontology.org/amigo/term/GO:0009890
nephron development	biological_process	GO:0072006	7	33	3.7	0.0013118	0.011555	dre:30245:wt1a|dre:30463:lhx1a|dre:450059:osr1|dre:30304:tdgf1|dre:100148408:foxc1a|dre:30260:noto|dre:30399:ta	http://amigo.geneontology.org/amigo/term/GO:0072006
regulation of transcription from RNA polymerase II promoter	biological_process	GO:0006357	27	312	1.51	0.00135365	0.0118875	dre:553814:gfi1aa|dre:259304:twsg1b|dre:30161:chd|dre:100002463:pprc1|dre:791454:dand5|dre:405762:cdx1a|dre:57930:foxh1|dre:260350:has2|dre:386629:tob1a|dre:30631:bmp2a|dre:450059:osr1|dre:654446:ripply1|dre:368201:ved|dre:654447:ripply2|dre:30260:noto|dre:30399:ta|dre:474335:tll1|dre:58076:gata6|dre:30632:bmp2b|dre:30483:gata4|dre:30482:gata5|dre:724016:npas4l|dre:30584:bmp7a|dre:100334554:dkey-…	http://amigo.geneontology.org/amigo/term/GO:0006357
cell migration involved in gastrulation	biological_process	GO:0042074	8	44	3.17	0.00144708	0.0126531	dre:561935:aplnra|dre:30197:dkk1b|dre:30161:chd|dre:352944:cxcl12a|dre:30105:wnt5b|dre:57930:foxh1|dre:260350:has2|dre:30632:bmp2b	http://amigo.geneontology.org/amigo/term/GO:0042074
retina development in camera-type eye	biological_process	GO:0060041	14	118	2.07	0.00144956	0.0126531	dre:30659:dnmt3bb.2|dre:30625:six7|dre:101882236:rp1l1a|dre:30332:lmo2|dre:30463:lhx1a|dre:30474:rx3|dre:30501:otx2|dre:142987:dmbx1a|dre:30304:tdgf1|dre:140746:irx7|dre:30500:otx1b|dre:30549:fgf3|dre:30538:fgf8a|dre:541393:cdh6	http://amigo.geneontology.org/amigo/term/GO:0060041
cytoplasmic ribonucleoprotein granule	cellular_component	GO:0036464	7	34	3.59	0.00152482	0.0131908	dre:368200:piwil1|dre:140631:nanos3|dre:557999:tdrd5|dre:30263:ddx4|dre:324088:polr2gl|dre:406379:tdrd7a|dre:570630:ago2	http://amigo.geneontology.org/amigo/term/GO:0036464
ribonucleoprotein granule	cellular_component	GO:0035770	7	34	3.59	0.00152482	0.0131908	dre:368200:piwil1|dre:140631:nanos3|dre:557999:tdrd5|dre:30263:ddx4|dre:324088:polr2gl|dre:406379:tdrd7a|dre:570630:ago2	http://amigo.geneontology.org/amigo/term/GO:0035770
cardiocyte differentiation	biological_process	GO:0035051	7	34	3.59	0.00152482	0.0131908	dre:30694:nkx2.7|dre:557111:hs3st1l1|dre:30381:cyp26a1|dre:30632:bmp2b|dre:30482:gata5|dre:30538:fgf8a|dre:791194:ogg1	http://amigo.geneontology.org/amigo/term/GO:0035051
embryonic camera-type eye formation	biological_process	GO:0060900	5	16	5.45	0.00155587	0.0134194	dre:30474:rx3|dre:57930:foxh1|dre:30304:tdgf1|dre:100148408:foxc1a|dre:30144:wnt8b	http://amigo.geneontology.org/amigo/term/GO:0060900
cell surface receptor signaling pathway	biological_process	GO:0007166	47	660	1.24	0.00168038	0.0142373	dre:259304:twsg1b|dre:114402:efnb2b|dre:30161:chd|dre:565492:aplnrb|dre:791454:dand5|dre:57930:foxh1|dre:562247:clcf1|dre:100148408:foxc1a|dre:566118:adora2ab|dre:30072:inhbaa|dre:561701:adora2aa|dre:554230:kdr|dre:30632:bmp2b|dre:30120:dlc|dre:324261:sp5l|dre:373095:tpbga|dre:386629:tob1a|dre:30197:dkk1b|dre:799945:sema3fb|dre:30631:bmp2a|dre:450059:osr1|dre:30412:fzd7b|dre:30144:wnt8b|dre:26035…	http://amigo.geneontology.org/amigo/term/GO:0007166
activin receptor signaling pathway	biological_process	GO:0032924	4	9	7.76	0.00168067	0.0142373	dre:565492:aplnrb|dre:561935:aplnra|dre:450059:osr1|dre:791454:dand5	http://amigo.geneontology.org/amigo/term/GO:0032924
dorsal convergence	biological_process	GO:0060030	4	9	7.76	0.00168067	0.0142373	dre:30105:wnt5b|dre:30632:bmp2b|dre:260350:has2|dre:30161:chd	http://amigo.geneontology.org/amigo/term/GO:0060030
negative regulation of gastrulation	biological_process	GO:2000542	4	9	7.76	0.00168067	0.0142373	dre:30584:bmp7a|dre:30632:bmp2b|dre:407737:fgf17|dre:30538:fgf8a	http://amigo.geneontology.org/amigo/term/GO:2000542
glomerulus morphogenesis	biological_process	GO:0072102	4	9	7.76	0.00168067	0.0142373	dre:30304:tdgf1|dre:30260:noto|dre:450059:osr1|dre:30399:ta	http://amigo.geneontology.org/amigo/term/GO:0072102
nodal signaling pathway	biological_process	GO:0038092	4	9	7.76	0.00168067	0.0142373	dre:565492:aplnrb|dre:561935:aplnra|dre:450059:osr1|dre:791454:dand5	http://amigo.geneontology.org/amigo/term/GO:0038092
glomerulus development	biological_process	GO:0032835	6	25	4.19	0.00168509	0.0142373	dre:30245:wt1a|dre:450059:osr1|dre:30304:tdgf1|dre:100148408:foxc1a|dre:30260:noto|dre:30399:ta	http://amigo.geneontology.org/amigo/term/GO:0032835
oxidoreductase activity, acting on paired donors, with incorporation or reduction of molecular oxygen	molecular_function	GO:0016705	12	94	2.23	0.00177253	0.0149326	dre:246226:ptgs1|dre:100034406:cyp2p7|dre:792207:cyp2aa11|dre:562008:cyp4v7|dre:100136851:ch25hl2|dre:30381:cyp26a1|dre:768294:cyp2aa2|dre:368352:cyp2y3|dre:336673:ch25hl1.1|dre:558473:cyp3c2|dre:541440:cyp2x6|dre:399485:cyp2p10	http://amigo.geneontology.org/amigo/term/GO:0016705
neural crest cell differentiation	biological_process	GO:0014033	9	57	2.76	0.00179161	0.0150496	dre:378958:dmxl2|dre:799945:sema3fb|dre:449991:kctd15a|dre:678551:ttc8|dre:100148408:foxc1a|dre:570746:zic2b|dre:393492:lbh|dre:30474:rx3|dre:30549:fgf3	http://amigo.geneontology.org/amigo/term/GO:0014033
sexual reproduction	biological_process	GO:0019953	10	69	2.53	0.00181114	0.0151259	dre:559540:bmb|dre:368200:piwil1|dre:140631:nanos3|dre:557999:tdrd5|dre:550562:spinb|dre:352944:cxcl12a|dre:558677:zp3a.2|dre:30304:tdgf1|dre:406379:tdrd7a|dre:64692:zp3b	http://amigo.geneontology.org/amigo/term/GO:0019953
multi-organism reproductive process	biological_process	GO:0044703	10	69	2.53	0.00181114	0.0151259	dre:559540:bmb|dre:368200:piwil1|dre:140631:nanos3|dre:557999:tdrd5|dre:550562:spinb|dre:352944:cxcl12a|dre:558677:zp3a.2|dre:30304:tdgf1|dre:406379:tdrd7a|dre:64692:zp3b	http://amigo.geneontology.org/amigo/term/GO:0044703
reproductive process	biological_process	GO:0022414	13	108	2.1	0.00187779	0.0156375	dre:559540:bmb|dre:368200:piwil1|dre:140631:nanos3|dre:30463:lhx1a|dre:557999:tdrd5|dre:550562:spinb|dre:30263:ddx4|dre:352944:cxcl12a|dre:30129:dmrt2a|dre:558677:zp3a.2|dre:30304:tdgf1|dre:406379:tdrd7a|dre:64692:zp3b	http://amigo.geneontology.org/amigo/term/GO:0022414
retinoic acid receptor signaling pathway	biological_process	GO:0048384	5	17	5.13	0.00194392	0.0161417	dre:405762:cdx1a|dre:30381:cyp26a1|dre:503502:crabp2b|dre:100148408:foxc1a|dre:570746:zic2b	http://amigo.geneontology.org/amigo/term/GO:0048384
gamete generation	biological_process	GO:0007276	9	58	2.71	0.00199325	0.0165041	dre:368200:piwil1|dre:140631:nanos3|dre:557999:tdrd5|dre:550562:spinb|dre:352944:cxcl12a|dre:558677:zp3a.2|dre:30304:tdgf1|dre:406379:tdrd7a|dre:64692:zp3b	http://amigo.geneontology.org/amigo/term/GO:0007276
ventral spinal cord development	biological_process	GO:0021517	6	26	4.03	0.00200056	0.0165175	dre:30120:dlc|dre:30480:gata2a|dre:368201:ved|dre:192294:tbx6|dre:405399:mnx1|dre:30458:gata3	http://amigo.geneontology.org/amigo/term/GO:0021517
reproduction	biological_process	GO:0000003	13	109	2.08	0.00202204	0.0165326	dre:559540:bmb|dre:368200:piwil1|dre:140631:nanos3|dre:30463:lhx1a|dre:557999:tdrd5|dre:550562:spinb|dre:30263:ddx4|dre:352944:cxcl12a|dre:30129:dmrt2a|dre:558677:zp3a.2|dre:30304:tdgf1|dre:406379:tdrd7a|dre:64692:zp3b	http://amigo.geneontology.org/amigo/term/GO:0000003
core promoter proximal region DNA binding	Undef	GO:0001159	7	36	3.39	0.00203092	0.0165326	dre:30506:nr6a1a|dre:100006880:173619|dre:30129:dmrt2a|dre:100005493:LOC108183657|dre:567150:LOC110437813|dre:565962:znf1117|dre:565962:LOC110439579	http://amigo.geneontology.org/amigo/term/GO:0001159
ATP-dependent RNA helicase activity	molecular_function	GO:0004004	7	36	3.39	0.00203092	0.0165326	dre:445387:ddx51|dre:445399:ddx56|dre:325248:ddx31|dre:321127:ddx18|dre:30263:ddx4|dre:100006246:dhx32a|dre:796505:dhx33	http://amigo.geneontology.org/amigo/term/GO:0004004
core promoter proximal region sequence-specific DNA binding	molecular_function	GO:0000987	7	36	3.39	0.00203092	0.0165326	dre:30506:nr6a1a|dre:100006880:173619|dre:30129:dmrt2a|dre:100005493:LOC108183657|dre:567150:LOC110437813|dre:565962:znf1117|dre:565962:LOC110439579	http://amigo.geneontology.org/amigo/term/GO:0000987
RNA-dependent ATPase activity	molecular_function	GO:0008186	7	36	3.39	0.00203092	0.0165326	dre:445387:ddx51|dre:445399:ddx56|dre:325248:ddx31|dre:321127:ddx18|dre:30263:ddx4|dre:100006246:dhx32a|dre:796505:dhx33	http://amigo.geneontology.org/amigo/term/GO:0008186
regulation of locomotion	biological_process	GO:0040012	12	97	2.16	0.00224889	0.0182557	dre:569971:lama1|dre:393666:arl3l1|dre:393692:arl3l2|dre:100332039:enpp2|dre:30458:gata3|dre:352944:cxcl12a|dre:100149566:mxtx1|dre:30304:tdgf1|dre:30197:dkk1b|dre:799945:sema3fb|dre:30549:fgf3|dre:30538:fgf8a	http://amigo.geneontology.org/amigo/term/GO:0040012
cell migration to the midline involved in heart development	biological_process	GO:0003318	4	10	6.98	0.00227453	0.01831	dre:58076:gata6|dre:30483:gata4|dre:30482:gata5|dre:30304:tdgf1	http://amigo.geneontology.org/amigo/term/GO:0003318
negative regulation of embryonic development	biological_process	GO:0045992	4	10	6.98	0.00227453	0.01831	dre:30584:bmp7a|dre:30632:bmp2b|dre:407737:fgf17|dre:30538:fgf8a	http://amigo.geneontology.org/amigo/term/GO:0045992
heart formation	biological_process	GO:0060914	4	10	6.98	0.00227453	0.01831	dre:58076:gata6|dre:30483:gata4|dre:30482:gata5|dre:30304:tdgf1	http://amigo.geneontology.org/amigo/term/GO:0060914
cellular response to organic substance	biological_process	GO:0071310	27	325	1.45	0.00231244	0.0185635	dre:246226:ptgs1|dre:30161:chd|dre:791454:dand5|dre:30501:otx2|dre:100148408:foxc1a|dre:57930:foxh1|dre:260350:has2|dre:386629:tob1a|dre:30631:bmp2a|dre:324010:hnf4b|dre:554230:kdr|dre:259304:twsg1b|dre:171474:il17rd|dre:30399:ta|dre:474335:tll1|dre:30260:noto|dre:30632:bmp2b|dre:30458:gata3|dre:570630:ago2|dre:30584:bmp7a|dre:30506:nr6a1a|dre:352944:cxcl12a|dre:563878:pomt2|dre:30549:fgf3|dre:30…	http://amigo.geneontology.org/amigo/term/GO:0071310
tube formation	biological_process	GO:0035148	5	18	4.85	0.00239817	0.0191986	dre:792391:hnf1ba|dre:30632:bmp2b|dre:30304:tdgf1|dre:30374:hoxb1b|dre:564324:ccdc85b	http://amigo.geneontology.org/amigo/term/GO:0035148
multicellular organismal reproductive process	biological_process	GO:0048609	9	60	2.62	0.00245066	0.019511	dre:368200:piwil1|dre:140631:nanos3|dre:557999:tdrd5|dre:550562:spinb|dre:352944:cxcl12a|dre:558677:zp3a.2|dre:30304:tdgf1|dre:406379:tdrd7a|dre:64692:zp3b	http://amigo.geneontology.org/amigo/term/GO:0048609
multicellular organism reproduction	biological_process	GO:0032504	9	60	2.62	0.00245066	0.019511	dre:368200:piwil1|dre:140631:nanos3|dre:557999:tdrd5|dre:550562:spinb|dre:352944:cxcl12a|dre:558677:zp3a.2|dre:30304:tdgf1|dre:406379:tdrd7a|dre:64692:zp3b	http://amigo.geneontology.org/amigo/term/GO:0032504
cell morphogenesis	biological_process	GO:0000902	30	377	1.39	0.00250298	0.0198729	dre:569971:lama1|dre:114402:efnb2b|dre:393666:arl3l1|dre:393692:arl3l2|dre:100332039:enpp2|dre:286832:lamc1|dre:393981:ttc4|dre:414929:ift57|dre:569823:ttc21b|dre:678551:ttc8|dre:286830:lamb1a|dre:368201:ved|dre:393134:mkks|dre:60634:fezf2|dre:393452:dync2li1|dre:30190:egr2b|dre:565515:wdr35|dre:559888:plppr4a|dre:30144:wnt8b|dre:619246:pacsin1b|dre:799945:sema3fb|dre:494105:foxj1b|dre:30463:lhx1…	http://amigo.geneontology.org/amigo/term/GO:0000902
negative regulation of nucleobase-containing compound metabolic process	biological_process	GO:0045934	16	156	1.79	0.00272272	0.0215586	dre:352939:pnx|dre:654446:ripply1|dre:30632:bmp2b|dre:60634:fezf2|dre:30631:bmp2a|dre:797198:rrp8|dre:563771:bhlhe41|dre:30463:lhx1a|dre:564712:bahd1|dre:450059:osr1|dre:142987:dmbx1a|dre:654447:ripply2|dre:553814:gfi1aa|dre:57936:tbx20|dre:57930:foxh1|dre:678613:h2afy	http://amigo.geneontology.org/amigo/term/GO:0045934
gastrulation with mouth forming second	biological_process	GO:0001702	6	28	3.74	0.00276294	0.0217581	dre:58069:mespaa|dre:561935:aplnra|dre:565492:aplnrb|dre:30463:lhx1a|dre:100005849:rhov|dre:30333:pou5f3	http://amigo.geneontology.org/amigo/term/GO:0001702
neural tube patterning	biological_process	GO:0021532	6	28	3.74	0.00276294	0.0217581	dre:405762:cdx1a|dre:30506:nr6a1a|dre:445409:her11|dre:30501:otx2|dre:30381:cyp26a1|dre:30538:fgf8a	http://amigo.geneontology.org/amigo/term/GO:0021532
midbrain-hindbrain boundary development	biological_process	GO:0030917	5	19	4.59	0.00292486	0.0229708	dre:30381:cyp26a1|dre:30506:nr6a1a|dre:30538:fgf8a|dre:445409:her11|dre:30501:otx2	http://amigo.geneontology.org/amigo/term/GO:0030917
immune system process	biological_process	GO:0002376	32	416	1.34	0.00298642	0.0233589	dre:553814:gfi1aa|dre:140815:cebpa|dre:100141355:171497|dre:406835:serinc5|dre:100332039:enpp2|dre:259304:twsg1b|dre:321127:ddx18|dre:393551:cyba|dre:30120:dlc|dre:562595:flvcr1|dre:30161:chd|dre:445391:nop10|dre:406404:ak3|dre:30480:gata2a|dre:100006589:LOC110439183|dre:30458:gata3|dre:474335:tll1|dre:65238:klf17|dre:30332:lmo2|dre:436636:cd36|dre:553809:irak1bp1|dre:58076:gata6|dre:30483:gata4|…	http://amigo.geneontology.org/amigo/term/GO:0002376
intraciliary transport	biological_process	GO:0042073	4	11	6.35	0.00299844	0.0233589	dre:565515:wdr35|dre:569823:ttc21b|dre:393452:dync2li1|dre:414929:ift57	http://amigo.geneontology.org/amigo/term/GO:0042073
protein transport along microtubule	biological_process	GO:0098840	4	11	6.35	0.00299844	0.0233589	dre:565515:wdr35|dre:569823:ttc21b|dre:393452:dync2li1|dre:414929:ift57	http://amigo.geneontology.org/amigo/term/GO:0098840
spinal cord development	biological_process	GO:0021510	7	39	3.13	0.00302236	0.0234821	dre:30120:dlc|dre:30463:lhx1a|dre:30480:gata2a|dre:368201:ved|dre:192294:tbx6|dre:405399:mnx1|dre:30458:gata3	http://amigo.geneontology.org/amigo/term/GO:0021510
cellular response to endogenous stimulus	biological_process	GO:0071495	20	219	1.59	0.00306113	0.0237197	dre:474335:tll1|dre:259304:twsg1b|dre:171474:il17rd|dre:386629:tob1a|dre:324010:hnf4b|dre:30631:bmp2a|dre:30584:bmp7a|dre:30506:nr6a1a|dre:791454:dand5|dre:30458:gata3|dre:30161:chd|dre:751792:fgf10b|dre:100148408:foxc1a|dre:30632:bmp2b|dre:30260:noto|dre:57930:foxh1|dre:30549:fgf3|dre:30538:fgf8a|dre:260350:has2|dre:30399:ta	http://amigo.geneontology.org/amigo/term/GO:0071495
Wnt signaling pathway	biological_process	GO:0016055	14	129	1.89	0.00306969	0.0237225	dre:378958:dmxl2|dre:324261:sp5l|dre:57930:foxh1|dre:386629:tob1a|dre:30197:dkk1b|dre:449991:kctd15a|dre:30119:frzb|dre:30412:fzd7b|dre:30144:wnt8b|dre:30105:wnt5b|dre:373095:tpbga|dre:30549:fgf3|dre:30538:fgf8a|dre:30399:ta	http://amigo.geneontology.org/amigo/term/GO:0016055
negative regulation of nitrogen compound metabolic process	biological_process	GO:0051172	18	189	1.66	0.00320707	0.0246937	dre:352939:pnx|dre:654446:ripply1|dre:30632:bmp2b|dre:60634:fezf2|dre:30631:bmp2a|dre:797198:rrp8|dre:563771:bhlhe41|dre:30463:lhx1a|dre:564712:bahd1|dre:394071:srp9|dre:450059:osr1|dre:142987:dmbx1a|dre:654447:ripply2|dre:553814:gfi1aa|dre:57936:tbx20|dre:57930:foxh1|dre:678613:h2afy|dre:570630:ago2	http://amigo.geneontology.org/amigo/term/GO:0051172
cell projection organization	biological_process	GO:0030030	30	384	1.36	0.0032124	0.0246937	dre:569971:lama1|dre:114402:efnb2b|dre:393666:arl3l1|dre:393692:arl3l2|dre:100332039:enpp2|dre:562247:clcf1|dre:286832:lamc1|dre:393981:ttc4|dre:414929:ift57|dre:569823:ttc21b|dre:678551:ttc8|dre:286830:lamb1a|dre:368201:ved|dre:393134:mkks|dre:60634:fezf2|dre:393452:dync2li1|dre:565515:wdr35|dre:559888:plppr4a|dre:30144:wnt8b|dre:619246:pacsin1b|dre:799945:sema3fb|dre:494105:foxj1b|dre:30463:lhx…	http://amigo.geneontology.org/amigo/term/GO:0030030
cell-cell signaling by wnt	biological_process	GO:0198738	14	130	1.88	0.00327103	0.0250117	dre:378958:dmxl2|dre:324261:sp5l|dre:57930:foxh1|dre:386629:tob1a|dre:30197:dkk1b|dre:449991:kctd15a|dre:30119:frzb|dre:30412:fzd7b|dre:30144:wnt8b|dre:30105:wnt5b|dre:373095:tpbga|dre:30549:fgf3|dre:30538:fgf8a|dre:30399:ta	http://amigo.geneontology.org/amigo/term/GO:0198738
cell surface receptor signaling pathway involved in cell-cell signaling	biological_process	GO:1905114	14	130	1.88	0.00327103	0.0250117	dre:378958:dmxl2|dre:324261:sp5l|dre:57930:foxh1|dre:386629:tob1a|dre:30197:dkk1b|dre:449991:kctd15a|dre:30119:frzb|dre:30412:fzd7b|dre:30144:wnt8b|dre:30105:wnt5b|dre:373095:tpbga|dre:30549:fgf3|dre:30538:fgf8a|dre:30399:ta	http://amigo.geneontology.org/amigo/term/GO:1905114
neural crest cell development	biological_process	GO:0014032	8	51	2.74	0.00328741	0.0250708	dre:378958:dmxl2|dre:799945:sema3fb|dre:678551:ttc8|dre:100148408:foxc1a|dre:570746:zic2b|dre:393492:lbh|dre:30474:rx3|dre:30549:fgf3	http://amigo.geneontology.org/amigo/term/GO:0014032
positive regulation of locomotion	biological_process	GO:0040017	7	40	3.05	0.00342376	0.0260422	dre:799945:sema3fb|dre:30538:fgf8a|dre:352944:cxcl12a|dre:30304:tdgf1|dre:30458:gata3|dre:30549:fgf3|dre:100149566:mxtx1	http://amigo.geneontology.org/amigo/term/GO:0040017
G-protein coupled purinergic receptor signaling pathway	biological_process	GO:0035588	3	5	10.47	0.00361003	0.0271737	dre:566118:adora2ab|dre:561701:LOC101884544|dre:561701:adora2aa	http://amigo.geneontology.org/amigo/term/GO:0035588
primary neural tube formation	biological_process	GO:0014020	3	5	10.47	0.00361003	0.0271737	dre:30304:tdgf1|dre:30374:hoxb1b|dre:564324:ccdc85b	http://amigo.geneontology.org/amigo/term/GO:0014020
purinergic receptor signaling pathway	biological_process	GO:0035587	3	5	10.47	0.00361003	0.0271737	dre:566118:adora2ab|dre:561701:LOC101884544|dre:561701:adora2aa	http://amigo.geneontology.org/amigo/term/GO:0035587
adenosine receptor signaling pathway	biological_process	GO:0001973	3	5	10.47	0.00361003	0.0271737	dre:566118:adora2ab|dre:561701:LOC101884544|dre:561701:adora2aa	http://amigo.geneontology.org/amigo/term/GO:0001973
RNA processing	biological_process	GO:0006396	25	304	1.43	0.00370503	0.0278165	dre:445387:ddx51|dre:445399:ddx56|dre:103909923:LOC103909923|dre:447856:utp3|dre:337399:rrs1|dre:555586:ftsj2|dre:336149:utp11l|dre:286787:diexf|dre:561376:LOC101886176|dre:334362:nol6|dre:436884:tyw3|dre:407984:thrap3b|dre:553568:abt1|dre:678588:emg1|dre:100006246:dhx32a|dre:570630:ago2|dre:334446:heatr1|dre:563475:trmt6|dre:445391:nop10|dre:553807:gtpbp3|dre:393282:snu13a|dre:323426:mphosph10|d…	http://amigo.geneontology.org/amigo/term/GO:0006396
RNA helicase activity	molecular_function	GO:0003724	7	41	2.98	0.00386449	0.0285743	dre:445387:ddx51|dre:445399:ddx56|dre:325248:ddx31|dre:321127:ddx18|dre:30263:ddx4|dre:100006246:dhx32a|dre:796505:dhx33	http://amigo.geneontology.org/amigo/term/GO:0003724
sensory epithelium regeneration	biological_process	GO:0070654	4	12	5.82	0.00386512	0.0285743	dre:30144:wnt8b|dre:334003:pho|dre:30197:dkk1b|dre:30636:six3b	http://amigo.geneontology.org/amigo/term/GO:0070654
regulation of histone methylation	biological_process	GO:0031060	4	12	5.82	0.00386512	0.0285743	dre:553814:gfi1aa|dre:678613:h2afy|dre:30374:hoxb1b|dre:30659:dnmt3bb.2	http://amigo.geneontology.org/amigo/term/GO:0031060
epithelium regeneration	biological_process	GO:1990399	4	12	5.82	0.00386512	0.0285743	dre:30144:wnt8b|dre:334003:pho|dre:30197:dkk1b|dre:30636:six3b	http://amigo.geneontology.org/amigo/term/GO:1990399
optokinetic behavior	biological_process	GO:0007634	4	12	5.82	0.00386512	0.0285743	dre:286830:lamb1a|dre:569971:lama1|dre:286832:lamc1|dre:393692:arl3l2	http://amigo.geneontology.org/amigo/term/GO:0007634
intraciliary transport particle	cellular_component	GO:0030990	4	12	5.82	0.00386512	0.0285743	dre:565515:wdr35|dre:569823:ttc21b|dre:550583:ift22|dre:414929:ift57	http://amigo.geneontology.org/amigo/term/GO:0030990
regulation of nervous system development	biological_process	GO:0051960	14	133	1.84	0.0039407	0.0290589	dre:352939:pnx|dre:393666:arl3l1|dre:393692:arl3l2|dre:553814:gfi1aa|dre:30463:lhx1a|dre:30144:wnt8b|dre:445409:her11|dre:799945:sema3fb|dre:142987:dmbx1a|dre:352944:cxcl12a|dre:562247:clcf1|dre:30549:fgf3|dre:30458:gata3|dre:791194:ogg1	http://amigo.geneontology.org/amigo/term/GO:0051960
extracellular region	cellular_component	GO:0005576	40	566	1.23	0.00401044	0.0294981	dre:259304:twsg1b|dre:569074:hapln1b|dre:569326:fb36g12|dre:570642:wfikkn2b|dre:791454:dand5|dre:100534809:sparcl2|dre:322379:fb59d01|dre:562247:clcf1|dre:558677:zp3a.2|dre:100150128:adamts18|dre:286832:lamc1|dre:64692:zp3b|dre:793100:dkey-46g23.2|dre:30632:bmp2b|dre:799945:sema3fb|dre:30631:bmp2a|dre:321453:ctsll|dre:497617:ism1|dre:799350:ch211-191i18.4|dre:30144:wnt8b|dre:336492:ptgdsb.1|dre:4…	http://amigo.geneontology.org/amigo/term/GO:0005576
neuron fate specification	biological_process	GO:0048665	5	21	4.15	0.00422042	0.030964	dre:30549:fgf3|dre:368201:ved|dre:405399:mnx1|dre:30538:fgf8a|dre:30585:dlx3b	http://amigo.geneontology.org/amigo/term/GO:0048665
mesenchymal cell differentiation	biological_process	GO:0048762	9	67	2.34	0.0047392	0.0346823	dre:378958:dmxl2|dre:799945:sema3fb|dre:449991:kctd15a|dre:678551:ttc8|dre:100148408:foxc1a|dre:570746:zic2b|dre:393492:lbh|dre:30474:rx3|dre:30549:fgf3	http://amigo.geneontology.org/amigo/term/GO:0048762
single-organism cellular process	Undef	GO:0044763	221	4209	0.92	0.00482562	0.0352258	dre:553814:gfi1aa|dre:246226:ptgs1|dre:378866:ddit4|dre:393666:arl3l1|dre:393692:arl3l2|dre:100499491:rltgr|dre:497646:gadd45bb|dre:562247:clcf1|dre:393551:cyba|dre:692297:depdc7|dre:30333:pou5f3|dre:100537857:pstpip2|dre:57930:foxh1|dre:64692:zp3b|dre:558856:sec22c|dre:797198:rrp8|dre:324261:sp5l|dre:373095:tpbga|dre:561935:aplnra|dre:60634:fezf2|dre:30631:bmp2a|dre:321224:hkdc1|dre:360135:msgn1…	http://amigo.geneontology.org/amigo/term/GO:0044763
determination of left/right asymmetry in lateral mesoderm	biological_process	GO:0003140	4	13	5.37	0.00488676	0.0354196	dre:286830:lamb1a|dre:30260:noto|dre:791454:dand5|dre:30399:ta	http://amigo.geneontology.org/amigo/term/GO:0003140
intracellular receptor signaling pathway	biological_process	GO:0030522	6	32	3.27	0.00491328	0.0354196	dre:405762:cdx1a|dre:503502:crabp2b|dre:30506:nr6a1a|dre:30381:cyp26a1|dre:100148408:foxc1a|dre:570746:zic2b	http://amigo.geneontology.org/amigo/term/GO:0030522
cellular response to fibroblast growth factor stimulus	biological_process	GO:0044344	6	32	3.27	0.00491328	0.0354196	dre:30458:gata3|dre:100148408:foxc1a|dre:171474:il17rd|dre:30549:fgf3|dre:30538:fgf8a|dre:751792:fgf10b	http://amigo.geneontology.org/amigo/term/GO:0044344
fibroblast growth factor receptor signaling pathway	biological_process	GO:0008543	6	32	3.27	0.00491328	0.0354196	dre:30458:gata3|dre:100148408:foxc1a|dre:171474:il17rd|dre:30549:fgf3|dre:30538:fgf8a|dre:751792:fgf10b	http://amigo.geneontology.org/amigo/term/GO:0008543
response to fibroblast growth factor	biological_process	GO:0071774	6	32	3.27	0.00491328	0.0354196	dre:30458:gata3|dre:100148408:foxc1a|dre:171474:il17rd|dre:30549:fgf3|dre:30538:fgf8a|dre:751792:fgf10b	http://amigo.geneontology.org/amigo/term/GO:0071774
RNA secondary structure unwinding	biological_process	GO:0010501	5	22	3.97	0.00500171	0.0358786	dre:30263:ddx4|dre:445387:ddx51|dre:445399:ddx56|dre:325248:ddx31|dre:321127:ddx18	http://amigo.geneontology.org/amigo/term/GO:0010501
protein complex localization	biological_process	GO:0031503	5	22	3.97	0.00500171	0.0358786	dre:565515:wdr35|dre:569823:ttc21b|dre:569366:tnfaip2b|dre:393452:dync2li1|dre:414929:ift57	http://amigo.geneontology.org/amigo/term/GO:0031503
response to organic substance	biological_process	GO:0010033	31	415	1.3	0.00509307	0.0364437	dre:246226:ptgs1|dre:58069:mespaa|dre:30161:chd|dre:30260:noto|dre:791454:dand5|dre:30501:otx2|dre:100148408:foxc1a|dre:57930:foxh1|dre:260350:has2|dre:386629:tob1a|dre:30631:bmp2a|dre:324010:hnf4b|dre:554230:kdr|dre:259304:twsg1b|dre:171474:il17rd|dre:30399:ta|dre:474335:tll1|dre:58070:mespba|dre:436636:cd36|dre:30632:bmp2b|dre:572204:nradd|dre:30458:gata3|dre:570630:ago2|dre:30584:bmp7a|dre:305…	http://amigo.geneontology.org/amigo/term/GO:0010033
chromatin binding	molecular_function	GO:0003682	9	68	2.31	0.00516952	0.0368997	dre:30333:pou5f3|dre:30480:gata2a|dre:564712:bahd1|dre:436723:meox1|dre:100148408:foxc1a|dre:58076:gata6|dre:30483:gata4|dre:30482:gata5|dre:30458:gata3	http://amigo.geneontology.org/amigo/term/GO:0003682
response to endogenous stimulus	biological_process	GO:0009719	21	247	1.48	0.00524688	0.0373599	dre:474335:tll1|dre:259304:twsg1b|dre:171474:il17rd|dre:386629:tob1a|dre:324010:hnf4b|dre:30631:bmp2a|dre:30584:bmp7a|dre:30506:nr6a1a|dre:791454:dand5|dre:436636:cd36|dre:30458:gata3|dre:30161:chd|dre:751792:fgf10b|dre:100148408:foxc1a|dre:30632:bmp2b|dre:30260:noto|dre:57930:foxh1|dre:30549:fgf3|dre:30538:fgf8a|dre:260350:has2|dre:30399:ta	http://amigo.geneontology.org/amigo/term/GO:0009719
regulation of cellular component movement	biological_process	GO:0051270	11	95	2.02	0.00529849	0.0376348	dre:569971:lama1|dre:393666:arl3l1|dre:393692:arl3l2|dre:100332039:enpp2|dre:30458:gata3|dre:352944:cxcl12a|dre:100149566:mxtx1|dre:30197:dkk1b|dre:799945:sema3fb|dre:30549:fgf3|dre:30538:fgf8a	http://amigo.geneontology.org/amigo/term/GO:0051270
cellular component morphogenesis	biological_process	GO:0032989	31	417	1.3	0.0054263	0.0384485	dre:569971:lama1|dre:114402:efnb2b|dre:393666:arl3l1|dre:393692:arl3l2|dre:100332039:enpp2|dre:286832:lamc1|dre:393981:ttc4|dre:414929:ift57|dre:569823:ttc21b|dre:678551:ttc8|dre:286830:lamb1a|dre:368201:ved|dre:393134:mkks|dre:60634:fezf2|dre:393452:dync2li1|dre:30190:egr2b|dre:565515:wdr35|dre:559888:plppr4a|dre:30144:wnt8b|dre:619246:pacsin1b|dre:799945:sema3fb|dre:494105:foxj1b|dre:30463:lhx1…	http://amigo.geneontology.org/amigo/term/GO:0032989
positive regulation of RNA metabolic process	biological_process	GO:0051254	14	139	1.76	0.00561412	0.0396823	dre:724016:npas4l|dre:436941:91944|dre:100002463:pprc1|dre:65238:klf17|dre:334446:heatr1|dre:30463:lhx1a|dre:58076:gata6|dre:30482:gata5|dre:30333:pou5f3|dre:324088:polr2gl|dre:792391:hnf1ba|dre:30483:gata4|dre:324283:hnf1bb|dre:100149566:mxtx1	http://amigo.geneontology.org/amigo/term/GO:0051254
homeostasis of number of cells	biological_process	GO:0048872	8	57	2.45	0.00599312	0.0422581	dre:553814:gfi1aa|dre:562595:flvcr1|dre:65238:klf17|dre:30332:lmo2|dre:30480:gata2a|dre:561701:LOC101884544|dre:561701:adora2aa|dre:570630:ago2	http://amigo.geneontology.org/amigo/term/GO:0048872
cerebellum development	biological_process	GO:0021549	4	14	4.99	0.00607493	0.0425245	dre:245948:gbx2|dre:30463:lhx1a|dre:30538:fgf8a|dre:30501:otx2	http://amigo.geneontology.org/amigo/term/GO:0021549
epithelial tube formation	biological_process	GO:0072175	4	14	4.99	0.00607493	0.0425245	dre:30632:bmp2b|dre:30304:tdgf1|dre:30374:hoxb1b|dre:564324:ccdc85b	http://amigo.geneontology.org/amigo/term/GO:0072175
visual behavior	biological_process	GO:0007632	4	14	4.99	0.00607493	0.0425245	dre:286830:lamb1a|dre:569971:lama1|dre:286832:lamc1|dre:393692:arl3l2	http://amigo.geneontology.org/amigo/term/GO:0007632
fin regeneration	biological_process	GO:0031101	6	34	3.08	0.00635963	0.0443034	dre:286830:lamb1a|dre:352944:cxcl12a|dre:30333:pou5f3|dre:30105:wnt5b|dre:30072:inhbaa|dre:30458:gata3	http://amigo.geneontology.org/amigo/term/GO:0031101
RNA polymerase II core promoter proximal region sequence-specific DNA binding	molecular_function	GO:0000978	6	34	3.08	0.00635963	0.0443034	dre:30506:nr6a1a|dre:100006880:173619|dre:100005493:LOC108183657|dre:567150:LOC110437813|dre:565962:znf1117|dre:565962:LOC110439579	http://amigo.geneontology.org/amigo/term/GO:0000978
canonical Wnt signaling pathway	biological_process	GO:0060070	9	71	2.21	0.00664364	0.0461709	dre:378958:dmxl2|dre:57930:foxh1|dre:386629:tob1a|dre:30197:dkk1b|dre:449991:kctd15a|dre:30119:frzb|dre:30412:fzd7b|dre:30144:wnt8b|dre:373095:tpbga	http://amigo.geneontology.org/amigo/term/GO:0060070
neuron development	biological_process	GO:0048666	25	320	1.36	0.00671652	0.0465658	dre:569971:lama1|dre:30463:lhx1a|dre:393666:arl3l1|dre:393692:arl3l2|dre:562247:clcf1|dre:286832:lamc1|dre:30120:dlc|dre:414929:ift57|dre:30144:wnt8b|dre:286830:lamb1a|dre:368201:ved|dre:60634:fezf2|dre:30625:six7|dre:559888:plppr4a|dre:619246:pacsin1b|dre:30659:dnmt3bb.2|dre:799945:sema3fb|dre:494105:foxj1b|dre:30549:fgf3|dre:114402:efnb2b|dre:352944:cxcl12a|dre:30585:dlx3b|dre:405399:mnx1|dre:1…	http://amigo.geneontology.org/amigo/term/GO:0048666
cilium organization	biological_process	GO:0044782	11	99	1.94	0.00698123	0.0482854	dre:393981:ttc4|dre:414929:ift57|dre:494105:foxj1b|dre:569823:ttc21b|dre:100332039:enpp2|dre:678551:ttc8|dre:565515:wdr35|dre:393134:mkks|dre:286830:lamb1a|dre:393452:dync2li1|dre:101882236:rp1l1a	http://amigo.geneontology.org/amigo/term/GO:0044782
epithelial cell development	biological_process	GO:0002064	6	35	2.99	0.00718846	0.0496004	dre:474335:tll1|dre:30245:wt1a|dre:494105:foxj1b|dre:100148408:foxc1a|dre:792391:hnf1ba|dre:619246:pacsin1b	http://amigo.geneontology.org/amigo/term/GO:0002064
epithelial cell fate commitment	biological_process	GO:0072148	3	7	7.48	0.00725912	0.0498505	dre:30245:wt1a|dre:100148408:foxc1a|dre:30585:dlx3b	http://amigo.geneontology.org/amigo/term/GO:0072148
cardiac chamber morphogenesis	biological_process	GO:0003206	3	7	7.48	0.00725912	0.0498505	dre:30483:gata4|dre:30694:nkx2.7|dre:30538:fgf8a	http://amigo.geneontology.org/amigo/term/GO:0003206
lateral mesoderm development	biological_process	GO:0048368	4	15	4.65	0.00744052	0.0506982	dre:286830:lamb1a|dre:30260:noto|dre:791454:dand5|dre:30399:ta	http://amigo.geneontology.org/amigo/term/GO:0048368
epithelial cell differentiation involved in kidney development	biological_process	GO:0035850	4	15	4.65	0.00744052	0.0506982	dre:30463:lhx1a|dre:30245:wt1a|dre:450059:osr1|dre:100148408:foxc1a	http://amigo.geneontology.org/amigo/term/GO:0035850
oxidoreductase activity, acting on paired donors, with incorporation or reduction of molecular oxygen, reduced flavin or flavoprotein as one donor, and incorporation of one atom of oxygen	molecular_function	GO:0016712	4	15	4.65	0.00744052	0.0506982	dre:768294:cyp2aa2|dre:100034406:cyp2p7|dre:792207:cyp2aa11|dre:399485:cyp2p10	http://amigo.geneontology.org/amigo/term/GO:0016712
ATP-dependent helicase activity	molecular_function	GO:0008026	7	47	2.6	0.00747003	0.0506982	dre:445387:ddx51|dre:445399:ddx56|dre:325248:ddx31|dre:321127:ddx18|dre:30263:ddx4|dre:100006246:dhx32a|dre:796505:dhx33	http://amigo.geneontology.org/amigo/term/GO:0008026
purine NTP-dependent helicase activity	molecular_function	GO:0070035	7	47	2.6	0.00747003	0.0506982	dre:445387:ddx51|dre:445399:ddx56|dre:325248:ddx31|dre:321127:ddx18|dre:30263:ddx4|dre:100006246:dhx32a|dre:796505:dhx33	http://amigo.geneontology.org/amigo/term/GO:0070035
liver development	biological_process	GO:0001889	8	60	2.33	0.00785771	0.0532048	dre:140815:cebpa|dre:30632:bmp2b|dre:30197:dkk1b|dre:58076:gata6|dre:792391:hnf1ba|dre:30483:gata4|dre:30482:gata5|dre:751792:fgf10b	http://amigo.geneontology.org/amigo/term/GO:0001889
primitive hemopoiesis	biological_process	GO:0060215	5	25	3.49	0.00795234	0.053595	dre:553814:gfi1aa|dre:140815:cebpa|dre:100332039:enpp2|dre:30480:gata2a|dre:445391:nop10	http://amigo.geneontology.org/amigo/term/GO:0060215
oogenesis	biological_process	GO:0048477	5	25	3.49	0.00795234	0.053595	dre:406379:tdrd7a|dre:140631:nanos3|dre:558677:zp3a.2|dre:64692:zp3b|dre:557999:tdrd5	http://amigo.geneontology.org/amigo/term/GO:0048477
positive regulation of transmembrane receptor protein serine/threonine kinase signaling pathway	biological_process	GO:0090100	6	36	2.91	0.00809256	0.0544136	dre:474335:tll1|dre:259304:twsg1b|dre:30632:bmp2b|dre:30631:bmp2a|dre:30584:bmp7a|dre:30072:inhbaa	http://amigo.geneontology.org/amigo/term/GO:0090100
mesenchymal cell development	biological_process	GO:0014031	8	61	2.29	0.00856684	0.0574692	dre:378958:dmxl2|dre:799945:sema3fb|dre:678551:ttc8|dre:100148408:foxc1a|dre:570746:zic2b|dre:393492:lbh|dre:30474:rx3|dre:30549:fgf3	http://amigo.geneontology.org/amigo/term/GO:0014031
cell differentiation involved in kidney development	biological_process	GO:0061005	4	16	4.36	0.00899368	0.0595037	dre:30463:lhx1a|dre:30245:wt1a|dre:450059:osr1|dre:100148408:foxc1a	http://amigo.geneontology.org/amigo/term/GO:0061005
cell migration involved in heart development	biological_process	GO:0060973	4	16	4.36	0.00899368	0.0595037	dre:58076:gata6|dre:30483:gata4|dre:30482:gata5|dre:30304:tdgf1	http://amigo.geneontology.org/amigo/term/GO:0060973
RNA polymerase II transcription factor activity, sequence-specific DNA binding	molecular_function	GO:0000981	16	179	1.56	0.00903431	0.0595037	dre:724016:npas4l|dre:30482:gata5|dre:100534921:dkey-17e16.13|dre:30636:six3b|dre:30506:nr6a1a|dre:30539:foxa|dre:30480:gata2a|dre:494105:foxj1b|dre:60634:fezf2|dre:692279:foxl2|dre:100148408:foxc1a|dre:798582:ch211-214e3.5|dre:58076:gata6|dre:30483:gata4|dre:57930:foxh1|dre:30458:gata3	http://amigo.geneontology.org/amigo/term/GO:0000981
axon guidance	biological_process	GO:0007411	11	103	1.86	0.00905485	0.0595037	dre:569971:lama1|dre:114402:efnb2b|dre:393666:arl3l1|dre:799945:sema3fb|dre:393692:arl3l2|dre:30463:lhx1a|dre:60634:fezf2|dre:286830:lamb1a|dre:352944:cxcl12a|dre:30144:wnt8b|dre:286832:lamc1	http://amigo.geneontology.org/amigo/term/GO:0007411
neuron projection guidance	biological_process	GO:0097485	11	103	1.86	0.00905485	0.0595037	dre:569971:lama1|dre:114402:efnb2b|dre:393666:arl3l1|dre:799945:sema3fb|dre:393692:arl3l2|dre:30463:lhx1a|dre:60634:fezf2|dre:286830:lamb1a|dre:352944:cxcl12a|dre:30144:wnt8b|dre:286832:lamc1	http://amigo.geneontology.org/amigo/term/GO:0097485
single-organism behavior	Undef	GO:0044708	6	37	2.83	0.00907553	0.0595037	dre:569971:lama1|dre:393692:arl3l2|dre:799350:ch211-191i18.4|dre:286830:lamb1a|dre:393891:fbxo32|dre:286832:lamc1	http://amigo.geneontology.org/amigo/term/GO:0044708
positive regulation of cell motility	biological_process	GO:2000147	6	37	2.83	0.00907553	0.0595037	dre:799945:sema3fb|dre:30538:fgf8a|dre:352944:cxcl12a|dre:30458:gata3|dre:30549:fgf3|dre:100149566:mxtx1	http://amigo.geneontology.org/amigo/term/GO:2000147
positive regulation of cell migration	biological_process	GO:0030335	6	37	2.83	0.00907553	0.0595037	dre:799945:sema3fb|dre:30538:fgf8a|dre:352944:cxcl12a|dre:30458:gata3|dre:30549:fgf3|dre:100149566:mxtx1	http://amigo.geneontology.org/amigo/term/GO:0030335
germ cell development	biological_process	GO:0007281	6	37	2.83	0.00907553	0.0595037	dre:368200:piwil1|dre:140631:nanos3|dre:557999:tdrd5|dre:558677:zp3a.2|dre:406379:tdrd7a|dre:64692:zp3b	http://amigo.geneontology.org/amigo/term/GO:0007281
female gamete generation	biological_process	GO:0007292	5	26	3.36	0.00915757	0.0595037	dre:406379:tdrd7a|dre:140631:nanos3|dre:558677:zp3a.2|dre:64692:zp3b|dre:557999:tdrd5	http://amigo.geneontology.org/amigo/term/GO:0007292
morphogenesis of embryonic epithelium	biological_process	GO:0016331	5	26	3.36	0.00915757	0.0595037	dre:100148408:foxc1a|dre:30333:pou5f3|dre:30304:tdgf1|dre:30374:hoxb1b|dre:564324:ccdc85b	http://amigo.geneontology.org/amigo/term/GO:0016331
neuron fate commitment	biological_process	GO:0048663	5	26	3.36	0.00915757	0.0595037	dre:30549:fgf3|dre:368201:ved|dre:405399:mnx1|dre:30538:fgf8a|dre:30585:dlx3b	http://amigo.geneontology.org/amigo/term/GO:0048663
transcriptional activator activity, RNA polymerase II transcription regulatory region sequence-specific binding	molecular_function	GO:0001228	5	26	3.36	0.00915757	0.0595037	dre:58076:gata6|dre:30483:gata4|dre:30482:gata5|dre:30480:gata2a|dre:30458:gata3	http://amigo.geneontology.org/amigo/term/GO:0001228
hair cell differentiation	biological_process	GO:0035315	5	26	3.36	0.00915757	0.0595037	dre:494105:foxj1b|dre:30549:fgf3|dre:619246:pacsin1b|dre:334003:pho|dre:30585:dlx3b	http://amigo.geneontology.org/amigo/term/GO:0035315
positive regulation of transcription, DNA-templated	biological_process	GO:0045893	13	133	1.71	0.00927464	0.0598617	dre:724016:npas4l|dre:436941:91944|dre:100002463:pprc1|dre:65238:klf17|dre:334446:heatr1|dre:30463:lhx1a|dre:58076:gata6|dre:30482:gata5|dre:30333:pou5f3|dre:792391:hnf1ba|dre:30483:gata4|dre:324283:hnf1bb|dre:100149566:mxtx1	http://amigo.geneontology.org/amigo/term/GO:0045893
positive regulation of RNA biosynthetic process	biological_process	GO:1902680	13	133	1.71	0.00927464	0.0598617	dre:724016:npas4l|dre:436941:91944|dre:100002463:pprc1|dre:65238:klf17|dre:334446:heatr1|dre:30463:lhx1a|dre:58076:gata6|dre:30482:gata5|dre:30333:pou5f3|dre:792391:hnf1ba|dre:30483:gata4|dre:324283:hnf1bb|dre:100149566:mxtx1	http://amigo.geneontology.org/amigo/term/GO:1902680
positive regulation of nucleic acid-templated transcription	biological_process	GO:1903508	13	133	1.71	0.00927464	0.0598617	dre:724016:npas4l|dre:436941:91944|dre:100002463:pprc1|dre:65238:klf17|dre:334446:heatr1|dre:30463:lhx1a|dre:58076:gata6|dre:30482:gata5|dre:30333:pou5f3|dre:792391:hnf1ba|dre:30483:gata4|dre:324283:hnf1bb|dre:100149566:mxtx1	http://amigo.geneontology.org/amigo/term/GO:1903508
hepaticobiliary system development	biological_process	GO:0061008	8	62	2.25	0.00932273	0.0600384	dre:140815:cebpa|dre:30632:bmp2b|dre:30197:dkk1b|dre:58076:gata6|dre:792391:hnf1ba|dre:30483:gata4|dre:30482:gata5|dre:751792:fgf10b	http://amigo.geneontology.org/amigo/term/GO:0061008
positive regulation of macromolecule biosynthetic process	biological_process	GO:0010557	14	149	1.64	0.0096293	0.0617258	dre:724016:npas4l|dre:436941:91944|dre:100002463:pprc1|dre:65238:klf17|dre:334446:heatr1|dre:30463:lhx1a|dre:58076:gata6|dre:30482:gata5|dre:30333:pou5f3|dre:324088:polr2gl|dre:792391:hnf1ba|dre:30483:gata4|dre:324283:hnf1bb|dre:100149566:mxtx1	http://amigo.geneontology.org/amigo/term/GO:0010557
single organism reproductive process	Undef	GO:0044702	11	104	1.85	0.00964078	0.0617258	dre:559540:bmb|dre:368200:piwil1|dre:140631:nanos3|dre:557999:tdrd5|dre:550562:spinb|dre:30263:ddx4|dre:352944:cxcl12a|dre:558677:zp3a.2|dre:30304:tdgf1|dre:406379:tdrd7a|dre:64692:zp3b	http://amigo.geneontology.org/amigo/term/GO:0044702
BMP receptor binding	molecular_function	GO:0070700	3	8	6.54	0.00966995	0.0617258	dre:30584:bmp7a|dre:30632:bmp2b|dre:30631:bmp2a	http://amigo.geneontology.org/amigo/term/GO:0070700
regulation of mesoderm development	biological_process	GO:2000380	3	8	6.54	0.00966995	0.0617258	dre:64810:vent|dre:368201:ved|dre:791454:dand5	http://amigo.geneontology.org/amigo/term/GO:2000380
cilium assembly	Undef	GO:0042384	10	90	1.94	0.00985042	0.0627396	dre:393981:ttc4|dre:414929:ift57|dre:494105:foxj1b|dre:100332039:enpp2|dre:678551:ttc8|dre:565515:wdr35|dre:393134:mkks|dre:286830:lamb1a|dre:393452:dync2li1|dre:101882236:rp1l1a	http://amigo.geneontology.org/amigo/term/GO:0042384
RNA modification	biological_process	GO:0009451	7	50	2.44	0.0100011	0.0635596	dre:678588:emg1|dre:555586:ftsj2|dre:563475:trmt6|dre:445391:nop10|dre:561376:LOC101886176|dre:553807:gtpbp3|dre:393617:nat10	http://amigo.geneontology.org/amigo/term/GO:0009451
intracellular	cellular_component	GO:0005622	233	4541	0.9	0.0101363	0.0641667	dre:378866:ddit4|dre:393666:arl3l1|dre:393692:arl3l2|dre:436656:krt97|dre:561131:nolc1|dre:497646:gadd45bb|dre:550290:ppp1r11|dre:569366:tnfaip2b|dre:322533:anpepb|dre:436852:gcshb|dre:553566:109986|dre:57930:foxh1|dre:678613:h2afy|dre:352912:krt18|dre:558856:sec22c|dre:797198:rrp8|dre:403035:tbpl1|dre:30482:gata5|dre:777614:tpcn2|dre:30506:nr6a1a|dre:321224:hkdc1|dre:565013:tle2|dre:30480:gata2a…	http://amigo.geneontology.org/amigo/term/GO:0005622
positive regulation of cellular component movement	biological_process	GO:0051272	6	38	2.76	0.0101409	0.0641667	dre:799945:sema3fb|dre:30538:fgf8a|dre:352944:cxcl12a|dre:30458:gata3|dre:30549:fgf3|dre:100149566:mxtx1	http://amigo.geneontology.org/amigo/term/GO:0051272
columnar/cuboidal epithelial cell differentiation	biological_process	GO:0002065	5	27	3.23	0.0104829	0.0661864	dre:792391:hnf1ba|dre:494105:foxj1b|dre:619246:pacsin1b|dre:405399:mnx1|dre:30585:dlx3b	http://amigo.geneontology.org/amigo/term/GO:0002065
midbrain development	biological_process	GO:0030901	4	17	4.11	0.0107437	0.0673926	dre:142987:dmbx1a|dre:30549:fgf3|dre:30538:fgf8a|dre:30501:otx2	http://amigo.geneontology.org/amigo/term/GO:0030901
regulation of histone modification	biological_process	GO:0031056	4	17	4.11	0.0107437	0.0673926	dre:553814:gfi1aa|dre:678613:h2afy|dre:30374:hoxb1b|dre:30659:dnmt3bb.2	http://amigo.geneontology.org/amigo/term/GO:0031056
cardiac muscle cell development	biological_process	GO:0055013	4	17	4.11	0.0107437	0.0673926	dre:30632:bmp2b|dre:557111:hs3st1l1|dre:791194:ogg1|dre:30381:cyp26a1	http://amigo.geneontology.org/amigo/term/GO:0055013
neural crest cell migration	biological_process	GO:0001755	6	39	2.68	0.0112921	0.0706794	dre:378958:dmxl2|dre:799945:sema3fb|dre:678551:ttc8|dre:100148408:foxc1a|dre:393492:lbh|dre:30474:rx3	http://amigo.geneontology.org/amigo/term/GO:0001755
chemotaxis	biological_process	GO:0006935	14	153	1.6	0.0117581	0.0732794	dre:569971:lama1|dre:114402:efnb2b|dre:393666:arl3l1|dre:393692:arl3l2|dre:60634:fezf2|dre:30463:lhx1a|dre:100332039:enpp2|dre:799945:sema3fb|dre:286830:lamb1a|dre:352944:cxcl12a|dre:30144:wnt8b|dre:393551:cyba|dre:30304:tdgf1|dre:286832:lamc1	http://amigo.geneontology.org/amigo/term/GO:0006935
positive regulation of nucleobase-containing compound metabolic process	biological_process	GO:0045935	14	153	1.6	0.0117581	0.0732794	dre:724016:npas4l|dre:436941:91944|dre:100002463:pprc1|dre:65238:klf17|dre:334446:heatr1|dre:30463:lhx1a|dre:58076:gata6|dre:30482:gata5|dre:30333:pou5f3|dre:324088:polr2gl|dre:792391:hnf1ba|dre:30483:gata4|dre:324283:hnf1bb|dre:100149566:mxtx1	http://amigo.geneontology.org/amigo/term/GO:0045935
nucleolar part	cellular_component	GO:0044452	5	28	3.12	0.0119337	0.0740554	dre:323426:mphosph10|dre:325603:polr1b|dre:334362:nol6|dre:393282:snu13a|dre:334446:heatr1	http://amigo.geneontology.org/amigo/term/GO:0044452
developmental maturation	biological_process	GO:0021700	5	28	3.12	0.0119337	0.0740554	dre:378958:dmxl2|dre:406379:tdrd7a|dre:557999:tdrd5|dre:100002812:phospho1|dre:30337:hoxb1a	http://amigo.geneontology.org/amigo/term/GO:0021700
regulation of retinoic acid receptor signaling pathway	biological_process	GO:0048385	3	9	5.82	0.012492	0.076699	dre:503502:crabp2b|dre:100148408:foxc1a|dre:570746:zic2b	http://amigo.geneontology.org/amigo/term/GO:0048385
transmembrane receptor protein serine/threonine kinase binding	molecular_function	GO:0070696	3	9	5.82	0.012492	0.076699	dre:30584:bmp7a|dre:30632:bmp2b|dre:30631:bmp2a	http://amigo.geneontology.org/amigo/term/GO:0070696
receptor serine/threonine kinase binding	molecular_function	GO:0033612	3	9	5.82	0.012492	0.076699	dre:30584:bmp7a|dre:30632:bmp2b|dre:30631:bmp2a	http://amigo.geneontology.org/amigo/term/GO:0033612
developmental induction	biological_process	GO:0031128	3	9	5.82	0.012492	0.076699	dre:368201:ved|dre:57930:foxh1|dre:798229:spry1	http://amigo.geneontology.org/amigo/term/GO:0031128
nephron morphogenesis	biological_process	GO:0072028	3	9	5.82	0.012492	0.076699	dre:30463:lhx1a|dre:30304:tdgf1|dre:30399:ta	http://amigo.geneontology.org/amigo/term/GO:0072028
brain morphogenesis	biological_process	GO:0048854	4	18	3.88	0.0126993	0.0776424	dre:286830:lamb1a|dre:569971:lama1|dre:286832:lamc1|dre:30381:cyp26a1	http://amigo.geneontology.org/amigo/term/GO:0048854
embryonic retina morphogenesis in camera-type eye	biological_process	GO:0060059	4	18	3.88	0.0126993	0.0776424	dre:140746:irx7|dre:30463:lhx1a|dre:30549:fgf3|dre:30538:fgf8a	http://amigo.geneontology.org/amigo/term/GO:0060059
ribonucleoprotein complex biogenesis	biological_process	GO:0022613	16	187	1.49	0.0129326	0.0789025	dre:445399:ddx56|dre:447856:utp3|dre:334446:heatr1|dre:337399:rrs1|dre:286787:diexf|dre:445387:ddx51|dre:555586:ftsj2|dre:336149:utp11l|dre:553568:abt1|dre:445391:nop10|dre:678588:emg1|dre:393282:snu13a|dre:323426:mphosph10|dre:334362:nol6|dre:393712:exosc4|dre:393617:nat10	http://amigo.geneontology.org/amigo/term/GO:0022613
regulation of cell migration	biological_process	GO:0030334	9	80	1.96	0.0130286	0.0793213	dre:569971:lama1|dre:30197:dkk1b|dre:799945:sema3fb|dre:100332039:enpp2|dre:30458:gata3|dre:352944:cxcl12a|dre:100149566:mxtx1|dre:30549:fgf3|dre:30538:fgf8a	http://amigo.geneontology.org/amigo/term/GO:0030334
protein dimerization activity	molecular_function	GO:0046983	19	237	1.4	0.0131573	0.0797697	dre:724016:npas4l|dre:563771:bhlhe41|dre:58069:mespaa|dre:30632:bmp2b|dre:777671:bhlha15|dre:30506:nr6a1a|dre:30584:bmp7a|dre:360135:msgn1|dre:58070:mespba|dre:678613:h2afy|dre:445409:her11|dre:30159:tcf15|dre:100007078:abtb2b|dre:30129:dmrt2a|dre:30333:pou5f3|dre:100148845:mespbb|dre:792391:hnf1ba|dre:58132:her7|dre:561183:ror2	http://amigo.geneontology.org/amigo/term/GO:0046983
carboxylic acid metabolic process	biological_process	GO:0019752	19	237	1.4	0.0131573	0.0797697	dre:563836:171566|dre:246226:ptgs1|dre:100034406:cyp2p7|dre:795261:ugt1b7|dre:100000775:glula|dre:321224:hkdc1|dre:436843:92749|dre:321621:gldc|dre:322089:ctps1a|dre:555376:btd|dre:100136851:ch25hl2|dre:100006589:LOC110439183|dre:436852:gcshb|dre:378722:rdh10b|dre:560682:pycr3|dre:336673:ch25hl1.1|dre:322055:cth|dre:399485:cyp2p10|dre:30381:cyp26a1	http://amigo.geneontology.org/amigo/term/GO:0019752
mechanoreceptor differentiation	biological_process	GO:0042490	5	29	3.01	0.0135149	0.0817664	dre:494105:foxj1b|dre:30549:fgf3|dre:619246:pacsin1b|dre:334003:pho|dre:30585:dlx3b	http://amigo.geneontology.org/amigo/term/GO:0042490
multi-organism process	biological_process	GO:0051704	15	172	1.52	0.0136072	0.0821536	dre:559540:bmb|dre:368200:piwil1|dre:352944:cxcl12a|dre:100034627:LOC110437943|dre:406379:tdrd7a|dre:140631:nanos3|dre:557999:tdrd5|dre:436636:cd36|dre:550562:spinb|dre:100034627:atg16l2|dre:406835:serinc5|dre:558677:zp3a.2|dre:30304:tdgf1|dre:572204:nradd|dre:64692:zp3b	http://amigo.geneontology.org/amigo/term/GO:0051704
oxoacid metabolic process	biological_process	GO:0043436	19	238	1.39	0.0136631	0.0823195	dre:563836:171566|dre:246226:ptgs1|dre:100034406:cyp2p7|dre:795261:ugt1b7|dre:100000775:glula|dre:321224:hkdc1|dre:436843:92749|dre:321621:gldc|dre:322089:ctps1a|dre:555376:btd|dre:100136851:ch25hl2|dre:100006589:LOC110439183|dre:436852:gcshb|dre:378722:rdh10b|dre:560682:pycr3|dre:336673:ch25hl1.1|dre:322055:cth|dre:399485:cyp2p10|dre:30381:cyp26a1	http://amigo.geneontology.org/amigo/term/GO:0043436
regulation of neurogenesis	biological_process	GO:0050767	12	126	1.66	0.0144324	0.0867741	dre:352939:pnx|dre:393666:arl3l1|dre:393692:arl3l2|dre:553814:gfi1aa|dre:142987:dmbx1a|dre:445409:her11|dre:799945:sema3fb|dre:352944:cxcl12a|dre:562247:clcf1|dre:30549:fgf3|dre:30458:gata3|dre:791194:ogg1	http://amigo.geneontology.org/amigo/term/GO:0050767
oxidoreductase activity	molecular_function	GO:0016491	30	433	1.21	0.0145734	0.0874406	dre:246226:ptgs1|dre:393776:cox4i2|dre:393551:cyba|dre:336503:ifi30|dre:378722:rdh10b|dre:450010:rdh14a|dre:321224:hkdc1|dre:100006589:LOC110439183|dre:30381:cyp26a1|dre:373131:hsd3b2|dre:336673:ch25hl1.1|dre:541440:cyp2x6|dre:399485:cyp2p10|dre:100034406:cyp2p7|dre:393297:56585|dre:768294:cyp2aa2|dre:792207:cyp2aa11|dre:562008:cyp4v7|dre:100136851:ch25hl2|dre:678545:gmpr2|dre:560682:pycr3|dre:55…	http://amigo.geneontology.org/amigo/term/GO:0016491
cardiac cell development	biological_process	GO:0055006	4	19	3.67	0.0148679	0.0890232	dre:30632:bmp2b|dre:557111:hs3st1l1|dre:791194:ogg1|dre:30381:cyp26a1	http://amigo.geneontology.org/amigo/term/GO:0055006
positive regulation of macromolecule metabolic process	biological_process	GO:0010604	22	292	1.31	0.015034	0.089832	dre:436941:91944|dre:100002463:pprc1|dre:30374:hoxb1b|dre:30333:pou5f3|dre:30482:gata5|dre:30632:bmp2b|dre:30631:bmp2a|dre:799350:ch211-191i18.4|dre:324088:polr2gl|dre:65238:klf17|dre:58076:gata6|dre:30483:gata4|dre:30072:inhbaa|dre:572204:nradd|dre:100149566:mxtx1|dre:393317:diabloa|dre:724016:npas4l|dre:334446:heatr1|dre:30584:bmp7a|dre:30463:lhx1a|dre:792391:hnf1ba|dre:324283:hnf1bb	http://amigo.geneontology.org/amigo/term/GO:0010604
otolith development	biological_process	GO:0048840	5	30	2.91	0.0152312	0.0908231	dre:792391:hnf1ba|dre:30105:wnt5b|dre:30549:fgf3|dre:678551:ttc8|dre:393981:ttc4	http://amigo.geneontology.org/amigo/term/GO:0048840
glucuronosyltransferase activity	molecular_function	GO:0015020	7	55	2.22	0.0155255	0.0923103	dre:799387:galnt16|dre:100384899:ugt1b6p|dre:561028:ch211-126g16.11|dre:100415798:ugt5a4|dre:795261:ugt1b7|dre:407623:b3gnt7l|dre:446214:gyltl1b	http://amigo.geneontology.org/amigo/term/GO:0015020
taxis	biological_process	GO:0042330	14	159	1.54	0.0156171	0.0923103	dre:569971:lama1|dre:114402:efnb2b|dre:393666:arl3l1|dre:393692:arl3l2|dre:60634:fezf2|dre:30463:lhx1a|dre:100332039:enpp2|dre:799945:sema3fb|dre:286830:lamb1a|dre:352944:cxcl12a|dre:30144:wnt8b|dre:393551:cyba|dre:30304:tdgf1|dre:286832:lamc1	http://amigo.geneontology.org/amigo/term/GO:0042330
positive regulation of gene expression	biological_process	GO:0010628	14	159	1.54	0.0156171	0.0923103	dre:724016:npas4l|dre:436941:91944|dre:100002463:pprc1|dre:65238:klf17|dre:334446:heatr1|dre:30463:lhx1a|dre:58076:gata6|dre:30482:gata5|dre:30333:pou5f3|dre:324088:polr2gl|dre:792391:hnf1ba|dre:30483:gata4|dre:324283:hnf1bb|dre:100149566:mxtx1	http://amigo.geneontology.org/amigo/term/GO:0010628
snoRNA binding	molecular_function	GO:0030515	3	10	5.23	0.0157354	0.0923103	dre:445391:nop10|dre:286787:diexf|dre:334446:heatr1	http://amigo.geneontology.org/amigo/term/GO:0030515
forebrain generation of neurons	biological_process	GO:0021872	3	10	5.23	0.0157354	0.0923103	dre:30144:wnt8b|dre:60634:fezf2|dre:30197:dkk1b	http://amigo.geneontology.org/amigo/term/GO:0021872
glutamine metabolic process	biological_process	GO:0006541	3	10	5.23	0.0157354	0.0923103	dre:563836:171566|dre:322089:ctps1a|dre:100000775:glula	http://amigo.geneontology.org/amigo/term/GO:0006541
rRNA modification	biological_process	GO:0000154	3	10	5.23	0.0157354	0.0923103	dre:555586:ftsj2|dre:678588:emg1|dre:393617:nat10	http://amigo.geneontology.org/amigo/term/GO:0000154
forebrain neuron differentiation	biological_process	GO:0021879	3	10	5.23	0.0157354	0.0923103	dre:30144:wnt8b|dre:60634:fezf2|dre:30197:dkk1b	http://amigo.geneontology.org/amigo/term/GO:0021879
regulation of biological quality	biological_process	GO:0065008	42	659	1.11	0.0158483	0.0926965	dre:553814:gfi1aa|dre:246226:ptgs1|dre:799350:ch211-191i18.4|dre:393666:arl3l1|dre:393692:arl3l2|dre:791454:dand5|dre:557065:pxk|dre:100148408:foxc1a|dre:378722:rdh10b|dre:100148468:f2rl2|dre:561701:adora2aa|dre:260350:has2|dre:378958:dmxl2|dre:562595:flvcr1|dre:570159:kcnk5a|dre:414929:ift57|dre:321224:hkdc1|dre:777614:tpcn2|dre:30480:gata2a|dre:286787:diexf|dre:30381:cyp26a1|dre:559806:htr2ab|d…	http://amigo.geneontology.org/amigo/term/GO:0065008
nuclear lumen	cellular_component	GO:0031981	27	382	1.23	0.0158652	0.0926965	dre:561131:nolc1|dre:445387:ddx51|dre:564712:bahd1|dre:103909923:LOC103909923|dre:692315:thap1|dre:447856:utp3|dre:337399:rrs1|dre:678613:h2afy|dre:336149:utp11l|dre:286787:diexf|dre:325603:polr1b|dre:393201:polr3c|dre:324088:polr2gl|dre:334362:nol6|dre:553568:abt1|dre:406562:anp32e|dre:678588:emg1|dre:797433:krt8|dre:368214:ypel3|dre:334446:heatr1|dre:797198:rrp8|dre:445391:nop10|dre:393282:snu1…	http://amigo.geneontology.org/amigo/term/GO:0031981
muscle organ development	biological_process	GO:0007517	9	83	1.89	0.0159335	0.0929077	dre:286830:lamb1a|dre:100148845:mespbb|dre:58070:mespba|dre:654446:ripply1|dre:192294:tbx6|dre:393891:fbxo32|dre:30483:gata4|dre:286832:lamc1|dre:30538:fgf8a	http://amigo.geneontology.org/amigo/term/GO:0007517
transition metal ion binding	molecular_function	GO:0046914	45	719	1.09	0.0168736	0.0981919	dre:30463:lhx1a|dre:692298:ftr52p|dre:322533:anpepb|dre:541544:rnf152|dre:100150128:adamts18|dre:30483:gata4|dre:795031:dkey-103d23.5|dre:553726:trim35-7|dre:60634:fezf2|dre:555238:pcgf6|dre:30480:gata2a|dre:30331:cahz|dre:324010:hnf4b|dre:30381:cyp26a1|dre:556290:matr3l1.2|dre:336673:ch25hl1.1|dre:541440:cyp2x6|dre:30332:lmo2|dre:399485:cyp2p10|dre:393393:adprm|dre:474335:tll1|dre:100034406:cyp2…	http://amigo.geneontology.org/amigo/term/GO:0046914
regulation of protein metabolic process	biological_process	GO:0051246	24	331	1.27	0.0170463	0.0989982	dre:553814:gfi1aa|dre:798352:anapc10|dre:30374:hoxb1b|dre:30648:psme1|dre:550290:ppp1r11|dre:100007078:abtb2b|dre:30632:bmp2b|dre:368200:piwil1|dre:30631:bmp2a|dre:799350:ch211-191i18.4|dre:678613:h2afy|dre:394071:srp9|dre:324088:polr2gl|dre:171474:il17rd|dre:798229:spry1|dre:322379:fb59d01|dre:30072:inhbaa|dre:572204:nradd|dre:568055:ppp1r14c|dre:570630:ago2|dre:30659:dnmt3bb.2|dre:30584:bmp7a|d…	http://amigo.geneontology.org/amigo/term/GO:0051246
cellular response to external stimulus	biological_process	GO:0071496	4	20	3.49	0.0172565	0.0990841	dre:541544:rnf152|dre:797198:rrp8|dre:799350:ch211-191i18.4|dre:30381:cyp26a1	http://amigo.geneontology.org/amigo/term/GO:0071496
cellular response to extracellular stimulus	biological_process	GO:0031668	4	20	3.49	0.0172565	0.0990841	dre:541544:rnf152|dre:797198:rrp8|dre:799350:ch211-191i18.4|dre:30381:cyp26a1	http://amigo.geneontology.org/amigo/term/GO:0031668
cellular response to nutrient levels	biological_process	GO:0031669	4	20	3.49	0.0172565	0.0990841	dre:541544:rnf152|dre:797198:rrp8|dre:799350:ch211-191i18.4|dre:30381:cyp26a1	http://amigo.geneontology.org/amigo/term/GO:0031669
regulation of axon extension involved in axon guidance	biological_process	GO:0048841	4	20	3.49	0.0172565	0.0990841	dre:352944:cxcl12a|dre:393666:arl3l1|dre:393692:arl3l2|dre:799945:sema3fb	http://amigo.geneontology.org/amigo/term/GO:0048841
non-canonical Wnt signaling pathway	biological_process	GO:0035567	4	20	3.49	0.0172565	0.0990841	dre:30119:frzb|dre:30105:wnt5b|dre:373095:tpbga|dre:30412:fzd7b	http://amigo.geneontology.org/amigo/term/GO:0035567
helicase activity	molecular_function	GO:0004386	8	70	1.99	0.0172662	0.0990841	dre:445387:ddx51|dre:445399:ddx56|dre:325248:ddx31|dre:321127:ddx18|dre:30263:ddx4|dre:564982:mcm6l|dre:100006246:dhx32a|dre:796505:dhx33	http://amigo.geneontology.org/amigo/term/GO:0004386
cellular component assembly involved in morphogenesis	biological_process	GO:0010927	12	130	1.61	0.0177245	0.101513	dre:393981:ttc4|dre:414929:ift57|dre:494105:foxj1b|dre:100332039:enpp2|dre:678551:ttc8|dre:557111:hs3st1l1|dre:565515:wdr35|dre:352944:cxcl12a|dre:393134:mkks|dre:286830:lamb1a|dre:393452:dync2li1|dre:101882236:rp1l1a	http://amigo.geneontology.org/amigo/term/GO:0010927
regulation of cell motility	biological_process	GO:2000145	9	85	1.85	0.018117	0.103557	dre:569971:lama1|dre:30197:dkk1b|dre:799945:sema3fb|dre:100332039:enpp2|dre:30458:gata3|dre:352944:cxcl12a|dre:100149566:mxtx1|dre:30549:fgf3|dre:30538:fgf8a	http://amigo.geneontology.org/amigo/term/GO:2000145
negative regulation of cell differentiation	biological_process	GO:0045596	7	57	2.14	0.0182465	0.104092	dre:30632:bmp2b|dre:799945:sema3fb|dre:30584:bmp7a|dre:445409:her11|dre:30144:wnt8b|dre:407737:fgf17|dre:30538:fgf8a	http://amigo.geneontology.org/amigo/term/GO:0045596
intracellular part	cellular_component	GO:0044424	222	4375	0.89	0.0182835	0.104097	dre:378866:ddit4|dre:405755:nkx1.2la|dre:436656:krt97|dre:561131:nolc1|dre:497646:gadd45bb|dre:550290:ppp1r11|dre:569366:tnfaip2b|dre:322533:anpepb|dre:436852:gcshb|dre:553566:109986|dre:57930:foxh1|dre:678613:h2afy|dre:352912:krt18|dre:558856:sec22c|dre:797198:rrp8|dre:403035:tbpl1|dre:30482:gata5|dre:777614:tpcn2|dre:30506:nr6a1a|dre:321224:hkdc1|dre:565013:tle2|dre:30480:gata2a|dre:450059:osr1…	http://amigo.geneontology.org/amigo/term/GO:0044424
floor plate morphogenesis	biological_process	GO:0033505	3	11	4.76	0.0194066	0.108782	dre:30260:noto|dre:57930:foxh1|dre:30304:tdgf1	http://amigo.geneontology.org/amigo/term/GO:0033505
oocyte differentiation	biological_process	GO:0009994	3	11	4.76	0.0194066	0.108782	dre:140631:nanos3|dre:406379:tdrd7a|dre:557999:tdrd5	http://amigo.geneontology.org/amigo/term/GO:0009994
DNA alkylation	biological_process	GO:0006305	3	11	4.76	0.0194066	0.108782	dre:30659:dnmt3bb.2|dre:557999:tdrd5|dre:30333:pou5f3	http://amigo.geneontology.org/amigo/term/GO:0006305
DNA methylation	biological_process	GO:0006306	3	11	4.76	0.0194066	0.108782	dre:30659:dnmt3bb.2|dre:557999:tdrd5|dre:30333:pou5f3	http://amigo.geneontology.org/amigo/term/GO:0006306
oocyte development	biological_process	GO:0048599	3	11	4.76	0.0194066	0.108782	dre:140631:nanos3|dre:406379:tdrd7a|dre:557999:tdrd5	http://amigo.geneontology.org/amigo/term/GO:0048599
floor plate formation	biological_process	GO:0021508	3	11	4.76	0.0194066	0.108782	dre:30260:noto|dre:57930:foxh1|dre:30304:tdgf1	http://amigo.geneontology.org/amigo/term/GO:0021508
ventral midline development	biological_process	GO:0007418	3	11	4.76	0.0194066	0.108782	dre:30260:noto|dre:57930:foxh1|dre:30304:tdgf1	http://amigo.geneontology.org/amigo/term/GO:0007418
notochord cell differentiation	biological_process	GO:0060034	3	11	4.76	0.0194066	0.108782	dre:569971:lama1|dre:30260:noto|dre:30399:ta	http://amigo.geneontology.org/amigo/term/GO:0060034
inner ear receptor cell differentiation	biological_process	GO:0060113	4	21	3.32	0.0198711	0.110319	dre:494105:foxj1b|dre:619246:pacsin1b|dre:30549:fgf3|dre:30585:dlx3b	http://amigo.geneontology.org/amigo/term/GO:0060113
positive regulation of Wnt signaling pathway	biological_process	GO:0030177	4	21	3.32	0.0198711	0.110319	dre:378958:dmxl2|dre:373095:tpbga|dre:30549:fgf3|dre:30538:fgf8a	http://amigo.geneontology.org/amigo/term/GO:0030177
RNA methylation	biological_process	GO:0001510	4	21	3.32	0.0198711	0.110319	dre:563475:trmt6|dre:555586:ftsj2|dre:553807:gtpbp3|dre:678588:emg1	http://amigo.geneontology.org/amigo/term/GO:0001510
regulation of chromatin organization	biological_process	GO:1902275	4	21	3.32	0.0198711	0.110319	dre:553814:gfi1aa|dre:678613:h2afy|dre:30374:hoxb1b|dre:30659:dnmt3bb.2	http://amigo.geneontology.org/amigo/term/GO:1902275
nephron epithelium development	biological_process	GO:0072009	4	21	3.32	0.0198711	0.110319	dre:30463:lhx1a|dre:30245:wt1a|dre:450059:osr1|dre:100148408:foxc1a	http://amigo.geneontology.org/amigo/term/GO:0072009
epidermal cell differentiation	biological_process	GO:0009913	5	33	2.64	0.0212345	0.117215	dre:494105:foxj1b|dre:30549:fgf3|dre:619246:pacsin1b|dre:334003:pho|dre:30585:dlx3b	http://amigo.geneontology.org/amigo/term/GO:0009913
response to extracellular stimulus	biological_process	GO:0009991	5	33	2.64	0.0212345	0.117215	dre:541544:rnf152|dre:797198:rrp8|dre:799350:ch211-191i18.4|dre:30381:cyp26a1|dre:436636:cd36	http://amigo.geneontology.org/amigo/term/GO:0009991
response to nutrient levels	biological_process	GO:0031667	5	33	2.64	0.0212345	0.117215	dre:541544:rnf152|dre:797198:rrp8|dre:799350:ch211-191i18.4|dre:30381:cyp26a1|dre:436636:cd36	http://amigo.geneontology.org/amigo/term/GO:0031667
positive regulation of cellular metabolic process	biological_process	GO:0031325	22	303	1.27	0.0213641	0.117706	dre:436941:91944|dre:100002463:pprc1|dre:30374:hoxb1b|dre:30333:pou5f3|dre:30482:gata5|dre:30632:bmp2b|dre:30631:bmp2a|dre:799350:ch211-191i18.4|dre:324088:polr2gl|dre:65238:klf17|dre:58076:gata6|dre:30483:gata4|dre:30072:inhbaa|dre:572204:nradd|dre:100149566:mxtx1|dre:393317:diabloa|dre:724016:npas4l|dre:334446:heatr1|dre:30584:bmp7a|dre:30463:lhx1a|dre:792391:hnf1ba|dre:324283:hnf1bb	http://amigo.geneontology.org/amigo/term/GO:0031325
lateral line system development	biological_process	GO:0048925	6	46	2.28	0.0220264	0.120895	dre:30190:egr2b|dre:334003:pho|dre:30197:dkk1b|dre:352944:cxcl12a|dre:30105:wnt5b|dre:30549:fgf3	http://amigo.geneontology.org/amigo/term/GO:0048925
sensory system development	biological_process	GO:0048880	6	46	2.28	0.0220264	0.120895	dre:30190:egr2b|dre:334003:pho|dre:30197:dkk1b|dre:352944:cxcl12a|dre:30105:wnt5b|dre:30549:fgf3	http://amigo.geneontology.org/amigo/term/GO:0048880
positive regulation of nitrogen compound metabolic process	biological_process	GO:0051173	14	167	1.46	0.0221873	0.121318	dre:724016:npas4l|dre:436941:91944|dre:100002463:pprc1|dre:65238:klf17|dre:334446:heatr1|dre:30463:lhx1a|dre:58076:gata6|dre:30482:gata5|dre:30333:pou5f3|dre:324088:polr2gl|dre:792391:hnf1ba|dre:30483:gata4|dre:324283:hnf1bb|dre:100149566:mxtx1	http://amigo.geneontology.org/amigo/term/GO:0051173
positive regulation of cellular biosynthetic process	biological_process	GO:0031328	14	167	1.46	0.0221873	0.121318	dre:724016:npas4l|dre:436941:91944|dre:100002463:pprc1|dre:65238:klf17|dre:334446:heatr1|dre:30463:lhx1a|dre:58076:gata6|dre:30482:gata5|dre:30333:pou5f3|dre:324088:polr2gl|dre:792391:hnf1ba|dre:30483:gata4|dre:324283:hnf1bb|dre:100149566:mxtx1	http://amigo.geneontology.org/amigo/term/GO:0031328
neuron migration	biological_process	GO:0001764	4	22	3.17	0.0227166	0.123514	dre:569971:lama1|dre:30463:lhx1a|dre:30458:gata3|dre:352944:cxcl12a	http://amigo.geneontology.org/amigo/term/GO:0001764
regulation of axon guidance	biological_process	GO:1902667	4	22	3.17	0.0227166	0.123514	dre:352944:cxcl12a|dre:393666:arl3l1|dre:393692:arl3l2|dre:799945:sema3fb	http://amigo.geneontology.org/amigo/term/GO:1902667
digestive tract morphogenesis	biological_process	GO:0048546	4	22	3.17	0.0227166	0.123514	dre:792391:hnf1ba|dre:286787:diexf|dre:30482:gata5|dre:57936:tbx20	http://amigo.geneontology.org/amigo/term/GO:0048546
UDP-glycosyltransferase activity	molecular_function	GO:0008194	9	89	1.76	0.0231232	0.125367	dre:799387:galnt16|dre:100384899:ugt1b6p|dre:561028:ch211-126g16.11|dre:100415798:ugt5a4|dre:260350:has2|dre:795261:ugt1b7|dre:407623:b3gnt7l|dre:560826:csgalnact2|dre:446214:gyltl1b	http://amigo.geneontology.org/amigo/term/GO:0008194
glomerular visceral epithelial cell differentiation	biological_process	GO:0072112	3	12	4.36	0.0235086	0.125367	dre:30245:wt1a|dre:450059:osr1|dre:100148408:foxc1a	http://amigo.geneontology.org/amigo/term/GO:0072112
DNA modification	biological_process	GO:0006304	3	12	4.36	0.0235086	0.125367	dre:30659:dnmt3bb.2|dre:557999:tdrd5|dre:30333:pou5f3	http://amigo.geneontology.org/amigo/term/GO:0006304
glomerular epithelium development	biological_process	GO:0072010	3	12	4.36	0.0235086	0.125367	dre:30245:wt1a|dre:450059:osr1|dre:100148408:foxc1a	http://amigo.geneontology.org/amigo/term/GO:0072010
neural tube formation	biological_process	GO:0001841	3	12	4.36	0.0235086	0.125367	dre:30304:tdgf1|dre:30374:hoxb1b|dre:564324:ccdc85b	http://amigo.geneontology.org/amigo/term/GO:0001841
glomerular epithelial cell differentiation	biological_process	GO:0072311	3	12	4.36	0.0235086	0.125367	dre:30245:wt1a|dre:450059:osr1|dre:100148408:foxc1a	http://amigo.geneontology.org/amigo/term/GO:0072311
renal filtration cell differentiation	biological_process	GO:0061318	3	12	4.36	0.0235086	0.125367	dre:30245:wt1a|dre:450059:osr1|dre:100148408:foxc1a	http://amigo.geneontology.org/amigo/term/GO:0061318
ventral spinal cord interneuron differentiation	biological_process	GO:0021514	3	12	4.36	0.0235086	0.125367	dre:30120:dlc|dre:30480:gata2a|dre:30458:gata3	http://amigo.geneontology.org/amigo/term/GO:0021514
DNA methylation or demethylation	biological_process	GO:0044728	3	12	4.36	0.0235086	0.125367	dre:30659:dnmt3bb.2|dre:557999:tdrd5|dre:30333:pou5f3	http://amigo.geneontology.org/amigo/term/GO:0044728
hypothalamus development	biological_process	GO:0021854	3	12	4.36	0.0235086	0.125367	dre:30144:wnt8b|dre:30304:tdgf1|dre:60634:fezf2	http://amigo.geneontology.org/amigo/term/GO:0021854
positive regulation of nervous system development	biological_process	GO:0051962	5	34	2.57	0.0235334	0.125367	dre:352944:cxcl12a|dre:562247:clcf1|dre:30463:lhx1a|dre:30549:fgf3|dre:30458:gata3	http://amigo.geneontology.org/amigo/term/GO:0051962
response to stimulus	biological_process	GO:0050896	132	2501	0.92	0.0236559	0.125789	dre:246226:ptgs1|dre:378866:ddit4|dre:393666:arl3l1|dre:393692:arl3l2|dre:100499491:rltgr|dre:497646:gadd45bb|dre:562247:clcf1|dre:393551:cyba|dre:692297:depdc7|dre:30333:pou5f3|dre:100148468:f2rl2|dre:57930:foxh1|dre:30072:inhbaa|dre:561935:aplnra|dre:60634:fezf2|dre:565492:aplnrb|dre:450059:osr1|dre:30331:cahz|dre:799945:sema3fb|dre:445232:gna15.1|dre:30381:cyp26a1|dre:30399:ta|dre:30119:frzb|d…	http://amigo.geneontology.org/amigo/term/GO:0050896
positive regulation of biosynthetic process	biological_process	GO:0009891	14	169	1.45	0.0241129	0.127984	dre:724016:npas4l|dre:436941:91944|dre:100002463:pprc1|dre:65238:klf17|dre:334446:heatr1|dre:30463:lhx1a|dre:58076:gata6|dre:30482:gata5|dre:30333:pou5f3|dre:324088:polr2gl|dre:792391:hnf1ba|dre:30483:gata4|dre:324283:hnf1bb|dre:100149566:mxtx1	http://amigo.geneontology.org/amigo/term/GO:0009891
monocarboxylic acid metabolic process	biological_process	GO:0032787	11	121	1.59	0.0247195	0.130964	dre:246226:ptgs1|dre:100034406:cyp2p7|dre:321224:hkdc1|dre:555376:btd|dre:100136851:ch25hl2|dre:30381:cyp26a1|dre:795261:ugt1b7|dre:378722:rdh10b|dre:336673:ch25hl1.1|dre:436843:92749|dre:399485:cyp2p10	http://amigo.geneontology.org/amigo/term/GO:0032787
lipid metabolic process	biological_process	GO:0006629	23	326	1.23	0.0249209	0.13179	dre:246226:ptgs1|dre:406835:serinc5|dre:378960:mgll|dre:100034406:cyp2p7|dre:378722:rdh10b|dre:565295:cers2b|dre:30381:cyp26a1|dre:373131:hsd3b2|dre:336673:ch25hl1.1|dre:336492:ptgdsb.1|dre:399485:cyp2p10|dre:564424:soat1|dre:393428:plppr2a|dre:450068:asah1a|dre:553629:pip5k1aa|dre:561747:plcg2|dre:555483:ptgdsa|dre:559888:plppr4a|dre:63998:stard3|dre:567548:smpd2a|dre:406207:mtp|dre:100136851:ch…	http://amigo.geneontology.org/amigo/term/GO:0006629
lysosome	cellular_component	GO:0005764	8	76	1.84	0.0257917	0.135683	dre:777614:tpcn2|dre:450068:asah1a|dre:569326:fb36g12|dre:321453:ctsll|dre:368704:ctsc|dre:503709:pqlc2|dre:541544:rnf152|dre:30538:fgf8a	http://amigo.geneontology.org/amigo/term/GO:0005764
negative regulation of developmental process	biological_process	GO:0051093	8	76	1.84	0.0257917	0.135683	dre:30632:bmp2b|dre:799945:sema3fb|dre:30584:bmp7a|dre:791454:dand5|dre:445409:her11|dre:30144:wnt8b|dre:407737:fgf17|dre:30538:fgf8a	http://amigo.geneontology.org/amigo/term/GO:0051093
endothelium development	biological_process	GO:0003158	4	23	3.03	0.0257975	0.135683	dre:30120:dlc|dre:474335:tll1|dre:30260:noto|dre:558752:ppp2r2aa	http://amigo.geneontology.org/amigo/term/GO:0003158
signal transduction by protein phosphorylation	biological_process	GO:0023014	9	91	1.73	0.0259655	0.136072	dre:171474:il17rd|dre:30632:bmp2b|dre:30631:bmp2a|dre:30584:bmp7a|dre:799350:ch211-191i18.4|dre:567548:smpd2a|dre:798229:spry1|dre:30072:inhbaa|dre:572204:nradd	http://amigo.geneontology.org/amigo/term/GO:0023014
MAPK cascade	biological_process	GO:0000165	9	91	1.73	0.0259655	0.136072	dre:171474:il17rd|dre:30632:bmp2b|dre:30631:bmp2a|dre:30584:bmp7a|dre:799350:ch211-191i18.4|dre:567548:smpd2a|dre:798229:spry1|dre:30072:inhbaa|dre:572204:nradd	http://amigo.geneontology.org/amigo/term/GO:0000165
organic acid metabolic process	biological_process	GO:0006082	19	257	1.29	0.0265056	0.138652	dre:563836:171566|dre:246226:ptgs1|dre:100034406:cyp2p7|dre:795261:ugt1b7|dre:100000775:glula|dre:321224:hkdc1|dre:436843:92749|dre:321621:gldc|dre:322089:ctps1a|dre:555376:btd|dre:100136851:ch25hl2|dre:100006589:LOC110439183|dre:436852:gcshb|dre:378722:rdh10b|dre:560682:pycr3|dre:336673:ch25hl1.1|dre:322055:cth|dre:399485:cyp2p10|dre:30381:cyp26a1	http://amigo.geneontology.org/amigo/term/GO:0006082
signal transduction	biological_process	GO:0007165	98	1808	0.95	0.0268993	0.140458	dre:378866:ddit4|dre:393666:arl3l1|dre:393692:arl3l2|dre:100499491:rltgr|dre:791454:dand5|dre:562247:clcf1|dre:692297:depdc7|dre:100148468:f2rl2|dre:57930:foxh1|dre:373095:tpbga|dre:30632:bmp2b|dre:60634:fezf2|dre:565492:aplnrb|dre:450059:osr1|dre:30412:fzd7b|dre:799945:sema3fb|dre:445232:gna15.1|dre:30381:cyp26a1|dre:30399:ta|dre:30119:frzb|dre:30506:nr6a1a|dre:798229:spry1|dre:436889:LOC1039090…	http://amigo.geneontology.org/amigo/term/GO:0007165
regulation of cellular protein metabolic process	biological_process	GO:0032268	22	311	1.23	0.0271383	0.141451	dre:553814:gfi1aa|dre:798352:anapc10|dre:30374:hoxb1b|dre:30648:psme1|dre:550290:ppp1r11|dre:30632:bmp2b|dre:368200:piwil1|dre:30631:bmp2a|dre:799350:ch211-191i18.4|dre:678613:h2afy|dre:394071:srp9|dre:324088:polr2gl|dre:171474:il17rd|dre:798229:spry1|dre:322379:fb59d01|dre:30072:inhbaa|dre:572204:nradd|dre:568055:ppp1r14c|dre:570630:ago2|dre:30659:dnmt3bb.2|dre:30584:bmp7a|dre:393317:diabloa	http://amigo.geneontology.org/amigo/term/GO:0032268
lytic vacuole	cellular_component	GO:0000323	8	77	1.81	0.0274541	0.14284	dre:777614:tpcn2|dre:450068:asah1a|dre:569326:fb36g12|dre:321453:ctsll|dre:368704:ctsc|dre:503709:pqlc2|dre:541544:rnf152|dre:30538:fgf8a	http://amigo.geneontology.org/amigo/term/GO:0000323
purinergic receptor activity	molecular_function	GO:0035586	3	13	4.03	0.0280418	0.143832	dre:566118:adora2ab|dre:561701:LOC101884544|dre:561701:adora2aa	http://amigo.geneontology.org/amigo/term/GO:0035586
arachidonic acid metabolic process	biological_process	GO:0019369	3	13	4.03	0.0280418	0.143832	dre:246226:ptgs1|dre:100034406:cyp2p7|dre:399485:cyp2p10	http://amigo.geneontology.org/amigo/term/GO:0019369
floor plate development	biological_process	GO:0033504	3	13	4.03	0.0280418	0.143832	dre:30260:noto|dre:57930:foxh1|dre:30304:tdgf1	http://amigo.geneontology.org/amigo/term/GO:0033504
semicircular canal development	biological_process	GO:0060872	3	13	4.03	0.0280418	0.143832	dre:792391:hnf1ba|dre:30632:bmp2b|dre:30500:otx1b	http://amigo.geneontology.org/amigo/term/GO:0060872
limbic system development	biological_process	GO:0021761	3	13	4.03	0.0280418	0.143832	dre:30144:wnt8b|dre:30304:tdgf1|dre:60634:fezf2	http://amigo.geneontology.org/amigo/term/GO:0021761
cardiac chamber development	biological_process	GO:0003205	3	13	4.03	0.0280418	0.143832	dre:30483:gata4|dre:30694:nkx2.7|dre:30538:fgf8a	http://amigo.geneontology.org/amigo/term/GO:0003205
columnar/cuboidal epithelial cell development	biological_process	GO:0002066	3	13	4.03	0.0280418	0.143832	dre:792391:hnf1ba|dre:494105:foxj1b|dre:619246:pacsin1b	http://amigo.geneontology.org/amigo/term/GO:0002066
embryonic epithelial tube formation	biological_process	GO:0001838	3	13	4.03	0.0280418	0.143832	dre:30304:tdgf1|dre:30374:hoxb1b|dre:564324:ccdc85b	http://amigo.geneontology.org/amigo/term/GO:0001838
erythrocyte differentiation	biological_process	GO:0030218	6	49	2.14	0.0282189	0.14423	dre:553814:gfi1aa|dre:562595:flvcr1|dre:65238:klf17|dre:30332:lmo2|dre:30480:gata2a|dre:570630:ago2	http://amigo.geneontology.org/amigo/term/GO:0030218
organic anion transport	biological_process	GO:0015711	6	49	2.14	0.0282189	0.14423	dre:445254:slc38a7|dre:368274:slc16a1b|dre:406835:serinc5|dre:406207:mtp|dre:559435:slc23a1|dre:798983:slc4a10a	http://amigo.geneontology.org/amigo/term/GO:0015711
cellular component biogenesis	biological_process	GO:0044085	41	669	1.07	0.0286663	0.146259	dre:432375:twf1b|dre:100034627:LOC110437943|dre:445387:ddx51|dre:100332039:enpp2|dre:564712:bahd1|dre:557999:tdrd5|dre:678613:h2afy|dre:260350:has2|dre:393981:ttc4|dre:447856:utp3|dre:414929:ift57|dre:445391:nop10|dre:337399:rrs1|dre:555586:ftsj2|dre:678551:ttc8|dre:336149:utp11l|dre:286830:lamb1a|dre:286787:diexf|dre:393134:mkks|dre:334362:nol6|dre:393452:dync2li1|dre:449991:kctd15a|dre:445399:d…	http://amigo.geneontology.org/amigo/term/GO:0044085
positive regulation of metabolic process	biological_process	GO:0009893	22	313	1.23	0.028752	0.146438	dre:436941:91944|dre:100002463:pprc1|dre:30374:hoxb1b|dre:30333:pou5f3|dre:30482:gata5|dre:30632:bmp2b|dre:30631:bmp2a|dre:799350:ch211-191i18.4|dre:324088:polr2gl|dre:65238:klf17|dre:58076:gata6|dre:30483:gata4|dre:30072:inhbaa|dre:572204:nradd|dre:100149566:mxtx1|dre:393317:diabloa|dre:724016:npas4l|dre:334446:heatr1|dre:30584:bmp7a|dre:30463:lhx1a|dre:792391:hnf1ba|dre:324283:hnf1bb	http://amigo.geneontology.org/amigo/term/GO:0009893
growth factor activity	molecular_function	GO:0008083	8	78	1.79	0.0291892	0.148404	dre:30632:bmp2b|dre:30631:bmp2a|dre:30584:bmp7a|dre:30549:fgf3|dre:30072:inhbaa|dre:407737:fgf17|dre:30538:fgf8a|dre:751792:fgf10b	http://amigo.geneontology.org/amigo/term/GO:0008083
cell projection assembly	biological_process	GO:0030031	10	109	1.6	0.02979	0.151193	dre:393981:ttc4|dre:414929:ift57|dre:494105:foxj1b|dre:100332039:enpp2|dre:678551:ttc8|dre:565515:wdr35|dre:393134:mkks|dre:286830:lamb1a|dre:393452:dync2li1|dre:101882236:rp1l1a	http://amigo.geneontology.org/amigo/term/GO:0030031
alpha-amino acid metabolic process	biological_process	GO:1901605	7	64	1.91	0.0303792	0.153914	dre:563836:171566|dre:100000775:glula|dre:321621:gldc|dre:322089:ctps1a|dre:436852:gcshb|dre:560682:pycr3|dre:322055:cth	http://amigo.geneontology.org/amigo/term/GO:1901605
transcription factor binding	molecular_function	GO:0008134	6	50	2.09	0.0305136	0.154056	dre:100002463:pprc1|dre:30480:gata2a|dre:58076:gata6|dre:30483:gata4|dre:30482:gata5|dre:30458:gata3	http://amigo.geneontology.org/amigo/term/GO:0008134
erythrocyte homeostasis	biological_process	GO:0034101	6	50	2.09	0.0305136	0.154056	dre:553814:gfi1aa|dre:562595:flvcr1|dre:65238:klf17|dre:30332:lmo2|dre:30480:gata2a|dre:570630:ago2	http://amigo.geneontology.org/amigo/term/GO:0034101
epidermis development	biological_process	GO:0008544	5	37	2.36	0.0313686	0.15731	dre:494105:foxj1b|dre:30549:fgf3|dre:619246:pacsin1b|dre:334003:pho|dre:30585:dlx3b	http://amigo.geneontology.org/amigo/term/GO:0008544
cell	cellular_component	GO:0005623	271	5501	0.86	0.031453	0.15731	dre:378866:ddit4|dre:393666:arl3l1|dre:393692:arl3l2|dre:436656:krt97|dre:561131:nolc1|dre:569823:ttc21b|dre:100499491:rltgr|dre:497646:gadd45bb|dre:550290:ppp1r11|dre:569366:tnfaip2b|dre:393551:cyba|dre:322533:anpepb|dre:436852:gcshb|dre:553566:109986|dre:57930:foxh1|dre:678613:h2afy|dre:352912:krt18|dre:558856:sec22c|dre:797198:rrp8|dre:403035:tbpl1|dre:30482:gata5|dre:777614:tpcn2|dre:30506:nr…	http://amigo.geneontology.org/amigo/term/GO:0005623
cell part	cellular_component	GO:0044464	271	5501	0.86	0.031453	0.15731	dre:378866:ddit4|dre:393666:arl3l1|dre:393692:arl3l2|dre:436656:krt97|dre:561131:nolc1|dre:569823:ttc21b|dre:100499491:rltgr|dre:497646:gadd45bb|dre:550290:ppp1r11|dre:569366:tnfaip2b|dre:393551:cyba|dre:322533:anpepb|dre:436852:gcshb|dre:553566:109986|dre:57930:foxh1|dre:678613:h2afy|dre:352912:krt18|dre:558856:sec22c|dre:797198:rrp8|dre:403035:tbpl1|dre:30482:gata5|dre:777614:tpcn2|dre:30506:nr…	http://amigo.geneontology.org/amigo/term/GO:0044464
regulation of cell development	biological_process	GO:0060284	12	143	1.46	0.0323419	0.15731	dre:352939:pnx|dre:393666:arl3l1|dre:393692:arl3l2|dre:553814:gfi1aa|dre:142987:dmbx1a|dre:445409:her11|dre:799945:sema3fb|dre:352944:cxcl12a|dre:562247:clcf1|dre:30549:fgf3|dre:30458:gata3|dre:791194:ogg1	http://amigo.geneontology.org/amigo/term/GO:0060284
negative regulation of transcription from RNA polymerase II promoter	biological_process	GO:0000122	7	65	1.88	0.0324681	0.15731	dre:553814:gfi1aa|dre:30632:bmp2b|dre:30631:bmp2a|dre:450059:osr1|dre:654446:ripply1|dre:654447:ripply2|dre:57930:foxh1	http://amigo.geneontology.org/amigo/term/GO:0000122
retina morphogenesis in camera-type eye	biological_process	GO:0060042	7	65	1.88	0.0324681	0.15731	dre:30659:dnmt3bb.2|dre:30625:six7|dre:30463:lhx1a|dre:140746:irx7|dre:30549:fgf3|dre:30538:fgf8a|dre:541393:cdh6	http://amigo.geneontology.org/amigo/term/GO:0060042
rhombomere formation	biological_process	GO:0021594	2	5	6.98	0.0326216	0.15731	dre:30190:egr2b|dre:30374:hoxb1b	http://amigo.geneontology.org/amigo/term/GO:0021594
cellular glucose homeostasis	biological_process	GO:0001678	2	5	6.98	0.0326216	0.15731	dre:321224:hkdc1|dre:799350:ch211-191i18.4	http://amigo.geneontology.org/amigo/term/GO:0001678
viral life cycle	biological_process	GO:0019058	2	5	6.98	0.0326216	0.15731	dre:100034627:LOC110437943|dre:100034627:atg16l2	http://amigo.geneontology.org/amigo/term/GO:0019058
serine family amino acid catabolic process	biological_process	GO:0009071	2	5	6.98	0.0326216	0.15731	dre:321621:gldc|dre:436852:gcshb	http://amigo.geneontology.org/amigo/term/GO:0009071
L-serine transmembrane transporter activity	molecular_function	GO:0015194	2	5	6.98	0.0326216	0.15731	dre:406835:serinc5|dre:445254:slc38a7	http://amigo.geneontology.org/amigo/term/GO:0015194
basic amino acid transmembrane transporter activity	molecular_function	GO:0015174	2	5	6.98	0.0326216	0.15731	dre:445254:slc38a7|dre:503709:pqlc2	http://amigo.geneontology.org/amigo/term/GO:0015174
response to retinoic acid	biological_process	GO:0032526	2	5	6.98	0.0326216	0.15731	dre:58070:mespba|dre:58069:mespaa	http://amigo.geneontology.org/amigo/term/GO:0032526
L-serine transporter activity	Undef	GO:1905361	2	5	6.98	0.0326216	0.15731	dre:406835:serinc5|dre:445254:slc38a7	http://amigo.geneontology.org/amigo/term/GO:1905361
P granule organization	biological_process	GO:0030719	2	5	6.98	0.0326216	0.15731	dre:406379:tdrd7a|dre:557999:tdrd5	http://amigo.geneontology.org/amigo/term/GO:0030719
inner ear receptor stereocilium organization	biological_process	GO:0060122	2	5	6.98	0.0326216	0.15731	dre:494105:foxj1b|dre:619246:pacsin1b	http://amigo.geneontology.org/amigo/term/GO:0060122
serine transmembrane transporter activity	molecular_function	GO:0022889	2	5	6.98	0.0326216	0.15731	dre:406835:serinc5|dre:445254:slc38a7	http://amigo.geneontology.org/amigo/term/GO:0022889
caudal fin morphogenesis	biological_process	GO:0035143	2	5	6.98	0.0326216	0.15731	dre:474335:tll1|dre:30161:chd	http://amigo.geneontology.org/amigo/term/GO:0035143
ventricular cardiac muscle cell differentiation	biological_process	GO:0055012	2	5	6.98	0.0326216	0.15731	dre:30632:bmp2b|dre:30538:fgf8a	http://amigo.geneontology.org/amigo/term/GO:0055012
nuclear transcriptional repressor complex	cellular_component	GO:0090568	2	5	6.98	0.0326216	0.15731	dre:797198:rrp8|dre:564712:bahd1	http://amigo.geneontology.org/amigo/term/GO:0090568
nucleoside-triphosphate diphosphatase activity	molecular_function	GO:0047429	2	5	6.98	0.0326216	0.15731	dre:406727:nudt1|dre:393744:dctpp1	http://amigo.geneontology.org/amigo/term/GO:0047429
axial mesoderm morphogenesis	biological_process	GO:0048319	2	5	6.98	0.0326216	0.15731	dre:30260:noto|dre:57930:foxh1	http://amigo.geneontology.org/amigo/term/GO:0048319
regulation of mesodermal cell fate specification	biological_process	GO:0042661	2	5	6.98	0.0326216	0.15731	dre:64810:vent|dre:368201:ved	http://amigo.geneontology.org/amigo/term/GO:0042661
retinal ganglion cell axon guidance	biological_process	GO:0031290	4	25	2.79	0.0326779	0.15731	dre:286830:lamb1a|dre:569971:lama1|dre:286832:lamc1|dre:352944:cxcl12a	http://amigo.geneontology.org/amigo/term/GO:0031290
cellular response to xenobiotic stimulus	biological_process	GO:0071466	4	25	2.79	0.0326779	0.15731	dre:567548:smpd2a|dre:447810:nt5c2l1|dre:322462:sult6b1|dre:795261:ugt1b7	http://amigo.geneontology.org/amigo/term/GO:0071466
transport along microtubule	biological_process	GO:0010970	4	25	2.79	0.0326779	0.15731	dre:565515:wdr35|dre:569823:ttc21b|dre:393452:dync2li1|dre:414929:ift57	http://amigo.geneontology.org/amigo/term/GO:0010970
transferase activity, transferring hexosyl groups	molecular_function	GO:0016758	11	127	1.51	0.0328215	0.15731	dre:799387:galnt16|dre:100384899:ugt1b6p|dre:561028:ch211-126g16.11|dre:100415798:ugt5a4|dre:260350:has2|dre:795261:ugt1b7|dre:387303:gbgt1l4|dre:407623:b3gnt7l|dre:563878:pomt2|dre:560826:csgalnact2|dre:446214:gyltl1b	http://amigo.geneontology.org/amigo/term/GO:0016758
negative regulation of multicellular organismal process	biological_process	GO:0051241	8	80	1.74	0.0328828	0.15731	dre:30632:bmp2b|dre:799945:sema3fb|dre:30584:bmp7a|dre:791454:dand5|dre:445409:her11|dre:30144:wnt8b|dre:407737:fgf17|dre:30538:fgf8a	http://amigo.geneontology.org/amigo/term/GO:0051241
myeloid cell homeostasis	biological_process	GO:0002262	6	51	2.05	0.0329268	0.15731	dre:553814:gfi1aa|dre:562595:flvcr1|dre:65238:klf17|dre:30332:lmo2|dre:30480:gata2a|dre:570630:ago2	http://amigo.geneontology.org/amigo/term/GO:0002262
cellular response to stimulus	biological_process	GO:0051716	111	2095	0.92	0.0329361	0.15731	dre:246226:ptgs1|dre:378866:ddit4|dre:393666:arl3l1|dre:393692:arl3l2|dre:100499491:rltgr|dre:791454:dand5|dre:562247:clcf1|dre:393551:cyba|dre:692297:depdc7|dre:100148468:f2rl2|dre:57930:foxh1|dre:373095:tpbga|dre:30632:bmp2b|dre:60634:fezf2|dre:565492:aplnrb|dre:450059:osr1|dre:30412:fzd7b|dre:799945:sema3fb|dre:445232:gna15.1|dre:30381:cyp26a1|dre:30399:ta|dre:30119:frzb|dre:30506:nr6a1a|dre:7…	http://amigo.geneontology.org/amigo/term/GO:0051716
glycosaminoglycan biosynthetic process	biological_process	GO:0006024	3	14	3.74	0.0330035	0.15731	dre:559721:chst3a|dre:560826:csgalnact2|dre:260350:has2	http://amigo.geneontology.org/amigo/term/GO:0006024
aminoglycan biosynthetic process	biological_process	GO:0006023	3	14	3.74	0.0330035	0.15731	dre:559721:chst3a|dre:560826:csgalnact2|dre:260350:has2	http://amigo.geneontology.org/amigo/term/GO:0006023
inner ear receptor cell development	biological_process	GO:0060119	3	14	3.74	0.0330035	0.15731	dre:494105:foxj1b|dre:619246:pacsin1b|dre:30549:fgf3	http://amigo.geneontology.org/amigo/term/GO:0060119
auditory receptor cell differentiation	biological_process	GO:0042491	3	14	3.74	0.0330035	0.15731	dre:494105:foxj1b|dre:619246:pacsin1b|dre:30585:dlx3b	http://amigo.geneontology.org/amigo/term/GO:0042491
negative regulation of response to stimulus	biological_process	GO:0048585	14	177	1.38	0.0330724	0.157379	dre:171474:il17rd|dre:378866:ddit4|dre:449991:kctd15a|dre:799945:sema3fb|dre:799350:ch211-191i18.4|dre:791454:dand5|dre:352944:cxcl12a|dre:798229:spry1|dre:100148408:foxc1a|dre:30197:dkk1b|dre:30161:chd|dre:541544:rnf152|dre:373095:tpbga|dre:84041:bco2l	http://amigo.geneontology.org/amigo/term/GO:0048585
carboxylic acid biosynthetic process	biological_process	GO:0046394	8	81	1.72	0.0348437	0.165536	dre:246226:ptgs1|dre:100000775:glula|dre:322055:cth|dre:100136851:ch25hl2|dre:378722:rdh10b|dre:560682:pycr3|dre:336673:ch25hl1.1|dre:436843:92749	http://amigo.geneontology.org/amigo/term/GO:0046394
regulation of protein modification process	biological_process	GO:0031399	15	196	1.34	0.0354395	0.168091	dre:553814:gfi1aa|dre:30659:dnmt3bb.2|dre:171474:il17rd|dre:30632:bmp2b|dre:30631:bmp2a|dre:30584:bmp7a|dre:799350:ch211-191i18.4|dre:798352:anapc10|dre:30374:hoxb1b|dre:678613:h2afy|dre:550290:ppp1r11|dre:798229:spry1|dre:30072:inhbaa|dre:572204:nradd|dre:568055:ppp1r14c	http://amigo.geneontology.org/amigo/term/GO:0031399
exocrine system development	biological_process	GO:0035272	4	26	2.68	0.0364818	0.170249	dre:30659:dnmt3bb.2|dre:246226:ptgs1|dre:777671:bhlha15|dre:286787:diexf	http://amigo.geneontology.org/amigo/term/GO:0035272
positive regulation of pathway-restricted SMAD protein phosphorylation	biological_process	GO:0010862	4	26	2.68	0.0364818	0.170249	dre:30584:bmp7a|dre:30072:inhbaa|dre:30632:bmp2b|dre:30631:bmp2a	http://amigo.geneontology.org/amigo/term/GO:0010862
histone methylation	biological_process	GO:0016571	4	26	2.68	0.0364818	0.170249	dre:553814:gfi1aa|dre:678613:h2afy|dre:30374:hoxb1b|dre:30659:dnmt3bb.2	http://amigo.geneontology.org/amigo/term/GO:0016571
regulation of pathway-restricted SMAD protein phosphorylation	biological_process	GO:0060393	4	26	2.68	0.0364818	0.170249	dre:30584:bmp7a|dre:30072:inhbaa|dre:30632:bmp2b|dre:30631:bmp2a	http://amigo.geneontology.org/amigo/term/GO:0060393
kidney epithelium development	biological_process	GO:0072073	4	26	2.68	0.0364818	0.170249	dre:30463:lhx1a|dre:30245:wt1a|dre:450059:osr1|dre:100148408:foxc1a	http://amigo.geneontology.org/amigo/term/GO:0072073
exocrine pancreas development	biological_process	GO:0031017	4	26	2.68	0.0364818	0.170249	dre:30659:dnmt3bb.2|dre:246226:ptgs1|dre:777671:bhlha15|dre:286787:diexf	http://amigo.geneontology.org/amigo/term/GO:0031017
endocrine pancreas development	biological_process	GO:0031018	4	26	2.68	0.0364818	0.170249	dre:792391:hnf1ba|dre:30105:wnt5b|dre:368201:ved|dre:405399:mnx1	http://amigo.geneontology.org/amigo/term/GO:0031018
steroid biosynthetic process	biological_process	GO:0006694	4	26	2.68	0.0364818	0.170249	dre:336673:ch25hl1.1|dre:100136851:ch25hl2|dre:373131:hsd3b2|dre:63998:stard3	http://amigo.geneontology.org/amigo/term/GO:0006694
stem cell differentiation	biological_process	GO:0048863	4	26	2.68	0.0364818	0.170249	dre:30120:dlc|dre:30538:fgf8a|dre:436723:meox1|dre:450059:osr1	http://amigo.geneontology.org/amigo/term/GO:0048863
transforming growth factor beta receptor binding	molecular_function	GO:0005160	4	26	2.68	0.0364818	0.170249	dre:30584:bmp7a|dre:30072:inhbaa|dre:30632:bmp2b|dre:30631:bmp2a	http://amigo.geneontology.org/amigo/term/GO:0005160
positive regulation of response to stimulus	biological_process	GO:0048584	15	197	1.33	0.0367087	0.171032	dre:378958:dmxl2|dre:474335:tll1|dre:259304:twsg1b|dre:30072:inhbaa|dre:30632:bmp2b|dre:30631:bmp2a|dre:30584:bmp7a|dre:30549:fgf3|dre:799350:ch211-191i18.4|dre:352944:cxcl12a|dre:562247:clcf1|dre:30304:tdgf1|dre:373095:tpbga|dre:572204:nradd|dre:30538:fgf8a	http://amigo.geneontology.org/amigo/term/GO:0048584
homeostatic process	biological_process	GO:0042592	20	286	1.22	0.0372638	0.17334	dre:378958:dmxl2|dre:553814:gfi1aa|dre:562595:flvcr1|dre:561701:adora2aa|dre:65238:klf17|dre:393891:fbxo32|dre:414929:ift57|dre:562834:slc12a10.2|dre:321224:hkdc1|dre:30332:lmo2|dre:799350:ch211-191i18.4|dre:30480:gata2a|dre:561701:LOC101884544|dre:555472:cnnm2a|dre:565702:cnnm2b|dre:30105:wnt5b|dre:447823:fth1b|dre:798983:slc4a10a|dre:260350:has2|dre:570630:ago2	http://amigo.geneontology.org/amigo/term/GO:0042592
regulation of chemotaxis	biological_process	GO:0050920	5	39	2.24	0.0373994	0.173414	dre:352944:cxcl12a|dre:799945:sema3fb|dre:30304:tdgf1|dre:393692:arl3l2|dre:393666:arl3l1	http://amigo.geneontology.org/amigo/term/GO:0050920
regulation of chromosome organization	biological_process	GO:0033044	5	39	2.24	0.0373994	0.173414	dre:678613:h2afy|dre:553814:gfi1aa|dre:798352:anapc10|dre:30374:hoxb1b|dre:30659:dnmt3bb.2	http://amigo.geneontology.org/amigo/term/GO:0033044
pharyngeal system development	biological_process	GO:0060037	3	15	3.49	0.0383893	0.176871	dre:30659:dnmt3bb.2|dre:30538:fgf8a|dre:449991:kctd15a	http://amigo.geneontology.org/amigo/term/GO:0060037
left/right pattern formation	biological_process	GO:0060972	3	15	3.49	0.0383893	0.176871	dre:30482:gata5|dre:57930:foxh1|dre:678551:ttc8	http://amigo.geneontology.org/amigo/term/GO:0060972
spinal cord motor neuron differentiation	biological_process	GO:0021522	3	15	3.49	0.0383893	0.176871	dre:405399:mnx1|dre:368201:ved|dre:192294:tbx6	http://amigo.geneontology.org/amigo/term/GO:0021522
neuroepithelial cell differentiation	biological_process	GO:0060563	3	15	3.49	0.0383893	0.176871	dre:494105:foxj1b|dre:619246:pacsin1b|dre:30585:dlx3b	http://amigo.geneontology.org/amigo/term/GO:0060563
behavior	biological_process	GO:0007610	8	83	1.68	0.0389993	0.179113	dre:569971:lama1|dre:393692:arl3l2|dre:799350:ch211-191i18.4|dre:286830:lamb1a|dre:562365:LOC110439888|dre:393891:fbxo32|dre:559806:htr2ab|dre:286832:lamc1	http://amigo.geneontology.org/amigo/term/GO:0007610
organic acid biosynthetic process	biological_process	GO:0016053	8	83	1.68	0.0389993	0.179113	dre:246226:ptgs1|dre:100000775:glula|dre:322055:cth|dre:100136851:ch25hl2|dre:378722:rdh10b|dre:560682:pycr3|dre:336673:ch25hl1.1|dre:436843:92749	http://amigo.geneontology.org/amigo/term/GO:0016053
positive regulation of signal transduction	biological_process	GO:0009967	12	148	1.41	0.0397817	0.182417	dre:378958:dmxl2|dre:474335:tll1|dre:259304:twsg1b|dre:30072:inhbaa|dre:30632:bmp2b|dre:30631:bmp2a|dre:30584:bmp7a|dre:30549:fgf3|dre:799350:ch211-191i18.4|dre:373095:tpbga|dre:572204:nradd|dre:30538:fgf8a	http://amigo.geneontology.org/amigo/term/GO:0009967
cell-cell signaling	biological_process	GO:0007267	21	307	1.19	0.0403332	0.183826	dre:562409:trhde.2|dre:378958:dmxl2|dre:324261:sp5l|dre:57930:foxh1|dre:386629:tob1a|dre:30197:dkk1b|dre:449991:kctd15a|dre:30119:frzb|dre:30463:lhx1a|dre:30632:bmp2b|dre:30412:fzd7b|dre:555576:grm1a|dre:30144:wnt8b|dre:394236:pnocb|dre:30381:cyp26a1|dre:559806:htr2ab|dre:30105:wnt5b|dre:373095:tpbga|dre:30549:fgf3|dre:30538:fgf8a|dre:30399:ta	http://amigo.geneontology.org/amigo/term/GO:0007267
cranial nerve development	biological_process	GO:0021545	4	27	2.59	0.0405299	0.183826	dre:30190:egr2b|dre:30636:six3b|dre:30585:dlx3b|dre:30337:hoxb1a	http://amigo.geneontology.org/amigo/term/GO:0021545
response to xenobiotic stimulus	biological_process	GO:0009410	4	27	2.59	0.0405299	0.183826	dre:567548:smpd2a|dre:447810:nt5c2l1|dre:322462:sult6b1|dre:795261:ugt1b7	http://amigo.geneontology.org/amigo/term/GO:0009410
glutamine family amino acid metabolic process	biological_process	GO:0009064	4	27	2.59	0.0405299	0.183826	dre:563836:171566|dre:560682:pycr3|dre:322089:ctps1a|dre:100000775:glula	http://amigo.geneontology.org/amigo/term/GO:0009064
SMAD protein signal transduction	biological_process	GO:0060395	4	27	2.59	0.0405299	0.183826	dre:30584:bmp7a|dre:30072:inhbaa|dre:30632:bmp2b|dre:30631:bmp2a	http://amigo.geneontology.org/amigo/term/GO:0060395
pathway-restricted SMAD protein phosphorylation	biological_process	GO:0060389	4	27	2.59	0.0405299	0.183826	dre:30584:bmp7a|dre:30072:inhbaa|dre:30632:bmp2b|dre:30631:bmp2a	http://amigo.geneontology.org/amigo/term/GO:0060389
protein alkylation	biological_process	GO:0008213	5	40	2.18	0.0406628	0.183826	dre:678613:h2afy|dre:553814:gfi1aa|dre:30374:hoxb1b|dre:541441:mettl21a|dre:30659:dnmt3bb.2	http://amigo.geneontology.org/amigo/term/GO:0008213
morphogenesis of an epithelial sheet	biological_process	GO:0002011	5	40	2.18	0.0406628	0.183826	dre:100148408:foxc1a|dre:561935:aplnra|dre:30412:fzd7b|dre:30333:pou5f3|dre:100005849:rhov	http://amigo.geneontology.org/amigo/term/GO:0002011
protein methylation	biological_process	GO:0006479	5	40	2.18	0.0406628	0.183826	dre:678613:h2afy|dre:553814:gfi1aa|dre:30374:hoxb1b|dre:541441:mettl21a|dre:30659:dnmt3bb.2	http://amigo.geneontology.org/amigo/term/GO:0006479
positive regulation of cellular process	biological_process	GO:0048522	34	552	1.07	0.0407233	0.183826	dre:259304:twsg1b|dre:100002463:pprc1|dre:436941:91944|dre:30374:hoxb1b|dre:562247:clcf1|dre:30333:pou5f3|dre:541544:rnf152|dre:378958:dmxl2|dre:30072:inhbaa|dre:30632:bmp2b|dre:799945:sema3fb|dre:30631:bmp2a|dre:572204:nradd|dre:799350:ch211-191i18.4|dre:100149566:mxtx1|dre:324088:polr2gl|dre:474335:tll1|dre:65238:klf17|dre:58076:gata6|dre:30483:gata4|dre:373095:tpbga|dre:407737:fgf17|dre:30458:…	http://amigo.geneontology.org/amigo/term/GO:0048522
skeletal system development	biological_process	GO:0001501	11	132	1.45	0.0408819	0.184255	dre:30585:dlx3b|dre:561131:nolc1|dre:569074:hapln1b|dre:30458:gata3|dre:393492:lbh|dre:100002812:phospho1|dre:570746:zic2b|dre:30105:wnt5b|dre:140746:irx7|dre:30549:fgf3|dre:30538:fgf8a	http://amigo.geneontology.org/amigo/term/GO:0001501
ribonucleoprotein complex	cellular_component	GO:1990904	22	326	1.18	0.041066	0.184305	dre:557999:tdrd5|dre:447856:utp3|dre:368200:piwil1|dre:337399:rrs1|dre:793800:ccdc97|dre:394071:srp9|dre:336149:utp11l|dre:286787:diexf|dre:406267:hnrnpk|dre:324088:polr2gl|dre:334362:nol6|dre:406379:tdrd7a|dre:140631:nanos3|dre:30263:ddx4|dre:678588:emg1|dre:100006246:dhx32a|dre:570630:ago2|dre:334446:heatr1|dre:445391:nop10|dre:100008021:pcp4l1|dre:393282:snu13a|dre:323426:mphosph10	http://amigo.geneontology.org/amigo/term/GO:1990904
intracellular ribonucleoprotein complex	Undef	GO:0030529	22	326	1.18	0.041066	0.184305	dre:557999:tdrd5|dre:447856:utp3|dre:368200:piwil1|dre:337399:rrs1|dre:793800:ccdc97|dre:394071:srp9|dre:336149:utp11l|dre:286787:diexf|dre:406267:hnrnpk|dre:324088:polr2gl|dre:334362:nol6|dre:406379:tdrd7a|dre:140631:nanos3|dre:30263:ddx4|dre:678588:emg1|dre:100006246:dhx32a|dre:570630:ago2|dre:334446:heatr1|dre:445391:nop10|dre:100008021:pcp4l1|dre:393282:snu13a|dre:323426:mphosph10	http://amigo.geneontology.org/amigo/term/GO:0030529
maternal determination of anterior/posterior axis, embryo	biological_process	GO:0008358	2	6	5.82	0.0422921	0.184305	dre:406379:tdrd7a|dre:557999:tdrd5	http://amigo.geneontology.org/amigo/term/GO:0008358
detection of light stimulus involved in sensory perception	biological_process	GO:0050962	2	6	5.82	0.0422921	0.184305	dre:286830:lamb1a|dre:286832:lamc1	http://amigo.geneontology.org/amigo/term/GO:0050962
cardiac muscle tissue morphogenesis	biological_process	GO:0055008	2	6	5.82	0.0422921	0.184305	dre:30483:gata4|dre:393891:fbxo32	http://amigo.geneontology.org/amigo/term/GO:0055008
cytoplasm organization	biological_process	GO:0007028	2	6	5.82	0.0422921	0.184305	dre:406379:tdrd7a|dre:557999:tdrd5	http://amigo.geneontology.org/amigo/term/GO:0007028
regulation of epithelial cell proliferation	biological_process	GO:0050678	2	6	5.82	0.0422921	0.184305	dre:561701:LOC101884544|dre:561701:adora2aa	http://amigo.geneontology.org/amigo/term/GO:0050678
oocyte construction	biological_process	GO:0007308	2	6	5.82	0.0422921	0.184305	dre:406379:tdrd7a|dre:557999:tdrd5	http://amigo.geneontology.org/amigo/term/GO:0007308
spinal cord motor neuron cell fate specification	biological_process	GO:0021520	2	6	5.82	0.0422921	0.184305	dre:368201:ved|dre:405399:mnx1	http://amigo.geneontology.org/amigo/term/GO:0021520
muscle tissue morphogenesis	biological_process	GO:0060415	2	6	5.82	0.0422921	0.184305	dre:30483:gata4|dre:393891:fbxo32	http://amigo.geneontology.org/amigo/term/GO:0060415
tripartite regional subdivision	biological_process	GO:0007351	2	6	5.82	0.0422921	0.184305	dre:406379:tdrd7a|dre:557999:tdrd5	http://amigo.geneontology.org/amigo/term/GO:0007351
post-embryonic development	biological_process	GO:0009791	2	6	5.82	0.0422921	0.184305	dre:30482:gata5|dre:30463:lhx1a	http://amigo.geneontology.org/amigo/term/GO:0009791
anterior/posterior axis specification, embryo	biological_process	GO:0008595	2	6	5.82	0.0422921	0.184305	dre:406379:tdrd7a|dre:557999:tdrd5	http://amigo.geneontology.org/amigo/term/GO:0008595
muscle organ morphogenesis	biological_process	GO:0048644	2	6	5.82	0.0422921	0.184305	dre:30483:gata4|dre:393891:fbxo32	http://amigo.geneontology.org/amigo/term/GO:0048644
anatomical structure maturation	biological_process	GO:0071695	2	6	5.82	0.0422921	0.184305	dre:30337:hoxb1a|dre:100002812:phospho1	http://amigo.geneontology.org/amigo/term/GO:0071695
detection of light stimulus involved in visual perception	biological_process	GO:0050908	2	6	5.82	0.0422921	0.184305	dre:286830:lamb1a|dre:286832:lamc1	http://amigo.geneontology.org/amigo/term/GO:0050908
oocyte anterior/posterior axis specification	biological_process	GO:0007314	2	6	5.82	0.0422921	0.184305	dre:406379:tdrd7a|dre:557999:tdrd5	http://amigo.geneontology.org/amigo/term/GO:0007314
pole plasm assembly	biological_process	GO:0007315	2	6	5.82	0.0422921	0.184305	dre:406379:tdrd7a|dre:557999:tdrd5	http://amigo.geneontology.org/amigo/term/GO:0007315
blastoderm segmentation	biological_process	GO:0007350	2	6	5.82	0.0422921	0.184305	dre:406379:tdrd7a|dre:557999:tdrd5	http://amigo.geneontology.org/amigo/term/GO:0007350
axial mesoderm development	biological_process	GO:0048318	2	6	5.82	0.0422921	0.184305	dre:30260:noto|dre:57930:foxh1	http://amigo.geneontology.org/amigo/term/GO:0048318
mitochondrial electron transport, cytochrome c to oxygen	biological_process	GO:0006123	2	6	5.82	0.0422921	0.184305	dre:393776:cox4i2|dre:557348:ch211-226l4.6	http://amigo.geneontology.org/amigo/term/GO:0006123
oocyte axis specification	biological_process	GO:0007309	2	6	5.82	0.0422921	0.184305	dre:406379:tdrd7a|dre:557999:tdrd5	http://amigo.geneontology.org/amigo/term/GO:0007309
regulation of MAPK cascade	biological_process	GO:0043408	8	85	1.64	0.0434734	0.189168	dre:30072:inhbaa|dre:30632:bmp2b|dre:30631:bmp2a|dre:30584:bmp7a|dre:799350:ch211-191i18.4|dre:798229:spry1|dre:171474:il17rd|dre:572204:nradd	http://amigo.geneontology.org/amigo/term/GO:0043408
positive regulation of response to external stimulus	biological_process	GO:0032103	3	16	3.27	0.0441921	0.191433	dre:352944:cxcl12a|dre:562247:clcf1|dre:30304:tdgf1	http://amigo.geneontology.org/amigo/term/GO:0032103
long-chain fatty acid metabolic process	biological_process	GO:0001676	3	16	3.27	0.0441921	0.191433	dre:246226:ptgs1|dre:100034406:cyp2p7|dre:399485:cyp2p10	http://amigo.geneontology.org/amigo/term/GO:0001676
negative regulation of canonical Wnt signaling pathway	biological_process	GO:0090090	3	16	3.27	0.0441921	0.191433	dre:373095:tpbga|dre:30197:dkk1b|dre:449991:kctd15a	http://amigo.geneontology.org/amigo/term/GO:0090090
axon extension involved in axon guidance	biological_process	GO:0048846	4	28	2.49	0.0448223	0.193296	dre:352944:cxcl12a|dre:393666:arl3l1|dre:393692:arl3l2|dre:799945:sema3fb	http://amigo.geneontology.org/amigo/term/GO:0048846
nerve development	biological_process	GO:0021675	4	28	2.49	0.0448223	0.193296	dre:30190:egr2b|dre:30636:six3b|dre:30585:dlx3b|dre:30337:hoxb1a	http://amigo.geneontology.org/amigo/term/GO:0021675
neuron projection extension involved in neuron projection guidance	biological_process	GO:1902284	4	28	2.49	0.0448223	0.193296	dre:352944:cxcl12a|dre:393666:arl3l1|dre:393692:arl3l2|dre:799945:sema3fb	http://amigo.geneontology.org/amigo/term/GO:1902284
extracellular region part	cellular_component	GO:0044421	23	348	1.15	0.0449169	0.193416	dre:569074:hapln1b|dre:569326:fb36g12|dre:791454:dand5|dre:100534809:sparcl2|dre:558677:zp3a.2|dre:100150128:adamts18|dre:286832:lamc1|dre:64692:zp3b|dre:793100:dkey-46g23.2|dre:30632:bmp2b|dre:799945:sema3fb|dre:30631:bmp2a|dre:321453:ctsll|dre:799350:ch211-191i18.4|dre:30144:wnt8b|dre:368704:ctsc|dre:30072:inhbaa|dre:30584:bmp7a|dre:30105:wnt5b|dre:335863:itm2cb|dre:30549:fgf3|dre:30538:fgf8a|d…	http://amigo.geneontology.org/amigo/term/GO:0044421
neuron projection morphogenesis	biological_process	GO:0048812	15	203	1.29	0.045019	0.193568	dre:569971:lama1|dre:286832:lamc1|dre:393666:arl3l1|dre:393692:arl3l2|dre:114402:efnb2b|dre:30463:lhx1a|dre:60634:fezf2|dre:30144:wnt8b|dre:799945:sema3fb|dre:286830:lamb1a|dre:352944:cxcl12a|dre:368201:ved|dre:559888:plppr4a|dre:619246:pacsin1b|dre:405399:mnx1	http://amigo.geneontology.org/amigo/term/GO:0048812
positive regulation of cell communication	biological_process	GO:0010647	12	152	1.38	0.0465394	0.199809	dre:378958:dmxl2|dre:474335:tll1|dre:259304:twsg1b|dre:30072:inhbaa|dre:30632:bmp2b|dre:30631:bmp2a|dre:30584:bmp7a|dre:30549:fgf3|dre:799350:ch211-191i18.4|dre:373095:tpbga|dre:572204:nradd|dre:30538:fgf8a	http://amigo.geneontology.org/amigo/term/GO:0010647
skeletal muscle tissue development	biological_process	GO:0007519	6	56	1.87	0.0468276	0.200749	dre:100148845:mespbb|dre:58070:mespba|dre:654446:ripply1|dre:192294:tbx6|dre:286832:lamc1|dre:30538:fgf8a	http://amigo.geneontology.org/amigo/term/GO:0007519
single-organism metabolic process	Undef	GO:0044710	66	1199	0.96	0.0476898	0.202656	dre:799387:galnt16|dre:246226:ptgs1|dre:799350:ch211-191i18.4|dre:406835:serinc5|dre:378960:mgll|dre:393776:cox4i2|dre:393551:cyba|dre:792207:cyp2aa11|dre:100006589:LOC110439183|dre:436852:gcshb|dre:378722:rdh10b|dre:260350:has2|dre:406473:pck2|dre:100034406:cyp2p7|dre:562595:flvcr1|dre:557348:ch211-226l4.6|dre:30632:bmp2b|dre:100000775:glula|dre:30631:bmp2a|dre:406404:ak3|dre:565295:cers2b|dre:3…	http://amigo.geneontology.org/amigo/term/GO:0044710
lipase activity	molecular_function	GO:0016298	5	42	2.08	0.0476919	0.202656	dre:561747:plcg2|dre:378960:mgll|dre:368410:pde6a|dre:100332039:enpp2|dre:567548:smpd2a	http://amigo.geneontology.org/amigo/term/GO:0016298
phosphoric diester hydrolase activity	molecular_function	GO:0008081	5	42	2.08	0.0476919	0.202656	dre:561747:plcg2|dre:567548:smpd2a|dre:368410:pde6a|dre:100332039:enpp2|dre:393393:adprm	http://amigo.geneontology.org/amigo/term/GO:0008081
anatomical structure homeostasis	biological_process	GO:0060249	5	42	2.08	0.0476919	0.202656	dre:378958:dmxl2|dre:561701:LOC101884544|dre:561701:adora2aa|dre:393891:fbxo32|dre:414929:ift57	http://amigo.geneontology.org/amigo/term/GO:0060249
steroid metabolic process	biological_process	GO:0008202	5	42	2.08	0.0476919	0.202656	dre:336673:ch25hl1.1|dre:100136851:ch25hl2|dre:564424:soat1|dre:373131:hsd3b2|dre:63998:stard3	http://amigo.geneontology.org/amigo/term/GO:0008202
lateral line development	biological_process	GO:0048882	5	42	2.08	0.0476919	0.202656	dre:30105:wnt5b|dre:334003:pho|dre:30549:fgf3|dre:30197:dkk1b|dre:352944:cxcl12a	http://amigo.geneontology.org/amigo/term/GO:0048882
pyrophosphatase activity	molecular_function	GO:0016462	22	332	1.16	0.0479002	0.203243	dre:406727:nudt1|dre:445387:ddx51|dre:445399:ddx56|dre:325248:ddx31|dre:321127:ddx18|dre:566555:abcc6a|dre:792182:eef2a.1|dre:334306:msto1|dre:445232:gna15.1|dre:564982:mcm6l|dre:562365:LOC110439888|dre:393452:dync2li1|dre:393393:adprm|dre:100332039:enpp2|dre:492790:katnal1|dre:30263:ddx4|dre:553350:cgnl1|dre:100006246:dhx32a|dre:393744:dctpp1|dre:553807:gtpbp3|dre:796505:dhx33|dre:445201:cant1b	http://amigo.geneontology.org/amigo/term/GO:0016462
positive regulation of signaling	biological_process	GO:0023056	12	153	1.37	0.0483449	0.20483	dre:378958:dmxl2|dre:474335:tll1|dre:259304:twsg1b|dre:30072:inhbaa|dre:30632:bmp2b|dre:30631:bmp2a|dre:30584:bmp7a|dre:30549:fgf3|dre:799350:ch211-191i18.4|dre:373095:tpbga|dre:572204:nradd|dre:30538:fgf8a	http://amigo.geneontology.org/amigo/term/GO:0023056
hydrolase activity, acting on acid anhydrides, in phosphorus-containing anhydrides	molecular_function	GO:0016818	22	333	1.15	0.0491144	0.207006	dre:406727:nudt1|dre:445387:ddx51|dre:445399:ddx56|dre:325248:ddx31|dre:321127:ddx18|dre:566555:abcc6a|dre:792182:eef2a.1|dre:334306:msto1|dre:445232:gna15.1|dre:564982:mcm6l|dre:562365:LOC110439888|dre:393452:dync2li1|dre:393393:adprm|dre:100332039:enpp2|dre:492790:katnal1|dre:30263:ddx4|dre:553350:cgnl1|dre:100006246:dhx32a|dre:393744:dctpp1|dre:553807:gtpbp3|dre:796505:dhx33|dre:445201:cant1b	http://amigo.geneontology.org/amigo/term/GO:0016818
protein phosphatase regulator activity	molecular_function	GO:0019888	4	29	2.41	0.0493587	0.207006	dre:550290:ppp1r11|dre:445222:rcan1a|dre:568055:ppp1r14c|dre:558752:ppp2r2aa	http://amigo.geneontology.org/amigo/term/GO:0019888
multicellular organismal homeostasis	biological_process	GO:0048871	4	29	2.41	0.0493587	0.207006	dre:561701:LOC101884544|dre:561701:adora2aa|dre:260350:has2|dre:414929:ift57	http://amigo.geneontology.org/amigo/term/GO:0048871
intermediate filament	cellular_component	GO:0005882	4	29	2.41	0.0493587	0.207006	dre:436656:krt97|dre:555251:inaa|dre:797433:krt8|dre:352912:krt18	http://amigo.geneontology.org/amigo/term/GO:0005882
cytoskeleton-dependent intracellular transport	biological_process	GO:0030705	4	29	2.41	0.0493587	0.207006	dre:565515:wdr35|dre:569823:ttc21b|dre:393452:dync2li1|dre:414929:ift57	http://amigo.geneontology.org/amigo/term/GO:0030705
negative regulation of cell proliferation	biological_process	GO:0008285	4	29	2.41	0.0493587	0.207006	dre:352944:cxcl12a|dre:798229:spry1|dre:30245:wt1a|dre:386629:tob1a	http://amigo.geneontology.org/amigo/term/GO:0008285
intermediate filament cytoskeleton	cellular_component	GO:0045111	4	29	2.41	0.0493587	0.207006	dre:436656:krt97|dre:555251:inaa|dre:797433:krt8|dre:352912:krt18	http://amigo.geneontology.org/amigo/term/GO:0045111
