# Supplementary material for: Systematic Identification of Long Noncoding RNAs during Three Key Organogenesis Stages in Zebrafish
Source: Int J Mol Sci. 2024 Mar 19;25(6):3440. doi: 10.3390/ijms25063440 (PMC10970532; doi:10.3390/ijms25063440)
Supplement: Supplementary file 1 [file ijms-25-03440-s001.zip › Table S7.xlsx]

## Sheet: Supplementary table S7
Table S7 Go enrichment analysis of upregulated DEGs betwween T1 and T3
Term	Database	ID	Input_number	Background_number	Rich_factor	P_Value	Corrected P_Value	Input	Hyperlink
single-organism process	Undef	GO:0044699	1204	5171	1.19	5.81184e-45	2.26545e-41	dre:369190:kif1ab|dre:100004977:mthfd2|dre:369190:kif1aa|dre:373882:mmp14a|dre:561082:cavin1b|dre:394000:pgm1|dre:566945:mmp14b|dre:554127:tubb2|dre:30398:pou3f1|dre:437003:ica1|dre:30726:cntn2|dre:550345:syt13|dre:559347:slc18a3a|dre:560986:pnpla6|dre:571349:cntn4|dre:405846:stx11a|dre:30113:skib|dre:436590:rab15|dre:559921:hoxb13a|dre:100002865:rpe65b|dre:393724:rpe65a|dre:369190:kif1b|dre:1000…	http://amigo.geneontology.org/amigo/term/GO:0044699
binding	molecular_function	GO:0005488	1140	5137	1.13	2.42427e-34	4.72489e-31	dre:402814:myo3a|dre:369190:kif1ab|dre:369190:kif1aa|dre:373882:mmp14a|dre:394000:pgm1|dre:566945:mmp14b|dre:554127:tubb2|dre:30398:pou3f1|dre:437003:ica1|dre:794259:aclyb|dre:550345:syt13|dre:559347:slc18a3a|dre:246222:tbx15|dre:405846:stx11a|dre:393422:camkvb|dre:30113:skib|dre:436590:rab15|dre:436631:trim55a|dre:796407:nrip1a|dre:100002865:rpe65b|dre:393724:rpe65a|dre:369190:kif1b|dre:550531:p…	http://amigo.geneontology.org/amigo/term/GO:0005488
single-multicellular organism process	Undef	GO:0044707	524	1914	1.4	1.49434e-31	1.94165e-28	dre:369190:kif1ab|dre:369190:kif1aa|dre:373882:mmp14a|dre:561082:cavin1b|dre:64617:s1pr1|dre:566945:mmp14b|dre:445164:tuba8l3|dre:30726:cntn2|dre:415175:tnnc1b|dre:560986:pnpla6|dre:571349:cntn4|dre:30113:skib|dre:559921:hoxb13a|dre:369190:kif1b|dre:100003329:cacng8b|dre:566656:sim1b|dre:556647:gfra3|dre:101882495:nrg3b|dre:100002220:enox1|dre:336187:klhl17|dre:767702:tmem178|dre:566868:scn12ab|d…	http://amigo.geneontology.org/amigo/term/GO:0044707
single-organism cellular process	Undef	GO:0044763	956	4209	1.16	3.41668e-31	3.32956e-28	dre:369190:kif1ab|dre:100004977:mthfd2|dre:369190:kif1aa|dre:373882:mmp14a|dre:64617:s1pr1|dre:566945:mmp14b|dre:554127:tubb2|dre:30398:pou3f1|dre:437003:ica1|dre:30726:cntn2|dre:550345:syt13|dre:559347:slc18a3a|dre:560986:pnpla6|dre:571349:cntn4|dre:405846:stx11a|dre:30113:skib|dre:436590:rab15|dre:449542:chchd6a|dre:369190:kif1b|dre:100003329:cacng8b|dre:564497:tnfaip3|dre:402874:eno2|dre:37896…	http://amigo.geneontology.org/amigo/term/GO:0044763
calcium ion binding	molecular_function	GO:0005509	167	342	2.5	2.11889e-30	1.65189e-27	dre:373882:mmp14a|dre:566945:mmp14b|dre:567877:syt2a|dre:415175:tnnc1b|dre:568198:pcdh7a|dre:566325:thbs2b|dre:445319:ncaldb|dre:497127:pcdh1a4|dre:550569:myl10|dre:393488:myl13|dre:573010:scgn|dre:447930:mylpfb|dre:30429:mylpfa|dre:554118:anxa13l|dre:406660:calm1a|dre:406660:calm1b|dre:58037:actn3a|dre:561041:mmp15a|dre:393327:proca|dre:450006:myl9a|dre:324865:LOC103909938|dre:402807:pvalb7|dre:…	http://amigo.geneontology.org/amigo/term/GO:0005509
anatomical structure development	biological_process	GO:0048856	523	1974	1.35	1.25375e-28	8.14522e-26	dre:369190:kif1ab|dre:369190:kif1aa|dre:373882:mmp14a|dre:561082:cavin1b|dre:64617:s1pr1|dre:566945:mmp14b|dre:794234:cdc42se2|dre:445164:tuba8l3|dre:30726:cntn2|dre:415175:tnnc1b|dre:560986:pnpla6|dre:571349:cntn4|dre:30113:skib|dre:559921:hoxb13a|dre:369190:kif1b|dre:566656:sim1b|dre:556647:gfra3|dre:101882495:nrg3b|dre:100002220:enox1|dre:336187:klhl17|dre:393186:56235|dre:767702:tmem178|dre:5…	http://amigo.geneontology.org/amigo/term/GO:0048856
multicellular organism development	biological_process	GO:0007275	483	1785	1.38	4.14313e-28	2.07245e-25	dre:369190:kif1ab|dre:369190:kif1aa|dre:373882:mmp14a|dre:561082:cavin1b|dre:64617:s1pr1|dre:566945:mmp14b|dre:445164:tuba8l3|dre:30726:cntn2|dre:415175:tnnc1b|dre:560986:pnpla6|dre:571349:cntn4|dre:30113:skib|dre:559921:hoxb13a|dre:369190:kif1b|dre:566656:sim1b|dre:556647:gfra3|dre:101882495:nrg3b|dre:100002220:enox1|dre:336187:klhl17|dre:767702:tmem178|dre:566868:scn12ab|dre:266958:neurod4|dre:…	http://amigo.geneontology.org/amigo/term/GO:0007275
developmental process	biological_process	GO:0032502	533	2038	1.34	4.67262e-28	2.07245e-25	dre:369190:kif1ab|dre:369190:kif1aa|dre:373882:mmp14a|dre:561082:cavin1b|dre:64617:s1pr1|dre:566945:mmp14b|dre:794234:cdc42se2|dre:445164:tuba8l3|dre:30726:cntn2|dre:415175:tnnc1b|dre:560986:pnpla6|dre:571349:cntn4|dre:30113:skib|dre:559921:hoxb13a|dre:369190:kif1b|dre:566656:sim1b|dre:556647:gfra3|dre:101882495:nrg3b|dre:100002220:enox1|dre:336187:klhl17|dre:393186:56235|dre:767702:tmem178|dre:5…	http://amigo.geneontology.org/amigo/term/GO:0032502
single-organism developmental process	Undef	GO:0044767	530	2023	1.34	4.78503e-28	2.07245e-25	dre:369190:kif1ab|dre:369190:kif1aa|dre:373882:mmp14a|dre:561082:cavin1b|dre:64617:s1pr1|dre:566945:mmp14b|dre:794234:cdc42se2|dre:445164:tuba8l3|dre:30726:cntn2|dre:415175:tnnc1b|dre:560986:pnpla6|dre:571349:cntn4|dre:30113:skib|dre:559921:hoxb13a|dre:369190:kif1b|dre:566656:sim1b|dre:556647:gfra3|dre:101882495:nrg3b|dre:100002220:enox1|dre:336187:klhl17|dre:393186:56235|dre:767702:tmem178|dre:5…	http://amigo.geneontology.org/amigo/term/GO:0044767
biological regulation	biological_process	GO:0065007	837	3657	1.17	7.09696e-28	2.76639e-25	dre:64617:s1pr1|dre:566945:mmp14b|dre:794234:cdc42se2|dre:30398:pou3f1|dre:437003:ica1|dre:30726:cntn2|dre:550345:syt13|dre:415175:tnnc1b|dre:560986:pnpla6|dre:405846:stx11a|dre:30113:skib|dre:436590:rab15|dre:559921:hoxb13a|dre:796407:nrip1a|dre:100003329:cacng8b|dre:564497:tnfaip3|dre:100151026:arhgef40|dre:570210:acta1a|dre:566257:dkeyp-23e4.3|dre:101882495:nrg3b|dre:393682:lin7a|dre:449875:gs…	http://amigo.geneontology.org/amigo/term/GO:0065007
system development	biological_process	GO:0048731	425	1513	1.44	1.91081e-27	6.77121e-25	dre:369190:kif1ab|dre:369190:kif1aa|dre:373882:mmp14a|dre:561082:cavin1b|dre:64617:s1pr1|dre:566945:mmp14b|dre:570210:86709|dre:445164:tuba8l3|dre:30726:cntn2|dre:415175:tnnc1b|dre:560986:pnpla6|dre:571349:cntn4|dre:30113:skib|dre:369190:kif1b|dre:566656:sim1b|dre:556647:gfra3|dre:101882495:nrg3b|dre:100002220:enox1|dre:336187:klhl17|dre:566868:scn12ab|dre:266958:neurod4|dre:170445:pknox1.2|dre:5…	http://amigo.geneontology.org/amigo/term/GO:0048731
cell part	cellular_component	GO:0044464	1160	5501	1.08	2.72764e-27	8.17872e-25	dre:402814:myo3a|dre:493598:pcdh2ab10|dre:572325:LOC101885536|dre:566679:ch211-30b16.2|dre:561082:cavin1b|dre:557070:cavin1a|dre:449875:gsx1|dre:554127:tubb2|dre:437003:ica1|dre:794259:aclyb|dre:550345:syt13|dre:567151:eif3hb|dre:559347:slc18a3a|dre:560986:pnpla6|dre:405846:stx11a|dre:445070:cldnk|dre:393422:camkvb|dre:30113:skib|dre:335573:ptpn6|dre:796407:nrip1a|dre:100002865:rpe65b|dre:393724:…	http://amigo.geneontology.org/amigo/term/GO:0044464
cell	cellular_component	GO:0005623	1160	5501	1.08	2.72764e-27	8.17872e-25	dre:402814:myo3a|dre:493598:pcdh2ab10|dre:572325:LOC101885536|dre:566679:ch211-30b16.2|dre:561082:cavin1b|dre:557070:cavin1a|dre:449875:gsx1|dre:554127:tubb2|dre:437003:ica1|dre:794259:aclyb|dre:550345:syt13|dre:567151:eif3hb|dre:559347:slc18a3a|dre:560986:pnpla6|dre:405846:stx11a|dre:445070:cldnk|dre:393422:camkvb|dre:30113:skib|dre:335573:ptpn6|dre:796407:nrip1a|dre:100002865:rpe65b|dre:393724:…	http://amigo.geneontology.org/amigo/term/GO:0005623
cell periphery	cellular_component	GO:0071944	364	1226	1.52	3.9574e-27	1.10185e-24	dre:561082:cavin1b|dre:557070:cavin1a|dre:794234:cdc42se2|dre:550345:syt13|dre:559347:slc18a3a|dre:405846:stx11a|dre:100002865:rpe65b|dre:393724:rpe65a|dre:100003329:cacng8b|dre:405771:rhag|dre:64617:s1pr1|dre:393682:lin7a|dre:100332911:gpam|dre:563297:grin2aa|dre:566868:scn12ab|dre:777623:154093|dre:564883:cacng3b|dre:563802:kcnh2a|dre:30747:tek|dre:378452:cdh17|dre:569098:slc6a6b|dre:100007749:…	http://amigo.geneontology.org/amigo/term/GO:0071944
multicellular organismal process	biological_process	GO:0032501	554	2169	1.31	4.36378e-27	1.134e-24	dre:369190:kif1ab|dre:369190:kif1aa|dre:373882:mmp14a|dre:561082:cavin1b|dre:64617:s1pr1|dre:566945:mmp14b|dre:445164:tuba8l3|dre:30726:cntn2|dre:415175:tnnc1b|dre:560986:pnpla6|dre:571349:cntn4|dre:30113:skib|dre:559921:hoxb13a|dre:393724:rpe65a|dre:369190:kif1b|dre:100003329:cacng8b|dre:566656:sim1b|dre:556647:gfra3|dre:101882495:nrg3b|dre:100002220:enox1|dre:336187:klhl17|dre:767702:tmem178|dr…	http://amigo.geneontology.org/amigo/term/GO:0032501
plasma membrane	cellular_component	GO:0005886	356	1200	1.52	1.70695e-26	4.15856e-24	dre:561082:cavin1b|dre:557070:cavin1a|dre:794234:cdc42se2|dre:550345:syt13|dre:559347:slc18a3a|dre:405846:stx11a|dre:100002865:rpe65b|dre:393724:rpe65a|dre:100003329:cacng8b|dre:405771:rhag|dre:64617:s1pr1|dre:393682:lin7a|dre:100332911:gpam|dre:563297:grin2aa|dre:566868:scn12ab|dre:777623:154093|dre:564883:cacng3b|dre:563802:kcnh2a|dre:30747:tek|dre:378452:cdh17|dre:569098:slc6a6b|dre:100007749:…	http://amigo.geneontology.org/amigo/term/GO:0005886
cellular process	biological_process	GO:0009987	1256	6146	1.05	3.68676e-25	8.45353e-23	dre:402814:myo3a|dre:369190:kif1ab|dre:100004977:mthfd2|dre:555573:dkey-191m6.4|dre:369190:kif1aa|dre:373882:mmp14a|dre:561082:cavin1b|dre:64617:s1pr1|dre:566945:mmp14b|dre:554127:tubb2|dre:30398:pou3f1|dre:437003:ica1|dre:30726:cntn2|dre:550345:syt13|dre:567151:eif3hb|dre:559347:slc18a3a|dre:560986:pnpla6|dre:571349:cntn4|dre:405846:stx11a|dre:393422:camkvb|dre:30113:skib|dre:436590:rab15|dre:33…	http://amigo.geneontology.org/amigo/term/GO:0009987
membrane	cellular_component	GO:0016020	813	3689	1.13	6.39289e-23	1.38442e-20	dre:493598:pcdh2ab10|dre:795920:dkey-220k22.1|dre:566679:ch211-30b16.2|dre:373882:mmp14a|dre:561082:cavin1b|dre:557070:cavin1a|dre:566945:mmp14b|dre:794234:cdc42se2|dre:437003:ica1|dre:550345:syt13|dre:559347:slc18a3a|dre:560986:pnpla6|dre:405846:stx11a|dre:393422:camkvb|dre:559524:ptpn5|dre:100002865:rpe65b|dre:393724:rpe65a|dre:407669:asic2|dre:100003329:cacng8b|dre:405771:rhag|dre:554167:tnfb|…	http://amigo.geneontology.org/amigo/term/GO:0016020
regulation of biological process	biological_process	GO:0050789	756	3409	1.13	7.58958e-22	1.55706e-19	dre:64617:s1pr1|dre:566945:mmp14b|dre:794234:cdc42se2|dre:30398:pou3f1|dre:437003:ica1|dre:30726:cntn2|dre:415175:tnnc1b|dre:560986:pnpla6|dre:572713:tbx18|dre:30113:skib|dre:436590:rab15|dre:559921:hoxb13a|dre:796407:nrip1a|dre:100003329:cacng8b|dre:564497:tnfaip3|dre:570210:acta1a|dre:566257:dkeyp-23e4.3|dre:101882495:nrg3b|dre:449875:gsx1|dre:393186:56235|dre:317638:igfbp1a|dre:100884132:LOC10…	http://amigo.geneontology.org/amigo/term/GO:0050789
cell adhesion	biological_process	GO:0007155	118	249	2.42	4.50097e-21	8.35466e-19	dre:30726:cntn2|dre:571349:cntn4|dre:568198:pcdh7a|dre:30177:ikzf1|dre:566325:thbs2b|dre:100034498:pag1|dre:497129:pcdh1a6|dre:100005325:scn1bb|dre:100330886:jupb|dre:324865:LOC103909938|dre:493587:pcdh2ac|dre:252850:thbs4b|dre:114442:ncam1b|dre:493598:pcdh2ab10|dre:323465:vcanb|dre:559593:acanb|dre:493594:pcdh2ab8|dre:493595:pcdh2ab9|dre:566796:lama4|dre:493588:pcdh2ab2|dre:493590:pcdh2ab3|dre:4…	http://amigo.geneontology.org/amigo/term/GO:0007155
biological adhesion	biological_process	GO:0022610	118	249	2.42	4.50097e-21	8.35466e-19	dre:30726:cntn2|dre:571349:cntn4|dre:568198:pcdh7a|dre:30177:ikzf1|dre:566325:thbs2b|dre:100034498:pag1|dre:497129:pcdh1a6|dre:100005325:scn1bb|dre:100330886:jupb|dre:324865:LOC103909938|dre:493587:pcdh2ac|dre:252850:thbs4b|dre:114442:ncam1b|dre:493598:pcdh2ab10|dre:323465:vcanb|dre:559593:acanb|dre:493594:pcdh2ab8|dre:493595:pcdh2ab9|dre:566796:lama4|dre:493588:pcdh2ab2|dre:493590:pcdh2ab3|dre:4…	http://amigo.geneontology.org/amigo/term/GO:0022610
membrane part	cellular_component	GO:0044425	739	3345	1.13	5.62233e-21	9.96175e-19	dre:493598:pcdh2ab10|dre:795920:dkey-220k22.1|dre:566679:ch211-30b16.2|dre:373882:mmp14a|dre:561082:cavin1b|dre:557070:cavin1a|dre:566945:mmp14b|dre:550345:syt13|dre:559347:slc18a3a|dre:560986:pnpla6|dre:405846:stx11a|dre:559524:ptpn5|dre:407669:asic2|dre:100003329:cacng8b|dre:405771:rhag|dre:554167:tnfb|dre:327206:immt|dre:393682:lin7a|dre:503742:tmem182a|dre:556380:ddr2a|dre:565888:fap|dre:5688…	http://amigo.geneontology.org/amigo/term/GO:0044425
intrinsic component of membrane	cellular_component	GO:0031224	686	3066	1.14	1.49644e-20	2.53614e-18	dre:795920:dkey-220k22.1|dre:566679:ch211-30b16.2|dre:373882:mmp14a|dre:64617:s1pr1|dre:566945:mmp14b|dre:550345:syt13|dre:559347:slc18a3a|dre:560986:pnpla6|dre:405846:stx11a|dre:559524:ptpn5|dre:407669:asic2|dre:100003329:cacng8b|dre:405771:rhag|dre:554167:tnfb|dre:327206:immt|dre:503742:tmem182a|dre:565888:fap|dre:568809:tmem82|dre:567212:slc8a2b|dre:563297:grin2aa|dre:570148:abcb9|dre:559093:a…	http://amigo.geneontology.org/amigo/term/GO:0031224
integral component of membrane	cellular_component	GO:0016021	680	3050	1.14	4.69547e-20	7.62623e-18	dre:795920:dkey-220k22.1|dre:566679:ch211-30b16.2|dre:373882:mmp14a|dre:64617:s1pr1|dre:566945:mmp14b|dre:550345:syt13|dre:559347:slc18a3a|dre:560986:pnpla6|dre:405846:stx11a|dre:559524:ptpn5|dre:407669:asic2|dre:100003329:cacng8b|dre:405771:rhag|dre:554167:tnfb|dre:327206:immt|dre:503742:tmem182a|dre:565888:fap|dre:568809:tmem82|dre:567212:slc8a2b|dre:563297:grin2aa|dre:570148:abcb9|dre:559093:a…	http://amigo.geneontology.org/amigo/term/GO:0016021
protein binding	molecular_function	GO:0005515	382	1467	1.33	6.31639e-20	9.84851e-18	dre:369190:kif1ab|dre:369190:kif1aa|dre:437003:ica1|dre:550345:syt13|dre:415175:tnnc1b|dre:405846:stx11a|dre:393422:camkvb|dre:30113:skib|dre:796407:nrip1a|dre:369190:kif1b|dre:564497:tnfaip3|dre:566656:sim1b|dre:554167:tnfb|dre:101882495:nrg3b|dre:678512:figf|dre:336187:klhl17|dre:436584:gcgb|dre:100150512:ch211-262n1.4|dre:30169:neurod1|dre:556374:dkey-102c8.3|dre:266958:neurod4|dre:777623:1540…	http://amigo.geneontology.org/amigo/term/GO:0005515
regulation of cellular process	biological_process	GO:0050794	696	3217	1.11	6.56213e-18	9.83815e-16	dre:64617:s1pr1|dre:566945:mmp14b|dre:794234:cdc42se2|dre:30398:pou3f1|dre:437003:ica1|dre:30726:cntn2|dre:560986:pnpla6|dre:572713:tbx18|dre:30113:skib|dre:436590:rab15|dre:559921:hoxb13a|dre:796407:nrip1a|dre:100003329:cacng8b|dre:564497:tnfaip3|dre:566656:sim1b|dre:566257:dkeyp-23e4.3|dre:101882495:nrg3b|dre:449875:gsx1|dre:393186:56235|dre:317638:igfbp1a|dre:100884132:LOC100333163|dre:1001505…	http://amigo.geneontology.org/amigo/term/GO:0050794
nervous system development	biological_process	GO:0007399	220	726	1.55	1.33116e-17	1.9218e-15	dre:559665:smc1a|dre:30398:pou3f1|dre:359836:LOC100534909|dre:369190:kif1ab|dre:369190:kif1aa|dre:373882:mmp14a|dre:567151:eif3hb|dre:445164:tuba8l3|dre:30726:cntn2|dre:101882983:lrfn4a|dre:560986:pnpla6|dre:571349:cntn4|dre:30657:arxa|dre:323465:vcanb|dre:30301:her4.2|dre:58216:atoh7|dre:369190:kif1b|dre:797545:map1ab|dre:359834:tgfb1a|dre:541371:en1b|dre:573010:scgn|dre:436788:cdk5r1b|dre:56665…	http://amigo.geneontology.org/amigo/term/GO:0007399
homophilic cell adhesion via plasma membrane adhesion molecules	biological_process	GO:0007156	59	81	3.72	2.59404e-17	3.61128e-15	dre:493594:pcdh2ab8|dre:493595:pcdh2ab9|dre:493589:pcdh2ab6|dre:493588:pcdh2ab2|dre:493590:pcdh2ab3|dre:493589:pcdh2ab1|dre:793954:cadm2a|dre:493589:pcdh2ab7|dre:571698:cadm2b|dre:554064:pcdh2g17|dre:554063:pcdh2g16|dre:554058:pcdh2g10|dre:554060:pcdh2g13|dre:324865:pcdh2g12|dre:568198:pcdh7a|dre:101882839:cdh27|dre:568520:crb2b|dre:497127:pcdh1a4|dre:493601:LOC110440218|dre:553999:pcdh1g11|dre:5…	http://amigo.geneontology.org/amigo/term/GO:0007156
cell-cell adhesion via plasma-membrane adhesion molecules	biological_process	GO:0098742	60	88	3.49	1.28013e-16	1.72067e-14	dre:493594:pcdh2ab8|dre:493595:pcdh2ab9|dre:493589:pcdh2ab6|dre:493588:pcdh2ab2|dre:493590:pcdh2ab3|dre:493589:pcdh2ab1|dre:793954:cadm2a|dre:493589:pcdh2ab7|dre:571698:cadm2b|dre:554064:pcdh2g17|dre:554063:pcdh2g16|dre:554058:pcdh2g10|dre:554060:pcdh2g13|dre:324865:pcdh2g12|dre:568198:pcdh7a|dre:101882839:cdh27|dre:568520:crb2b|dre:497127:pcdh1a4|dre:493601:LOC110440218|dre:553999:pcdh1g11|dre:5…	http://amigo.geneontology.org/amigo/term/GO:0098742
ion binding	molecular_function	GO:0043167	432	1832	1.21	4.40614e-16	5.72505e-14	dre:373882:mmp14a|dre:566945:mmp14b|dre:794259:aclyb|dre:559347:slc18a3a|dre:100002865:rpe65b|dre:393724:rpe65a|dre:550531:ppa1b|dre:560420:nrxn2b|dre:564497:tnfaip3|dre:402874:eno2|dre:378963:eno3|dre:447930:mylpfb|dre:450035:dmrt3a|dre:30384:th|dre:30429:mylpfa|dre:192124:glra3|dre:569905:trim46a|dre:30592:myl7|dre:574004:myl4|dre:336165:myl1|dre:415175:tnnc1b|dre:246090:cygb1|dre:566344:fbxo40…	http://amigo.geneontology.org/amigo/term/GO:0043167
cell differentiation	biological_process	GO:0030154	259	946	1.4	6.21462e-16	7.81439e-14	dre:30398:pou3f1|dre:101887161:tet2|dre:445176:mfsd2ab|dre:369190:kif1aa|dre:373882:mmp14a|dre:58040:sptb|dre:394026:bmp5|dre:445164:tuba8l3|dre:30726:cntn2|dre:101882983:lrfn4a|dre:560986:pnpla6|dre:404273:chrnd|dre:369190:kif1ab|dre:30177:ikzf1|dre:494050:ndrg2|dre:503739:hsf4|dre:369190:kif1b|dre:393892:bzw2|dre:359834:tgfb1a|dre:541371:en1b|dre:447832:capn3a|dre:555778:slc2a1a|dre:30384:th|dr…	http://amigo.geneontology.org/amigo/term/GO:0030154
regulation of biological quality	biological_process	GO:0065008	199	659	1.54	6.42284e-16	7.82382e-14	dre:101887161:tet2|dre:406777:aqp3a|dre:767790:pdgfab|dre:58040:sptb|dre:794234:cdc42se2|dre:437003:ica1|dre:100001836:itgb3b|dre:30726:cntn2|dre:550345:syt13|dre:566742:pex11b|dre:405846:stx11a|dre:768182:mcu|dre:100002938:cdc42ep4b|dre:336060:sema6a|dre:664719:slc6a4a|dre:403310:cacna1da|dre:561209:ch73-335m24.5|dre:449662:acox1|dre:415102:crabp1b|dre:447923:aqp8a.1|dre:573010:scgn|dre:10000680…	http://amigo.geneontology.org/amigo/term/GO:0065008
localization	biological_process	GO:0051179	398	1669	1.22	1.68327e-15	1.9883e-13	dre:369190:kif1ab|dre:369190:kif1aa|dre:373882:mmp14a|dre:64617:s1pr1|dre:566945:mmp14b|dre:437003:ica1|dre:30726:cntn2|dre:550345:syt13|dre:559347:slc18a3a|dre:405846:stx11a|dre:369190:kif1b|dre:100003329:cacng8b|dre:405771:rhag|dre:393682:lin7a|dre:393186:56235|dre:570393:hook1|dre:567212:slc8a2b|dre:563297:grin2aa|dre:559093:abcc13|dre:566868:scn12ab|dre:544664:erbb3b|dre:564883:cacng3b|dre:40…	http://amigo.geneontology.org/amigo/term/GO:0051179
neuron differentiation	biological_process	GO:0030182	139	398	1.79	2.10167e-15	2.4095e-13	dre:369190:kif1ab|dre:369190:kif1aa|dre:373882:mmp14a|dre:30726:cntn2|dre:101882983:lrfn4a|dre:560986:pnpla6|dre:571349:cntn4|dre:30657:arxa|dre:369190:kif1b|dre:359834:tgfb1a|dre:541371:en1b|dre:30384:th|dre:560759:otpa|dre:100537884:map4l|dre:553785:lrrc4c|dre:30608:gap43|dre:30316:otpb|dre:436679:nr4a2b|dre:30598:vsx1|dre:100000647:kctd13|dre:30169:neurod1|dre:559050:sgk2b|dre:266958:neurod4|d…	http://amigo.geneontology.org/amigo/term/GO:0030182
plasma membrane part	cellular_component	GO:0044459	207	708	1.5	2.60414e-15	2.90027e-13	dre:407668:asic4a|dre:445176:mfsd2ab|dre:494450:slc6a5|dre:406777:aqp3a|dre:561082:cavin1b|dre:557070:cavin1a|dre:555341:tspan9a|dre:100150048:gpr22b|dre:559347:slc18a3a|dre:565439:slc12a3|dre:378444:LOC100334937|dre:431714:91968|dre:336060:sema6a|dre:664719:slc6a4a|dre:100003329:cacng8b|dre:403310:cacna1da|dre:100329905:slc22a17|dre:798836:tspan13a|dre:447923:aqp8a.1|dre:405771:rhag|dre:555423:s…	http://amigo.geneontology.org/amigo/term/GO:0044459
cellular developmental process	biological_process	GO:0048869	281	1074	1.34	3.98043e-15	4.30993e-13	dre:30398:pou3f1|dre:101887161:tet2|dre:445176:mfsd2ab|dre:369190:kif1aa|dre:373882:mmp14a|dre:58040:sptb|dre:794234:cdc42se2|dre:394026:bmp5|dre:445164:tuba8l3|dre:30726:cntn2|dre:101882983:lrfn4a|dre:560986:pnpla6|dre:404273:chrnd|dre:100000814:palmdb|dre:369190:kif1ab|dre:30177:ikzf1|dre:494050:ndrg2|dre:100002938:cdc42ep4b|dre:553591:ttc39c|dre:503739:hsf4|dre:369190:kif1b|dre:393892:bzw2|dre…	http://amigo.geneontology.org/amigo/term/GO:0048869
transporter activity	molecular_function	GO:0005215	196	664	1.51	6.72198e-15	7.08169e-13	dre:407668:asic4a|dre:445176:mfsd2ab|dre:494450:slc6a5|dre:406777:aqp3a|dre:552924:slc2a15b|dre:394245:slc2a15a|dre:570138:kcnn3|dre:559347:slc18a3a|dre:378444:LOC100334937|dre:797199:slc8a1b|dre:664719:slc6a4a|dre:569335:dkey-33i11.4|dre:403310:cacna1da|dre:100329905:slc22a17|dre:548345:nalcn|dre:415102:crabp1b|dre:100149756:slc17a6b|dre:494492:slc17a6a|dre:449655:atp6v1c1b|dre:553579:fabp11b|dr…	http://amigo.geneontology.org/amigo/term/GO:0005215
neurogenesis	biological_process	GO:0022008	154	472	1.67	7.44706e-15	7.63911e-13	dre:369190:kif1ab|dre:369190:kif1aa|dre:373882:mmp14a|dre:445164:tuba8l3|dre:30726:cntn2|dre:101882983:lrfn4a|dre:560986:pnpla6|dre:571349:cntn4|dre:30657:arxa|dre:369190:kif1b|dre:359834:tgfb1a|dre:541371:en1b|dre:30384:th|dre:560759:otpa|dre:100537884:map4l|dre:553785:lrrc4c|dre:30608:gap43|dre:30316:otpb|dre:436679:nr4a2b|dre:30598:vsx1|dre:100332110:dner|dre:100000647:kctd13|dre:30169:neurod1…	http://amigo.geneontology.org/amigo/term/GO:0022008
generation of neurons	biological_process	GO:0048699	143	424	1.72	8.15286e-15	8.14868e-13	dre:369190:kif1ab|dre:369190:kif1aa|dre:373882:mmp14a|dre:30726:cntn2|dre:101882983:lrfn4a|dre:560986:pnpla6|dre:571349:cntn4|dre:30657:arxa|dre:369190:kif1b|dre:359834:tgfb1a|dre:541371:en1b|dre:30384:th|dre:560759:otpa|dre:100537884:map4l|dre:553785:lrrc4c|dre:30608:gap43|dre:30316:otpb|dre:436679:nr4a2b|dre:30598:vsx1|dre:100332110:dner|dre:100000647:kctd13|dre:30169:neurod1|dre:559050:sgk2b|d…	http://amigo.geneontology.org/amigo/term/GO:0048699
cation binding	molecular_function	GO:0043169	412	1776	1.19	1.85834e-14	1.81096e-12	dre:373882:mmp14a|dre:566945:mmp14b|dre:794259:aclyb|dre:559347:slc18a3a|dre:100002865:rpe65b|dre:393724:rpe65a|dre:553999:pcdh1g11|dre:560420:nrxn2b|dre:564497:tnfaip3|dre:402874:eno2|dre:378963:eno3|dre:447930:mylpfb|dre:450035:dmrt3a|dre:30384:th|dre:30429:mylpfa|dre:569905:trim46a|dre:30592:myl7|dre:574004:myl4|dre:336165:myl1|dre:415175:tnnc1b|dre:246090:cygb1|dre:566344:fbxo40.2|dre:791144:…	http://amigo.geneontology.org/amigo/term/GO:0043169
cell-cell adhesion	biological_process	GO:0098609	73	147	2.54	2.16527e-14	2.05859e-12	dre:493594:pcdh2ab8|dre:493595:pcdh2ab9|dre:493589:pcdh2ab6|dre:554060:pcdh2g13|dre:373872:fyna|dre:415107:bves|dre:493590:pcdh2ab3|dre:493589:pcdh2ab1|dre:793954:cadm2a|dre:493589:pcdh2ab7|dre:571698:cadm2b|dre:554064:pcdh2g17|dre:554063:pcdh2g16|dre:554054:pcdh2g6|dre:554058:pcdh2g10|dre:100000665:dusp3a|dre:324865:pcdh2g12|dre:568198:pcdh7a|dre:447804:lyn|dre:554012:pcdh1g26|dre:30177:ikzf1|dr…	http://amigo.geneontology.org/amigo/term/GO:0098609
ion transport	biological_process	GO:0006811	141	423	1.7	2.63999e-14	2.45016e-12	dre:407668:asic4a|dre:445176:mfsd2ab|dre:570138:kcnn3|dre:560283:cax1|dre:404273:chrnd|dre:563297:grin2aa|dre:797199:slc8a1b|dre:569335:dkey-33i11.4|dre:403310:cacna1da|dre:798836:tspan13a|dre:494492:slc17a6a|dre:447923:aqp8a.1|dre:405771:rhag|dre:555423:scn1ba|dre:100005325:scn1bb|dre:387296:p2rx1|dre:566922:gabrb3|dre:566514:gabrb4|dre:492513:clic5a|dre:393186:56235|dre:393353:clcnk|dre:567212:…	http://amigo.geneontology.org/amigo/term/GO:0006811
transmembrane transporter activity	molecular_function	GO:0022857	162	519	1.6	3.37924e-14	3.06332e-12	dre:407668:asic4a|dre:445176:mfsd2ab|dre:494450:slc6a5|dre:406777:aqp3a|dre:552924:slc2a15b|dre:394245:slc2a15a|dre:570138:kcnn3|dre:559347:slc18a3a|dre:378444:LOC100334937|dre:797199:slc8a1b|dre:664719:slc6a4a|dre:569335:dkey-33i11.4|dre:403310:cacna1da|dre:100329905:slc22a17|dre:100149756:slc17a6b|dre:494492:slc17a6a|dre:449655:atp6v1c1b|dre:405771:rhag|dre:555423:scn1ba|dre:100005325:scn1bb|dr…	http://amigo.geneontology.org/amigo/term/GO:0022857
substrate-specific transmembrane transporter activity	Undef	GO:0022891	149	461	1.65	3.77395e-14	3.33881e-12	dre:407668:asic4a|dre:494450:slc6a5|dre:406777:aqp3a|dre:552924:slc2a15b|dre:394245:slc2a15a|dre:570138:kcnn3|dre:559347:slc18a3a|dre:378444:LOC100334937|dre:797199:slc8a1b|dre:664719:slc6a4a|dre:569335:dkey-33i11.4|dre:403310:cacna1da|dre:100329905:slc22a17|dre:100149756:slc17a6b|dre:494492:slc17a6a|dre:447923:aqp8a.1|dre:405771:rhag|dre:555423:scn1ba|dre:100005325:scn1bb|dre:387296:p2rx1|dre:56…	http://amigo.geneontology.org/amigo/term/GO:0022891
extracellular region	cellular_component	GO:0005576	172	566	1.55	3.85445e-14	3.33881e-12	dre:406397:mmp9|dre:394026:bmp5|dre:794479:col8a2|dre:373882:mmp14a|dre:566945:mmp14b|dre:564734:adamts10|dre:100003937:adamts12|dre:798375:apln|dre:323465:vcanb|dre:566325:thbs2b|dre:403114:adm2a|dre:359834:tgfb1a|dre:565082:htra1b|dre:431766:htra1a|dre:767790:pdgfab|dre:101886726:gpc5b|dre:565774:c5|dre:554167:tnfb|dre:559454:gpc5a|dre:100148055:ch73-265d7.2|dre:100005670:mmp28|dre:436584:gcgb|…	http://amigo.geneontology.org/amigo/term/GO:0005576
cell communication	biological_process	GO:0007154	440	1945	1.16	6.28744e-14	5.32792e-12	dre:64617:s1pr1|dre:794234:cdc42se2|dre:437003:ica1|dre:550345:syt13|dre:559347:slc18a3a|dre:560986:pnpla6|dre:405846:stx11a|dre:30113:skib|dre:436590:rab15|dre:100003329:cacng8b|dre:564497:tnfaip3|dre:566257:dkeyp-23e4.3|dre:101882495:nrg3b|dre:393682:lin7a|dre:556380:ddr2a|dre:567212:slc8a2b|dre:100884132:LOC100333163|dre:100330817:stk32a|dre:170445:pknox1.2|dre:192124:glra3|dre:564883:cacng3b|…	http://amigo.geneontology.org/amigo/term/GO:0007154
extracellular matrix	cellular_component	GO:0031012	63	117	2.75	8.14273e-14	6.75326e-12	dre:559593:acanb|dre:503730:col2a1b|dre:334113:bcan|dre:791993:wnt4b|dre:373882:mmp14a|dre:100148840:wnt7bb|dre:566945:mmp14b|dre:567110:col9a3|dre:558224:ecm2|dre:564734:adamts10|dre:565508:loxl2a|dre:100003937:adamts12|dre:100317029:prp|dre:100529120:smoc1|dre:323465:vcanb|dre:550589:mmp23bb|dre:406374:hapln3|dre:566325:thbs2b|dre:100463515:col5a3b|dre:100330523:col5a3a|dre:102467218:adamts3|dr…	http://amigo.geneontology.org/amigo/term/GO:0031012
signaling	biological_process	GO:0023052	434	1918	1.16	9.18635e-14	7.46008e-12	dre:64617:s1pr1|dre:794234:cdc42se2|dre:437003:ica1|dre:550345:syt13|dre:559347:slc18a3a|dre:560986:pnpla6|dre:405846:stx11a|dre:30113:skib|dre:436590:rab15|dre:100003329:cacng8b|dre:564497:tnfaip3|dre:566257:dkeyp-23e4.3|dre:101882495:nrg3b|dre:393682:lin7a|dre:100884132:LOC100333163|dre:100330817:stk32a|dre:170445:pknox1.2|dre:192124:glra3|dre:564883:cacng3b|dre:30747:tek|dre:570276:vsg1|dre:30…	http://amigo.geneontology.org/amigo/term/GO:0023052
anatomical structure morphogenesis	biological_process	GO:0009653	262	1012	1.32	9.42693e-14	7.49922e-12	dre:102725539:glis2b|dre:359830:fgf10a|dre:550399:grem2b|dre:369190:kif1ab|dre:393813:pdlim7|dre:369190:kif1aa|dre:373882:mmp14a|dre:336346:sox4a|dre:566945:mmp14b|dre:794234:cdc42se2|dre:334527:cap1|dre:393809:cap2|dre:30726:cntn2|dre:101882983:lrfn4a|dre:359836:LOC100534909|dre:560986:pnpla6|dre:404273:chrnd|dre:100000814:palmdb|dre:30113:skib|dre:557123:prkd1|dre:100002938:cdc42ep4b|dre:566325…	http://amigo.geneontology.org/amigo/term/GO:0009653
neuron development	biological_process	GO:0048666	115	320	1.84	1.16272e-13	9.06455e-12	dre:369190:kif1ab|dre:369190:kif1aa|dre:373882:mmp14a|dre:30726:cntn2|dre:101882983:lrfn4a|dre:560986:pnpla6|dre:571349:cntn4|dre:30657:arxa|dre:369190:kif1b|dre:359834:tgfb1a|dre:560759:otpa|dre:100537884:map4l|dre:553785:lrrc4c|dre:30608:gap43|dre:30316:otpb|dre:436679:nr4a2b|dre:30598:vsx1|dre:100000647:kctd13|dre:30169:neurod1|dre:559050:sgk2b|dre:266958:neurod4|dre:544664:erbb3b|dre:81881:cr…	http://amigo.geneontology.org/amigo/term/GO:0048666
cytoskeletal protein binding	molecular_function	GO:0008092	91	222	2.1	1.20669e-13	9.22291e-12	dre:369190:kif1ab|dre:369190:kif1aa|dre:58040:sptb|dre:334527:cap1|dre:393809:cap2|dre:415175:tnnc1b|dre:559217:mapre3a|dre:30112:svila|dre:369190:kif1b|dre:797545:map1ab|dre:445211:100997|dre:100537884:map4l|dre:798970:stmn3|dre:336187:klhl17|dre:58037:actn3a|dre:335474:arpc1b|dre:323320:actn3b|dre:793321:fmn2a|dre:445478:epb41l3a|dre:793949:tmsb4x|dre:553434:msnb|dre:553558:phactr3b|dre:563802:…	http://amigo.geneontology.org/amigo/term/GO:0008092
metal ion binding	molecular_function	GO:0046872	404	1760	1.17	1.25722e-13	9.4243e-12	dre:373882:mmp14a|dre:566945:mmp14b|dre:794259:aclyb|dre:415175:tnnc1b|dre:100002865:rpe65b|dre:393724:rpe65a|dre:553999:pcdh1g11|dre:560420:nrxn2b|dre:564497:tnfaip3|dre:402874:eno2|dre:378963:eno3|dre:447930:mylpfb|dre:450035:dmrt3a|dre:30384:th|dre:30429:mylpfa|dre:569905:trim46a|dre:30592:myl7|dre:574004:myl4|dre:336165:myl1|dre:246090:cygb1|dre:566344:fbxo40.2|dre:791144:loxl2b|dre:565508:lo…	http://amigo.geneontology.org/amigo/term/GO:0046872
single organism signaling	Undef	GO:0044700	432	1914	1.15	1.45556e-13	1.07052e-11	dre:64617:s1pr1|dre:794234:cdc42se2|dre:437003:ica1|dre:550345:syt13|dre:559347:slc18a3a|dre:560986:pnpla6|dre:405846:stx11a|dre:30113:skib|dre:436590:rab15|dre:100003329:cacng8b|dre:564497:tnfaip3|dre:566257:dkeyp-23e4.3|dre:101882495:nrg3b|dre:393682:lin7a|dre:100884132:LOC100333163|dre:100330817:stk32a|dre:170445:pknox1.2|dre:192124:glra3|dre:564883:cacng3b|dre:30747:tek|dre:570276:vsg1|dre:30…	http://amigo.geneontology.org/amigo/term/GO:0044700
response to stimulus	biological_process	GO:0050896	538	2501	1.1	1.5705e-13	1.13367e-11	dre:373882:mmp14a|dre:64617:s1pr1|dre:794234:cdc42se2|dre:30726:cntn2|dre:559347:slc18a3a|dre:560986:pnpla6|dre:571349:cntn4|dre:30113:skib|dre:436590:rab15|dre:335573:ptpn6|dre:449542:chchd6a|dre:393724:rpe65a|dre:100003329:cacng8b|dre:564497:tnfaip3|dre:550457:rab3ab|dre:554167:tnfb|dre:566257:dkeyp-23e4.3|dre:101882495:nrg3b|dre:100884132:LOC100333163|dre:100330817:stk32a|dre:556374:dkey-102c8…	http://amigo.geneontology.org/amigo/term/GO:0050896
integral component of plasma membrane	cellular_component	GO:0005887	157	513	1.56	3.12046e-13	2.21155e-11	dre:407668:asic4a|dre:445176:mfsd2ab|dre:494450:slc6a5|dre:406777:aqp3a|dre:555341:tspan9a|dre:100150048:gpr22b|dre:559347:slc18a3a|dre:404273:chrnd|dre:336060:sema6a|dre:664719:slc6a4a|dre:100003329:cacng8b|dre:557279:slc22a16|dre:100329905:slc22a17|dre:798836:tspan13a|dre:447923:aqp8a.1|dre:405771:rhag|dre:555423:scn1ba|dre:100005325:scn1bb|dre:387296:p2rx1|dre:562640:dkey-28b4.8|dre:387533:gja…	http://amigo.geneontology.org/amigo/term/GO:0005887
intrinsic component of plasma membrane	cellular_component	GO:0031226	158	522	1.55	5.45217e-13	3.7951e-11	dre:407668:asic4a|dre:445176:mfsd2ab|dre:494450:slc6a5|dre:406777:aqp3a|dre:64617:s1pr1|dre:555341:tspan9a|dre:100150048:gpr22b|dre:559347:slc18a3a|dre:404273:chrnd|dre:336060:sema6a|dre:664719:slc6a4a|dre:100003329:cacng8b|dre:557279:slc22a16|dre:100329905:slc22a17|dre:798836:tspan13a|dre:447923:aqp8a.1|dre:405771:rhag|dre:555423:scn1ba|dre:100005325:scn1bb|dre:387296:p2rx1|dre:562640:dkey-28b4.…	http://amigo.geneontology.org/amigo/term/GO:0031226
substrate-specific transporter activity	Undef	GO:0022892	162	541	1.53	5.72399e-13	3.91441e-11	dre:407668:asic4a|dre:445176:mfsd2ab|dre:494450:slc6a5|dre:406777:aqp3a|dre:552924:slc2a15b|dre:394245:slc2a15a|dre:570138:kcnn3|dre:559347:slc18a3a|dre:378444:LOC100334937|dre:797199:slc8a1b|dre:664719:slc6a4a|dre:569335:dkey-33i11.4|dre:403310:cacna1da|dre:100329905:slc22a17|dre:548345:nalcn|dre:100149756:slc17a6b|dre:494492:slc17a6a|dre:447923:aqp8a.1|dre:405771:rhag|dre:555423:scn1ba|dre:1000…	http://amigo.geneontology.org/amigo/term/GO:0022892
synapse	cellular_component	GO:0045202	66	135	2.5	6.45116e-13	4.33562e-11	dre:570094:syngr3b|dre:553617:syngr3a|dre:336069:gria4b|dre:407735:gria4a|dre:393682:lin7a|dre:100536636:stx2b|dre:450047:syngr1a|dre:436780:nrn1a|dre:100001650:calb1|dre:436704:rgs20|dre:559347:slc18a3a|dre:559698:sypa|dre:404273:chrnd|dre:563297:grin2aa|dre:405846:stx11a|dre:100005675:grin1b|dre:565256:grm3|dre:405796:dlg4b|dre:403310:cacna1da|dre:448841:grid2|dre:100149756:slc17a6b|dre:494492:…	http://amigo.geneontology.org/amigo/term/GO:0045202
ion transmembrane transporter activity	molecular_function	GO:0015075	130	397	1.67	7.4505e-13	4.92238e-11	dre:407668:asic4a|dre:494450:slc6a5|dre:406777:aqp3a|dre:570138:kcnn3|dre:559347:slc18a3a|dre:378444:LOC100334937|dre:797199:slc8a1b|dre:664719:slc6a4a|dre:569335:dkey-33i11.4|dre:403310:cacna1da|dre:100329905:slc22a17|dre:100149756:slc17a6b|dre:494492:slc17a6a|dre:405771:rhag|dre:555423:scn1ba|dre:100005325:scn1bb|dre:387296:p2rx1|dre:566922:gabrb3|dre:566514:gabrb4|dre:492513:clic5a|dre:555229:…	http://amigo.geneontology.org/amigo/term/GO:0015075
transport	biological_process	GO:0006810	316	1333	1.21	2.93945e-12	1.90966e-10	dre:100329905:LOC103909788|dre:407668:asic4a|dre:431714:91968|dre:337386:snx1a|dre:494450:slc6a5|dre:406777:aqp3a|dre:407978:cdh23|dre:559698:sypa|dre:437003:ica1|dre:562640:dkey-28b4.8|dre:550345:syt13|dre:559347:slc18a3a|dre:560283:cax1|dre:404273:chrnd|dre:100148645:cacna2d3|dre:405846:stx11a|dre:445176:mfsd2ab|dre:393594:bcas3|dre:570138:kcnn3|dre:797199:slc8a1b|dre:555611:march2|dre:58128:fa…	http://amigo.geneontology.org/amigo/term/GO:0006810
cell development	biological_process	GO:0048468	172	605	1.45	4.08132e-12	2.60803e-10	dre:394026:bmp5|dre:101887161:tet2|dre:445176:mfsd2ab|dre:369190:kif1aa|dre:373882:mmp14a|dre:58040:sptb|dre:445164:tuba8l3|dre:30726:cntn2|dre:101882983:lrfn4a|dre:560986:pnpla6|dre:404273:chrnd|dre:369190:kif1ab|dre:369190:kif1b|dre:359834:tgfb1a|dre:447832:capn3a|dre:406247:gdf11|dre:100034405:capn3b|dre:560759:otpa|dre:798771:mef2cb|dre:100537884:map4l|dre:553785:lrrc4c|dre:30608:gap43|dre:30…	http://amigo.geneontology.org/amigo/term/GO:0048468
actin binding	molecular_function	GO:0003779	63	132	2.44	4.74846e-12	2.9854e-10	dre:403009:ezra|dre:798260:dkey-40c11.2|dre:386711:myh6|dre:402820:tmsb|dre:641575:actn2b|dre:565345:myo1f|dre:555285:myo1ea|dre:58040:sptb|dre:100536063:cobll1a|dre:393809:cap2|dre:566674:myo10l1|dre:402929:evlb|dre:415175:tnnc1b|dre:415190:86896|dre:100006620:synpo2b|dre:100151491:wipf1b|dre:497637:xirp1|dre:58142:myhz1.1|dre:322221:165653|dre:30112:svila|dre:445477:abrab|dre:336187:klhl17|dre:…	http://amigo.geneontology.org/amigo/term/GO:0003779
sequence-specific DNA binding	molecular_function	GO:0043565	131	415	1.61	4.97419e-12	3.07768e-10	dre:58046:hoxc1a|dre:30398:pou3f1|dre:30657:arxa|dre:407077:nkx1.2lb|dre:664748:shox|dre:449875:gsx1|dre:570239:hoxa13a|dre:378993:satb1a|dre:566533:pax7b|dre:503739:hsf4|dre:558427:thrab|dre:768192:hlfa|dre:559921:hoxb13a|dre:541371:en1b|dre:450035:dmrt3a|dre:557245:foxp4|dre:30316:otpb|dre:30598:vsx1|dre:30749:nr5a2|dre:30104:klf1|dre:562600:hoxc12a|dre:58062:hoxc12b|dre:81881:crx|dre:30750:ppa…	http://amigo.geneontology.org/amigo/term/GO:0043565
intracellular	cellular_component	GO:0005622	877	4541	0.99	6.59496e-12	4.01674e-10	dre:402814:myo3a|dre:572325:LOC101885536|dre:566679:ch211-30b16.2|dre:561082:cavin1b|dre:557070:cavin1a|dre:449875:gsx1|dre:554127:tubb2|dre:437003:ica1|dre:794259:aclyb|dre:567151:eif3hb|dre:559347:slc18a3a|dre:560986:pnpla6|dre:405846:stx11a|dre:393422:camkvb|dre:30113:skib|dre:335573:ptpn6|dre:796407:nrip1a|dre:100002865:rpe65b|dre:393724:rpe65a|dre:550531:ppa1b|dre:445157:lsm1|dre:564497:tnfa…	http://amigo.geneontology.org/amigo/term/GO:0005622
proteinaceous extracellular matrix	Undef	GO:0005578	52	95	2.8	7.25746e-12	4.35224e-10	dre:559593:acanb|dre:503730:col2a1b|dre:334113:bcan|dre:791993:wnt4b|dre:791144:loxl2b|dre:100148840:wnt7bb|dre:567110:col9a3|dre:558224:ecm2|dre:564734:adamts10|dre:565508:loxl2a|dre:100003937:adamts12|dre:100317029:prp|dre:100529120:smoc1|dre:323465:vcanb|dre:406374:hapln3|dre:100463515:col5a3b|dre:100330523:col5a3a|dre:102467218:adamts3|dre:493635:hapln1a|dre:571664:fstl4|dre:791822:fmoda|dre:…	http://amigo.geneontology.org/amigo/term/GO:0005578
neuron projection development	biological_process	GO:0031175	92	248	1.9	7.93961e-12	4.68918e-10	dre:369190:kif1ab|dre:369190:kif1aa|dre:373882:mmp14a|dre:30726:cntn2|dre:101882983:lrfn4a|dre:560986:pnpla6|dre:571349:cntn4|dre:369190:kif1b|dre:100537884:map4l|dre:553785:lrrc4c|dre:798970:stmn3|dre:100000647:kctd13|dre:559050:sgk2b|dre:544664:erbb3b|dre:550548:stmn1b|dre:114442:ncam1b|dre:80354:slit3|dre:393417:capn1a|dre:79379:gdnfa|dre:561685:slit1b|dre:556123:slit1a|dre:64270:epha4b|dre:39…	http://amigo.geneontology.org/amigo/term/GO:0031175
extracellular region part	cellular_component	GO:0044421	115	348	1.69	9.62887e-12	5.60199e-10	dre:394026:bmp5|dre:373882:mmp14a|dre:566945:mmp14b|dre:564734:adamts10|dre:100003937:adamts12|dre:798375:apln|dre:323465:vcanb|dre:566325:thbs2b|dre:359834:tgfb1a|dre:767790:pdgfab|dre:101886726:gpc5b|dre:565774:c5|dre:554167:tnfb|dre:559454:gpc5a|dre:101882495:nrg3b|dre:100005670:mmp28|dre:561041:mmp15a|dre:335119:serpinb1l3|dre:405870:ucmab|dre:569326:174855|dre:252850:thbs4b|dre:359835:timp2a…	http://amigo.geneontology.org/amigo/term/GO:0044421
substrate-specific channel activity	molecular_function	GO:0022838	81	206	2.01	1.38815e-11	7.95738e-10	dre:548345:nalcn|dre:393874:tmem38a|dre:327415:kcnd3|dre:407668:asic4a|dre:336069:gria4b|dre:407735:gria4a|dre:563802:kcnh2a|dre:564522:kcnj2a|dre:664687:kcnj11|dre:570138:kcnn3|dre:564883:cacng3b|dre:335821:aqp1a.1|dre:378444:LOC100334937|dre:100005675:grin1b|dre:447923:aqp8a.1|dre:406777:aqp3a|dre:564371:kcnc3b|dre:407672:asic1b|dre:403310:cacna1da|dre:561209:ch73-335m24.5|dre:567949:piezo1|dre…	http://amigo.geneontology.org/amigo/term/GO:0022838
establishment of localization	biological_process	GO:0051234	317	1363	1.19	1.79538e-11	1.01426e-09	dre:100329905:LOC103909788|dre:407668:asic4a|dre:431714:91968|dre:337386:snx1a|dre:494450:slc6a5|dre:406777:aqp3a|dre:407978:cdh23|dre:559698:sypa|dre:437003:ica1|dre:562640:dkey-28b4.8|dre:550345:syt13|dre:559347:slc18a3a|dre:560283:cax1|dre:404273:chrnd|dre:100148645:cacna2d3|dre:405846:stx11a|dre:445176:mfsd2ab|dre:393594:bcas3|dre:570138:kcnn3|dre:797199:slc8a1b|dre:555611:march2|dre:58128:fa…	http://amigo.geneontology.org/amigo/term/GO:0051234
passive transmembrane transporter activity	molecular_function	GO:0022803	85	224	1.94	1.92448e-11	1.05656e-09	dre:548345:nalcn|dre:393874:tmem38a|dre:327415:kcnd3|dre:407668:asic4a|dre:336069:gria4b|dre:407735:gria4a|dre:563802:kcnh2a|dre:564522:kcnj2a|dre:664687:kcnj11|dre:570138:kcnn3|dre:564883:cacng3b|dre:387533:gja3|dre:335821:aqp1a.1|dre:378444:LOC100334937|dre:100005675:grin1b|dre:447923:aqp8a.1|dre:406777:aqp3a|dre:564371:kcnc3b|dre:553420:mipb|dre:407672:asic1b|dre:403310:cacna1da|dre:561209:ch7…	http://amigo.geneontology.org/amigo/term/GO:0022803
channel activity	molecular_function	GO:0015267	85	224	1.94	1.92448e-11	1.05656e-09	dre:548345:nalcn|dre:393874:tmem38a|dre:327415:kcnd3|dre:407668:asic4a|dre:336069:gria4b|dre:407735:gria4a|dre:563802:kcnh2a|dre:564522:kcnj2a|dre:664687:kcnj11|dre:570138:kcnn3|dre:564883:cacng3b|dre:387533:gja3|dre:335821:aqp1a.1|dre:378444:LOC100334937|dre:100005675:grin1b|dre:447923:aqp8a.1|dre:406777:aqp3a|dre:564371:kcnc3b|dre:553420:mipb|dre:407672:asic1b|dre:403310:cacna1da|dre:561209:ch7…	http://amigo.geneontology.org/amigo/term/GO:0015267
gated channel activity	molecular_function	GO:0022836	68	160	2.17	4.10568e-11	2.22277e-09	dre:563802:kcnh2a|dre:327415:kcnd3|dre:407668:asic4a|dre:336069:gria4b|dre:407735:gria4a|dre:548345:nalcn|dre:564522:kcnj2a|dre:664687:kcnj11|dre:564883:cacng3b|dre:571720:ch211-251b21.1|dre:378444:LOC100334937|dre:100005675:grin1b|dre:564371:kcnc3b|dre:407672:asic1b|dre:403310:cacna1da|dre:567949:piezo1|dre:794222:cacng4b|dre:799410:kcnc4|dre:100003220:cacng6b|dre:562853:kcna2b|dre:569052:kcnj1a…	http://amigo.geneontology.org/amigo/term/GO:0022836
animal organ development	biological_process	GO:0048513	263	1090	1.23	4.70369e-11	2.51164e-09	dre:102725539:glis2b|dre:30398:pou3f1|dre:550399:grem2b|dre:369190:kif1ab|dre:369190:kif1aa|dre:664748:shox|dre:561082:cavin1b|dre:336346:sox4a|dre:566945:mmp14b|dre:359836:LOC100534909|dre:415175:tnnc1b|dre:798375:apln|dre:386711:myh6|dre:30113:skib|dre:30177:ikzf1|dre:751109:epor|dre:58216:atoh7|dre:100005403:tmem65|dre:30296:foxo3b|dre:503739:hsf4|dre:369190:kif1b|dre:393806:snrkb|dre:793949:t…	http://amigo.geneontology.org/amigo/term/GO:0048513
axon development	biological_process	GO:0061564	78	203	1.96	7.91175e-11	4.16757e-09	dre:553412:dpysl2b|dre:565658:sema3e|dre:369190:kif1aa|dre:373882:mmp14a|dre:30267:sema3ab|dre:64270:epha4b|dre:30726:cntn2|dre:101882983:lrfn4a|dre:560986:pnpla6|dre:571349:cntn4|dre:561737:158659|dre:369190:kif1ab|dre:30466:ascl1a|dre:664698:neflb|dre:544659:sema3ga|dre:100004611:sema3bl|dre:553166:dpysl3|dre:369190:kif1b|dre:30634:nadl1.2|dre:100144409:amigo1|dre:60309:robo2|dre:567643:kif26aa…	http://amigo.geneontology.org/amigo/term/GO:0061564
intracellular part	cellular_component	GO:0044424	838	4375	0.98	9.44775e-11	4.91031e-09	dre:402814:myo3a|dre:572325:LOC101885536|dre:566679:ch211-30b16.2|dre:561082:cavin1b|dre:557070:cavin1a|dre:449875:gsx1|dre:554127:tubb2|dre:437003:ica1|dre:794259:aclyb|dre:567151:eif3hb|dre:559347:slc18a3a|dre:560986:pnpla6|dre:405846:stx11a|dre:393422:camkvb|dre:30113:skib|dre:335573:ptpn6|dre:796407:nrip1a|dre:100002865:rpe65b|dre:393724:rpe65a|dre:550531:ppa1b|dre:445157:lsm1|dre:564497:tnfa…	http://amigo.geneontology.org/amigo/term/GO:0044424
actin filament-based process	biological_process	GO:0030029	64	152	2.15	2.04541e-10	1.04604e-08	dre:337401:ehd2b|dre:404273:chrnd|dre:402820:tmsb|dre:415107:bves|dre:561635:mylk3|dre:393809:cap2|dre:100003572:tnnt3b|dre:402929:evlb|dre:493612:101810|dre:100006620:synpo2b|dre:100151491:wipf1b|dre:393275:dnajb6b|dre:768182:mcu|dre:100002938:cdc42ep4b|dre:560400:actn1|dre:553166:dpysl3|dre:793949:tmsb4x|dre:415190:86896|dre:497637:xirp1|dre:641575:actn2b|dre:798430:tmsb1|dre:100002113:coro1a|d…	http://amigo.geneontology.org/amigo/term/GO:0030029
ion channel activity	molecular_function	GO:0005216	76	200	1.94	2.06632e-10	1.04604e-08	dre:548345:nalcn|dre:393874:tmem38a|dre:327415:kcnd3|dre:407668:asic4a|dre:336069:gria4b|dre:407735:gria4a|dre:563802:kcnh2a|dre:564522:kcnj2a|dre:664687:kcnj11|dre:564883:cacng3b|dre:571720:ch211-251b21.1|dre:378444:LOC100334937|dre:100005675:grin1b|dre:564371:kcnc3b|dre:407672:asic1b|dre:403310:cacna1da|dre:561209:ch73-335m24.5|dre:567949:piezo1|dre:794222:cacng4b|dre:799410:kcnc4|dre:100003220…	http://amigo.geneontology.org/amigo/term/GO:0005216
cellular component morphogenesis	biological_process	GO:0032989	125	417	1.53	2.32672e-10	1.16276e-08	dre:101887161:tet2|dre:369190:kif1ab|dre:369190:kif1aa|dre:373882:mmp14a|dre:794234:cdc42se2|dre:334527:cap1|dre:393809:cap2|dre:30726:cntn2|dre:101882983:lrfn4a|dre:560986:pnpla6|dre:404273:chrnd|dre:100000814:palmdb|dre:100002938:cdc42ep4b|dre:369190:kif1b|dre:447832:capn3a|dre:100034405:capn3b|dre:777623:154093|dre:553363:fto|dre:553785:lrrc4c|dre:393186:56235|dre:100000647:kctd13|dre:559050:s…	http://amigo.geneontology.org/amigo/term/GO:0032989
actin cytoskeleton organization	biological_process	GO:0030036	63	149	2.16	2.46726e-10	1.21739e-08	dre:337401:ehd2b|dre:404273:chrnd|dre:402820:tmsb|dre:415107:bves|dre:561635:mylk3|dre:393809:cap2|dre:100003572:tnnt3b|dre:402929:evlb|dre:493612:101810|dre:100006620:synpo2b|dre:100151491:wipf1b|dre:393275:dnajb6b|dre:768182:mcu|dre:100002938:cdc42ep4b|dre:560400:actn1|dre:553166:dpysl3|dre:793949:tmsb4x|dre:415190:86896|dre:497637:xirp1|dre:641575:actn2b|dre:798430:tmsb1|dre:100002113:coro1a|d…	http://amigo.geneontology.org/amigo/term/GO:0030036
cell morphogenesis involved in neuron differentiation	biological_process	GO:0048667	74	195	1.94	3.72341e-10	1.81423e-08	dre:553412:dpysl2b|dre:565658:sema3e|dre:369190:kif1aa|dre:373882:mmp14a|dre:30267:sema3ab|dre:64270:epha4b|dre:30726:cntn2|dre:101882983:lrfn4a|dre:560986:pnpla6|dre:571349:cntn4|dre:561737:158659|dre:369190:kif1ab|dre:544659:sema3ga|dre:393229:rbpms2b|dre:100004611:sema3bl|dre:553166:dpysl3|dre:369190:kif1b|dre:30634:nadl1.2|dre:60309:robo2|dre:567643:kif26aa|dre:558224:ecm2|dre:30630:anos1a|dr…	http://amigo.geneontology.org/amigo/term/GO:0048667
cytoskeleton	cellular_component	GO:0005856	119	393	1.55	3.77707e-10	1.81766e-08	dre:402814:myo3a|dre:404613:klhl21|dre:100334879:map6b|dre:561525:dync1i1|dre:768289:krt94|dre:554127:tubb2|dre:334527:cap1|dre:445164:tuba8l3|dre:415175:tnnc1b|dre:407635:ptpn3|dre:393808:LOC110439937|dre:797545:map1ab|dre:30259:prph|dre:572199:ngs|dre:100150414:dkey-85p17.3|dre:100537884:map4l|dre:58040:sptb|dre:336187:klhl17|dre:794234:cdc42se2|dre:570393:hook1|dre:100005195:map7d2a|dre:393809…	http://amigo.geneontology.org/amigo/term/GO:0005856
catalytic activity	molecular_function	GO:0003824	606	3042	1.02	3.93893e-10	1.87243e-08	dre:369190:kif1ab|dre:566679:ch211-30b16.2|dre:369190:kif1aa|dre:373882:mmp14a|dre:566945:mmp14b|dre:554127:tubb2|dre:445164:tuba8l3|dre:794259:aclyb|dre:560986:pnpla6|dre:553750:mtmr1a|dre:407635:ptpn3|dre:393422:camkvb|dre:335573:ptpn6|dre:559524:ptpn5|dre:100004977:mthfd2|dre:100002865:rpe65b|dre:393724:rpe65a|dre:369190:kif1b|dre:550531:ppa1b|dre:100333120:ch73-22a13.3|dre:564497:tnfaip3|dre:…	http://amigo.geneontology.org/amigo/term/GO:0003824
axonogenesis	biological_process	GO:0007409	70	181	1.98	5.74976e-10	2.70031e-08	dre:553412:dpysl2b|dre:565658:sema3e|dre:369190:kif1aa|dre:373882:mmp14a|dre:30267:sema3ab|dre:64270:epha4b|dre:30726:cntn2|dre:101882983:lrfn4a|dre:560986:pnpla6|dre:571349:cntn4|dre:561737:158659|dre:369190:kif1ab|dre:544659:sema3ga|dre:100004611:sema3bl|dre:553166:dpysl3|dre:369190:kif1b|dre:30634:nadl1.2|dre:60309:robo2|dre:567643:kif26aa|dre:558224:ecm2|dre:30630:anos1a|dre:797559:fmodb|dre:…	http://amigo.geneontology.org/amigo/term/GO:0007409
cell morphogenesis involved in differentiation	biological_process	GO:0000904	80	224	1.83	7.45102e-10	3.45763e-08	dre:553412:dpysl2b|dre:565658:sema3e|dre:369190:kif1aa|dre:415107:bves|dre:30267:sema3ab|dre:64270:epha4b|dre:30726:cntn2|dre:101882983:lrfn4a|dre:565508:loxl2a|dre:560986:pnpla6|dre:571349:cntn4|dre:561737:158659|dre:369190:kif1ab|dre:336060:sema6a|dre:544659:sema3ga|dre:140819:ptprfa|dre:100004611:sema3bl|dre:553166:dpysl3|dre:369190:kif1b|dre:30634:nadl1.2|dre:60309:robo2|dre:567643:kif26aa|dr…	http://amigo.geneontology.org/amigo/term/GO:0000904
actin cytoskeleton	cellular_component	GO:0015629	48	99	2.48	1.04294e-09	4.78279e-08	dre:402814:myo3a|dre:386711:myh6|dre:565345:myo1f|dre:555285:myo1ea|dre:58040:sptb|dre:334527:cap1|dre:415191:tnni1al|dre:566674:myo10l1|dre:100003572:tnnt3b|dre:415175:tnnc1b|dre:493612:101810|dre:100006620:synpo2b|dre:100151491:wipf1b|dre:58142:myhz1.1|dre:393813:pdlim7|dre:563091:dkey-206m15.8|dre:415190:86896|dre:100002113:coro1a|dre:436902:tnni1d|dre:562676:myo5c|dre:406738:cfl1l|dre:30441:t…	http://amigo.geneontology.org/amigo/term/GO:0015629
plasma membrane protein complex	cellular_component	GO:0098797	68	177	1.96	1.25177e-09	5.67372e-08	dre:569409:gja8a|dre:799410:kcnc4|dre:327415:kcnd3|dre:393760:gnao1a|dre:64272:atp1b3b|dre:336069:gria4b|dre:407735:gria4a|dre:100037383:atp1b4|dre:794401:chrnb3a|dre:559788:sgcb|dre:393801:gnao1b|dre:387533:gja3|dre:559347:slc18a3a|dre:378444:LOC100334937|dre:563297:grin2aa|dre:100005675:grin1b|dre:436814:rgs7a|dre:564371:kcnc3b|dre:405796:dlg4b|dre:100003329:cacng8b|dre:403310:cacna1da|dre:5723…	http://amigo.geneontology.org/amigo/term/GO:0098797
regulation of localization	biological_process	GO:0032879	97	302	1.64	1.31616e-09	5.89698e-08	dre:368824:ccdc65|dre:568811:ch211-51c14.1|dre:767790:pdgfab|dre:64617:s1pr1|dre:566945:mmp14b|dre:437003:ica1|dre:569891:nsmfb|dre:100003329:cacng8b|dre:403310:cacna1da|dre:561110:tbc1d2|dre:359834:tgfb1a|dre:798836:tspan13a|dre:406588:sstr5|dre:393186:56235|dre:100000615:syt3|dre:567877:syt2a|dre:566868:scn12ab|dre:559050:sgk2b|dre:445476:syt9b|dre:798433:syt9a|dre:564883:cacng3b|dre:30267:sema…	http://amigo.geneontology.org/amigo/term/GO:0032879
neuron projection morphogenesis	biological_process	GO:0048812	74	203	1.86	1.54777e-09	6.8559e-08	dre:553412:dpysl2b|dre:565658:sema3e|dre:369190:kif1aa|dre:373882:mmp14a|dre:100149863:LOC100149863|dre:30267:sema3ab|dre:64270:epha4b|dre:30726:cntn2|dre:101882983:lrfn4a|dre:560986:pnpla6|dre:571349:cntn4|dre:561737:158659|dre:369190:kif1ab|dre:544659:sema3ga|dre:393229:rbpms2b|dre:100004611:sema3bl|dre:553166:dpysl3|dre:369190:kif1b|dre:30634:nadl1.2|dre:60309:robo2|dre:567643:kif26aa|dre:5582…	http://amigo.geneontology.org/amigo/term/GO:0048812
transmembrane transporter complex	cellular_component	GO:1902495	44	87	2.59	1.88412e-09	8.25201e-08	dre:799410:kcnc4|dre:327415:kcnd3|dre:64272:atp1b3b|dre:336069:gria4b|dre:407735:gria4a|dre:100037383:atp1b4|dre:794401:chrnb3a|dre:404273:chrnd|dre:563297:grin2aa|dre:100005675:grin1b|dre:768182:mcu|dre:564371:kcnc3b|dre:405796:dlg4b|dre:100003329:cacng8b|dre:403310:cacna1da|dre:794222:cacng4b|dre:100003220:cacng6b|dre:562853:kcna2b|dre:559447:scn1lab|dre:393614:cacng2a|dre:406540:ttyh2l|dre:566…	http://amigo.geneontology.org/amigo/term/GO:1902495
transmembrane transport	biological_process	GO:0055085	122	423	1.47	2.58156e-09	1.1181e-07	dre:552924:slc2a15b|dre:394245:slc2a15a|dre:559347:slc18a3a|dre:560283:cax1|dre:558687:cax2|dre:797199:slc8a1b|dre:100003329:cacng8b|dre:557279:slc22a16|dre:100329905:slc22a17|dre:798836:tspan13a|dre:494492:slc17a6a|dre:559093:abcc13|dre:405771:rhag|dre:387296:p2rx1|dre:492513:clic5a|dre:393186:56235|dre:393353:clcnk|dre:567212:slc8a2b|dre:566868:scn12ab|dre:557762:slc16a12a|dre:449947:slc16a12b|…	http://amigo.geneontology.org/amigo/term/GO:0055085
metabolic process	biological_process	GO:0008152	804	4264	0.96	3.12122e-09	1.33698e-07	dre:402814:myo3a|dre:100004977:mthfd2|dre:558684:b4galnt1a|dre:373882:mmp14a|dre:561082:cavin1b|dre:566945:mmp14b|dre:30398:pou3f1|dre:794259:aclyb|dre:560986:pnpla6|dre:553750:mtmr1a|dre:572713:tbx18|dre:393422:camkvb|dre:30113:skib|dre:335573:ptpn6|dre:559524:ptpn5|dre:796407:nrip1a|dre:100002865:rpe65b|dre:393724:rpe65a|dre:550531:ppa1b|dre:445157:lsm1|dre:564497:tnfaip3|dre:393759:xrcc4|dre:4…	http://amigo.geneontology.org/amigo/term/GO:0008152
transporter complex	cellular_component	GO:1990351	44	89	2.53	3.21506e-09	1.36221e-07	dre:799410:kcnc4|dre:327415:kcnd3|dre:64272:atp1b3b|dre:336069:gria4b|dre:407735:gria4a|dre:100037383:atp1b4|dre:794401:chrnb3a|dre:404273:chrnd|dre:563297:grin2aa|dre:100005675:grin1b|dre:768182:mcu|dre:564371:kcnc3b|dre:405796:dlg4b|dre:100003329:cacng8b|dre:403310:cacna1da|dre:794222:cacng4b|dre:100003220:cacng6b|dre:562853:kcna2b|dre:559447:scn1lab|dre:393614:cacng2a|dre:406540:ttyh2l|dre:566…	http://amigo.geneontology.org/amigo/term/GO:1990351
transcription factor activity, sequence-specific DNA binding	molecular_function	GO:0003700	118	407	1.48	3.6484e-09	1.51292e-07	dre:30398:pou3f1|dre:497283:hif1al2|dre:246222:tbx15|dre:572713:tbx18|dre:30177:ikzf1|dre:794669:cr929477|dre:503739:hsf4|dre:558427:thrab|dre:768192:hlfa|dre:450035:dmrt3a|dre:393519:purbb|dre:768130:hmga1b|dre:797150:hif1aa|dre:436679:nr4a2b|dre:30749:nr5a2|dre:30104:klf1|dre:81881:crx|dre:554265:ahr1b|dre:30750:pparda|dre:568464:zfpm2b|dre:140817:cebpd|dre:799473:rereb|dre:393930:bhlhe22|dre:5…	http://amigo.geneontology.org/amigo/term/GO:0003700
nucleic acid binding transcription factor activity	Undef	GO:0001071	118	407	1.48	3.6484e-09	1.51292e-07	dre:30398:pou3f1|dre:497283:hif1al2|dre:246222:tbx15|dre:572713:tbx18|dre:30177:ikzf1|dre:794669:cr929477|dre:503739:hsf4|dre:558427:thrab|dre:768192:hlfa|dre:450035:dmrt3a|dre:393519:purbb|dre:768130:hmga1b|dre:797150:hif1aa|dre:436679:nr4a2b|dre:30749:nr5a2|dre:30104:klf1|dre:81881:crx|dre:554265:ahr1b|dre:30750:pparda|dre:568464:zfpm2b|dre:140817:cebpd|dre:799473:rereb|dre:393930:bhlhe22|dre:5…	http://amigo.geneontology.org/amigo/term/GO:0001071
ion channel complex	cellular_component	GO:0034702	41	79	2.65	3.73839e-09	1.53392e-07	dre:799410:kcnc4|dre:327415:kcnd3|dre:336069:gria4b|dre:407735:gria4a|dre:794401:chrnb3a|dre:404273:chrnd|dre:563297:grin2aa|dre:100005675:grin1b|dre:768182:mcu|dre:564371:kcnc3b|dre:405796:dlg4b|dre:100003329:cacng8b|dre:403310:cacna1da|dre:794222:cacng4b|dre:100003220:cacng6b|dre:562853:kcna2b|dre:559447:scn1lab|dre:393614:cacng2a|dre:572481:knca7|dre:566015:shisa9b|dre:568849:chrna2b|dre:10000…	http://amigo.geneontology.org/amigo/term/GO:0034702
synapse part	cellular_component	GO:0044456	46	97	2.42	3.93995e-09	1.59979e-07	dre:570094:syngr3b|dre:553617:syngr3a|dre:336069:gria4b|dre:407735:gria4a|dre:393682:lin7a|dre:100536636:stx2b|dre:450047:syngr1a|dre:794401:chrnb3a|dre:567877:syt2a|dre:436704:rgs20|dre:559347:slc18a3a|dre:559698:sypa|dre:404273:chrnd|dre:405846:stx11a|dre:100005675:grin1b|dre:565256:grm3|dre:405796:dlg4b|dre:100149756:slc17a6b|dre:494492:slc17a6a|dre:798430:tmsb1|dre:445325:sept5b|dre:566015:sh…	http://amigo.geneontology.org/amigo/term/GO:0044456
cell projection organization	biological_process	GO:0030030	112	384	1.49	6.86052e-09	2.70632e-07	dre:369190:kif1ab|dre:369190:kif1aa|dre:373882:mmp14a|dre:30726:cntn2|dre:101882983:lrfn4a|dre:560986:pnpla6|dre:571349:cntn4|dre:100002938:cdc42ep4b|dre:369190:kif1b|dre:100537884:map4l|dre:553363:fto|dre:553785:lrrc4c|dre:30608:gap43|dre:393186:56235|dre:100000647:kctd13|dre:559050:sgk2b|dre:544664:erbb3b|dre:369191:tnr|dre:114442:ncam1b|dre:777623:154093|dre:80354:slit3|dre:393417:capn1a|dre:7…	http://amigo.geneontology.org/amigo/term/GO:0030030
synaptic signaling	biological_process	GO:0099536	52	122	2.18	7.01226e-09	2.70632e-07	dre:794401:chrnb3a|dre:494450:slc6a5|dre:100536636:stx2b|dre:567877:syt2a|dre:550345:syt13|dre:58038:stx1b|dre:559347:slc18a3a|dre:559698:sypa|dre:404273:chrnd|dre:405846:stx11a|dre:100331363:neto1l|dre:558960:slc6a11a|dre:565256:grm3|dre:568618:LOC110438077|dre:405796:dlg4b|dre:664719:slc6a4a|dre:794707:syt11b|dre:567667:slc12a7b|dre:100149756:slc17a6b|dre:798430:tmsb1|dre:566015:shisa9b|dre:568…	http://amigo.geneontology.org/amigo/term/GO:0099536
anterograde trans-synaptic signaling	biological_process	GO:0098916	52	122	2.18	7.01226e-09	2.70632e-07	dre:794401:chrnb3a|dre:494450:slc6a5|dre:100536636:stx2b|dre:567877:syt2a|dre:550345:syt13|dre:58038:stx1b|dre:559347:slc18a3a|dre:559698:sypa|dre:404273:chrnd|dre:405846:stx11a|dre:100331363:neto1l|dre:558960:slc6a11a|dre:565256:grm3|dre:568618:LOC110438077|dre:405796:dlg4b|dre:664719:slc6a4a|dre:794707:syt11b|dre:567667:slc12a7b|dre:100149756:slc17a6b|dre:798430:tmsb1|dre:566015:shisa9b|dre:568…	http://amigo.geneontology.org/amigo/term/GO:0098916
chemical synaptic transmission	biological_process	GO:0007268	52	122	2.18	7.01226e-09	2.70632e-07	dre:794401:chrnb3a|dre:494450:slc6a5|dre:100536636:stx2b|dre:567877:syt2a|dre:550345:syt13|dre:58038:stx1b|dre:559347:slc18a3a|dre:559698:sypa|dre:404273:chrnd|dre:405846:stx11a|dre:100331363:neto1l|dre:558960:slc6a11a|dre:565256:grm3|dre:568618:LOC110438077|dre:405796:dlg4b|dre:664719:slc6a4a|dre:794707:syt11b|dre:567667:slc12a7b|dre:100149756:slc17a6b|dre:798430:tmsb1|dre:566015:shisa9b|dre:568…	http://amigo.geneontology.org/amigo/term/GO:0007268
trans-synaptic signaling	biological_process	GO:0099537	52	122	2.18	7.01226e-09	2.70632e-07	dre:794401:chrnb3a|dre:494450:slc6a5|dre:100536636:stx2b|dre:567877:syt2a|dre:550345:syt13|dre:58038:stx1b|dre:559347:slc18a3a|dre:559698:sypa|dre:404273:chrnd|dre:405846:stx11a|dre:100331363:neto1l|dre:558960:slc6a11a|dre:565256:grm3|dre:568618:LOC110438077|dre:405796:dlg4b|dre:664719:slc6a4a|dre:794707:syt11b|dre:567667:slc12a7b|dre:100149756:slc17a6b|dre:798430:tmsb1|dre:566015:shisa9b|dre:568…	http://amigo.geneontology.org/amigo/term/GO:0099537
cation transport	biological_process	GO:0006812	85	263	1.65	1.05779e-08	4.0424e-07	dre:563802:kcnh2a|dre:327415:kcnd3|dre:407668:asic4a|dre:64272:atp1b3b|dre:548345:nalcn|dre:64614:atp1a1a.3|dre:100037383:atp1b4|dre:564522:kcnj2a|dre:566868:scn12ab|dre:664687:kcnj11|dre:449655:atp6v1c1b|dre:798836:tspan13a|dre:406599:atp5j|dre:564883:cacng3b|dre:570138:kcnn3|dre:560283:cax1|dre:58153:slc40a1|dre:494104:101583|dre:445241:100920|dre:768182:mcu|dre:797199:slc8a1b|dre:394110:atp6v1…	http://amigo.geneontology.org/amigo/term/GO:0006812
signal transduction	biological_process	GO:0007165	378	1808	1.07	1.42541e-08	5.39442e-07	dre:64617:s1pr1|dre:794234:cdc42se2|dre:560986:pnpla6|dre:30113:skib|dre:436590:rab15|dre:100003329:cacng8b|dre:564497:tnfaip3|dre:566257:dkeyp-23e4.3|dre:101882495:nrg3b|dre:100884132:LOC100333163|dre:100330817:stk32a|dre:170445:pknox1.2|dre:192124:glra3|dre:564883:cacng3b|dre:30747:tek|dre:570276:vsg1|dre:30546:ntrk1|dre:797938:hbegfa|dre:554104:uchl3|dre:570907:rab27a|dre:445477:abrab|dre:3062…	http://amigo.geneontology.org/amigo/term/GO:0007165
regulation of nucleobase-containing compound metabolic process	biological_process	GO:0019219	237	1031	1.18	1.55806e-08	5.83973e-07	dre:58046:hoxc1a|dre:404275:helt|dre:30398:pou3f1|dre:30657:arxa|dre:407077:nkx1.2lb|dre:664748:shox|dre:436920:egr3|dre:449875:gsx1|dre:394026:bmp5|dre:393809:cap2|dre:497283:hif1al2|dre:562738:dpf3|dre:100170835:skilb|dre:560986:pnpla6|dre:30681:mapk12a|dre:100007653:skila|dre:570239:hoxa13a|dre:30113:skib|dre:30177:ikzf1|dre:378993:satb1a|dre:796407:nrip1a|dre:58216:atoh7|dre:794669:cr929477|d…	http://amigo.geneontology.org/amigo/term/GO:0019219
cytoskeleton organization	biological_process	GO:0007010	85	268	1.62	2.12808e-08	7.90025e-07	dre:568230:chd3|dre:553412:dpysl2b|dre:337401:ehd2b|dre:404273:chrnd|dre:402820:tmsb|dre:415107:bves|dre:494090:bfsp2|dre:561635:mylk3|dre:393809:cap2|dre:100003572:tnnt3b|dre:402929:evlb|dre:493612:101810|dre:100006620:synpo2b|dre:100151491:wipf1b|dre:393275:dnajb6b|dre:405898:pak7|dre:768182:mcu|dre:100002938:cdc42ep4b|dre:449651:stmn2a|dre:560400:actn1|dre:796739:mast1a|dre:30112:svila|dre:553…	http://amigo.geneontology.org/amigo/term/GO:0007010
circulatory system development	biological_process	GO:0072359	119	428	1.42	2.23464e-08	8.14076e-07	dre:60309:robo2|dre:64617:s1pr1|dre:567151:eif3hb|dre:102725539:glis2b|dre:415175:tnnc1b|dre:798375:apln|dre:30113:skib|dre:566325:thbs2b|dre:100005403:tmem65|dre:550436:camk2a|dre:404040:dab2|dre:798771:mef2cb|dre:100002220:enox1|dre:387533:gja3|dre:793666:popdc2|dre:558921:fosl2|dre:735291:hspa12b|dre:563933:LOC563933|dre:566868:scn12ab|dre:793949:tmsb4x|dre:394127:tspan12|dre:556641:pld1a|dre:…	http://amigo.geneontology.org/amigo/term/GO:0072359
cardiovascular system development	biological_process	GO:0072358	119	428	1.42	2.23464e-08	8.14076e-07	dre:60309:robo2|dre:64617:s1pr1|dre:567151:eif3hb|dre:102725539:glis2b|dre:415175:tnnc1b|dre:798375:apln|dre:30113:skib|dre:566325:thbs2b|dre:100005403:tmem65|dre:550436:camk2a|dre:404040:dab2|dre:798771:mef2cb|dre:100002220:enox1|dre:387533:gja3|dre:793666:popdc2|dre:558921:fosl2|dre:735291:hspa12b|dre:563933:LOC563933|dre:566868:scn12ab|dre:793949:tmsb4x|dre:394127:tspan12|dre:556641:pld1a|dre:…	http://amigo.geneontology.org/amigo/term/GO:0072358
regulation of cellular component size	biological_process	GO:0032535	47	109	2.2	2.74271e-08	9.89915e-07	dre:553412:dpysl2b|dre:565658:sema3e|dre:406777:aqp3a|dre:64270:epha4b|dre:30726:cntn2|dre:566742:pex11b|dre:335821:aqp1a.1|dre:493612:101810|dre:561737:158659|dre:100151491:wipf1b|dre:100002938:cdc42ep4b|dre:567667:slc12a7b|dre:544659:sema3ga|dre:100004611:sema3bl|dre:30634:nadl1.2|dre:567949:piezo1|dre:60309:robo2|dre:415190:86896|dre:447923:aqp8a.1|dre:569891:nsmfb|dre:30725:chrna1|dre:30192:n…	http://amigo.geneontology.org/amigo/term/GO:0032535
regulation of transcription, DNA-templated	biological_process	GO:0006355	223	965	1.18	2.90557e-08	1.03907e-06	dre:58046:hoxc1a|dre:404275:helt|dre:30398:pou3f1|dre:30657:arxa|dre:407077:nkx1.2lb|dre:664748:shox|dre:436920:egr3|dre:449875:gsx1|dre:394026:bmp5|dre:497283:hif1al2|dre:100170835:skilb|dre:560986:pnpla6|dre:30681:mapk12a|dre:100007653:skila|dre:570239:hoxa13a|dre:30113:skib|dre:30177:ikzf1|dre:378993:satb1a|dre:796407:nrip1a|dre:58216:atoh7|dre:794669:cr929477|dre:503739:hsf4|dre:558427:thrab|…	http://amigo.geneontology.org/amigo/term/GO:0006355
regulation of multicellular organismal process	biological_process	GO:0051239	108	378	1.46	3.08179e-08	1.09207e-06	dre:64617:s1pr1|dre:30726:cntn2|dre:415175:tnnc1b|dre:566325:thbs2b|dre:100005403:tmem65|dre:553785:lrrc4c|dre:387533:gja3|dre:793666:popdc2|dre:30598:vsx1|dre:405870:ucmab|dre:100332110:dner|dre:566868:scn12ab|dre:266958:neurod4|dre:556747:lrrc4ba|dre:394127:tspan12|dre:369191:tnr|dre:30592:myl7|dre:80354:slit3|dre:30311:ek1|dre:30267:sema3ab|dre:81881:crx|dre:556123:slit1a|dre:557840:yjefn3|dre…	http://amigo.geneontology.org/amigo/term/GO:0051239
regulation of nucleic acid-templated transcription	biological_process	GO:1903506	223	966	1.18	3.11553e-08	1.09408e-06	dre:58046:hoxc1a|dre:404275:helt|dre:30398:pou3f1|dre:30657:arxa|dre:407077:nkx1.2lb|dre:664748:shox|dre:436920:egr3|dre:449875:gsx1|dre:394026:bmp5|dre:497283:hif1al2|dre:100170835:skilb|dre:560986:pnpla6|dre:30681:mapk12a|dre:100007653:skila|dre:570239:hoxa13a|dre:30113:skib|dre:30177:ikzf1|dre:378993:satb1a|dre:796407:nrip1a|dre:58216:atoh7|dre:794669:cr929477|dre:503739:hsf4|dre:558427:thrab|…	http://amigo.geneontology.org/amigo/term/GO:1903506
cellular component organization	biological_process	GO:0016043	325	1525	1.09	3.1484e-08	1.09576e-06	dre:559665:smc1a|dre:566769:clvs2|dre:60309:robo2|dre:369190:kif1ab|dre:337386:snx1a|dre:369190:kif1aa|dre:373882:mmp14a|dre:566945:mmp14b|dre:794234:cdc42se2|dre:327415:kcnd3|dre:567877:syt2a|dre:100001836:itgb3b|dre:30726:cntn2|dre:101882983:lrfn4a|dre:566742:pex11b|dre:560986:pnpla6|dre:404273:chrnd|dre:405846:stx11a|dre:404613:klhl21|dre:572325:LOC101885536|dre:768182:mcu|dre:100002938:cdc42e…	http://amigo.geneontology.org/amigo/term/GO:0016043
ion transmembrane transport	biological_process	GO:0034220	72	213	1.73	3.18229e-08	1.09775e-06	dre:799410:kcnc4|dre:327415:kcnd3|dre:548345:nalcn|dre:564522:kcnj2a|dre:664687:kcnj11|dre:449655:atp6v1c1b|dre:798836:tspan13a|dre:406599:atp5j|dre:335191:atp5o|dre:566075:slc4a2a|dre:100535437:ano6|dre:447923:aqp8a.1|dre:768182:mcu|dre:567667:slc12a7b|dre:394110:atp6v1aa|dre:564371:kcnc3b|dre:405771:rhag|dre:100003329:cacng8b|dre:403310:cacna1da|dre:387526:ca2|dre:327276:slc16a3|dre:794222:cacn…	http://amigo.geneontology.org/amigo/term/GO:0034220
regulation of RNA biosynthetic process	biological_process	GO:2001141	223	968	1.18	3.57996e-08	1.22409e-06	dre:58046:hoxc1a|dre:404275:helt|dre:30398:pou3f1|dre:30657:arxa|dre:407077:nkx1.2lb|dre:664748:shox|dre:436920:egr3|dre:449875:gsx1|dre:394026:bmp5|dre:497283:hif1al2|dre:100170835:skilb|dre:560986:pnpla6|dre:30681:mapk12a|dre:100007653:skila|dre:570239:hoxa13a|dre:30113:skib|dre:30177:ikzf1|dre:378993:satb1a|dre:796407:nrip1a|dre:58216:atoh7|dre:794669:cr929477|dre:503739:hsf4|dre:558427:thrab|…	http://amigo.geneontology.org/amigo/term/GO:2001141
neuron part	cellular_component	GO:0097458	54	138	2	3.67374e-08	1.24524e-06	dre:570094:syngr3b|dre:553617:syngr3a|dre:407735:gria4a|dre:100536636:stx2b|dre:450047:syngr1a|dre:567877:syt2a|dre:557801:il1rapl1b|dre:58038:stx1b|dre:559347:slc18a3a|dre:559698:sypa|dre:405846:stx11a|dre:558960:slc6a11a|dre:565256:grm3|dre:449651:stmn2a|dre:100003563:stmn2b|dre:405796:dlg4b|dre:553166:dpysl3|dre:30634:nadl1.2|dre:60309:robo2|dre:798970:stmn3|dre:100149756:slc17a6b|dre:494492:s…	http://amigo.geneontology.org/amigo/term/GO:0097458
regulation of RNA metabolic process	biological_process	GO:0051252	227	991	1.17	3.98077e-08	1.33768e-06	dre:58046:hoxc1a|dre:404275:helt|dre:30398:pou3f1|dre:30657:arxa|dre:407077:nkx1.2lb|dre:664748:shox|dre:436920:egr3|dre:449875:gsx1|dre:394026:bmp5|dre:497283:hif1al2|dre:100170835:skilb|dre:560986:pnpla6|dre:30681:mapk12a|dre:100007653:skila|dre:570239:hoxa13a|dre:30113:skib|dre:30177:ikzf1|dre:378993:satb1a|dre:796407:nrip1a|dre:58216:atoh7|dre:794669:cr929477|dre:503739:hsf4|dre:558427:thrab|…	http://amigo.geneontology.org/amigo/term/GO:0051252
growth	biological_process	GO:0040007	72	215	1.71	4.31466e-08	1.43748e-06	dre:559665:smc1a|dre:64698:dcn|dre:568230:chd3|dre:553412:dpysl2b|dre:565658:sema3e|dre:369190:kif1aa|dre:393733:fgf1a|dre:566945:mmp14b|dre:394026:bmp5|dre:64270:epha4b|dre:30726:cntn2|dre:560860:wfdc1|dre:102725539:glis2b|dre:100317029:prp|dre:402941:insm1a|dre:561737:158659|dre:798657:ch211-79m20.1|dre:58059:hoxc13a|dre:405898:pak7|dre:393155:osgn1|dre:30236:cx43|dre:797938:hbegfa|dre:10000461…	http://amigo.geneontology.org/amigo/term/GO:0040007
regulation of cell growth	biological_process	GO:0001558	37	74	2.56	4.4273e-08	1.46251e-06	dre:553412:dpysl2b|dre:565658:sema3e|dre:566945:mmp14b|dre:64270:epha4b|dre:30726:cntn2|dre:561737:158659|dre:560860:wfdc1|dre:393155:osgn1|dre:100004611:sema3bl|dre:30634:nadl1.2|dre:60309:robo2|dre:565082:htra1b|dre:431766:htra1a|dre:795084:igfbp5a|dre:317638:igfbp1a|dre:569891:nsmfb|dre:405860:igfbp7|dre:30192:ntn1b|dre:794176:igfbp2a|dre:321449:ctgfa|dre:798920:igfbp2b|dre:394174:pik3cd|dre:5…	http://amigo.geneontology.org/amigo/term/GO:0001558
cellular response to stimulus	biological_process	GO:0051716	424	2095	1.03	4.86801e-08	1.59458e-06	dre:64617:s1pr1|dre:794234:cdc42se2|dre:30726:cntn2|dre:560986:pnpla6|dre:30113:skib|dre:436590:rab15|dre:449542:chchd6a|dre:100003329:cacng8b|dre:564497:tnfaip3|dre:550457:rab3ab|dre:566257:dkeyp-23e4.3|dre:101882495:nrg3b|dre:100884132:LOC100333163|dre:100330817:stk32a|dre:170445:pknox1.2|dre:192124:glra3|dre:564883:cacng3b|dre:30747:tek|dre:570276:vsg1|dre:30546:ntrk1|dre:797938:hbegfa|dre:554…	http://amigo.geneontology.org/amigo/term/GO:0051716
cell growth	biological_process	GO:0016049	44	101	2.23	5.93776e-08	1.92878e-06	dre:553412:dpysl2b|dre:565658:sema3e|dre:369190:kif1aa|dre:566945:mmp14b|dre:64270:epha4b|dre:30726:cntn2|dre:560860:wfdc1|dre:101886018:tusc5a|dre:561737:158659|dre:369190:kif1ab|dre:405898:pak7|dre:393155:osgn1|dre:100004611:sema3bl|dre:369190:kif1b|dre:30634:nadl1.2|dre:359834:tgfb1a|dre:565082:htra1b|dre:431766:htra1a|dre:795084:igfbp5a|dre:317638:igfbp1a|dre:569891:nsmfb|dre:405860:igfbp7|dr…	http://amigo.geneontology.org/amigo/term/GO:0016049
cation transmembrane transporter activity	molecular_function	GO:0008324	88	290	1.55	6.36754e-08	2.05129e-06	dre:407668:asic4a|dre:494450:slc6a5|dre:559347:slc18a3a|dre:404273:chrnd|dre:797199:slc8a1b|dre:664719:slc6a4a|dre:100003329:cacng8b|dre:403310:cacna1da|dre:405771:rhag|dre:555423:scn1ba|dre:100005325:scn1bb|dre:387296:p2rx1|dre:555229:slc6a16a|dre:567212:slc8a2b|dre:449655:atp6v1c1b|dre:102725537:trpc4a|dre:562260:slc10a1|dre:566868:scn12ab|dre:564883:cacng3b|dre:572481:knca7|dre:553691:atp6v0a1…	http://amigo.geneontology.org/amigo/term/GO:0008324
single-organism catabolic process	Undef	GO:0044712	60	166	1.85	6.59837e-08	2.10823e-06	dre:327464:ch211-210g13.5|dre:449662:acox1|dre:447836:pfkma|dre:406713:lipf|dre:100005717:cpt2|dre:405829:dpydb|dre:394000:pgm1|dre:553595:impa2|dre:369193:aldocb|dre:406696:pgk1|dre:562592:man1b1a|dre:436903:bpgm|dre:368912:echs1|dre:114551:pklr|dre:393860:gcdha|dre:492517:103586|dre:415102:crabp1b|dre:402874:eno2|dre:406688:got2a|dre:335817:pkma|dre:445094:pkmb|dre:378963:eno3|dre:558487:eno4|d…	http://amigo.geneontology.org/amigo/term/GO:0044712
regulation of metabolic process	biological_process	GO:0019222	294	1366	1.1	6.79073e-08	2.15205e-06	dre:553266:arrb1|dre:404275:helt|dre:30398:pou3f1|dre:30657:arxa|dre:436905:prkab1a|dre:335232:prkab1b|dre:664748:shox|dre:436920:egr3|dre:449875:gsx1|dre:394026:bmp5|dre:393809:cap2|dre:497283:hif1al2|dre:562738:dpf3|dre:100170835:skilb|dre:560986:pnpla6|dre:30681:mapk12a|dre:100007653:skila|dre:570239:hoxa13a|dre:30113:skib|dre:30177:ikzf1|dre:378993:satb1a|dre:796407:nrip1a|dre:503808:pkig|dre…	http://amigo.geneontology.org/amigo/term/GO:0019222
metal ion transmembrane transporter activity	molecular_function	GO:0046873	64	184	1.78	7.75017e-08	2.42496e-06	dre:563802:kcnh2a|dre:327415:kcnd3|dre:407668:asic4a|dre:406458:slc20a1a|dre:494450:slc6a5|dre:564522:kcnj2a|dre:664687:kcnj11|dre:564883:cacng3b|dre:567667:slc12a7b|dre:570138:kcnn3|dre:100005589:slc5a7a|dre:494104:101583|dre:568338:slc5a3b|dre:558960:slc6a11a|dre:797199:slc8a1b|dre:564371:kcnc3b|dre:664719:slc6a4a|dre:407672:asic1b|dre:403310:cacna1da|dre:561209:ch73-335m24.5|dre:794222:cacng4b…	http://amigo.geneontology.org/amigo/term/GO:0046873
metal ion transport	biological_process	GO:0030001	67	197	1.74	7.7763e-08	2.42496e-06	dre:563802:kcnh2a|dre:327415:kcnd3|dre:407668:asic4a|dre:64272:atp1b3b|dre:548345:nalcn|dre:100037383:atp1b4|dre:564522:kcnj2a|dre:664687:kcnj11|dre:798836:tspan13a|dre:564883:cacng3b|dre:570138:kcnn3|dre:560283:cax1|dre:58153:slc40a1|dre:494104:101583|dre:445241:100920|dre:768182:mcu|dre:797199:slc8a1b|dre:564371:kcnc3b|dre:407672:asic1b|dre:403310:cacna1da|dre:387526:ca2|dre:794222:cacng4b|dre:…	http://amigo.geneontology.org/amigo/term/GO:0030001
cytoskeletal part	cellular_component	GO:0044430	88	292	1.54	8.19822e-08	2.53624e-06	dre:402814:myo3a|dre:404613:klhl21|dre:561525:dync1i1|dre:768289:krt94|dre:554127:tubb2|dre:334527:cap1|dre:445164:tuba8l3|dre:415175:tnnc1b|dre:393808:LOC110439937|dre:797545:map1ab|dre:30259:prph|dre:572199:ngs|dre:100537884:map4l|dre:58040:sptb|dre:406303:tuba2|dre:570393:hook1|dre:393809:cap2|dre:793321:fmn2a|dre:566432:fmn2b|dre:406525:dnm2b|dre:558800:synm|dre:565345:myo1f|dre:415191:tnni1a…	http://amigo.geneontology.org/amigo/term/GO:0044430
regulation of cellular metabolic process	biological_process	GO:0031323	285	1321	1.1	9.01418e-08	2.76671e-06	dre:553266:arrb1|dre:404275:helt|dre:30398:pou3f1|dre:30657:arxa|dre:436905:prkab1a|dre:335232:prkab1b|dre:664748:shox|dre:436920:egr3|dre:449875:gsx1|dre:394026:bmp5|dre:393809:cap2|dre:497283:hif1al2|dre:562738:dpf3|dre:100170835:skilb|dre:560986:pnpla6|dre:30681:mapk12a|dre:100007653:skila|dre:570239:hoxa13a|dre:30113:skib|dre:30177:ikzf1|dre:378993:satb1a|dre:796407:nrip1a|dre:503808:pkig|dre…	http://amigo.geneontology.org/amigo/term/GO:0031323
cell-cell signaling	biological_process	GO:0007267	91	307	1.52	9.29543e-08	2.83075e-06	dre:494450:slc6a5|dre:437003:ica1|dre:550345:syt13|dre:559347:slc18a3a|dre:404273:chrnd|dre:405846:stx11a|dre:768182:mcu|dre:664719:slc6a4a|dre:100149756:slc17a6b|dre:393682:lin7a|dre:100000615:syt3|dre:335357:syt4|dre:30711:snap25b|dre:30712:snap25a|dre:567877:syt2a|dre:100006808:trhde.1|dre:445476:syt9b|dre:568618:LOC110437876|dre:100101649:amer2|dre:798433:syt9a|dre:568618:dkey-110c1.7|dre:793…	http://amigo.geneontology.org/amigo/term/GO:0007267
cytoplasm	cellular_component	GO:0005737	531	2734	0.99	1.01116e-07	3.03363e-06	dre:566679:ch211-30b16.2|dre:561082:cavin1b|dre:557070:cavin1a|dre:554127:tubb2|dre:437003:ica1|dre:794259:aclyb|dre:559347:slc18a3a|dre:560986:pnpla6|dre:405846:stx11a|dre:393422:camkvb|dre:30113:skib|dre:335573:ptpn6|dre:100004977:mthfd2|dre:100002865:rpe65b|dre:393724:rpe65a|dre:445157:lsm1|dre:564497:tnfaip3|dre:402874:eno2|dre:378963:eno3|dre:558487:eno4|dre:570210:acta1a|dre:327206:immt|dre…	http://amigo.geneontology.org/amigo/term/GO:0005737
sarcomere	cellular_component	GO:0030017	26	40	3.32	1.01173e-07	3.03363e-06	dre:415191:tnni1al|dre:100003572:tnnt3b|dre:570504:spega|dre:415175:tnnc1b|dre:100006620:synpo2b|dre:556258:tcap|dre:100151027:ankrd1a|dre:751665:tnni1c|dre:436902:tnni1d|dre:321064:klhl41b|dre:100148315:klhl41a|dre:30441:tmod4|dre:100149766:tmod1|dre:574000:tnnt2d|dre:58071:tnnt2a|dre:58082:tnnc2|dre:353248:tnnt2c|dre:325686:parvb|dre:553694:112242|dre:563091:dkey-206m15.8|dre:563843:synpo2la|dr…	http://amigo.geneontology.org/amigo/term/GO:0030017
regulation of biosynthetic process	biological_process	GO:0009889	243	1094	1.14	1.15737e-07	3.44383e-06	dre:58046:hoxc1a|dre:404275:helt|dre:30398:pou3f1|dre:30657:arxa|dre:407077:nkx1.2lb|dre:664748:shox|dre:436920:egr3|dre:449875:gsx1|dre:394026:bmp5|dre:393809:cap2|dre:497283:hif1al2|dre:562738:dpf3|dre:100170835:skilb|dre:560986:pnpla6|dre:30681:mapk12a|dre:100007653:skila|dre:570239:hoxa13a|dre:30113:skib|dre:30177:ikzf1|dre:378993:satb1a|dre:796407:nrip1a|dre:58216:atoh7|dre:794669:cr929477|d…	http://amigo.geneontology.org/amigo/term/GO:0009889
regulation of growth	biological_process	GO:0040008	40	89	2.3	1.21659e-07	3.59263e-06	dre:553412:dpysl2b|dre:565658:sema3e|dre:566945:mmp14b|dre:64270:epha4b|dre:30726:cntn2|dre:561737:158659|dre:560860:wfdc1|dre:393155:osgn1|dre:100004611:sema3bl|dre:321449:ctgfa|dre:30634:nadl1.2|dre:60309:robo2|dre:565082:htra1b|dre:431766:htra1a|dre:795084:igfbp5a|dre:317638:igfbp1a|dre:569891:nsmfb|dre:553363:fto|dre:405860:igfbp7|dre:30192:ntn1b|dre:794176:igfbp2a|dre:30608:gap43|dre:798920:…	http://amigo.geneontology.org/amigo/term/GO:0040008
regulation of macromolecule metabolic process	biological_process	GO:0060255	282	1312	1.1	1.39512e-07	4.08885e-06	dre:553266:arrb1|dre:404275:helt|dre:30398:pou3f1|dre:30657:arxa|dre:436905:prkab1a|dre:335232:prkab1b|dre:664748:shox|dre:436920:egr3|dre:449875:gsx1|dre:394026:bmp5|dre:553187:dnmt3aa|dre:497283:hif1al2|dre:562738:dpf3|dre:100170835:skilb|dre:560986:pnpla6|dre:30681:mapk12a|dre:100007653:skila|dre:570239:hoxa13a|dre:30113:skib|dre:30177:ikzf1|dre:378993:satb1a|dre:796407:nrip1a|dre:503808:pkig|…	http://amigo.geneontology.org/amigo/term/GO:0060255
myofibril	cellular_component	GO:0030016	26	41	3.24	1.44555e-07	4.20504e-06	dre:415191:tnni1al|dre:100003572:tnnt3b|dre:570504:spega|dre:415175:tnnc1b|dre:100006620:synpo2b|dre:556258:tcap|dre:100151027:ankrd1a|dre:751665:tnni1c|dre:436902:tnni1d|dre:321064:klhl41b|dre:100148315:klhl41a|dre:30441:tmod4|dre:100149766:tmod1|dre:574000:tnnt2d|dre:58071:tnnt2a|dre:58082:tnnc2|dre:353248:tnnt2c|dre:325686:parvb|dre:553694:112242|dre:563091:dkey-206m15.8|dre:563843:synpo2la|dr…	http://amigo.geneontology.org/amigo/term/GO:0030016
regulation of cellular biosynthetic process	biological_process	GO:0031326	241	1088	1.13	1.57314e-07	4.54229e-06	dre:58046:hoxc1a|dre:404275:helt|dre:30398:pou3f1|dre:30657:arxa|dre:407077:nkx1.2lb|dre:664748:shox|dre:436920:egr3|dre:449875:gsx1|dre:394026:bmp5|dre:393809:cap2|dre:497283:hif1al2|dre:562738:dpf3|dre:100170835:skilb|dre:560986:pnpla6|dre:30681:mapk12a|dre:100007653:skila|dre:570239:hoxa13a|dre:30113:skib|dre:30177:ikzf1|dre:378993:satb1a|dre:796407:nrip1a|dre:58216:atoh7|dre:794669:cr929477|d…	http://amigo.geneontology.org/amigo/term/GO:0031326
cell junction	cellular_component	GO:0030054	64	189	1.73	1.70256e-07	4.87983e-06	dre:569409:gja8a|dre:393682:lin7a|dre:794401:chrnb3a|dre:30747:tek|dre:336069:gria4b|dre:407735:gria4a|dre:415107:bves|dre:793954:cadm2a|dre:436780:nrn1a|dre:571698:cadm2b|dre:387533:gja3|dre:571720:ch211-251b21.1|dre:360137:dixdc1a|dre:378444:LOC100334937|dre:563297:grin2aa|dre:100005675:grin1b|dre:497637:xirp1|dre:81587:cldnh|dre:569084:cldni|dre:30236:cx43|dre:445070:cldnk|dre:405796:dlg4b|dre…	http://amigo.geneontology.org/amigo/term/GO:0030054
transcription, DNA-templated	biological_process	GO:0006351	229	1024	1.14	1.72116e-07	4.88079e-06	dre:58046:hoxc1a|dre:404275:helt|dre:30398:pou3f1|dre:30657:arxa|dre:407077:nkx1.2lb|dre:664748:shox|dre:436920:egr3|dre:449875:gsx1|dre:394026:bmp5|dre:497283:hif1al2|dre:100170835:skilb|dre:560986:pnpla6|dre:30681:mapk12a|dre:100007653:skila|dre:570239:hoxa13a|dre:30113:skib|dre:30177:ikzf1|dre:378993:satb1a|dre:796407:nrip1a|dre:58216:atoh7|dre:794669:cr929477|dre:503739:hsf4|dre:558427:thrab|…	http://amigo.geneontology.org/amigo/term/GO:0006351
muscle structure development	biological_process	GO:0061061	57	159	1.83	1.72794e-07	4.88079e-06	dre:566796:lama4|dre:445111:stac3|dre:415107:bves|dre:561635:mylk3|dre:386711:myh6|dre:100003572:tnnt3b|dre:570504:spega|dre:30471:LOC110440171|dre:404273:chrnd|dre:321421:tgfbi|dre:393275:dnajb6b|dre:556258:tcap|dre:494168:six1a|dre:407613:rbfox1l|dre:100151027:ankrd1a|dre:641575:actn2b|dre:563843:synpo2la|dre:447832:capn3a|dre:556647:gfra3|dre:100034405:capn3b|dre:321064:klhl41b|dre:100148315:k…	http://amigo.geneontology.org/amigo/term/GO:0061061
regulation of primary metabolic process	biological_process	GO:0080090	283	1322	1.09	1.7917e-07	5.02449e-06	dre:58046:hoxc1a|dre:404275:helt|dre:30398:pou3f1|dre:30657:arxa|dre:436905:prkab1a|dre:335232:prkab1b|dre:664748:shox|dre:436920:egr3|dre:449875:gsx1|dre:394026:bmp5|dre:393809:cap2|dre:497283:hif1al2|dre:562738:dpf3|dre:100170835:skilb|dre:560986:pnpla6|dre:30681:mapk12a|dre:100007653:skila|dre:570239:hoxa13a|dre:30113:skib|dre:30177:ikzf1|dre:378993:satb1a|dre:796407:nrip1a|dre:503808:pkig|dre…	http://amigo.geneontology.org/amigo/term/GO:0080090
regulation of gene expression	biological_process	GO:0010468	238	1074	1.13	1.82558e-07	5.07117e-06	dre:58046:hoxc1a|dre:404275:helt|dre:30398:pou3f1|dre:30657:arxa|dre:407077:nkx1.2lb|dre:664748:shox|dre:436920:egr3|dre:449875:gsx1|dre:394026:bmp5|dre:553187:dnmt3aa|dre:497283:hif1al2|dre:100170835:skilb|dre:560986:pnpla6|dre:30681:mapk12a|dre:100007653:skila|dre:570239:hoxa13a|dre:30113:skib|dre:30177:ikzf1|dre:378993:satb1a|dre:796407:nrip1a|dre:58216:atoh7|dre:794669:cr929477|dre:503739:hsf…	http://amigo.geneontology.org/amigo/term/GO:0010468
nucleic acid-templated transcription	biological_process	GO:0097659	229	1025	1.14	1.83436e-07	5.07117e-06	dre:58046:hoxc1a|dre:404275:helt|dre:30398:pou3f1|dre:30657:arxa|dre:407077:nkx1.2lb|dre:664748:shox|dre:436920:egr3|dre:449875:gsx1|dre:394026:bmp5|dre:497283:hif1al2|dre:100170835:skilb|dre:560986:pnpla6|dre:30681:mapk12a|dre:100007653:skila|dre:570239:hoxa13a|dre:30113:skib|dre:30177:ikzf1|dre:378993:satb1a|dre:796407:nrip1a|dre:58216:atoh7|dre:794669:cr929477|dre:503739:hsf4|dre:558427:thrab|…	http://amigo.geneontology.org/amigo/term/GO:0097659
tissue development	biological_process	GO:0009888	160	658	1.24	1.94504e-07	5.33927e-06	dre:359836:LOC100534909|dre:369190:kif1ab|dre:369190:kif1aa|dre:664748:shox|dre:336346:sox4a|dre:566945:mmp14b|dre:334527:cap1|dre:102725539:glis2b|dre:798375:apln|dre:30657:arxa|dre:30113:skib|dre:503739:hsf4|dre:369190:kif1b|dre:393806:snrkb|dre:793949:tmsb4x|dre:359834:tgfb1a|dre:550436:camk2a|dre:30259:prph|dre:373882:mmp14a|dre:570210:acta1a|dre:556647:gfra3|dre:798771:mef2cb|dre:322509:acta…	http://amigo.geneontology.org/amigo/term/GO:0009888
organic substance metabolic process	biological_process	GO:0071704	719	3872	0.95	1.97952e-07	5.39593e-06	dre:402814:myo3a|dre:100004977:mthfd2|dre:558684:b4galnt1a|dre:373882:mmp14a|dre:561082:cavin1b|dre:566945:mmp14b|dre:30398:pou3f1|dre:794259:aclyb|dre:560986:pnpla6|dre:553750:mtmr1a|dre:572713:tbx18|dre:393422:camkvb|dre:30113:skib|dre:335573:ptpn6|dre:559524:ptpn5|dre:796407:nrip1a|dre:445157:lsm1|dre:564497:tnfaip3|dre:393759:xrcc4|dre:402874:eno2|dre:378963:eno3|dre:558487:eno4|dre:570210:ac…	http://amigo.geneontology.org/amigo/term/GO:0071704
contractile fiber	cellular_component	GO:0043292	26	42	3.17	2.04639e-07	5.50127e-06	dre:415191:tnni1al|dre:100003572:tnnt3b|dre:570504:spega|dre:415175:tnnc1b|dre:100006620:synpo2b|dre:556258:tcap|dre:100151027:ankrd1a|dre:751665:tnni1c|dre:436902:tnni1d|dre:321064:klhl41b|dre:100148315:klhl41a|dre:30441:tmod4|dre:100149766:tmod1|dre:574000:tnnt2d|dre:58071:tnnt2a|dre:58082:tnnc2|dre:353248:tnnt2c|dre:325686:parvb|dre:553694:112242|dre:563091:dkey-206m15.8|dre:563843:synpo2la|dr…	http://amigo.geneontology.org/amigo/term/GO:0043292
contractile fiber part	cellular_component	GO:0044449	26	42	3.17	2.04639e-07	5.50127e-06	dre:415191:tnni1al|dre:100003572:tnnt3b|dre:570504:spega|dre:415175:tnnc1b|dre:100006620:synpo2b|dre:556258:tcap|dre:100151027:ankrd1a|dre:751665:tnni1c|dre:436902:tnni1d|dre:321064:klhl41b|dre:100148315:klhl41a|dre:30441:tmod4|dre:100149766:tmod1|dre:574000:tnnt2d|dre:58071:tnnt2a|dre:58082:tnnc2|dre:353248:tnnt2c|dre:325686:parvb|dre:553694:112242|dre:563091:dkey-206m15.8|dre:563843:synpo2la|dr…	http://amigo.geneontology.org/amigo/term/GO:0044449
regulation of nitrogen compound metabolic process	biological_process	GO:0051171	242	1099	1.13	2.21004e-07	5.90049e-06	dre:58046:hoxc1a|dre:404275:helt|dre:30398:pou3f1|dre:30657:arxa|dre:407077:nkx1.2lb|dre:664748:shox|dre:436920:egr3|dre:449875:gsx1|dre:394026:bmp5|dre:393809:cap2|dre:497283:hif1al2|dre:562738:dpf3|dre:100170835:skilb|dre:560986:pnpla6|dre:30681:mapk12a|dre:100007653:skila|dre:570239:hoxa13a|dre:30113:skib|dre:30177:ikzf1|dre:378993:satb1a|dre:796407:nrip1a|dre:58216:atoh7|dre:794669:cr929477|d…	http://amigo.geneontology.org/amigo/term/GO:0051171
cell morphogenesis	biological_process	GO:0000902	104	377	1.41	2.28037e-07	6.04685e-06	dre:101887161:tet2|dre:369190:kif1ab|dre:369190:kif1aa|dre:373882:mmp14a|dre:794234:cdc42se2|dre:334527:cap1|dre:393809:cap2|dre:30726:cntn2|dre:101882983:lrfn4a|dre:560986:pnpla6|dre:571349:cntn4|dre:100000814:palmdb|dre:100002938:cdc42ep4b|dre:100000353:ttbk1b|dre:369190:kif1b|dre:553363:fto|dre:553785:lrrc4c|dre:393186:56235|dre:100000647:kctd13|dre:559050:sgk2b|dre:544664:erbb3b|dre:114442:nc…	http://amigo.geneontology.org/amigo/term/GO:0000902
single-organism metabolic process	Undef	GO:0044710	260	1199	1.11	2.33098e-07	6.13929e-06	dre:359834:tgfb1a|dre:394026:bmp5|dre:100004977:mthfd2|dre:436903:bpgm|dre:335715:mdh1ab|dre:767790:pdgfab|dre:553211:st8sia4|dre:334527:cap1|dre:393809:cap2|dre:794259:aclyb|dre:445252:hibadha|dre:553595:impa2|dre:560986:pnpla6|dre:553750:mtmr1a|dre:431727:mgat4b|dre:692332:cyp46a1.3|dre:560653:npr1a|dre:557186:aldh18a1|dre:100330160:nampta|dre:100002865:rpe65b|dre:445121:hadh|dre:393724:rpe65a|…	http://amigo.geneontology.org/amigo/term/GO:0044710
RNA biosynthetic process	biological_process	GO:0032774	229	1031	1.14	2.67818e-07	7.0064e-06	dre:58046:hoxc1a|dre:404275:helt|dre:30398:pou3f1|dre:30657:arxa|dre:407077:nkx1.2lb|dre:664748:shox|dre:436920:egr3|dre:449875:gsx1|dre:394026:bmp5|dre:497283:hif1al2|dre:100170835:skilb|dre:560986:pnpla6|dre:30681:mapk12a|dre:100007653:skila|dre:570239:hoxa13a|dre:30113:skib|dre:30177:ikzf1|dre:378993:satb1a|dre:796407:nrip1a|dre:58216:atoh7|dre:794669:cr929477|dre:503739:hsf4|dre:558427:thrab|…	http://amigo.geneontology.org/amigo/term/GO:0032774
organic cyclic compound biosynthetic process	biological_process	GO:1901362	262	1213	1.1	2.76238e-07	7.17851e-06	dre:58046:hoxc1a|dre:404275:helt|dre:30398:pou3f1|dre:30657:arxa|dre:100004977:mthfd2|dre:407077:nkx1.2lb|dre:664748:shox|dre:436920:egr3|dre:449875:gsx1|dre:394026:bmp5|dre:393809:cap2|dre:497283:hif1al2|dre:562738:dpf3|dre:100170835:skilb|dre:560986:pnpla6|dre:30681:mapk12a|dre:100007653:skila|dre:570239:hoxa13a|dre:560653:npr1a|dre:30113:skib|dre:30177:ikzf1|dre:378993:satb1a|dre:796407:nrip1a…	http://amigo.geneontology.org/amigo/term/GO:1901362
regulation of transport	biological_process	GO:0051049	66	202	1.67	3.18635e-07	8.22544e-06	dre:327415:kcnd3|dre:557840:yjefn3|dre:568811:ch211-51c14.1|dre:548345:nalcn|dre:564522:kcnj2a|dre:664687:kcnj11|dre:437003:ica1|dre:58038:stx1b|dre:445241:100920|dre:100535437:ano6|dre:447804:lyn|dre:100535556:sgsm1b|dre:570907:rab27a|dre:564371:kcnc3b|dre:100003329:cacng8b|dre:403310:cacna1da|dre:561110:tbc1d2|dre:794222:cacng4b|dre:798836:tspan13a|dre:562853:kcna2b|dre:556789:stxbp5a|dre:55944…	http://amigo.geneontology.org/amigo/term/GO:0051049
regulation of anatomical structure size	biological_process	GO:0090066	54	150	1.84	3.22501e-07	8.27045e-06	dre:567667:slc12a7b|dre:553412:dpysl2b|dre:565658:sema3e|dre:406777:aqp3a|dre:100148055:ch73-265d7.2|dre:30267:sema3ab|dre:64270:epha4b|dre:30726:cntn2|dre:566742:pex11b|dre:335821:aqp1a.1|dre:493612:101810|dre:561737:158659|dre:100151491:wipf1b|dre:100002938:cdc42ep4b|dre:399482:arpc5b|dre:544659:sema3ga|dre:100004611:sema3bl|dre:30634:nadl1.2|dre:567949:piezo1|dre:60309:robo2|dre:415190:86896|d…	http://amigo.geneontology.org/amigo/term/GO:0090066
inorganic cation transmembrane transporter activity	molecular_function	GO:0022890	75	243	1.58	3.34663e-07	8.52624e-06	dre:563802:kcnh2a|dre:327415:kcnd3|dre:407668:asic4a|dre:406458:slc20a1a|dre:494450:slc6a5|dre:564522:kcnj2a|dre:664687:kcnj11|dre:406599:atp5j|dre:564883:cacng3b|dre:567667:slc12a7b|dre:570138:kcnn3|dre:100005589:slc5a7a|dre:564371:kcnc3b|dre:494104:101583|dre:568338:slc5a3b|dre:558960:slc6a11a|dre:797199:slc8a1b|dre:394110:atp6v1aa|dre:406298:ndufa4|dre:664719:slc6a4a|dre:407672:asic1b|dre:4033…	http://amigo.geneontology.org/amigo/term/GO:0022890
aromatic compound biosynthetic process	biological_process	GO:0019438	256	1185	1.1	3.73327e-07	9.44954e-06	dre:58046:hoxc1a|dre:404275:helt|dre:30398:pou3f1|dre:30657:arxa|dre:100004977:mthfd2|dre:407077:nkx1.2lb|dre:664748:shox|dre:436920:egr3|dre:449875:gsx1|dre:394026:bmp5|dre:393809:cap2|dre:497283:hif1al2|dre:562738:dpf3|dre:100170835:skilb|dre:560986:pnpla6|dre:30681:mapk12a|dre:100007653:skila|dre:570239:hoxa13a|dre:560653:npr1a|dre:30113:skib|dre:30177:ikzf1|dre:378993:satb1a|dre:796407:nrip1a…	http://amigo.geneontology.org/amigo/term/GO:0019438
regulation of cellular macromolecule biosynthetic process	biological_process	GO:2000112	232	1053	1.13	3.78448e-07	9.51735e-06	dre:58046:hoxc1a|dre:404275:helt|dre:30398:pou3f1|dre:30657:arxa|dre:407077:nkx1.2lb|dre:664748:shox|dre:436920:egr3|dre:449875:gsx1|dre:394026:bmp5|dre:497283:hif1al2|dre:562738:dpf3|dre:100170835:skilb|dre:560986:pnpla6|dre:30681:mapk12a|dre:100007653:skila|dre:570239:hoxa13a|dre:30113:skib|dre:30177:ikzf1|dre:378993:satb1a|dre:796407:nrip1a|dre:58216:atoh7|dre:794669:cr929477|dre:503739:hsf4|d…	http://amigo.geneontology.org/amigo/term/GO:2000112
membrane protein complex	cellular_component	GO:0098796	104	383	1.39	4.25733e-07	1.06379e-05	dre:559347:slc18a3a|dre:378444:LOC100334937|dre:405846:stx11a|dre:100003329:cacng8b|dre:403310:cacna1da|dre:555423:scn1ba|dre:100005325:scn1bb|dre:568849:chrna2b|dre:387533:gja3|dre:30711:snap25b|dre:562667:rgs6|dre:30712:snap25a|dre:100330886:jupb|dre:337386:snx1a|dre:563297:grin2aa|dre:359840:atp6v1b2|dre:449655:atp6v1c1b|dre:566868:scn12ab|dre:564883:cacng3b|dre:572481:knca7|dre:553691:atp6v0a…	http://amigo.geneontology.org/amigo/term/GO:0098796
regulation of macromolecule biosynthetic process	biological_process	GO:0010556	233	1061	1.12	4.40968e-07	1.09484e-05	dre:58046:hoxc1a|dre:404275:helt|dre:30398:pou3f1|dre:30657:arxa|dre:407077:nkx1.2lb|dre:664748:shox|dre:436920:egr3|dre:449875:gsx1|dre:394026:bmp5|dre:497283:hif1al2|dre:562738:dpf3|dre:100170835:skilb|dre:560986:pnpla6|dre:30681:mapk12a|dre:100007653:skila|dre:570239:hoxa13a|dre:30113:skib|dre:30177:ikzf1|dre:378993:satb1a|dre:796407:nrip1a|dre:58216:atoh7|dre:794669:cr929477|dre:503739:hsf4|d…	http://amigo.geneontology.org/amigo/term/GO:0010556
DNA binding	molecular_function	GO:0003677	196	860	1.17	4.46109e-07	1.10059e-05	dre:58046:hoxc1a|dre:404275:helt|dre:30398:pou3f1|dre:30657:arxa|dre:407077:nkx1.2lb|dre:664748:shox|dre:436920:egr3|dre:449875:gsx1|dre:562630:LOC562630|dre:246222:tbx15|dre:562600:hoxc12a|dre:570239:hoxa13a|dre:30177:ikzf1|dre:378993:satb1a|dre:566533:pax7b|dre:58216:atoh7|dre:794669:cr929477|dre:503739:hsf4|dre:558427:thrab|dre:768192:hlfa|dre:559921:hoxb13a|dre:564497:tnfaip3|dre:541371:en1b|…	http://amigo.geneontology.org/amigo/term/GO:0003677
heterocycle biosynthetic process	biological_process	GO:0018130	255	1185	1.1	5.12698e-07	1.25692e-05	dre:58046:hoxc1a|dre:404275:helt|dre:30398:pou3f1|dre:30657:arxa|dre:100004977:mthfd2|dre:407077:nkx1.2lb|dre:664748:shox|dre:436920:egr3|dre:449875:gsx1|dre:394026:bmp5|dre:393809:cap2|dre:497283:hif1al2|dre:562738:dpf3|dre:100170835:skilb|dre:560986:pnpla6|dre:30681:mapk12a|dre:100007653:skila|dre:570239:hoxa13a|dre:560653:npr1a|dre:30113:skib|dre:30177:ikzf1|dre:378993:satb1a|dre:796407:nrip1a…	http://amigo.geneontology.org/amigo/term/GO:0018130
regulation of cell morphogenesis	biological_process	GO:0022604	43	109	2.02	7.19617e-07	1.75317e-05	dre:553412:dpysl2b|dre:565658:sema3e|dre:415107:bves|dre:794234:cdc42se2|dre:64270:epha4b|dre:30311:ek1|dre:30726:cntn2|dre:100000814:palmdb|dre:100006858:csnk1e|dre:561737:158659|dre:100151491:wipf1b|dre:100002938:cdc42ep4b|dre:544659:sema3ga|dre:100004611:sema3bl|dre:30634:nadl1.2|dre:60309:robo2|dre:569891:nsmfb|dre:100000353:ttbk1b|dre:30725:chrna1|dre:30192:ntn1b|dre:566546:plxnb3|dre:553785…	http://amigo.geneontology.org/amigo/term/GO:0022604
regulation of anatomical structure morphogenesis	biological_process	GO:0022603	62	190	1.67	7.38066e-07	1.78695e-05	dre:553412:dpysl2b|dre:565658:sema3e|dre:415107:bves|dre:393733:fgf1a|dre:30267:sema3ab|dre:794234:cdc42se2|dre:64270:epha4b|dre:30311:ek1|dre:30726:cntn2|dre:100000814:palmdb|dre:100006858:csnk1e|dre:561737:158659|dre:100151491:wipf1b|dre:100002938:cdc42ep4b|dre:566325:thbs2b|dre:557840:yjefn3|dre:544659:sema3ga|dre:100004611:sema3bl|dre:30634:nadl1.2|dre:60309:robo2|dre:30682:vegfaa|dre:404208:…	http://amigo.geneontology.org/amigo/term/GO:0022603
kinase activity	molecular_function	GO:0016301	121	475	1.3	8.42314e-07	2.02675e-05	dre:561496:nuak1b|dre:402814:myo3a|dre:497629:kitb|dre:436905:prkab1a|dre:335232:prkab1b|dre:30681:mapk12a|dre:393422:camkvb|dre:101886230:rps6kl1|dre:100333120:ch73-22a13.3|dre:550436:camk2a|dre:436815:camk2d2|dre:558314:dapk1|dre:436662:ip6k2b|dre:572042:hipk1a|dre:572146:cdk14|dre:322041:ip6k2a|dre:100332381:ch73-60h1.1|dre:571698:cadm2b|dre:100330817:stk32a|dre:559050:sgk2b|dre:544664:erbb3b|…	http://amigo.geneontology.org/amigo/term/GO:0016301
glycosaminoglycan binding	molecular_function	GO:0005539	24	40	3.07	9.02052e-07	2.15718e-05	dre:559593:acanb|dre:393733:fgf1a|dre:406374:hapln3|dre:566325:thbs2b|dre:334113:bcan|dre:493635:hapln1a|dre:558224:ecm2|dre:797559:fmodb|dre:791822:fmoda|dre:30354:lpl|dre:30682:vegfaa|dre:570626:stab1|dre:321449:ctgfa|dre:550602:epyc|dre:541445:ogn|dre:570626:LOC108181206|dre:550346:cyr61l1|dre:560618:lyve1a|dre:101885552:vegfba|dre:101886789:susd5|dre:80354:slit3|dre:561685:slit1b|dre:556123:s…	http://amigo.geneontology.org/amigo/term/GO:0005539
regulation of cell size	biological_process	GO:0008361	29	57	2.6	9.30642e-07	2.21198e-05	dre:553412:dpysl2b|dre:565658:sema3e|dre:406777:aqp3a|dre:64270:epha4b|dre:30726:cntn2|dre:335821:aqp1a.1|dre:561737:158659|dre:100004611:sema3bl|dre:30634:nadl1.2|dre:567949:piezo1|dre:60309:robo2|dre:447923:aqp8a.1|dre:569891:nsmfb|dre:567667:slc12a7b|dre:30192:ntn1b|dre:553420:mipb|dre:445140:mipa|dre:394174:pik3cd|dre:569360:dcc|dre:553587:apoea|dre:445293:aqp4|dre:558978:nkx6.3|dre:544659:se…	http://amigo.geneontology.org/amigo/term/GO:0008361
cation channel activity	molecular_function	GO:0005261	48	131	1.87	9.4373e-07	2.22949e-05	dre:563802:kcnh2a|dre:327415:kcnd3|dre:407668:asic4a|dre:548345:nalcn|dre:564522:kcnj2a|dre:664687:kcnj11|dre:564883:cacng3b|dre:570138:kcnn3|dre:404273:chrnd|dre:564371:kcnc3b|dre:407672:asic1b|dre:403310:cacna1da|dre:561209:ch73-335m24.5|dre:794222:cacng4b|dre:799410:kcnc4|dre:100003220:cacng6b|dre:562853:kcna2b|dre:559447:scn1lab|dre:393614:cacng2a|dre:555423:scn1ba|dre:568849:chrna2b|dre:7944…	http://amigo.geneontology.org/amigo/term/GO:0005261
single-organism carbohydrate catabolic process	Undef	GO:0044724	23	37	3.18	9.64473e-07	2.25547e-05	dre:447836:pfkma|dre:394000:pgm1|dre:369193:aldocb|dre:246094:gpia|dre:406696:pgk1|dre:436903:bpgm|dre:445094:pkmb|dre:335817:pkma|dre:402874:eno2|dre:378963:eno3|dre:558487:eno4|dre:445505:fbp2|dre:335231:fbp1a|dre:570106:pfkla|dre:560753:tpi1b|dre:192309:tpi1a|dre:406367:gapdhs|dre:553655:pygma|dre:406496:aldoab|dre:572733:pgam2|dre:406433:dhdhl|dre:114551:pklr|dre:493916:pygl	http://amigo.geneontology.org/amigo/term/GO:0044724
vasculature development	biological_process	GO:0001944	68	219	1.59	9.66301e-07	2.25547e-05	dre:797246:sox18|dre:84037:twsg1a|dre:30747:tek|dre:565658:sema3e|dre:558453:rasgrp4|dre:567881:sat1b|dre:393733:fgf1a|dre:570626:LOC108181206|dre:791144:loxl2b|dre:565508:loxl2a|dre:557840:yjefn3|dre:100317029:prp|dre:557675:c1galt1a|dre:798657:ch211-79m20.1|dre:566796:lama4|dre:393558:mb|dre:563892:cald1b|dre:30619:fli1a|dre:566325:thbs2b|dre:550423:f3b|dre:30746:tie1|dre:568520:crb2b|dre:10000…	http://amigo.geneontology.org/amigo/term/GO:0001944
phosphorus metabolic process	biological_process	GO:0006793	197	878	1.15	1.02208e-06	2.37147e-05	dre:561496:nuak1b|dre:402814:myo3a|dre:497629:kitb|dre:436905:prkab1a|dre:335232:prkab1b|dre:767790:pdgfab|dre:394026:bmp5|dre:393809:cap2|dre:553595:impa2|dre:541517:mtmr1b|dre:30681:mapk12a|dre:407635:ptpn3|dre:393422:camkvb|dre:335573:ptpn6|dre:559524:ptpn5|dre:100330160:nampta|dre:503808:pkig|dre:436903:bpgm|dre:101886230:rps6kl1|dre:359834:tgfb1a|dre:550436:camk2a|dre:402874:eno2|dre:378963:…	http://amigo.geneontology.org/amigo/term/GO:0006793
plasma membrane region	cellular_component	GO:0098590	43	111	1.98	1.05826e-06	2.44089e-05	dre:393682:lin7a|dre:794401:chrnb3a|dre:431714:91968|dre:336069:gria4b|dre:407735:gria4a|dre:415107:bves|dre:561082:cavin1b|dre:557070:cavin1a|dre:335821:aqp1a.1|dre:566075:slc4a2a|dre:404273:chrnd|dre:548605:ctbp2l|dre:100005675:grin1b|dre:565256:grm3|dre:394110:atp6v1aa|dre:405796:dlg4b|dre:403310:cacna1da|dre:60309:robo2|dre:566015:shisa9b|dre:568849:chrna2b|dre:569891:nsmfb|dre:368416:gria3b|…	http://amigo.geneontology.org/amigo/term/GO:0098590
neurotransmitter transport	biological_process	GO:0006836	31	65	2.44	1.16019e-06	2.65007e-05	dre:494450:slc6a5|dre:100536636:stx2b|dre:567877:syt2a|dre:550345:syt13|dre:559347:slc18a3a|dre:405846:stx11a|dre:794623:cplx3b|dre:558960:slc6a11a|dre:567230:ppfia3|dre:664719:slc6a4a|dre:794707:syt11b|dre:569098:slc6a6b|dre:100149756:slc17a6b|dre:494492:slc17a6a|dre:798430:tmsb1|dre:100149310:syt6a|dre:393682:lin7a|dre:58038:stx1b|dre:100002795:doc2d|dre:555229:slc6a16a|dre:100000615:syt3|dre:3…	http://amigo.geneontology.org/amigo/term/GO:0006836
phosphorylation	biological_process	GO:0016310	147	613	1.23	1.16255e-06	2.65007e-05	dre:561496:nuak1b|dre:402814:myo3a|dre:497629:kitb|dre:436905:prkab1a|dre:335232:prkab1b|dre:767790:pdgfab|dre:394026:bmp5|dre:553595:impa2|dre:30681:mapk12a|dre:393422:camkvb|dre:436903:bpgm|dre:101886230:rps6kl1|dre:503808:pkig|dre:550436:camk2a|dre:402874:eno2|dre:378963:eno3|dre:558487:eno4|dre:436815:camk2d2|dre:100884132:ppp1r1b|dre:572042:hipk1a|dre:572146:cdk14|dre:322041:ip6k2a|dre:55867…	http://amigo.geneontology.org/amigo/term/GO:0016310
phosphate-containing compound metabolic process	biological_process	GO:0006796	196	875	1.15	1.19447e-06	2.70701e-05	dre:561496:nuak1b|dre:402814:myo3a|dre:497629:kitb|dre:436905:prkab1a|dre:335232:prkab1b|dre:767790:pdgfab|dre:394026:bmp5|dre:393809:cap2|dre:553595:impa2|dre:541517:mtmr1b|dre:30681:mapk12a|dre:407635:ptpn3|dre:393422:camkvb|dre:335573:ptpn6|dre:559524:ptpn5|dre:100330160:nampta|dre:503808:pkig|dre:436903:bpgm|dre:101886230:rps6kl1|dre:359834:tgfb1a|dre:550436:camk2a|dre:402874:eno2|dre:378963:…	http://amigo.geneontology.org/amigo/term/GO:0006796
regulation of developmental process	biological_process	GO:0050793	97	359	1.38	1.22461e-06	2.75926e-05	dre:64617:s1pr1|dre:794234:cdc42se2|dre:30726:cntn2|dre:100000814:palmdb|dre:100002938:cdc42ep4b|dre:566325:thbs2b|dre:553785:lrrc4c|dre:393186:56235|dre:100000353:ttbk1b|dre:30598:vsx1|dre:405870:ucmab|dre:100332110:dner|dre:266958:neurod4|dre:777623:154093|dre:556747:lrrc4ba|dre:394127:tspan12|dre:369191:tnr|dre:80354:slit3|dre:553363:fto|dre:30267:sema3ab|dre:81881:crx|dre:556123:slit1a|dre:55…	http://amigo.geneontology.org/amigo/term/GO:0050793
receptor complex	cellular_component	GO:0043235	32	69	2.37	1.25975e-06	2.82213e-05	dre:794401:chrnb3a|dre:336069:gria4b|dre:407735:gria4a|dre:557797:itgb2|dre:404273:chrnd|dre:100005675:grin1b|dre:405796:dlg4b|dre:100003329:cacng8b|dre:794222:cacng4b|dre:564883:cacng3b|dre:393614:cacng2a|dre:566015:shisa9b|dre:568849:chrna2b|dre:566922:gabrb3|dre:100536533:itga2.2|dre:554265:ahr1b|dre:368416:gria3b|dre:566546:plxnb3|dre:561906:chrnb2b|dre:170452:gria3a|dre:100499533:itgb6|dre:4…	http://amigo.geneontology.org/amigo/term/GO:0043235
carbohydrate catabolic process	biological_process	GO:0016052	23	38	3.1	1.35485e-06	3.01783e-05	dre:447836:pfkma|dre:394000:pgm1|dre:369193:aldocb|dre:246094:gpia|dre:406696:pgk1|dre:436903:bpgm|dre:445094:pkmb|dre:335817:pkma|dre:402874:eno2|dre:378963:eno3|dre:558487:eno4|dre:445505:fbp2|dre:335231:fbp1a|dre:570106:pfkla|dre:560753:tpi1b|dre:192309:tpi1a|dre:406367:gapdhs|dre:553655:pygma|dre:406496:aldoab|dre:572733:pgam2|dre:406433:dhdhl|dre:114551:pklr|dre:493916:pygl	http://amigo.geneontology.org/amigo/term/GO:0016052
locomotion	biological_process	GO:0040011	99	370	1.37	1.37349e-06	3.04198e-05	dre:767790:pdgfab|dre:64617:s1pr1|dre:566945:mmp14b|dre:334527:cap1|dre:30726:cntn2|dre:798375:apln|dre:571349:cntn4|dre:359834:tgfb1a|dre:373882:mmp14a|dre:569891:nsmfb|dre:544664:erbb3b|dre:369191:tnr|dre:114442:ncam1b|dre:80354:slit3|dre:393417:capn1a|dre:30267:sema3ab|dre:100536675:tyk2|dre:561685:slit1b|dre:556123:slit1a|dre:450019:hspb7|dre:566796:lama4|dre:791144:loxl2b|dre:565508:loxl2a|d…	http://amigo.geneontology.org/amigo/term/GO:0040011
sulfur compound binding	molecular_function	GO:1901681	26	48	2.77	1.38168e-06	3.04281e-05	dre:393733:fgf1a|dre:80354:slit3|dre:791822:fmoda|dre:393860:gcdha|dre:449662:acox1|dre:558224:ecm2|dre:797559:fmodb|dre:503792:gpc2|dre:101886726:gpc5b|dre:559454:gpc5a|dre:30682:vegfaa|dre:566325:thbs2b|dre:394156:acadl|dre:406283:acadm|dre:325724:etfa|dre:321449:ctgfa|dre:550602:epyc|dre:541445:ogn|dre:550346:cyr61l1|dre:394130:acad8|dre:101885552:vegfba|dre:571904:gpc6a|dre:30354:lpl|dre:6192…	http://amigo.geneontology.org/amigo/term/GO:1901681
movement of cell or subcellular component	biological_process	GO:0006928	108	415	1.33	1.39943e-06	3.04778e-05	dre:368824:ccdc65|dre:102725539:glis2b|dre:369190:kif1ab|dre:369190:kif1aa|dre:373882:mmp14a|dre:64617:s1pr1|dre:566945:mmp14b|dre:334527:cap1|dre:30726:cntn2|dre:798375:apln|dre:571349:cntn4|dre:369190:kif1b|dre:359834:tgfb1a|dre:561525:dync1i1|dre:569891:nsmfb|dre:544664:erbb3b|dre:369191:tnr|dre:114442:ncam1b|dre:80354:slit3|dre:393417:capn1a|dre:30267:sema3ab|dre:100536675:tyk2|dre:561685:sli…	http://amigo.geneontology.org/amigo/term/GO:0006928
nucleobase-containing compound biosynthetic process	biological_process	GO:0034654	248	1164	1.09	1.39957e-06	3.04778e-05	dre:58046:hoxc1a|dre:404275:helt|dre:30398:pou3f1|dre:30657:arxa|dre:407077:nkx1.2lb|dre:664748:shox|dre:436920:egr3|dre:449875:gsx1|dre:394026:bmp5|dre:393809:cap2|dre:497283:hif1al2|dre:562738:dpf3|dre:100170835:skilb|dre:560986:pnpla6|dre:30681:mapk12a|dre:100007653:skila|dre:570239:hoxa13a|dre:30113:skib|dre:30177:ikzf1|dre:378993:satb1a|dre:796407:nrip1a|dre:58216:atoh7|dre:794669:cr929477|d…	http://amigo.geneontology.org/amigo/term/GO:0034654
developmental growth	biological_process	GO:0048589	54	160	1.73	1.62465e-06	3.51826e-05	dre:559665:smc1a|dre:64698:dcn|dre:568230:chd3|dre:553412:dpysl2b|dre:565658:sema3e|dre:369190:kif1aa|dre:393733:fgf1a|dre:324215:igf2b|dre:64270:epha4b|dre:30726:cntn2|dre:102725539:glis2b|dre:100317029:prp|dre:402941:insm1a|dre:561737:158659|dre:798657:ch211-79m20.1|dre:58059:hoxc13a|dre:797938:hbegfa|dre:30236:cx43|dre:100004611:sema3bl|dre:369190:kif1b|dre:30634:nadl1.2|dre:493635:hapln1a|dre…	http://amigo.geneontology.org/amigo/term/GO:0048589
regulation of cellular component organization	biological_process	GO:0051128	96	357	1.38	1.64473e-06	3.54209e-05	dre:568811:ch211-51c14.1|dre:566945:mmp14b|dre:794234:cdc42se2|dre:30726:cntn2|dre:100000814:palmdb|dre:100002938:cdc42ep4b|dre:393155:osgn1|dre:561110:tbc1d2|dre:565082:htra1b|dre:431766:htra1a|dre:553785:lrrc4c|dre:798970:stmn3|dre:393186:56235|dre:335474:arpc1b|dre:559050:sgk2b|dre:793321:fmn2a|dre:445478:epb41l3a|dre:777623:154093|dre:556747:lrrc4ba|dre:550548:stmn1b|dre:80354:slit3|dre:10000…	http://amigo.geneontology.org/amigo/term/GO:0051128
monovalent inorganic cation transport	biological_process	GO:0015672	52	152	1.75	1.81447e-06	3.88617e-05	dre:563802:kcnh2a|dre:327415:kcnd3|dre:407668:asic4a|dre:64272:atp1b3b|dre:100037383:atp1b4|dre:564522:kcnj2a|dre:664687:kcnj11|dre:406599:atp5j|dre:570138:kcnn3|dre:445241:100920|dre:394110:atp6v1aa|dre:564371:kcnc3b|dre:407672:asic1b|dre:387526:ca2|dre:799410:kcnc4|dre:100149756:slc17a6b|dre:494492:slc17a6a|dre:562853:kcna2b|dre:559447:scn1lab|dre:555423:scn1ba|dre:100005325:scn1bb|dre:378719:d…	http://amigo.geneontology.org/amigo/term/GO:0015672
voltage-gated channel activity	molecular_function	GO:0022832	39	98	2.03	1.94787e-06	4.14906e-05	dre:563802:kcnh2a|dre:327415:kcnd3|dre:407668:asic4a|dre:548345:nalcn|dre:564522:kcnj2a|dre:664687:kcnj11|dre:564883:cacng3b|dre:378444:LOC100334937|dre:564371:kcnc3b|dre:100003329:cacng8b|dre:403310:cacna1da|dre:794222:cacng4b|dre:100003220:cacng6b|dre:562853:kcna2b|dre:569052:kcnj1a.6|dre:559447:scn1lab|dre:393614:cacng2a|dre:555423:scn1ba|dre:492513:clic5a|dre:100005325:scn1bb|dre:799410:kcnc4…	http://amigo.geneontology.org/amigo/term/GO:0022832
secretory vesicle	cellular_component	GO:0099503	29	60	2.47	2.06338e-06	4.34759e-05	dre:570094:syngr3b|dre:553617:syngr3a|dre:792853:chgb|dre:450047:syngr1a|dre:437003:ica1|dre:100330746:LOC100330746|dre:559347:slc18a3a|dre:559698:sypa|dre:405846:stx11a|dre:777641:scg2b|dre:570907:rab27a|dre:100149756:slc17a6b|dre:494492:slc17a6a|dre:556789:stxbp5a|dre:798430:tmsb1|dre:445325:sept5b|dre:100149310:syt6a|dre:567605:stxbp5l|dre:378719:drd2b|dre:58038:stx1b|dre:100000615:syt3|dre:56…	http://amigo.geneontology.org/amigo/term/GO:0099503
regulation of axonogenesis	biological_process	GO:0050770	29	60	2.47	2.06338e-06	4.34759e-05	dre:553412:dpysl2b|dre:565658:sema3e|dre:64270:epha4b|dre:30726:cntn2|dre:561737:158659|dre:544659:sema3ga|dre:100004611:sema3bl|dre:30634:nadl1.2|dre:60309:robo2|dre:569891:nsmfb|dre:30725:chrna1|dre:30192:ntn1b|dre:566546:plxnb3|dre:553785:lrrc4c|dre:550240:chodl|dre:394174:pik3cd|dre:569360:dcc|dre:553587:apoea|dre:101886694:LOC100538052|dre:558978:nkx6.3|dre:373869:vax2|dre:373870:vax1|dre:80…	http://amigo.geneontology.org/amigo/term/GO:0050770
primary metabolic process	biological_process	GO:0044238	679	3706	0.94	2.25322e-06	4.72207e-05	dre:402814:myo3a|dre:558684:b4galnt1a|dre:373882:mmp14a|dre:561082:cavin1b|dre:566945:mmp14b|dre:30398:pou3f1|dre:794259:aclyb|dre:560986:pnpla6|dre:553750:mtmr1a|dre:572713:tbx18|dre:393422:camkvb|dre:30113:skib|dre:335573:ptpn6|dre:559524:ptpn5|dre:796407:nrip1a|dre:445157:lsm1|dre:564497:tnfaip3|dre:393759:xrcc4|dre:402874:eno2|dre:378963:eno3|dre:558487:eno4|dre:566656:sim1b|dre:449875:gsx1|d…	http://amigo.geneontology.org/amigo/term/GO:0044238
regulation of neurotransmitter levels	biological_process	GO:0001505	24	43	2.85	2.34534e-06	4.88883e-05	dre:100536636:stx2b|dre:567877:syt2a|dre:550345:syt13|dre:100005589:slc5a7a|dre:405846:stx11a|dre:567230:ppfia3|dre:664719:slc6a4a|dre:794707:syt11b|dre:798430:tmsb1|dre:100149310:syt6a|dre:550403:gad2|dre:393682:lin7a|dre:58038:stx1b|dre:100002795:doc2d|dre:100000615:syt3|dre:335357:syt4|dre:30711:snap25b|dre:100170938:chata|dre:30712:snap25a|dre:114549:ache|dre:570672:syn1|dre:445476:syt9b|dre:…	http://amigo.geneontology.org/amigo/term/GO:0001505
oxidation-reduction process	biological_process	GO:0055114	102	392	1.33	2.71467e-06	5.62861e-05	dre:335715:mdh1ab|dre:100004977:mthfd2|dre:100320658:LOC110440111|dre:393455:hao2|dre:393155:osgn1|dre:100002865:rpe65b|dre:445121:hadh|dre:393724:rpe65a|dre:386951:idh2|dre:449662:acox1|dre:556387:foxred1|dre:30384:th|dre:795106:136333|dre:100003330:mrap2a|dre:140615:fads2|dre:569706:phkb|dre:436647:aldh6a1|dre:678649:136929|dre:393887:wwox|dre:334208:ldhd|dre:445252:hibadha|dre:30496:ldha|dre:3…	http://amigo.geneontology.org/amigo/term/GO:0055114
cell part morphogenesis	biological_process	GO:0032990	86	313	1.4	2.75157e-06	5.67494e-05	dre:369190:kif1ab|dre:369190:kif1aa|dre:373882:mmp14a|dre:30726:cntn2|dre:101882983:lrfn4a|dre:560986:pnpla6|dre:571349:cntn4|dre:369190:kif1b|dre:553785:lrrc4c|dre:393186:56235|dre:100000647:kctd13|dre:559050:sgk2b|dre:114442:ncam1b|dre:80354:slit3|dre:553363:fto|dre:30267:sema3ab|dre:561685:slit1b|dre:556123:slit1a|dre:64270:epha4b|dre:30634:nadl1.2|dre:101886018:tusc5a|dre:558224:ecm2|dre:3068…	http://amigo.geneontology.org/amigo/term/GO:0032990
plasma membrane receptor complex	cellular_component	GO:0098802	25	47	2.72	2.80492e-06	5.75452e-05	dre:794401:chrnb3a|dre:336069:gria4b|dre:407735:gria4a|dre:557797:itgb2|dre:404273:chrnd|dre:100005675:grin1b|dre:405796:dlg4b|dre:100003329:cacng8b|dre:794222:cacng4b|dre:564266:itgb3a|dre:393614:cacng2a|dre:566015:shisa9b|dre:568849:chrna2b|dre:100536533:itga2.2|dre:368416:gria3b|dre:561906:chrnb2b|dre:170452:gria3a|dre:100499533:itgb6|dre:407685:itga3a|dre:563297:grin2aa|dre:100034520:shisa7b|…	http://amigo.geneontology.org/amigo/term/GO:0098802
regulation of cell projection organization	biological_process	GO:0031344	38	96	2.02	2.8982e-06	5.91476e-05	dre:553412:dpysl2b|dre:565658:sema3e|dre:64270:epha4b|dre:30726:cntn2|dre:394244:ndel1a|dre:561737:158659|dre:100002938:cdc42ep4b|dre:544659:sema3ga|dre:100004611:sema3bl|dre:553166:dpysl3|dre:30634:nadl1.2|dre:60309:robo2|dre:569891:nsmfb|dre:30725:chrna1|dre:30192:ntn1b|dre:566546:plxnb3|dre:553785:lrrc4c|dre:393186:56235|dre:550240:chodl|dre:394174:pik3cd|dre:569360:dcc|dre:553587:apoea|dre:10…	http://amigo.geneontology.org/amigo/term/GO:0031344
cell projection morphogenesis	biological_process	GO:0048858	85	310	1.4	3.35015e-06	6.8015e-05	dre:797559:fmodb|dre:553412:dpysl2b|dre:565658:sema3e|dre:571349:cntn4|dre:369190:kif1aa|dre:373882:mmp14a|dre:100149863:LOC100149863|dre:30267:sema3ab|dre:567278:lect2l|dre:558224:ecm2|dre:30726:cntn2|dre:101882983:lrfn4a|dre:560986:pnpla6|dre:100149066:her4.4|dre:561737:158659|dre:369190:kif1ab|dre:544659:sema3ga|dre:140819:ptprfa|dre:100004611:sema3bl|dre:553166:dpysl3|dre:568520:crb2b|dre:306…	http://amigo.geneontology.org/amigo/term/GO:0048858
RNA polymerase II transcription factor activity, sequence-specific DNA binding	molecular_function	GO:0000981	57	179	1.63	3.72837e-06	7.53014e-05	dre:30750:pparda|dre:568464:zfpm2b|dre:100001699:barhl2|dre:83916:nr5a1a|dre:192122:dachb|dre:393930:bhlhe22|dre:553611:six6b|dre:394080:six6a|dre:326672:ets2|dre:497283:hif1al2|dre:335737:nfil3-5|dre:393959:foxl1|dre:570239:hoxa13a|dre:402968:nhlh2|dre:402815:nr1d2a|dre:30619:fli1a|dre:266748:foxn1|dre:567969:foxo1b|dre:768121:foxo1a|dre:557245:foxp4|dre:558427:thrab|dre:558490:foxj2|dre:768192:…	http://amigo.geneontology.org/amigo/term/GO:0000981
regulation of cell morphogenesis involved in differentiation	biological_process	GO:0010769	31	70	2.26	3.87281e-06	7.78156e-05	dre:553412:dpysl2b|dre:565658:sema3e|dre:64270:epha4b|dre:30726:cntn2|dre:561737:158659|dre:544659:sema3ga|dre:100004611:sema3bl|dre:30634:nadl1.2|dre:60309:robo2|dre:569891:nsmfb|dre:30311:ek1|dre:30725:chrna1|dre:30192:ntn1b|dre:566546:plxnb3|dre:553785:lrrc4c|dre:550240:chodl|dre:394174:pik3cd|dre:569360:dcc|dre:553587:apoea|dre:100329702:ulk2|dre:101886694:LOC100538052|dre:558978:nkx6.3|dre:3…	http://amigo.geneontology.org/amigo/term/GO:0010769
single-organism organelle organization	Undef	GO:1902589	120	488	1.26	3.96562e-06	7.92718e-05	dre:559665:smc1a|dre:334527:cap1|dre:567877:syt2a|dre:550345:syt13|dre:404273:chrnd|dre:405846:stx11a|dre:100005195:map7d2a|dre:768182:mcu|dre:100002938:cdc42ep4b|dre:449542:chchd6a|dre:797545:map1ab|dre:561110:tbc1d2|dre:447832:capn3a|dre:100034405:capn3b|dre:777623:154093|dre:100537884:map4l|dre:798970:stmn3|dre:336187:klhl17|dre:393186:56235|dre:335474:arpc1b|dre:796761:dkey-92f12.2|dre:100000…	http://amigo.geneontology.org/amigo/term/GO:1902589
glycolytic process	biological_process	GO:0006096	17	23	3.78	4.78699e-06	9.46119e-05	dre:570106:pfkla|dre:560753:tpi1b|dre:192309:tpi1a|dre:447836:pfkma|dre:114551:pklr|dre:572733:pgam2|dre:436903:bpgm|dre:402874:eno2|dre:406367:gapdhs|dre:335817:pkma|dre:445094:pkmb|dre:378963:eno3|dre:558487:eno4|dre:246094:gpia|dre:369193:aldocb|dre:406496:aldoab|dre:406696:pgk1	http://amigo.geneontology.org/amigo/term/GO:0006096
ATP generation from ADP	biological_process	GO:0006757	17	23	3.78	4.78699e-06	9.46119e-05	dre:570106:pfkla|dre:560753:tpi1b|dre:192309:tpi1a|dre:447836:pfkma|dre:114551:pklr|dre:572733:pgam2|dre:436903:bpgm|dre:402874:eno2|dre:406367:gapdhs|dre:335817:pkma|dre:445094:pkmb|dre:378963:eno3|dre:558487:eno4|dre:246094:gpia|dre:369193:aldocb|dre:406496:aldoab|dre:406696:pgk1	http://amigo.geneontology.org/amigo/term/GO:0006757
cellular component organization or biogenesis	biological_process	GO:0071840	326	1632	1.02	4.80584e-06	9.46119e-05	dre:559665:smc1a|dre:566769:clvs2|dre:60309:robo2|dre:369190:kif1ab|dre:337386:snx1a|dre:369190:kif1aa|dre:373882:mmp14a|dre:566945:mmp14b|dre:794234:cdc42se2|dre:327415:kcnd3|dre:567877:syt2a|dre:100001836:itgb3b|dre:30726:cntn2|dre:101882983:lrfn4a|dre:566742:pex11b|dre:560986:pnpla6|dre:404273:chrnd|dre:405846:stx11a|dre:404613:klhl21|dre:572325:LOC101885536|dre:768182:mcu|dre:100002938:cdc42e…	http://amigo.geneontology.org/amigo/term/GO:0071840
carbohydrate metabolic process	biological_process	GO:0005975	76	270	1.44	4.9372e-06	9.67096e-05	dre:335715:mdh1ab|dre:406433:dhdhl|dre:557675:c1galt1a|dre:447836:pfkma|dre:393983:pfkfb2a|dre:30497:ldhba|dre:797513:b3gnt2l|dre:793635:b4galnt1b|dre:445225:uevld|dre:556199:phka2|dre:445124:chst1|dre:553595:impa2|dre:100333333:mgat4c|dre:445060:b3gat2|dre:431727:mgat4b|dre:407716:st6galnac5b|dre:568338:slc5a3b|dre:100148828:b4galt2|dre:724080:b4galt5|dre:447881:gbgt1l3|dre:567869:hyal2a|dre:562…	http://amigo.geneontology.org/amigo/term/GO:0005975
regulation of multicellular organismal development	biological_process	GO:2000026	78	281	1.42	5.71644e-06	0.000111413	dre:553412:dpysl2b|dre:565658:sema3e|dre:556747:lrrc4ba|dre:393733:fgf1a|dre:393763:aida|dre:30267:sema3ab|dre:550518:twist1b|dre:30726:cntn2|dre:791144:loxl2b|dre:565508:loxl2a|dre:557840:yjefn3|dre:100535437:ano6|dre:561737:158659|dre:566796:lama4|dre:403145:myd88|dre:64274:csf1ra|dre:566325:thbs2b|dre:544659:sema3ga|dre:100004611:sema3bl|dre:553166:dpysl3|dre:30634:nadl1.2|dre:394244:ndel1a|dr…	http://amigo.geneontology.org/amigo/term/GO:2000026
carbohydrate derivative binding	molecular_function	GO:0097367	238	1135	1.07	5.95958e-06	0.000115574	dre:559665:smc1a|dre:561496:nuak1b|dre:497629:kitb|dre:369190:kif1ab|dre:369190:kif1aa|dre:569265:LOC569265|dre:554127:tubb2|dre:445291:ndufv1|dre:445164:tuba8l3|dre:558224:ecm2|dre:794259:aclyb|dre:565395:diras1b|dre:30681:mapk12a|dre:393422:camkvb|dre:402814:myo3a|dre:566325:thbs2b|dre:570108:gnaq|dre:369190:kif1b|dre:550436:camk2a|dre:556486:sept4a|dre:101886726:gpc5b|dre:570210:acta1a|dre:559…	http://amigo.geneontology.org/amigo/term/GO:0097367
ligand-gated channel activity	molecular_function	GO:0022834	32	76	2.15	6.25696e-06	0.000120146	dre:664687:kcnj11|dre:407668:asic4a|dre:336069:gria4b|dre:407735:gria4a|dre:564522:kcnj2a|dre:794401:chrnb3a|dre:571720:ch211-251b21.1|dre:404273:chrnd|dre:100005675:grin1b|dre:568849:chrna2b|dre:387296:p2rx1|dre:566922:gabrb3|dre:566514:gabrb4|dre:368416:gria3b|dre:561906:chrnb2b|dre:170452:gria3a|dre:448841:grid2|dre:569052:kcnj1a.6|dre:798689:gria1a|dre:407669:asic2|dre:563297:grin2aa|dre:7937…	http://amigo.geneontology.org/amigo/term/GO:0022834
ligand-gated ion channel activity	molecular_function	GO:0015276	32	76	2.15	6.25696e-06	0.000120146	dre:664687:kcnj11|dre:407668:asic4a|dre:336069:gria4b|dre:407735:gria4a|dre:564522:kcnj2a|dre:794401:chrnb3a|dre:571720:ch211-251b21.1|dre:404273:chrnd|dre:100005675:grin1b|dre:568849:chrna2b|dre:387296:p2rx1|dre:566922:gabrb3|dre:566514:gabrb4|dre:368416:gria3b|dre:561906:chrnb2b|dre:170452:gria3a|dre:448841:grid2|dre:569052:kcnj1a.6|dre:798689:gria1a|dre:407669:asic2|dre:563297:grin2aa|dre:7937…	http://amigo.geneontology.org/amigo/term/GO:0015276
voltage-gated ion channel activity	molecular_function	GO:0005244	37	96	1.97	6.33182e-06	0.000120987	dre:563802:kcnh2a|dre:327415:kcnd3|dre:407668:asic4a|dre:548345:nalcn|dre:564522:kcnj2a|dre:664687:kcnj11|dre:564883:cacng3b|dre:378444:LOC100334937|dre:564371:kcnc3b|dre:100003329:cacng8b|dre:403310:cacna1da|dre:794222:cacng4b|dre:100003220:cacng6b|dre:562853:kcna2b|dre:569052:kcnj1a.6|dre:559447:scn1lab|dre:393614:cacng2a|dre:555423:scn1ba|dre:492513:clic5a|dre:100005325:scn1bb|dre:799410:kcnc4…	http://amigo.geneontology.org/amigo/term/GO:0005244
actin filament organization	biological_process	GO:0007015	33	80	2.11	6.37249e-06	0.000121171	dre:402820:tmsb|dre:100536063:cobll1a|dre:393809:cap2|dre:402929:evlb|dre:493612:101810|dre:100006620:synpo2b|dre:100151491:wipf1b|dre:100002938:cdc42ep4b|dre:560400:actn1|dre:553166:dpysl3|dre:415190:86896|dre:798430:tmsb1|dre:777623:154093|dre:555805:vaspa|dre:406738:cfl1l|dre:30441:tmod4|dre:100149766:tmod1|dre:399482:arpc5b|dre:335474:arpc1b|dre:793321:LOC110439021|dre:334527:cap1|dre:394235:…	http://amigo.geneontology.org/amigo/term/GO:0007015
chemical homeostasis	biological_process	GO:0048878	53	165	1.64	6.53232e-06	0.000123607	dre:100330782:tmem79b|dre:100149100:adra1ba|dre:406777:aqp3a|dre:415107:bves|dre:555634:tac1|dre:323628:vapb|dre:100001650:calb1|dre:335821:aqp1a.1|dre:566075:slc4a2a|dre:436769:homer1b|dre:394110:atp6v1aa|dre:387526:ca2|dre:393860:gcdha|dre:449662:acox1|dre:447923:aqp8a.1|dre:573010:scgn|dre:562640:dkey-28b4.8|dre:566876:wfs1a|dre:394156:acadl|dre:406283:acadm|dre:394130:acad8|dre:64609:atp1a2a|…	http://amigo.geneontology.org/amigo/term/GO:0048878
phosphotransferase activity, alcohol group as acceptor	molecular_function	GO:0016773	103	407	1.29	6.6947e-06	0.000126067	dre:402814:myo3a|dre:561496:nuak1b|dre:497629:kitb|dre:30681:mapk12a|dre:393422:camkvb|dre:100148413:plk2a|dre:101886230:rps6kl1|dre:100333120:ch73-22a13.3|dre:550436:camk2a|dre:436815:camk2d2|dre:436662:ip6k2b|dre:572042:hipk1a|dre:572146:cdk14|dre:322041:ip6k2a|dre:100332381:ch73-60h1.1|dre:556199:phka2|dre:100330817:stk32a|dre:559050:sgk2b|dre:544664:erbb3b|dre:569706:phkb|dre:30311:ek1|dre:56…	http://amigo.geneontology.org/amigo/term/GO:0016773
muscle cell differentiation	biological_process	GO:0042692	41	113	1.86	6.83094e-06	0.000128014	dre:386711:myh6|dre:641575:actn2b|dre:561635:mylk3|dre:100003572:tnnt3b|dre:404273:chrnd|dre:321421:tgfbi|dre:556258:tcap|dre:407613:rbfox1l|dre:100151027:ankrd1a|dre:415107:bves|dre:447832:capn3a|dre:100034405:capn3b|dre:393275:dnajb6b|dre:321064:klhl41b|dre:100148315:klhl41a|dre:798771:mef2cb|dre:64671:cmlc1|dre:30725:chrna1|dre:30441:tmod4|dre:100149766:tmod1|dre:573741:dkeyp-69b9.3|dre:793666…	http://amigo.geneontology.org/amigo/term/GO:0042692
ADP metabolic process	biological_process	GO:0046031	18	27	3.41	7.12143e-06	0.00013282	dre:570106:pfkla|dre:560753:tpi1b|dre:192309:tpi1a|dre:447836:pfkma|dre:114551:pklr|dre:572733:pgam2|dre:445486:ak1|dre:402874:eno2|dre:406367:gapdhs|dre:335817:pkma|dre:445094:pkmb|dre:378963:eno3|dre:558487:eno4|dre:246094:gpia|dre:436903:bpgm|dre:369193:aldocb|dre:406496:aldoab|dre:406696:pgk1	http://amigo.geneontology.org/amigo/term/GO:0046031
muscle system process	biological_process	GO:0003012	25	51	2.51	8.43927e-06	0.000156649	dre:445111:stac3|dre:415191:tnni1al|dre:100003572:tnnt3b|dre:415175:tnnc1b|dre:557170:sgca|dre:751665:tnni1c|dre:436902:tnni1d|dre:30441:tmod4|dre:100149766:tmod1|dre:568614:adra1d|dre:574000:tnnt2d|dre:431732:smpx|dre:58071:tnnt2a|dre:58082:tnnc2|dre:353248:tnnt2c|dre:100149100:adra1ba|dre:368230:sgce|dre:322909:cald1a|dre:553694:112242|dre:563892:cald1b|dre:563091:dkey-206m15.8|dre:79379:gdnfa|…	http://amigo.geneontology.org/amigo/term/GO:0003012
regulation of neuron differentiation	biological_process	GO:0045664	37	98	1.93	9.19649e-06	0.000169895	dre:553412:dpysl2b|dre:565658:sema3e|dre:335250:mecp2|dre:64270:epha4b|dre:30726:cntn2|dre:394244:ndel1a|dre:561737:158659|dre:544659:sema3ga|dre:100004611:sema3bl|dre:553166:dpysl3|dre:30634:nadl1.2|dre:60309:robo2|dre:569891:nsmfb|dre:30725:chrna1|dre:30192:ntn1b|dre:566546:plxnb3|dre:553785:lrrc4c|dre:550240:chodl|dre:394174:pik3cd|dre:569360:dcc|dre:30466:ascl1a|dre:553587:apoea|dre:30291:cdh…	http://amigo.geneontology.org/amigo/term/GO:0045664
regulation of neuron projection development	biological_process	GO:0010975	32	78	2.1	9.54359e-06	0.000175476	dre:553412:dpysl2b|dre:565658:sema3e|dre:64270:epha4b|dre:30726:cntn2|dre:394244:ndel1a|dre:561737:158659|dre:544659:sema3ga|dre:100004611:sema3bl|dre:553166:dpysl3|dre:30634:nadl1.2|dre:60309:robo2|dre:569891:nsmfb|dre:30725:chrna1|dre:30192:ntn1b|dre:566546:plxnb3|dre:553785:lrrc4c|dre:550240:chodl|dre:394174:pik3cd|dre:569360:dcc|dre:553587:apoea|dre:100329702:ulk2|dre:101886694:LOC100538052|d…	http://amigo.geneontology.org/amigo/term/GO:0010975
muscle cell development	biological_process	GO:0055001	34	86	2.02	9.59656e-06	0.000175622	dre:386711:myh6|dre:641575:actn2b|dre:561635:mylk3|dre:100003572:tnnt3b|dre:404273:chrnd|dre:321421:tgfbi|dre:556258:tcap|dre:407613:rbfox1l|dre:415107:bves|dre:447832:capn3a|dre:100034405:capn3b|dre:393275:dnajb6b|dre:321064:klhl41b|dre:100148315:klhl41a|dre:798771:mef2cb|dre:64671:cmlc1|dre:30725:chrna1|dre:30441:tmod4|dre:100149766:tmod1|dre:574000:tnnt2d|dre:246275:myhz2|dre:58071:tnnt2a|dre:…	http://amigo.geneontology.org/amigo/term/GO:0055001
extracellular ligand-gated ion channel activity	molecular_function	GO:0005230	24	48	2.56	9.83628e-06	0.000179167	dre:794401:chrnb3a|dre:336069:gria4b|dre:407735:gria4a|dre:571720:ch211-251b21.1|dre:404273:chrnd|dre:100005675:grin1b|dre:568849:chrna2b|dre:387296:p2rx1|dre:566922:gabrb3|dre:566514:gabrb4|dre:368416:gria3b|dre:561906:chrnb2b|dre:170452:gria3a|dre:448841:grid2|dre:798689:gria1a|dre:563297:grin2aa|dre:793756:grid1a|dre:559976:grin2bb|dre:192124:glra3|dre:553402:gabrg2|dre:556582:grik4|dre:30725:…	http://amigo.geneontology.org/amigo/term/GO:0005230
ribonucleoside diphosphate metabolic process	biological_process	GO:0009185	18	28	3.29	1.0256e-05	0.000184229	dre:570106:pfkla|dre:560753:tpi1b|dre:192309:tpi1a|dre:447836:pfkma|dre:114551:pklr|dre:572733:pgam2|dre:445486:ak1|dre:402874:eno2|dre:406367:gapdhs|dre:335817:pkma|dre:445094:pkmb|dre:378963:eno3|dre:558487:eno4|dre:246094:gpia|dre:436903:bpgm|dre:369193:aldocb|dre:406496:aldoab|dre:406696:pgk1	http://amigo.geneontology.org/amigo/term/GO:0009185
purine ribonucleoside diphosphate metabolic process	biological_process	GO:0009179	18	28	3.29	1.0256e-05	0.000184229	dre:570106:pfkla|dre:560753:tpi1b|dre:192309:tpi1a|dre:447836:pfkma|dre:114551:pklr|dre:572733:pgam2|dre:445486:ak1|dre:402874:eno2|dre:406367:gapdhs|dre:335817:pkma|dre:445094:pkmb|dre:378963:eno3|dre:558487:eno4|dre:246094:gpia|dre:436903:bpgm|dre:369193:aldocb|dre:406496:aldoab|dre:406696:pgk1	http://amigo.geneontology.org/amigo/term/GO:0009179
purine nucleoside diphosphate metabolic process	biological_process	GO:0009135	18	28	3.29	1.0256e-05	0.000184229	dre:570106:pfkla|dre:560753:tpi1b|dre:192309:tpi1a|dre:447836:pfkma|dre:114551:pklr|dre:572733:pgam2|dre:445486:ak1|dre:402874:eno2|dre:406367:gapdhs|dre:335817:pkma|dre:445094:pkmb|dre:378963:eno3|dre:558487:eno4|dre:246094:gpia|dre:436903:bpgm|dre:369193:aldocb|dre:406496:aldoab|dre:406696:pgk1	http://amigo.geneontology.org/amigo/term/GO:0009135
extracellular matrix structural constituent	molecular_function	GO:0005201	16	22	3.72	1.05031e-05	0.000187588	dre:100463515:col5a3b|dre:559593:acanb|dre:100330523:col5a3a|dre:323465:vcanb|dre:325675:col1a1b|dre:562496:col2a1a|dre:503730:col2a1b|dre:567110:col9a3|dre:571786:fbn1|dre:493635:hapln1a|dre:554270:col4a4|dre:337158:col1a1a|dre:100004688:col27a1a|dre:561355:tecta|dre:406374:hapln3|dre:334113:bcan	http://amigo.geneontology.org/amigo/term/GO:0005201
anatomical structure formation involved in morphogenesis	biological_process	GO:0048646	114	469	1.24	1.0549e-05	0.000187588	dre:359836:LOC100534909|dre:373882:mmp14a|dre:336346:sox4a|dre:334527:cap1|dre:404273:chrnd|dre:566325:thbs2b|dre:447832:capn3a|dre:100034405:capn3b|dre:404040:dab2|dre:798771:mef2cb|dre:64617:s1pr1|dre:678512:figf|dre:393186:56235|dre:735291:hspa12b|dre:30598:vsx1|dre:394127:tspan12|dre:30592:myl7|dre:30267:sema3ab|dre:404210:crim1|dre:450019:hspb7|dre:30747:tek|dre:567881:sat1b|dre:404629:nbl1|…	http://amigo.geneontology.org/amigo/term/GO:0048646
sodium ion transmembrane transporter activity	molecular_function	GO:0015081	28	63	2.27	1.05873e-05	0.000187588	dre:407668:asic4a|dre:406458:slc20a1a|dre:494450:slc6a5|dre:100005589:slc5a7a|dre:568338:slc5a3b|dre:558960:slc6a11a|dre:797199:slc8a1b|dre:664719:slc6a4a|dre:561209:ch73-335m24.5|dre:569098:slc6a6b|dre:559447:scn1lab|dre:555423:scn1ba|dre:100005325:scn1bb|dre:64609:atp1a2a|dre:555229:slc6a16a|dre:245703:atp1a1a.5|dre:64614:atp1a1a.3|dre:407669:asic2|dre:567212:slc8a2b|dre:562260:slc10a1|dre:5668…	http://amigo.geneontology.org/amigo/term/GO:0015081
neuron projection guidance	biological_process	GO:0097485	38	103	1.89	1.07261e-05	0.000188336	dre:553412:dpysl2b|dre:565658:sema3e|dre:567643:kif26aa|dre:373882:mmp14a|dre:571349:cntn4|dre:544659:sema3ga|dre:100004611:sema3bl|dre:60309:robo2|dre:30682:vegfaa|dre:550405:lhx9|dre:553756:crmp1|dre:393417:capn1a|dre:30192:ntn1b|dre:566546:plxnb3|dre:561208:tmem41b|dre:550240:chodl|dre:405901:nrp2a|dre:30267:sema3ab|dre:569360:dcc|dre:569128:ccdc80l1|dre:30630:anos1a|dre:140819:ptprfa|dre:3371…	http://amigo.geneontology.org/amigo/term/GO:0097485
axon guidance	biological_process	GO:0007411	38	103	1.89	1.07261e-05	0.000188336	dre:553412:dpysl2b|dre:565658:sema3e|dre:567643:kif26aa|dre:373882:mmp14a|dre:571349:cntn4|dre:544659:sema3ga|dre:100004611:sema3bl|dre:60309:robo2|dre:30682:vegfaa|dre:550405:lhx9|dre:553756:crmp1|dre:393417:capn1a|dre:30192:ntn1b|dre:566546:plxnb3|dre:561208:tmem41b|dre:550240:chodl|dre:405901:nrp2a|dre:30267:sema3ab|dre:569360:dcc|dre:569128:ccdc80l1|dre:30630:anos1a|dre:140819:ptprfa|dre:3371…	http://amigo.geneontology.org/amigo/term/GO:0007411
regulation of nervous system development	biological_process	GO:0051960	45	133	1.73	1.08654e-05	0.000189925	dre:553412:dpysl2b|dre:565658:sema3e|dre:335250:mecp2|dre:64270:epha4b|dre:30726:cntn2|dre:394244:ndel1a|dre:561737:158659|dre:325288:olig2|dre:544659:sema3ga|dre:100004611:sema3bl|dre:553166:dpysl3|dre:30634:nadl1.2|dre:60309:robo2|dre:58216:atoh7|dre:569891:nsmfb|dre:30725:chrna1|dre:30192:ntn1b|dre:566546:plxnb3|dre:553785:lrrc4c|dre:550240:chodl|dre:394174:pik3cd|dre:569360:dcc|dre:30466:ascl…	http://amigo.geneontology.org/amigo/term/GO:0051960
regulation of ion transport	biological_process	GO:0043269	34	87	2	1.16644e-05	0.000202981	dre:327415:kcnd3|dre:548345:nalcn|dre:564522:kcnj2a|dre:664687:kcnj11|dre:445241:100920|dre:564371:kcnc3b|dre:100003329:cacng8b|dre:403310:cacna1da|dre:100535437:ano6|dre:794222:cacng4b|dre:798836:tspan13a|dre:562853:kcna2b|dre:569052:kcnj1a.6|dre:559447:scn1lab|dre:393614:cacng2a|dre:492513:clic5a|dre:378719:drd2b|dre:799410:kcnc4|dre:324481:clic1|dre:393186:56235|dre:100148645:cacna2d3|dre:4057…	http://amigo.geneontology.org/amigo/term/GO:0043269
response to chemical	biological_process	GO:0042221	155	689	1.15	1.23697e-05	0.000214298	dre:497629:kitb|dre:550399:grem2b|dre:373882:mmp14a|dre:64617:s1pr1|dre:394026:bmp5|dre:100150048:gpr22b|dre:100170835:skilb|dre:560986:pnpla6|dre:571349:cntn4|dre:100007653:skila|dre:30113:skib|dre:794669:cr929477|dre:558427:thrab|dre:359834:tgfb1a|dre:431766:htra1a|dre:553579:fabp11b|dre:566658:ch211-117m20.5|dre:387296:p2rx1|dre:404040:dab2|dre:373869:vax2|dre:406588:sstr5|dre:30749:nr5a2|dre:…	http://amigo.geneontology.org/amigo/term/GO:0042221
monovalent inorganic cation transmembrane transporter activity	molecular_function	GO:0015077	58	193	1.54	1.29867e-05	0.000223992	dre:563802:kcnh2a|dre:327415:kcnd3|dre:407668:asic4a|dre:406458:slc20a1a|dre:494450:slc6a5|dre:564522:kcnj2a|dre:664687:kcnj11|dre:406599:atp5j|dre:570138:kcnn3|dre:100005589:slc5a7a|dre:568338:slc5a3b|dre:558960:slc6a11a|dre:797199:slc8a1b|dre:394110:atp6v1aa|dre:406298:ndufa4|dre:664719:slc6a4a|dre:559659:atp5ia|dre:561209:ch73-335m24.5|dre:567667:slc12a7b|dre:569098:slc6a6b|dre:799410:kcnc4|dr…	http://amigo.geneontology.org/amigo/term/GO:0015077
SNARE binding	molecular_function	GO:0000149	28	64	2.24	1.33114e-05	0.00022858	dre:100536636:stx2b|dre:567877:syt2a|dre:550345:syt13|dre:405846:stx11a|dre:794623:cplx3b|dre:563018:txlnba|dre:794707:syt11b|dre:569124:stx12l|dre:556789:stxbp5a|dre:791220:napbb|dre:553682:napba|dre:100149310:syt6a|dre:565839:exoc3l2b|dre:567605:stxbp5l|dre:58038:stx1b|dre:100002795:doc2d|dre:100000615:syt3|dre:335357:syt4|dre:30711:snap25b|dre:30712:snap25a|dre:436732:cplx2l|dre:572466:sytl2b|…	http://amigo.geneontology.org/amigo/term/GO:0000149
angiogenesis	biological_process	GO:0001525	44	130	1.73	1.34288e-05	0.000229585	dre:571050:angpt4|dre:30747:tek|dre:565658:sema3e|dre:567881:sat1b|dre:393733:fgf1a|dre:791144:loxl2b|dre:565508:loxl2a|dre:557840:yjefn3|dre:557675:c1galt1a|dre:798657:ch211-79m20.1|dre:30746:tie1|dre:30619:fli1a|dre:566325:thbs2b|dre:568520:crb2b|dre:100535437:ano6|dre:64617:s1pr1|dre:30682:vegfaa|dre:405860:igfbp7|dre:555655:bmpr2b|dre:562822:bmpr2a|dre:436967:prcp|dre:405901:nrp2a|dre:794176:…	http://amigo.geneontology.org/amigo/term/GO:0001525
striated muscle cell development	biological_process	GO:0055002	32	80	2.05	1.43454e-05	0.000244185	dre:386711:myh6|dre:641575:actn2b|dre:561635:mylk3|dre:100003572:tnnt3b|dre:404273:chrnd|dre:321421:tgfbi|dre:407613:rbfox1l|dre:415107:bves|dre:447832:capn3a|dre:100034405:capn3b|dre:393275:dnajb6b|dre:321064:klhl41b|dre:100148315:klhl41a|dre:798771:mef2cb|dre:64671:cmlc1|dre:30725:chrna1|dre:30441:tmod4|dre:100149766:tmod1|dre:574000:tnnt2d|dre:246275:myhz2|dre:58071:tnnt2a|dre:353248:tnnt2c|dr…	http://amigo.geneontology.org/amigo/term/GO:0055002
intracellular signal transduction	biological_process	GO:0035556	142	622	1.17	1.51772e-05	0.000257221	dre:561496:nuak1b|dre:394026:bmp5|dre:767790:pdgfab|dre:393653:rhogd|dre:565395:diras1b|dre:100148904:dkey-65j6.2|dre:562692:tuft1a|dre:436590:rab15|dre:100002938:cdc42ep4b|dre:393303:tnfaip8l1|dre:100034498:pag1|dre:359834:tgfb1a|dre:564497:tnfaip3|dre:556921:arl14|dre:100150414:dkey-85p17.3|dre:777623:154093|dre:101882495:nrg3b|dre:100884132:ppp1r1b|dre:322041:ip6k2a|dre:101885554:akap12a|dre:5…	http://amigo.geneontology.org/amigo/term/GO:0035556
nucleoside diphosphate phosphorylation	biological_process	GO:0006165	17	26	3.34	1.53233e-05	0.000257458	dre:570106:pfkla|dre:560753:tpi1b|dre:192309:tpi1a|dre:447836:pfkma|dre:114551:pklr|dre:572733:pgam2|dre:436903:bpgm|dre:402874:eno2|dre:406367:gapdhs|dre:335817:pkma|dre:445094:pkmb|dre:378963:eno3|dre:558487:eno4|dre:246094:gpia|dre:369193:aldocb|dre:406496:aldoab|dre:406696:pgk1	http://amigo.geneontology.org/amigo/term/GO:0006165
nucleotide phosphorylation	biological_process	GO:0046939	17	26	3.34	1.53233e-05	0.000257458	dre:570106:pfkla|dre:560753:tpi1b|dre:192309:tpi1a|dre:447836:pfkma|dre:114551:pklr|dre:572733:pgam2|dre:436903:bpgm|dre:402874:eno2|dre:406367:gapdhs|dre:335817:pkma|dre:445094:pkmb|dre:378963:eno3|dre:558487:eno4|dre:246094:gpia|dre:369193:aldocb|dre:406496:aldoab|dre:406696:pgk1	http://amigo.geneontology.org/amigo/term/GO:0046939
molecular function regulator	molecular_function	GO:0098772	96	381	1.29	1.55867e-05	0.00026076	dre:100148904:dkey-65j6.2|dre:100002938:cdc42ep4b|dre:568402:cdk5r1a|dre:100003329:cacng8b|dre:561110:tbc1d2|dre:503808:pkig|dre:798836:tspan13a|dre:555423:scn1ba|dre:100005325:scn1bb|dre:100884132:ppp1r1b|dre:555573:dkey-191m6.4|dre:335119:serpinb1l3|dre:564814:ch211-168b3.1|dre:558670:sh3bp5lb|dre:562667:rgs6|dre:100884132:LOC100333163|dre:559050:sgk2b|dre:777623:154093|dre:556747:lrrc4ba|dre:1…	http://amigo.geneontology.org/amigo/term/GO:0098772
cation transmembrane transport	biological_process	GO:0098655	50	158	1.62	1.62652e-05	0.000270948	dre:799410:kcnc4|dre:327415:kcnd3|dre:564522:kcnj2a|dre:664687:kcnj11|dre:449655:atp6v1c1b|dre:798836:tspan13a|dre:406599:atp5j|dre:335191:atp5o|dre:768182:mcu|dre:394110:atp6v1aa|dre:564371:kcnc3b|dre:405771:rhag|dre:100003329:cacng8b|dre:403310:cacna1da|dre:387526:ca2|dre:794222:cacng4b|dre:100003220:cacng6b|dre:562853:kcna2b|dre:393614:cacng2a|dre:568849:chrna2b|dre:794401:chrnb3a|dre:387296:p…	http://amigo.geneontology.org/amigo/term/GO:0098655
generation of precursor metabolites and energy	biological_process	GO:0006091	35	93	1.92	1.67102e-05	0.000277176	dre:335715:mdh1ab|dre:445291:ndufv1|dre:447836:pfkma|dre:246094:gpia|dre:445500:sdhdb|dre:556199:phka2|dre:369193:aldocb|dre:322339:cs|dre:406696:pgk1|dre:436903:bpgm|dre:386951:idh2|dre:445094:pkmb|dre:335817:pkma|dre:402874:eno2|dre:378963:eno3|dre:558487:eno4|dre:570106:pfkla|dre:560753:tpi1b|dre:192309:tpi1a|dre:568765:cyb561|dre:406367:gapdhs|dre:553655:pygma|dre:406496:aldoab|dre:572733:pga…	http://amigo.geneontology.org/amigo/term/GO:0006091
blood vessel development	biological_process	GO:0001568	57	191	1.53	1.8107e-05	0.000299073	dre:797246:sox18|dre:84037:twsg1a|dre:30747:tek|dre:566796:lama4|dre:567881:sat1b|dre:393733:fgf1a|dre:791144:loxl2b|dre:565508:loxl2a|dre:557840:yjefn3|dre:798375:apln|dre:557675:c1galt1a|dre:798657:ch211-79m20.1|dre:565658:sema3e|dre:563892:cald1b|dre:30619:fli1a|dre:566325:thbs2b|dre:30746:tie1|dre:568520:crb2b|dre:30629:pth1ra|dre:100535437:ano6|dre:393564:nr2f1b|dre:64617:s1pr1|dre:30682:veg…	http://amigo.geneontology.org/amigo/term/GO:0001568
lipid binding	molecular_function	GO:0008289	52	168	1.58	1.83707e-05	0.000300879	dre:402990:rlbp1b|dre:492488:cetp|dre:368256:paqr7b|dre:568032:rbp2a|dre:393763:aida|dre:567877:syt2a|dre:557582:dkey-28n18.9|dre:171478:fabp3|dre:353362:anxa4|dre:568618:LOC110438077|dre:568618:dkey-110c1.7|dre:415102:crabp1b|dre:567923:sh3pxd2ab|dre:368424:snx9a|dre:563576:dkey-245p14.4|dre:553579:fabp11b|dre:447944:fabp11a|dre:100149310:syt6a|dre:793657:snx25|dre:553587:apoea|dre:58040:sptb|dr…	http://amigo.geneontology.org/amigo/term/GO:0008289
blood vessel morphogenesis	biological_process	GO:0048514	52	168	1.58	1.83707e-05	0.000300879	dre:797246:sox18|dre:30747:tek|dre:566796:lama4|dre:567881:sat1b|dre:393733:fgf1a|dre:791144:loxl2b|dre:565508:loxl2a|dre:557840:yjefn3|dre:100317029:prp|dre:557675:c1galt1a|dre:798657:ch211-79m20.1|dre:565658:sema3e|dre:571786:fbn1|dre:30619:fli1a|dre:566325:thbs2b|dre:30746:tie1|dre:568520:crb2b|dre:100535437:ano6|dre:64617:s1pr1|dre:30682:vegfaa|dre:405860:igfbp7|dre:555655:bmpr2b|dre:562822:b…	http://amigo.geneontology.org/amigo/term/GO:0048514
polymeric cytoskeletal fiber	cellular_component	GO:0099513	40	115	1.78	1.94853e-05	0.000316473	dre:558800:synm|dre:404613:klhl21|dre:768289:krt94|dre:554127:tubb2|dre:445164:tuba8l3|dre:140599:vim|dre:394244:ndel1a|dre:570393:hook1|dre:100151491:wipf1b|dre:393540:77517|dre:664698:neflb|dre:393813:pdlim7|dre:431777:tuba7l|dre:797545:map1ab|dre:30259:prph|dre:565533:map1sb|dre:100334879:map6b|dre:494090:bfsp2|dre:30646:gfap|dre:100537884:map4l|dre:566722:fsd1|dre:436704:rgs20|dre:406303:tuba…	http://amigo.geneontology.org/amigo/term/GO:0099513
supramolecular fiber	cellular_component	GO:0099512	40	115	1.78	1.94853e-05	0.000316473	dre:558800:synm|dre:404613:klhl21|dre:768289:krt94|dre:554127:tubb2|dre:445164:tuba8l3|dre:140599:vim|dre:394244:ndel1a|dre:570393:hook1|dre:100151491:wipf1b|dre:393540:77517|dre:664698:neflb|dre:393813:pdlim7|dre:431777:tuba7l|dre:797545:map1ab|dre:30259:prph|dre:565533:map1sb|dre:100334879:map6b|dre:494090:bfsp2|dre:30646:gfap|dre:100537884:map4l|dre:566722:fsd1|dre:436704:rgs20|dre:406303:tuba…	http://amigo.geneontology.org/amigo/term/GO:0099512
myofibril assembly	biological_process	GO:0030239	21	40	2.68	1.9924e-05	0.000322071	dre:100003572:tnnt3b|dre:30441:tmod4|dre:100149766:tmod1|dre:353248:tnnt2c|dre:30592:myl7|dre:415107:bves|dre:100034405:capn3b|dre:561635:mylk3|dre:449679:cav3|dre:574000:tnnt2d|dre:641575:actn2b|dre:386711:myh6|dre:447832:capn3a|dre:58071:tnnt2a|dre:404273:chrnd|dre:321064:klhl41b|dre:393275:dnajb6b|dre:114549:ache|dre:100148315:klhl41a|dre:64671:cmlc1|dre:100149390:lmod3	http://amigo.geneontology.org/amigo/term/GO:0030239
cellular metabolic process	biological_process	GO:0044237	655	3634	0.92	1.99952e-05	0.000322071	dre:402814:myo3a|dre:100004977:mthfd2|dre:561082:cavin1b|dre:449875:gsx1|dre:30398:pou3f1|dre:794259:aclyb|dre:560986:pnpla6|dre:553750:mtmr1a|dre:572713:tbx18|dre:393422:camkvb|dre:30113:skib|dre:335573:ptpn6|dre:559524:ptpn5|dre:796407:nrip1a|dre:550531:ppa1b|dre:445157:lsm1|dre:564497:tnfaip3|dre:393759:xrcc4|dre:402874:eno2|dre:378963:eno3|dre:558487:eno4|dre:566656:sim1b|dre:30384:th|dre:336…	http://amigo.geneontology.org/amigo/term/GO:0044237
motor activity	molecular_function	GO:0003774	24	51	2.41	2.1389e-05	0.000341713	dre:402814:myo3a|dre:369190:kif1ab|dre:369190:kif1aa|dre:565345:myo1f|dre:555285:myo1ea|dre:566674:myo10l1|dre:556103:dync1li1|dre:386711:myh6|dre:569394:klc3|dre:369190:kif1b|dre:567643:kif26aa|dre:562676:myo5c|dre:58142:myhz1.1|dre:246275:myhz2|dre:554168:myh11a|dre:100149148:myha|dre:100148193:dnah6|dre:793121:ch211-257p13.3|dre:550547:kif3cb|dre:569992:dkeyp-86b9.1|dre:797363:dkey-26i13.8|dre…	http://amigo.geneontology.org/amigo/term/GO:0003774
regulation of transmembrane transport	biological_process	GO:0034762	30	74	2.07	2.139e-05	0.000341713	dre:327415:kcnd3|dre:548345:nalcn|dre:564522:kcnj2a|dre:664687:kcnj11|dre:564371:kcnc3b|dre:100003329:cacng8b|dre:403310:cacna1da|dre:100535437:ano6|dre:794222:cacng4b|dre:798836:tspan13a|dre:562853:kcna2b|dre:559447:scn1lab|dre:393614:cacng2a|dre:492513:clic5a|dre:378719:drd2b|dre:799410:kcnc4|dre:324481:clic1|dre:569052:kcnj1a.6|dre:405791:cacna1sb|dre:566868:scn12ab|dre:497647:kcnj11l|dre:7959…	http://amigo.geneontology.org/amigo/term/GO:0034762
cell surface receptor signaling pathway	biological_process	GO:0007166	148	660	1.15	2.20224e-05	0.000350381	dre:497629:kitb|dre:60309:robo2|dre:767790:pdgfab|dre:336346:sox4a|dre:394026:bmp5|dre:555341:tspan9a|dre:359836:LOC100534909|dre:100170835:skilb|dre:560986:pnpla6|dre:100007653:skila|dre:30113:skib|dre:794669:cr929477|dre:100003329:cacng8b|dre:359834:tgfb1a|dre:798836:tspan13a|dre:431766:htra1a|dre:404040:dab2|dre:373869:vax2|dre:554050:itgbl1|dre:795084:igfbp5a|dre:100499533:itgb6|dre:565911:my…	http://amigo.geneontology.org/amigo/term/GO:0007166
excitatory extracellular ligand-gated ion channel activity	molecular_function	GO:0005231	20	37	2.76	2.26862e-05	0.000359474	dre:368416:gria3b|dre:561906:chrnb2b|dre:170452:gria3a|dre:793756:grid1a|dre:336069:gria4b|dre:407735:gria4a|dre:559976:grin2bb|dre:192124:glra3|dre:448841:grid2|dre:556582:grik4|dre:798689:gria1a|dre:794401:chrnb3a|dre:571720:ch211-251b21.1|dre:568849:chrna2b|dre:404273:chrnd|dre:563297:grin2aa|dre:387296:p2rx1|dre:100005675:grin1b|dre:445193:glrbb|dre:30725:chrna1	http://amigo.geneontology.org/amigo/term/GO:0005231
muscle contraction	biological_process	GO:0006936	23	48	2.45	2.52637e-05	0.000397088	dre:445111:stac3|dre:415191:tnni1al|dre:100003572:tnnt3b|dre:415175:tnnc1b|dre:751665:tnni1c|dre:436902:tnni1d|dre:30441:tmod4|dre:100149766:tmod1|dre:568614:adra1d|dre:574000:tnnt2d|dre:431732:smpx|dre:58071:tnnt2a|dre:58082:tnnc2|dre:353248:tnnt2c|dre:100149100:adra1ba|dre:322909:cald1a|dre:553694:112242|dre:563892:cald1b|dre:563091:dkey-206m15.8|dre:79379:gdnfa|dre:568322:rnf207b|dre:100149390…	http://amigo.geneontology.org/amigo/term/GO:0006936
sodium ion transport	biological_process	GO:0006814	23	48	2.45	2.52637e-05	0.000397088	dre:407668:asic4a|dre:64272:atp1b3b|dre:100037383:atp1b4|dre:445241:100920|dre:387526:ca2|dre:100149756:slc17a6b|dre:494492:slc17a6a|dre:559447:scn1lab|dre:555423:scn1ba|dre:100005325:scn1bb|dre:64609:atp1a2a|dre:245703:atp1a1a.5|dre:64614:atp1a1a.3|dre:407669:asic2|dre:566868:scn12ab|dre:559050:sgk2b|dre:114457:atp1b2b|dre:556759:hcn4l|dre:64616:atp1a1b|dre:793996:scn8ab|dre:58152:scn8aa|dre:407…	http://amigo.geneontology.org/amigo/term/GO:0006814
presynaptic process involved in chemical synaptic transmission	biological_process	GO:0099531	19	34	2.86	2.55339e-05	0.000399724	dre:393682:lin7a|dre:567230:ppfia3|dre:100000615:syt3|dre:100002795:doc2d|dre:794707:syt11b|dre:445476:syt9b|dre:100536636:stx2b|dre:798433:syt9a|dre:335357:syt4|dre:567877:syt2a|dre:30711:snap25b|dre:550345:syt13|dre:798430:tmsb1|dre:30712:snap25a|dre:58038:stx1b|dre:79379:gdnfa|dre:405846:stx11a|dre:100149310:syt6a|dre:570672:syn1	http://amigo.geneontology.org/amigo/term/GO:0099531
cation channel complex	cellular_component	GO:0034703	21	41	2.62	2.63933e-05	0.000411524	dre:799410:kcnc4|dre:327415:kcnd3|dre:566868:scn12ab|dre:403310:cacna1da|dre:795942:kcna1a|dre:794222:cacng4b|dre:100003220:cacng6b|dre:555423:scn1ba|dre:562853:kcna2b|dre:559447:scn1lab|dre:393614:cacng2a|dre:572481:knca7|dre:564371:kcnc3b|dre:100005325:scn1bb|dre:100148645:cacna2d3|dre:768182:mcu|dre:322013:cacng1a|dre:58152:scn8aa|dre:562422:cacnb4a|dre:405791:cacna1sb|dre:793996:scn8ab	http://amigo.geneontology.org/amigo/term/GO:0034703
regulation of neurogenesis	biological_process	GO:0050767	42	126	1.7	2.78892e-05	0.000432323	dre:553412:dpysl2b|dre:565658:sema3e|dre:335250:mecp2|dre:64270:epha4b|dre:30726:cntn2|dre:394244:ndel1a|dre:561737:158659|dre:325288:olig2|dre:544659:sema3ga|dre:100004611:sema3bl|dre:553166:dpysl3|dre:30634:nadl1.2|dre:60309:robo2|dre:58216:atoh7|dre:569891:nsmfb|dre:30725:chrna1|dre:30192:ntn1b|dre:566546:plxnb3|dre:553785:lrrc4c|dre:550240:chodl|dre:394174:pik3cd|dre:569360:dcc|dre:30466:ascl…	http://amigo.geneontology.org/amigo/term/GO:0050767
inorganic ion transmembrane transport	biological_process	GO:0098660	50	162	1.58	2.79491e-05	0.000432323	dre:799410:kcnc4|dre:327415:kcnd3|dre:564522:kcnj2a|dre:664687:kcnj11|dre:798836:tspan13a|dre:406599:atp5j|dre:335191:atp5o|dre:566075:slc4a2a|dre:768182:mcu|dre:567667:slc12a7b|dre:394110:atp6v1aa|dre:564371:kcnc3b|dre:100003329:cacng8b|dre:403310:cacna1da|dre:387526:ca2|dre:100535437:ano6|dre:794222:cacng4b|dre:100003220:cacng6b|dre:562853:kcna2b|dre:393614:cacng2a|dre:405791:cacna1sb|dre:37871…	http://amigo.geneontology.org/amigo/term/GO:0098660
chemotaxis	biological_process	GO:0006935	48	153	1.6	2.84451e-05	0.000438258	dre:553412:dpysl2b|dre:565658:sema3e|dre:567643:kif26aa|dre:373882:mmp14a|dre:64617:s1pr1|dre:571349:cntn4|dre:553266:arrb1|dre:559103:inpp5d|dre:447804:lyn|dre:403145:myd88|dre:64274:csf1ra|dre:544659:sema3ga|dre:100004611:sema3bl|dre:100535437:ano6|dre:60309:robo2|dre:100002113:coro1a|dre:30682:vegfaa|dre:550405:lhx9|dre:553756:crmp1|dre:393417:capn1a|dre:30192:ntn1b|dre:566546:plxnb3|dre:56120…	http://amigo.geneontology.org/amigo/term/GO:0006935
synaptic membrane	cellular_component	GO:0097060	25	56	2.28	2.90585e-05	0.000445946	dre:794401:chrnb3a|dre:336069:gria4b|dre:407735:gria4a|dre:571720:ch211-251b21.1|dre:404273:chrnd|dre:100005675:grin1b|dre:565256:grm3|dre:405796:dlg4b|dre:566015:shisa9b|dre:568849:chrna2b|dre:569891:nsmfb|dre:368416:gria3b|dre:561906:chrnb2b|dre:170452:gria3a|dre:448841:grid2|dre:798689:gria1a|dre:563297:grin2aa|dre:30291:cdh4|dre:793756:grid1a|dre:559976:grin2bb|dre:556582:grik4|dre:407979:cpe…	http://amigo.geneontology.org/amigo/term/GO:0097060
transferase activity, transferring phosphorus-containing groups	molecular_function	GO:0016772	126	548	1.18	3.39323e-05	0.00051768	dre:561496:nuak1b|dre:402814:myo3a|dre:497629:kitb|dre:436905:prkab1a|dre:335232:prkab1b|dre:30681:mapk12a|dre:393422:camkvb|dre:101886230:rps6kl1|dre:100333120:ch73-22a13.3|dre:550436:camk2a|dre:436815:camk2d2|dre:436662:ip6k2b|dre:572042:hipk1a|dre:572146:cdk14|dre:322041:ip6k2a|dre:100332381:ch73-60h1.1|dre:571698:cadm2b|dre:100330817:stk32a|dre:559050:sgk2b|dre:544664:erbb3b|dre:569706:phkb|d…	http://amigo.geneontology.org/amigo/term/GO:0016772
striated muscle cell differentiation	biological_process	GO:0051146	35	97	1.85	3.39985e-05	0.00051768	dre:386711:myh6|dre:641575:actn2b|dre:561635:mylk3|dre:100003572:tnnt3b|dre:404273:chrnd|dre:321421:tgfbi|dre:407613:rbfox1l|dre:415107:bves|dre:447832:capn3a|dre:100034405:capn3b|dre:393275:dnajb6b|dre:321064:klhl41b|dre:100148315:klhl41a|dre:798771:mef2cb|dre:64671:cmlc1|dre:30725:chrna1|dre:30441:tmod4|dre:100149766:tmod1|dre:793666:popdc2|dre:574000:tnnt2d|dre:246275:myhz2|dre:572733:pgam2|dr…	http://amigo.geneontology.org/amigo/term/GO:0051146
taxis	biological_process	GO:0042330	49	159	1.58	3.44778e-05	0.000517728	dre:553412:dpysl2b|dre:565658:sema3e|dre:567643:kif26aa|dre:373882:mmp14a|dre:64617:s1pr1|dre:571349:cntn4|dre:553266:arrb1|dre:559103:inpp5d|dre:447804:lyn|dre:403145:myd88|dre:64274:csf1ra|dre:544659:sema3ga|dre:100004611:sema3bl|dre:100535437:ano6|dre:60309:robo2|dre:100002113:coro1a|dre:30682:vegfaa|dre:550405:lhx9|dre:553756:crmp1|dre:393417:capn1a|dre:64609:atp1a2a|dre:30192:ntn1b|dre:56654…	http://amigo.geneontology.org/amigo/term/GO:0042330
response to wounding	biological_process	GO:0009611	41	123	1.7	3.44966e-05	0.000517728	dre:678552:f9b|dre:553412:dpysl2b|dre:327320:f5|dre:767790:pdgfab|dre:324215:igf2b|dre:64270:epha4b|dre:30726:cntn2|dre:100317029:prp|dre:402941:insm1a|dre:798657:ch211-79m20.1|dre:58059:hoxc13a|dre:797938:hbegfa|dre:447804:lyn|dre:550423:f3b|dre:560564:pdgfc|dre:553166:dpysl3|dre:100001836:itgb3b|dre:493635:hapln1a|dre:100535437:ano6|dre:30259:prph|dre:436967:prcp|dre:799082:dkey-163m14.2|dre:30…	http://amigo.geneontology.org/amigo/term/GO:0009611
pyridine nucleotide metabolic process	biological_process	GO:0019362	19	35	2.78	3.45329e-05	0.000517728	dre:570106:pfkla|dre:560753:tpi1b|dre:192309:tpi1a|dre:447836:pfkma|dre:114551:pklr|dre:572733:pgam2|dre:436903:bpgm|dre:402874:eno2|dre:406367:gapdhs|dre:393864:naprt|dre:335817:pkma|dre:445094:pkmb|dre:378963:eno3|dre:558487:eno4|dre:246094:gpia|dre:369193:aldocb|dre:406496:aldoab|dre:406696:pgk1|dre:100330160:nampta	http://amigo.geneontology.org/amigo/term/GO:0019362
nicotinamide nucleotide metabolic process	biological_process	GO:0046496	19	35	2.78	3.45329e-05	0.000517728	dre:570106:pfkla|dre:560753:tpi1b|dre:192309:tpi1a|dre:447836:pfkma|dre:114551:pklr|dre:572733:pgam2|dre:436903:bpgm|dre:402874:eno2|dre:406367:gapdhs|dre:393864:naprt|dre:335817:pkma|dre:445094:pkmb|dre:378963:eno3|dre:558487:eno4|dre:246094:gpia|dre:369193:aldocb|dre:406496:aldoab|dre:406696:pgk1|dre:100330160:nampta	http://amigo.geneontology.org/amigo/term/GO:0046496
exocytic vesicle	cellular_component	GO:0070382	21	42	2.56	3.46834e-05	0.000517838	dre:570094:syngr3b|dre:553617:syngr3a|dre:100000615:syt3|dre:445325:sept5b|dre:445476:syt9b|dre:100536636:stx2b|dre:798433:syt9a|dre:450047:syngr1a|dre:572466:sytl2b|dre:567877:syt2a|dre:100149756:slc17a6b|dre:798430:tmsb1|dre:393640:sypl2a|dre:559347:slc18a3a|dre:559698:sypa|dre:405846:stx11a|dre:100149310:syt6a|dre:570672:syn1|dre:494492:slc17a6a|dre:58038:stx1b|dre:378719:drd2b	http://amigo.geneontology.org/amigo/term/GO:0070382
postsynapse	cellular_component	GO:0098794	24	53	2.32	3.48059e-05	0.000517838	dre:794401:chrnb3a|dre:336069:gria4b|dre:407735:gria4a|dre:436704:rgs20|dre:571720:ch211-251b21.1|dre:404273:chrnd|dre:100005675:grin1b|dre:405796:dlg4b|dre:568849:chrna2b|dre:569891:nsmfb|dre:368416:gria3b|dre:561906:chrnb2b|dre:170452:gria3a|dre:30608:gap43|dre:448841:grid2|dre:560221:lzts3b|dre:798689:gria1a|dre:563297:grin2aa|dre:793756:grid1a|dre:559976:grin2bb|dre:556582:grik4|dre:30725:chr…	http://amigo.geneontology.org/amigo/term/GO:0098794
regulation of cell differentiation	biological_process	GO:0045595	61	216	1.44	3.69929e-05	0.000548282	dre:553412:dpysl2b|dre:565658:sema3e|dre:335250:mecp2|dre:64270:epha4b|dre:30726:cntn2|dre:791144:loxl2b|dre:565508:loxl2a|dre:405870:ucmab|dre:561737:158659|dre:403145:myd88|dre:325288:olig2|dre:544659:sema3ga|dre:100004611:sema3bl|dre:553166:dpysl3|dre:30634:nadl1.2|dre:394244:ndel1a|dre:60309:robo2|dre:58216:atoh7|dre:564873:jund|dre:558921:fosl2|dre:321064:klhl41b|dre:100148315:klhl41a|dre:56…	http://amigo.geneontology.org/amigo/term/GO:0045595
regulation of ion transmembrane transport	biological_process	GO:0034765	29	73	2.03	3.91221e-05	0.000577643	dre:327415:kcnd3|dre:548345:nalcn|dre:564522:kcnj2a|dre:664687:kcnj11|dre:564371:kcnc3b|dre:100003329:cacng8b|dre:403310:cacna1da|dre:100535437:ano6|dre:794222:cacng4b|dre:798836:tspan13a|dre:562853:kcna2b|dre:559447:scn1lab|dre:393614:cacng2a|dre:492513:clic5a|dre:378719:drd2b|dre:799410:kcnc4|dre:324481:clic1|dre:569052:kcnj1a.6|dre:405791:cacna1sb|dre:566868:scn12ab|dre:497647:kcnj11l|dre:7959…	http://amigo.geneontology.org/amigo/term/GO:0034765
syntaxin binding	molecular_function	GO:0019905	20	39	2.62	4.02264e-05	0.000591708	dre:556789:stxbp5a|dre:572466:sytl2b|dre:100000615:syt3|dre:100002795:doc2d|dre:794707:syt11b|dre:445476:syt9b|dre:798433:syt9a|dre:335357:syt4|dre:567877:syt2a|dre:30711:snap25b|dre:550345:syt13|dre:30712:snap25a|dre:791220:napbb|dre:436732:cplx2l|dre:553682:napba|dre:794623:cplx3b|dre:100149310:syt6a|dre:436742:napgb|dre:567605:stxbp5l|dre:563018:txlnba	http://amigo.geneontology.org/amigo/term/GO:0019905
cofactor binding	molecular_function	GO:0048037	40	120	1.7	4.26781e-05	0.000625411	dre:399479:dldh|dre:445291:ndufv1|dre:436878:sirt5|dre:568202:pora|dre:445500:sdhdb|dre:337412:bcat1|dre:794259:aclyb|dre:492719:me3|dre:548605:ctbp2l|dre:406330:got1|dre:494102:dhcr24|dre:445121:hadh|dre:378987:77439|dre:336553:cyb5r1|dre:386951:idh2|dre:393860:gcdha|dre:449662:acox1|dre:406688:got2a|dre:335974:got2b|dre:394156:acadl|dre:641568:thnsl2|dre:550403:gad2|dre:325724:etfa|dre:406367:g…	http://amigo.geneontology.org/amigo/term/GO:0048037
pyruvate metabolic process	biological_process	GO:0006090	17	29	3	4.29638e-05	0.00062724	dre:570106:pfkla|dre:560753:tpi1b|dre:192309:tpi1a|dre:447836:pfkma|dre:114551:pklr|dre:572733:pgam2|dre:436903:bpgm|dre:402874:eno2|dre:406367:gapdhs|dre:335817:pkma|dre:445094:pkmb|dre:378963:eno3|dre:558487:eno4|dre:246094:gpia|dre:369193:aldocb|dre:406496:aldoab|dre:406696:pgk1	http://amigo.geneontology.org/amigo/term/GO:0006090
single-organism transport	Undef	GO:0044765	115	493	1.19	4.37937e-05	0.000636969	dre:431714:91968|dre:494450:slc6a5|dre:552924:slc2a15b|dre:437003:ica1|dre:550345:syt13|dre:559347:slc18a3a|dre:405846:stx11a|dre:445176:mfsd2ab|dre:393322:tnfaip8l3|dre:664719:slc6a4a|dre:100149756:slc17a6b|dre:494492:slc17a6a|dre:566658:ch211-117m20.5|dre:405771:rhag|dre:393682:lin7a|dre:555229:slc6a16a|dre:100000615:syt3|dre:335357:syt4|dre:567420:slc7a10a|dre:30711:snap25b|dre:30712:snap25a|d…	http://amigo.geneontology.org/amigo/term/GO:0044765
pyridine-containing compound metabolic process	biological_process	GO:0072524	19	36	2.7	4.62504e-05	0.000670201	dre:570106:pfkla|dre:560753:tpi1b|dre:192309:tpi1a|dre:447836:pfkma|dre:114551:pklr|dre:572733:pgam2|dre:436903:bpgm|dre:402874:eno2|dre:406367:gapdhs|dre:393864:naprt|dre:335817:pkma|dre:445094:pkmb|dre:378963:eno3|dre:558487:eno4|dre:246094:gpia|dre:369193:aldocb|dre:406496:aldoab|dre:406696:pgk1|dre:100330160:nampta	http://amigo.geneontology.org/amigo/term/GO:0072524
regulation of cell development	biological_process	GO:0060284	45	143	1.61	4.67338e-05	0.000674698	dre:553412:dpysl2b|dre:565658:sema3e|dre:335250:mecp2|dre:64270:epha4b|dre:30726:cntn2|dre:394244:ndel1a|dre:561737:158659|dre:325288:olig2|dre:544659:sema3ga|dre:100004611:sema3bl|dre:553166:dpysl3|dre:30634:nadl1.2|dre:60309:robo2|dre:58216:atoh7|dre:569891:nsmfb|dre:30311:ek1|dre:30725:chrna1|dre:30192:ntn1b|dre:566546:plxnb3|dre:553785:lrrc4c|dre:550240:chodl|dre:394174:pik3cd|dre:569360:dcc|…	http://amigo.geneontology.org/amigo/term/GO:0060284
heart contraction	biological_process	GO:0060047	27	66	2.09	4.77138e-05	0.00068378	dre:399479:dldh|dre:386711:myh6|dre:415107:bves|dre:415191:tnni1al|dre:415175:tnnc1b|dre:30315:foxn4|dre:556258:tcap|dre:100005403:tmem65|dre:563091:dkey-206m15.8|dre:751665:tnni1c|dre:30682:vegfaa|dre:436902:tnni1d|dre:64671:cmlc1|dre:64609:atp1a2a|dre:387533:gja3|dre:793666:popdc2|dre:58071:tnnt2a|dre:325686:parvb|dre:768182:mcu|dre:566868:scn12ab|dre:445292:sgcg|dre:100149100:adra1ba|dre:55369…	http://amigo.geneontology.org/amigo/term/GO:0060047
heart process	biological_process	GO:0003015	27	66	2.09	4.77138e-05	0.00068378	dre:399479:dldh|dre:386711:myh6|dre:415107:bves|dre:415191:tnni1al|dre:415175:tnnc1b|dre:30315:foxn4|dre:556258:tcap|dre:100005403:tmem65|dre:563091:dkey-206m15.8|dre:751665:tnni1c|dre:30682:vegfaa|dre:436902:tnni1d|dre:64671:cmlc1|dre:64609:atp1a2a|dre:387533:gja3|dre:793666:popdc2|dre:58071:tnnt2a|dre:325686:parvb|dre:768182:mcu|dre:566868:scn12ab|dre:445292:sgcg|dre:100149100:adra1ba|dre:55369…	http://amigo.geneontology.org/amigo/term/GO:0003015
small molecule metabolic process	biological_process	GO:0044281	119	516	1.18	4.94304e-05	0.000703248	dre:335715:mdh1ab|dre:100004977:mthfd2|dre:436903:bpgm|dre:334527:cap1|dre:393809:cap2|dre:794259:aclyb|dre:553595:impa2|dre:100330160:nampta|dre:445121:hadh|dre:394156:acadl|dre:386951:idh2|dre:449662:acox1|dre:415102:crabp1b|dre:402874:eno2|dre:378963:eno3|dre:558487:eno4|dre:30384:th|dre:563180:g6pca.2|dre:550403:gad2|dre:322372:fah|dre:405829:dpydb|dre:359840:atp6v1b2|dre:100037312:sgpl1|dre:…	http://amigo.geneontology.org/amigo/term/GO:0044281
actomyosin structure organization	biological_process	GO:0031032	22	47	2.39	4.9433e-05	0.000703248	dre:386711:myh6|dre:415107:bves|dre:561635:mylk3|dre:100003572:tnnt3b|dre:404273:chrnd|dre:393275:dnajb6b|dre:641575:actn2b|dre:447832:capn3a|dre:100034405:capn3b|dre:321064:klhl41b|dre:100148315:klhl41a|dre:64671:cmlc1|dre:30441:tmod4|dre:561940:limch1a|dre:100149766:tmod1|dre:574000:tnnt2d|dre:58071:tnnt2a|dre:353248:tnnt2c|dre:114549:ache|dre:30592:myl7|dre:449679:cav3|dre:100149390:lmod3	http://amigo.geneontology.org/amigo/term/GO:0031032
striated muscle tissue development	biological_process	GO:0014706	34	95	1.83	4.98358e-05	0.000703841	dre:386711:myh6|dre:445111:stac3|dre:641575:actn2b|dre:561635:mylk3|dre:30471:LOC110440171|dre:407613:rbfox1l|dre:494168:six1a|dre:415107:bves|dre:556647:gfra3|dre:321064:klhl41b|dre:100148315:klhl41a|dre:798771:mef2cb|dre:64671:cmlc1|dre:561606:atoh8|dre:387533:gja3|dre:393275:dnajb6b|dre:407079:klhl31|dre:560653:npr1a|dre:246275:myhz2|dre:58071:tnnt2a|dre:562738:dpf3|dre:404208:myf6|dre:445292:…	http://amigo.geneontology.org/amigo/term/GO:0014706
muscle tissue development	biological_process	GO:0060537	34	95	1.83	4.98358e-05	0.000703841	dre:386711:myh6|dre:445111:stac3|dre:641575:actn2b|dre:561635:mylk3|dre:30471:LOC110440171|dre:407613:rbfox1l|dre:494168:six1a|dre:415107:bves|dre:556647:gfra3|dre:321064:klhl41b|dre:100148315:klhl41a|dre:798771:mef2cb|dre:64671:cmlc1|dre:561606:atoh8|dre:387533:gja3|dre:393275:dnajb6b|dre:407079:klhl31|dre:560653:npr1a|dre:246275:myhz2|dre:58071:tnnt2a|dre:562738:dpf3|dre:404208:myf6|dre:445292:…	http://amigo.geneontology.org/amigo/term/GO:0060537
response to external stimulus	biological_process	GO:0009605	90	364	1.26	5.04165e-05	0.000709471	dre:373882:mmp14a|dre:64617:s1pr1|dre:571349:cntn4|dre:100001239:ifit11|dre:403310:cacna1da|dre:564497:tnfaip3|dre:553579:fabp11b|dre:544664:erbb3b|dre:114442:ncam1b|dre:100331502:opn4xa|dre:80354:slit3|dre:30267:sema3ab|dre:561685:slit1b|dre:556123:slit1a|dre:64270:epha4b|dre:393679:cib2|dre:64274:csf1ra|dre:100535437:ano6|dre:326974:gabarapa|dre:564873:jund|dre:30682:vegfaa|dre:550240:chodl|dre…	http://amigo.geneontology.org/amigo/term/GO:0009605
neurotransmitter secretion	biological_process	GO:0007269	18	33	2.79	5.26105e-05	0.000735039	dre:393682:lin7a|dre:567230:ppfia3|dre:100000615:syt3|dre:100002795:doc2d|dre:794707:syt11b|dre:445476:syt9b|dre:100536636:stx2b|dre:798433:syt9a|dre:335357:syt4|dre:567877:syt2a|dre:30711:snap25b|dre:550345:syt13|dre:798430:tmsb1|dre:30712:snap25a|dre:58038:stx1b|dre:405846:stx11a|dre:100149310:syt6a|dre:570672:syn1	http://amigo.geneontology.org/amigo/term/GO:0007269
signal release from synapse	biological_process	GO:0099643	18	33	2.79	5.26105e-05	0.000735039	dre:393682:lin7a|dre:567230:ppfia3|dre:100000615:syt3|dre:100002795:doc2d|dre:794707:syt11b|dre:445476:syt9b|dre:100536636:stx2b|dre:798433:syt9a|dre:335357:syt4|dre:567877:syt2a|dre:30711:snap25b|dre:550345:syt13|dre:798430:tmsb1|dre:30712:snap25a|dre:58038:stx1b|dre:405846:stx11a|dre:100149310:syt6a|dre:570672:syn1	http://amigo.geneontology.org/amigo/term/GO:0099643
secretion by cell	biological_process	GO:0032940	36	104	1.77	5.35575e-05	0.000745597	dre:100536636:stx2b|dre:437003:ica1|dre:550345:syt13|dre:405846:stx11a|dre:447804:lyn|dre:567230:ppfia3|dre:570907:rab27a|dre:794707:syt11b|dre:563576:dkey-245p14.4|dre:556789:stxbp5a|dre:798430:tmsb1|dre:445325:sept5b|dre:406588:sstr5|dre:100149310:syt6a|dre:565839:exoc3l2b|dre:567605:stxbp5l|dre:378719:drd2b|dre:393682:lin7a|dre:58038:stx1b|dre:100002795:doc2d|dre:100000615:syt3|dre:335357:syt4…	http://amigo.geneontology.org/amigo/term/GO:0032940
regulation of developmental growth	biological_process	GO:0048638	24	55	2.23	5.53549e-05	0.00076245	dre:553412:dpysl2b|dre:565658:sema3e|dre:64270:epha4b|dre:30726:cntn2|dre:561737:158659|dre:100004611:sema3bl|dre:30634:nadl1.2|dre:60309:robo2|dre:569891:nsmfb|dre:553363:fto|dre:30192:ntn1b|dre:794176:igfbp2a|dre:798920:igfbp2b|dre:394174:pik3cd|dre:569360:dcc|dre:553587:apoea|dre:558978:nkx6.3|dre:544659:sema3ga|dre:80354:slit3|dre:30725:chrna1|dre:30037:tnc|dre:30267:sema3ab|dre:556123:slit1a…	http://amigo.geneontology.org/amigo/term/GO:0048638
oxidoreductase activity, acting on CH-OH group of donors	molecular_function	GO:0016614	24	55	2.23	5.53549e-05	0.00076245	dre:335715:mdh1ab|dre:431724:impdh1a|dre:30497:ldhba|dre:445225:uevld|dre:492719:me3|dre:548605:ctbp2l|dre:445326:akr1a1a|dre:494102:dhcr24|dre:445121:hadh|dre:64265:aox5|dre:386951:idh2|dre:327462:hsd3b7|dre:795445:sprb|dre:402841:adh8b|dre:402985:grhprb|dre:406433:dhdhl|dre:445252:hibadha|dre:406405:mdh2|dre:678649:136929|dre:393887:wwox|dre:334208:ldhd|dre:334098:hsd11b2|dre:30496:ldha|dre:394…	http://amigo.geneontology.org/amigo/term/GO:0016614
axon extension	biological_process	GO:0048675	24	55	2.23	5.53549e-05	0.00076245	dre:553412:dpysl2b|dre:369190:kif1ab|dre:369190:kif1aa|dre:64270:epha4b|dre:30726:cntn2|dre:565658:sema3e|dre:100004611:sema3bl|dre:369190:kif1b|dre:30634:nadl1.2|dre:101886018:tusc5a|dre:569891:nsmfb|dre:30192:ntn1b|dre:569360:dcc|dre:553587:apoea|dre:60309:robo2|dre:558978:nkx6.3|dre:544659:sema3ga|dre:80354:slit3|dre:30725:chrna1|dre:30037:tnc|dre:30267:sema3ab|dre:561685:slit1b|dre:556123:sli…	http://amigo.geneontology.org/amigo/term/GO:0048675
single-organism carbohydrate metabolic process	Undef	GO:0044723	56	196	1.46	5.78449e-05	0.000793941	dre:393983:pfkfb2a|dre:406433:dhdhl|dre:447836:pfkma|dre:567794:galnt17|dre:797513:b3gnt2l|dre:793635:b4galnt1b|dre:556199:phka2|dre:100319240:serp2|dre:553595:impa2|dre:557675:c1galt1a|dre:431727:mgat4b|dre:407716:st6galnac5b|dre:568338:slc5a3b|dre:569706:phkb|dre:406696:pgk1|dre:562592:man1b1a|dre:436903:bpgm|dre:30629:pth1ra|dre:246094:gpia|dre:402874:eno2|dre:373082:gys2|dre:335817:pkma|dre:4…	http://amigo.geneontology.org/amigo/term/GO:0044723
transmembrane receptor protein kinase activity	molecular_function	GO:0019199	21	44	2.44	5.85407e-05	0.000800672	dre:30687:epha4l|dre:556380:ddr2a|dre:497629:kitb|dre:30747:tek|dre:403006:nptnb|dre:544664:erbb3b|dre:378478:egfra|dre:405901:nrp2a|dre:795902:epha3|dre:30546:ntrk1|dre:100007677:erbb4a|dre:571698:cadm2b|dre:555655:LOC103911618|dre:561288:grk6|dre:562822:bmpr2a|dre:64270:epha4b|dre:555655:bmpr2b|dre:30746:tie1|dre:64274:csf1ra|dre:30311:ek1|dre:796537:kdrl	http://amigo.geneontology.org/amigo/term/GO:0019199
single-organism localization	Undef	GO:1902578	121	530	1.17	6.2035e-05	0.000845498	dre:431714:91968|dre:494450:slc6a5|dre:552924:slc2a15b|dre:437003:ica1|dre:550345:syt13|dre:559347:slc18a3a|dre:405846:stx11a|dre:445176:mfsd2ab|dre:393322:tnfaip8l3|dre:664719:slc6a4a|dre:100149756:slc17a6b|dre:494492:slc17a6a|dre:566658:ch211-117m20.5|dre:405771:rhag|dre:393682:lin7a|dre:555229:slc6a16a|dre:796761:dkey-92f12.2|dre:100000615:syt3|dre:335357:syt4|dre:567420:slc7a10a|dre:30711:sna…	http://amigo.geneontology.org/amigo/term/GO:1902578
protein kinase activity	molecular_function	GO:0004672	86	346	1.27	6.25762e-05	0.000849902	dre:561496:nuak1b|dre:402814:myo3a|dre:497629:kitb|dre:30681:mapk12a|dre:393422:camkvb|dre:100148413:plk2a|dre:101886230:rps6kl1|dre:550436:camk2a|dre:436815:camk2d2|dre:100330817:stk32a|dre:572146:cdk14|dre:791619:cdk15|dre:100332381:ch73-60h1.1|dre:571698:cadm2b|dre:572042:hipk1a|dre:559050:sgk2b|dre:544664:erbb3b|dre:569706:phkb|dre:30311:ek1|dre:560211:map3k3|dre:100536675:tyk2|dre:30687:epha…	http://amigo.geneontology.org/amigo/term/GO:0004672
neuron projection extension	biological_process	GO:1990138	24	56	2.19	6.92411e-05	0.00093716	dre:553412:dpysl2b|dre:369190:kif1ab|dre:369190:kif1aa|dre:64270:epha4b|dre:30726:cntn2|dre:565658:sema3e|dre:100004611:sema3bl|dre:369190:kif1b|dre:30634:nadl1.2|dre:101886018:tusc5a|dre:569891:nsmfb|dre:30192:ntn1b|dre:569360:dcc|dre:553587:apoea|dre:60309:robo2|dre:558978:nkx6.3|dre:544659:sema3ga|dre:80354:slit3|dre:30725:chrna1|dre:30037:tnc|dre:30267:sema3ab|dre:561685:slit1b|dre:556123:sli…	http://amigo.geneontology.org/amigo/term/GO:1990138
nucleoside diphosphate metabolic process	biological_process	GO:0009132	18	34	2.71	7.05695e-05	0.00095115	dre:570106:pfkla|dre:560753:tpi1b|dre:192309:tpi1a|dre:447836:pfkma|dre:114551:pklr|dre:572733:pgam2|dre:445486:ak1|dre:402874:eno2|dre:406367:gapdhs|dre:335817:pkma|dre:445094:pkmb|dre:378963:eno3|dre:558487:eno4|dre:246094:gpia|dre:436903:bpgm|dre:369193:aldocb|dre:406496:aldoab|dre:406696:pgk1	http://amigo.geneontology.org/amigo/term/GO:0009132
neuron projection	cellular_component	GO:0043005	28	72	1.99	7.09946e-05	0.00095115	dre:407735:gria4a|dre:100001650:calb1|dre:557801:il1rapl1b|dre:559347:slc18a3a|dre:558960:slc6a11a|dre:449651:stmn2a|dre:100003563:stmn2b|dre:553166:dpysl3|dre:30634:nadl1.2|dre:60309:robo2|dre:100149756:slc17a6b|dre:494492:slc17a6a|dre:573010:scgn|dre:566015:shisa9b|dre:406588:sstr5|dre:569891:nsmfb|dre:100537884:map4l|dre:798970:stmn3|dre:336187:klhl17|dre:368228:penka|dre:30711:snap25b|dre:307…	http://amigo.geneontology.org/amigo/term/GO:0043005
cellular chemical homeostasis	biological_process	GO:0055082	39	119	1.68	7.12333e-05	0.00095115	dre:406777:aqp3a|dre:555634:tac1|dre:323628:vapb|dre:100001650:calb1|dre:335821:aqp1a.1|dre:566075:slc4a2a|dre:436769:homer1b|dre:393684:calb2b|dre:561209:ch73-335m24.5|dre:447923:aqp8a.1|dre:573010:scgn|dre:562640:dkey-28b4.8|dre:378719:drd2b|dre:394110:atp6v1aa|dre:445140:mipa|dre:568614:adra1d|dre:494477:tfr1a|dre:553420:mipb|dre:245703:atp1a1a.5|dre:494489:atp2a1l|dre:64614:atp1a1a.3|dre:8470…	http://amigo.geneontology.org/amigo/term/GO:0055082
cellular homeostasis	biological_process	GO:0019725	48	160	1.53	7.12509e-05	0.00095115	dre:399479:dldh|dre:394023:pdia2|dre:449679:cav3|dre:406777:aqp3a|dre:555634:tac1|dre:323628:vapb|dre:100001650:calb1|dre:335821:aqp1a.1|dre:566075:slc4a2a|dre:436769:homer1b|dre:393248:sh3bgrl3|dre:561209:ch73-335m24.5|dre:567949:piezo1|dre:567667:slc12a7b|dre:447923:aqp8a.1|dre:573010:scgn|dre:562640:dkey-28b4.8|dre:378719:drd2b|dre:394110:atp6v1aa|dre:64614:atp1a1a.3|dre:445140:mipa|dre:568614…	http://amigo.geneontology.org/amigo/term/GO:0019725
developmental cell growth	biological_process	GO:0048588	26	64	2.08	7.16007e-05	0.000952558	dre:553412:dpysl2b|dre:565658:sema3e|dre:369190:kif1aa|dre:64270:epha4b|dre:30726:cntn2|dre:561737:158659|dre:369190:kif1ab|dre:100004611:sema3bl|dre:369190:kif1b|dre:30634:nadl1.2|dre:101886018:tusc5a|dre:569891:nsmfb|dre:30192:ntn1b|dre:394174:pik3cd|dre:569360:dcc|dre:553587:apoea|dre:60309:robo2|dre:558978:nkx6.3|dre:544659:sema3ga|dre:80354:slit3|dre:30725:chrna1|dre:30037:tnc|dre:30267:sema…	http://amigo.geneontology.org/amigo/term/GO:0048588
striated muscle thin filament	cellular_component	GO:0005865	14	21	3.41	7.3818e-05	0.000975399	dre:30441:tmod4|dre:100149766:tmod1|dre:415191:tnni1al|dre:574000:tnnt2d|dre:100003572:tnnt3b|dre:563091:dkey-206m15.8|dre:751665:tnni1c|dre:436902:tnni1d|dre:58071:tnnt2a|dre:58082:tnnc2|dre:353248:tnnt2c|dre:553694:112242|dre:100149390:lmod3|dre:415175:tnnc1b	http://amigo.geneontology.org/amigo/term/GO:0005865
myofilament	cellular_component	GO:0036379	14	21	3.41	7.3818e-05	0.000975399	dre:30441:tmod4|dre:100149766:tmod1|dre:415191:tnni1al|dre:574000:tnnt2d|dre:100003572:tnnt3b|dre:563091:dkey-206m15.8|dre:751665:tnni1c|dre:436902:tnni1d|dre:58071:tnnt2a|dre:58082:tnnc2|dre:353248:tnnt2c|dre:553694:112242|dre:100149390:lmod3|dre:415175:tnnc1b	http://amigo.geneontology.org/amigo/term/GO:0036379
organic acid metabolic process	biological_process	GO:0006082	68	257	1.35	7.51841e-05	0.000990094	dre:100037349:mlycd|dre:335715:mdh1ab|dre:447836:pfkma|dre:30497:ldhba|dre:100005717:cpt2|dre:445500:sdhdb|dre:445225:uevld|dre:337412:bcat1|dre:317738:elovl6|dre:492719:me3|dre:246094:gpia|dre:322339:cs|dre:406330:got1|dre:557186:aldh18a1|dre:406696:pgk1|dre:557710:ch211-212d10.2|dre:445121:hadh|dre:436903:bpgm|dre:794259:aclyb|dre:368912:echs1|dre:386951:idh2|dre:393860:gcdha|dre:449662:acox1|d…	http://amigo.geneontology.org/amigo/term/GO:0006082
signal release	biological_process	GO:0023061	22	49	2.3	8.0159e-05	0.00105205	dre:100536636:stx2b|dre:437003:ica1|dre:550345:syt13|dre:405846:stx11a|dre:100002795:doc2d|dre:794707:syt11b|dre:798430:tmsb1|dre:406588:sstr5|dre:100149310:syt6a|dre:393682:lin7a|dre:58038:stx1b|dre:567230:ppfia3|dre:100000615:syt3|dre:335357:syt4|dre:30711:snap25b|dre:30712:snap25a|dre:567877:syt2a|dre:768182:mcu|dre:570672:syn1|dre:558978:nkx6.3|dre:445476:syt9b|dre:798433:syt9a	http://amigo.geneontology.org/amigo/term/GO:0023061
wound healing	biological_process	GO:0042060	34	98	1.77	8.20289e-05	0.00107298	dre:678552:f9b|dre:327320:f5|dre:767790:pdgfab|dre:324215:igf2b|dre:100317029:prp|dre:402941:insm1a|dre:798657:ch211-79m20.1|dre:58059:hoxc13a|dre:797938:hbegfa|dre:447804:lyn|dre:550423:f3b|dre:560564:pdgfc|dre:100001836:itgb3b|dre:493635:hapln1a|dre:100535437:ano6|dre:30259:prph|dre:436967:prcp|dre:799082:dkey-163m14.2|dre:30236:cx43|dre:30608:gap43|dre:336038:junbb|dre:393327:proca|dre:1000009…	http://amigo.geneontology.org/amigo/term/GO:0042060
extracellular space	cellular_component	GO:0005615	69	263	1.34	8.29993e-05	0.00108204	dre:450022:ctsz|dre:394026:bmp5|dre:100000500:sost|dre:565658:sema3e|dre:791993:wnt4b|dre:767790:pdgfab|dre:555634:tac1|dre:100148840:wnt7bb|dre:324215:igf2b|dre:567331:sparcl1|dre:30267:sema3ab|dre:550399:grem2b|dre:798375:apln|dre:557627:serpini1|dre:560860:wfdc1|dre:798657:ch211-79m20.1|dre:797938:hbegfa|dre:565074:c3a.3|dre:30211:pyya|dre:100004611:sema3bl|dre:359834:tgfb1a|dre:558224:ecm2|dr…	http://amigo.geneontology.org/amigo/term/GO:0005615
presynapse	cellular_component	GO:0098793	20	42	2.44	8.92287e-05	0.00115804	dre:393682:lin7a|dre:570094:syngr3b|dre:553617:syngr3a|dre:58038:stx1b|dre:445325:sept5b|dre:567230:ppfia3|dre:100536636:stx2b|dre:570672:syn1|dre:450047:syngr1a|dre:100149756:slc17a6b|dre:567877:syt2a|dre:798430:tmsb1|dre:393640:sypl2a|dre:559347:slc18a3a|dre:559698:sypa|dre:405846:stx11a|dre:378719:drd2b|dre:494492:slc17a6a|dre:30291:cdh4|dre:565256:grm3	http://amigo.geneontology.org/amigo/term/GO:0098793
intracellular organelle	cellular_component	GO:0043229	628	3524	0.91	8.94231e-05	0.00115804	dre:402814:myo3a|dre:572325:LOC101885536|dre:566679:ch211-30b16.2|dre:449875:gsx1|dre:554127:tubb2|dre:437003:ica1|dre:559347:slc18a3a|dre:560986:pnpla6|dre:405846:stx11a|dre:393422:camkvb|dre:30113:skib|dre:796407:nrip1a|dre:449542:chchd6a|dre:445157:lsm1|dre:564497:tnfaip3|dre:393759:xrcc4|dre:566656:sim1b|dre:327206:immt|dre:799637:nupr1|dre:336187:klhl17|dre:393186:56235|dre:794234:cdc42se2|d…	http://amigo.geneontology.org/amigo/term/GO:0043229
regulation of extent of cell growth	biological_process	GO:0061387	21	46	2.33	9.60262e-05	0.00123944	dre:30192:ntn1b|dre:553412:dpysl2b|dre:565658:sema3e|dre:544659:sema3ga|dre:30634:nadl1.2|dre:60309:robo2|dre:394174:pik3cd|dre:569360:dcc|dre:64270:epha4b|dre:30726:cntn2|dre:553587:apoea|dre:80354:slit3|dre:30725:chrna1|dre:30037:tnc|dre:30267:sema3ab|dre:561737:158659|dre:558978:nkx6.3|dre:100004611:sema3bl|dre:569891:nsmfb|dre:556123:slit1a|dre:336060:sema6a	http://amigo.geneontology.org/amigo/term/GO:0061387
inorganic cation transmembrane transport	biological_process	GO:0098662	44	144	1.56	9.86256e-05	0.00126879	dre:799410:kcnc4|dre:327415:kcnd3|dre:564522:kcnj2a|dre:664687:kcnj11|dre:798836:tspan13a|dre:406599:atp5j|dre:335191:atp5o|dre:768182:mcu|dre:394110:atp6v1aa|dre:564371:kcnc3b|dre:100003329:cacng8b|dre:403310:cacna1da|dre:387526:ca2|dre:794222:cacng4b|dre:100003220:cacng6b|dre:562853:kcna2b|dre:393614:cacng2a|dre:405791:cacna1sb|dre:378719:drd2b|dre:393874:tmem38a|dre:569052:kcnj1a.6|dre:245703:…	http://amigo.geneontology.org/amigo/term/GO:0098662
transmembrane receptor protein tyrosine kinase activity	molecular_function	GO:0004714	17	32	2.72	0.000107795	0.00138219	dre:30687:epha4l|dre:556380:ddr2a|dre:497629:kitb|dre:30747:tek|dre:403006:nptnb|dre:544664:erbb3b|dre:378478:egfra|dre:405901:nrp2a|dre:795902:epha3|dre:30546:ntrk1|dre:100007677:erbb4a|dre:571698:cadm2b|dre:64270:epha4b|dre:30746:tie1|dre:64274:csf1ra|dre:30311:ek1|dre:796537:kdrl	http://amigo.geneontology.org/amigo/term/GO:0004714
homeostatic process	biological_process	GO:0042592	73	286	1.31	0.000108636	0.0013884	dre:399479:dldh|dre:100330782:tmem79b|dre:394023:pdia2|dre:100149100:adra1ba|dre:566604:casp3b|dre:406777:aqp3a|dre:415107:bves|dre:555634:tac1|dre:58040:sptb|dre:101887161:tet2|dre:323628:vapb|dre:100001650:calb1|dre:562640:dkey-28b4.8|dre:449679:cav3|dre:558368:atpif1b|dre:335821:aqp1a.1|dre:566075:slc4a2a|dre:436769:homer1b|dre:387526:ca2|dre:567667:slc12a7b|dre:394110:atp6v1aa|dre:335799:sod2…	http://amigo.geneontology.org/amigo/term/GO:0042592
negative regulation of biological process	biological_process	GO:0048519	135	615	1.12	0.000111089	0.00141512	dre:359834:tgfb1a|dre:101887161:tet2|dre:336346:sox4a|dre:100170835:skilb|dre:560986:pnpla6|dre:100007653:skila|dre:570239:hoxa13a|dre:30113:skib|dre:393155:osgn1|dre:393303:tnfaip8l1|dre:100034498:pag1|dre:503808:pkig|dre:58094:LOC101885164|dre:447832:capn3a|dre:100034405:capn3b|dre:393519:purbb|dre:64617:s1pr1|dre:556024:mov10b.1|dre:100884132:ppp1r1b|dre:558670:sh3bp5lb|dre:562155:klf4|dre:305…	http://amigo.geneontology.org/amigo/term/GO:0048519
oxidoreduction coenzyme metabolic process	biological_process	GO:0006733	20	43	2.38	0.000114599	0.00145507	dre:570106:pfkla|dre:572733:pgam2|dre:192309:tpi1a|dre:447836:pfkma|dre:114551:pklr|dre:567716:coq9|dre:436903:bpgm|dre:402874:eno2|dre:406367:gapdhs|dre:393864:naprt|dre:335817:pkma|dre:445094:pkmb|dre:378963:eno3|dre:558487:eno4|dre:560753:tpi1b|dre:246094:gpia|dre:369193:aldocb|dre:406496:aldoab|dre:406696:pgk1|dre:100330160:nampta	http://amigo.geneontology.org/amigo/term/GO:0006733
negative regulation of cellular process	biological_process	GO:0048523	127	572	1.14	0.000115955	0.0014675	dre:101887161:tet2|dre:336346:sox4a|dre:100170835:skilb|dre:560986:pnpla6|dre:100007653:skila|dre:570239:hoxa13a|dre:30113:skib|dre:393155:osgn1|dre:393303:tnfaip8l1|dre:100034498:pag1|dre:503808:pkig|dre:58094:LOC101885164|dre:447832:capn3a|dre:100034405:capn3b|dre:393519:purbb|dre:556024:mov10b.1|dre:100884132:ppp1r1b|dre:558670:sh3bp5lb|dre:562155:klf4|dre:30598:vsx1|dre:100884132:LOC100333163…	http://amigo.geneontology.org/amigo/term/GO:0048523
muscle organ development	biological_process	GO:0007517	30	83	1.85	0.00011639	0.00146825	dre:566796:lama4|dre:445111:stac3|dre:641575:actn2b|dre:570504:spega|dre:30471:LOC110440171|dre:407613:rbfox1l|dre:415107:bves|dre:556647:gfra3|dre:321064:klhl41b|dre:100148315:klhl41a|dre:64609:atp1a2a|dre:387533:gja3|dre:393275:dnajb6b|dre:407079:klhl31|dre:246275:myhz2|dre:58071:tnnt2a|dre:337767:lamb2|dre:562738:dpf3|dre:404208:myf6|dre:445292:sgcg|dre:559788:sgcb|dre:563843:synpo2la|dre:3072…	http://amigo.geneontology.org/amigo/term/GO:0007517
cytoplasmic vesicle	cellular_component	GO:0031410	43	141	1.56	0.000121734	0.00152579	dre:570094:syngr3b|dre:553617:syngr3a|dre:431714:91968|dre:792853:chgb|dre:368424:snx9a|dre:450047:syngr1a|dre:437003:ica1|dre:100007788:rab38|dre:100330746:LOC100330746|dre:58038:stx1b|dre:559347:slc18a3a|dre:559698:sypa|dre:566769:clvs2|dre:405846:stx11a|dre:393422:camkvb|dre:777641:scg2b|dre:570907:rab27a|dre:101885019:vopp1|dre:100149756:slc17a6b|dre:494492:slc17a6a|dre:556789:stxbp5a|dre:798…	http://amigo.geneontology.org/amigo/term/GO:0031410
intracellular vesicle	cellular_component	GO:0097708	43	141	1.56	0.000121734	0.00152579	dre:570094:syngr3b|dre:553617:syngr3a|dre:431714:91968|dre:792853:chgb|dre:368424:snx9a|dre:450047:syngr1a|dre:437003:ica1|dre:100007788:rab38|dre:100330746:LOC100330746|dre:58038:stx1b|dre:559347:slc18a3a|dre:559698:sypa|dre:566769:clvs2|dre:405846:stx11a|dre:393422:camkvb|dre:777641:scg2b|dre:570907:rab27a|dre:101885019:vopp1|dre:100149756:slc17a6b|dre:494492:slc17a6a|dre:556789:stxbp5a|dre:798…	http://amigo.geneontology.org/amigo/term/GO:0097708
exocytosis	biological_process	GO:0006887	28	75	1.91	0.000124584	0.0015565	dre:100536636:stx2b|dre:567877:syt2a|dre:550345:syt13|dre:405846:stx11a|dre:447804:lyn|dre:570907:rab27a|dre:794707:syt11b|dre:563576:dkey-245p14.4|dre:556789:stxbp5a|dre:445325:sept5b|dre:100149310:syt6a|dre:565839:exoc3l2b|dre:567605:stxbp5l|dre:393682:lin7a|dre:58038:stx1b|dre:100002795:doc2d|dre:100000615:syt3|dre:335357:syt4|dre:30711:snap25b|dre:30712:snap25a|dre:100093706:rab8b|dre:572466:…	http://amigo.geneontology.org/amigo/term/GO:0006887
calcium ion transport	biological_process	GO:0006816	22	51	2.21	0.000126823	0.00157942	dre:548345:nalcn|dre:798836:tspan13a|dre:560283:cax1|dre:797199:slc8a1b|dre:100003329:cacng8b|dre:403310:cacna1da|dre:794222:cacng4b|dre:100003220:cacng6b|dre:393614:cacng2a|dre:562640:dkey-28b4.8|dre:102725537:trpc4a|dre:378719:drd2b|dre:101887082:trpc3|dre:567212:slc8a2b|dre:561787:slc4a1b|dre:100148645:cacna2d3|dre:768182:mcu|dre:405791:cacna1sb|dre:494489:atp2a1l|dre:564883:cacng3b|dre:322013…	http://amigo.geneontology.org/amigo/term/GO:0006816
oxoacid metabolic process	biological_process	GO:0043436	63	238	1.35	0.000133406	0.0016561	dre:100037349:mlycd|dre:335715:mdh1ab|dre:447836:pfkma|dre:30497:ldhba|dre:100005717:cpt2|dre:445225:uevld|dre:337412:bcat1|dre:317738:elovl6|dre:492719:me3|dre:246094:gpia|dre:322339:cs|dre:406330:got1|dre:557186:aldh18a1|dre:406696:pgk1|dre:557710:ch211-212d10.2|dre:445121:hadh|dre:436903:bpgm|dre:794259:aclyb|dre:368912:echs1|dre:386951:idh2|dre:393860:gcdha|dre:449662:acox1|dre:415102:crabp1b…	http://amigo.geneontology.org/amigo/term/GO:0043436
organelle	cellular_component	GO:0043226	633	3571	0.91	0.000136382	0.00168767	dre:402814:myo3a|dre:572325:LOC101885536|dre:566679:ch211-30b16.2|dre:449875:gsx1|dre:554127:tubb2|dre:437003:ica1|dre:559347:slc18a3a|dre:560986:pnpla6|dre:405846:stx11a|dre:393422:camkvb|dre:30113:skib|dre:796407:nrip1a|dre:449542:chchd6a|dre:445157:lsm1|dre:564497:tnfaip3|dre:393759:xrcc4|dre:566656:sim1b|dre:327206:immt|dre:799637:nupr1|dre:336187:klhl17|dre:393186:56235|dre:794234:cdc42se2|d…	http://amigo.geneontology.org/amigo/term/GO:0043226
regulation of body fluid levels	biological_process	GO:0050878	20	44	2.32	0.000146131	0.00180259	dre:678552:f9b|dre:100330782:tmem79b|dre:550423:f3b|dre:560564:pdgfc|dre:327320:f5|dre:767790:pdgfab|dre:100001836:itgb3b|dre:415107:bves|dre:100535437:ano6|dre:393327:proca|dre:100000935:cpb2|dre:322691:plg|dre:497384:prkca|dre:564266:itgb3a|dre:798657:ch211-79m20.1|dre:447804:lyn|dre:406327:fgg|dre:799082:dkey-163m14.2|dre:337315:fgb|dre:100148867:lrrc32	http://amigo.geneontology.org/amigo/term/GO:0050878
transferase activity	molecular_function	GO:0016740	251	1278	1	0.000146807	0.00180522	dre:561496:nuak1b|dre:402814:myo3a|dre:497629:kitb|dre:563570:hs3st4|dre:404613:klhl21|dre:436905:prkab1a|dre:335232:prkab1b|dre:793584:gal3st1b|dre:553187:dnmt3aa|dre:794259:aclyb|dre:100333333:mgat4c|dre:431727:mgat4b|dre:403338:gnmt|dre:393422:camkvb|dre:100170938:chata|dre:327274:elovl7b|dre:100330160:nampta|dre:100003546:colgalt2|dre:406688:got2a|dre:562592:man1b1a|dre:559613:klhl23|dre:1018…	http://amigo.geneontology.org/amigo/term/GO:0016740
ionotropic glutamate receptor complex	cellular_component	GO:0008328	14	23	3.11	0.000150057	0.00183362	dre:368416:gria3b|dre:100003329:cacng8b|dre:170452:gria3a|dre:405796:dlg4b|dre:336069:gria4b|dre:407735:gria4a|dre:559976:grin2bb|dre:794222:cacng4b|dre:564883:cacng3b|dre:393614:cacng2a|dre:566015:shisa9b|dre:563297:grin2aa|dre:100005675:grin1b|dre:100034520:shisa7b	http://amigo.geneontology.org/amigo/term/GO:0008328
neurotransmitter receptor complex	cellular_component	GO:0098878	14	23	3.11	0.000150057	0.00183362	dre:368416:gria3b|dre:100003329:cacng8b|dre:170452:gria3a|dre:405796:dlg4b|dre:336069:gria4b|dre:407735:gria4a|dre:559976:grin2bb|dre:794222:cacng4b|dre:564883:cacng3b|dre:393614:cacng2a|dre:566015:shisa9b|dre:563297:grin2aa|dre:100005675:grin1b|dre:100034520:shisa7b	http://amigo.geneontology.org/amigo/term/GO:0098878
organic cyclic compound binding	molecular_function	GO:0097159	501	2769	0.93	0.000152655	0.00185953	dre:402814:myo3a|dre:369190:kif1ab|dre:369190:kif1aa|dre:449875:gsx1|dre:554127:tubb2|dre:30398:pou3f1|dre:445164:tuba8l3|dre:794259:aclyb|dre:246222:tbx15|dre:572713:tbx18|dre:393422:camkvb|dre:436590:rab15|dre:369190:kif1b|dre:445157:lsm1|dre:564497:tnfaip3|dre:550457:rab3ab|dre:569265:LOC569265|dre:566656:sim1b|dre:100002220:enox1|dre:559093:abcc13|dre:100330817:stk32a|dre:30169:neurod1|dre:26…	http://amigo.geneontology.org/amigo/term/GO:0097159
postsynaptic membrane	cellular_component	GO:0045211	21	48	2.24	0.000153397	0.00186274	dre:368416:gria3b|dre:561906:chrnb2b|dre:170452:gria3a|dre:793756:grid1a|dre:336069:gria4b|dre:407735:gria4a|dre:559976:grin2bb|dre:448841:grid2|dre:556582:grik4|dre:798689:gria1a|dre:794401:chrnb3a|dre:405796:dlg4b|dre:571720:ch211-251b21.1|dre:568849:chrna2b|dre:404273:chrnd|dre:563297:grin2aa|dre:100005675:grin1b|dre:30725:chrna1|dre:445193:glrbb|dre:569891:nsmfb|dre:352938:chrm2a	http://amigo.geneontology.org/amigo/term/GO:0045211
protein phosphorylation	biological_process	GO:0006468	106	463	1.17	0.000155608	0.00188373	dre:402814:myo3a|dre:561496:nuak1b|dre:497629:kitb|dre:436905:prkab1a|dre:335232:prkab1b|dre:767790:pdgfab|dre:394026:bmp5|dre:30681:mapk12a|dre:393422:camkvb|dre:101886230:rps6kl1|dre:503808:pkig|dre:550436:camk2a|dre:436815:camk2d2|dre:100884132:ppp1r1b|dre:572042:hipk1a|dre:572146:cdk14|dre:791619:cdk15|dre:558670:sh3bp5lb|dre:100332381:ch73-60h1.1|dre:100884132:LOC100333163|dre:100330817:stk3…	http://amigo.geneontology.org/amigo/term/GO:0006468
secretion	biological_process	GO:0046903	36	111	1.66	0.000156554	0.00188932	dre:100536636:stx2b|dre:437003:ica1|dre:550345:syt13|dre:405846:stx11a|dre:447804:lyn|dre:567230:ppfia3|dre:570907:rab27a|dre:794707:syt11b|dre:563576:dkey-245p14.4|dre:556789:stxbp5a|dre:798430:tmsb1|dre:445325:sept5b|dre:406588:sstr5|dre:100149310:syt6a|dre:565839:exoc3l2b|dre:567605:stxbp5l|dre:378719:drd2b|dre:393682:lin7a|dre:58038:stx1b|dre:100002795:doc2d|dre:100000615:syt3|dre:335357:syt4…	http://amigo.geneontology.org/amigo/term/GO:0046903
troponin complex	cellular_component	GO:0005861	11	14	4.02	0.000159041	0.0019134	dre:553694:112242|dre:415191:tnni1al|dre:574000:tnnt2d|dre:100003572:tnnt3b|dre:563091:dkey-206m15.8|dre:751665:tnni1c|dre:436902:tnni1d|dre:58071:tnnt2a|dre:58082:tnnc2|dre:353248:tnnt2c|dre:415175:tnnc1b	http://amigo.geneontology.org/amigo/term/GO:0005861
striated muscle contraction	biological_process	GO:0006941	13	20	3.32	0.00015992	0.00191806	dre:553694:112242|dre:445111:stac3|dre:100003572:tnnt3b|dre:100149100:adra1ba|dre:415191:tnni1al|dre:568322:rnf207b|dre:563091:dkey-206m15.8|dre:751665:tnni1c|dre:436902:tnni1d|dre:58071:tnnt2a|dre:58082:tnnc2|dre:431732:smpx|dre:415175:tnnc1b	http://amigo.geneontology.org/amigo/term/GO:0006941
actin polymerization or depolymerization	biological_process	GO:0008154	24	60	2.05	0.000161138	0.00192674	dre:100536063:cobll1a|dre:393809:cap2|dre:402929:evlb|dre:493612:101810|dre:100151491:wipf1b|dre:100002938:cdc42ep4b|dre:415190:86896|dre:403001:cfl2|dre:30441:tmod4|dre:100149766:tmod1|dre:399482:arpc5b|dre:335474:arpc1b|dre:793321:LOC110439021|dre:334527:cap1|dre:394235:pfn2|dre:101886694:LOC100538052|dre:793321:fmn2a|dre:566432:fmn2b|dre:447829:cdc42ep3|dre:541404:cdc42ep2|dre:777623:154093|dr…	http://amigo.geneontology.org/amigo/term/GO:0008154
small molecule binding	molecular_function	GO:0036094	265	1363	0.99	0.000169043	0.00201508	dre:559665:smc1a|dre:561496:nuak1b|dre:497629:kitb|dre:394074:LOC110440112|dre:369190:kif1aa|dre:569265:LOC569265|dre:562019:hspa4l|dre:568052:celf5a|dre:100332381:ch73-60h1.1|dre:554127:tubb2|dre:445291:ndufv1|dre:445164:tuba8l3|dre:794259:aclyb|dre:565395:diras1b|dre:30681:mapk12a|dre:369190:kif1ab|dre:393422:camkvb|dre:402814:myo3a|dre:445121:hadh|dre:570108:gnaq|dre:369190:kif1b|dre:394156:ac…	http://amigo.geneontology.org/amigo/term/GO:0036094
vesicle	cellular_component	GO:0031982	45	153	1.5	0.000170586	0.00202047	dre:570094:syngr3b|dre:553617:syngr3a|dre:431714:91968|dre:792853:chgb|dre:368424:snx9a|dre:450047:syngr1a|dre:437003:ica1|dre:100007788:rab38|dre:100330746:LOC100330746|dre:58038:stx1b|dre:559347:slc18a3a|dre:559698:sypa|dre:566769:clvs2|dre:405846:stx11a|dre:393422:camkvb|dre:777641:scg2b|dre:570907:rab27a|dre:101885019:vopp1|dre:100149756:slc17a6b|dre:494492:slc17a6a|dre:556789:stxbp5a|dre:798…	http://amigo.geneontology.org/amigo/term/GO:0031982
active transmembrane transporter activity	molecular_function	GO:0022804	49	172	1.46	0.000170987	0.00202047	dre:445176:mfsd2ab|dre:406458:slc20a1a|dre:494450:slc6a5|dre:559347:slc18a3a|dre:100005589:slc5a7a|dre:568338:slc5a3b|dre:768182:mcu|dre:558960:slc6a11a|dre:797199:slc8a1b|dre:570283:ch211-160d14.6|dre:664719:slc6a4a|dre:557279:slc22a16|dre:561209:ch73-335m24.5|dre:567667:slc12a7b|dre:569098:slc6a6b|dre:100149756:slc17a6b|dre:494492:slc17a6a|dre:562640:dkey-28b4.8|dre:798527:abcb4|dre:570148:abcb…	http://amigo.geneontology.org/amigo/term/GO:0022804
positive regulation of developmental process	biological_process	GO:0051094	29	81	1.83	0.000171051	0.00202047	dre:393733:fgf1a|dre:30726:cntn2|dre:791144:loxl2b|dre:565508:loxl2a|dre:403145:myd88|dre:64274:csf1ra|dre:30634:nadl1.2|dre:325288:olig2|dre:100535437:ano6|dre:58216:atoh7|dre:30682:vegfaa|dre:569891:nsmfb|dre:566546:plxnb3|dre:570626:stab1|dre:550240:chodl|dre:336038:junbb|dre:335916:jun|dre:30466:ascl1a|dre:564873:jund|dre:570626:LOC108181206|dre:403005:bace1|dre:266958:neurod4|dre:404208:myf6…	http://amigo.geneontology.org/amigo/term/GO:0051094
regulation of axon extension	biological_process	GO:0030516	19	41	2.37	0.000174721	0.00205759	dre:30192:ntn1b|dre:553412:dpysl2b|dre:565658:sema3e|dre:544659:sema3ga|dre:30634:nadl1.2|dre:60309:robo2|dre:569360:dcc|dre:64270:epha4b|dre:30726:cntn2|dre:553587:apoea|dre:80354:slit3|dre:30725:chrna1|dre:30037:tnc|dre:30267:sema3ab|dre:558978:nkx6.3|dre:100004611:sema3bl|dre:569891:nsmfb|dre:556123:slit1a|dre:336060:sema6a	http://amigo.geneontology.org/amigo/term/GO:0030516
monocarboxylic acid metabolic process	biological_process	GO:0032787	38	121	1.61	0.000179805	0.00211109	dre:100037349:mlycd|dre:447836:pfkma|dre:100005717:cpt2|dre:317738:elovl6|dre:246094:gpia|dre:406696:pgk1|dre:445121:hadh|dre:436903:bpgm|dre:335817:pkma|dre:393860:gcdha|dre:449662:acox1|dre:415102:crabp1b|dre:445094:pkmb|dre:368912:echs1|dre:402874:eno2|dre:378963:eno3|dre:558487:eno4|dre:394156:acadl|dre:406283:acadm|dre:325724:etfa|dre:570106:pfkla|dre:560753:tpi1b|dre:192309:tpi1a|dre:114551…	http://amigo.geneontology.org/amigo/term/GO:0032787
coenzyme metabolic process	biological_process	GO:0006732	31	90	1.76	0.000183222	0.00214474	dre:100004977:mthfd2|dre:447836:pfkma|dre:334195:mat1a|dre:317738:elovl6|dre:246094:gpia|dre:406696:pgk1|dre:436903:bpgm|dre:445094:pkmb|dre:335817:pkma|dre:402874:eno2|dre:378963:eno3|dre:558487:eno4|dre:100007749:gphnb|dre:100330160:nampta|dre:795445:sprb|dre:570106:pfkla|dre:100034578:dkey-97m3.1|dre:192309:tpi1a|dre:114551:pklr|dre:560753:tpi1b|dre:100192219:gch1|dre:406367:gapdhs|dre:393864:…	http://amigo.geneontology.org/amigo/term/GO:0006732
potassium ion transport	biological_process	GO:0006813	27	73	1.89	0.000184376	0.00214537	dre:563802:kcnh2a|dre:327415:kcnd3|dre:64272:atp1b3b|dre:100037383:atp1b4|dre:564522:kcnj2a|dre:664687:kcnj11|dre:570138:kcnn3|dre:564371:kcnc3b|dre:799410:kcnc4|dre:562853:kcna2b|dre:378719:drd2b|dre:393874:tmem38a|dre:569052:kcnj1a.6|dre:245703:atp1a1a.5|dre:64614:atp1a1a.3|dre:541540:kcnab1a|dre:541540:kcnab1b|dre:568565:kcnk2b|dre:497647:kcnj11l|dre:795942:kcna1a|dre:64609:atp1a2a|dre:556759:…	http://amigo.geneontology.org/amigo/term/GO:0006813
small molecule catabolic process	biological_process	GO:0044282	27	73	1.89	0.000184376	0.00214537	dre:100005717:cpt2|dre:553595:impa2|dre:393860:gcdha|dre:449662:acox1|dre:415102:crabp1b|dre:394000:pgm1|dre:406688:got2a|dre:368912:echs1|dre:335974:got2b|dre:445505:fbp2|dre:560273:oxct1b|dre:259189:hgd|dre:394156:acadl|dre:406283:acadm|dre:325724:etfa|dre:560753:tpi1b|dre:192309:tpi1a|dre:335231:fbp1a|dre:553587:apoea|dre:406433:dhdhl|dre:405806:hoga1|dre:560273:LOC797311|dre:394130:acad8|dre:…	http://amigo.geneontology.org/amigo/term/GO:0044282
heparin binding	molecular_function	GO:0008201	15	27	2.84	0.000187147	0.00217113	dre:321449:ctgfa|dre:101885552:vegfba|dre:393733:fgf1a|dre:550602:epyc|dre:558224:ecm2|dre:797559:fmodb|dre:791822:fmoda|dre:541445:ogn|dre:80354:slit3|dre:566325:thbs2b|dre:30682:vegfaa|dre:550346:cyr61l1|dre:561685:slit1b|dre:556123:slit1a|dre:30354:lpl	http://amigo.geneontology.org/amigo/term/GO:0008201
developmental growth involved in morphogenesis	biological_process	GO:0060560	30	86	1.78	0.000193035	0.00223279	dre:64698:dcn|dre:553412:dpysl2b|dre:565658:sema3e|dre:369190:kif1aa|dre:393733:fgf1a|dre:64270:epha4b|dre:30726:cntn2|dre:102725539:glis2b|dre:101886018:tusc5a|dre:561737:158659|dre:369190:kif1ab|dre:100004611:sema3bl|dre:369190:kif1b|dre:30634:nadl1.2|dre:60309:robo2|dre:569891:nsmfb|dre:30192:ntn1b|dre:394174:pik3cd|dre:569360:dcc|dre:553587:apoea|dre:30291:cdh4|dre:558978:nkx6.3|dre:544659:se…	http://amigo.geneontology.org/amigo/term/GO:0060560
carboxylic acid metabolic process	biological_process	GO:0019752	62	237	1.34	0.00019641	0.00226135	dre:100037349:mlycd|dre:335715:mdh1ab|dre:447836:pfkma|dre:30497:ldhba|dre:100005717:cpt2|dre:445225:uevld|dre:337412:bcat1|dre:317738:elovl6|dre:492719:me3|dre:246094:gpia|dre:322339:cs|dre:406330:got1|dre:557186:aldh18a1|dre:406696:pgk1|dre:445121:hadh|dre:436903:bpgm|dre:794259:aclyb|dre:368912:echs1|dre:386951:idh2|dre:393860:gcdha|dre:449662:acox1|dre:415102:crabp1b|dre:402874:eno2|dre:32751…	http://amigo.geneontology.org/amigo/term/GO:0019752
skeletal muscle organ development	biological_process	GO:0060538	24	61	2.01	0.000196665	0.00226135	dre:566796:lama4|dre:445111:stac3|dre:415107:bves|dre:30471:LOC110440171|dre:407613:rbfox1l|dre:641575:actn2b|dre:556647:gfra3|dre:321064:klhl41b|dre:100148315:klhl41a|dre:64609:atp1a2a|dre:393275:dnajb6b|dre:407079:klhl31|dre:246275:myhz2|dre:337767:lamb2|dre:404208:myf6|dre:563843:synpo2la|dre:30725:chrna1|dre:100001241:synpo2lb|dre:569755:col6a1|dre:553257:klhl40a|dre:795319:klhl40b|dre:561606…	http://amigo.geneontology.org/amigo/term/GO:0060538
heterocyclic compound binding	molecular_function	GO:1901363	495	2742	0.92	0.000199187	0.00228362	dre:402814:myo3a|dre:369190:kif1ab|dre:369190:kif1aa|dre:449875:gsx1|dre:554127:tubb2|dre:30398:pou3f1|dre:445164:tuba8l3|dre:794259:aclyb|dre:246222:tbx15|dre:572713:tbx18|dre:393422:camkvb|dre:436590:rab15|dre:369190:kif1b|dre:445157:lsm1|dre:564497:tnfaip3|dre:550457:rab3ab|dre:569265:LOC569265|dre:566656:sim1b|dre:100002220:enox1|dre:559093:abcc13|dre:100330817:stk32a|dre:30169:neurod1|dre:26…	http://amigo.geneontology.org/amigo/term/GO:1901363
regulation of cellular component movement	biological_process	GO:0051270	32	95	1.72	0.000202686	0.00231692	dre:368824:ccdc65|dre:60309:robo2|dre:566796:lama4|dre:559103:inpp5d|dre:767790:pdgfab|dre:393733:fgf1a|dre:566945:mmp14b|dre:553266:arrb1|dre:798657:ch211-79m20.1|dre:565658:sema3e|dre:447804:lyn|dre:64274:csf1ra|dre:544659:sema3ga|dre:560564:pdgfc|dre:100004611:sema3bl|dre:553166:dpysl3|dre:359834:tgfb1a|dre:30682:vegfaa|dre:436967:prcp|dre:64617:s1pr1|dre:566546:plxnb3|dre:795785:cxcl18b|dre:5…	http://amigo.geneontology.org/amigo/term/GO:0051270
cell proliferation	biological_process	GO:0008283	53	193	1.4	0.00020579	0.00234553	dre:406471:tnfrsf1a|dre:767790:pdgfab|dre:317638:igfbp1a|dre:393733:fgf1a|dre:100535003:ngfra|dre:553611:six6b|dre:791144:loxl2b|dre:565508:loxl2a|dre:798657:ch211-79m20.1|dre:321421:tgfbi|dre:447804:lyn|dre:797938:hbegfa|dre:100331542:dkey-260g12.1|dre:30236:cx43|dre:560564:pdgfc|dre:406245:tob1b|dre:494168:six1a|dre:359834:tgfb1a|dre:751093:mif|dre:30682:vegfaa|dre:393519:purbb|dre:321064:klhl4…	http://amigo.geneontology.org/amigo/term/GO:0008283
hemostasis	biological_process	GO:0007599	18	38	2.42	0.000207939	0.0023494	dre:678552:f9b|dre:550423:f3b|dre:560564:pdgfc|dre:327320:f5|dre:100001836:itgb3b|dre:497384:prkca|dre:100535437:ano6|dre:393327:proca|dre:100000935:cpb2|dre:322691:plg|dre:767790:pdgfab|dre:564266:itgb3a|dre:798657:ch211-79m20.1|dre:447804:lyn|dre:406327:fgg|dre:799082:dkey-163m14.2|dre:337315:fgb|dre:100148867:lrrc32	http://amigo.geneontology.org/amigo/term/GO:0007599
blood coagulation	biological_process	GO:0007596	18	38	2.42	0.000207939	0.0023494	dre:678552:f9b|dre:550423:f3b|dre:560564:pdgfc|dre:327320:f5|dre:100001836:itgb3b|dre:497384:prkca|dre:100535437:ano6|dre:393327:proca|dre:100000935:cpb2|dre:322691:plg|dre:767790:pdgfab|dre:564266:itgb3a|dre:798657:ch211-79m20.1|dre:447804:lyn|dre:406327:fgg|dre:799082:dkey-163m14.2|dre:337315:fgb|dre:100148867:lrrc32	http://amigo.geneontology.org/amigo/term/GO:0007596
coagulation	biological_process	GO:0050817	18	38	2.42	0.000207939	0.0023494	dre:678552:f9b|dre:550423:f3b|dre:560564:pdgfc|dre:327320:f5|dre:100001836:itgb3b|dre:497384:prkca|dre:100535437:ano6|dre:393327:proca|dre:100000935:cpb2|dre:322691:plg|dre:767790:pdgfab|dre:564266:itgb3a|dre:798657:ch211-79m20.1|dre:447804:lyn|dre:406327:fgg|dre:799082:dkey-163m14.2|dre:337315:fgb|dre:100148867:lrrc32	http://amigo.geneontology.org/amigo/term/GO:0050817
protein complex binding	Undef	GO:0032403	31	91	1.74	0.000214892	0.00242095	dre:393801:gnao1b|dre:393760:gnao1a|dre:393733:fgf1a|dre:415175:tnnc1b|dre:100151491:wipf1b|dre:321421:tgfbi|dre:322221:165653|dre:571228:znf326|dre:570108:gnaq|dre:558224:ecm2|dre:415190:86896|dre:100002113:coro1a|dre:564412:ush1c|dre:100149459:ch211-74m13.1|dre:64698:dcn|dre:30441:tmod4|dre:100149766:tmod1|dre:321449:ctgfa|dre:336187:klhl17|dre:335474:arpc1b|dre:100148604:fzr1b|dre:554168:myh11…	http://amigo.geneontology.org/amigo/term/GO:0032403
transmitter-gated channel activity	molecular_function	GO:0022835	13	21	3.17	0.000227713	0.00254799	dre:368416:gria3b|dre:170452:gria3a|dre:793756:grid1a|dre:336069:gria4b|dre:407735:gria4a|dre:559976:grin2bb|dre:192124:glra3|dre:448841:grid2|dre:556582:grik4|dre:798689:gria1a|dre:571720:ch211-251b21.1|dre:563297:grin2aa|dre:100005675:grin1b	http://amigo.geneontology.org/amigo/term/GO:0022835
transmitter-gated ion channel activity	molecular_function	GO:0022824	13	21	3.17	0.000227713	0.00254799	dre:368416:gria3b|dre:170452:gria3a|dre:793756:grid1a|dre:336069:gria4b|dre:407735:gria4a|dre:559976:grin2bb|dre:192124:glra3|dre:448841:grid2|dre:556582:grik4|dre:798689:gria1a|dre:571720:ch211-251b21.1|dre:563297:grin2aa|dre:100005675:grin1b	http://amigo.geneontology.org/amigo/term/GO:0022824
cell migration	biological_process	GO:0016477	69	274	1.29	0.000228351	0.00254799	dre:553266:arrb1|dre:450019:hspb7|dre:565658:sema3e|dre:373882:mmp14a|dre:393733:fgf1a|dre:566945:mmp14b|dre:567758:rltpr|dre:100001836:itgb3b|dre:30726:cntn2|dre:791144:loxl2b|dre:565508:loxl2a|dre:798375:apln|dre:798657:ch211-79m20.1|dre:559103:inpp5d|dre:447804:lyn|dre:573024:lpp|dre:64274:csf1ra|dre:566796:lama4|dre:560564:pdgfc|dre:100004611:sema3bl|dre:553166:dpysl3|dre:30630:anos1a|dre:394…	http://amigo.geneontology.org/amigo/term/GO:0016477
sarcoplasm	cellular_component	GO:0016528	10	12	4.26	0.000228784	0.00254799	dre:393874:tmem38a|dre:100147894:jph1a|dre:494489:atp2a1l|dre:252850:thbs4b|dre:556485:jph1b|dre:100002625:akap6|dre:553333:jph2|dre:562640:dkey-28b4.8|dre:321064:klhl41b|dre:100148315:klhl41a	http://amigo.geneontology.org/amigo/term/GO:0016528
enzyme regulator activity	molecular_function	GO:0030234	73	295	1.27	0.000238536	0.00264904	dre:394038:chad|dre:556747:lrrc4ba|dre:561288:grk6|dre:793087:rgs9b|dre:553587:apoea|dre:569530:ensaa|dre:445031:ppp2r4|dre:558368:atpif1b|dre:100884132:ppp1r1b|dre:564838:ppp1r14ba|dre:571482:dkeyp-92c9.2|dre:557627:serpini1|dre:560860:wfdc1|dre:556132:smap2|dre:555366:itih5|dre:100535556:sgsm1b|dre:100002938:cdc42ep4b|dre:565074:c3a.3|dre:436814:rgs7a|dre:30630:anos1a|dre:561110:tbc1d2|dre:5038…	http://amigo.geneontology.org/amigo/term/GO:0030234
cytoplasmic, membrane-bounded vesicle	Undef	GO:0016023	41	138	1.52	0.000271595	0.0030076	dre:570094:syngr3b|dre:553617:syngr3a|dre:431714:91968|dre:792853:chgb|dre:368424:snx9a|dre:450047:syngr1a|dre:437003:ica1|dre:100007788:rab38|dre:100330746:LOC100330746|dre:58038:stx1b|dre:559347:slc18a3a|dre:559698:sypa|dre:405846:stx11a|dre:393422:camkvb|dre:777641:scg2b|dre:570907:rab27a|dre:101885019:vopp1|dre:100149756:slc17a6b|dre:494492:slc17a6a|dre:556789:stxbp5a|dre:798430:tmsb1|dre:445…	http://amigo.geneontology.org/amigo/term/GO:0016023
vesicle organization	biological_process	GO:0016050	32	97	1.69	0.000275015	0.00303685	dre:393795:gpr143|dre:100536636:stx2b|dre:567877:syt2a|dre:100007788:rab38|dre:550345:syt13|dre:405846:stx11a|dre:100535556:sgsm1b|dre:794707:syt11b|dre:569124:stx12l|dre:561110:tbc1d2|dre:368424:snx9a|dre:100002113:coro1a|dre:556338:tbc1d25|dre:100149310:syt6a|dre:58038:stx1b|dre:100002795:doc2d|dre:553000:dkeyp-19e1.3|dre:100000615:syt3|dre:335357:syt4|dre:30711:snap25b|dre:30712:snap25a|dre:33…	http://amigo.geneontology.org/amigo/term/GO:0016050
hydrolase activity	molecular_function	GO:0016787	233	1189	1	0.000278541	0.0030671	dre:402814:myo3a|dre:797422:stambpa|dre:369190:kif1ab|dre:566679:ch211-30b16.2|dre:369190:kif1aa|dre:373882:mmp14a|dre:566945:mmp14b|dre:554127:tubb2|dre:445164:tuba8l3|dre:564734:adamts10|dre:553595:impa2|dre:100003937:adamts12|dre:560986:pnpla6|dre:559149:nudt14|dre:558937:dhx32b|dre:407635:ptpn3|dre:386711:myh6|dre:322527:dpp3|dre:335573:ptpn6|dre:559524:ptpn5|dre:100004977:mthfd2|dre:10000286…	http://amigo.geneontology.org/amigo/term/GO:0016787
cell motility	biological_process	GO:0048870	71	287	1.27	0.000289481	0.00316966	dre:553266:arrb1|dre:450019:hspb7|dre:565658:sema3e|dre:373882:mmp14a|dre:393733:fgf1a|dre:566945:mmp14b|dre:567758:rltpr|dre:100001836:itgb3b|dre:30726:cntn2|dre:791144:loxl2b|dre:565508:loxl2a|dre:798375:apln|dre:798657:ch211-79m20.1|dre:559103:inpp5d|dre:447804:lyn|dre:573024:lpp|dre:64274:csf1ra|dre:566796:lama4|dre:560564:pdgfc|dre:100004611:sema3bl|dre:553166:dpysl3|dre:30630:anos1a|dre:394…	http://amigo.geneontology.org/amigo/term/GO:0048870
localization of cell	biological_process	GO:0051674	71	287	1.27	0.000289481	0.00316966	dre:553266:arrb1|dre:450019:hspb7|dre:565658:sema3e|dre:373882:mmp14a|dre:393733:fgf1a|dre:566945:mmp14b|dre:567758:rltpr|dre:100001836:itgb3b|dre:30726:cntn2|dre:791144:loxl2b|dre:565508:loxl2a|dre:798375:apln|dre:798657:ch211-79m20.1|dre:559103:inpp5d|dre:447804:lyn|dre:573024:lpp|dre:64274:csf1ra|dre:566796:lama4|dre:560564:pdgfc|dre:100004611:sema3bl|dre:553166:dpysl3|dre:30630:anos1a|dre:394…	http://amigo.geneontology.org/amigo/term/GO:0051674
positive regulation of multicellular organismal process	biological_process	GO:0051240	31	93	1.7	0.000293214	0.00320154	dre:403147:ticam1|dre:393733:fgf1a|dre:30726:cntn2|dre:791144:loxl2b|dre:565508:loxl2a|dre:403145:myd88|dre:64274:csf1ra|dre:30634:nadl1.2|dre:556747:lrrc4ba|dre:100535437:ano6|dre:58216:atoh7|dre:30682:vegfaa|dre:569891:nsmfb|dre:566546:plxnb3|dre:570626:stab1|dre:568614:adra1d|dre:550240:chodl|dre:325288:olig2|dre:30466:ascl1a|dre:570626:LOC108181206|dre:403005:bace1|dre:404208:myf6|dre:266958:…	http://amigo.geneontology.org/amigo/term/GO:0051240
lipid modification	biological_process	GO:0030258	23	59	1.99	0.000294261	0.003204	dre:559103:inpp5d|dre:553336:plppr3a|dre:100005717:cpt2|dre:793635:b4galnt1b|dre:558684:b4galnt1a|dre:553595:impa2|dre:541517:mtmr1b|dre:553750:mtmr1a|dre:561737:158659|dre:393860:gcdha|dre:449662:acox1|dre:368912:echs1|dre:394156:acadl|dre:406283:acadm|dre:325724:etfa|dre:394174:pik3cd|dre:406598:pik3cg|dre:553587:apoea|dre:559124:ppap2d|dre:415222:plppr1|dre:394130:acad8|dre:570354:apoa4b.2|dre…	http://amigo.geneontology.org/amigo/term/GO:0030258
oxidoreductase activity, acting on the CH-OH group of donors, NAD or NADP as acceptor	molecular_function	GO:0016616	21	51	2.11	0.000295882	0.00321267	dre:335715:mdh1ab|dre:492719:me3|dre:431724:impdh1a|dre:386951:idh2|dre:30497:ldhba|dre:393887:wwox|dre:445225:uevld|dre:795445:sprb|dre:402985:grhprb|dre:327462:hsd3b7|dre:334098:hsd11b2|dre:406405:mdh2|dre:678649:136929|dre:548605:ctbp2l|dre:30496:ldha|dre:406433:dhdhl|dre:445121:hadh|dre:445252:hibadha|dre:402841:adh8b|dre:445326:akr1a1a|dre:394135:hibadhb	http://amigo.geneontology.org/amigo/term/GO:0016616
cellular cation homeostasis	biological_process	GO:0030003	33	102	1.65	0.000297935	0.00322598	dre:555634:tac1|dre:323628:vapb|dre:100001650:calb1|dre:492340:cln3|dre:566075:slc4a2a|dre:436769:homer1b|dre:561209:ch73-335m24.5|dre:573010:scgn|dre:562640:dkey-28b4.8|dre:378719:drd2b|dre:394110:atp6v1aa|dre:494477:tfr1a|dre:568614:adra1d|dre:373872:fyna|dre:245703:atp1a1a.5|dre:393684:calb2b|dre:64614:atp1a1a.3|dre:84703:slc4a1a|dre:561787:slc4a1b|dre:768182:mcu|dre:102725537:trpc4a|dre:49448…	http://amigo.geneontology.org/amigo/term/GO:0030003
heart development	biological_process	GO:0007507	63	247	1.3	0.000312212	0.0033712	dre:102725539:glis2b|dre:450019:hspb7|dre:30747:tek|dre:386711:myh6|dre:796537:kdrl|dre:415107:bves|dre:567151:eif3hb|dre:561635:mylk3|dre:568464:zfpm2b|dre:550399:grem2b|dre:171478:fabp3|dre:30315:foxn4|dre:560653:npr1a|dre:563892:cald1b|dre:497637:xirp1|dre:100005403:tmem65|dre:30113:skib|dre:793949:tmsb4x|dre:664761:id4|dre:60309:robo2|dre:550436:camk2a|dre:641575:actn2b|dre:30682:vegfaa|dre:5…	http://amigo.geneontology.org/amigo/term/GO:0007507
receptor binding	molecular_function	GO:0005102	88	377	1.19	0.000315277	0.00339489	dre:394026:bmp5|dre:767790:pdgfab|dre:798375:apln|dre:796407:nrip1a|dre:570108:gnaq|dre:100034498:pag1|dre:403114:adm2a|dre:359834:tgfb1a|dre:554167:tnfb|dre:100148055:ch73-265d7.2|dre:678512:figf|dre:436584:gcgb|dre:559168:dok1a|dre:406361:dok1b|dre:100003330:mrap2a|dre:556374:dkey-102c8.3|dre:352920:oxt|dre:252850:thbs4b|dre:100330147:frs3|dre:100004617:csf1a|dre:566919:ch211-284e13.4|dre:80354…	http://amigo.geneontology.org/amigo/term/GO:0005102
membrane-bounded vesicle	Undef	GO:0031988	42	144	1.49	0.000318285	0.00341236	dre:570094:syngr3b|dre:553617:syngr3a|dre:431714:91968|dre:792853:chgb|dre:368424:snx9a|dre:450047:syngr1a|dre:437003:ica1|dre:100007788:rab38|dre:100330746:LOC100330746|dre:58038:stx1b|dre:559347:slc18a3a|dre:559698:sypa|dre:405846:stx11a|dre:393422:camkvb|dre:777641:scg2b|dre:570907:rab27a|dre:101885019:vopp1|dre:100149756:slc17a6b|dre:494492:slc17a6a|dre:556789:stxbp5a|dre:798430:tmsb1|dre:445…	http://amigo.geneontology.org/amigo/term/GO:0031988
glutamate receptor activity	molecular_function	GO:0008066	13	22	3.02	0.00031865	0.00341236	dre:368416:gria3b|dre:170452:gria3a|dre:793756:grid1a|dre:336069:gria4b|dre:407735:gria4a|dre:559976:grin2bb|dre:448841:grid2|dre:556582:grik4|dre:798689:gria1a|dre:571720:ch211-251b21.1|dre:563297:grin2aa|dre:100005675:grin1b|dre:565256:grm3	http://amigo.geneontology.org/amigo/term/GO:0008066
calmodulin binding	molecular_function	GO:0005516	15	29	2.64	0.00033659	0.0035946	dre:556199:phka2|dre:555974:mknk1|dre:386848:pcp4b|dre:100332381:ch73-60h1.1|dre:322909:cald1a|dre:550436:camk2a|dre:563892:cald1b|dre:570138:kcnn3|dre:554046:phkg1b|dre:565379:phkg1a|dre:100334879:map6b|dre:393422:camkvb|dre:569706:phkb|dre:326287:epb41b|dre:436815:camk2d2	http://amigo.geneontology.org/amigo/term/GO:0005516
sarcomere organization	biological_process	GO:0045214	12	19	3.23	0.000345477	0.00365943	dre:100003572:tnnt3b|dre:641575:actn2b|dre:353248:tnnt2c|dre:449679:cav3|dre:574000:tnnt2d|dre:30592:myl7|dre:447832:capn3a|dre:58071:tnnt2a|dre:100034405:capn3b|dre:321064:klhl41b|dre:100148315:klhl41a|dre:64671:cmlc1	http://amigo.geneontology.org/amigo/term/GO:0045214
extracellular-glutamate-gated ion channel activity	molecular_function	GO:0005234	12	19	3.23	0.000345477	0.00365943	dre:368416:gria3b|dre:170452:gria3a|dre:793756:grid1a|dre:336069:gria4b|dre:407735:gria4a|dre:559976:grin2bb|dre:448841:grid2|dre:556582:grik4|dre:798689:gria1a|dre:571720:ch211-251b21.1|dre:563297:grin2aa|dre:100005675:grin1b	http://amigo.geneontology.org/amigo/term/GO:0005234
ionotropic glutamate receptor activity	molecular_function	GO:0004970	12	19	3.23	0.000345477	0.00365943	dre:368416:gria3b|dre:170452:gria3a|dre:793756:grid1a|dre:336069:gria4b|dre:407735:gria4a|dre:559976:grin2bb|dre:448841:grid2|dre:556582:grik4|dre:798689:gria1a|dre:571720:ch211-251b21.1|dre:563297:grin2aa|dre:100005675:grin1b	http://amigo.geneontology.org/amigo/term/GO:0004970
protein serine/threonine kinase activity	molecular_function	GO:0004674	58	223	1.33	0.000349271	0.00368959	dre:561496:nuak1b|dre:570504:spega|dre:561288:grk6|dre:791176:camk1db|dre:561635:mylk3|dre:100333376:dclk3|dre:556199:phka2|dre:100006858:csnk1e|dre:30681:mapk12a|dre:405898:pak7|dre:550436:camk2a|dre:555974:mknk1|dre:100332055:prkceb|dre:561941:prkx|dre:101886230:rps6kl1|dre:393806:snrkb|dre:100150007:dkey-166c18.1|dre:100006675:prkcba|dre:560932:map3k10|dre:562822:bmpr2a|dre:555655:bmpr2b|dre:1…	http://amigo.geneontology.org/amigo/term/GO:0004674
sodium channel activity	molecular_function	GO:0005272	10	13	3.93	0.000356914	0.00376014	dre:407668:asic4a|dre:407669:asic2|dre:559447:scn1lab|dre:566868:scn12ab|dre:555423:scn1ba|dre:100005325:scn1bb|dre:407672:asic1b|dre:58152:scn8aa|dre:407670:asic1c|dre:793996:scn8ab	http://amigo.geneontology.org/amigo/term/GO:0005272
skeletal muscle tissue development	biological_process	GO:0007519	22	56	2.01	0.000362261	0.00380619	dre:445111:stac3|dre:415107:bves|dre:30471:LOC110440171|dre:407613:rbfox1l|dre:641575:actn2b|dre:556647:gfra3|dre:321064:klhl41b|dre:100148315:klhl41a|dre:64609:atp1a2a|dre:393275:dnajb6b|dre:407079:klhl31|dre:246275:myhz2|dre:404208:myf6|dre:563843:synpo2la|dre:30725:chrna1|dre:100001241:synpo2lb|dre:569755:col6a1|dre:553257:klhl40a|dre:795319:klhl40b|dre:561606:atoh8|dre:404627:six1b|dre:494168…	http://amigo.geneontology.org/amigo/term/GO:0007519
synaptic vesicle exocytosis	biological_process	GO:0016079	14	26	2.75	0.000387302	0.00405834	dre:100000615:syt3|dre:100002795:doc2d|dre:794707:syt11b|dre:445476:syt9b|dre:100536636:stx2b|dre:798433:syt9a|dre:335357:syt4|dre:567877:syt2a|dre:30711:snap25b|dre:550345:syt13|dre:30712:snap25a|dre:58038:stx1b|dre:405846:stx11a|dre:100149310:syt6a	http://amigo.geneontology.org/amigo/term/GO:0016079
actin filament binding	molecular_function	GO:0051015	15	30	2.56	0.000443654	0.00462397	dre:30441:tmod4|dre:322221:165653|dre:100149766:tmod1|dre:565533:map1sb|dre:336187:klhl17|dre:335474:arpc1b|dre:554168:myh11a|dre:560400:actn1|dre:415190:86896|dre:100002113:coro1a|dre:415175:tnnc1b|dre:58082:tnnc2|dre:564412:ush1c|dre:100151491:wipf1b|dre:560235:coro2ba	http://amigo.geneontology.org/amigo/term/GO:0051015
peripheral nervous system development	biological_process	GO:0007422	15	30	2.56	0.000443654	0.00462397	dre:403005:bace1|dre:369190:kif1ab|dre:553166:dpysl3|dre:369190:kif1b|dre:369190:kif1aa|dre:792198:her4.3|dre:30301:her4.2|dre:30574:dlx2a|dre:100149066:her4.4|dre:393665:ndrg1b|dre:544664:erbb3b|dre:100149863:LOC100149863|dre:79379:gdnfa|dre:404627:six1b|dre:30291:cdh4	http://amigo.geneontology.org/amigo/term/GO:0007422
neurotransmitter receptor activity	molecular_function	GO:0030594	20	49	2.09	0.000446499	0.00464121	dre:368416:gria3b|dre:561906:chrnb2b|dre:170452:gria3a|dre:793756:grid1a|dre:336069:gria4b|dre:407735:gria4a|dre:559976:grin2bb|dre:192124:glra3|dre:448841:grid2|dre:556582:grik4|dre:798689:gria1a|dre:794401:chrnb3a|dre:30725:chrna1|dre:571720:ch211-251b21.1|dre:568849:chrna2b|dre:404273:chrnd|dre:563297:grin2aa|dre:100005675:grin1b|dre:352938:chrm2a|dre:378719:drd2b	http://amigo.geneontology.org/amigo/term/GO:0030594
cellular ion homeostasis	biological_process	GO:0006873	33	105	1.61	0.000455903	0.00472636	dre:555634:tac1|dre:323628:vapb|dre:100001650:calb1|dre:492340:cln3|dre:566075:slc4a2a|dre:436769:homer1b|dre:561209:ch73-335m24.5|dre:573010:scgn|dre:562640:dkey-28b4.8|dre:378719:drd2b|dre:394110:atp6v1aa|dre:494477:tfr1a|dre:568614:adra1d|dre:373872:fyna|dre:245703:atp1a1a.5|dre:393684:calb2b|dre:64614:atp1a1a.3|dre:84703:slc4a1a|dre:561787:slc4a1b|dre:768182:mcu|dre:102725537:trpc4a|dre:49448…	http://amigo.geneontology.org/amigo/term/GO:0006873
synaptic vesicle	cellular_component	GO:0008021	16	34	2.41	0.000486966	0.00503499	dre:570094:syngr3b|dre:553617:syngr3a|dre:58038:stx1b|dre:445325:sept5b|dre:100536636:stx2b|dre:450047:syngr1a|dre:100149756:slc17a6b|dre:567877:syt2a|dre:798430:tmsb1|dre:393640:sypl2a|dre:559347:slc18a3a|dre:559698:sypa|dre:405846:stx11a|dre:570672:syn1|dre:494492:slc17a6a|dre:378719:drd2b	http://amigo.geneontology.org/amigo/term/GO:0008021
regulation of signaling	biological_process	GO:0023051	111	508	1.12	0.000492894	0.00508281	dre:394026:bmp5|dre:767790:pdgfab|dre:336346:sox4a|dre:794234:cdc42se2|dre:437003:ica1|dre:100170835:skilb|dre:560986:pnpla6|dre:100007653:skila|dre:100148904:dkey-65j6.2|dre:30113:skib|dre:100005403:tmem65|dre:393303:tnfaip8l1|dre:100003329:cacng8b|dre:359834:tgfb1a|dre:564497:tnfaip3|dre:431766:htra1a|dre:404040:dab2|dre:795084:igfbp5a|dre:799435:arhgef10la|dre:322041:ip6k2a|dre:101885554:akap1…	http://amigo.geneontology.org/amigo/term/GO:0023051
membrane organization	biological_process	GO:0061024	52	197	1.35	0.000513353	0.0052679	dre:557840:yjefn3|dre:100536636:stx2b|dre:567877:syt2a|dre:393111:samm50|dre:550345:syt13|dre:548605:ctbp2l|dre:405846:stx11a|dre:100535556:sgsm1b|dre:556258:tcap|dre:100535437:ano6|dre:641319:apooa|dre:405796:dlg4b|dre:794707:syt11b|dre:569124:stx12l|dre:561110:tbc1d2|dre:394087:arl6ip1|dre:791220:napbb|dre:556338:tbc1d25|dre:553682:napba|dre:100149310:syt6a|dre:393682:lin7a|dre:449542:chchd6a|d…	http://amigo.geneontology.org/amigo/term/GO:0061024
lymph vessel development	biological_process	GO:0001945	14	27	2.65	0.000517108	0.0052679	dre:797246:sox18|dre:678512:figf|dre:570626:stab1|dre:558453:rasgrp4|dre:555629:ccbe1|dre:570626:LOC108181206|dre:560618:lyve1a|dre:555655:LOC103911618|dre:751647:tmem204|dre:798375:apln|dre:555655:bmpr2b|dre:562822:bmpr2a|dre:337179:mmp2|dre:557123:prkd1	http://amigo.geneontology.org/amigo/term/GO:0001945
calcium ion transmembrane transporter activity	molecular_function	GO:0015085	17	38	2.29	0.00051776	0.0052679	dre:494489:atp2a1l|dre:564883:cacng3b|dre:100003329:cacng8b|dre:403310:cacna1da|dre:794222:cacng4b|dre:100003220:cacng6b|dre:393614:cacng2a|dre:101887082:trpc3|dre:567212:slc8a2b|dre:562640:dkey-28b4.8|dre:405791:cacna1sb|dre:768182:mcu|dre:322013:cacng1a|dre:561209:ch73-335m24.5|dre:562422:cacnb4a|dre:102725537:trpc4a|dre:797199:slc8a1b	http://amigo.geneontology.org/amigo/term/GO:0015085
nucleotide binding	molecular_function	GO:0000166	252	1316	0.98	0.000518754	0.0052679	dre:559665:smc1a|dre:561496:nuak1b|dre:497629:kitb|dre:394074:LOC110440112|dre:369190:kif1aa|dre:569265:LOC569265|dre:568052:celf5a|dre:393653:rhogd|dre:554127:tubb2|dre:445291:ndufv1|dre:445164:tuba8l3|dre:794259:aclyb|dre:565395:diras1b|dre:30681:mapk12a|dre:369190:kif1ab|dre:393422:camkvb|dre:402814:myo3a|dre:445121:hadh|dre:570108:gnaq|dre:369190:kif1b|dre:394156:acadl|dre:386951:idh2|dre:449…	http://amigo.geneontology.org/amigo/term/GO:0000166
nucleoside phosphate binding	molecular_function	GO:1901265	252	1316	0.98	0.000518754	0.0052679	dre:559665:smc1a|dre:561496:nuak1b|dre:497629:kitb|dre:394074:LOC110440112|dre:369190:kif1aa|dre:569265:LOC569265|dre:568052:celf5a|dre:393653:rhogd|dre:554127:tubb2|dre:445291:ndufv1|dre:445164:tuba8l3|dre:794259:aclyb|dre:565395:diras1b|dre:30681:mapk12a|dre:369190:kif1ab|dre:393422:camkvb|dre:402814:myo3a|dre:445121:hadh|dre:570108:gnaq|dre:369190:kif1b|dre:394156:acadl|dre:386951:idh2|dre:449…	http://amigo.geneontology.org/amigo/term/GO:1901265
calcium channel complex	cellular_component	GO:0034704	9	11	4.18	0.000518951	0.0052679	dre:403310:cacna1da|dre:794222:cacng4b|dre:100003220:cacng6b|dre:393614:cacng2a|dre:100148645:cacna2d3|dre:768182:mcu|dre:322013:cacng1a|dre:562422:cacnb4a|dre:405791:cacna1sb	http://amigo.geneontology.org/amigo/term/GO:0034704
regulation of locomotion	biological_process	GO:0040012	31	97	1.63	0.00052924	0.00535838	dre:553266:arrb1|dre:60309:robo2|dre:566796:lama4|dre:559103:inpp5d|dre:415107:bves|dre:393733:fgf1a|dre:566945:mmp14b|dre:798657:ch211-79m20.1|dre:565658:sema3e|dre:447804:lyn|dre:64274:csf1ra|dre:544659:sema3ga|dre:560564:pdgfc|dre:100004611:sema3bl|dre:553166:dpysl3|dre:359834:tgfb1a|dre:767790:pdgfab|dre:30682:vegfaa|dre:436967:prcp|dre:64617:s1pr1|dre:566546:plxnb3|dre:795785:cxcl18b|dre:569…	http://amigo.geneontology.org/amigo/term/GO:0040012
oxidoreductase activity	molecular_function	GO:0016491	97	433	1.15	0.00053692	0.00541121	dre:335715:mdh1ab|dre:100004977:mthfd2|dre:100320658:LOC110440111|dre:393455:hao2|dre:393155:osgn1|dre:100002865:rpe65b|dre:445121:hadh|dre:393724:rpe65a|dre:386951:idh2|dre:449662:acox1|dre:556387:foxred1|dre:30384:th|dre:450078:hsd17b10|dre:795106:136333|dre:326954:tecrb|dre:140615:fads2|dre:436647:aldh6a1|dre:678649:136929|dre:393887:wwox|dre:334208:ldhd|dre:445252:hibadha|dre:30496:ldha|dre:4…	http://amigo.geneontology.org/amigo/term/GO:0016491
sprouting angiogenesis	biological_process	GO:0002040	18	42	2.19	0.000537234	0.00541121	dre:735291:hspa12b|dre:557840:yjefn3|dre:565658:sema3e|dre:64617:s1pr1|dre:560923:arhgef9b|dre:555629:ccbe1|dre:555655:LOC103911618|dre:791144:loxl2b|dre:565508:loxl2a|dre:555737:prkcz|dre:30682:vegfaa|dre:405860:igfbp7|dre:555655:bmpr2b|dre:562822:bmpr2a|dre:796537:kdrl|dre:100321338:slc2a1b|dre:555778:slc2a1a|dre:100535437:ano6	http://amigo.geneontology.org/amigo/term/GO:0002040
tubulin binding	molecular_function	GO:0015631	25	71	1.8	0.000566865	0.00569495	dre:563802:kcnh2a|dre:555987:jakmip1|dre:553412:dpysl2b|dre:369190:kif1ab|dre:369190:kif1aa|dre:394244:ndel1a|dre:449651:stmn2a|dre:100003563:stmn2b|dre:369190:kif1b|dre:797545:map1ab|dre:567643:kif26aa|dre:559217:mapre3a|dre:393825:tppp3|dre:565533:map1sb|dre:100334879:map6b|dre:100537884:map4l|dre:798970:stmn3|dre:793321:LOC110439021|dre:793321:fmn2a|dre:566432:fmn2b|dre:550548:stmn1b|dre:79312…	http://amigo.geneontology.org/amigo/term/GO:0015631
transport vesicle	cellular_component	GO:0030133	24	67	1.83	0.000593841	0.00595063	dre:570094:syngr3b|dre:553617:syngr3a|dre:100536636:stx2b|dre:450047:syngr1a|dre:567877:syt2a|dre:559347:slc18a3a|dre:559698:sypa|dre:405846:stx11a|dre:100149756:slc17a6b|dre:494492:slc17a6a|dre:798430:tmsb1|dre:445325:sept5b|dre:100149310:syt6a|dre:378719:drd2b|dre:58038:stx1b|dre:335551:nrsn1|dre:100000615:syt3|dre:393640:sypl2a|dre:570672:syn1|dre:572466:sytl2b|dre:445476:syt9b|dre:798433:syt9…	http://amigo.geneontology.org/amigo/term/GO:0030133
regulation of cell migration	biological_process	GO:0030334	27	80	1.73	0.000596858	0.00596552	dre:553266:arrb1|dre:566796:lama4|dre:559103:inpp5d|dre:767790:pdgfab|dre:393733:fgf1a|dre:566945:mmp14b|dre:798657:ch211-79m20.1|dre:565658:sema3e|dre:447804:lyn|dre:64274:csf1ra|dre:560564:pdgfc|dre:100004611:sema3bl|dre:553166:dpysl3|dre:359834:tgfb1a|dre:30682:vegfaa|dre:436967:prcp|dre:64617:s1pr1|dre:566546:plxnb3|dre:795785:cxcl18b|dre:569891:nsmfb|dre:544659:sema3ga|dre:79186:sst2|dre:100…	http://amigo.geneontology.org/amigo/term/GO:0030334
enzyme inhibitor activity	molecular_function	GO:0004857	35	117	1.53	0.000658901	0.00656879	dre:394038:chad|dre:558368:atpif1b|dre:564838:ppp1r14ba|dre:560860:wfdc1|dre:557627:serpini1|dre:555366:itih5|dre:565074:c3a.3|dre:406570:wfikkn1|dre:503808:pkig|dre:394093:ambp|dre:550561:ppp1r14aa|dre:447800:serpinf1|dre:436926:serpinb1|dre:553607:camk2n1a|dre:64698:dcn|dre:100884132:ppp1r1b|dre:30630:anos1a|dre:335119:serpinb1l3|dre:558670:sh3bp5lb|dre:571972:flrt2|dre:100884132:LOC100333163|d…	http://amigo.geneontology.org/amigo/term/GO:0004857
vesicle-mediated transport in synapse	biological_process	GO:0099003	14	28	2.56	0.000682089	0.00676535	dre:100000615:syt3|dre:100002795:doc2d|dre:794707:syt11b|dre:445476:syt9b|dre:100536636:stx2b|dre:798433:syt9a|dre:335357:syt4|dre:567877:syt2a|dre:30711:snap25b|dre:550345:syt13|dre:30712:snap25a|dre:58038:stx1b|dre:405846:stx11a|dre:100149310:syt6a	http://amigo.geneontology.org/amigo/term/GO:0099003
calcium ion regulated exocytosis	biological_process	GO:0017156	14	28	2.56	0.000682089	0.00676535	dre:100000615:syt3|dre:100002795:doc2d|dre:794707:syt11b|dre:445476:syt9b|dre:100536636:stx2b|dre:798433:syt9a|dre:335357:syt4|dre:567877:syt2a|dre:30711:snap25b|dre:550345:syt13|dre:30712:snap25a|dre:58038:stx1b|dre:405846:stx11a|dre:100149310:syt6a	http://amigo.geneontology.org/amigo/term/GO:0017156
cation homeostasis	biological_process	GO:0055080	36	122	1.51	0.000685396	0.0067809	dre:555634:tac1|dre:323628:vapb|dre:100001650:calb1|dre:492340:cln3|dre:566075:slc4a2a|dre:436769:homer1b|dre:387526:ca2|dre:573010:scgn|dre:562640:dkey-28b4.8|dre:566876:wfs1a|dre:378719:drd2b|dre:394110:atp6v1aa|dre:494477:tfr1a|dre:568614:adra1d|dre:373872:fyna|dre:561209:ch73-335m24.5|dre:245703:atp1a1a.5|dre:393684:calb2b|dre:64614:atp1a1a.3|dre:84703:slc4a1a|dre:561787:slc4a1b|dre:768182:mc…	http://amigo.geneontology.org/amigo/term/GO:0055080
ribonucleotide binding	molecular_function	GO:0032553	209	1073	1	0.000726879	0.0071731	dre:559665:smc1a|dre:561496:nuak1b|dre:497629:kitb|dre:369190:kif1ab|dre:369190:kif1aa|dre:569265:LOC569265|dre:554127:tubb2|dre:445291:ndufv1|dre:445164:tuba8l3|dre:794259:aclyb|dre:565395:diras1b|dre:30681:mapk12a|dre:393422:camkvb|dre:402814:myo3a|dre:570108:gnaq|dre:369190:kif1b|dre:550436:camk2a|dre:556486:sept4a|dre:327577:diras1a|dre:570210:acta1a|dre:387296:p2rx1|dre:556024:mov10b.1|dre:4…	http://amigo.geneontology.org/amigo/term/GO:0032553
insulin-like growth factor binding	molecular_function	GO:0005520	11	18	3.12	0.000743737	0.00732092	dre:100000101:kazald3|dre:550346:cyr61l1|dre:794176:igfbp2a|dre:321449:ctgfa|dre:798920:igfbp2b|dre:565082:htra1b|dre:431766:htra1a|dre:795084:igfbp5a|dre:317638:igfbp1a|dre:404210:crim1|dre:405860:igfbp7	http://amigo.geneontology.org/amigo/term/GO:0005520
regulated exocytosis	biological_process	GO:0045055	15	32	2.4	0.000746872	0.00733327	dre:100000615:syt3|dre:100002795:doc2d|dre:794707:syt11b|dre:445476:syt9b|dre:100536636:stx2b|dre:798433:syt9a|dre:335357:syt4|dre:567877:syt2a|dre:30711:snap25b|dre:550345:syt13|dre:30712:snap25a|dre:58038:stx1b|dre:405846:stx11a|dre:447804:lyn|dre:100149310:syt6a	http://amigo.geneontology.org/amigo/term/GO:0045055
AMPA glutamate receptor complex	cellular_component	GO:0032281	10	15	3.41	0.000793332	0.00776987	dre:368416:gria3b|dre:170452:gria3a|dre:336069:gria4b|dre:407735:gria4a|dre:100003329:cacng8b|dre:794222:cacng4b|dre:564883:cacng3b|dre:393614:cacng2a|dre:566015:shisa9b|dre:100034520:shisa7b	http://amigo.geneontology.org/amigo/term/GO:0032281
blood circulation	biological_process	GO:0008015	37	128	1.48	0.000799842	0.00779446	dre:399479:dldh|dre:386711:myh6|dre:415107:bves|dre:100148055:ch73-265d7.2|dre:415191:tnni1al|dre:100001008:urp2|dre:415175:tnnc1b|dre:30315:foxn4|dre:768182:mcu|dre:556258:tcap|dre:100005403:tmem65|dre:563091:dkey-206m15.8|dre:751665:tnni1c|dre:30682:vegfaa|dre:436902:tnni1d|dre:436967:prcp|dre:64671:cmlc1|dre:64609:atp1a2a|dre:678512:figf|dre:504088:enpep|dre:387533:gja3|dre:568614:adra1d|dre:7…	http://amigo.geneontology.org/amigo/term/GO:0008015
circulatory system process	biological_process	GO:0003013	37	128	1.48	0.000799842	0.00779446	dre:399479:dldh|dre:386711:myh6|dre:415107:bves|dre:100148055:ch73-265d7.2|dre:415191:tnni1al|dre:100001008:urp2|dre:415175:tnnc1b|dre:30315:foxn4|dre:768182:mcu|dre:556258:tcap|dre:100005403:tmem65|dre:563091:dkey-206m15.8|dre:751665:tnni1c|dre:30682:vegfaa|dre:436902:tnni1d|dre:436967:prcp|dre:64671:cmlc1|dre:64609:atp1a2a|dre:678512:figf|dre:504088:enpep|dre:387533:gja3|dre:568614:adra1d|dre:7…	http://amigo.geneontology.org/amigo/term/GO:0003013
hyaluronic acid binding	molecular_function	GO:0005540	9	12	3.84	0.000802002	0.00779602	dre:559593:acanb|dre:334113:bcan|dre:570626:stab1|dre:493635:hapln1a|dre:560618:lyve1a|dre:101886789:susd5|dre:570626:LOC108181206|dre:406374:hapln3|dre:323465:vcanb	http://amigo.geneontology.org/amigo/term/GO:0005540
cellular calcium ion homeostasis	biological_process	GO:0006874	20	52	1.97	0.000813227	0.00787786	dre:394110:atp6v1aa|dre:494489:atp2a1l|dre:568614:adra1d|dre:373872:fyna|dre:555634:tac1|dre:561209:ch73-335m24.5|dre:393887:wwox|dre:378719:drd2b|dre:100001650:calb1|dre:561406:ptgir|dre:573010:scgn|dre:562640:dkey-28b4.8|dre:436769:homer1b|dre:100149100:adra1ba|dre:323628:vapb|dre:768182:mcu|dre:393691:calb2a|dre:393684:calb2b|dre:102725537:trpc4a|dre:64609:atp1a2a	http://amigo.geneontology.org/amigo/term/GO:0006874
organ morphogenesis	biological_process	GO:0009887	81	353	1.17	0.000814463	0.00787786	dre:325724:etfa|dre:393813:pdlim7|dre:102725539:glis2b|dre:386711:myh6|dre:415107:bves|dre:404629:nbl1|dre:336346:sox4a|dre:30498:egr1|dre:561635:mylk3|dre:556856:vgll2a|dre:171478:fabp3|dre:30315:foxn4|dre:402941:insm1a|dre:100529120:smoc1|dre:563892:cald1b|dre:405756:veph1|dre:30236:cx43|dre:30113:skib|dre:503739:hsf4|dre:568520:crb2b|dre:368662:ptf1a|dre:30574:dlx2a|dre:550399:grem2b|dre:33786…	http://amigo.geneontology.org/amigo/term/GO:0009887
protein complex	Undef	GO:0043234	251	1324	0.97	0.000860809	0.00830553	dre:559665:smc1a|dre:402814:myo3a|dre:404613:klhl21|dre:436905:prkab1a|dre:335232:prkab1b|dre:794479:col8a2|dre:561525:dync1i1|dre:557170:sgca|dre:564873:jund|dre:567151:eif3hb|dre:327415:kcnd3|dre:562630:LOC562630|dre:393801:gnao1b|dre:559347:slc18a3a|dre:394087:arl6ip1|dre:378444:LOC100334937|dre:563297:grin2aa|dre:405846:stx11a|dre:503730:col2a1b|dre:568402:cdk5r1a|dre:794669:cr929477|dre:5596…	http://amigo.geneontology.org/amigo/term/GO:0043234
divalent inorganic cation transport	biological_process	GO:0072511	23	65	1.81	0.000874789	0.0083799	dre:548345:nalcn|dre:798836:tspan13a|dre:560283:cax1|dre:494104:101583|dre:797199:slc8a1b|dre:100003329:cacng8b|dre:403310:cacna1da|dre:794222:cacng4b|dre:100003220:cacng6b|dre:393614:cacng2a|dre:562640:dkey-28b4.8|dre:102725537:trpc4a|dre:378719:drd2b|dre:101887082:trpc3|dre:567212:slc8a2b|dre:561787:slc4a1b|dre:100148645:cacna2d3|dre:768182:mcu|dre:405791:cacna1sb|dre:494489:atp2a1l|dre:564883:…	http://amigo.geneontology.org/amigo/term/GO:0072511
divalent metal ion transport	biological_process	GO:0070838	23	65	1.81	0.000874789	0.0083799	dre:548345:nalcn|dre:798836:tspan13a|dre:560283:cax1|dre:494104:101583|dre:797199:slc8a1b|dre:100003329:cacng8b|dre:403310:cacna1da|dre:794222:cacng4b|dre:100003220:cacng6b|dre:393614:cacng2a|dre:562640:dkey-28b4.8|dre:102725537:trpc4a|dre:378719:drd2b|dre:101887082:trpc3|dre:567212:slc8a2b|dre:561787:slc4a1b|dre:100148645:cacna2d3|dre:768182:mcu|dre:405791:cacna1sb|dre:494489:atp2a1l|dre:564883:…	http://amigo.geneontology.org/amigo/term/GO:0070838
purine ribonucleoside monophosphate metabolic process	biological_process	GO:0009167	28	87	1.65	0.000877117	0.0083799	dre:333997:ampd3b|dre:550502:adss|dre:447836:pfkma|dre:431724:impdh1a|dre:406599:atp5j|dre:335191:atp5o|dre:246094:gpia|dre:406696:pgk1|dre:436903:bpgm|dre:445486:ak1|dre:445094:pkmb|dre:335817:pkma|dre:402874:eno2|dre:378963:eno3|dre:558487:eno4|dre:394110:atp6v1aa|dre:570106:pfkla|dre:560753:tpi1b|dre:192309:tpi1a|dre:114551:pklr|dre:406367:gapdhs|dre:406496:aldoab|dre:572733:pgam2|dre:369193:a…	http://amigo.geneontology.org/amigo/term/GO:0009167
purine nucleoside monophosphate metabolic process	biological_process	GO:0009126	28	87	1.65	0.000877117	0.0083799	dre:333997:ampd3b|dre:550502:adss|dre:447836:pfkma|dre:431724:impdh1a|dre:406599:atp5j|dre:335191:atp5o|dre:246094:gpia|dre:406696:pgk1|dre:436903:bpgm|dre:445486:ak1|dre:445094:pkmb|dre:335817:pkma|dre:402874:eno2|dre:378963:eno3|dre:558487:eno4|dre:394110:atp6v1aa|dre:570106:pfkla|dre:560753:tpi1b|dre:192309:tpi1a|dre:114551:pklr|dre:406367:gapdhs|dre:406496:aldoab|dre:572733:pgam2|dre:369193:a…	http://amigo.geneontology.org/amigo/term/GO:0009126
establishment of synaptic vesicle localization	biological_process	GO:0097480	14	29	2.47	0.000889481	0.00839515	dre:100000615:syt3|dre:100002795:doc2d|dre:794707:syt11b|dre:445476:syt9b|dre:100536636:stx2b|dre:798433:syt9a|dre:335357:syt4|dre:567877:syt2a|dre:30711:snap25b|dre:550345:syt13|dre:30712:snap25a|dre:58038:stx1b|dre:405846:stx11a|dre:100149310:syt6a	http://amigo.geneontology.org/amigo/term/GO:0097480
synaptic vesicle localization	biological_process	GO:0097479	14	29	2.47	0.000889481	0.00839515	dre:100000615:syt3|dre:100002795:doc2d|dre:794707:syt11b|dre:445476:syt9b|dre:100536636:stx2b|dre:798433:syt9a|dre:335357:syt4|dre:567877:syt2a|dre:30711:snap25b|dre:550345:syt13|dre:30712:snap25a|dre:58038:stx1b|dre:405846:stx11a|dre:100149310:syt6a	http://amigo.geneontology.org/amigo/term/GO:0097479
intermediate filament	cellular_component	GO:0005882	14	29	2.47	0.000889481	0.00839515	dre:553718:nefma|dre:664698:neflb|dre:100033387:nefmb|dre:561664:iffo1a|dre:768289:krt94|dre:494090:bfsp2|dre:30259:prph|dre:140599:vim|dre:321113:65851|dre:558800:synm|dre:572199:ngs|dre:393540:77517|dre:30646:gfap|dre:563794:iffo1b	http://amigo.geneontology.org/amigo/term/GO:0005882
intermediate filament cytoskeleton	cellular_component	GO:0045111	14	29	2.47	0.000889481	0.00839515	dre:553718:nefma|dre:664698:neflb|dre:100033387:nefmb|dre:561664:iffo1a|dre:768289:krt94|dre:494090:bfsp2|dre:30259:prph|dre:140599:vim|dre:321113:65851|dre:558800:synm|dre:572199:ngs|dre:393540:77517|dre:30646:gfap|dre:563794:iffo1b	http://amigo.geneontology.org/amigo/term/GO:0045111
synaptic vesicle transport	biological_process	GO:0048489	14	29	2.47	0.000889481	0.00839515	dre:100000615:syt3|dre:100002795:doc2d|dre:794707:syt11b|dre:445476:syt9b|dre:100536636:stx2b|dre:798433:syt9a|dre:335357:syt4|dre:567877:syt2a|dre:30711:snap25b|dre:550345:syt13|dre:30712:snap25a|dre:58038:stx1b|dre:405846:stx11a|dre:100149310:syt6a	http://amigo.geneontology.org/amigo/term/GO:0048489
ion homeostasis	biological_process	GO:0050801	37	129	1.47	0.000900182	0.00847563	dre:555634:tac1|dre:323628:vapb|dre:100001650:calb1|dre:492340:cln3|dre:566075:slc4a2a|dre:436769:homer1b|dre:387526:ca2|dre:573010:scgn|dre:562640:dkey-28b4.8|dre:566876:wfs1a|dre:378719:drd2b|dre:394110:atp6v1aa|dre:494477:tfr1a|dre:568614:adra1d|dre:373872:fyna|dre:561209:ch73-335m24.5|dre:245703:atp1a1a.5|dre:393684:calb2b|dre:64614:atp1a1a.3|dre:84703:slc4a1a|dre:561787:slc4a1b|dre:768182:mc…	http://amigo.geneontology.org/amigo/term/GO:0050801
calcium ion homeostasis	biological_process	GO:0055074	21	57	1.88	0.000952013	0.00894204	dre:394110:atp6v1aa|dre:494489:atp2a1l|dre:568614:adra1d|dre:373872:fyna|dre:555634:tac1|dre:561209:ch73-335m24.5|dre:393887:wwox|dre:378719:drd2b|dre:100001650:calb1|dre:561406:ptgir|dre:573010:scgn|dre:562640:dkey-28b4.8|dre:436769:homer1b|dre:100149100:adra1ba|dre:323628:vapb|dre:566876:wfs1a|dre:768182:mcu|dre:393691:calb2a|dre:393684:calb2b|dre:102725537:trpc4a|dre:64609:atp1a2a	http://amigo.geneontology.org/amigo/term/GO:0055074
regulation of cell proliferation	biological_process	GO:0042127	40	144	1.42	0.000959599	0.00899163	dre:406471:tnfrsf1a|dre:767790:pdgfab|dre:317638:igfbp1a|dre:393733:fgf1a|dre:100535003:ngfra|dre:566838:tfap2d|dre:798657:ch211-79m20.1|dre:447804:lyn|dre:797938:hbegfa|dre:100331542:dkey-260g12.1|dre:560564:pdgfc|dre:406245:tob1b|dre:359834:tgfb1a|dre:30682:vegfaa|dre:321064:klhl41b|dre:100148315:klhl41a|dre:406588:sstr5|dre:794176:igfbp2a|dre:415106:puraa|dre:798920:igfbp2b|dre:373872:fyna|dre…	http://amigo.geneontology.org/amigo/term/GO:0042127
vesicle fusion	biological_process	GO:0006906	24	70	1.75	0.000978622	0.009126	dre:100536636:stx2b|dre:567877:syt2a|dre:550345:syt13|dre:405846:stx11a|dre:100535556:sgsm1b|dre:794707:syt11b|dre:569124:stx12l|dre:561110:tbc1d2|dre:556338:tbc1d25|dre:100149310:syt6a|dre:58038:stx1b|dre:100002795:doc2d|dre:553000:dkeyp-19e1.3|dre:100000615:syt3|dre:335357:syt4|dre:30711:snap25b|dre:30712:snap25a|dre:562628:tbc1d10b|dre:572466:sytl2b|dre:336281:vamp2|dre:325484:vamp5|dre:445476…	http://amigo.geneontology.org/amigo/term/GO:0006906
voltage-gated cation channel activity	molecular_function	GO:0022843	24	70	1.75	0.000978622	0.009126	dre:563802:kcnh2a|dre:327415:kcnd3|dre:564522:kcnj2a|dre:664687:kcnj11|dre:564883:cacng3b|dre:564371:kcnc3b|dre:100003329:cacng8b|dre:403310:cacna1da|dre:794222:cacng4b|dre:100003220:cacng6b|dre:562853:kcna2b|dre:393614:cacng2a|dre:799410:kcnc4|dre:569052:kcnj1a.6|dre:541540:kcnab1a|dre:541540:kcnab1b|dre:405791:cacna1sb|dre:568565:kcnk2b|dre:497647:kcnj11l|dre:795942:kcna1a|dre:556759:hcn4l|dre:…	http://amigo.geneontology.org/amigo/term/GO:0022843
biosynthetic process	biological_process	GO:0009058	358	1968	0.93	0.000982569	0.0091297	dre:100004977:mthfd2|dre:561082:cavin1b|dre:449875:gsx1|dre:794259:aclyb|dre:246222:tbx15|dre:572713:tbx18|dre:30113:skib|dre:796407:nrip1a|dre:566656:sim1b|dre:30384:th|dre:100150512:ch211-262n1.4|dre:30169:neurod1|dre:266958:neurod4|dre:170445:pknox1.2|dre:560986:pnpla6|dre:558490:foxj2|dre:140817:cebpd|dre:266964:tlx1|dre:791144:loxl2b|dre:565508:loxl2a|dre:58042:tbr1b|dre:564699:tbr1a|dre:571…	http://amigo.geneontology.org/amigo/term/GO:0009058
peptidase activity, acting on L-amino acid peptides	molecular_function	GO:0070011	73	313	1.19	0.000983703	0.0091297	dre:555478:ch211-106j24.1|dre:100006332:capn5b|dre:566604:casp3b|dre:797422:stambpa|dre:373882:mmp14a|dre:553553:cfd|dre:566945:mmp14b|dre:337179:mmp2|dre:407979:cpe|dre:450015:103438|dre:564734:adamts10|dre:100003937:adamts12|dre:564497:tnfaip3|dre:100126805:adam22|dre:431766:htra1a|dre:550589:mmp23bb|dre:554104:uchl3|dre:794589:metap2a|dre:322527:dpp3|dre:100005593:adam8b|dre:102467218:adamts3|…	http://amigo.geneontology.org/amigo/term/GO:0070011
microtubule motor activity	molecular_function	GO:0003777	13	26	2.56	0.00105087	0.00972993	dre:369190:kif1ab|dre:369190:kif1b|dre:369190:kif1aa|dre:793121:ch211-257p13.3|dre:567643:kif26aa|dre:550547:kif3cb|dre:569992:dkeyp-86b9.1|dre:797363:dkey-26i13.8|dre:335499:klc1a|dre:556103:dync1li1|dre:100148193:dnah6|dre:569394:klc3|dre:100333605:kif26bb	http://amigo.geneontology.org/amigo/term/GO:0003777
purine ribonucleotide binding	molecular_function	GO:0032555	206	1065	0.99	0.00105905	0.00978242	dre:559665:smc1a|dre:561496:nuak1b|dre:497629:kitb|dre:369190:kif1ab|dre:369190:kif1aa|dre:569265:LOC569265|dre:554127:tubb2|dre:445164:tuba8l3|dre:794259:aclyb|dre:565395:diras1b|dre:30681:mapk12a|dre:393422:camkvb|dre:402814:myo3a|dre:570108:gnaq|dre:369190:kif1b|dre:550436:camk2a|dre:556486:sept4a|dre:327577:diras1a|dre:570210:acta1a|dre:387296:p2rx1|dre:556024:mov10b.1|dre:436815:camk2d2|dre:…	http://amigo.geneontology.org/amigo/term/GO:0032555
inorganic ion homeostasis	biological_process	GO:0098771	36	126	1.46	0.00110824	0.0102126	dre:555634:tac1|dre:323628:vapb|dre:100001650:calb1|dre:492340:cln3|dre:566075:slc4a2a|dre:436769:homer1b|dre:387526:ca2|dre:573010:scgn|dre:562640:dkey-28b4.8|dre:566876:wfs1a|dre:378719:drd2b|dre:394110:atp6v1aa|dre:494477:tfr1a|dre:568614:adra1d|dre:373872:fyna|dre:561209:ch73-335m24.5|dre:245703:atp1a1a.5|dre:393684:calb2b|dre:64614:atp1a1a.3|dre:84703:slc4a1a|dre:561787:slc4a1b|dre:768182:mc…	http://amigo.geneontology.org/amigo/term/GO:0098771
organic substance biosynthetic process	biological_process	GO:1901576	350	1924	0.93	0.00111402	0.0102416	dre:100004977:mthfd2|dre:561082:cavin1b|dre:449875:gsx1|dre:794259:aclyb|dre:246222:tbx15|dre:572713:tbx18|dre:30113:skib|dre:796407:nrip1a|dre:566656:sim1b|dre:30384:th|dre:100150512:ch211-262n1.4|dre:30169:neurod1|dre:266958:neurod4|dre:170445:pknox1.2|dre:560986:pnpla6|dre:558490:foxj2|dre:140817:cebpd|dre:266964:tlx1|dre:791144:loxl2b|dre:565508:loxl2a|dre:58042:tbr1b|dre:564699:tbr1a|dre:571…	http://amigo.geneontology.org/amigo/term/GO:1901576
cellular divalent inorganic cation homeostasis	biological_process	GO:0072503	21	58	1.85	0.00113736	0.0104278	dre:394110:atp6v1aa|dre:494489:atp2a1l|dre:100149100:adra1ba|dre:568614:adra1d|dre:373872:fyna|dre:555724:slc30a10|dre:561209:ch73-335m24.5|dre:393887:wwox|dre:378719:drd2b|dre:100001650:calb1|dre:561406:ptgir|dre:573010:scgn|dre:562640:dkey-28b4.8|dre:436769:homer1b|dre:555634:tac1|dre:323628:vapb|dre:768182:mcu|dre:393691:calb2a|dre:393684:calb2b|dre:102725537:trpc4a|dre:64609:atp1a2a	http://amigo.geneontology.org/amigo/term/GO:0072503
purine nucleotide binding	molecular_function	GO:0017076	206	1067	0.99	0.00114471	0.0104278	dre:559665:smc1a|dre:561496:nuak1b|dre:497629:kitb|dre:369190:kif1ab|dre:369190:kif1aa|dre:569265:LOC569265|dre:554127:tubb2|dre:445164:tuba8l3|dre:794259:aclyb|dre:565395:diras1b|dre:30681:mapk12a|dre:393422:camkvb|dre:402814:myo3a|dre:570108:gnaq|dre:369190:kif1b|dre:550436:camk2a|dre:556486:sept4a|dre:327577:diras1a|dre:570210:acta1a|dre:387296:p2rx1|dre:556024:mov10b.1|dre:436815:camk2d2|dre:…	http://amigo.geneontology.org/amigo/term/GO:0017076
synaptic vesicle cycle	biological_process	GO:0099504	14	30	2.39	0.0011475	0.0104278	dre:100000615:syt3|dre:100002795:doc2d|dre:794707:syt11b|dre:445476:syt9b|dre:100536636:stx2b|dre:798433:syt9a|dre:335357:syt4|dre:567877:syt2a|dre:30711:snap25b|dre:550345:syt13|dre:30712:snap25a|dre:58038:stx1b|dre:405846:stx11a|dre:100149310:syt6a	http://amigo.geneontology.org/amigo/term/GO:0099504
tissue migration	biological_process	GO:0090130	14	30	2.39	0.0011475	0.0104278	dre:322509:acta2|dre:449818:bace2|dre:436967:prcp|dre:555629:ccbe1|dre:795902:epha3|dre:563892:cald1b|dre:791144:loxl2b|dre:565508:loxl2a|dre:555737:prkcz|dre:798375:apln|dre:570210:86709|dre:100004469:igsf11|dre:64274:csf1ra|dre:570210:acta1a	http://amigo.geneontology.org/amigo/term/GO:0090130
organelle membrane fusion	biological_process	GO:0090174	24	71	1.73	0.00114765	0.0104278	dre:100536636:stx2b|dre:567877:syt2a|dre:550345:syt13|dre:405846:stx11a|dre:100535556:sgsm1b|dre:794707:syt11b|dre:569124:stx12l|dre:561110:tbc1d2|dre:556338:tbc1d25|dre:100149310:syt6a|dre:58038:stx1b|dre:100002795:doc2d|dre:553000:dkeyp-19e1.3|dre:100000615:syt3|dre:335357:syt4|dre:30711:snap25b|dre:30712:snap25a|dre:562628:tbc1d10b|dre:572466:sytl2b|dre:336281:vamp2|dre:325484:vamp5|dre:445476…	http://amigo.geneontology.org/amigo/term/GO:0090174
metallopeptidase activity	molecular_function	GO:0008237	28	89	1.61	0.00116567	0.010533	dre:555478:ch211-106j24.1|dre:797422:stambpa|dre:373882:mmp14a|dre:566945:mmp14b|dre:564734:adamts10|dre:100003937:adamts12|dre:100126805:adam22|dre:550589:mmp23bb|dre:794589:metap2a|dre:100005593:adam8b|dre:102467218:adamts3|dre:566908:cd248b|dre:100005670:mmp28|dre:571143:mmp24|dre:768158:pm20d1.2|dre:504088:enpep|dre:563753:mmp11a|dre:561041:mmp15a|dre:100000935:cpb2|dre:567145:adam11|dre:7941…	http://amigo.geneontology.org/amigo/term/GO:0008237
cellular metal ion homeostasis	biological_process	GO:0006875	26	80	1.66	0.00117099	0.010533	dre:555634:tac1|dre:323628:vapb|dre:100001650:calb1|dre:573010:scgn|dre:562640:dkey-28b4.8|dre:378719:drd2b|dre:394110:atp6v1aa|dre:494477:tfr1a|dre:568614:adra1d|dre:373872:fyna|dre:245703:atp1a1a.5|dre:393684:calb2b|dre:64614:atp1a1a.3|dre:768182:mcu|dre:102725537:trpc4a|dre:494489:atp2a1l|dre:555724:slc30a10|dre:559050:sgk2b|dre:100149100:adra1ba|dre:561406:ptgir|dre:64609:atp1a2a|dre:64616:at…	http://amigo.geneontology.org/amigo/term/GO:0006875
response to endogenous stimulus	biological_process	GO:0009719	60	247	1.24	0.00117591	0.010533	dre:445193:glrbb|dre:30750:pparda|dre:550399:grem2b|dre:368256:paqr7b|dre:393733:fgf1a|dre:394026:bmp5|dre:100150048:gpr22b|dre:100170835:skilb|dre:560986:pnpla6|dre:404273:chrnd|dre:100007653:skila|dre:402815:nr1d2a|dre:30113:skib|dre:724080:b4galt5|dre:794669:cr929477|dre:558427:thrab|dre:359834:tgfb1a|dre:431766:htra1a|dre:553579:fabp11b|dre:570568:rragd|dre:562822:bmpr2a|dre:568849:chrna2b|dr…	http://amigo.geneontology.org/amigo/term/GO:0009719
skeletal muscle contraction	biological_process	GO:0003009	8	10	4.09	0.00118085	0.010533	dre:445111:stac3|dre:553694:112242|dre:563091:dkey-206m15.8|dre:751665:tnni1c|dre:436902:tnni1d|dre:415191:tnni1al|dre:58082:tnnc2|dre:415175:tnnc1b	http://amigo.geneontology.org/amigo/term/GO:0003009
water homeostasis	biological_process	GO:0030104	8	10	4.09	0.00118085	0.010533	dre:100330782:tmem79b|dre:445293:aqp4|dre:406777:aqp3a|dre:415107:bves|dre:445140:mipa|dre:447923:aqp8a.1|dre:553420:mipb|dre:335821:aqp1a.1	http://amigo.geneontology.org/amigo/term/GO:0030104
dopaminergic neuron differentiation	biological_process	GO:0071542	8	10	4.09	0.00118085	0.010533	dre:436679:nr4a2b|dre:798285:rem2|dre:393944:sncb|dre:767691:manf|dre:30630:anos1a|dre:553679:sncgb|dre:560759:otpa|dre:325288:olig2	http://amigo.geneontology.org/amigo/term/GO:0071542
cell volume homeostasis	biological_process	GO:0006884	8	10	4.09	0.00118085	0.010533	dre:445293:aqp4|dre:406777:aqp3a|dre:553420:mipb|dre:567949:piezo1|dre:445140:mipa|dre:447923:aqp8a.1|dre:335821:aqp1a.1|dre:567667:slc12a7b	http://amigo.geneontology.org/amigo/term/GO:0006884
voltage-gated calcium channel complex	cellular_component	GO:0005891	8	10	4.09	0.00118085	0.010533	dre:403310:cacna1da|dre:794222:cacng4b|dre:100003220:cacng6b|dre:393614:cacng2a|dre:100148645:cacna2d3|dre:322013:cacng1a|dre:562422:cacnb4a|dre:405791:cacna1sb	http://amigo.geneontology.org/amigo/term/GO:0005891
glucan metabolic process	biological_process	GO:0044042	9	13	3.54	0.00119885	0.0106207	dre:556199:phka2|dre:394000:pgm1|dre:553655:pygma|dre:394155:gys1|dre:373082:gys2|dre:554046:phkg1b|dre:565379:phkg1a|dre:569706:phkb|dre:493916:pygl	http://amigo.geneontology.org/amigo/term/GO:0044042
cellular glucan metabolic process	biological_process	GO:0006073	9	13	3.54	0.00119885	0.0106207	dre:556199:phka2|dre:394000:pgm1|dre:553655:pygma|dre:394155:gys1|dre:373082:gys2|dre:554046:phkg1b|dre:565379:phkg1a|dre:569706:phkb|dre:493916:pygl	http://amigo.geneontology.org/amigo/term/GO:0006073
glycogen metabolic process	biological_process	GO:0005977	9	13	3.54	0.00119885	0.0106207	dre:556199:phka2|dre:394000:pgm1|dre:553655:pygma|dre:394155:gys1|dre:373082:gys2|dre:554046:phkg1b|dre:565379:phkg1a|dre:569706:phkb|dre:493916:pygl	http://amigo.geneontology.org/amigo/term/GO:0005977
positive regulation of nervous system development	biological_process	GO:0051962	15	34	2.26	0.00120993	0.0106946	dre:403005:bace1|dre:58216:atoh7|dre:266958:neurod4|dre:30634:nadl1.2|dre:550240:chodl|dre:30463:lhx1a|dre:30466:ascl1a|dre:30726:cntn2|dre:30037:tnc|dre:556747:lrrc4ba|dre:566546:plxnb3|dre:569891:nsmfb|dre:325288:olig2|dre:556123:slit1a|dre:336060:sema6a	http://amigo.geneontology.org/amigo/term/GO:0051962
regulation of cell motility	biological_process	GO:2000145	27	85	1.62	0.00125807	0.011095	dre:553266:arrb1|dre:566796:lama4|dre:559103:inpp5d|dre:767790:pdgfab|dre:393733:fgf1a|dre:566945:mmp14b|dre:798657:ch211-79m20.1|dre:565658:sema3e|dre:447804:lyn|dre:64274:csf1ra|dre:560564:pdgfc|dre:100004611:sema3bl|dre:553166:dpysl3|dre:359834:tgfb1a|dre:30682:vegfaa|dre:436967:prcp|dre:64617:s1pr1|dre:566546:plxnb3|dre:795785:cxcl18b|dre:569891:nsmfb|dre:544659:sema3ga|dre:79186:sst2|dre:100…	http://amigo.geneontology.org/amigo/term/GO:2000145
cellular response to chemical stimulus	biological_process	GO:0070887	88	398	1.13	0.0013112	0.0115374	dre:497629:kitb|dre:394026:bmp5|dre:100150048:gpr22b|dre:100170835:skilb|dre:560986:pnpla6|dre:100007653:skila|dre:30113:skib|dre:794669:cr929477|dre:558427:thrab|dre:359834:tgfb1a|dre:431766:htra1a|dre:566658:ch211-117m20.5|dre:404040:dab2|dre:30749:nr5a2|dre:556747:lrrc4ba|dre:100535350:lrrc4bb|dre:566572:lrrc4.2|dre:79381:gstp1|dre:566919:ch211-284e13.4|dre:553691:atp6v0a1b|dre:30750:pparda|dr…	http://amigo.geneontology.org/amigo/term/GO:0070887
response to organic substance	biological_process	GO:0010033	91	415	1.12	0.00136118	0.0119502	dre:497629:kitb|dre:394026:bmp5|dre:100150048:gpr22b|dre:100170835:skilb|dre:560986:pnpla6|dre:404273:chrnd|dre:100007653:skila|dre:30113:skib|dre:794669:cr929477|dre:558427:thrab|dre:359834:tgfb1a|dre:431766:htra1a|dre:553579:fabp11b|dre:387296:p2rx1|dre:404040:dab2|dre:406588:sstr5|dre:30749:nr5a2|dre:192124:glra3|dre:556747:lrrc4ba|dre:100535350:lrrc4bb|dre:566572:lrrc4.2|dre:566919:ch211-284e…	http://amigo.geneontology.org/amigo/term/GO:0010033
secondary active transmembrane transporter activity	molecular_function	GO:0015291	32	109	1.5	0.00140905	0.0122784	dre:445176:mfsd2ab|dre:406458:slc20a1a|dre:494450:slc6a5|dre:100005589:slc5a7a|dre:568338:slc5a3b|dre:558960:slc6a11a|dre:797199:slc8a1b|dre:664719:slc6a4a|dre:569098:slc6a6b|dre:100149756:slc17a6b|dre:494492:slc17a6a|dre:555229:slc6a16a|dre:556735:LOC556735|dre:556181:slc1a3b|dre:84703:slc4a1a|dre:567212:slc8a2b|dre:561787:slc4a1b|dre:449947:slc16a12b|dre:768182:mcu|dre:562260:slc10a1|dre:569735…	http://amigo.geneontology.org/amigo/term/GO:0015291
cellular nitrogen compound biosynthetic process	biological_process	GO:0044271	281	1517	0.95	0.00141069	0.0122784	dre:58046:hoxc1a|dre:404275:helt|dre:30398:pou3f1|dre:30657:arxa|dre:100004977:mthfd2|dre:407077:nkx1.2lb|dre:664748:shox|dre:561082:cavin1b|dre:449875:gsx1|dre:394026:bmp5|dre:393809:cap2|dre:58138:pbx1a|dre:497283:hif1al2|dre:562738:dpf3|dre:100170835:skilb|dre:560986:pnpla6|dre:30681:mapk12a|dre:100007653:skila|dre:570239:hoxa13a|dre:560653:npr1a|dre:30113:skib|dre:30177:ikzf1|dre:378993:satb1…	http://amigo.geneontology.org/amigo/term/GO:0044271
positive regulation of cellular component biogenesis	biological_process	GO:0044089	20	55	1.86	0.00141378	0.0122784	dre:399482:arpc5b|dre:30037:tnc|dre:793321:fmn2a|dre:566432:fmn2b|dre:556747:lrrc4ba|dre:447829:cdc42ep3|dre:335474:arpc1b|dre:793321:LOC110439021|dre:415190:86896|dre:100001241:synpo2lb|dre:563843:synpo2la|dre:777623:154093|dre:394235:pfn2|dre:30682:vegfaa|dre:493612:101810|dre:100006620:synpo2b|dre:541404:cdc42ep2|dre:100151491:wipf1b|dre:100002938:cdc42ep4b|dre:553166:dpysl3	http://amigo.geneontology.org/amigo/term/GO:0044089
cell-substrate adhesion	biological_process	GO:0031589	11	20	2.81	0.00141432	0.0122784	dre:561355:tecta|dre:100302470:epdl1|dre:557797:itgb2|dre:562690:nid1a|dre:100499533:itgb6|dre:415107:bves|dre:100001836:itgb3b|dre:564266:itgb3a|dre:30682:vegfaa|dre:325686:parvb|dre:30311:ek1	http://amigo.geneontology.org/amigo/term/GO:0031589
negative regulation of developmental growth	biological_process	GO:0048640	11	20	2.81	0.00141432	0.0122784	dre:794176:igfbp2a|dre:544659:sema3ga|dre:798920:igfbp2b|dre:565658:sema3e|dre:60309:robo2|dre:64270:epha4b|dre:80354:slit3|dre:30037:tnc|dre:30267:sema3ab|dre:100004611:sema3bl|dre:336060:sema6a	http://amigo.geneontology.org/amigo/term/GO:0048640
endopeptidase activity	molecular_function	GO:0004175	52	208	1.28	0.00142663	0.0123578	dre:678552:f9b|dre:100006332:capn5b|dre:566604:casp3b|dre:373882:mmp14a|dre:553553:cfd|dre:566945:mmp14b|dre:337179:mmp2|dre:564734:adamts10|dre:100003937:adamts12|dre:100126805:adam22|dre:431766:htra1a|dre:550589:mmp23bb|dre:100005593:adam8b|dre:102467218:adamts3|dre:562156:ch211-51a6.2|dre:405875:85932|dre:565082:htra1b|dre:565865:nrip2|dre:566908:cd248b|dre:447832:capn3a|dre:100005670:mmp28|dr…	http://amigo.geneontology.org/amigo/term/GO:0004175
regulation of heart contraction	biological_process	GO:0008016	14	31	2.31	0.00146536	0.0125853	dre:100005403:tmem65|dre:387533:gja3|dre:100149100:adra1ba|dre:793666:popdc2|dre:568322:rnf207b|dre:30592:myl7|dre:556759:hcn4l|dre:566868:scn12ab|dre:30682:vegfaa|dre:58071:tnnt2a|dre:325686:parvb|dre:768182:mcu|dre:30315:foxn4|dre:352938:chrm2a	http://amigo.geneontology.org/amigo/term/GO:0008016
purine ribonucleoside binding	molecular_function	GO:0032550	202	1050	0.98	0.00146581	0.0125853	dre:559665:smc1a|dre:561496:nuak1b|dre:497629:kitb|dre:369190:kif1ab|dre:369190:kif1aa|dre:569265:LOC569265|dre:554127:tubb2|dre:445164:tuba8l3|dre:794259:aclyb|dre:565395:diras1b|dre:30681:mapk12a|dre:393422:camkvb|dre:402814:myo3a|dre:570108:gnaq|dre:369190:kif1b|dre:550436:camk2a|dre:556486:sept4a|dre:327577:diras1a|dre:570210:acta1a|dre:387296:p2rx1|dre:556024:mov10b.1|dre:436815:camk2d2|dre:…	http://amigo.geneontology.org/amigo/term/GO:0032550
purine nucleoside binding	molecular_function	GO:0001883	202	1050	0.98	0.00146581	0.0125853	dre:559665:smc1a|dre:561496:nuak1b|dre:497629:kitb|dre:369190:kif1ab|dre:369190:kif1aa|dre:569265:LOC569265|dre:554127:tubb2|dre:445164:tuba8l3|dre:794259:aclyb|dre:565395:diras1b|dre:30681:mapk12a|dre:393422:camkvb|dre:402814:myo3a|dre:570108:gnaq|dre:369190:kif1b|dre:550436:camk2a|dre:556486:sept4a|dre:327577:diras1a|dre:570210:acta1a|dre:387296:p2rx1|dre:556024:mov10b.1|dre:436815:camk2d2|dre:…	http://amigo.geneontology.org/amigo/term/GO:0001883
purine ribonucleoside triphosphate binding	molecular_function	GO:0035639	202	1050	0.98	0.00146581	0.0125853	dre:559665:smc1a|dre:561496:nuak1b|dre:497629:kitb|dre:369190:kif1ab|dre:369190:kif1aa|dre:569265:LOC569265|dre:554127:tubb2|dre:445164:tuba8l3|dre:794259:aclyb|dre:565395:diras1b|dre:30681:mapk12a|dre:393422:camkvb|dre:402814:myo3a|dre:570108:gnaq|dre:369190:kif1b|dre:550436:camk2a|dre:556486:sept4a|dre:327577:diras1a|dre:570210:acta1a|dre:387296:p2rx1|dre:556024:mov10b.1|dre:436815:camk2d2|dre:…	http://amigo.geneontology.org/amigo/term/GO:0035639
Cul3-RING ubiquitin ligase complex	cellular_component	GO:0031463	15	35	2.19	0.00151977	0.0130199	dre:555350:bach2b|dre:794299:kbtbd7|dre:404613:klhl21|dre:559613:klhl23|dre:559694:klhl30|dre:336187:klhl17|dre:407079:klhl31|dre:570492:klhl43|dre:560697:klhl4|dre:560697:klhl5|dre:559380:kbtbd12|dre:553257:klhl40a|dre:321064:klhl41b|dre:795319:klhl40b|dre:100148315:klhl41a	http://amigo.geneontology.org/amigo/term/GO:0031463
cellular carbohydrate metabolic process	biological_process	GO:0044262	17	43	2.02	0.00153508	0.0131222	dre:556199:phka2|dre:436903:bpgm|dre:192309:tpi1a|dre:30629:pth1ra|dre:560753:tpi1b|dre:394000:pgm1|dre:553655:pygma|dre:394155:gys1|dre:553595:impa2|dre:373082:gys2|dre:572733:pgam2|dre:554046:phkg1b|dre:565379:phkg1a|dre:568338:slc5a3b|dre:569706:phkb|dre:493916:pygl|dre:449829:galk1	http://amigo.geneontology.org/amigo/term/GO:0044262
ribonucleoside binding	molecular_function	GO:0032549	202	1052	0.98	0.00158174	0.0134915	dre:559665:smc1a|dre:561496:nuak1b|dre:497629:kitb|dre:369190:kif1ab|dre:369190:kif1aa|dre:569265:LOC569265|dre:554127:tubb2|dre:445164:tuba8l3|dre:794259:aclyb|dre:565395:diras1b|dre:30681:mapk12a|dre:393422:camkvb|dre:402814:myo3a|dre:570108:gnaq|dre:369190:kif1b|dre:550436:camk2a|dre:556486:sept4a|dre:327577:diras1a|dre:570210:acta1a|dre:387296:p2rx1|dre:556024:mov10b.1|dre:436815:camk2d2|dre:…	http://amigo.geneontology.org/amigo/term/GO:0032549
energy reserve metabolic process	biological_process	GO:0006112	10	17	3.01	0.00159414	0.013538	dre:556199:phka2|dre:100003330:mrap2a|dre:394000:pgm1|dre:553655:pygma|dre:394155:gys1|dre:373082:gys2|dre:554046:phkg1b|dre:565379:phkg1a|dre:569706:phkb|dre:493916:pygl	http://amigo.geneontology.org/amigo/term/GO:0006112
calcium-dependent cysteine-type endopeptidase activity	molecular_function	GO:0004198	10	17	3.01	0.00159414	0.013538	dre:100006332:capn5b|dre:100034405:capn3b|dre:799247:capn12|dre:563053:capn2b|dre:541374:capn2a|dre:393925:pdcd6|dre:447832:capn3a|dre:445091:92480|dre:405875:85932|dre:393417:capn1a	http://amigo.geneontology.org/amigo/term/GO:0004198
negative regulation of growth	biological_process	GO:0045926	12	24	2.56	0.00162299	0.0137194	dre:794176:igfbp2a|dre:544659:sema3ga|dre:798920:igfbp2b|dre:565658:sema3e|dre:60309:robo2|dre:64270:epha4b|dre:80354:slit3|dre:30037:tnc|dre:30267:sema3ab|dre:100004611:sema3bl|dre:336060:sema6a|dre:393155:osgn1	http://amigo.geneontology.org/amigo/term/GO:0045926
regulation of exocytosis	biological_process	GO:0017157	12	24	2.56	0.00162299	0.0137194	dre:570907:rab27a|dre:100000615:syt3|dre:100002795:doc2d|dre:445476:syt9b|dre:798433:syt9a|dre:567877:syt2a|dre:556789:stxbp5a|dre:445325:sept5b|dre:58038:stx1b|dre:447804:lyn|dre:100149310:syt6a|dre:567605:stxbp5l	http://amigo.geneontology.org/amigo/term/GO:0017157
adenyl ribonucleotide binding	molecular_function	GO:0032559	152	762	1.02	0.00162606	0.0137194	dre:559665:smc1a|dre:561496:nuak1b|dre:497629:kitb|dre:369190:kif1ab|dre:369190:kif1aa|dre:569265:LOC569265|dre:794259:aclyb|dre:30681:mapk12a|dre:393422:camkvb|dre:369190:kif1b|dre:550436:camk2a|dre:570210:acta1a|dre:387296:p2rx1|dre:556024:mov10b.1|dre:436815:camk2d2|dre:322509:acta2|dre:100001914:ube2d4|dre:572042:hipk1a|dre:572146:cdk14|dre:791619:cdk15|dre:386590:hsp90b1|dre:100332381:ch73-6…	http://amigo.geneontology.org/amigo/term/GO:0032559
cofactor metabolic process	biological_process	GO:0051186	33	115	1.47	0.00163904	0.0137991	dre:100004977:mthfd2|dre:447836:pfkma|dre:334195:mat1a|dre:317738:elovl6|dre:558368:atpif1b|dre:246094:gpia|dre:406696:pgk1|dre:436903:bpgm|dre:445094:pkmb|dre:335817:pkma|dre:402874:eno2|dre:378963:eno3|dre:558487:eno4|dre:100007749:gphnb|dre:100330160:nampta|dre:795445:sprb|dre:570106:pfkla|dre:100034578:dkey-97m3.1|dre:192309:tpi1a|dre:114551:pklr|dre:560753:tpi1b|dre:100192219:gch1|dre:406367…	http://amigo.geneontology.org/amigo/term/GO:0051186
nucleoside binding	molecular_function	GO:0001882	202	1053	0.98	0.00164273	0.0138004	dre:559665:smc1a|dre:561496:nuak1b|dre:497629:kitb|dre:369190:kif1ab|dre:369190:kif1aa|dre:569265:LOC569265|dre:554127:tubb2|dre:445164:tuba8l3|dre:794259:aclyb|dre:565395:diras1b|dre:30681:mapk12a|dre:393422:camkvb|dre:402814:myo3a|dre:570108:gnaq|dre:369190:kif1b|dre:550436:camk2a|dre:556486:sept4a|dre:327577:diras1a|dre:570210:acta1a|dre:387296:p2rx1|dre:556024:mov10b.1|dre:436815:camk2d2|dre:…	http://amigo.geneontology.org/amigo/term/GO:0001882
microtubule binding	molecular_function	GO:0008017	20	56	1.83	0.00168376	0.0141037	dre:563802:kcnh2a|dre:555987:jakmip1|dre:553412:dpysl2b|dre:369190:kif1ab|dre:793321:fmn2a|dre:566432:fmn2b|dre:369190:kif1aa|dre:394244:ndel1a|dre:793121:ch211-257p13.3|dre:793321:LOC110439021|dre:550547:kif3cb|dre:559217:mapre3a|dre:797363:dkey-26i13.8|dre:565533:map1sb|dre:100334879:map6b|dre:797545:map1ab|dre:369190:kif1b|dre:100333605:kif26bb|dre:567643:kif26aa|dre:100537884:map4l	http://amigo.geneontology.org/amigo/term/GO:0008017
ATP metabolic process	biological_process	GO:0046034	25	78	1.64	0.00168608	0.0141037	dre:447836:pfkma|dre:406599:atp5j|dre:335191:atp5o|dre:246094:gpia|dre:406696:pgk1|dre:436903:bpgm|dre:445486:ak1|dre:445094:pkmb|dre:335817:pkma|dre:402874:eno2|dre:378963:eno3|dre:558487:eno4|dre:394110:atp6v1aa|dre:570106:pfkla|dre:560753:tpi1b|dre:192309:tpi1a|dre:114551:pklr|dre:406367:gapdhs|dre:406496:aldoab|dre:572733:pgam2|dre:369193:aldocb|dre:359840:atp6v1b2|dre:767750:atp5ib|dre:55965…	http://amigo.geneontology.org/amigo/term/GO:0046034
peptidase activity	molecular_function	GO:0008233	74	326	1.16	0.00169077	0.0141127	dre:555478:ch211-106j24.1|dre:100006332:capn5b|dre:566604:casp3b|dre:797422:stambpa|dre:373882:mmp14a|dre:553553:cfd|dre:566945:mmp14b|dre:337179:mmp2|dre:407979:cpe|dre:450015:103438|dre:564734:adamts10|dre:100003937:adamts12|dre:564497:tnfaip3|dre:100126805:adam22|dre:431766:htra1a|dre:550589:mmp23bb|dre:554104:uchl3|dre:794589:metap2a|dre:322527:dpp3|dre:100005593:adam8b|dre:102467218:adamts3|…	http://amigo.geneontology.org/amigo/term/GO:0008233
divalent inorganic cation transmembrane transporter activity	molecular_function	GO:0072509	19	52	1.87	0.00175827	0.0145813	dre:494489:atp2a1l|dre:564883:cacng3b|dre:100003329:cacng8b|dre:403310:cacna1da|dre:555724:slc30a10|dre:794222:cacng4b|dre:100003220:cacng6b|dre:393614:cacng2a|dre:101887082:trpc3|dre:567212:slc8a2b|dre:562640:dkey-28b4.8|dre:405791:cacna1sb|dre:494104:101583|dre:768182:mcu|dre:322013:cacng1a|dre:561209:ch73-335m24.5|dre:562422:cacnb4a|dre:102725537:trpc4a|dre:797199:slc8a1b	http://amigo.geneontology.org/amigo/term/GO:0072509
metalloendopeptidase activity	molecular_function	GO:0004222	19	52	1.87	0.00175827	0.0145813	dre:406397:mmp9|dre:563753:mmp11a|dre:566945:mmp14b|dre:100005593:adam8b|dre:102467218:adamts3|dre:567145:adam11|dre:373882:mmp14a|dre:337179:mmp2|dre:561041:mmp15a|dre:566908:cd248b|dre:564734:adamts10|dre:100003937:adamts12|dre:100005670:mmp28|dre:794175:adam23a|dre:100126805:adam22|dre:571143:mmp24|dre:566028:trabd2b|dre:550589:mmp23bb|dre:572034:mmp16b	http://amigo.geneontology.org/amigo/term/GO:0004222
collagen trimer	cellular_component	GO:0005581	13	28	2.37	0.00176653	0.0145813	dre:100463515:col5a3b|dre:794479:col8a2|dre:100330523:col5a3a|dre:325675:col1a1b|dre:555629:ccbe1|dre:562496:col2a1a|dre:503730:col2a1b|dre:555815:c1qtnf5|dre:554270:col4a4|dre:100317029:prp|dre:100004688:col27a1a|dre:572364:otol1b|dre:337158:col1a1a	http://amigo.geneontology.org/amigo/term/GO:0005581
nerve development	biological_process	GO:0021675	13	28	2.37	0.00176653	0.0145813	dre:369190:kif1ab|dre:373869:vax2|dre:373870:vax1|dre:369190:kif1aa|dre:544664:erbb3b|dre:573216:tuba1a|dre:568527:lrrn1|dre:369190:kif1b|dre:30037:tnc|dre:548605:ctbp2l|dre:553082:klf7b|dre:566713:ch211-170a17.1|dre:30071:tbx5a	http://amigo.geneontology.org/amigo/term/GO:0021675
regulation of cell communication	biological_process	GO:0010646	105	497	1.08	0.00177122	0.0145813	dre:394026:bmp5|dre:767790:pdgfab|dre:336346:sox4a|dre:794234:cdc42se2|dre:437003:ica1|dre:100170835:skilb|dre:560986:pnpla6|dre:100007653:skila|dre:100148904:dkey-65j6.2|dre:30113:skib|dre:393303:tnfaip8l1|dre:100003329:cacng8b|dre:359834:tgfb1a|dre:564497:tnfaip3|dre:431766:htra1a|dre:404040:dab2|dre:795084:igfbp5a|dre:799435:arhgef10la|dre:322041:ip6k2a|dre:101885554:akap12a|dre:563933:LOC5639…	http://amigo.geneontology.org/amigo/term/GO:0010646
adenyl nucleotide binding	molecular_function	GO:0030554	152	764	1.02	0.00177646	0.0145813	dre:559665:smc1a|dre:561496:nuak1b|dre:497629:kitb|dre:369190:kif1ab|dre:369190:kif1aa|dre:569265:LOC569265|dre:794259:aclyb|dre:30681:mapk12a|dre:393422:camkvb|dre:369190:kif1b|dre:550436:camk2a|dre:570210:acta1a|dre:387296:p2rx1|dre:556024:mov10b.1|dre:436815:camk2d2|dre:322509:acta2|dre:100001914:ube2d4|dre:572042:hipk1a|dre:572146:cdk14|dre:791619:cdk15|dre:386590:hsp90b1|dre:100332381:ch73-6…	http://amigo.geneontology.org/amigo/term/GO:0030554
divalent inorganic cation homeostasis	biological_process	GO:0072507	22	65	1.73	0.00178012	0.0145813	dre:555634:tac1|dre:323628:vapb|dre:100001650:calb1|dre:573010:scgn|dre:562640:dkey-28b4.8|dre:566876:wfs1a|dre:378719:drd2b|dre:394110:atp6v1aa|dre:568614:adra1d|dre:373872:fyna|dre:393887:wwox|dre:393684:calb2b|dre:768182:mcu|dre:102725537:trpc4a|dre:494489:atp2a1l|dre:100149100:adra1ba|dre:561406:ptgir|dre:64609:atp1a2a|dre:555724:slc30a10|dre:393691:calb2a|dre:561209:ch73-335m24.5|dre:436769:…	http://amigo.geneontology.org/amigo/term/GO:0072507
regulation of actin filament-based process	biological_process	GO:0032970	22	65	1.73	0.00178012	0.0145813	dre:493612:101810|dre:100006620:synpo2b|dre:100151491:wipf1b|dre:100002938:cdc42ep4b|dre:415190:86896|dre:30311:ek1|dre:30441:tmod4|dre:100149766:tmod1|dre:399482:arpc5b|dre:335474:arpc1b|dre:793321:LOC110439021|dre:394235:pfn2|dre:101886694:LOC100538052|dre:793321:fmn2a|dre:566432:fmn2b|dre:447829:cdc42ep3|dre:541404:cdc42ep2|dre:777623:154093|dre:563843:synpo2la|dre:100001241:synpo2lb|dre:56832…	http://amigo.geneontology.org/amigo/term/GO:0032970
central nervous system development	biological_process	GO:0007417	72	316	1.17	0.00178058	0.0145813	dre:559665:smc1a|dre:559593:acanb|dre:30398:pou3f1|dre:553412:dpysl2b|dre:334113:bcan|dre:324215:igf2b|dre:557661:sox14|dre:568230:chd3|dre:557162:prdm8b|dre:415097:zic6|dre:100144409:amigo1|dre:402816:pou4f2|dre:359836:LOC100534909|dre:360137:dixdc1a|dre:393959:foxl1|dre:30315:foxn4|dre:30657:arxa|dre:447804:lyn|dre:64274:csf1ra|dre:30316:otpb|dre:406374:hapln3|dre:567170:pafah1b2|dre:567151:eif…	http://amigo.geneontology.org/amigo/term/GO:0007417
cellular biosynthetic process	biological_process	GO:0044249	341	1888	0.92	0.00188608	0.0154072	dre:393546:65895|dre:404275:helt|dre:30398:pou3f1|dre:30657:arxa|dre:100004977:mthfd2|dre:407077:nkx1.2lb|dre:664748:shox|dre:561082:cavin1b|dre:449875:gsx1|dre:394026:bmp5|dre:393809:cap2|dre:58138:pbx1a|dre:794259:aclyb|dre:497283:hif1al2|dre:562171:nr3c2|dre:100170835:skilb|dre:246222:tbx15|dre:30681:mapk12a|dre:431727:mgat4b|dre:570239:hoxa13a|dre:560653:npr1a|dre:30113:skib|dre:30177:ikzf1|d…	http://amigo.geneontology.org/amigo/term/GO:0044249
protein polymerization	biological_process	GO:0051258	21	61	1.76	0.00188952	0.0154072	dre:100149390:lmod3|dre:30441:tmod4|dre:100149766:tmod1|dre:793321:fmn2a|dre:566432:fmn2b|dre:394244:ndel1a|dre:447829:cdc42ep3|dre:335474:arpc1b|dre:793321:LOC110439021|dre:100536063:cobll1a|dre:415190:86896|dre:337315:fgb|dre:393825:tppp3|dre:394235:pfn2|dre:493612:101810|dre:541404:cdc42ep2|dre:100151491:wipf1b|dre:777623:154093|dre:406327:fgg|dre:100002938:cdc42ep4b|dre:399482:arpc5b	http://amigo.geneontology.org/amigo/term/GO:0051258
carbohydrate biosynthetic process	biological_process	GO:0016051	15	36	2.13	0.00189329	0.0154072	dre:436903:bpgm|dre:192309:tpi1a|dre:30629:pth1ra|dre:407076:chst12a|dre:560753:tpi1b|dre:394000:pgm1|dre:394155:gys1|dre:373082:gys2|dre:572733:pgam2|dre:567942:glt8d2|dre:565379:phkg1a|dre:246094:gpia|dre:563180:g6pca.2|dre:492779:nansb|dre:554046:phkg1b	http://amigo.geneontology.org/amigo/term/GO:0016051
growth factor binding	molecular_function	GO:0019838	11	21	2.68	0.00190025	0.0154316	dre:100000101:kazald3|dre:550346:cyr61l1|dre:794176:igfbp2a|dre:321449:ctgfa|dre:798920:igfbp2b|dre:565082:htra1b|dre:431766:htra1a|dre:795084:igfbp5a|dre:317638:igfbp1a|dre:404210:crim1|dre:405860:igfbp7	http://amigo.geneontology.org/amigo/term/GO:0019838
regulation of system process	biological_process	GO:0044057	23	70	1.68	0.00194605	0.0157707	dre:100003572:tnnt3b|dre:100001008:urp2|dre:415175:tnnc1b|dre:30315:foxn4|dre:100005403:tmem65|dre:30682:vegfaa|dre:387533:gja3|dre:568614:adra1d|dre:793666:popdc2|dre:574000:tnnt2d|dre:58071:tnnt2a|dre:58082:tnnc2|dre:353248:tnnt2c|dre:325686:parvb|dre:768182:mcu|dre:403005:bace1|dre:566868:scn12ab|dre:570354:apoa4b.2|dre:30592:myl7|dre:556759:hcn4l|dre:100149100:adra1ba|dre:568322:rnf207b|dre:3…	http://amigo.geneontology.org/amigo/term/GO:0044057
transcription regulatory region DNA binding	molecular_function	GO:0044212	38	141	1.38	0.00198399	0.0160448	dre:100001699:barhl2|dre:566838:tfap2d|dre:550518:twist1b|dre:30315:foxn4|dre:402941:insm1a|dre:323882:insm1b|dre:553082:klf7b|dre:100003866:znf516|dre:266748:foxn1|dre:560775:sall3a|dre:30177:ikzf1|dre:768192:hlfa|dre:101883448:hivep3a|dre:568041:sall3b|dre:83916:nr5a1a|dre:558921:fosl2|dre:450035:dmrt3a|dre:555192:epas1b|dre:336038:junbb|dre:335916:jun|dre:30466:ascl1a|dre:564873:jund|dre:55364…	http://amigo.geneontology.org/amigo/term/GO:0044212
lipid catabolic process	biological_process	GO:0016042	20	57	1.79	0.00199623	0.0161103	dre:325724:etfa|dre:565669:plcd4b|dre:565669:plcd4a|dre:100005717:cpt2|dre:406713:lipf|dre:394130:acad8|dre:570354:apoa4b.2|dre:393860:gcdha|dre:449662:acox1|dre:415102:crabp1b|dre:449926:iah1|dre:393888:abhd2a|dre:368912:echs1|dre:553587:apoea|dre:30354:lpl|dre:562569:plcd3b|dre:569040:plcd3a|dre:327464:ch211-210g13.5|dre:394156:acadl|dre:406283:acadm	http://amigo.geneontology.org/amigo/term/GO:0016042
negative regulation of cellular metabolic process	biological_process	GO:0031324	60	254	1.21	0.00204308	0.0164544	dre:368256:paqr7b|dre:335250:mecp2|dre:393763:aida|dre:406248:itm2bb|dre:791144:loxl2b|dre:565508:loxl2a|dre:100884132:ppp1r1b|dre:100170835:skilb|dre:100000665:dusp3a|dre:393959:foxl1|dre:570239:hoxa13a|dre:402941:insm1a|dre:323882:insm1b|dre:30113:skib|dre:100144397:flrt1b|dre:406570:wfikkn1|dre:100007653:skila|dre:664761:id4|dre:503808:pkig|dre:570772:bcl2a|dre:393519:purbb|dre:405793:disp2|dr…	http://amigo.geneontology.org/amigo/term/GO:0031324
purine ribonucleoside triphosphate metabolic process	biological_process	GO:0009205	26	84	1.58	0.00206541	0.0165318	dre:447836:pfkma|dre:406599:atp5j|dre:335191:atp5o|dre:246094:gpia|dre:406696:pgk1|dre:436903:bpgm|dre:445486:ak1|dre:445094:pkmb|dre:335817:pkma|dre:402874:eno2|dre:378963:eno3|dre:558487:eno4|dre:100007749:gphnb|dre:394110:atp6v1aa|dre:570106:pfkla|dre:560753:tpi1b|dre:192309:tpi1a|dre:114551:pklr|dre:406367:gapdhs|dre:406496:aldoab|dre:572733:pgam2|dre:369193:aldocb|dre:359840:atp6v1b2|dre:767…	http://amigo.geneontology.org/amigo/term/GO:0009205
purine nucleoside triphosphate metabolic process	biological_process	GO:0009144	26	84	1.58	0.00206541	0.0165318	dre:447836:pfkma|dre:406599:atp5j|dre:335191:atp5o|dre:246094:gpia|dre:406696:pgk1|dre:436903:bpgm|dre:445486:ak1|dre:445094:pkmb|dre:335817:pkma|dre:402874:eno2|dre:378963:eno3|dre:558487:eno4|dre:100007749:gphnb|dre:394110:atp6v1aa|dre:570106:pfkla|dre:560753:tpi1b|dre:192309:tpi1a|dre:114551:pklr|dre:406367:gapdhs|dre:406496:aldoab|dre:572733:pgam2|dre:369193:aldocb|dre:359840:atp6v1b2|dre:767…	http://amigo.geneontology.org/amigo/term/GO:0009144
regulation of cytoskeleton organization	biological_process	GO:0051493	26	84	1.58	0.00206541	0.0165318	dre:493612:101810|dre:100006620:synpo2b|dre:100151491:wipf1b|dre:100002938:cdc42ep4b|dre:449651:stmn2a|dre:100003563:stmn2b|dre:415190:86896|dre:30311:ek1|dre:30441:tmod4|dre:100149766:tmod1|dre:399482:arpc5b|dre:798970:stmn3|dre:335474:arpc1b|dre:793321:LOC110439021|dre:394235:pfn2|dre:101886694:LOC100538052|dre:793321:fmn2a|dre:566432:fmn2b|dre:550548:stmn1b|dre:447829:cdc42ep3|dre:541404:cdc42…	http://amigo.geneontology.org/amigo/term/GO:0051493
anion transport	biological_process	GO:0006820	29	98	1.51	0.0020792	0.0166081	dre:445176:mfsd2ab|dre:406458:slc20a1a|dre:492340:cln3|dre:566075:slc4a2a|dre:558960:slc6a11a|dre:327276:slc16a3|dre:406540:ttyh2l|dre:492513:clic5a|dre:324481:clic1|dre:393186:56235|dre:556735:LOC556735|dre:84703:slc4a1a|dre:497323:bsnd|dre:557762:slc16a12a|dre:449947:slc16a12b|dre:393353:clcnk|dre:562260:slc10a1|dre:569735:slco3a1|dre:321611:mpc2|dre:557779:ch211-117c9.2|dre:553402:gabrg2|dre:5…	http://amigo.geneontology.org/amigo/term/GO:0006820
enzyme linked receptor protein signaling pathway	biological_process	GO:0007167	59	249	1.21	0.00208572	0.016626	dre:30687:epha4l|dre:359834:tgfb1a|dre:497629:kitb|dre:30747:tek|dre:767790:pdgfab|dre:317638:igfbp1a|dre:393733:fgf1a|dre:394026:bmp5|dre:64270:epha4b|dre:571698:cadm2b|dre:100170835:skilb|dre:560986:pnpla6|dre:555629:ccbe1|dre:100007653:skila|dre:798657:ch211-79m20.1|dre:447804:lyn|dre:30113:skib|dre:64274:csf1ra|dre:560564:pdgfc|dre:724080:b4galt5|dre:798920:igfbp2b|dre:100007677:erbb4a|dre:43…	http://amigo.geneontology.org/amigo/term/GO:0007167
membrane fusion	biological_process	GO:0061025	27	89	1.55	0.00217344	0.0172899	dre:100536636:stx2b|dre:567877:syt2a|dre:550345:syt13|dre:405846:stx11a|dre:100535556:sgsm1b|dre:794707:syt11b|dre:569124:stx12l|dre:561110:tbc1d2|dre:791220:napbb|dre:556338:tbc1d25|dre:553682:napba|dre:100149310:syt6a|dre:58038:stx1b|dre:100002795:doc2d|dre:553000:dkeyp-19e1.3|dre:100000615:syt3|dre:335357:syt4|dre:30711:snap25b|dre:30712:snap25a|dre:562628:tbc1d10b|dre:572466:sytl2b|dre:336281…	http://amigo.geneontology.org/amigo/term/GO:0061025
polysaccharide metabolic process	biological_process	GO:0005976	10	18	2.84	0.00218875	0.017341	dre:556199:phka2|dre:394000:pgm1|dre:553655:pygma|dre:394155:gys1|dre:373082:gys2|dre:567942:glt8d2|dre:565379:phkg1a|dre:569706:phkb|dre:493916:pygl|dre:554046:phkg1b	http://amigo.geneontology.org/amigo/term/GO:0005976
multicellular organismal signaling	biological_process	GO:0035637	10	18	2.84	0.00218875	0.017341	dre:100005403:tmem65|dre:100003329:cacng8b|dre:793666:popdc2|dre:794222:cacng4b|dre:564883:cacng3b|dre:559447:scn1lab|dre:393614:cacng2a|dre:568322:rnf207b|dre:58152:scn8aa|dre:793996:scn8ab	http://amigo.geneontology.org/amigo/term/GO:0035637
macromolecule metabolic process	biological_process	GO:0043170	543	3134	0.89	0.00221955	0.0175493	dre:402814:myo3a|dre:373882:mmp14a|dre:561082:cavin1b|dre:566945:mmp14b|dre:30398:pou3f1|dre:246222:tbx15|dre:572713:tbx18|dre:393422:camkvb|dre:30113:skib|dre:335573:ptpn6|dre:559524:ptpn5|dre:796407:nrip1a|dre:445157:lsm1|dre:564497:tnfaip3|dre:324790:ptprna|dre:570210:acta1a|dre:449875:gsx1|dre:336187:klhl17|dre:565888:fap|dre:100884132:LOC100333163|dre:100150512:ch211-262n1.4|dre:100330817:st…	http://amigo.geneontology.org/amigo/term/GO:0043170
regulation of secretion by cell	biological_process	GO:1903530	17	45	1.93	0.00226345	0.0178602	dre:570907:rab27a|dre:100000615:syt3|dre:558978:nkx6.3|dre:100002795:doc2d|dre:445476:syt9b|dre:798433:syt9a|dre:567877:syt2a|dre:556789:stxbp5a|dre:445325:sept5b|dre:406588:sstr5|dre:437003:ica1|dre:58038:stx1b|dre:447804:lyn|dre:100149310:syt6a|dre:768182:mcu|dre:567605:stxbp5l|dre:378719:drd2b	http://amigo.geneontology.org/amigo/term/GO:1903530
ATP binding	molecular_function	GO:0005524	149	753	1.01	0.00233833	0.0184137	dre:559665:smc1a|dre:561496:nuak1b|dre:497629:kitb|dre:369190:kif1ab|dre:369190:kif1aa|dre:569265:LOC569265|dre:794259:aclyb|dre:30681:mapk12a|dre:393422:camkvb|dre:369190:kif1b|dre:550436:camk2a|dre:570210:acta1a|dre:387296:p2rx1|dre:556024:mov10b.1|dre:436815:camk2d2|dre:322509:acta2|dre:100001914:ube2d4|dre:572042:hipk1a|dre:572146:cdk14|dre:791619:cdk15|dre:386590:hsp90b1|dre:100332381:ch73-6…	http://amigo.geneontology.org/amigo/term/GO:0005524
positive regulation of cell differentiation	biological_process	GO:0045597	20	58	1.76	0.0023563	0.018502	dre:566546:plxnb3|dre:569891:nsmfb|dre:404208:myf6|dre:266958:neurod4|dre:30634:nadl1.2|dre:550240:chodl|dre:336038:junbb|dre:30463:lhx1a|dre:335916:jun|dre:30466:ascl1a|dre:564873:jund|dre:30726:cntn2|dre:791144:loxl2b|dre:565508:loxl2a|dre:30037:tnc|dre:58216:atoh7|dre:403145:myd88|dre:325288:olig2|dre:556123:slit1a|dre:336060:sema6a	http://amigo.geneontology.org/amigo/term/GO:0045597
anion transmembrane transporter activity	molecular_function	GO:0008509	26	85	1.56	0.00236377	0.018502	dre:406458:slc20a1a|dre:406777:aqp3a|dre:566075:slc4a2a|dre:100329905:slc22a17|dre:327276:slc16a3|dre:100149756:slc17a6b|dre:494492:slc17a6a|dre:492513:clic5a|dre:100329905:LOC103909788|dre:794188:slc22a7a|dre:324481:clic1|dre:393186:56235|dre:556735:LOC556735|dre:393353:clcnk|dre:561787:slc4a1b|dre:557762:slc16a12a|dre:449947:slc16a12b|dre:84703:slc4a1a|dre:569735:slco3a1|dre:192124:glra3|dre:55…	http://amigo.geneontology.org/amigo/term/GO:0008509
coenzyme binding	molecular_function	GO:0050662	26	85	1.56	0.00236377	0.018502	dre:399479:dldh|dre:445291:ndufv1|dre:436878:sirt5|dre:568202:pora|dre:492719:me3|dre:548605:ctbp2l|dre:494102:dhcr24|dre:445121:hadh|dre:378987:77439|dre:336553:cyb5r1|dre:386951:idh2|dre:393860:gcdha|dre:449662:acox1|dre:394156:acadl|dre:406283:acadm|dre:325724:etfa|dre:406367:gapdhs|dre:402985:grhprb|dre:64265:aox5|dre:394130:acad8|dre:619256:acbd7|dre:678649:136929|dre:334208:ldhd|dre:557064:…	http://amigo.geneontology.org/amigo/term/GO:0050662
protein complex subunit organization	Undef	GO:0071822	63	272	1.18	0.00238826	0.0186562	dre:327415:kcnd3|dre:735248:kctd7|dre:100536063:cobll1a|dre:777623:154093|dre:791144:loxl2b|dre:558368:atpif1b|dre:402929:evlb|dre:493612:101810|dre:100151491:wipf1b|dre:324971:hmp19|dre:100002938:cdc42ep4b|dre:449651:stmn2a|dre:564371:kcnc3b|dre:492812:nap1l4b|dre:555955:cand2|dre:394244:ndel1a|dre:415190:86896|dre:562853:kcna2b|dre:393825:tppp3|dre:503702:prnprs3|dre:30682:vegfaa|dre:553682:nap…	http://amigo.geneontology.org/amigo/term/GO:0071822
cellular polysaccharide metabolic process	biological_process	GO:0044264	9	15	3.07	0.00246037	0.0191811	dre:556199:phka2|dre:394000:pgm1|dre:553655:pygma|dre:394155:gys1|dre:373082:gys2|dre:554046:phkg1b|dre:565379:phkg1a|dre:569706:phkb|dre:493916:pygl	http://amigo.geneontology.org/amigo/term/GO:0044264
synapse organization	biological_process	GO:0050808	11	22	2.56	0.00251371	0.0195578	dre:30037:tnc|dre:403310:cacna1da|dre:556747:lrrc4ba|dre:564412:ush1c|dre:352942:rapsn|dre:562422:cacnb4a|dre:100007749:gphnb|dre:548605:ctbp2l|dre:114549:ache|dre:557801:il1rapl1b|dre:30291:cdh4	http://amigo.geneontology.org/amigo/term/GO:0050808
ribonucleoside monophosphate metabolic process	biological_process	GO:0009161	28	95	1.51	0.00257457	0.0199914	dre:333997:ampd3b|dre:550502:adss|dre:447836:pfkma|dre:431724:impdh1a|dre:406599:atp5j|dre:335191:atp5o|dre:246094:gpia|dre:406696:pgk1|dre:436903:bpgm|dre:445486:ak1|dre:445094:pkmb|dre:335817:pkma|dre:402874:eno2|dre:378963:eno3|dre:558487:eno4|dre:394110:atp6v1aa|dre:570106:pfkla|dre:560753:tpi1b|dre:192309:tpi1a|dre:114551:pklr|dre:406367:gapdhs|dre:406496:aldoab|dre:572733:pgam2|dre:369193:a…	http://amigo.geneontology.org/amigo/term/GO:0009161
regulation of actin cytoskeleton organization	biological_process	GO:0032956	21	63	1.7	0.00259675	0.0200836	dre:30441:tmod4|dre:101886694:LOC100538052|dre:100149766:tmod1|dre:793321:fmn2a|dre:566432:fmn2b|dre:447829:cdc42ep3|dre:335474:arpc1b|dre:793321:LOC110439021|dre:100149390:lmod3|dre:415190:86896|dre:100001241:synpo2lb|dre:777623:154093|dre:394235:pfn2|dre:563843:synpo2la|dre:493612:101810|dre:100006620:synpo2b|dre:541404:cdc42ep2|dre:100151491:wipf1b|dre:100002938:cdc42ep4b|dre:30311:ek1|dre:399…	http://amigo.geneontology.org/amigo/term/GO:0032956
protein tyrosine kinase activity	molecular_function	GO:0004713	21	63	1.7	0.00259675	0.0200836	dre:30687:epha4l|dre:556380:ddr2a|dre:497629:kitb|dre:30747:tek|dre:403006:nptnb|dre:544664:erbb3b|dre:378478:egfra|dre:405901:nrp2a|dre:795902:epha3|dre:30546:ntrk1|dre:100007677:erbb4a|dre:571698:cadm2b|dre:373872:fyna|dre:64270:epha4b|dre:100148041:LOC100148041|dre:447804:lyn|dre:30746:tie1|dre:64274:csf1ra|dre:100536675:tyk2|dre:30311:ek1|dre:796537:kdrl	http://amigo.geneontology.org/amigo/term/GO:0004713
single-organism membrane organization	Undef	GO:0044802	45	179	1.29	0.00260644	0.0201186	dre:557840:yjefn3|dre:100536636:stx2b|dre:567877:syt2a|dre:393111:samm50|dre:550345:syt13|dre:548605:ctbp2l|dre:405846:stx11a|dre:100535556:sgsm1b|dre:556258:tcap|dre:100535437:ano6|dre:641319:apooa|dre:405796:dlg4b|dre:794707:syt11b|dre:569124:stx12l|dre:561110:tbc1d2|dre:394087:arl6ip1|dre:556338:tbc1d25|dre:100149310:syt6a|dre:393682:lin7a|dre:449542:chchd6a|dre:58038:stx1b|dre:100002795:doc2d…	http://amigo.geneontology.org/amigo/term/GO:0044802
voltage-gated sodium channel activity	molecular_function	GO:0005248	7	9	3.98	0.00269692	0.0206941	dre:407668:asic4a|dre:559447:scn1lab|dre:566868:scn12ab|dre:555423:scn1ba|dre:100005325:scn1bb|dre:58152:scn8aa|dre:793996:scn8ab	http://amigo.geneontology.org/amigo/term/GO:0005248
voltage-gated ion channel activity involved in regulation of postsynaptic membrane potential	molecular_function	GO:1905030	7	9	3.98	0.00269692	0.0206941	dre:407668:asic4a|dre:559447:scn1lab|dre:566868:scn12ab|dre:555423:scn1ba|dre:100005325:scn1bb|dre:58152:scn8aa|dre:793996:scn8ab	http://amigo.geneontology.org/amigo/term/GO:1905030
sarcoplasmic reticulum	cellular_component	GO:0016529	7	9	3.98	0.00269692	0.0206941	dre:393874:tmem38a|dre:494489:atp2a1l|dre:252850:thbs4b|dre:100002625:akap6|dre:562640:dkey-28b4.8|dre:321064:klhl41b|dre:100148315:klhl41a	http://amigo.geneontology.org/amigo/term/GO:0016529
positive regulation of cell projection organization	biological_process	GO:0031346	12	26	2.36	0.00272573	0.0208741	dre:566546:plxnb3|dre:553166:dpysl3|dre:30634:nadl1.2|dre:447829:cdc42ep3|dre:541404:cdc42ep2|dre:30726:cntn2|dre:777623:154093|dre:100002938:cdc42ep4b|dre:30037:tnc|dre:550240:chodl|dre:569891:nsmfb|dre:556123:slit1a	http://amigo.geneontology.org/amigo/term/GO:0031346
response to decreased oxygen levels	biological_process	GO:0036293	13	30	2.22	0.00284336	0.0216051	dre:767750:atp5ib|dre:386590:hsp90b1|dre:406713:lipf|dre:373882:mmp14a|dre:393558:mb|dre:791144:loxl2b|dre:555192:epas1b|dre:565508:loxl2a|dre:798375:apln|dre:317638:igfbp1a|dre:30496:ldha|dre:114441:ncam2|dre:406696:pgk1	http://amigo.geneontology.org/amigo/term/GO:0036293
cellular monovalent inorganic cation homeostasis	biological_process	GO:0030004	13	30	2.22	0.00284336	0.0216051	dre:394110:atp6v1aa|dre:559050:sgk2b|dre:557779:ch211-117c9.2|dre:245703:atp1a1a.5|dre:64614:atp1a1a.3|dre:84703:slc4a1a|dre:561787:slc4a1b|dre:566075:slc4a2a|dre:64616:atp1a1b|dre:492340:cln3|dre:100150270:slc26a10|dre:553691:atp6v0a1b|dre:64609:atp1a2a	http://amigo.geneontology.org/amigo/term/GO:0030004
response to oxygen levels	biological_process	GO:0070482	13	30	2.22	0.00284336	0.0216051	dre:767750:atp5ib|dre:386590:hsp90b1|dre:406713:lipf|dre:373882:mmp14a|dre:393558:mb|dre:791144:loxl2b|dre:555192:epas1b|dre:565508:loxl2a|dre:798375:apln|dre:317638:igfbp1a|dre:30496:ldha|dre:114441:ncam2|dre:406696:pgk1	http://amigo.geneontology.org/amigo/term/GO:0070482
response to hypoxia	biological_process	GO:0001666	13	30	2.22	0.00284336	0.0216051	dre:767750:atp5ib|dre:386590:hsp90b1|dre:406713:lipf|dre:373882:mmp14a|dre:393558:mb|dre:791144:loxl2b|dre:555192:epas1b|dre:565508:loxl2a|dre:798375:apln|dre:317638:igfbp1a|dre:30496:ldha|dre:114441:ncam2|dre:406696:pgk1	http://amigo.geneontology.org/amigo/term/GO:0001666
calcium ion transmembrane transport	biological_process	GO:0070588	15	38	2.02	0.00287094	0.02173	dre:564883:cacng3b|dre:100003329:cacng8b|dre:403310:cacna1da|dre:794222:cacng4b|dre:100003220:cacng6b|dre:798836:tspan13a|dre:101887082:trpc3|dre:393614:cacng2a|dre:405791:cacna1sb|dre:100148645:cacna2d3|dre:768182:mcu|dre:322013:cacng1a|dre:562422:cacnb4a|dre:102725537:trpc4a|dre:378719:drd2b	http://amigo.geneontology.org/amigo/term/GO:0070588
positive regulation of cellular component movement	biological_process	GO:0051272	15	38	2.02	0.00287094	0.02173	dre:795785:cxcl18b|dre:560564:pdgfc|dre:565658:sema3e|dre:544659:sema3ga|dre:767790:pdgfab|dre:393733:fgf1a|dre:566945:mmp14b|dre:30267:sema3ab|dre:568322:rnf207b|dre:798657:ch211-79m20.1|dre:569891:nsmfb|dre:100004611:sema3bl|dre:64274:csf1ra|dre:64617:s1pr1|dre:336060:sema6a	http://amigo.geneontology.org/amigo/term/GO:0051272
monosaccharide metabolic process	biological_process	GO:0005996	14	34	2.11	0.00288596	0.0218013	dre:393983:pfkfb2a|dre:436903:bpgm|dre:192309:tpi1a|dre:560753:tpi1b|dre:246094:gpia|dre:394000:pgm1|dre:406367:gapdhs|dre:572733:pgam2|dre:445505:fbp2|dre:335231:fbp1a|dre:406433:dhdhl|dre:563180:g6pca.2|dre:445487:fuca2|dre:449829:galk1	http://amigo.geneontology.org/amigo/term/GO:0005996
nucleoside monophosphate metabolic process	biological_process	GO:0009123	28	96	1.49	0.00291361	0.0219676	dre:333997:ampd3b|dre:550502:adss|dre:447836:pfkma|dre:431724:impdh1a|dre:406599:atp5j|dre:335191:atp5o|dre:246094:gpia|dre:406696:pgk1|dre:436903:bpgm|dre:445486:ak1|dre:445094:pkmb|dre:335817:pkma|dre:402874:eno2|dre:378963:eno3|dre:558487:eno4|dre:394110:atp6v1aa|dre:570106:pfkla|dre:560753:tpi1b|dre:192309:tpi1a|dre:114551:pklr|dre:406367:gapdhs|dre:406496:aldoab|dre:572733:pgam2|dre:369193:a…	http://amigo.geneontology.org/amigo/term/GO:0009123
cell-matrix adhesion	biological_process	GO:0007160	10	19	2.69	0.00294929	0.0221937	dre:561355:tecta|dre:100302470:epdl1|dre:557797:itgb2|dre:562690:nid1a|dre:100499533:itgb6|dre:100001836:itgb3b|dre:564266:itgb3a|dre:30682:vegfaa|dre:325686:parvb|dre:30311:ek1	http://amigo.geneontology.org/amigo/term/GO:0007160
purine nucleotide metabolic process	biological_process	GO:0006163	36	135	1.36	0.00296367	0.0222589	dre:333997:ampd3b|dre:368256:paqr7b|dre:447836:pfkma|dre:431724:impdh1a|dre:334527:cap1|dre:393809:cap2|dre:406599:atp5j|dre:335191:atp5o|dre:246094:gpia|dre:550502:adss|dre:436903:bpgm|dre:445486:ak1|dre:445094:pkmb|dre:335817:pkma|dre:402874:eno2|dre:378963:eno3|dre:558487:eno4|dre:100007749:gphnb|dre:406696:pgk1|dre:378719:drd2b|dre:394110:atp6v1aa|dre:570106:pfkla|dre:560753:tpi1b|dre:192309:…	http://amigo.geneontology.org/amigo/term/GO:0006163
catabolic process	biological_process	GO:0009056	97	463	1.07	0.00317395	0.0237924	dre:404613:klhl21|dre:436903:bpgm|dre:553595:impa2|dre:562592:man1b1a|dre:449662:acox1|dre:415102:crabp1b|dre:445157:lsm1|dre:564497:tnfaip3|dre:402874:eno2|dre:378963:eno3|dre:558487:eno4|dre:100034405:capn3b|dre:504088:enpep|dre:567050:usp28|dre:569326:174855|dre:100006808:trhde.1|dre:100148912:aadac|dre:100149858:ch211-84m6.5|dre:445252:hibadha|dre:394135:hibadhb|dre:327464:ch211-210g13.5|dre:…	http://amigo.geneontology.org/amigo/term/GO:0009056
potassium ion transmembrane transporter activity	molecular_function	GO:0015079	24	78	1.57	0.00319365	0.0238942	dre:563802:kcnh2a|dre:327415:kcnd3|dre:564522:kcnj2a|dre:664687:kcnj11|dre:570138:kcnn3|dre:564371:kcnc3b|dre:799410:kcnc4|dre:562853:kcna2b|dre:567667:slc12a7b|dre:393874:tmem38a|dre:569052:kcnj1a.6|dre:245703:atp1a1a.5|dre:64614:atp1a1a.3|dre:541540:kcnab1a|dre:541540:kcnab1b|dre:568565:kcnk2b|dre:497647:kcnj11l|dre:795942:kcna1a|dre:556759:hcn4l|dre:572481:knca7|dre:64616:atp1a1b|dre:64609:atp…	http://amigo.geneontology.org/amigo/term/GO:0015079
purine ribonucleotide metabolic process	biological_process	GO:0009150	35	131	1.37	0.00326927	0.0243822	dre:333997:ampd3b|dre:368256:paqr7b|dre:447836:pfkma|dre:431724:impdh1a|dre:334527:cap1|dre:393809:cap2|dre:406599:atp5j|dre:335191:atp5o|dre:246094:gpia|dre:550502:adss|dre:436903:bpgm|dre:445486:ak1|dre:445094:pkmb|dre:335817:pkma|dre:402874:eno2|dre:378963:eno3|dre:558487:eno4|dre:100007749:gphnb|dre:406696:pgk1|dre:378719:drd2b|dre:394110:atp6v1aa|dre:570106:pfkla|dre:560753:tpi1b|dre:192309:…	http://amigo.geneontology.org/amigo/term/GO:0009150
clathrin binding	molecular_function	GO:0030276	11	23	2.45	0.00327765	0.0243822	dre:572466:sytl2b|dre:100000615:syt3|dre:100002795:doc2d|dre:794707:syt11b|dre:445476:syt9b|dre:798433:syt9a|dre:335357:syt4|dre:567877:syt2a|dre:550345:syt13|dre:324971:hmp19|dre:100149310:syt6a	http://amigo.geneontology.org/amigo/term/GO:0030276
myosin complex	cellular_component	GO:0016459	11	23	2.45	0.00327765	0.0243822	dre:402814:myo3a|dre:386711:myh6|dre:58142:myhz1.1|dre:246275:myhz2|dre:565345:myo1f|dre:555285:myo1ea|dre:554168:myh11a|dre:566674:myo10l1|dre:100149148:myha|dre:100008070:zf-e68|dre:562676:myo5c	http://amigo.geneontology.org/amigo/term/GO:0016459
negative regulation of metabolic process	biological_process	GO:0009892	61	266	1.17	0.00334131	0.0248084	dre:368256:paqr7b|dre:335250:mecp2|dre:393763:aida|dre:406248:itm2bb|dre:791144:loxl2b|dre:565508:loxl2a|dre:100884132:ppp1r1b|dre:100170835:skilb|dre:100000665:dusp3a|dre:393959:foxl1|dre:570239:hoxa13a|dre:402941:insm1a|dre:323882:insm1b|dre:30113:skib|dre:100144397:flrt1b|dre:406570:wfikkn1|dre:100007653:skila|dre:664761:id4|dre:503808:pkig|dre:570772:bcl2a|dre:393519:purbb|dre:405793:disp2|dr…	http://amigo.geneontology.org/amigo/term/GO:0009892
calcium ion-regulated exocytosis of neurotransmitter	biological_process	GO:0048791	9	16	2.88	0.00339808	0.0251342	dre:100000615:syt3|dre:100002795:doc2d|dre:794707:syt11b|dre:445476:syt9b|dre:798433:syt9a|dre:335357:syt4|dre:567877:syt2a|dre:550345:syt13|dre:100149310:syt6a	http://amigo.geneontology.org/amigo/term/GO:0048791
voltage-gated calcium channel activity	molecular_function	GO:0005245	9	16	2.88	0.00339808	0.0251342	dre:564883:cacng3b|dre:100003329:cacng8b|dre:403310:cacna1da|dre:794222:cacng4b|dre:100003220:cacng6b|dre:393614:cacng2a|dre:322013:cacng1a|dre:562422:cacnb4a|dre:405791:cacna1sb	http://amigo.geneontology.org/amigo/term/GO:0005245
negative regulation of response to stimulus	biological_process	GO:0048585	44	177	1.27	0.00343535	0.0253617	dre:565658:sema3e|dre:394038:chad|dre:556747:lrrc4ba|dre:336346:sox4a|dre:393763:aida|dre:64270:epha4b|dre:100170835:skilb|dre:560986:pnpla6|dre:100000665:dusp3a|dre:100007653:skila|dre:559103:inpp5d|dre:30113:skib|dre:544659:sema3ga|dre:100144397:flrt1b|dre:100004611:sema3bl|dre:393303:tnfaip8l1|dre:449866:ch211-39i2.2|dre:60309:robo2|dre:564497:tnfaip3|dre:570772:bcl2a|dre:565911:mylipb|dre:646…	http://amigo.geneontology.org/amigo/term/GO:0048585
cranial nerve development	biological_process	GO:0021545	12	27	2.27	0.00347011	0.0255699	dre:369190:kif1ab|dre:373869:vax2|dre:373870:vax1|dre:369190:kif1aa|dre:544664:erbb3b|dre:573216:tuba1a|dre:568527:lrrn1|dre:369190:kif1b|dre:30037:tnc|dre:553082:klf7b|dre:566713:ch211-170a17.1|dre:30071:tbx5a	http://amigo.geneontology.org/amigo/term/GO:0021545
retina morphogenesis in camera-type eye	biological_process	GO:0060042	21	65	1.65	0.00351452	0.0258483	dre:30498:egr1|dre:373869:vax2|dre:568520:crb2b|dre:415107:bves|dre:394127:tspan12|dre:30463:lhx1a|dre:402941:insm1a|dre:555737:prkcz|dre:394087:arl6ip1|dre:30291:cdh4|dre:58216:atoh7|dre:373882:mmp14a|dre:30315:foxn4|dre:436788:cdk5r1b|dre:550231:cdk5r2a|dre:561336:pcdh17|dre:564412:ush1c|dre:30472:rx1|dre:373870:vax1|dre:30071:tbx5a|dre:394032:irx2a	http://amigo.geneontology.org/amigo/term/GO:0060042
chloride transport	biological_process	GO:0006821	13	31	2.14	0.00355453	0.0259954	dre:393353:clcnk|dre:497323:bsnd|dre:324481:clic1|dre:557779:ch211-117c9.2|dre:553402:gabrg2|dre:100535437:ano6|dre:567667:slc12a7b|dre:561787:slc4a1b|dre:84703:slc4a1a|dre:406540:ttyh2l|dre:492513:clic5a|dre:445193:glrbb|dre:566075:slc4a2a	http://amigo.geneontology.org/amigo/term/GO:0006821
hexose metabolic process	biological_process	GO:0019318	13	31	2.14	0.00355453	0.0259954	dre:393983:pfkfb2a|dre:436903:bpgm|dre:192309:tpi1a|dre:560753:tpi1b|dre:246094:gpia|dre:394000:pgm1|dre:406367:gapdhs|dre:572733:pgam2|dre:445505:fbp2|dre:335231:fbp1a|dre:563180:g6pca.2|dre:445487:fuca2|dre:449829:galk1	http://amigo.geneontology.org/amigo/term/GO:0019318
calcium channel activity	molecular_function	GO:0005262	13	31	2.14	0.00355453	0.0259954	dre:564883:cacng3b|dre:100003329:cacng8b|dre:403310:cacna1da|dre:794222:cacng4b|dre:100003220:cacng6b|dre:101887082:trpc3|dre:393614:cacng2a|dre:405791:cacna1sb|dre:768182:mcu|dre:322013:cacng1a|dre:561209:ch73-335m24.5|dre:562422:cacnb4a|dre:102725537:trpc4a	http://amigo.geneontology.org/amigo/term/GO:0005262
positive regulation of biological process	biological_process	GO:0048518	130	654	1.02	0.00371464	0.0271154	dre:394026:bmp5|dre:767790:pdgfab|dre:64617:s1pr1|dre:566945:mmp14b|dre:334527:cap1|dre:30726:cntn2|dre:497283:hif1al2|dre:30177:ikzf1|dre:100002938:cdc42ep4b|dre:393155:osgn1|dre:503739:hsf4|dre:359834:tgfb1a|dre:570210:acta1a|dre:322509:acta2|dre:797150:hif1aa|dre:335474:arpc1b|dre:322041:ip6k2a|dre:101885554:akap12a|dre:30749:nr5a2|dre:30104:klf1|dre:100332381:ch73-60h1.1|dre:100000647:kctd13|…	http://amigo.geneontology.org/amigo/term/GO:0048518
musculoskeletal movement	biological_process	GO:0050881	8	13	3.15	0.00380594	0.0276268	dre:445111:stac3|dre:553694:112242|dre:563091:dkey-206m15.8|dre:751665:tnni1c|dre:436902:tnni1d|dre:415191:tnni1al|dre:58082:tnnc2|dre:415175:tnnc1b	http://amigo.geneontology.org/amigo/term/GO:0050881
calmodulin-dependent protein kinase activity	molecular_function	GO:0004683	8	13	3.15	0.00380594	0.0276268	dre:555974:mknk1|dre:550436:camk2a|dre:569706:phkb|dre:554046:phkg1b|dre:565379:phkg1a|dre:100332381:ch73-60h1.1|dre:556199:phka2|dre:436815:camk2d2	http://amigo.geneontology.org/amigo/term/GO:0004683
multicellular organismal movement	biological_process	GO:0050879	8	13	3.15	0.00380594	0.0276268	dre:445111:stac3|dre:553694:112242|dre:563091:dkey-206m15.8|dre:751665:tnni1c|dre:436902:tnni1d|dre:415191:tnni1al|dre:58082:tnnc2|dre:415175:tnnc1b	http://amigo.geneontology.org/amigo/term/GO:0050879
negative regulation of macromolecule metabolic process	biological_process	GO:0010605	58	252	1.18	0.0038676	0.0280221	dre:335250:mecp2|dre:393763:aida|dre:406248:itm2bb|dre:791144:loxl2b|dre:565508:loxl2a|dre:100884132:ppp1r1b|dre:100170835:skilb|dre:100000665:dusp3a|dre:393959:foxl1|dre:570239:hoxa13a|dre:402941:insm1a|dre:323882:insm1b|dre:30113:skib|dre:100144397:flrt1b|dre:406570:wfikkn1|dre:100007653:skila|dre:664761:id4|dre:503808:pkig|dre:570772:bcl2a|dre:393519:purbb|dre:405793:disp2|dre:567457:skor1b|dr…	http://amigo.geneontology.org/amigo/term/GO:0010605
regulation of secretion	biological_process	GO:0051046	17	48	1.81	0.00388025	0.0280616	dre:570907:rab27a|dre:100000615:syt3|dre:558978:nkx6.3|dre:100002795:doc2d|dre:445476:syt9b|dre:798433:syt9a|dre:567877:syt2a|dre:556789:stxbp5a|dre:445325:sept5b|dre:406588:sstr5|dre:437003:ica1|dre:58038:stx1b|dre:447804:lyn|dre:100149310:syt6a|dre:768182:mcu|dre:567605:stxbp5l|dre:378719:drd2b	http://amigo.geneontology.org/amigo/term/GO:0051046
structural constituent of cytoskeleton	molecular_function	GO:0005200	10	20	2.56	0.0039064	0.0281463	dre:406303:tuba2|dre:573216:tuba1a|dre:58040:sptb|dre:554127:tubb2|dre:445164:tuba8l3|dre:431777:tuba7l|dre:58071:tnnt2a|dre:572199:ngs|dre:335798:65894|dre:767746:153426	http://amigo.geneontology.org/amigo/term/GO:0005200
regulation of muscle contraction	biological_process	GO:0006937	10	20	2.56	0.0039064	0.0281463	dre:568614:adra1d|dre:100149100:adra1ba|dre:574000:tnnt2d|dre:100003572:tnnt3b|dre:415175:tnnc1b|dre:58071:tnnt2a|dre:58082:tnnc2|dre:353248:tnnt2c|dre:568322:rnf207b|dre:352938:chrm2a	http://amigo.geneontology.org/amigo/term/GO:0006937
purine-containing compound metabolic process	biological_process	GO:0072521	39	153	1.3	0.0039476	0.0281836	dre:333997:ampd3b|dre:368256:paqr7b|dre:447836:pfkma|dre:431724:impdh1a|dre:334527:cap1|dre:393809:cap2|dre:406599:atp5j|dre:335191:atp5o|dre:246094:gpia|dre:550502:adss|dre:406696:pgk1|dre:436903:bpgm|dre:445486:ak1|dre:445094:pkmb|dre:335817:pkma|dre:402874:eno2|dre:378963:eno3|dre:558487:eno4|dre:100007749:gphnb|dre:378719:drd2b|dre:394110:atp6v1aa|dre:570106:pfkla|dre:560753:tpi1b|dre:192309:…	http://amigo.geneontology.org/amigo/term/GO:0072521
transmembrane receptor protein tyrosine kinase signaling pathway	biological_process	GO:0007169	39	153	1.3	0.0039476	0.0281836	dre:30687:epha4l|dre:556380:ddr2a|dre:497629:kitb|dre:30747:tek|dre:767790:pdgfab|dre:393733:fgf1a|dre:64270:epha4b|dre:571698:cadm2b|dre:555629:ccbe1|dre:798657:ch211-79m20.1|dre:447804:lyn|dre:797938:hbegfa|dre:64274:csf1ra|dre:560564:pdgfc|dre:798920:igfbp2b|dre:100007677:erbb4a|dre:431766:htra1a|dre:30682:vegfaa|dre:795084:igfbp5a|dre:317638:igfbp1a|dre:30311:ek1|dre:794176:igfbp2a|dre:403006…	http://amigo.geneontology.org/amigo/term/GO:0007169
ribonucleoside triphosphate metabolic process	biological_process	GO:0009199	26	89	1.49	0.00395095	0.0281836	dre:447836:pfkma|dre:406599:atp5j|dre:335191:atp5o|dre:246094:gpia|dre:406696:pgk1|dre:436903:bpgm|dre:445486:ak1|dre:445094:pkmb|dre:335817:pkma|dre:402874:eno2|dre:378963:eno3|dre:558487:eno4|dre:100007749:gphnb|dre:394110:atp6v1aa|dre:570106:pfkla|dre:560753:tpi1b|dre:192309:tpi1a|dre:114551:pklr|dre:406367:gapdhs|dre:406496:aldoab|dre:572733:pgam2|dre:369193:aldocb|dre:359840:atp6v1b2|dre:767…	http://amigo.geneontology.org/amigo/term/GO:0009199
response to organic cyclic compound	biological_process	GO:0014070	26	89	1.49	0.00395095	0.0281836	dre:30750:pparda|dre:368256:paqr7b|dre:794401:chrnb3a|dre:404273:chrnd|dre:402815:nr1d2a|dre:558427:thrab|dre:445214:nr2e1|dre:406588:sstr5|dre:568849:chrna2b|dre:387296:p2rx1|dre:378719:drd2b|dre:561906:chrnb2b|dre:436704:rgs20|dre:562171:nr3c2|dre:336038:junbb|dre:335916:jun|dre:564873:jund|dre:30517:ahr2|dre:30749:nr5a2|dre:83916:nr5a1a|dre:407692:esrrd|dre:436679:nr4a2b|dre:393888:abhd2a|dre:…	http://amigo.geneontology.org/amigo/term/GO:0014070
glycerol channel activity	molecular_function	GO:0015254	6	7	4.38	0.00397664	0.0281836	dre:445293:aqp4|dre:406777:aqp3a|dre:553420:mipb|dre:445140:mipa|dre:447923:aqp8a.1|dre:335821:aqp1a.1	http://amigo.geneontology.org/amigo/term/GO:0015254
actin monomer binding	molecular_function	GO:0003785	6	7	4.38	0.00397664	0.0281836	dre:402820:tmsb|dre:793949:tmsb4x|dre:100536063:cobll1a|dre:334527:cap1|dre:798430:tmsb1|dre:100149390:lmod3	http://amigo.geneontology.org/amigo/term/GO:0003785
caveola	cellular_component	GO:0005901	6	7	4.38	0.00397664	0.0281836	dre:791212:158296|dre:415107:bves|dre:561082:cavin1b|dre:557070:cavin1a|dre:415240:cav2|dre:449679:cav3	http://amigo.geneontology.org/amigo/term/GO:0005901
cellular water homeostasis	biological_process	GO:0009992	6	7	4.38	0.00397664	0.0281836	dre:445293:aqp4|dre:406777:aqp3a|dre:553420:mipb|dre:445140:mipa|dre:447923:aqp8a.1|dre:335821:aqp1a.1	http://amigo.geneontology.org/amigo/term/GO:0009992
plasma membrane raft	cellular_component	GO:0044853	6	7	4.38	0.00397664	0.0281836	dre:791212:158296|dre:415107:bves|dre:561082:cavin1b|dre:557070:cavin1a|dre:415240:cav2|dre:449679:cav3	http://amigo.geneontology.org/amigo/term/GO:0044853
action potential	biological_process	GO:0001508	7	10	3.58	0.00406558	0.0286059	dre:548345:nalcn|dre:403310:cacna1da|dre:559447:scn1lab|dre:568322:rnf207b|dre:58152:scn8aa|dre:405791:cacna1sb|dre:793996:scn8ab	http://amigo.geneontology.org/amigo/term/GO:0001508
alcohol transmembrane transporter activity	molecular_function	GO:0015665	7	10	3.58	0.00406558	0.0286059	dre:445293:aqp4|dre:406777:aqp3a|dre:553420:mipb|dre:445140:mipa|dre:447923:aqp8a.1|dre:335821:aqp1a.1|dre:568338:slc5a3b	http://amigo.geneontology.org/amigo/term/GO:0015665
polyol transmembrane transporter activity	molecular_function	GO:0015166	7	10	3.58	0.00406558	0.0286059	dre:445293:aqp4|dre:406777:aqp3a|dre:553420:mipb|dre:445140:mipa|dre:447923:aqp8a.1|dre:335821:aqp1a.1|dre:568338:slc5a3b	http://amigo.geneontology.org/amigo/term/GO:0015166
axonal fasciculation	biological_process	GO:0007413	7	10	3.58	0.00406558	0.0286059	dre:544664:erbb3b|dre:60309:robo2|dre:30037:tnc|dre:30630:anos1a|dre:100144409:amigo1|dre:30291:cdh4|dre:30311:ek1	http://amigo.geneontology.org/amigo/term/GO:0007413
negative regulation of multicellular organismal process	biological_process	GO:0051241	24	80	1.53	0.0041635	0.0292113	dre:100000500:sost|dre:565658:sema3e|dre:64617:s1pr1|dre:393763:aida|dre:64270:epha4b|dre:557840:yjefn3|dre:566325:thbs2b|dre:100004611:sema3bl|dre:60309:robo2|dre:794176:igfbp2a|dre:100000935:cpb2|dre:322691:plg|dre:30598:vsx1|dre:767702:tmem178|dre:100332110:dner|dre:544659:sema3ga|dre:81881:crx|dre:101910198:akt1|dre:80354:slit3|dre:30037:tnc|dre:30267:sema3ab|dre:568322:rnf207b|dre:336060:sem…	http://amigo.geneontology.org/amigo/term/GO:0051241
metal ion homeostasis	biological_process	GO:0055065	28	99	1.45	0.00416662	0.0292113	dre:555634:tac1|dre:323628:vapb|dre:100001650:calb1|dre:573010:scgn|dre:562640:dkey-28b4.8|dre:566876:wfs1a|dre:378719:drd2b|dre:394110:atp6v1aa|dre:494477:tfr1a|dre:568614:adra1d|dre:373872:fyna|dre:245703:atp1a1a.5|dre:393684:calb2b|dre:64614:atp1a1a.3|dre:768182:mcu|dre:102725537:trpc4a|dre:494489:atp2a1l|dre:555724:slc30a10|dre:559050:sgk2b|dre:58153:slc40a1|dre:100149100:adra1ba|dre:561406:p…	http://amigo.geneontology.org/amigo/term/GO:0055065
motor neuron axon guidance	biological_process	GO:0008045	11	24	2.34	0.00421696	0.0295112	dre:30267:sema3ab|dre:561208:tmem41b|dre:550240:chodl|dre:30463:lhx1a|dre:30682:vegfaa|dre:30725:chrna1|dre:566040:notum2|dre:550405:lhx9|dre:58152:scn8aa|dre:30291:cdh4|dre:393417:capn1a	http://amigo.geneontology.org/amigo/term/GO:0008045
positive regulation of locomotion	biological_process	GO:0040017	15	40	1.92	0.00423062	0.0295537	dre:795785:cxcl18b|dre:560564:pdgfc|dre:565658:sema3e|dre:544659:sema3ga|dre:415107:bves|dre:393733:fgf1a|dre:566945:mmp14b|dre:767790:pdgfab|dre:30267:sema3ab|dre:569891:nsmfb|dre:798657:ch211-79m20.1|dre:100004611:sema3bl|dre:64274:csf1ra|dre:64617:s1pr1|dre:336060:sema6a	http://amigo.geneontology.org/amigo/term/GO:0040017
receptor activity	Undef	GO:0004872	136	692	1	0.0042912	0.0298698	dre:497629:kitb|dre:407668:asic4a|dre:100320658:LOC110440111|dre:64617:s1pr1|dre:100150048:gpr22b|dre:404273:chrnd|dre:558878:trhra|dre:751109:epor|dre:558427:thrab|dre:556647:gfra3|dre:387296:p2rx1|dre:566922:gabrb3|dre:566514:gabrb4|dre:30749:nr5a2|dre:192124:glra3|dre:563297:grin2aa|dre:544664:erbb3b|dre:799158:ch73-127m5.1|dre:565651:graf4b|dre:100331502:opn4xa|dre:567940:crhr1|dre:570189:npf…	http://amigo.geneontology.org/amigo/term/GO:0004872
molecular transducer activity	molecular_function	GO:0060089	136	692	1	0.0042912	0.0298698	dre:497629:kitb|dre:407668:asic4a|dre:100320658:LOC110440111|dre:64617:s1pr1|dre:100150048:gpr22b|dre:404273:chrnd|dre:558878:trhra|dre:751109:epor|dre:558427:thrab|dre:556647:gfra3|dre:387296:p2rx1|dre:566922:gabrb3|dre:566514:gabrb4|dre:30749:nr5a2|dre:192124:glra3|dre:563297:grin2aa|dre:544664:erbb3b|dre:799158:ch73-127m5.1|dre:565651:graf4b|dre:100331502:opn4xa|dre:567940:crhr1|dre:570189:npf…	http://amigo.geneontology.org/amigo/term/GO:0060089
anion binding	molecular_function	GO:0043168	22	71	1.58	0.00432043	0.0300197	dre:337412:bcat1|dre:553655:pygma|dre:406330:got1|dre:555271:tmlhe|dre:559569:egln2|dre:415102:crabp1b|dre:406688:got2a|dre:572518:oat|dre:641568:thnsl2|dre:550403:gad2|dre:794667:otc|dre:100037312:sgpl1|dre:619269:agxt2|dre:393353:clcnk|dre:791610:fabp1a|dre:58128:fabp7a|dre:378966:ncf1|dre:192124:glra3|dre:493916:pygl|dre:335974:got2b|dre:445193:glrbb|dre:566769:clvs2	http://amigo.geneontology.org/amigo/term/GO:0043168
cell junction organization	biological_process	GO:0034330	12	28	2.19	0.00437	0.0303101	dre:322221:165653|dre:568520:crb2b|dre:415107:bves|dre:100332647:ch211-198m17.1|dre:100001836:itgb3b|dre:564266:itgb3a|dre:30682:vegfaa|dre:100330886:jupb|dre:373872:fyna|dre:30291:cdh4|dre:30311:ek1|dre:100001136:ch73-61d6.3	http://amigo.geneontology.org/amigo/term/GO:0034330
cellular protein complex disassembly	biological_process	GO:0043624	13	32	2.08	0.00440326	0.0304325	dre:449651:stmn2a|dre:445485:gspt1|dre:100149766:tmod1|dre:798970:stmn3|dre:30441:tmod4|dre:550548:stmn1b|dre:100003563:stmn2b|dre:791220:napbb|dre:403001:cfl2|dre:553682:napba|dre:563172:etf1a|dre:100149390:lmod3|dre:406738:cfl1l	http://amigo.geneontology.org/amigo/term/GO:0043624
SNARE complex	cellular_component	GO:0031201	13	32	2.08	0.00440326	0.0304325	dre:556789:stxbp5a|dre:58038:stx1b|dre:325484:vamp5|dre:569124:stx12l|dre:100536636:stx2b|dre:336281:vamp2|dre:30711:snap25b|dre:30712:snap25a|dre:791220:napbb|dre:553682:napba|dre:405846:stx11a|dre:436742:napgb|dre:567605:stxbp5l	http://amigo.geneontology.org/amigo/term/GO:0031201
regulation of actin filament length	biological_process	GO:0030832	17	49	1.77	0.00459439	0.0316412	dre:30441:tmod4|dre:101886694:LOC100538052|dre:100149766:tmod1|dre:793321:fmn2a|dre:566432:fmn2b|dre:447829:cdc42ep3|dre:335474:arpc1b|dre:793321:LOC110439021|dre:100149390:lmod3|dre:415190:86896|dre:777623:154093|dre:394235:pfn2|dre:493612:101810|dre:541404:cdc42ep2|dre:100151491:wipf1b|dre:100002938:cdc42ep4b|dre:399482:arpc5b	http://amigo.geneontology.org/amigo/term/GO:0030832
regulation of actin polymerization or depolymerization	biological_process	GO:0008064	17	49	1.77	0.00459439	0.0316412	dre:30441:tmod4|dre:101886694:LOC100538052|dre:100149766:tmod1|dre:793321:fmn2a|dre:566432:fmn2b|dre:447829:cdc42ep3|dre:335474:arpc1b|dre:793321:LOC110439021|dre:100149390:lmod3|dre:415190:86896|dre:777623:154093|dre:394235:pfn2|dre:493612:101810|dre:541404:cdc42ep2|dre:100151491:wipf1b|dre:100002938:cdc42ep4b|dre:399482:arpc5b	http://amigo.geneontology.org/amigo/term/GO:0008064
organic substance catabolic process	biological_process	GO:1901575	95	459	1.06	0.0046486	0.0319581	dre:404613:klhl21|dre:436903:bpgm|dre:553595:impa2|dre:449662:acox1|dre:415102:crabp1b|dre:445157:lsm1|dre:564497:tnfaip3|dre:402874:eno2|dre:378963:eno3|dre:558487:eno4|dre:100034405:capn3b|dre:504088:enpep|dre:567050:usp28|dre:569326:174855|dre:100006808:trhde.1|dre:393844:znrf1|dre:100149858:ch211-84m6.5|dre:445252:hibadha|dre:394135:hibadhb|dre:327464:ch211-210g13.5|dre:447836:pfkma|dre:40671…	http://amigo.geneontology.org/amigo/term/GO:1901575
single-organism membrane fusion	Undef	GO:0044801	24	81	1.52	0.00473396	0.0324739	dre:100536636:stx2b|dre:567877:syt2a|dre:550345:syt13|dre:405846:stx11a|dre:100535556:sgsm1b|dre:794707:syt11b|dre:569124:stx12l|dre:561110:tbc1d2|dre:556338:tbc1d25|dre:100149310:syt6a|dre:58038:stx1b|dre:100002795:doc2d|dre:553000:dkeyp-19e1.3|dre:100000615:syt3|dre:335357:syt4|dre:30711:snap25b|dre:30712:snap25a|dre:562628:tbc1d10b|dre:572466:sytl2b|dre:336281:vamp2|dre:325484:vamp5|dre:445476…	http://amigo.geneontology.org/amigo/term/GO:0044801
purine nucleoside metabolic process	biological_process	GO:0042278	29	105	1.41	0.00474862	0.0324739	dre:550502:adss|dre:447836:pfkma|dre:431724:impdh1a|dre:406599:atp5j|dre:335191:atp5o|dre:246094:gpia|dre:406696:pgk1|dre:436903:bpgm|dre:445486:ak1|dre:445094:pkmb|dre:335817:pkma|dre:402874:eno2|dre:378963:eno3|dre:558487:eno4|dre:100007749:gphnb|dre:394110:atp6v1aa|dre:570106:pfkla|dre:560753:tpi1b|dre:192309:tpi1a|dre:114551:pklr|dre:406367:gapdhs|dre:406496:aldoab|dre:572733:pgam2|dre:369193…	http://amigo.geneontology.org/amigo/term/GO:0042278
purine ribonucleoside metabolic process	biological_process	GO:0046128	29	105	1.41	0.00474862	0.0324739	dre:550502:adss|dre:447836:pfkma|dre:431724:impdh1a|dre:406599:atp5j|dre:335191:atp5o|dre:246094:gpia|dre:406696:pgk1|dre:436903:bpgm|dre:445486:ak1|dre:445094:pkmb|dre:335817:pkma|dre:402874:eno2|dre:378963:eno3|dre:558487:eno4|dre:100007749:gphnb|dre:394110:atp6v1aa|dre:570106:pfkla|dre:560753:tpi1b|dre:192309:tpi1a|dre:114551:pklr|dre:406367:gapdhs|dre:406496:aldoab|dre:572733:pgam2|dre:369193…	http://amigo.geneontology.org/amigo/term/GO:0046128
regulatory region nucleic acid binding	molecular_function	GO:0001067	38	150	1.3	0.00478513	0.0326092	dre:100001699:barhl2|dre:566838:tfap2d|dre:550518:twist1b|dre:30315:foxn4|dre:402941:insm1a|dre:323882:insm1b|dre:553082:klf7b|dre:100003866:znf516|dre:266748:foxn1|dre:560775:sall3a|dre:30177:ikzf1|dre:768192:hlfa|dre:101883448:hivep3a|dre:568041:sall3b|dre:83916:nr5a1a|dre:558921:fosl2|dre:450035:dmrt3a|dre:555192:epas1b|dre:336038:junbb|dre:335916:jun|dre:30466:ascl1a|dre:564873:jund|dre:55364…	http://amigo.geneontology.org/amigo/term/GO:0001067
regulatory region DNA binding	Undef	GO:0000975	38	150	1.3	0.00478513	0.0326092	dre:100001699:barhl2|dre:566838:tfap2d|dre:550518:twist1b|dre:30315:foxn4|dre:402941:insm1a|dre:323882:insm1b|dre:553082:klf7b|dre:100003866:znf516|dre:266748:foxn1|dre:560775:sall3a|dre:30177:ikzf1|dre:768192:hlfa|dre:101883448:hivep3a|dre:568041:sall3b|dre:83916:nr5a1a|dre:558921:fosl2|dre:450035:dmrt3a|dre:555192:epas1b|dre:336038:junbb|dre:335916:jun|dre:30466:ascl1a|dre:564873:jund|dre:55364…	http://amigo.geneontology.org/amigo/term/GO:0000975
positive regulation of cytoskeleton organization	biological_process	GO:0051495	16	45	1.82	0.00485176	0.0330055	dre:793321:fmn2a|dre:566432:fmn2b|dre:447829:cdc42ep3|dre:335474:arpc1b|dre:793321:LOC110439021|dre:415190:86896|dre:100001241:synpo2lb|dre:777623:154093|dre:394235:pfn2|dre:563843:synpo2la|dre:493612:101810|dre:100006620:synpo2b|dre:541404:cdc42ep2|dre:100151491:wipf1b|dre:100002938:cdc42ep4b|dre:399482:arpc5b	http://amigo.geneontology.org/amigo/term/GO:0051495
regulation of response to stimulus	biological_process	GO:0048583	113	563	1.03	0.0050254	0.0341116	dre:497629:kitb|dre:60309:robo2|dre:767790:pdgfab|dre:336346:sox4a|dre:794234:cdc42se2|dre:394026:bmp5|dre:100170835:skilb|dre:560986:pnpla6|dre:100007653:skila|dre:100148904:dkey-65j6.2|dre:30113:skib|dre:393303:tnfaip8l1|dre:100003329:cacng8b|dre:359834:tgfb1a|dre:564497:tnfaip3|dre:431766:htra1a|dre:404040:dab2|dre:795084:igfbp5a|dre:799435:arhgef10la|dre:322041:ip6k2a|dre:101885554:akap12a|dr…	http://amigo.geneontology.org/amigo/term/GO:0048583
peptidyl-serine phosphorylation	biological_process	GO:0018105	15	41	1.87	0.00508478	0.0341116	dre:100149794:akt3b|dre:555974:mknk1|dre:559050:sgk2b|dre:497384:prkca|dre:100144561:prkcha|dre:100330817:stk32a|dre:796739:mast1a|dre:100006675:prkcba|dre:100331590:ttbk2a|dre:100006858:csnk1e|dre:555737:prkcz|dre:100332381:ch73-60h1.1|dre:100332055:prkceb|dre:100000353:ttbk1b|dre:334571:prkcda	http://amigo.geneontology.org/amigo/term/GO:0018105
exocytic vesicle membrane	cellular_component	GO:0099501	10	21	2.44	0.00509311	0.0341116	dre:570094:syngr3b|dre:553617:syngr3a|dre:450047:syngr1a|dre:100149756:slc17a6b|dre:567877:syt2a|dre:393640:sypl2a|dre:559347:slc18a3a|dre:559698:sypa|dre:494492:slc17a6a|dre:378719:drd2b	http://amigo.geneontology.org/amigo/term/GO:0099501
central nervous system neuron development	biological_process	GO:0021954	10	21	2.44	0.00509311	0.0341116	dre:30192:ntn1b|dre:100000647:kctd13|dre:436679:nr4a2b|dre:60309:robo2|dre:569360:dcc|dre:100329456:igsf10|dre:100002113:coro1a|dre:80354:slit3|dre:30316:otpb|dre:560759:otpa	http://amigo.geneontology.org/amigo/term/GO:0021954
regulation of muscle system process	biological_process	GO:0090257	10	21	2.44	0.00509311	0.0341116	dre:568614:adra1d|dre:100149100:adra1ba|dre:574000:tnnt2d|dre:100003572:tnnt3b|dre:415175:tnnc1b|dre:58071:tnnt2a|dre:58082:tnnc2|dre:353248:tnnt2c|dre:568322:rnf207b|dre:352938:chrm2a	http://amigo.geneontology.org/amigo/term/GO:0090257
synaptic vesicle membrane	cellular_component	GO:0030672	10	21	2.44	0.00509311	0.0341116	dre:570094:syngr3b|dre:553617:syngr3a|dre:450047:syngr1a|dre:100149756:slc17a6b|dre:567877:syt2a|dre:393640:sypl2a|dre:559347:slc18a3a|dre:559698:sypa|dre:494492:slc17a6a|dre:378719:drd2b	http://amigo.geneontology.org/amigo/term/GO:0030672
cell junction assembly	biological_process	GO:0034329	10	21	2.44	0.00509311	0.0341116	dre:322221:165653|dre:568520:crb2b|dre:415107:bves|dre:100332647:ch211-198m17.1|dre:100001836:itgb3b|dre:564266:itgb3a|dre:30682:vegfaa|dre:100330886:jupb|dre:30311:ek1|dre:100001136:ch73-61d6.3	http://amigo.geneontology.org/amigo/term/GO:0034329
negative regulation of cell growth	biological_process	GO:0030308	10	21	2.44	0.00509311	0.0341116	dre:565658:sema3e|dre:544659:sema3ga|dre:60309:robo2|dre:64270:epha4b|dre:80354:slit3|dre:30037:tnc|dre:30267:sema3ab|dre:100004611:sema3bl|dre:336060:sema6a|dre:393155:osgn1	http://amigo.geneontology.org/amigo/term/GO:0030308
monocarboxylic acid catabolic process	biological_process	GO:0072329	10	21	2.44	0.00509311	0.0341116	dre:325724:etfa|dre:405806:hoga1|dre:100005717:cpt2|dre:394130:acad8|dre:393860:gcdha|dre:449662:acox1|dre:415102:crabp1b|dre:368912:echs1|dre:394156:acadl|dre:406283:acadm	http://amigo.geneontology.org/amigo/term/GO:0072329
regeneration	biological_process	GO:0031099	23	77	1.53	0.00517602	0.0346074	dre:553412:dpysl2b|dre:324215:igf2b|dre:64270:epha4b|dre:30726:cntn2|dre:100317029:prp|dre:798657:ch211-79m20.1|dre:402941:insm1a|dre:58059:hoxc13a|dre:797938:hbegfa|dre:30236:cx43|dre:493635:hapln1a|dre:30259:prph|dre:30608:gap43|dre:336038:junbb|dre:569360:dcc|dre:30466:ascl1a|dre:553587:apoea|dre:406397:mmp9|dre:30291:cdh4|dre:544664:erbb3b|dre:570354:apoa4b.2|dre:337158:col1a1a|dre:30037:tnc	http://amigo.geneontology.org/amigo/term/GO:0031099
flavin adenine dinucleotide binding	molecular_function	GO:0050660	14	37	1.93	0.00527734	0.0350444	dre:325724:etfa|dre:399479:dldh|dre:378987:77439|dre:64265:aox5|dre:336553:cyb5r1|dre:568202:pora|dre:393860:gcdha|dre:449662:acox1|dre:394130:acad8|dre:334208:ldhd|dre:494102:dhcr24|dre:394156:acadl|dre:406283:acadm|dre:557064:aifm5	http://amigo.geneontology.org/amigo/term/GO:0050660
positive regulation of cell motility	biological_process	GO:2000147	14	37	1.93	0.00527734	0.0350444	dre:795785:cxcl18b|dre:560564:pdgfc|dre:565658:sema3e|dre:544659:sema3ga|dre:767790:pdgfab|dre:393733:fgf1a|dre:566945:mmp14b|dre:30267:sema3ab|dre:569891:nsmfb|dre:798657:ch211-79m20.1|dre:100004611:sema3bl|dre:64274:csf1ra|dre:64617:s1pr1|dre:336060:sema6a	http://amigo.geneontology.org/amigo/term/GO:2000147
monovalent inorganic cation homeostasis	biological_process	GO:0055067	14	37	1.93	0.00527734	0.0350444	dre:394110:atp6v1aa|dre:559050:sgk2b|dre:557779:ch211-117c9.2|dre:387526:ca2|dre:245703:atp1a1a.5|dre:64614:atp1a1a.3|dre:84703:slc4a1a|dre:561787:slc4a1b|dre:566075:slc4a2a|dre:64616:atp1a1b|dre:492340:cln3|dre:100150270:slc26a10|dre:553691:atp6v0a1b|dre:64609:atp1a2a	http://amigo.geneontology.org/amigo/term/GO:0055067
positive regulation of cell migration	biological_process	GO:0030335	14	37	1.93	0.00527734	0.0350444	dre:795785:cxcl18b|dre:560564:pdgfc|dre:565658:sema3e|dre:544659:sema3ga|dre:767790:pdgfab|dre:393733:fgf1a|dre:566945:mmp14b|dre:30267:sema3ab|dre:569891:nsmfb|dre:798657:ch211-79m20.1|dre:100004611:sema3bl|dre:64274:csf1ra|dre:64617:s1pr1|dre:336060:sema6a	http://amigo.geneontology.org/amigo/term/GO:0030335
cardiac muscle contraction	biological_process	GO:0060048	8	14	2.92	0.00529572	0.035047	dre:100149100:adra1ba|dre:553694:112242|dre:563091:dkey-206m15.8|dre:751665:tnni1c|dre:436902:tnni1d|dre:415191:tnni1al|dre:568322:rnf207b|dre:415175:tnnc1b	http://amigo.geneontology.org/amigo/term/GO:0060048
regulation of synapse structure or activity	biological_process	GO:0050803	8	14	2.92	0.00529572	0.035047	dre:556747:lrrc4ba|dre:566015:shisa9b|dre:559698:sypa|dre:30037:tnc|dre:114549:ache|dre:100034520:shisa7b|dre:569891:nsmfb|dre:100331363:neto1l	http://amigo.geneontology.org/amigo/term/GO:0050803
calcium-dependent phospholipid binding	molecular_function	GO:0005544	11	25	2.25	0.00535831	0.0354012	dre:572466:sytl2b|dre:100000615:syt3|dre:100002795:doc2d|dre:445476:syt9b|dre:353362:anxa4|dre:798433:syt9a|dre:567877:syt2a|dre:492336:anxa3b|dre:447893:anxa3a|dre:100149310:syt6a|dre:554118:anxa13l	http://amigo.geneontology.org/amigo/term/GO:0005544
glycosyl compound metabolic process	biological_process	GO:1901657	34	131	1.33	0.00538587	0.035471	dre:550502:adss|dre:447836:pfkma|dre:431724:impdh1a|dre:405829:dpydb|dre:406599:atp5j|dre:335191:atp5o|dre:246094:gpia|dre:406696:pgk1|dre:436903:bpgm|dre:445486:ak1|dre:492517:103586|dre:445094:pkmb|dre:335817:pkma|dre:402874:eno2|dre:378963:eno3|dre:558487:eno4|dre:100007749:gphnb|dre:394110:atp6v1aa|dre:570106:pfkla|dre:560753:tpi1b|dre:192309:tpi1a|dre:114551:pklr|dre:406367:gapdhs|dre:406496…	http://amigo.geneontology.org/amigo/term/GO:1901657
regulation of vesicle-mediated transport	biological_process	GO:0060627	21	68	1.58	0.00538708	0.035471	dre:570907:rab27a|dre:100000615:syt3|dre:568811:ch211-51c14.1|dre:100002795:doc2d|dre:100535556:sgsm1b|dre:553000:dkeyp-19e1.3|dre:561110:tbc1d2|dre:798433:syt9a|dre:567877:syt2a|dre:567605:stxbp5l|dre:556789:stxbp5a|dre:445104:LOC108179067|dre:445325:sept5b|dre:445104:91999|dre:445476:syt9b|dre:556338:tbc1d25|dre:58038:stx1b|dre:447804:lyn|dre:100149310:syt6a|dre:562628:tbc1d10b|dre:406711:grtp1a	http://amigo.geneontology.org/amigo/term/GO:0060627
protein complex disassembly	Undef	GO:0043241	13	33	2.01	0.00540778	0.035519	dre:449651:stmn2a|dre:445485:gspt1|dre:100149766:tmod1|dre:798970:stmn3|dre:30441:tmod4|dre:550548:stmn1b|dre:100003563:stmn2b|dre:791220:napbb|dre:403001:cfl2|dre:553682:napba|dre:563172:etf1a|dre:100149390:lmod3|dre:406738:cfl1l	http://amigo.geneontology.org/amigo/term/GO:0043241
actin filament polymerization	biological_process	GO:0030041	17	50	1.74	0.00541259	0.035519	dre:100149390:lmod3|dre:30441:tmod4|dre:100149766:tmod1|dre:793321:fmn2a|dre:566432:fmn2b|dre:447829:cdc42ep3|dre:335474:arpc1b|dre:793321:LOC110439021|dre:100536063:cobll1a|dre:415190:86896|dre:777623:154093|dre:394235:pfn2|dre:493612:101810|dre:541404:cdc42ep2|dre:100151491:wipf1b|dre:100002938:cdc42ep4b|dre:399482:arpc5b	http://amigo.geneontology.org/amigo/term/GO:0030041
transcription factor activity, RNA polymerase II core promoter proximal region sequence-specific binding	molecular_function	GO:0000982	12	29	2.12	0.0054473	0.0356867	dre:335737:nfil3-5|dre:558522:tshz3a|dre:393545:onecut1|dre:768192:hlfa|dre:102997060:znf219|dre:568464:zfpm2b|dre:567751:ebf3a|dre:558921:fosl2|dre:678650:bcl11aa|dre:393545:LOC110438107|dre:566491:bcl11ab|dre:393939:atf3	http://amigo.geneontology.org/amigo/term/GO:0000982
nucleoside triphosphate metabolic process	biological_process	GO:0009141	26	92	1.45	0.00565989	0.0370172	dre:447836:pfkma|dre:406599:atp5j|dre:335191:atp5o|dre:246094:gpia|dre:406696:pgk1|dre:436903:bpgm|dre:445486:ak1|dre:445094:pkmb|dre:335817:pkma|dre:402874:eno2|dre:378963:eno3|dre:558487:eno4|dre:100007749:gphnb|dre:394110:atp6v1aa|dre:570106:pfkla|dre:560753:tpi1b|dre:192309:tpi1a|dre:114551:pklr|dre:406367:gapdhs|dre:406496:aldoab|dre:572733:pgam2|dre:369193:aldocb|dre:359840:atp6v1b2|dre:767…	http://amigo.geneontology.org/amigo/term/GO:0009141
carboxylic acid catabolic process	biological_process	GO:0046395	16	46	1.78	0.00575204	0.0375569	dre:325724:etfa|dre:405806:hoga1|dre:100005717:cpt2|dre:572518:oat|dre:394130:acad8|dre:394156:acadl|dre:393860:gcdha|dre:449662:acox1|dre:415102:crabp1b|dre:406688:got2a|dre:368912:echs1|dre:335974:got2b|dre:259189:hgd|dre:445252:hibadha|dre:406283:acadm|dre:394135:hibadhb	http://amigo.geneontology.org/amigo/term/GO:0046395
platelet activation	biological_process	GO:0030168	7	11	3.25	0.00590133	0.0384672	dre:327320:f5|dre:100148867:lrrc32|dre:100001836:itgb3b|dre:564266:itgb3a|dre:447804:lyn|dre:406327:fgg|dre:337315:fgb	http://amigo.geneontology.org/amigo/term/GO:0030168
embryonic organ development	biological_process	GO:0048568	64	291	1.12	0.00601001	0.0391102	dre:450019:hspb7|dre:102725539:glis2b|dre:566796:lama4|dre:796537:kdrl|dre:373882:mmp14a|dre:561082:cavin1b|dre:336346:sox4a|dre:324215:igf2b|dre:393813:pdlim7|dre:556856:vgll2a|dre:171478:fabp3|dre:553266:arrb1|dre:30315:foxn4|dre:100529120:smoc1|dre:563892:cald1b|dre:405756:veph1|dre:30236:cx43|dre:30113:skib|dre:321449:ctgfa|dre:30574:dlx2a|dre:101887161:tet2|dre:337865:nkx3.2|dre:550436:camk2…	http://amigo.geneontology.org/amigo/term/GO:0048568
inorganic anion transport	biological_process	GO:0015698	15	42	1.83	0.00607327	0.0393369	dre:393353:clcnk|dre:406458:slc20a1a|dre:497323:bsnd|dre:324481:clic1|dre:557779:ch211-117c9.2|dre:553402:gabrg2|dre:100535437:ano6|dre:567667:slc12a7b|dre:561787:slc4a1b|dre:84703:slc4a1a|dre:406540:ttyh2l|dre:492513:clic5a|dre:100150270:slc26a10|dre:445193:glrbb|dre:566075:slc4a2a	http://amigo.geneontology.org/amigo/term/GO:0015698
negative regulation of axon extension	biological_process	GO:0030517	9	18	2.56	0.0060953	0.0393369	dre:565658:sema3e|dre:544659:sema3ga|dre:60309:robo2|dre:64270:epha4b|dre:80354:slit3|dre:30037:tnc|dre:30267:sema3ab|dre:100004611:sema3bl|dre:336060:sema6a	http://amigo.geneontology.org/amigo/term/GO:0030517
membrane microdomain	cellular_component	GO:0098857	9	18	2.56	0.0060953	0.0393369	dre:791212:158296|dre:415107:bves|dre:561082:cavin1b|dre:557070:cavin1a|dre:449679:cav3|dre:406729:rftn2|dre:100034498:pag1|dre:415240:cav2|dre:449674:park7	http://amigo.geneontology.org/amigo/term/GO:0098857
negative regulation of axonogenesis	biological_process	GO:0050771	9	18	2.56	0.0060953	0.0393369	dre:565658:sema3e|dre:544659:sema3ga|dre:60309:robo2|dre:64270:epha4b|dre:80354:slit3|dre:30037:tnc|dre:30267:sema3ab|dre:100004611:sema3bl|dre:336060:sema6a	http://amigo.geneontology.org/amigo/term/GO:0050771
membrane raft	cellular_component	GO:0045121	9	18	2.56	0.0060953	0.0393369	dre:791212:158296|dre:415107:bves|dre:561082:cavin1b|dre:557070:cavin1a|dre:449679:cav3|dre:406729:rftn2|dre:100034498:pag1|dre:415240:cav2|dre:449674:park7	http://amigo.geneontology.org/amigo/term/GO:0045121
cellular sodium ion homeostasis	biological_process	GO:0006883	6	8	3.84	0.00618671	0.0394049	dre:394110:atp6v1aa|dre:559050:sgk2b|dre:245703:atp1a1a.5|dre:64614:atp1a1a.3|dre:64616:atp1a1b|dre:64609:atp1a2a	http://amigo.geneontology.org/amigo/term/GO:0006883
positive regulation of growth	biological_process	GO:0045927	6	8	3.84	0.00618671	0.0394049	dre:30634:nadl1.2|dre:566945:mmp14b|dre:30726:cntn2|dre:30037:tnc|dre:569891:nsmfb|dre:556123:slit1a	http://amigo.geneontology.org/amigo/term/GO:0045927
water transmembrane transporter activity	molecular_function	GO:0005372	6	8	3.84	0.00618671	0.0394049	dre:445293:aqp4|dre:406777:aqp3a|dre:553420:mipb|dre:445140:mipa|dre:447923:aqp8a.1|dre:335821:aqp1a.1	http://amigo.geneontology.org/amigo/term/GO:0005372
voltage-gated sodium channel complex	cellular_component	GO:0001518	6	8	3.84	0.00618671	0.0394049	dre:566868:scn12ab|dre:559447:scn1lab|dre:555423:scn1ba|dre:100005325:scn1bb|dre:58152:scn8aa|dre:793996:scn8ab	http://amigo.geneontology.org/amigo/term/GO:0001518
membrane depolarization	biological_process	GO:0051899	6	8	3.84	0.00618671	0.0394049	dre:548345:nalcn|dre:403310:cacna1da|dre:559447:scn1lab|dre:58152:scn8aa|dre:405791:cacna1sb|dre:793996:scn8ab	http://amigo.geneontology.org/amigo/term/GO:0051899
glycerol transmembrane transporter activity	molecular_function	GO:0015168	6	8	3.84	0.00618671	0.0394049	dre:445293:aqp4|dre:406777:aqp3a|dre:553420:mipb|dre:445140:mipa|dre:447923:aqp8a.1|dre:335821:aqp1a.1	http://amigo.geneontology.org/amigo/term/GO:0015168
membrane depolarization during action potential	biological_process	GO:0086010	6	8	3.84	0.00618671	0.0394049	dre:548345:nalcn|dre:403310:cacna1da|dre:559447:scn1lab|dre:58152:scn8aa|dre:405791:cacna1sb|dre:793996:scn8ab	http://amigo.geneontology.org/amigo/term/GO:0086010
sodium channel complex	cellular_component	GO:0034706	6	8	3.84	0.00618671	0.0394049	dre:566868:scn12ab|dre:559447:scn1lab|dre:555423:scn1ba|dre:100005325:scn1bb|dre:58152:scn8aa|dre:793996:scn8ab	http://amigo.geneontology.org/amigo/term/GO:0034706
camera-type eye morphogenesis	biological_process	GO:0048593	25	88	1.45	0.00622649	0.0395936	dre:415107:bves|dre:336346:sox4a|dre:30498:egr1|dre:30315:foxn4|dre:402941:insm1a|dre:100529120:smoc1|dre:503739:hsf4|dre:568520:crb2b|dre:394087:arl6ip1|dre:58216:atoh7|dre:373882:mmp14a|dre:436788:cdk5r1b|dre:561336:pcdh17|dre:30472:rx1|dre:564412:ush1c|dre:550231:cdk5r2a|dre:30291:cdh4|dre:373869:vax2|dre:373870:vax1|dre:394127:tspan12|dre:30463:lhx1a|dre:555737:prkcz|dre:394032:irx2a|dre:3007…	http://amigo.geneontology.org/amigo/term/GO:0048593
cysteine-type endopeptidase activity	molecular_function	GO:0004197	17	51	1.7	0.00634556	0.0401868	dre:100006332:capn5b|dre:550475:ctsk|dre:566604:casp3b|dre:569326:174855|dre:100034405:capn3b|dre:799247:capn12|dre:566908:cd248b|dre:558011:usp13|dre:450022:ctsz|dre:447832:capn3a|dre:541374:capn2a|dre:393925:pdcd6|dre:563053:capn2b|dre:445091:92480|dre:405875:85932|dre:100001785:dkey-239j18.3|dre:393417:capn1a	http://amigo.geneontology.org/amigo/term/GO:0004197
macromolecule biosynthetic process	biological_process	GO:0009059	280	1562	0.92	0.00634952	0.0401868	dre:58046:hoxc1a|dre:404275:helt|dre:30398:pou3f1|dre:30657:arxa|dre:393728:slc25a51a|dre:407077:nkx1.2lb|dre:664748:shox|dre:436920:egr3|dre:449875:gsx1|dre:394026:bmp5|dre:58138:pbx1a|dre:497283:hif1al2|dre:567151:eif3hb|dre:100170835:skilb|dre:246222:tbx15|dre:30681:mapk12a|dre:431727:mgat4b|dre:570239:hoxa13a|dre:30113:skib|dre:30177:ikzf1|dre:378993:satb1a|dre:796407:nrip1a|dre:58216:atoh7|d…	http://amigo.geneontology.org/amigo/term/GO:0009059
phospholipid binding	molecular_function	GO:0005543	26	93	1.43	0.00635071	0.0401868	dre:393763:aida|dre:567877:syt2a|dre:557582:dkey-28n18.9|dre:100002795:doc2d|dre:567923:sh3pxd2ab|dre:368424:snx9a|dre:563576:dkey-245p14.4|dre:100149310:syt6a|dre:793657:snx25|dre:58040:sptb|dre:353362:anxa4|dre:100000615:syt3|dre:572466:sytl2b|dre:553587:apoea|dre:337386:snx1a|dre:548603:snx18b|dre:554118:anxa13l|dre:403027:snx10a|dre:378966:ncf1|dre:556641:pld1a|dre:445476:syt9b|dre:100101649:…	http://amigo.geneontology.org/amigo/term/GO:0005543
cellular macromolecule biosynthetic process	biological_process	GO:0034645	278	1550	0.92	0.0063754	0.0402777	dre:58046:hoxc1a|dre:404275:helt|dre:30398:pou3f1|dre:30657:arxa|dre:393728:slc25a51a|dre:407077:nkx1.2lb|dre:664748:shox|dre:436920:egr3|dre:449875:gsx1|dre:394026:bmp5|dre:58138:pbx1a|dre:497283:hif1al2|dre:567151:eif3hb|dre:100170835:skilb|dre:246222:tbx15|dre:30681:mapk12a|dre:431727:mgat4b|dre:570239:hoxa13a|dre:30113:skib|dre:30177:ikzf1|dre:378993:satb1a|dre:796407:nrip1a|dre:58216:atoh7|d…	http://amigo.geneontology.org/amigo/term/GO:0034645
positive regulation of cellular component organization	biological_process	GO:0051130	28	103	1.39	0.00651616	0.0411003	dre:30037:tnc|dre:556747:lrrc4ba|dre:30726:cntn2|dre:493612:101810|dre:100006620:synpo2b|dre:100151491:wipf1b|dre:100002938:cdc42ep4b|dre:553166:dpysl3|dre:30634:nadl1.2|dre:415190:86896|dre:30682:vegfaa|dre:550240:chodl|dre:569891:nsmfb|dre:566546:plxnb3|dre:399482:arpc5b|dre:335474:arpc1b|dre:793321:LOC110439021|dre:394235:pfn2|dre:793321:fmn2a|dre:404208:myf6|dre:447829:cdc42ep3|dre:541404:cdc…	http://amigo.geneontology.org/amigo/term/GO:0051130
regulation of transporter activity	biological_process	GO:0032409	10	22	2.32	0.00654441	0.0412118	dre:559050:sgk2b|dre:100003329:cacng8b|dre:449674:park7|dre:794222:cacng4b|dre:564883:cacng3b|dre:393614:cacng2a|dre:503702:prnprs3|dre:568322:rnf207b|dre:562422:cacnb4a|dre:378719:drd2b	http://amigo.geneontology.org/amigo/term/GO:0032409
enzyme activator activity	molecular_function	GO:0008047	32	123	1.33	0.00658482	0.0413994	dre:561288:grk6|dre:571482:dkeyp-92c9.2|dre:100535556:sgsm1b|dre:100002938:cdc42ep4b|dre:436814:rgs7a|dre:561110:tbc1d2|dre:793087:rgs9b|dre:436988:92360|dre:556789:stxbp5a|dre:436788:cdk5r1b|dre:556338:tbc1d25|dre:100009646:acap3b|dre:567605:stxbp5l|dre:436704:rgs20|dre:555573:dkey-191m6.4|dre:553000:dkeyp-19e1.3|dre:556132:smap2|dre:564814:ch211-168b3.1|dre:553587:apoea|dre:562667:rgs6|dre:5626…	http://amigo.geneontology.org/amigo/term/GO:0008047
regulation of cytosolic calcium ion concentration	biological_process	GO:0051480	12	30	2.05	0.00672516	0.0420403	dre:568614:adra1d|dre:373872:fyna|dre:555634:tac1|dre:378719:drd2b|dre:100001650:calb1|dre:561406:ptgir|dre:573010:scgn|dre:100149100:adra1ba|dre:393691:calb2a|dre:393684:calb2b|dre:102725537:trpc4a|dre:64609:atp1a2a	http://amigo.geneontology.org/amigo/term/GO:0051480
negative regulation of protein kinase activity	biological_process	GO:0006469	11	26	2.16	0.00672991	0.0420403	dre:64698:dcn|dre:503808:pkig|dre:100884132:ppp1r1b|dre:556747:lrrc4ba|dre:100535350:lrrc4bb|dre:393763:aida|dre:558670:sh3bp5lb|dre:571972:flrt2|dre:100884132:LOC100333163|dre:100144397:flrt1b|dre:553607:camk2n1a	http://amigo.geneontology.org/amigo/term/GO:0006469
transcriptional activator activity, RNA polymerase II transcription regulatory region sequence-specific binding	molecular_function	GO:0001228	11	26	2.16	0.00672991	0.0420403	dre:100001699:barhl2|dre:404208:myf6|dre:393545:onecut1|dre:768192:hlfa|dre:100000492:mafaa|dre:567751:ebf3a|dre:405877:mafgb|dre:553644:barx1|dre:415134:mafga|dre:393545:LOC110438107|dre:553186:barhl1b	http://amigo.geneontology.org/amigo/term/GO:0001228
negative regulation of kinase activity	biological_process	GO:0033673	11	26	2.16	0.00672991	0.0420403	dre:64698:dcn|dre:503808:pkig|dre:100884132:ppp1r1b|dre:556747:lrrc4ba|dre:100535350:lrrc4bb|dre:393763:aida|dre:558670:sh3bp5lb|dre:571972:flrt2|dre:100884132:LOC100333163|dre:100144397:flrt1b|dre:553607:camk2n1a	http://amigo.geneontology.org/amigo/term/GO:0033673
regulation of actin filament polymerization	biological_process	GO:0030833	16	47	1.74	0.00678283	0.0422759	dre:30441:tmod4|dre:100149766:tmod1|dre:793321:fmn2a|dre:566432:fmn2b|dre:447829:cdc42ep3|dre:335474:arpc1b|dre:793321:LOC110439021|dre:100149390:lmod3|dre:415190:86896|dre:777623:154093|dre:394235:pfn2|dre:493612:101810|dre:541404:cdc42ep2|dre:100151491:wipf1b|dre:100002938:cdc42ep4b|dre:399482:arpc5b	http://amigo.geneontology.org/amigo/term/GO:0030833
system process	biological_process	GO:0003008	82	393	1.07	0.0067893	0.0422759	dre:399479:dldh|dre:100149100:adra1ba|dre:386711:myh6|dre:445111:stac3|dre:30441:tmod4|dre:415107:bves|dre:557170:sgca|dre:555285:myo1ea|dre:407978:cdh23|dre:415191:tnni1al|dre:100003572:tnnt3b|dre:564883:cacng3b|dre:100001008:urp2|dre:415175:tnnc1b|dre:58152:scn8aa|dre:30315:foxn4|dre:100331502:opn4xa|dre:100000769:cryaa|dre:768182:mcu|dre:554142:rgrb|dre:556258:tcap|dre:100005403:tmem65|dre:393…	http://amigo.geneontology.org/amigo/term/GO:0003008
ribonucleotide metabolic process	biological_process	GO:0009259	35	139	1.29	0.00709412	0.0441035	dre:333997:ampd3b|dre:368256:paqr7b|dre:447836:pfkma|dre:431724:impdh1a|dre:334527:cap1|dre:393809:cap2|dre:406599:atp5j|dre:335191:atp5o|dre:246094:gpia|dre:550502:adss|dre:436903:bpgm|dre:445486:ak1|dre:445094:pkmb|dre:335817:pkma|dre:402874:eno2|dre:378963:eno3|dre:558487:eno4|dre:100007749:gphnb|dre:406696:pgk1|dre:378719:drd2b|dre:394110:atp6v1aa|dre:570106:pfkla|dre:560753:tpi1b|dre:192309:…	http://amigo.geneontology.org/amigo/term/GO:0009259
I band	cellular_component	GO:0031674	8	15	2.73	0.00719205	0.0444025	dre:556258:tcap|dre:570504:spega|dre:563843:synpo2la|dre:100006620:synpo2b|dre:100001241:synpo2lb|dre:325686:parvb|dre:553257:klhl40a|dre:795319:klhl40b	http://amigo.geneontology.org/amigo/term/GO:0031674
fatty acid beta-oxidation	biological_process	GO:0006635	8	15	2.73	0.00719205	0.0444025	dre:325724:etfa|dre:100005717:cpt2|dre:394130:acad8|dre:393860:gcdha|dre:449662:acox1|dre:368912:echs1|dre:394156:acadl|dre:406283:acadm	http://amigo.geneontology.org/amigo/term/GO:0006635
oxidoreductase activity, acting on the aldehyde or oxo group of donors, NAD or NADP as acceptor	molecular_function	GO:0016620	8	15	2.73	0.00719205	0.0444025	dre:402841:adh8b|dre:406367:gapdhs|dre:436647:aldh6a1|dre:100034578:dkey-97m3.1|dre:368239:aldh2.2|dre:557186:aldh18a1|dre:100005587:aldh9a1a.1|dre:751785:aldh1a3	http://amigo.geneontology.org/amigo/term/GO:0016620
ammonium ion binding	molecular_function	GO:0070405	8	15	2.73	0.00719205	0.0444025	dre:561906:chrnb2b|dre:570354:apoa4b.2|dre:794401:chrnb3a|dre:559347:slc18a3a|dre:568849:chrna2b|dre:404273:chrnd|dre:30725:chrna1|dre:100005589:slc5a7a	http://amigo.geneontology.org/amigo/term/GO:0070405
neural retina development	biological_process	GO:0003407	15	43	1.78	0.00721057	0.0444025	dre:561336:pcdh17|dre:415107:bves|dre:394127:tspan12|dre:30463:lhx1a|dre:394080:six6a|dre:58216:atoh7|dre:373882:mmp14a|dre:30315:foxn4|dre:436788:cdk5r1b|dre:550231:cdk5r2a|dre:402941:insm1a|dre:30472:rx1|dre:564412:ush1c|dre:64274:csf1ra|dre:561606:atoh8	http://amigo.geneontology.org/amigo/term/GO:0003407
peptidyl-serine modification	biological_process	GO:0018209	15	43	1.78	0.00721057	0.0444025	dre:100149794:akt3b|dre:555974:mknk1|dre:559050:sgk2b|dre:497384:prkca|dre:100144561:prkcha|dre:100330817:stk32a|dre:796739:mast1a|dre:100006675:prkcba|dre:100331590:ttbk2a|dre:100006858:csnk1e|dre:555737:prkcz|dre:100332381:ch73-60h1.1|dre:100332055:prkceb|dre:100000353:ttbk1b|dre:334571:prkcda	http://amigo.geneontology.org/amigo/term/GO:0018209
cytoplasmic part	cellular_component	GO:0044444	315	1781	0.9	0.00733884	0.0451211	dre:556592:nbas|dre:431714:91968|dre:566679:ch211-30b16.2|dre:436903:bpgm|dre:570094:syngr3b|dre:792853:chgb|dre:553211:st8sia4|dre:100149386:bnipl|dre:556485:jph1b|dre:437003:ica1|dre:562640:dkey-28b4.8|dre:566742:pex11b|dre:559347:slc18a3a|dre:560986:pnpla6|dre:431727:mgat4b|dre:405846:stx11a|dre:751699:minos1|dre:393422:camkvb|dre:562596:rab39ba|dre:768182:mcu|dre:100004977:mthfd2|dre:449542:c…	http://amigo.geneontology.org/amigo/term/GO:0044444
response to stress	biological_process	GO:0006950	121	618	1	0.0074218	0.0455594	dre:559665:smc1a|dre:373882:mmp14a|dre:30726:cntn2|dre:798375:apln|dre:335573:ptpn6|dre:449542:chchd6a|dre:100001239:ifit11|dre:30259:prph|dre:767790:pdgfab|dre:768130:hmga1b|dre:30608:gap43|dre:393327:proca|dre:544664:erbb3b|dre:252850:thbs4b|dre:564497:tnfaip3|dre:100148041:LOC100148041|dre:100536675:tyk2|dre:406507:gadd45gb.1|dre:30496:ldha|dre:394023:pdia2|dre:406713:lipf|dre:393763:aida|dre:…	http://amigo.geneontology.org/amigo/term/GO:0006950
organic hydroxy compound transmembrane transporter activity	molecular_function	GO:1901618	9	19	2.42	0.00794577	0.0484944	dre:445293:aqp4|dre:664719:slc6a4a|dre:406777:aqp3a|dre:553420:mipb|dre:445140:mipa|dre:562260:slc10a1|dre:447923:aqp8a.1|dre:335821:aqp1a.1|dre:568338:slc5a3b	http://amigo.geneontology.org/amigo/term/GO:1901618
cell body	cellular_component	GO:0044297	9	19	2.42	0.00794577	0.0484944	dre:322509:acta2|dre:407735:gria4a|dre:368228:penka|dre:407979:cpe|dre:557801:il1rapl1b|dre:570138:kcnn3|dre:570210:acta1a|dre:100005325:scn1bb|dre:570210:86709	http://amigo.geneontology.org/amigo/term/GO:0044297
negative regulation of cell morphogenesis involved in differentiation	biological_process	GO:0010771	9	19	2.42	0.00794577	0.0484944	dre:565658:sema3e|dre:544659:sema3ga|dre:60309:robo2|dre:64270:epha4b|dre:80354:slit3|dre:30037:tnc|dre:30267:sema3ab|dre:100004611:sema3bl|dre:336060:sema6a	http://amigo.geneontology.org/amigo/term/GO:0010771
regulation of protein polymerization	biological_process	GO:0032271	16	48	1.7	0.0079571	0.0484944	dre:30441:tmod4|dre:100149766:tmod1|dre:793321:fmn2a|dre:566432:fmn2b|dre:447829:cdc42ep3|dre:335474:arpc1b|dre:793321:LOC110439021|dre:100149390:lmod3|dre:415190:86896|dre:777623:154093|dre:394235:pfn2|dre:493612:101810|dre:541404:cdc42ep2|dre:100151491:wipf1b|dre:100002938:cdc42ep4b|dre:399482:arpc5b	http://amigo.geneontology.org/amigo/term/GO:0032271
muscle fiber development	biological_process	GO:0048747	13	35	1.9	0.00796215	0.0484944	dre:404208:myf6|dre:641575:actn2b|dre:407613:rbfox1l|dre:553257:klhl40a|dre:246275:myhz2|dre:30725:chrna1|dre:321421:tgfbi|dre:321064:klhl41b|dre:795319:klhl40b|dre:404627:six1b|dre:100148315:klhl41a|dre:406525:dnm2b|dre:494168:six1a	http://amigo.geneontology.org/amigo/term/GO:0048747
cysteine-type peptidase activity	molecular_function	GO:0008234	28	105	1.36	0.00805114	0.04896	dre:100006332:capn5b|dre:566604:casp3b|dre:799247:capn12|dre:325119:uchl1|dre:554104:uchl3|dre:405875:85932|dre:564497:tnfaip3|dre:566908:cd248b|dre:447832:capn3a|dre:567050:usp28|dre:393417:capn1a|dre:550475:ctsk|dre:100034405:capn3b|dre:450015:103438|dre:450022:ctsz|dre:566028:trabd2b|dre:563390:dkey-26g8.5|dre:569326:174855|dre:100001785:dkey-239j18.3|dre:641325:123103|dre:559455:dkey-37f18.2|…	http://amigo.geneontology.org/amigo/term/GO:0008234
positive regulation of neurogenesis	biological_process	GO:0050769	12	31	1.98	0.0082278	0.0499563	dre:566546:plxnb3|dre:58216:atoh7|dre:266958:neurod4|dre:30634:nadl1.2|dre:550240:chodl|dre:30466:ascl1a|dre:30726:cntn2|dre:30037:tnc|dre:569891:nsmfb|dre:325288:olig2|dre:556123:slit1a|dre:336060:sema6a	http://amigo.geneontology.org/amigo/term/GO:0050769
fatty-acyl-CoA binding	molecular_function	GO:0000062	7	12	2.98	0.00829112	0.0500639	dre:325724:etfa|dre:394130:acad8|dre:393860:gcdha|dre:449662:acox1|dre:619256:acbd7|dre:394156:acadl|dre:406283:acadm	http://amigo.geneontology.org/amigo/term/GO:0000062
glutamate receptor signaling pathway	biological_process	GO:0007215	7	12	2.98	0.00829112	0.0500639	dre:448841:grid2|dre:794222:cacng4b|dre:564883:cacng3b|dre:393614:cacng2a|dre:503702:prnprs3|dre:100003329:cacng8b|dre:565256:grm3	http://amigo.geneontology.org/amigo/term/GO:0007215
transmission of nerve impulse	biological_process	GO:0019226	7	12	2.98	0.00829112	0.0500639	dre:100003329:cacng8b|dre:794222:cacng4b|dre:564883:cacng3b|dre:559447:scn1lab|dre:393614:cacng2a|dre:58152:scn8aa|dre:793996:scn8ab	http://amigo.geneontology.org/amigo/term/GO:0019226
negative regulation of neuron differentiation	biological_process	GO:0045665	10	23	2.22	0.00829689	0.0500639	dre:565658:sema3e|dre:544659:sema3ga|dre:60309:robo2|dre:64270:epha4b|dre:101910198:akt1|dre:80354:slit3|dre:30037:tnc|dre:30267:sema3ab|dre:100004611:sema3bl|dre:336060:sema6a	http://amigo.geneontology.org/amigo/term/GO:0045665
response to xenobiotic stimulus	biological_process	GO:0009410	11	27	2.08	0.00836124	0.0501417	dre:378987:77439|dre:323424:sult1st1|dre:360149:nfe2l2a|dre:406731:ugt1ab|dre:30517:ahr2|dre:566658:ch211-117m20.5|dre:79381:gstp1|dre:387526:ca2|dre:321421:tgfbi|dre:553691:atp6v0a1b|dre:554265:ahr1b	http://amigo.geneontology.org/amigo/term/GO:0009410
pyridoxal phosphate binding	molecular_function	GO:0030170	11	27	2.08	0.00836124	0.0501417	dre:100037312:sgpl1|dre:619269:agxt2|dre:572518:oat|dre:337412:bcat1|dre:553655:pygma|dre:406688:got2a|dre:335974:got2b|dre:406330:got1|dre:493916:pygl|dre:641568:thnsl2|dre:550403:gad2	http://amigo.geneontology.org/amigo/term/GO:0030170
myotube cell development	biological_process	GO:0014904	11	27	2.08	0.00836124	0.0501417	dre:404208:myf6|dre:641575:actn2b|dre:407613:rbfox1l|dre:246275:myhz2|dre:30725:chrna1|dre:553257:klhl40a|dre:321064:klhl41b|dre:795319:klhl40b|dre:404627:six1b|dre:100148315:klhl41a|dre:494168:six1a	http://amigo.geneontology.org/amigo/term/GO:0014904
skeletal muscle fiber development	biological_process	GO:0048741	11	27	2.08	0.00836124	0.0501417	dre:404208:myf6|dre:641575:actn2b|dre:407613:rbfox1l|dre:246275:myhz2|dre:30725:chrna1|dre:553257:klhl40a|dre:321064:klhl41b|dre:795319:klhl40b|dre:404627:six1b|dre:100148315:klhl41a|dre:494168:six1a	http://amigo.geneontology.org/amigo/term/GO:0048741
cardiac muscle tissue development	biological_process	GO:0048738	15	44	1.74	0.00851177	0.050966	dre:562738:dpf3|dre:387533:gja3|dre:386711:myh6|dre:445292:sgcg|dre:560653:npr1a|dre:561635:mylk3|dre:30071:tbx5a|dre:30592:myl7|dre:563843:synpo2la|dre:58071:tnnt2a|dre:100001241:synpo2lb|dre:407613:rbfox1l|dre:798771:mef2cb|dre:64671:cmlc1|dre:321442:nppa	http://amigo.geneontology.org/amigo/term/GO:0048738
protein homooligomerization	biological_process	GO:0051260	17	53	1.64	0.00860113	0.0512648	dre:799410:kcnc4|dre:100000647:kctd13|dre:327415:kcnd3|dre:572481:knca7|dre:735248:kctd7|dre:100006310:sprn2|dre:795942:kcna1a|dre:405901:nrp2a|dre:503710:aep1|dre:564371:kcnc3b|dre:562853:kcna2b|dre:558368:atpif1b|dre:402929:evlb|dre:555805:vaspa|dre:503702:prnprs3|dre:407670:asic1c|dre:407672:asic1b	http://amigo.geneontology.org/amigo/term/GO:0051260
cytoplasmic vesicle membrane	cellular_component	GO:0030659	17	53	1.64	0.00860113	0.0512648	dre:570094:syngr3b|dre:553617:syngr3a|dre:559698:sypa|dre:437022:tyrp1b|dre:450047:syngr1a|dre:101885019:vopp1|dre:393730:scg3|dre:100149756:slc17a6b|dre:567877:syt2a|dre:393640:sypl2a|dre:559347:slc18a3a|dre:437003:ica1|dre:368424:snx9a|dre:548603:snx18b|dre:494492:slc17a6a|dre:393422:camkvb|dre:378719:drd2b	http://amigo.geneontology.org/amigo/term/GO:0030659
vesicle membrane	cellular_component	GO:0012506	17	53	1.64	0.00860113	0.0512648	dre:570094:syngr3b|dre:553617:syngr3a|dre:559698:sypa|dre:437022:tyrp1b|dre:450047:syngr1a|dre:101885019:vopp1|dre:393730:scg3|dre:100149756:slc17a6b|dre:567877:syt2a|dre:393640:sypl2a|dre:559347:slc18a3a|dre:437003:ica1|dre:368424:snx9a|dre:548603:snx18b|dre:494492:slc17a6a|dre:393422:camkvb|dre:378719:drd2b	http://amigo.geneontology.org/amigo/term/GO:0012506
positive regulation of cellular process	biological_process	GO:0048522	109	552	1.01	0.00862441	0.0513251	dre:394026:bmp5|dre:767790:pdgfab|dre:64617:s1pr1|dre:566945:mmp14b|dre:334527:cap1|dre:30726:cntn2|dre:497283:hif1al2|dre:30177:ikzf1|dre:100002938:cdc42ep4b|dre:393155:osgn1|dre:503739:hsf4|dre:359834:tgfb1a|dre:797150:hif1aa|dre:335474:arpc1b|dre:322041:ip6k2a|dre:101885554:akap12a|dre:30749:nr5a2|dre:100332381:ch73-60h1.1|dre:100000647:kctd13|dre:793321:fmn2a|dre:266958:neurod4|dre:777623:154…	http://amigo.geneontology.org/amigo/term/GO:0048522
sensory organ development	biological_process	GO:0007423	62	286	1.11	0.0087199	0.0518143	dre:359836:LOC100534909|dre:431724:impdh1a|dre:641575:actn2b|dre:404629:nbl1|dre:336346:sox4a|dre:192122:dachb|dre:553611:six6b|dre:386590:hsp90b1|dre:393679:cib2|dre:360137:dixdc1a|dre:393959:foxl1|dre:30315:foxn4|dre:402941:insm1a|dre:100529120:smoc1|dre:100000769:cryaa|dre:64274:csf1ra|dre:30465:lhx5|dre:561355:tecta|dre:405756:veph1|dre:797938:hbegfa|dre:503739:hsf4|dre:568520:crb2b|dre:72408…	http://amigo.geneontology.org/amigo/term/GO:0007423
nucleoside metabolic process	biological_process	GO:0009116	32	126	1.3	0.0087734	0.0519996	dre:550502:adss|dre:447836:pfkma|dre:431724:impdh1a|dre:405829:dpydb|dre:406599:atp5j|dre:335191:atp5o|dre:246094:gpia|dre:406696:pgk1|dre:436903:bpgm|dre:445486:ak1|dre:492517:103586|dre:445094:pkmb|dre:335817:pkma|dre:402874:eno2|dre:378963:eno3|dre:558487:eno4|dre:100007749:gphnb|dre:394110:atp6v1aa|dre:570106:pfkla|dre:560753:tpi1b|dre:192309:tpi1a|dre:114551:pklr|dre:406367:gapdhs|dre:406496…	http://amigo.geneontology.org/amigo/term/GO:0009116
regulation of protein kinase activity	biological_process	GO:0045859	20	67	1.53	0.00877776	0.0519996	dre:64698:dcn|dre:503808:pkig|dre:560564:pdgfc|dre:436905:prkab1a|dre:335232:prkab1b|dre:767790:pdgfab|dre:556747:lrrc4ba|dre:100535350:lrrc4bb|dre:393763:aida|dre:568412:ch211-45c16.2|dre:571972:flrt2|dre:558670:sh3bp5lb|dre:100884132:ppp1r1b|dre:100144397:flrt1b|dre:100884132:LOC100333163|dre:798657:ch211-79m20.1|dre:562011:shc2|dre:373872:fyna|dre:553607:camk2n1a|dre:368256:paqr7b	http://amigo.geneontology.org/amigo/term/GO:0045859
transcription from RNA polymerase II promoter	biological_process	GO:0006366	73	348	1.07	0.00915067	0.0541264	dre:30398:pou3f1|dre:360149:nfe2l2a|dre:100001699:barhl2|dre:83916:nr5a1a|dre:393733:fgf1a|dre:79379:gdnfa|dre:393961:tcea2|dre:394026:bmp5|dre:553749:113279|dre:497283:hif1al2|dre:100170835:skilb|dre:560986:pnpla6|dre:724080:b4galt5|dre:100007653:skila|dre:570239:hoxa13a|dre:402941:insm1a|dre:323882:insm1b|dre:30113:skib|dre:100003866:znf516|dre:568041:sall3b|dre:378993:satb1a|dre:796407:nrip1a|…	http://amigo.geneontology.org/amigo/term/GO:0006366
cellular carbohydrate catabolic process	biological_process	GO:0044275	6	9	3.41	0.00917032	0.0541605	dre:192309:tpi1a|dre:560753:tpi1b|dre:436903:bpgm|dre:553655:pygma|dre:572733:pgam2|dre:493916:pygl	http://amigo.geneontology.org/amigo/term/GO:0044275
tissue morphogenesis	biological_process	GO:0048729	60	276	1.11	0.00928156	0.0546701	dre:450019:hspb7|dre:102725539:glis2b|dre:64698:dcn|dre:415107:bves|dre:336346:sox4a|dre:566945:mmp14b|dre:171478:fabp3|dre:30315:foxn4|dre:100529120:smoc1|dre:571786:fbn1|dre:322327:apoa2|dre:30113:skib|dre:568520:crb2b|dre:30071:tbx5a|dre:566846:dub|dre:550399:grem2b|dre:550436:camk2a|dre:373882:mmp14a|dre:30682:vegfaa|dre:570210:acta1a|dre:555655:bmpr2b|dre:373870:vax1|dre:562822:bmpr2a|dre:79…	http://amigo.geneontology.org/amigo/term/GO:0048729
sarcoplasmic reticulum membrane	cellular_component	GO:0033017	5	6	4.26	0.00932674	0.0546701	dre:393874:tmem38a|dre:321064:klhl41b|dre:494489:atp2a1l|dre:562640:dkey-28b4.8|dre:100148315:klhl41a	http://amigo.geneontology.org/amigo/term/GO:0033017
water channel activity	molecular_function	GO:0015250	5	6	4.26	0.00932674	0.0546701	dre:406777:aqp3a|dre:445293:aqp4|dre:445140:mipa|dre:335821:aqp1a.1|dre:447923:aqp8a.1	http://amigo.geneontology.org/amigo/term/GO:0015250
neuromuscular process	biological_process	GO:0050905	5	6	4.26	0.00932674	0.0546701	dre:544664:erbb3b|dre:403310:cacna1da|dre:114457:atp1b2b|dre:407978:cdh23|dre:564412:ush1c	http://amigo.geneontology.org/amigo/term/GO:0050905
phosphatidylinositol phospholipase C activity	molecular_function	GO:0004435	5	6	4.26	0.00932674	0.0546701	dre:565669:plcd4b|dre:565669:plcd4a|dre:569040:plcd3a|dre:562569:plcd3b|dre:327464:ch211-210g13.5	http://amigo.geneontology.org/amigo/term/GO:0004435
brain development	biological_process	GO:0007420	51	227	1.15	0.00937446	0.0548673	dre:30398:pou3f1|dre:553412:dpysl2b|dre:30657:arxa|dre:324215:igf2b|dre:557661:sox14|dre:402816:pou4f2|dre:359836:LOC100534909|dre:360137:dixdc1a|dre:393959:foxl1|dre:100144409:amigo1|dre:325288:olig2|dre:567170:pafah1b2|dre:405756:veph1|dre:326974:gabarapa|dre:368662:ptf1a|dre:100329456:igsf10|dre:30397:pou3f2b|dre:573010:scgn|dre:100002113:coro1a|dre:560759:otpa|dre:30316:otpb|dre:641568:thnsl2…	http://amigo.geneontology.org/amigo/term/GO:0007420
positive regulation of cell development	biological_process	GO:0010720	13	36	1.85	0.00955312	0.0555241	dre:566546:plxnb3|dre:58216:atoh7|dre:404208:myf6|dre:266958:neurod4|dre:30634:nadl1.2|dre:550240:chodl|dre:30466:ascl1a|dre:30726:cntn2|dre:30037:tnc|dre:569891:nsmfb|dre:325288:olig2|dre:556123:slit1a|dre:336060:sema6a	http://amigo.geneontology.org/amigo/term/GO:0010720
amide transport	biological_process	GO:0042886	8	16	2.56	0.00955789	0.0555241	dre:558978:nkx6.3|dre:445476:syt9b|dre:798433:syt9a|dre:437003:ica1|dre:405771:rhag|dre:406588:sstr5|dre:570148:abcb9|dre:768182:mcu	http://amigo.geneontology.org/amigo/term/GO:0042886
lipid oxidation	biological_process	GO:0034440	8	16	2.56	0.00955789	0.0555241	dre:325724:etfa|dre:100005717:cpt2|dre:394130:acad8|dre:393860:gcdha|dre:449662:acox1|dre:368912:echs1|dre:394156:acadl|dre:406283:acadm	http://amigo.geneontology.org/amigo/term/GO:0034440
regulation of protein secretion	biological_process	GO:0050708	8	16	2.56	0.00955789	0.0555241	dre:558978:nkx6.3|dre:445476:syt9b|dre:798433:syt9a|dre:437003:ica1|dre:556789:stxbp5a|dre:406588:sstr5|dre:768182:mcu|dre:567605:stxbp5l	http://amigo.geneontology.org/amigo/term/GO:0050708
fatty acid oxidation	biological_process	GO:0019395	8	16	2.56	0.00955789	0.0555241	dre:325724:etfa|dre:100005717:cpt2|dre:394130:acad8|dre:393860:gcdha|dre:449662:acox1|dre:368912:echs1|dre:394156:acadl|dre:406283:acadm	http://amigo.geneontology.org/amigo/term/GO:0019395
organelle fusion	biological_process	GO:0048284	24	87	1.41	0.00968308	0.0561677	dre:100536636:stx2b|dre:567877:syt2a|dre:550345:syt13|dre:405846:stx11a|dre:100535556:sgsm1b|dre:794707:syt11b|dre:569124:stx12l|dre:561110:tbc1d2|dre:556338:tbc1d25|dre:100149310:syt6a|dre:58038:stx1b|dre:100002795:doc2d|dre:553000:dkeyp-19e1.3|dre:100000615:syt3|dre:335357:syt4|dre:30711:snap25b|dre:30712:snap25a|dre:562628:tbc1d10b|dre:572466:sytl2b|dre:336281:vamp2|dre:325484:vamp5|dre:445476…	http://amigo.geneontology.org/amigo/term/GO:0048284
regulation of cellular component biogenesis	biological_process	GO:0044087	27	102	1.35	0.00987467	0.0571939	dre:556747:lrrc4ba|dre:493612:101810|dre:100006620:synpo2b|dre:100151491:wipf1b|dre:100002938:cdc42ep4b|dre:553166:dpysl3|dre:415190:86896|dre:30682:vegfaa|dre:30311:ek1|dre:30441:tmod4|dre:100149766:tmod1|dre:399482:arpc5b|dre:393186:56235|dre:335474:arpc1b|dre:793321:LOC110439021|dre:394235:pfn2|dre:101886694:LOC100538052|dre:793321:fmn2a|dre:566432:fmn2b|dre:556641:pld1a|dre:447829:cdc42ep3|dr…	http://amigo.geneontology.org/amigo/term/GO:0044087
structural molecule activity	molecular_function	GO:0005198	67	316	1.08	0.00997368	0.0576816	dre:559593:acanb|dre:558800:synm|dre:334113:bcan|dre:564588:scara3|dre:415107:bves|dre:557070:cavin1a|dre:768289:krt94|dre:554127:tubb2|dre:567110:col9a3|dre:445164:tuba8l3|dre:140599:vim|dre:30259:prph|dre:445070:cldnk|dre:393540:77517|dre:100000769:cryaa|dre:562290:grip2b|dre:337158:col1a1a|dre:100463515:col5a3b|dre:100332610:ch1073-100f3.2|dre:100330523:col5a3a|dre:724009:slc25a47a|dre:431777:…	http://amigo.geneontology.org/amigo/term/GO:0005198
ribose phosphate metabolic process	biological_process	GO:0019693	35	143	1.25	0.0101029	0.0583421	dre:333997:ampd3b|dre:368256:paqr7b|dre:447836:pfkma|dre:431724:impdh1a|dre:334527:cap1|dre:393809:cap2|dre:406599:atp5j|dre:335191:atp5o|dre:246094:gpia|dre:550502:adss|dre:436903:bpgm|dre:445486:ak1|dre:445094:pkmb|dre:335817:pkma|dre:402874:eno2|dre:378963:eno3|dre:558487:eno4|dre:100007749:gphnb|dre:406696:pgk1|dre:378719:drd2b|dre:394110:atp6v1aa|dre:570106:pfkla|dre:560753:tpi1b|dre:192309:…	http://amigo.geneontology.org/amigo/term/GO:0019693
regulation of transmembrane transporter activity	biological_process	GO:0022898	9	20	2.3	0.0101942	0.0586956	dre:100003329:cacng8b|dre:449674:park7|dre:794222:cacng4b|dre:564883:cacng3b|dre:393614:cacng2a|dre:503702:prnprs3|dre:568322:rnf207b|dre:562422:cacnb4a|dre:378719:drd2b	http://amigo.geneontology.org/amigo/term/GO:0022898
protein depolymerization	biological_process	GO:0051261	9	20	2.3	0.0101942	0.0586956	dre:449651:stmn2a|dre:100003563:stmn2b|dre:100149766:tmod1|dre:798970:stmn3|dre:550548:stmn1b|dre:30441:tmod4|dre:403001:cfl2|dre:100149390:lmod3|dre:406738:cfl1l	http://amigo.geneontology.org/amigo/term/GO:0051261
channel regulator activity	molecular_function	GO:0016247	10	24	2.13	0.0103882	0.0597247	dre:559050:sgk2b|dre:564883:cacng3b|dre:100003329:cacng8b|dre:798285:rem2|dre:794222:cacng4b|dre:798836:tspan13a|dre:393614:cacng2a|dre:555423:scn1ba|dre:100005325:scn1bb|dre:100148645:cacna2d3	http://amigo.geneontology.org/amigo/term/GO:0016247
phosphoric ester hydrolase activity	molecular_function	GO:0042578	47	207	1.16	0.0104749	0.0601345	dre:569183:ca16b|dre:327464:ch211-210g13.5|dre:553336:plppr3a|dre:322648:serhl|dre:550585:ppp2ca|dre:562087:ch211-149b19.3|dre:553595:impa2|dre:541517:mtmr1b|dre:100000665:dusp3a|dre:407635:ptpn3|dre:553750:mtmr1a|dre:558469:nt5dc3|dre:559524:ptpn5|dre:553584:endou2|dre:564875:ppm1nb|dre:100005114:ch1073-184j22.2|dre:100073345:lhpp|dre:335573:ptpn6|dre:323746:LOC103910317|dre:324790:ptprna|dre:44…	http://amigo.geneontology.org/amigo/term/GO:0042578
establishment of vesicle localization	biological_process	GO:0051650	18	59	1.56	0.0104979	0.0601779	dre:570907:rab27a|dre:100000615:syt3|dre:431714:91968|dre:100002795:doc2d|dre:794707:syt11b|dre:394244:ndel1a|dre:445476:syt9b|dre:100536636:stx2b|dre:798433:syt9a|dre:335357:syt4|dre:567877:syt2a|dre:30711:snap25b|dre:550345:syt13|dre:30712:snap25a|dre:58038:stx1b|dre:405846:stx11a|dre:436828:rab11bb|dre:100149310:syt6a	http://amigo.geneontology.org/amigo/term/GO:0051650
growth factor activity	molecular_function	GO:0008083	22	78	1.44	0.0105167	0.0601969	dre:394026:bmp5|dre:767790:pdgfab|dre:393733:fgf1a|dre:324215:igf2b|dre:798657:ch211-79m20.1|dre:797938:hbegfa|dre:560564:pdgfc|dre:359834:tgfb1a|dre:30682:vegfaa|dre:100149844:fgf11b|dre:497640:fgf11a|dre:563003:gdf10a|dre:678512:figf|dre:406247:gdf11|dre:497642:fgf14|dre:359829:fgf18a|dre:252850:thbs4b|dre:101885552:vegfba|dre:79379:gdnfa|dre:570435:fgf4|dre:359830:fgf10a|dre:100004617:csf1a	http://amigo.geneontology.org/amigo/term/GO:0008083
organic acid catabolic process	biological_process	GO:0016054	16	50	1.64	0.0107904	0.0616729	dre:325724:etfa|dre:405806:hoga1|dre:100005717:cpt2|dre:572518:oat|dre:394130:acad8|dre:394156:acadl|dre:393860:gcdha|dre:449662:acox1|dre:415102:crabp1b|dre:406688:got2a|dre:368912:echs1|dre:335974:got2b|dre:259189:hgd|dre:445252:hibadha|dre:406283:acadm|dre:394135:hibadhb	http://amigo.geneontology.org/amigo/term/GO:0016054
ameboidal-type cell migration	biological_process	GO:0001667	28	108	1.33	0.0109008	0.0621713	dre:565658:sema3e|dre:373882:mmp14a|dre:64617:s1pr1|dre:566945:mmp14b|dre:334527:cap1|dre:791144:loxl2b|dre:565508:loxl2a|dre:798375:apln|dre:563892:cald1b|dre:64274:csf1ra|dre:100004611:sema3bl|dre:394087:arl6ip1|dre:100004469:igsf11|dre:436967:prcp|dre:555629:ccbe1|dre:405901:nrp2a|dre:79379:gdnfa|dre:795902:epha3|dre:568643:dscama|dre:30291:cdh4|dre:449818:bace2|dre:544659:sema3ga|dre:544664:e…	http://amigo.geneontology.org/amigo/term/GO:0001667
vesicle-mediated transport	biological_process	GO:0016192	66	312	1.08	0.0109095	0.0621713	dre:407978:cdh23|dre:445176:mfsd2ab|dre:415107:bves|dre:100536636:stx2b|dre:567877:syt2a|dre:550345:syt13|dre:570393:hook1|dre:100006858:csnk1e|dre:100151491:wipf1b|dre:405846:stx11a|dre:337401:ehd2b|dre:447804:lyn|dre:100535556:sgsm1b|dre:555611:march2|dre:393695:necap1|dre:794707:syt11b|dre:569124:stx12l|dre:561110:tbc1d2|dre:368424:snx9a|dre:563576:dkey-245p14.4|dre:556789:stxbp5a|dre:10000211…	http://amigo.geneontology.org/amigo/term/GO:0016192
peptide transport	biological_process	GO:0015833	7	13	2.75	0.0113224	0.0644303	dre:558978:nkx6.3|dre:445476:syt9b|dre:798433:syt9a|dre:437003:ica1|dre:406588:sstr5|dre:570148:abcb9|dre:768182:mcu	http://amigo.geneontology.org/amigo/term/GO:0015833
myotube differentiation	biological_process	GO:0014902	13	37	1.8	0.0113818	0.0645798	dre:404208:myf6|dre:641575:actn2b|dre:407613:rbfox1l|dre:449679:cav3|dre:246275:myhz2|dre:572733:pgam2|dre:30725:chrna1|dre:553257:klhl40a|dre:321064:klhl41b|dre:795319:klhl40b|dre:404627:six1b|dre:100148315:klhl41a|dre:494168:six1a	http://amigo.geneontology.org/amigo/term/GO:0014902
macromolecular complex disassembly	biological_process	GO:0032984	13	37	1.8	0.0113818	0.0645798	dre:449651:stmn2a|dre:445485:gspt1|dre:100149766:tmod1|dre:798970:stmn3|dre:30441:tmod4|dre:550548:stmn1b|dre:100003563:stmn2b|dre:791220:napbb|dre:403001:cfl2|dre:553682:napba|dre:563172:etf1a|dre:100149390:lmod3|dre:406738:cfl1l	http://amigo.geneontology.org/amigo/term/GO:0032984
negative regulation of phosphorus metabolic process	biological_process	GO:0010563	15	46	1.67	0.0116688	0.0660161	dre:64698:dcn|dre:503808:pkig|dre:368256:paqr7b|dre:556747:lrrc4ba|dre:100535350:lrrc4bb|dre:393763:aida|dre:571972:flrt2|dre:100003330:mrap2a|dre:558670:sh3bp5lb|dre:100884132:ppp1r1b|dre:100000665:dusp3a|dre:100884132:LOC100333163|dre:100144397:flrt1b|dre:553607:camk2n1a|dre:378719:drd2b	http://amigo.geneontology.org/amigo/term/GO:0010563
negative regulation of phosphate metabolic process	biological_process	GO:0045936	15	46	1.67	0.0116688	0.0660161	dre:64698:dcn|dre:503808:pkig|dre:368256:paqr7b|dre:556747:lrrc4ba|dre:100535350:lrrc4bb|dre:393763:aida|dre:571972:flrt2|dre:100003330:mrap2a|dre:558670:sh3bp5lb|dre:100884132:ppp1r1b|dre:100000665:dusp3a|dre:100884132:LOC100333163|dre:100144397:flrt1b|dre:553607:camk2n1a|dre:378719:drd2b	http://amigo.geneontology.org/amigo/term/GO:0045936
regulation of cell shape	biological_process	GO:0008360	12	33	1.86	0.0120083	0.067838	dre:566546:plxnb3|dre:415107:bves|dre:541404:cdc42ep2|dre:794234:cdc42se2|dre:777623:154093|dre:100331590:ttbk2a|dre:447829:cdc42ep3|dre:100006858:csnk1e|dre:100002938:cdc42ep4b|dre:100000814:palmdb|dre:100151491:wipf1b|dre:100000353:ttbk1b	http://amigo.geneontology.org/amigo/term/GO:0008360
fatty acid catabolic process	biological_process	GO:0009062	8	17	2.41	0.0124566	0.070269	dre:325724:etfa|dre:100005717:cpt2|dre:394130:acad8|dre:393860:gcdha|dre:449662:acox1|dre:368912:echs1|dre:394156:acadl|dre:406283:acadm	http://amigo.geneontology.org/amigo/term/GO:0009062
epithelium development	biological_process	GO:0060429	82	405	1.04	0.0125288	0.0705742	dre:450019:hspb7|dre:393813:pdlim7|dre:359836:LOC100534909|dre:566604:casp3b|dre:415107:bves|dre:336346:sox4a|dre:566945:mmp14b|dre:334527:cap1|dre:102725539:glis2b|dre:171478:fabp3|dre:30315:foxn4|dre:402941:insm1a|dre:323882:insm1b|dre:571786:fbn1|dre:100529120:smoc1|dre:322327:apoa2|dre:30169:neurod1|dre:30236:cx43|dre:30113:skib|dre:503739:hsf4|dre:568520:crb2b|dre:30071:tbx5a|dre:555737:prkc…	http://amigo.geneontology.org/amigo/term/GO:0060429
notochord development	biological_process	GO:0030903	14	42	1.7	0.0125693	0.0707001	dre:566796:lama4|dre:321449:ctgfa|dre:562496:col2a1a|dre:561082:cavin1b|dre:324215:igf2b|dre:102997060:znf219|dre:571786:fbn1|dre:555655:LOC103911618|dre:562822:bmpr2a|dre:100004688:col27a1a|dre:555655:bmpr2b|dre:572199:ngs|dre:404210:crim1|dre:449679:cav3	http://amigo.geneontology.org/amigo/term/GO:0030903
protein dimerization activity	molecular_function	GO:0046983	52	237	1.12	0.0126602	0.0711085	dre:404275:helt|dre:114415:neurod6b|dre:550600:her13|dre:550518:twist1b|dre:393930:bhlhe22|dre:562630:LOC562630|dre:359836:LOC100534909|dre:558368:atpif1b|dre:503710:aep1|dre:100535437:ano6|dre:325288:olig2|dre:394177:phc2b|dre:405796:dlg4b|dre:368662:ptf1a|dre:664761:id4|dre:559147:hes2.1|dre:100149863:LOC100149863|dre:58216:atoh7|dre:555192:epas1b|dre:570772:bcl2a|dre:569931:cadm1a|dre:798771:m…	http://amigo.geneontology.org/amigo/term/GO:0046983
regulation of kinase activity	biological_process	GO:0043549	20	70	1.46	0.0127813	0.0716703	dre:64698:dcn|dre:503808:pkig|dre:560564:pdgfc|dre:436905:prkab1a|dre:335232:prkab1b|dre:767790:pdgfab|dre:556747:lrrc4ba|dre:100535350:lrrc4bb|dre:393763:aida|dre:568412:ch211-45c16.2|dre:571972:flrt2|dre:558670:sh3bp5lb|dre:100884132:ppp1r1b|dre:100144397:flrt1b|dre:100884132:LOC100333163|dre:798657:ch211-79m20.1|dre:562011:shc2|dre:373872:fyna|dre:553607:camk2n1a|dre:368256:paqr7b	http://amigo.geneontology.org/amigo/term/GO:0043549
epithelium migration	biological_process	GO:0090132	10	25	2.05	0.0128567	0.0716703	dre:449818:bace2|dre:436967:prcp|dre:555629:ccbe1|dre:100004469:igsf11|dre:791144:loxl2b|dre:565508:loxl2a|dre:555737:prkcz|dre:798375:apln|dre:563892:cald1b|dre:64274:csf1ra	http://amigo.geneontology.org/amigo/term/GO:0090132
cellular response to xenobiotic stimulus	biological_process	GO:0071466	10	25	2.05	0.0128567	0.0716703	dre:378987:77439|dre:323424:sult1st1|dre:360149:nfe2l2a|dre:406731:ugt1ab|dre:30517:ahr2|dre:566658:ch211-117m20.5|dre:79381:gstp1|dre:387526:ca2|dre:321421:tgfbi|dre:553691:atp6v0a1b	http://amigo.geneontology.org/amigo/term/GO:0071466
membrane region	cellular_component	GO:0098589	10	25	2.05	0.0128567	0.0716703	dre:791212:158296|dre:415107:bves|dre:561082:cavin1b|dre:557070:cavin1a|dre:449679:cav3|dre:406729:rftn2|dre:559347:slc18a3a|dre:100034498:pag1|dre:415240:cav2|dre:449674:park7	http://amigo.geneontology.org/amigo/term/GO:0098589
cell-cell junction organization	biological_process	GO:0045216	10	25	2.05	0.0128567	0.0716703	dre:322221:165653|dre:568520:crb2b|dre:415107:bves|dre:373872:fyna|dre:100332647:ch211-198m17.1|dre:30682:vegfaa|dre:100330886:jupb|dre:30291:cdh4|dre:30311:ek1|dre:100001136:ch73-61d6.3	http://amigo.geneontology.org/amigo/term/GO:0045216
negative regulation of neuron projection development	biological_process	GO:0010977	9	21	2.19	0.0128889	0.0716703	dre:565658:sema3e|dre:544659:sema3ga|dre:60309:robo2|dre:64270:epha4b|dre:80354:slit3|dre:30037:tnc|dre:30267:sema3ab|dre:100004611:sema3bl|dre:336060:sema6a	http://amigo.geneontology.org/amigo/term/GO:0010977
negative regulation of cell projection organization	biological_process	GO:0031345	9	21	2.19	0.0128889	0.0716703	dre:565658:sema3e|dre:544659:sema3ga|dre:60309:robo2|dre:64270:epha4b|dre:80354:slit3|dre:30037:tnc|dre:30267:sema3ab|dre:100004611:sema3bl|dre:336060:sema6a	http://amigo.geneontology.org/amigo/term/GO:0031345
ribonucleoside metabolic process	biological_process	GO:0009119	30	120	1.28	0.0129451	0.0716703	dre:550502:adss|dre:447836:pfkma|dre:431724:impdh1a|dre:406599:atp5j|dre:335191:atp5o|dre:246094:gpia|dre:406696:pgk1|dre:436903:bpgm|dre:445486:ak1|dre:492517:103586|dre:445094:pkmb|dre:335817:pkma|dre:402874:eno2|dre:378963:eno3|dre:558487:eno4|dre:100007749:gphnb|dre:394110:atp6v1aa|dre:570106:pfkla|dre:560753:tpi1b|dre:192309:tpi1a|dre:114551:pklr|dre:406367:gapdhs|dre:406496:aldoab|dre:57273…	http://amigo.geneontology.org/amigo/term/GO:0009119
regulation of insulin secretion	biological_process	GO:0050796	6	10	3.07	0.0130544	0.0716703	dre:558978:nkx6.3|dre:445476:syt9b|dre:798433:syt9a|dre:437003:ica1|dre:406588:sstr5|dre:768182:mcu	http://amigo.geneontology.org/amigo/term/GO:0050796
regulation of peptide transport	biological_process	GO:0090087	6	10	3.07	0.0130544	0.0716703	dre:558978:nkx6.3|dre:445476:syt9b|dre:798433:syt9a|dre:437003:ica1|dre:406588:sstr5|dre:768182:mcu	http://amigo.geneontology.org/amigo/term/GO:0090087
regulation of peptide secretion	biological_process	GO:0002791	6	10	3.07	0.0130544	0.0716703	dre:558978:nkx6.3|dre:445476:syt9b|dre:798433:syt9a|dre:437003:ica1|dre:406588:sstr5|dre:768182:mcu	http://amigo.geneontology.org/amigo/term/GO:0002791
oxidoreductase activity, acting on the CH-CH group of donors, with a flavin as acceptor	molecular_function	GO:0052890	6	10	3.07	0.0130544	0.0716703	dre:325724:etfa|dre:394130:acad8|dre:393860:gcdha|dre:449662:acox1|dre:394156:acadl|dre:406283:acadm	http://amigo.geneontology.org/amigo/term/GO:0052890
insulin secretion	biological_process	GO:0030073	6	10	3.07	0.0130544	0.0716703	dre:558978:nkx6.3|dre:445476:syt9b|dre:798433:syt9a|dre:437003:ica1|dre:406588:sstr5|dre:768182:mcu	http://amigo.geneontology.org/amigo/term/GO:0030073
regulation of peptide hormone secretion	biological_process	GO:0090276	6	10	3.07	0.0130544	0.0716703	dre:558978:nkx6.3|dre:445476:syt9b|dre:798433:syt9a|dre:437003:ica1|dre:406588:sstr5|dre:768182:mcu	http://amigo.geneontology.org/amigo/term/GO:0090276
response to activity	biological_process	GO:0014823	6	10	3.07	0.0130544	0.0716703	dre:30750:pparda|dre:393558:mb|dre:555192:epas1b|dre:246275:myhz2|dre:58082:tnnc2|dre:322339:cs	http://amigo.geneontology.org/amigo/term/GO:0014823
fatty acid beta-oxidation using acyl-CoA dehydrogenase	biological_process	GO:0033539	6	10	3.07	0.0130544	0.0716703	dre:325724:etfa|dre:394130:acad8|dre:393860:gcdha|dre:449662:acox1|dre:394156:acadl|dre:406283:acadm	http://amigo.geneontology.org/amigo/term/GO:0033539
epithelial tube morphogenesis	biological_process	GO:0060562	29	115	1.29	0.0130941	0.071733	dre:102725539:glis2b|dre:393733:fgf1a|dre:171478:fabp3|dre:30315:foxn4|dre:30113:skib|dre:393813:pdlim7|dre:566846:dub|dre:550436:camk2a|dre:30682:vegfaa|dre:405860:igfbp7|dre:555655:bmpr2b|dre:562822:bmpr2a|dre:798771:mef2cb|dre:64609:atp1a2a|dre:558333:lmo7b|dre:793666:popdc2|dre:30267:sema3ab|dre:555655:LOC103911618|dre:58071:tnnt2a|dre:403027:snx10a|dre:566868:scn12ab|dre:793949:tmsb4x|dre:30…	http://amigo.geneontology.org/amigo/term/GO:0060562
cytoplasmic vesicle part	cellular_component	GO:0044433	17	56	1.55	0.0131394	0.071733	dre:570094:syngr3b|dre:553617:syngr3a|dre:559698:sypa|dre:437022:tyrp1b|dre:450047:syngr1a|dre:101885019:vopp1|dre:393730:scg3|dre:100149756:slc17a6b|dre:567877:syt2a|dre:393640:sypl2a|dre:559347:slc18a3a|dre:437003:ica1|dre:368424:snx9a|dre:548603:snx18b|dre:494492:slc17a6a|dre:393422:camkvb|dre:378719:drd2b	http://amigo.geneontology.org/amigo/term/GO:0044433
potassium ion transmembrane transport	biological_process	GO:0071805	17	56	1.55	0.0131394	0.071733	dre:393874:tmem38a|dre:799410:kcnc4|dre:327415:kcnd3|dre:245703:atp1a1a.5|dre:568565:kcnk2b|dre:497647:kcnj11l|dre:569052:kcnj1a.6|dre:795942:kcna1a|dre:564522:kcnj2a|dre:664687:kcnj11|dre:562853:kcna2b|dre:64616:atp1a1b|dre:64614:atp1a1a.3|dre:564371:kcnc3b|dre:568322:rnf207b|dre:565629:kcnk10b|dre:64609:atp1a2a	http://amigo.geneontology.org/amigo/term/GO:0071805
cellular potassium ion transport	biological_process	GO:0071804	17	56	1.55	0.0131394	0.071733	dre:393874:tmem38a|dre:799410:kcnc4|dre:327415:kcnd3|dre:245703:atp1a1a.5|dre:568565:kcnk2b|dre:497647:kcnj11l|dre:569052:kcnj1a.6|dre:795942:kcna1a|dre:564522:kcnj2a|dre:664687:kcnj11|dre:562853:kcna2b|dre:64616:atp1a1b|dre:64614:atp1a1a.3|dre:564371:kcnc3b|dre:568322:rnf207b|dre:565629:kcnk10b|dre:64609:atp1a2a	http://amigo.geneontology.org/amigo/term/GO:0071804
GTPase activator activity	molecular_function	GO:0005096	22	80	1.41	0.0132223	0.0720845	dre:100535556:sgsm1b|dre:100002938:cdc42ep4b|dre:436814:rgs7a|dre:561110:tbc1d2|dre:793087:rgs9b|dre:436988:92360|dre:556789:stxbp5a|dre:556338:tbc1d25|dre:100009646:acap3b|dre:567605:stxbp5l|dre:436704:rgs20|dre:555573:dkey-191m6.4|dre:553000:dkeyp-19e1.3|dre:564814:ch211-168b3.1|dre:562667:rgs6|dre:562628:tbc1d10b|dre:556132:smap2|dre:447829:cdc42ep3|dre:541404:cdc42ep2|dre:777623:154093|dre:56…	http://amigo.geneontology.org/amigo/term/GO:0005096
dephosphorylation	biological_process	GO:0016311	27	105	1.31	0.0133184	0.0725074	dre:569183:ca16b|dre:559103:inpp5d|dre:553336:plppr3a|dre:562087:ch211-149b19.3|dre:553595:impa2|dre:564838:ppp1r14ba|dre:541517:mtmr1b|dre:100000665:dusp3a|dre:407635:ptpn3|dre:553750:mtmr1a|dre:335573:ptpn6|dre:559524:ptpn5|dre:564875:ppm1nb|dre:100005114:ch1073-184j22.2|dre:100073345:lhpp|dre:550561:ppp1r14aa|dre:324790:ptprna|dre:553417:ppm1e|dre:140819:ptprfa|dre:553019:ptprz1b|dre:565606:pt…	http://amigo.geneontology.org/amigo/term/GO:0016311
organic anion transmembrane transporter activity	molecular_function	GO:0008514	13	38	1.75	0.0134702	0.0732312	dre:569735:slco3a1|dre:557779:ch211-117c9.2|dre:100329905:slc22a17|dre:327276:slc16a3|dre:556735:LOC556735|dre:100149756:slc17a6b|dre:494492:slc17a6a|dre:561787:slc4a1b|dre:794188:slc22a7a|dre:449947:slc16a12b|dre:100329905:LOC103909788|dre:100150270:slc26a10|dre:557762:slc16a12a	http://amigo.geneontology.org/amigo/term/GO:0008514
vesicle localization	biological_process	GO:0051648	18	61	1.51	0.0136701	0.0742147	dre:570907:rab27a|dre:100000615:syt3|dre:431714:91968|dre:100002795:doc2d|dre:794707:syt11b|dre:394244:ndel1a|dre:445476:syt9b|dre:100536636:stx2b|dre:798433:syt9a|dre:335357:syt4|dre:567877:syt2a|dre:30711:snap25b|dre:550345:syt13|dre:30712:snap25a|dre:58038:stx1b|dre:405846:stx11a|dre:436828:rab11bb|dre:100149310:syt6a	http://amigo.geneontology.org/amigo/term/GO:0051648
A band	cellular_component	GO:0031672	5	7	3.65	0.0142676	0.0768165	dre:431732:smpx|dre:321064:klhl41b|dre:795319:klhl40b|dre:100148315:klhl41a|dre:553257:klhl40a	http://amigo.geneontology.org/amigo/term/GO:0031672
positive regulation of cell growth	biological_process	GO:0030307	5	7	3.65	0.0142676	0.0768165	dre:30726:cntn2|dre:566945:mmp14b|dre:569891:nsmfb|dre:556123:slit1a|dre:30634:nadl1.2	http://amigo.geneontology.org/amigo/term/GO:0030307
glycogen biosynthetic process	biological_process	GO:0005978	5	7	3.65	0.0142676	0.0768165	dre:394155:gys1|dre:373082:gys2|dre:394000:pgm1|dre:565379:phkg1a|dre:554046:phkg1b	http://amigo.geneontology.org/amigo/term/GO:0005978
positive regulation of developmental growth	biological_process	GO:0048639	5	7	3.65	0.0142676	0.0768165	dre:30726:cntn2|dre:569891:nsmfb|dre:30037:tnc|dre:556123:slit1a|dre:30634:nadl1.2	http://amigo.geneontology.org/amigo/term/GO:0048639
synapse assembly	biological_process	GO:0007416	5	7	3.65	0.0142676	0.0768165	dre:556747:lrrc4ba|dre:352942:rapsn|dre:30291:cdh4|dre:30037:tnc|dre:548605:ctbp2l	http://amigo.geneontology.org/amigo/term/GO:0007416
glucan biosynthetic process	biological_process	GO:0009250	5	7	3.65	0.0142676	0.0768165	dre:394155:gys1|dre:373082:gys2|dre:394000:pgm1|dre:565379:phkg1a|dre:554046:phkg1b	http://amigo.geneontology.org/amigo/term/GO:0009250
negative regulation of protein phosphorylation	biological_process	GO:0001933	12	34	1.8	0.0143379	0.0769821	dre:64698:dcn|dre:503808:pkig|dre:556747:lrrc4ba|dre:100535350:lrrc4bb|dre:393763:aida|dre:571972:flrt2|dre:558670:sh3bp5lb|dre:100884132:ppp1r1b|dre:100000665:dusp3a|dre:100884132:LOC100333163|dre:100144397:flrt1b|dre:553607:camk2n1a	http://amigo.geneontology.org/amigo/term/GO:0001933
negative regulation of phosphorylation	biological_process	GO:0042326	12	34	1.8	0.0143379	0.0769821	dre:64698:dcn|dre:503808:pkig|dre:556747:lrrc4ba|dre:100535350:lrrc4bb|dre:393763:aida|dre:571972:flrt2|dre:558670:sh3bp5lb|dre:100884132:ppp1r1b|dre:100000665:dusp3a|dre:100884132:LOC100333163|dre:100144397:flrt1b|dre:553607:camk2n1a	http://amigo.geneontology.org/amigo/term/GO:0042326
microtubule	cellular_component	GO:0005874	21	76	1.41	0.0146219	0.0782915	dre:566722:fsd1|dre:393805:mid1ip1b|dre:436704:rgs20|dre:404613:klhl21|dre:565533:map1sb|dre:431777:tuba7l|dre:406303:tuba2|dre:550547:kif3cb|dre:573216:tuba1a|dre:570393:hook1|dre:554127:tubb2|dre:445164:tuba8l3|dre:793121:ch211-257p13.3|dre:797363:dkey-26i13.8|dre:394244:ndel1a|dre:767746:153426|dre:100334879:map6b|dre:797545:map1ab|dre:335798:65894|dre:406525:dnm2b|dre:100537884:map4l	http://amigo.geneontology.org/amigo/term/GO:0005874
forebrain development	biological_process	GO:0030900	21	76	1.41	0.0146219	0.0782915	dre:30192:ntn1b|dre:394084:msi2b|dre:324215:igf2b|dre:30657:arxa|dre:373869:vax2|dre:100329702:ulk2|dre:30463:lhx1a|dre:557661:sox14|dre:569360:dcc|dre:100329456:igsf10|dre:30466:ascl1a|dre:436679:nr4a2b|dre:560759:otpa|dre:360137:dixdc1a|dre:30630:anos1a|dre:30598:vsx1|dre:550405:lhx9|dre:404627:six1b|dre:30316:otpb|dre:83916:nr5a1a|dre:30465:lhx5	http://amigo.geneontology.org/amigo/term/GO:0030900
regulation of membrane potential	biological_process	GO:0042391	14	43	1.66	0.0146843	0.0785177	dre:563802:kcnh2a|dre:568565:kcnk2b|dre:548345:nalcn|dre:403310:cacna1da|dre:557779:ch211-117c9.2|dre:559447:scn1lab|dre:556759:hcn4l|dre:30725:chrna1|dre:568322:rnf207b|dre:100150270:slc26a10|dre:58152:scn8aa|dre:565629:kcnk10b|dre:405791:cacna1sb|dre:793996:scn8ab	http://amigo.geneontology.org/amigo/term/GO:0042391
head development	biological_process	GO:0060322	51	234	1.11	0.0148267	0.0790281	dre:30398:pou3f1|dre:553412:dpysl2b|dre:30657:arxa|dre:324215:igf2b|dre:557661:sox14|dre:402816:pou4f2|dre:359836:LOC100534909|dre:360137:dixdc1a|dre:393959:foxl1|dre:100144409:amigo1|dre:325288:olig2|dre:567170:pafah1b2|dre:405756:veph1|dre:326974:gabarapa|dre:368662:ptf1a|dre:100329456:igsf10|dre:30397:pou3f2b|dre:573010:scgn|dre:100002113:coro1a|dre:560759:otpa|dre:30316:otpb|dre:641568:thnsl2…	http://amigo.geneontology.org/amigo/term/GO:0060322
transcription regulatory region sequence-specific DNA binding	molecular_function	GO:0000976	25	96	1.33	0.0148406	0.0790281	dre:100001699:barhl2|dre:566838:tfap2d|dre:550518:twist1b|dre:30315:foxn4|dre:553082:klf7b|dre:266748:foxn1|dre:768192:hlfa|dre:450035:dmrt3a|dre:558921:fosl2|dre:393939:atf3|dre:555192:epas1b|dre:336038:junbb|dre:335916:jun|dre:30466:ascl1a|dre:564873:jund|dre:553644:barx1|dre:402968:nhlh2|dre:83916:nr5a1a|dre:555350:bach2b|dre:553186:barhl1b|dre:404208:myf6|dre:100873093:nfe2l2b|dre:360149:nfe2…	http://amigo.geneontology.org/amigo/term/GO:0000976
cell-cell junction	cellular_component	GO:0005911	25	96	1.33	0.0148406	0.0790281	dre:569409:gja8a|dre:415107:bves|dre:793954:cadm2a|dre:571698:cadm2b|dre:378444:LOC100334937|dre:81587:cldnh|dre:569084:cldni|dre:30236:cx43|dre:445070:cldnk|dre:572372:gjd1a|dre:100536567:dkey-22i16.9|dre:393682:lin7a|dre:387533:gja3|dre:569931:cadm1a|dre:562183:cadm1b|dre:450023:cldn5b|dre:100330886:jupb|dre:566647:cx32.2|dre:30291:cdh4|dre:445478:epb41l3a|dre:436897:cldn11a|dre:567417:panx1b|d…	http://amigo.geneontology.org/amigo/term/GO:0005911
regulation of transcription from RNA polymerase II promoter	biological_process	GO:0006357	65	312	1.07	0.0148851	0.0791572	dre:30398:pou3f1|dre:100001699:barhl2|dre:83916:nr5a1a|dre:393733:fgf1a|dre:79379:gdnfa|dre:393961:tcea2|dre:394026:bmp5|dre:553749:113279|dre:497283:hif1al2|dre:100170835:skilb|dre:560986:pnpla6|dre:100007653:skila|dre:570239:hoxa13a|dre:402941:insm1a|dre:323882:insm1b|dre:30113:skib|dre:30177:ikzf1|dre:378993:satb1a|dre:796407:nrip1a|dre:566223:atf5a|dre:436585:hic1|dre:405877:mafgb|dre:503739:…	http://amigo.geneontology.org/amigo/term/GO:0006357
protein oligomerization	biological_process	GO:0051259	17	57	1.53	0.0150106	0.0796501	dre:799410:kcnc4|dre:100000647:kctd13|dre:327415:kcnd3|dre:572481:knca7|dre:735248:kctd7|dre:100006310:sprn2|dre:795942:kcna1a|dre:405901:nrp2a|dre:503710:aep1|dre:564371:kcnc3b|dre:562853:kcna2b|dre:558368:atpif1b|dre:402929:evlb|dre:555805:vaspa|dre:503702:prnprs3|dre:407670:asic1c|dre:407672:asic1b	http://amigo.geneontology.org/amigo/term/GO:0051259
neuron recognition	biological_process	GO:0008038	7	14	2.56	0.0150806	0.0796501	dre:544664:erbb3b|dre:60309:robo2|dre:30037:tnc|dre:30630:anos1a|dre:100144409:amigo1|dre:30291:cdh4|dre:30311:ek1	http://amigo.geneontology.org/amigo/term/GO:0008038
dicarboxylic acid metabolic process	biological_process	GO:0043648	7	14	2.56	0.0150806	0.0796501	dre:335715:mdh1ab|dre:337412:bcat1|dre:406688:got2a|dre:335974:got2b|dre:406405:mdh2|dre:492719:me3|dre:572518:oat	http://amigo.geneontology.org/amigo/term/GO:0043648
peptide catabolic process	biological_process	GO:0043171	7	14	2.56	0.0150806	0.0796501	dre:555478:ch211-106j24.1|dre:504088:enpep|dre:100006808:trhde.1|dre:557614:chac2|dre:553216:pm20d1.1|dre:768158:pm20d1.2|dre:563855:chac1	http://amigo.geneontology.org/amigo/term/GO:0043171
negative regulation of transferase activity	biological_process	GO:0051348	11	30	1.87	0.0151209	0.0796501	dre:64698:dcn|dre:503808:pkig|dre:100884132:ppp1r1b|dre:556747:lrrc4ba|dre:100535350:lrrc4bb|dre:393763:aida|dre:558670:sh3bp5lb|dre:571972:flrt2|dre:100884132:LOC100333163|dre:100144397:flrt1b|dre:553607:camk2n1a	http://amigo.geneontology.org/amigo/term/GO:0051348
phosphatase regulator activity	molecular_function	GO:0019208	11	30	1.87	0.0151209	0.0796501	dre:100884132:ppp1r1b|dre:553558:phactr3b|dre:407988:rcan2|dre:550561:ppp1r14aa|dre:445031:ppp2r4|dre:559392:ppp2r2cb|dre:100002802:ppp2r2ca|dre:378456:sbf2|dre:564838:ppp1r14ba|dre:569530:ensaa|dre:100884132:LOC100333163	http://amigo.geneontology.org/amigo/term/GO:0019208
NAD binding	molecular_function	GO:0051287	11	30	1.87	0.0151209	0.0796501	dre:445121:hadh|dre:445291:ndufv1|dre:492719:me3|dre:436878:sirt5|dre:386951:idh2|dre:406367:gapdhs|dre:402985:grhprb|dre:678649:136929|dre:548605:ctbp2l|dre:445252:hibadha|dre:394135:hibadhb	http://amigo.geneontology.org/amigo/term/GO:0051287
regulation of chemotaxis	biological_process	GO:0050920	13	39	1.7	0.0158404	0.0833279	dre:795785:cxcl18b|dre:544659:sema3ga|dre:565658:sema3e|dre:373869:vax2|dre:373870:vax1|dre:60309:robo2|dre:553266:arrb1|dre:30267:sema3ab|dre:559103:inpp5d|dre:447804:lyn|dre:100004611:sema3bl|dre:64274:csf1ra|dre:336060:sema6a	http://amigo.geneontology.org/amigo/term/GO:0050920
cell death	biological_process	GO:0008219	63	302	1.07	0.015931	0.0834576	dre:100149386:bnipl|dre:394026:bmp5|dre:555778:slc2a1a|dre:564873:jund|dre:100535003:ngfra|dre:561535:zmat3|dre:100170835:skilb|dre:100007653:skila|dre:566604:casp3b|dre:447804:lyn|dre:405898:pak7|dre:100331542:dkey-260g12.1|dre:393155:osgn1|dre:751764:bmf2|dre:494168:six1a|dre:359834:tgfb1a|dre:568780:158343|dre:58094:LOC101885164|dre:751093:mif|dre:373872:fyna|dre:447832:capn3a|dre:570772:bcl2a…	http://amigo.geneontology.org/amigo/term/GO:0008219
secretory granule	cellular_component	GO:0030141	8	18	2.27	0.0159507	0.0834576	dre:570907:rab27a|dre:792853:chgb|dre:407979:cpe|dre:437003:ica1|dre:556789:stxbp5a|dre:100330746:LOC100330746|dre:777641:scg2b|dre:567605:stxbp5l	http://amigo.geneontology.org/amigo/term/GO:0030141
response to axon injury	biological_process	GO:0048678	8	18	2.27	0.0159507	0.0834576	dre:553412:dpysl2b|dre:553166:dpysl3|dre:30608:gap43|dre:30466:ascl1a|dre:64270:epha4b|dre:569360:dcc|dre:30726:cntn2|dre:30037:tnc	http://amigo.geneontology.org/amigo/term/GO:0048678
modulation of synaptic transmission	biological_process	GO:0050804	8	18	2.27	0.0159507	0.0834576	dre:569891:nsmfb|dre:566015:shisa9b|dre:559698:sypa|dre:79379:gdnfa|dre:100034520:shisa7b|dre:378719:drd2b|dre:100331363:neto1l|dre:565256:grm3	http://amigo.geneontology.org/amigo/term/GO:0050804
oxidoreductase activity, acting on the aldehyde or oxo group of donors	molecular_function	GO:0016903	9	22	2.09	0.0160781	0.0836751	dre:64265:aox5|dre:402841:adh8b|dre:406367:gapdhs|dre:436647:aldh6a1|dre:100034578:dkey-97m3.1|dre:368239:aldh2.2|dre:557186:aldh18a1|dre:100005587:aldh9a1a.1|dre:751785:aldh1a3	http://amigo.geneontology.org/amigo/term/GO:0016903
neuron projection regeneration	biological_process	GO:0031102	9	22	2.09	0.0160781	0.0836751	dre:553412:dpysl2b|dre:30608:gap43|dre:570354:apoa4b.2|dre:569360:dcc|dre:64270:epha4b|dre:30466:ascl1a|dre:30726:cntn2|dre:553587:apoea|dre:30037:tnc	http://amigo.geneontology.org/amigo/term/GO:0031102
carbohydrate transmembrane transporter activity	molecular_function	GO:0015144	9	22	2.09	0.0160781	0.0836751	dre:445293:aqp4|dre:406777:aqp3a|dre:553420:mipb|dre:445140:mipa|dre:447923:aqp8a.1|dre:335821:aqp1a.1|dre:503533:slc50a1|dre:100321338:slc2a1b|dre:555778:slc2a1a	http://amigo.geneontology.org/amigo/term/GO:0015144
carbohydrate transporter activity	Undef	GO:1901476	9	22	2.09	0.0160781	0.0836751	dre:445293:aqp4|dre:406777:aqp3a|dre:553420:mipb|dre:445140:mipa|dre:447923:aqp8a.1|dre:335821:aqp1a.1|dre:503533:slc50a1|dre:100321338:slc2a1b|dre:555778:slc2a1a	http://amigo.geneontology.org/amigo/term/GO:1901476
tube morphogenesis	biological_process	GO:0035239	32	133	1.23	0.0162604	0.0844168	dre:102725539:glis2b|dre:404629:nbl1|dre:393733:fgf1a|dre:30267:sema3ab|dre:171478:fabp3|dre:30315:foxn4|dre:30113:skib|dre:393813:pdlim7|dre:566846:dub|dre:550436:camk2a|dre:30682:vegfaa|dre:405860:igfbp7|dre:555655:bmpr2b|dre:562822:bmpr2a|dre:798771:mef2cb|dre:64609:atp1a2a|dre:558333:lmo7b|dre:793666:popdc2|dre:554168:myh11a|dre:555655:LOC103911618|dre:58071:tnnt2a|dre:30291:cdh4|dre:403027:s…	http://amigo.geneontology.org/amigo/term/GO:0035239
extrinsic component of membrane	cellular_component	GO:0019898	26	102	1.3	0.016264	0.0844168	dre:393801:gnao1b|dre:403009:ezra|dre:393760:gnao1a|dre:561737:158659|dre:447804:lyn|dre:335987:gypc|dre:100331256:frmd3|dre:436814:rgs7a|dre:793087:rgs9b|dre:368424:snx9a|dre:30291:cdh4|dre:548603:snx18b|dre:373872:fyna|dre:394174:pik3cd|dre:406598:pik3cg|dre:562667:rgs6|dre:100330886:jupb|dre:337386:snx1a|dre:326287:epb41b|dre:100536675:tyk2|dre:403027:snx10a|dre:445478:epb41l3a|dre:100148041:L…	http://amigo.geneontology.org/amigo/term/GO:0019898
central nervous system neuron differentiation	biological_process	GO:0021953	16	53	1.54	0.0164653	0.0853483	dre:30192:ntn1b|dre:100000647:kctd13|dre:30455:lhx3|dre:571943:lhx4|dre:60309:robo2|dre:569360:dcc|dre:100329456:igsf10|dre:100002113:coro1a|dre:80354:slit3|dre:30384:th|dre:30316:otpb|dre:30315:foxn4|dre:560759:otpa|dre:436679:nr4a2b|dre:325288:olig2|dre:30463:lhx1a	http://amigo.geneontology.org/amigo/term/GO:0021953
nucleobase-containing small molecule metabolic process	biological_process	GO:0055086	44	198	1.14	0.0172417	0.0892539	dre:333997:ampd3b|dre:368256:paqr7b|dre:447836:pfkma|dre:431724:impdh1a|dre:334527:cap1|dre:393809:cap2|dre:406599:atp5j|dre:335191:atp5o|dre:246094:gpia|dre:550502:adss|dre:100330160:nampta|dre:436903:bpgm|dre:445486:ak1|dre:492517:103586|dre:445094:pkmb|dre:335817:pkma|dre:402874:eno2|dre:378963:eno3|dre:558487:eno4|dre:100007749:gphnb|dre:406696:pgk1|dre:378719:drd2b|dre:394110:atp6v1aa|dre:57…	http://amigo.geneontology.org/amigo/term/GO:0055086
heart morphogenesis	biological_process	GO:0003007	28	113	1.27	0.0174266	0.0900915	dre:102725539:glis2b|dre:386711:myh6|dre:561635:mylk3|dre:171478:fabp3|dre:30315:foxn4|dre:30113:skib|dre:393813:pdlim7|dre:566846:dub|dre:550436:camk2a|dre:562822:bmpr2a|dre:555655:bmpr2b|dre:30682:vegfaa|dre:798771:mef2cb|dre:64671:cmlc1|dre:64609:atp1a2a|dre:387533:gja3|dre:558333:lmo7b|dre:562738:dpf3|dre:793666:popdc2|dre:555655:LOC103911618|dre:58071:tnnt2a|dre:403027:snx10a|dre:566868:scn1…	http://amigo.geneontology.org/amigo/term/GO:0003007
receptor signaling protein activity	molecular_function	GO:0005057	18	63	1.46	0.0175496	0.0906069	dre:555655:LOC103911618|dre:497629:kitb|dre:678610:map4k2|dre:692287:map4k6|dre:544664:erbb3b|dre:560211:map3k3|dre:568412:ch211-45c16.2|dre:100536063:cobll1a|dre:100007677:erbb4a|dre:560932:map3k10|dre:561288:grk6|dre:562822:bmpr2a|dre:30681:mapk12a|dre:555655:bmpr2b|dre:100003100:sbk3|dre:405898:pak7|dre:378478:egfra|dre:567874:pak6b	http://amigo.geneontology.org/amigo/term/GO:0005057
organic cyclic compound metabolic process	biological_process	GO:1901360	321	1856	0.88	0.0178294	0.0913807	dre:559665:smc1a|dre:404275:helt|dre:30398:pou3f1|dre:550399:grem2b|dre:394074:LOC110440112|dre:100004977:mthfd2|dre:407077:nkx1.2lb|dre:664748:shox|dre:561082:cavin1b|dre:564873:jund|dre:449875:gsx1|dre:394026:bmp5|dre:393809:cap2|dre:58138:pbx1a|dre:497283:hif1al2|dre:562171:nr3c2|dre:100170835:skilb|dre:246222:tbx15|dre:30681:mapk12a|dre:100007653:skila|dre:570239:hoxa13a|dre:30657:arxa|dre:56…	http://amigo.geneontology.org/amigo/term/GO:1901360
regulation of cell death	biological_process	GO:0010941	47	215	1.12	0.0179168	0.0913807	dre:394026:bmp5|dre:100535003:ngfra|dre:100330810:nod1|dre:100007653:skila|dre:447804:lyn|dre:30113:skib|dre:100331542:dkey-260g12.1|dre:393155:osgn1|dre:751764:bmf2|dre:359834:tgfb1a|dre:568780:158343|dre:751093:mif|dre:373872:fyna|dre:447832:capn3a|dre:406247:gdf11|dre:100007048:bcl2b|dre:100034405:capn3b|dre:100150414:dkey-85p17.3|dre:336038:junbb|dre:558314:dapk1|dre:570772:bcl2a|dre:321449:c…	http://amigo.geneontology.org/amigo/term/GO:0010941
peptide hormone secretion	biological_process	GO:0030072	6	11	2.79	0.0179573	0.0913807	dre:558978:nkx6.3|dre:445476:syt9b|dre:798433:syt9a|dre:437003:ica1|dre:406588:sstr5|dre:768182:mcu	http://amigo.geneontology.org/amigo/term/GO:0030072
optic nerve development	biological_process	GO:0021554	6	11	2.79	0.0179573	0.0913807	dre:373869:vax2|dre:373870:vax1|dre:573216:tuba1a|dre:30037:tnc|dre:553082:klf7b|dre:30071:tbx5a	http://amigo.geneontology.org/amigo/term/GO:0021554
acyl-CoA dehydrogenase activity	molecular_function	GO:0003995	6	11	2.79	0.0179573	0.0913807	dre:325724:etfa|dre:394130:acad8|dre:393860:gcdha|dre:449662:acox1|dre:394156:acadl|dre:406283:acadm	http://amigo.geneontology.org/amigo/term/GO:0003995
gas transport	biological_process	GO:0015669	6	11	2.79	0.0179573	0.0913807	dre:246090:cygb1|dre:393558:mb|dre:387526:ca2|dre:405772:hbbe2|dre:30596:hbbe3|dre:573653:hbbe1.3	http://amigo.geneontology.org/amigo/term/GO:0015669
ATPase activity, coupled to transmembrane movement of ions, phosphorylative mechanism	molecular_function	GO:0015662	6	11	2.79	0.0179573	0.0913807	dre:494489:atp2a1l|dre:245703:atp1a1a.5|dre:64614:atp1a1a.3|dre:562640:dkey-28b4.8|dre:64616:atp1a1b|dre:64609:atp1a2a	http://amigo.geneontology.org/amigo/term/GO:0015662
sodium ion transmembrane transport	biological_process	GO:0035725	6	11	2.79	0.0179573	0.0913807	dre:387526:ca2|dre:245703:atp1a1a.5|dre:64614:atp1a1a.3|dre:64616:atp1a1b|dre:58152:scn8aa|dre:64609:atp1a2a	http://amigo.geneontology.org/amigo/term/GO:0035725
cell-cell junction assembly	biological_process	GO:0007043	6	11	2.79	0.0179573	0.0913807	dre:322221:165653|dre:568520:crb2b|dre:415107:bves|dre:100332647:ch211-198m17.1|dre:100330886:jupb|dre:100001136:ch73-61d6.3	http://amigo.geneontology.org/amigo/term/GO:0007043
positive regulation of axonogenesis	biological_process	GO:0050772	6	11	2.79	0.0179573	0.0913807	dre:566546:plxnb3|dre:30634:nadl1.2|dre:550240:chodl|dre:30726:cntn2|dre:569891:nsmfb|dre:556123:slit1a	http://amigo.geneontology.org/amigo/term/GO:0050772
peptide secretion	biological_process	GO:0002790	6	11	2.79	0.0179573	0.0913807	dre:558978:nkx6.3|dre:445476:syt9b|dre:798433:syt9a|dre:437003:ica1|dre:406588:sstr5|dre:768182:mcu	http://amigo.geneontology.org/amigo/term/GO:0002790
RNA metabolic process	biological_process	GO:0016070	244	1383	0.9	0.0182124	0.0925578	dre:58046:hoxc1a|dre:404275:helt|dre:30398:pou3f1|dre:394074:LOC110440112|dre:407077:nkx1.2lb|dre:664748:shox|dre:436920:egr3|dre:449875:gsx1|dre:394026:bmp5|dre:58138:pbx1a|dre:497283:hif1al2|dre:100170835:skilb|dre:560986:pnpla6|dre:30681:mapk12a|dre:100007653:skila|dre:570239:hoxa13a|dre:30657:arxa|dre:30113:skib|dre:30177:ikzf1|dre:378993:satb1a|dre:796407:nrip1a|dre:58216:atoh7|dre:794669:cr…	http://amigo.geneontology.org/amigo/term/GO:0016070
locomotory behavior	biological_process	GO:0007626	13	40	1.66	0.0185148	0.093972	dre:393275:dnajb6b|dre:560631:adgrl3.1|dre:335250:mecp2|dre:407978:cdh23|dre:323628:vapb|dre:553679:sncgb|dre:58216:atoh7|dre:559447:scn1lab|dre:100170938:chata|dre:393944:sncb|dre:569755:col6a1|dre:58152:scn8aa|dre:641568:thnsl2	http://amigo.geneontology.org/amigo/term/GO:0007626
nucleotide metabolic process	biological_process	GO:0009117	39	172	1.16	0.018617	0.0943679	dre:333997:ampd3b|dre:368256:paqr7b|dre:447836:pfkma|dre:431724:impdh1a|dre:334527:cap1|dre:393809:cap2|dre:406599:atp5j|dre:335191:atp5o|dre:246094:gpia|dre:550502:adss|dre:406696:pgk1|dre:436903:bpgm|dre:445486:ak1|dre:445094:pkmb|dre:335817:pkma|dre:402874:eno2|dre:378963:eno3|dre:558487:eno4|dre:100007749:gphnb|dre:100330160:nampta|dre:378719:drd2b|dre:394110:atp6v1aa|dre:570106:pfkla|dre:560…	http://amigo.geneontology.org/amigo/term/GO:0009117
negative regulation of nucleobase-containing compound metabolic process	biological_process	GO:0045934	36	156	1.18	0.0187743	0.0950257	dre:368256:paqr7b|dre:335250:mecp2|dre:100007653:skila|dre:791144:loxl2b|dre:565508:loxl2a|dre:100170835:skilb|dre:393959:foxl1|dre:570239:hoxa13a|dre:402941:insm1a|dre:323882:insm1b|dre:30113:skib|dre:664761:id4|dre:393519:purbb|dre:567457:skor1b|dre:378719:drd2b|dre:558522:tshz3a|dre:794176:igfbp2a|dre:436585:hic1|dre:415106:puraa|dre:798920:igfbp2b|dre:751709:153395|dre:550405:lhx9|dre:336038:…	http://amigo.geneontology.org/amigo/term/GO:0045934
regulation of blood circulation	biological_process	GO:1903522	16	54	1.52	0.0187955	0.0950257	dre:100005403:tmem65|dre:387533:gja3|dre:568614:adra1d|dre:100149100:adra1ba|dre:793666:popdc2|dre:568322:rnf207b|dre:30592:myl7|dre:556759:hcn4l|dre:100001008:urp2|dre:30682:vegfaa|dre:58071:tnnt2a|dre:325686:parvb|dre:566868:scn12ab|dre:30315:foxn4|dre:768182:mcu|dre:352938:chrm2a	http://amigo.geneontology.org/amigo/term/GO:1903522
eye morphogenesis	biological_process	GO:0048592	28	114	1.26	0.0190436	0.0961553	dre:415107:bves|dre:336346:sox4a|dre:30498:egr1|dre:553611:six6b|dre:81881:crx|dre:30315:foxn4|dre:402941:insm1a|dre:100529120:smoc1|dre:503739:hsf4|dre:568520:crb2b|dre:394087:arl6ip1|dre:58216:atoh7|dre:373882:mmp14a|dre:436788:cdk5r1b|dre:561336:pcdh17|dre:30472:rx1|dre:564412:ush1c|dre:550231:cdk5r2a|dre:387533:gja3|dre:30291:cdh4|dre:373869:vax2|dre:373870:vax1|dre:394127:tspan12|dre:30463:l…	http://amigo.geneontology.org/amigo/term/GO:0048592
eye development	biological_process	GO:0001654	45	205	1.12	0.0190774	0.0962015	dre:359836:LOC100534909|dre:431724:impdh1a|dre:641575:actn2b|dre:336346:sox4a|dre:30498:egr1|dre:553611:six6b|dre:394080:six6a|dre:393679:cib2|dre:360137:dixdc1a|dre:393959:foxl1|dre:30315:foxn4|dre:402941:insm1a|dre:100529120:smoc1|dre:797938:hbegfa|dre:64274:csf1ra|dre:30465:lhx5|dre:503739:hsf4|dre:568520:crb2b|dre:394087:arl6ip1|dre:100000769:cryaa|dre:58216:atoh7|dre:415107:bves|dre:10000211…	http://amigo.geneontology.org/amigo/term/GO:0001654
negative regulation of signaling	biological_process	GO:0023057	35	151	1.19	0.0192647	0.0968951	dre:394038:chad|dre:556747:lrrc4ba|dre:336346:sox4a|dre:393763:aida|dre:100170835:skilb|dre:560986:pnpla6|dre:100000665:dusp3a|dre:100007653:skila|dre:30113:skib|dre:100144397:flrt1b|dre:393303:tnfaip8l1|dre:449866:ch211-39i2.2|dre:564497:tnfaip3|dre:570772:bcl2a|dre:565911:mylipb|dre:378719:drd2b|dre:64698:dcn|dre:436704:rgs20|dre:751709:153395|dre:567457:skor1b|dre:553549:109913|dre:571972:flrt…	http://amigo.geneontology.org/amigo/term/GO:0023057
negative regulation of cell communication	biological_process	GO:0010648	35	151	1.19	0.0192647	0.0968951	dre:394038:chad|dre:556747:lrrc4ba|dre:336346:sox4a|dre:393763:aida|dre:100170835:skilb|dre:560986:pnpla6|dre:100000665:dusp3a|dre:100007653:skila|dre:30113:skib|dre:100144397:flrt1b|dre:393303:tnfaip8l1|dre:449866:ch211-39i2.2|dre:564497:tnfaip3|dre:570772:bcl2a|dre:565911:mylipb|dre:378719:drd2b|dre:64698:dcn|dre:436704:rgs20|dre:751709:153395|dre:567457:skor1b|dre:553549:109913|dre:571972:flrt…	http://amigo.geneontology.org/amigo/term/GO:0010648
macromolecular complex binding	molecular_function	GO:0044877	40	178	1.15	0.0194106	0.0975031	dre:559665:smc1a|dre:393801:gnao1b|dre:393760:gnao1a|dre:393733:fgf1a|dre:402941:insm1a|dre:415175:tnnc1b|dre:321421:tgfbi|dre:30315:foxn4|dre:100151491:wipf1b|dre:323882:insm1b|dre:322221:165653|dre:571228:znf326|dre:570108:gnaq|dre:321449:ctgfa|dre:558224:ecm2|dre:415190:86896|dre:100002113:coro1a|dre:564412:ush1c|dre:100149459:ch211-74m13.1|dre:64698:dcn|dre:30441:tmod4|dre:558522:tshz3a|dre:1…	http://amigo.geneontology.org/amigo/term/GO:0044877
anchored component of membrane	cellular_component	GO:0031225	7	15	2.39	0.0196469	0.0981843	dre:555196:ca4a|dre:571904:gpc6a|dre:436780:nrn1a|dre:503792:gpc2|dre:30354:lpl|dre:101886726:gpc5b|dre:559454:gpc5a	http://amigo.geneontology.org/amigo/term/GO:0031225
branching morphogenesis of an epithelial tube	biological_process	GO:0048754	7	15	2.39	0.0196469	0.0981843	dre:79379:gdnfa|dre:393733:fgf1a|dre:30463:lhx1a|dre:30682:vegfaa|dre:58071:tnnt2a|dre:30267:sema3ab|dre:405860:igfbp7	http://amigo.geneontology.org/amigo/term/GO:0048754
heart valve development	biological_process	GO:0003170	7	15	2.39	0.0196469	0.0981843	dre:393813:pdlim7|dre:793949:tmsb4x|dre:664761:id4|dre:571786:fbn1|dre:563933:LOC563933|dre:321061:pdcd4b|dre:30071:tbx5a	http://amigo.geneontology.org/amigo/term/GO:0003170
transaminase activity	molecular_function	GO:0008483	7	15	2.39	0.0196469	0.0981843	dre:406688:got2a|dre:337412:bcat1|dre:619269:agxt2|dre:327512:psat1|dre:572518:oat|dre:335974:got2b|dre:406330:got1	http://amigo.geneontology.org/amigo/term/GO:0008483
Rho protein signal transduction	biological_process	GO:0007266	14	45	1.59	0.0197225	0.0984355	dre:559941:arhgef28|dre:100151562:fgd5a|dre:568885:ch211-234p18.3|dre:560923:arhgef9b|dre:799435:arhgef10la|dre:566412:itsn2a|dre:445477:abrab|dre:447829:cdc42ep3|dre:568320:bcr|dre:541404:cdc42ep2|dre:777623:154093|dre:100148904:dkey-65j6.2|dre:100002938:cdc42ep4b|dre:100151026:arhgef40	http://amigo.geneontology.org/amigo/term/GO:0007266
negative regulation of signal transduction	biological_process	GO:0009968	34	146	1.19	0.019757	0.0984816	dre:394038:chad|dre:556747:lrrc4ba|dre:336346:sox4a|dre:393763:aida|dre:100170835:skilb|dre:560986:pnpla6|dre:100000665:dusp3a|dre:100007653:skila|dre:30113:skib|dre:100144397:flrt1b|dre:393303:tnfaip8l1|dre:449866:ch211-39i2.2|dre:564497:tnfaip3|dre:570772:bcl2a|dre:565911:mylipb|dre:64698:dcn|dre:436704:rgs20|dre:751709:153395|dre:567457:skor1b|dre:553549:109913|dre:571972:flrt2|dre:566028:trab…	http://amigo.geneontology.org/amigo/term/GO:0009968
epithelial cell migration	biological_process	GO:0010631	9	23	2	0.0198087	0.0984878	dre:449818:bace2|dre:436967:prcp|dre:555629:ccbe1|dre:100004469:igsf11|dre:791144:loxl2b|dre:565508:loxl2a|dre:555737:prkcz|dre:563892:cald1b|dre:64274:csf1ra	http://amigo.geneontology.org/amigo/term/GO:0010631
cargo receptor activity	molecular_function	GO:0038024	9	23	2	0.0198087	0.0984878	dre:553699:vtna|dre:403026:vtnb|dre:494477:tfr1a|dre:100320658:LOC110440111|dre:799158:ch73-127m5.1|dre:562156:ch211-51a6.2|dre:791144:loxl2b|dre:565508:loxl2a|dre:100535682:dkey-178e17.3	http://amigo.geneontology.org/amigo/term/GO:0038024
nucleoside phosphate metabolic process	biological_process	GO:0006753	39	173	1.15	0.0199818	0.0992165	dre:333997:ampd3b|dre:368256:paqr7b|dre:447836:pfkma|dre:431724:impdh1a|dre:334527:cap1|dre:393809:cap2|dre:406599:atp5j|dre:335191:atp5o|dre:246094:gpia|dre:550502:adss|dre:406696:pgk1|dre:436903:bpgm|dre:445486:ak1|dre:445094:pkmb|dre:335817:pkma|dre:402874:eno2|dre:378963:eno3|dre:558487:eno4|dre:100007749:gphnb|dre:100330160:nampta|dre:378719:drd2b|dre:394110:atp6v1aa|dre:570106:pfkla|dre:560…	http://amigo.geneontology.org/amigo/term/GO:0006753
positive regulation of actin filament polymerization	biological_process	GO:0030838	12	36	1.7	0.0200062	0.0992165	dre:793321:fmn2a|dre:566432:fmn2b|dre:447829:cdc42ep3|dre:335474:arpc1b|dre:793321:LOC110439021|dre:415190:86896|dre:777623:154093|dre:493612:101810|dre:541404:cdc42ep2|dre:100151491:wipf1b|dre:100002938:cdc42ep4b|dre:399482:arpc5b	http://amigo.geneontology.org/amigo/term/GO:0030838
glucose metabolic process	biological_process	GO:0006006	8	19	2.15	0.0201004	0.0993045	dre:192309:tpi1a|dre:436903:bpgm|dre:406367:gapdhs|dre:394000:pgm1|dre:572733:pgam2|dre:246094:gpia|dre:563180:g6pca.2|dre:560753:tpi1b	http://amigo.geneontology.org/amigo/term/GO:0006006
regulation of ion transmembrane transporter activity	biological_process	GO:0032412	8	19	2.15	0.0201004	0.0993045	dre:100003329:cacng8b|dre:794222:cacng4b|dre:564883:cacng3b|dre:393614:cacng2a|dre:503702:prnprs3|dre:568322:rnf207b|dre:562422:cacnb4a|dre:378719:drd2b	http://amigo.geneontology.org/amigo/term/GO:0032412
lipid homeostasis	biological_process	GO:0055088	8	19	2.15	0.0201004	0.0993045	dre:325724:etfa|dre:394130:acad8|dre:570354:apoa4b.2|dre:393860:gcdha|dre:449662:acox1|dre:553587:apoea|dre:394156:acadl|dre:406283:acadm	http://amigo.geneontology.org/amigo/term/GO:0055088
protein dephosphorylation	biological_process	GO:0006470	20	74	1.38	0.0202273	0.0997972	dre:564875:ppm1nb|dre:565606:ptpn22|dre:553417:ppm1e|dre:100005114:ch1073-184j22.2|dre:569183:ca16b|dre:100073345:lhpp|dre:101886694:LOC100538052|dre:556950:ppm1j|dre:562087:ch211-149b19.3|dre:436735:dusp23b|dre:324790:ptprna|dre:564838:ppp1r14ba|dre:559524:ptpn5|dre:100000665:dusp3a|dre:393854:dusp8a|dre:407635:ptpn3|dre:550561:ppp1r14aa|dre:140819:ptprfa|dre:335573:ptpn6|dre:553019:ptprz1b	http://amigo.geneontology.org/amigo/term/GO:0006470
regulation of transferase activity	biological_process	GO:0051338	22	84	1.34	0.0202769	0.0997972	dre:436905:prkab1a|dre:335232:prkab1b|dre:767790:pdgfab|dre:393763:aida|dre:798657:ch211-79m20.1|dre:368256:paqr7b|dre:560564:pdgfc|dre:503808:pkig|dre:553607:camk2n1a|dre:64698:dcn|dre:100884132:ppp1r1b|dre:373872:fyna|dre:100148604:fzr1b|dre:558670:sh3bp5lb|dre:571972:flrt2|dre:100884132:LOC100333163|dre:100144397:flrt1b|dre:562011:shc2|dre:556747:lrrc4ba|dre:100535350:lrrc4bb|dre:568412:ch211-…	http://amigo.geneontology.org/amigo/term/GO:0051338
response to lipid	biological_process	GO:0033993	22	84	1.34	0.0202769	0.0997972	dre:30750:pparda|dre:368256:paqr7b|dre:402815:nr1d2a|dre:100331542:dkey-260g12.1|dre:558427:thrab|dre:406471:tnfrsf1a|dre:406588:sstr5|dre:562171:nr3c2|dre:336038:junbb|dre:335916:jun|dre:564873:jund|dre:30749:nr5a2|dre:100535003:ngfra|dre:83916:nr5a1a|dre:795785:cxcl18b|dre:407692:esrrd|dre:436679:nr4a2b|dre:393888:abhd2a|dre:30077:rbp4|dre:445214:nr2e1|dre:30418:nr2f1a|dre:393564:nr2f1b	http://amigo.geneontology.org/amigo/term/GO:0033993
cellular aromatic compound metabolic process	biological_process	GO:0006725	314	1819	0.88	0.0204322	0.100435	dre:559665:smc1a|dre:404275:helt|dre:30398:pou3f1|dre:550399:grem2b|dre:394074:LOC110440112|dre:100004977:mthfd2|dre:407077:nkx1.2lb|dre:664748:shox|dre:561082:cavin1b|dre:564873:jund|dre:449875:gsx1|dre:394026:bmp5|dre:393809:cap2|dre:58138:pbx1a|dre:497283:hif1al2|dre:562171:nr3c2|dre:100170835:skilb|dre:246222:tbx15|dre:30681:mapk12a|dre:100007653:skila|dre:570239:hoxa13a|dre:30657:arxa|dre:56…	http://amigo.geneontology.org/amigo/term/GO:0006725
regulation of signal transduction	biological_process	GO:0009966	90	462	1	0.0205292	0.100784	dre:394026:bmp5|dre:767790:pdgfab|dre:336346:sox4a|dre:794234:cdc42se2|dre:100170835:skilb|dre:560986:pnpla6|dre:100007653:skila|dre:100148904:dkey-65j6.2|dre:30113:skib|dre:393303:tnfaip8l1|dre:100003329:cacng8b|dre:359834:tgfb1a|dre:564497:tnfaip3|dre:431766:htra1a|dre:404040:dab2|dre:795084:igfbp5a|dre:799435:arhgef10la|dre:322041:ip6k2a|dre:101885554:akap12a|dre:563933:LOC563933|dre:556747:lr…	http://amigo.geneontology.org/amigo/term/GO:0009966
atrioventricular canal development	biological_process	GO:0036302	5	8	3.2	0.0206995	0.100858	dre:30315:foxn4|dre:793949:tmsb4x|dre:664761:id4|dre:492802:rhoua|dre:30071:tbx5a	http://amigo.geneontology.org/amigo/term/GO:0036302
regulation of neuronal synaptic plasticity	biological_process	GO:0048168	5	8	3.2	0.0206995	0.100858	dre:100034520:shisa7b|dre:569891:nsmfb|dre:566015:shisa9b|dre:559698:sypa|dre:100331363:neto1l	http://amigo.geneontology.org/amigo/term/GO:0048168
negative regulation of transforming growth factor beta receptor signaling pathway	biological_process	GO:0030512	5	8	3.2	0.0206995	0.100858	dre:751709:153395|dre:567457:skor1b|dre:30113:skib|dre:100170835:skilb|dre:100007653:skila	http://amigo.geneontology.org/amigo/term/GO:0030512
ammonium transmembrane transporter activity	molecular_function	GO:0008519	5	8	3.2	0.0206995	0.100858	dre:335821:aqp1a.1|dre:405771:rhag|dre:559347:slc18a3a|dre:554272:rhd|dre:100005589:slc5a7a	http://amigo.geneontology.org/amigo/term/GO:0008519
negative regulation of cellular response to transforming growth factor beta stimulus	biological_process	GO:1903845	5	8	3.2	0.0206995	0.100858	dre:751709:153395|dre:567457:skor1b|dre:30113:skib|dre:100170835:skilb|dre:100007653:skila	http://amigo.geneontology.org/amigo/term/GO:1903845
sarcolemma	cellular_component	GO:0042383	5	8	3.2	0.0206995	0.100858	dre:415107:bves|dre:445292:sgcg|dre:793666:popdc2|dre:449679:cav3|dre:559788:sgcb	http://amigo.geneontology.org/amigo/term/GO:0042383
signal transducer activity	molecular_function	GO:0004871	133	716	0.95	0.0208793	0.101607	dre:497629:kitb|dre:64617:s1pr1|dre:100150048:gpr22b|dre:30681:mapk12a|dre:558878:trhra|dre:100330886:jupb|dre:751109:epor|dre:570108:gnaq|dre:558427:thrab|dre:100034498:pag1|dre:101885019:vopp1|dre:387296:p2rx1|dre:566922:gabrb3|dre:566514:gabrb4|dre:562667:rgs6|dre:30749:nr5a2|dre:192124:glra3|dre:563297:grin2aa|dre:544664:erbb3b|dre:100331502:opn4xa|dre:566919:ch211-284e13.4|dre:553402:gabrg2|…	http://amigo.geneontology.org/amigo/term/GO:0004871
tissue regeneration	biological_process	GO:0042246	16	55	1.49	0.0213694	0.103863	dre:30236:cx43|dre:30608:gap43|dre:544664:erbb3b|dre:336038:junbb|dre:324215:igf2b|dre:30466:ascl1a|dre:30259:prph|dre:493635:hapln1a|dre:100317029:prp|dre:406397:mmp9|dre:402941:insm1a|dre:798657:ch211-79m20.1|dre:58059:hoxc13a|dre:797938:hbegfa|dre:30291:cdh4|dre:337158:col1a1a	http://amigo.geneontology.org/amigo/term/GO:0042246
transport vesicle membrane	cellular_component	GO:0030658	11	32	1.76	0.0214935	0.104077	dre:570094:syngr3b|dre:553617:syngr3a|dre:450047:syngr1a|dre:393730:scg3|dre:100149756:slc17a6b|dre:567877:syt2a|dre:393640:sypl2a|dre:559347:slc18a3a|dre:559698:sypa|dre:494492:slc17a6a|dre:378719:drd2b	http://amigo.geneontology.org/amigo/term/GO:0030658
negative regulation of neurogenesis	biological_process	GO:0050768	11	32	1.76	0.0214935	0.104077	dre:565658:sema3e|dre:544659:sema3ga|dre:60309:robo2|dre:64270:epha4b|dre:101910198:akt1|dre:80354:slit3|dre:30037:tnc|dre:30267:sema3ab|dre:100004611:sema3bl|dre:336060:sema6a|dre:100332110:dner	http://amigo.geneontology.org/amigo/term/GO:0050768
posterior lateral line system development	biological_process	GO:0048915	11	32	1.76	0.0214935	0.104077	dre:30169:neurod1|dre:369190:kif1ab|dre:369190:kif1b|dre:369190:kif1aa|dre:544664:erbb3b|dre:359834:tgfb1a|dre:359830:fgf10a|dre:503702:prnprs3|dre:30630:anos1a|dre:114457:atp1b2b|dre:402999:irx4a	http://amigo.geneontology.org/amigo/term/GO:0048915
sequence-specific double-stranded DNA binding	molecular_function	GO:1990837	25	100	1.28	0.0217852	0.104151	dre:100001699:barhl2|dre:566838:tfap2d|dre:550518:twist1b|dre:30315:foxn4|dre:553082:klf7b|dre:266748:foxn1|dre:768192:hlfa|dre:450035:dmrt3a|dre:558921:fosl2|dre:393939:atf3|dre:555192:epas1b|dre:336038:junbb|dre:335916:jun|dre:30466:ascl1a|dre:564873:jund|dre:553644:barx1|dre:402968:nhlh2|dre:83916:nr5a1a|dre:555350:bach2b|dre:553186:barhl1b|dre:404208:myf6|dre:100873093:nfe2l2b|dre:360149:nfe2…	http://amigo.geneontology.org/amigo/term/GO:1990837
cellular response to organic substance	biological_process	GO:0071310	66	325	1.04	0.0218216	0.104151	dre:497629:kitb|dre:550399:grem2b|dre:394038:chad|dre:393733:fgf1a|dre:30750:pparda|dre:794669:cr929477|dre:100150048:gpr22b|dre:100170835:skilb|dre:560986:pnpla6|dre:555629:ccbe1|dre:100007653:skila|dre:402815:nr1d2a|dre:561406:ptgir|dre:64274:csf1ra|dre:30113:skib|dre:558427:thrab|dre:724080:b4galt5|dre:359834:tgfb1a|dre:570568:rragd|dre:431766:htra1a|dre:394026:bmp5|dre:562822:bmpr2a|dre:55565…	http://amigo.geneontology.org/amigo/term/GO:0071310
receptor signaling protein tyrosine kinase activity	molecular_function	GO:0004716	4	5	4.09	0.0221501	0.104151	dre:544664:erbb3b|dre:497629:kitb|dre:378478:egfra|dre:100007677:erbb4a	http://amigo.geneontology.org/amigo/term/GO:0004716
phosphorylase kinase complex	cellular_component	GO:0005964	4	5	4.09	0.0221501	0.104151	dre:569706:phkb|dre:554046:phkg1b|dre:565379:phkg1a|dre:556199:phka2	http://amigo.geneontology.org/amigo/term/GO:0005964
protein tyrosine kinase binding	molecular_function	GO:1990782	4	5	4.09	0.0221501	0.104151	dre:100034498:pag1|dre:114407:angpt1|dre:571050:angpt4|dre:562011:shc2	http://amigo.geneontology.org/amigo/term/GO:1990782
cortical actin cytoskeleton	cellular_component	GO:0030864	4	5	4.09	0.0221501	0.104151	dre:58040:sptb|dre:373082:gys2|dre:334527:cap1|dre:393809:cap2	http://amigo.geneontology.org/amigo/term/GO:0030864
cyclin-dependent protein kinase 5 holoenzyme complex	cellular_component	GO:0016533	4	5	4.09	0.0221501	0.104151	dre:568402:cdk5r1a|dre:436788:cdk5r1b|dre:571482:dkeyp-92c9.2|dre:550231:cdk5r2a	http://amigo.geneontology.org/amigo/term/GO:0016533
receptor tyrosine kinase binding	molecular_function	GO:0030971	4	5	4.09	0.0221501	0.104151	dre:100034498:pag1|dre:114407:angpt1|dre:571050:angpt4|dre:562011:shc2	http://amigo.geneontology.org/amigo/term/GO:0030971
sodium ion export from cell	biological_process	GO:0036376	4	5	4.09	0.0221501	0.104151	dre:64614:atp1a1a.3|dre:245703:atp1a1a.5|dre:64616:atp1a1b|dre:64609:atp1a2a	http://amigo.geneontology.org/amigo/term/GO:0036376
sodium:potassium-exchanging ATPase activity	molecular_function	GO:0005391	4	5	4.09	0.0221501	0.104151	dre:64614:atp1a1a.3|dre:245703:atp1a1a.5|dre:64616:atp1a1b|dre:64609:atp1a2a	http://amigo.geneontology.org/amigo/term/GO:0005391
cyclin-dependent protein kinase 5 activator activity	molecular_function	GO:0016534	4	5	4.09	0.0221501	0.104151	dre:568402:cdk5r1a|dre:436788:cdk5r1b|dre:571482:dkeyp-92c9.2|dre:550231:cdk5r2a	http://amigo.geneontology.org/amigo/term/GO:0016534
ligand-gated sodium channel activity	molecular_function	GO:0015280	4	5	4.09	0.0221501	0.104151	dre:407668:asic4a|dre:407669:asic2|dre:407670:asic1c|dre:407672:asic1b	http://amigo.geneontology.org/amigo/term/GO:0015280
positive regulation of actin filament bundle assembly	biological_process	GO:0032233	4	5	4.09	0.0221501	0.104151	dre:394235:pfn2|dre:563843:synpo2la|dre:100006620:synpo2b|dre:100001241:synpo2lb	http://amigo.geneontology.org/amigo/term/GO:0032233
cellular potassium ion homeostasis	biological_process	GO:0030007	4	5	4.09	0.0221501	0.104151	dre:64614:atp1a1a.3|dre:245703:atp1a1a.5|dre:64616:atp1a1b|dre:64609:atp1a2a	http://amigo.geneontology.org/amigo/term/GO:0030007
alkali metal ion binding	molecular_function	GO:0031420	4	5	4.09	0.0221501	0.104151	dre:335817:pkma|dre:445094:pkmb|dre:561209:ch73-335m24.5|dre:114551:pklr	http://amigo.geneontology.org/amigo/term/GO:0031420
cortical cytoskeleton	cellular_component	GO:0030863	4	5	4.09	0.0221501	0.104151	dre:58040:sptb|dre:373082:gys2|dre:334527:cap1|dre:393809:cap2	http://amigo.geneontology.org/amigo/term/GO:0030863
enhancer binding	molecular_function	GO:0035326	4	5	4.09	0.0221501	0.104151	dre:30315:foxn4|dre:555350:bach2b|dre:553082:klf7b|dre:550518:twist1b	http://amigo.geneontology.org/amigo/term/GO:0035326
enhancer sequence-specific DNA binding	molecular_function	GO:0001158	4	5	4.09	0.0221501	0.104151	dre:30315:foxn4|dre:555350:bach2b|dre:553082:klf7b|dre:550518:twist1b	http://amigo.geneontology.org/amigo/term/GO:0001158
potassium ion binding	molecular_function	GO:0030955	4	5	4.09	0.0221501	0.104151	dre:335817:pkma|dre:445094:pkmb|dre:561209:ch73-335m24.5|dre:114551:pklr	http://amigo.geneontology.org/amigo/term/GO:0030955
phosphorylase kinase activity	molecular_function	GO:0004689	4	5	4.09	0.0221501	0.104151	dre:569706:phkb|dre:554046:phkg1b|dre:565379:phkg1a|dre:556199:phka2	http://amigo.geneontology.org/amigo/term/GO:0004689
forebrain neuron development	biological_process	GO:0021884	4	5	4.09	0.0221501	0.104151	dre:436679:nr4a2b|dre:560759:otpa|dre:100329456:igsf10|dre:30316:otpb	http://amigo.geneontology.org/amigo/term/GO:0021884
potassium ion homeostasis	biological_process	GO:0055075	4	5	4.09	0.0221501	0.104151	dre:64614:atp1a1a.3|dre:245703:atp1a1a.5|dre:64616:atp1a1b|dre:64609:atp1a2a	http://amigo.geneontology.org/amigo/term/GO:0055075
sodium ion export	Undef	GO:0071436	4	5	4.09	0.0221501	0.104151	dre:64614:atp1a1a.3|dre:245703:atp1a1a.5|dre:64616:atp1a1b|dre:64609:atp1a2a	http://amigo.geneontology.org/amigo/term/GO:0071436
regulation of actin filament bundle assembly	biological_process	GO:0032231	4	5	4.09	0.0221501	0.104151	dre:394235:pfn2|dre:563843:synpo2la|dre:100006620:synpo2b|dre:100001241:synpo2lb	http://amigo.geneontology.org/amigo/term/GO:0032231
negative regulation of transcription from RNA polymerase II promoter	biological_process	GO:0000122	18	65	1.42	0.0222304	0.104277	dre:30113:skib|dre:436585:hic1|dre:100873093:nfe2l2b|dre:335916:jun|dre:336038:junbb|dre:102997060:znf219|dre:564873:jund|dre:335250:mecp2|dre:751709:153395|dre:100170835:skilb|dre:678649:136929|dre:100007653:skila|dre:570239:hoxa13a|dre:402941:insm1a|dre:323882:insm1b|dre:30296:foxo3b|dre:567457:skor1b|dre:566491:bcl11ab	http://amigo.geneontology.org/amigo/term/GO:0000122
potassium channel activity	molecular_function	GO:0005267	18	65	1.42	0.0222304	0.104277	dre:393874:tmem38a|dre:563802:kcnh2a|dre:327415:kcnd3|dre:568565:kcnk2b|dre:497647:kcnj11l|dre:569052:kcnj1a.6|dre:795942:kcna1a|dre:564522:kcnj2a|dre:799410:kcnc4|dre:664687:kcnj11|dre:562853:kcna2b|dre:556759:hcn4l|dre:572481:knca7|dre:570138:kcnn3|dre:564371:kcnc3b|dre:541540:kcnab1a|dre:541540:kcnab1b|dre:565629:kcnk10b	http://amigo.geneontology.org/amigo/term/GO:0005267
regulation of response to external stimulus	biological_process	GO:0032101	20	75	1.36	0.0225293	0.105552	dre:795785:cxcl18b|dre:544659:sema3ga|dre:565658:sema3e|dre:373869:vax2|dre:373870:vax1|dre:60309:robo2|dre:559455:dkey-37f18.2|dre:564497:tnfaip3|dre:100000935:cpb2|dre:322691:plg|dre:553266:arrb1|dre:64270:epha4b|dre:30037:tnc|dre:30267:sema3ab|dre:559103:inpp5d|dre:447804:lyn|dre:100004611:sema3bl|dre:64274:csf1ra|dre:406397:mmp9|dre:336060:sema6a	http://amigo.geneontology.org/amigo/term/GO:0032101
organophosphate metabolic process	biological_process	GO:0019637	59	286	1.05	0.022677	0.105894	dre:368256:paqr7b|dre:393983:pfkfb2a|dre:333997:ampd3b|dre:559103:inpp5d|dre:553336:plppr3a|dre:447836:pfkma|dre:431724:impdh1a|dre:334527:cap1|dre:393809:cap2|dre:406599:atp5j|dre:553595:impa2|dre:100003330:mrap2a|dre:335191:atp5o|dre:541517:mtmr1b|dre:553750:mtmr1a|dre:246094:gpia|dre:561737:158659|dre:100330160:nampta|dre:436903:bpgm|dre:553433:pisd|dre:114551:pklr|dre:445486:ak1|dre:100332911…	http://amigo.geneontology.org/amigo/term/GO:0019637
hydrogen transport	Undef	GO:0006818	14	46	1.56	0.0226838	0.105894	dre:394110:atp6v1aa|dre:767750:atp5ib|dre:559659:atp5ia|dre:449674:park7|dre:245703:atp1a1a.5|dre:64614:atp1a1a.3|dre:406599:atp5j|dre:335191:atp5o|dre:64616:atp1a1b|dre:553767:atpv0e2|dre:359840:atp6v1b2|dre:553691:atp6v0a1b|dre:449655:atp6v1c1b|dre:64609:atp1a2a	http://amigo.geneontology.org/amigo/term/GO:0006818
proton transport	Undef	GO:0015992	14	46	1.56	0.0226838	0.105894	dre:394110:atp6v1aa|dre:767750:atp5ib|dre:559659:atp5ia|dre:449674:park7|dre:245703:atp1a1a.5|dre:64614:atp1a1a.3|dre:406599:atp5j|dre:335191:atp5o|dre:64616:atp1a1b|dre:553767:atpv0e2|dre:359840:atp6v1b2|dre:553691:atp6v0a1b|dre:449655:atp6v1c1b|dre:64609:atp1a2a	http://amigo.geneontology.org/amigo/term/GO:0015992
negative regulation of cellular component movement	biological_process	GO:0051271	10	28	1.83	0.0229056	0.106293	dre:566546:plxnb3|dre:60309:robo2|dre:559103:inpp5d|dre:544659:sema3ga|dre:359834:tgfb1a|dre:30267:sema3ab|dre:568322:rnf207b|dre:565658:sema3e|dre:100004611:sema3bl|dre:336060:sema6a	http://amigo.geneontology.org/amigo/term/GO:0051271
axon extension involved in axon guidance	biological_process	GO:0048846	10	28	1.83	0.0229056	0.106293	dre:565658:sema3e|dre:544659:sema3ga|dre:60309:robo2|dre:569360:dcc|dre:80354:slit3|dre:30267:sema3ab|dre:100004611:sema3bl|dre:561685:slit1b|dre:556123:slit1a|dre:336060:sema6a	http://amigo.geneontology.org/amigo/term/GO:0048846
cell adhesion molecule binding	molecular_function	GO:0050839	10	28	1.83	0.0229056	0.106293	dre:321449:ctgfa|dre:569931:cadm1a|dre:393733:fgf1a|dre:793954:cadm2a|dre:571698:cadm2b|dre:100330886:jupb|dre:321421:tgfbi|dre:550346:cyr61l1|dre:100149459:ch211-74m13.1|dre:562183:cadm1b	http://amigo.geneontology.org/amigo/term/GO:0050839
neuron projection extension involved in neuron projection guidance	biological_process	GO:1902284	10	28	1.83	0.0229056	0.106293	dre:565658:sema3e|dre:544659:sema3ga|dre:60309:robo2|dre:569360:dcc|dre:80354:slit3|dre:30267:sema3ab|dre:100004611:sema3bl|dre:561685:slit1b|dre:556123:slit1a|dre:336060:sema6a	http://amigo.geneontology.org/amigo/term/GO:1902284
adherens junction	cellular_component	GO:0005912	10	28	1.83	0.0229056	0.106293	dre:30747:tek|dre:569931:cadm1a|dre:562183:cadm1b|dre:793954:cadm2a|dre:571698:cadm2b|dre:100330886:jupb|dre:431732:smpx|dre:406640:tmem47|dre:30166:mpp7a|dre:360137:dixdc1a	http://amigo.geneontology.org/amigo/term/GO:0005912
lipid metabolic process	biological_process	GO:0006629	66	326	1.04	0.0229368	0.106311	dre:100037349:mlycd|dre:327464:ch211-210g13.5|dre:566465:apoba|dre:553336:plppr3a|dre:393096:lipg|dre:406713:lipf|dre:566919:ch211-284e13.4|dre:393733:fgf1a|dre:100005717:cpt2|dre:793635:b4galnt1b|dre:558684:b4galnt1a|dre:317738:elovl6|dre:553595:impa2|dre:559103:inpp5d|dre:560986:pnpla6|dre:569040:plcd3a|dre:561737:158659|dre:407716:st6galnac5b|dre:553750:mtmr1a|dre:494102:dhcr24|dre:325875:dgat…	http://amigo.geneontology.org/amigo/term/GO:0006629
negative regulation of cellular biosynthetic process	biological_process	GO:0031327	41	186	1.13	0.02308	0.106848	dre:368256:paqr7b|dre:335250:mecp2|dre:100007653:skila|dre:791144:loxl2b|dre:565508:loxl2a|dre:100170835:skilb|dre:393959:foxl1|dre:570239:hoxa13a|dre:402941:insm1a|dre:323882:insm1b|dre:30113:skib|dre:664761:id4|dre:393519:purbb|dre:405793:disp2|dre:567457:skor1b|dre:556024:mov10b.1|dre:378719:drd2b|dre:558522:tshz3a|dre:794176:igfbp2a|dre:436585:hic1|dre:415106:puraa|dre:798920:igfbp2b|dre:7517…	http://amigo.geneontology.org/amigo/term/GO:0031327
positive regulation of protein polymerization	biological_process	GO:0032273	12	37	1.66	0.0233964	0.108056	dre:793321:fmn2a|dre:566432:fmn2b|dre:447829:cdc42ep3|dre:335474:arpc1b|dre:793321:LOC110439021|dre:415190:86896|dre:777623:154093|dre:493612:101810|dre:541404:cdc42ep2|dre:100151491:wipf1b|dre:100002938:cdc42ep4b|dre:399482:arpc5b	http://amigo.geneontology.org/amigo/term/GO:0032273
negative regulation of cell development	biological_process	GO:0010721	12	37	1.66	0.0233964	0.108056	dre:565658:sema3e|dre:544659:sema3ga|dre:81881:crx|dre:60309:robo2|dre:64270:epha4b|dre:101910198:akt1|dre:80354:slit3|dre:30037:tnc|dre:30267:sema3ab|dre:100004611:sema3bl|dre:336060:sema6a|dre:100332110:dner	http://amigo.geneontology.org/amigo/term/GO:0010721
central nervous system projection neuron axonogenesis	biological_process	GO:0021952	6	12	2.56	0.0239853	0.109223	dre:30192:ntn1b|dre:100000647:kctd13|dre:60309:robo2|dre:569360:dcc|dre:100002113:coro1a|dre:80354:slit3	http://amigo.geneontology.org/amigo/term/GO:0021952
hexose biosynthetic process	biological_process	GO:0019319	6	12	2.56	0.0239853	0.109223	dre:192309:tpi1a|dre:560753:tpi1b|dre:436903:bpgm|dre:572733:pgam2|dre:246094:gpia|dre:563180:g6pca.2	http://amigo.geneontology.org/amigo/term/GO:0019319
peripheral nervous system neuron development	biological_process	GO:0048935	6	12	2.56	0.0239853	0.109223	dre:553166:dpysl3|dre:792198:her4.3|dre:30301:her4.2|dre:100149066:her4.4|dre:100149863:LOC100149863|dre:404627:six1b	http://amigo.geneontology.org/amigo/term/GO:0048935
peripheral nervous system neuron differentiation	biological_process	GO:0048934	6	12	2.56	0.0239853	0.109223	dre:553166:dpysl3|dre:792198:her4.3|dre:30301:her4.2|dre:100149066:her4.4|dre:100149863:LOC100149863|dre:404627:six1b	http://amigo.geneontology.org/amigo/term/GO:0048934
Z disc	cellular_component	GO:0030018	6	12	2.56	0.0239853	0.109223	dre:556258:tcap|dre:570504:spega|dre:563843:synpo2la|dre:100006620:synpo2b|dre:100001241:synpo2lb|dre:325686:parvb	http://amigo.geneontology.org/amigo/term/GO:0030018
atrioventricular valve development	biological_process	GO:0003171	6	12	2.56	0.0239853	0.109223	dre:393813:pdlim7|dre:793949:tmsb4x|dre:664761:id4|dre:563933:LOC563933|dre:321061:pdcd4b|dre:30071:tbx5a	http://amigo.geneontology.org/amigo/term/GO:0003171
phospholipase C activity	molecular_function	GO:0004629	6	12	2.56	0.0239853	0.109223	dre:565669:plcd4b|dre:565669:plcd4a|dre:327464:ch211-210g13.5|dre:562569:plcd3b|dre:569040:plcd3a|dre:791145:pde8a	http://amigo.geneontology.org/amigo/term/GO:0004629
monosaccharide biosynthetic process	biological_process	GO:0046364	6	12	2.56	0.0239853	0.109223	dre:192309:tpi1a|dre:560753:tpi1b|dre:436903:bpgm|dre:572733:pgam2|dre:246094:gpia|dre:563180:g6pca.2	http://amigo.geneontology.org/amigo/term/GO:0046364
gluconeogenesis	biological_process	GO:0006094	6	12	2.56	0.0239853	0.109223	dre:192309:tpi1a|dre:560753:tpi1b|dre:436903:bpgm|dre:572733:pgam2|dre:246094:gpia|dre:563180:g6pca.2	http://amigo.geneontology.org/amigo/term/GO:0006094
acetylcholine binding	molecular_function	GO:0042166	6	12	2.56	0.0239853	0.109223	dre:794401:chrnb3a|dre:561906:chrnb2b|dre:559347:slc18a3a|dre:568849:chrna2b|dre:404273:chrnd|dre:30725:chrna1	http://amigo.geneontology.org/amigo/term/GO:0042166
[truncated: 215 more rows]
