# Supplementary material for: Systematic Identification of Long Noncoding RNAs during Three Key Organogenesis Stages in Zebrafish
Source: Int J Mol Sci. 2024 Mar 19;25(6):3440. doi: 10.3390/ijms25063440 (PMC10970532; doi:10.3390/ijms25063440)
Supplement: Supplementary file 1 [file ijms-25-03440-s001.zip › Table S8.xlsx]

## Sheet: Supplementary table S8
Table S8 Go enrichment analysis of down regulated DEGs betwween T1 and T3
Term	Database	ID	Input_number	Background_number	Rich_factor	P_Value	Corrected P_Value	Input	Hyperlink
nucleic acid binding	molecular_function	GO:0003676	334	1601	1.94	2.13101e-47	7.85489e-44	dre:553814:gfi1aa|dre:30500:otx1b|dre:406487:rad51|dre:327248:zmym4|dre:445170:polr2eb|dre:323447:tia1l|dre:493616:fubp3|dre:406587:rpf2|dre:406778:exo1|dre:100034432:dkey-253d23.2|dre:325248:ddx31|dre:58076:gata6|dre:799690:snrnp200|dre:30333:pou5f3|dre:797342:helb|dre:550504:ssbp1|dre:323490:ptbp1a|dre:57930:foxh1|dre:100005893:magoh|dre:405755:nkx1.2la|dre:334107:tsn|dre:565995:tsen34|dre:1003…	http://amigo.geneontology.org/amigo/term/GO:0003676
nucleic acid metabolic process	biological_process	GO:0090304	310	1557	1.85	1.93713e-40	3.57013e-37	dre:553814:gfi1aa|dre:100005300:lcmt2|dre:406487:rad51|dre:445170:polr2eb|dre:100034627:LOC110437943|dre:445387:ddx51|dre:406587:rpf2|dre:406778:exo1|dre:791454:dand5|dre:60634:fezf2|dre:30333:pou5f3|dre:797342:helb|dre:550504:ssbp1|dre:323490:ptbp1a|dre:57930:foxh1|dre:100005893:magoh|dre:405755:nkx1.2la|dre:606595:dhx8|dre:565995:tsen34|dre:403035:tbpl1|dre:30632:bmp2b|dre:393596:wdr46|dre:3936…	http://amigo.geneontology.org/amigo/term/GO:0090304
nucleobase-containing compound metabolic process	biological_process	GO:0006139	330	1775	1.73	7.01448e-38	8.61846e-35	dre:553814:gfi1aa|dre:100005300:lcmt2|dre:431746:prpsap1|dre:406487:rad51|dre:445170:polr2eb|dre:100034627:LOC110437943|dre:445387:ddx51|dre:406587:rpf2|dre:406778:exo1|dre:791454:dand5|dre:60634:fezf2|dre:30333:pou5f3|dre:797342:helb|dre:550504:ssbp1|dre:323490:ptbp1a|dre:57930:foxh1|dre:100005893:magoh|dre:393143:umps|dre:606595:dhx8|dre:565995:tsen34|dre:403035:tbpl1|dre:30482:gata5|dre:30632:…	http://amigo.geneontology.org/amigo/term/GO:0006139
organic cyclic compound metabolic process	biological_process	GO:1901360	339	1856	1.7	1.3763e-37	1.16299e-34	dre:553814:gfi1aa|dre:100005300:lcmt2|dre:431746:prpsap1|dre:406487:rad51|dre:445170:polr2eb|dre:100034627:LOC110437943|dre:445387:ddx51|dre:406587:rpf2|dre:406778:exo1|dre:791454:dand5|dre:60634:fezf2|dre:30333:pou5f3|dre:797342:helb|dre:550504:ssbp1|dre:323490:ptbp1a|dre:57930:foxh1|dre:100005893:magoh|dre:393143:umps|dre:606595:dhx8|dre:565995:tsen34|dre:403035:tbpl1|dre:30482:gata5|dre:30632:…	http://amigo.geneontology.org/amigo/term/GO:1901360
heterocycle metabolic process	biological_process	GO:0046483	333	1808	1.71	1.57758e-37	1.16299e-34	dre:553814:gfi1aa|dre:100005300:lcmt2|dre:431746:prpsap1|dre:406487:rad51|dre:445170:polr2eb|dre:100034627:LOC110437943|dre:445387:ddx51|dre:406587:rpf2|dre:406778:exo1|dre:791454:dand5|dre:60634:fezf2|dre:30333:pou5f3|dre:797342:helb|dre:550504:ssbp1|dre:323490:ptbp1a|dre:57930:foxh1|dre:100005893:magoh|dre:393143:umps|dre:606595:dhx8|dre:565995:tsen34|dre:403035:tbpl1|dre:30482:gata5|dre:30632:…	http://amigo.geneontology.org/amigo/term/GO:0046483
cellular aromatic compound metabolic process	biological_process	GO:0006725	333	1819	1.7	4.49465e-37	2.76121e-34	dre:553814:gfi1aa|dre:100005300:lcmt2|dre:431746:prpsap1|dre:406487:rad51|dre:445170:polr2eb|dre:100034627:LOC110437943|dre:445387:ddx51|dre:406587:rpf2|dre:406778:exo1|dre:791454:dand5|dre:60634:fezf2|dre:30333:pou5f3|dre:797342:helb|dre:550504:ssbp1|dre:323490:ptbp1a|dre:57930:foxh1|dre:100005893:magoh|dre:393143:umps|dre:606595:dhx8|dre:565995:tsen34|dre:403035:tbpl1|dre:30482:gata5|dre:30632:…	http://amigo.geneontology.org/amigo/term/GO:0006725
RNA metabolic process	biological_process	GO:0016070	276	1383	1.86	4.34956e-36	2.29036e-33	dre:553814:gfi1aa|dre:100005300:lcmt2|dre:405755:nkx1.2la|dre:445170:polr2eb|dre:100034627:LOC110437943|dre:406587:rpf2|dre:114430:irx1b|dre:791454:dand5|dre:60634:fezf2|dre:30333:pou5f3|dre:797342:helb|dre:323490:ptbp1a|dre:57930:foxh1|dre:100005893:magoh|dre:606595:dhx8|dre:565995:tsen34|dre:403035:tbpl1|dre:30632:bmp2b|dre:406249:ddx39ab|dre:393622:acsl4a|dre:30506:nr6a1a|dre:360135:msgn1|dre:…	http://amigo.geneontology.org/amigo/term/GO:0016070
RNA processing	biological_process	GO:0006396	117	304	3.58	7.26283e-36	3.34635e-33	dre:406587:rpf2|dre:797342:helb|dre:323490:ptbp1a|dre:336149:utp11l|dre:100005893:magoh|dre:606595:dhx8|dre:565995:tsen34|dre:406249:ddx39ab|dre:792544:dkey-67c22.2|dre:322251:rpl7l1|dre:570630:ago2|dre:561376:LOC100537541|dre:553241:bms1|dre:321183:rrp36|dre:322715:dus1l|dre:796505:LOC110438502|dre:325106:utp15|dre:553787:pop4|dre:767797:utp18|dre:553498:dkey-251i10.3|dre:192312:mak16|dre:321504…	http://amigo.geneontology.org/amigo/term/GO:0006396
nucleolus	cellular_component	GO:0005730	76	115	6.15	2.03741e-35	8.34433e-33	dre:550491:frg1|dre:321897:gnl3|dre:321130:nop2|dre:541444:nmd3|dre:325106:utp15|dre:286746:sdad1|dre:445170:polr2eb|dre:406587:rpf2|dre:445387:ddx51|dre:550274:110269|dre:100005069:rps19bp1|dre:321114:snu13b|dre:402856:twistnb|dre:30228:pes|dre:321700:nol11|dre:335049:ebna1bp2|dre:406275:fbl|dre:393260:nol12|dre:393237:imp3|dre:405797:aptx|dre:447856:utp3|dre:393596:wdr46|dre:436992:imp4|dre:337…	http://amigo.geneontology.org/amigo/term/GO:0005730
ncRNA processing	biological_process	GO:0034470	84	150	5.21	4.67096e-35	1.72172e-32	dre:321897:gnl3|dre:793727:gnl2|dre:100005300:lcmt2|dre:325106:utp15|dre:393596:wdr46|dre:335049:ebna1bp2|dre:445387:ddx51|dre:406587:rpf2|dre:553787:pop4|dre:445399:ddx56|dre:445101:rpusd4|dre:474329:c1d|dre:445166:ctu2|dre:553241:bms1|dre:30228:pes|dre:321700:nol11|dre:393237:imp3|dre:100003049:dus2|dre:406275:fbl|dre:494060:pus1|dre:570351:wdr4|dre:447856:utp3|dre:436992:imp4|dre:337399:rrs1|d…	http://amigo.geneontology.org/amigo/term/GO:0034470
heterocyclic compound binding	molecular_function	GO:1901363	430	2742	1.46	4.48348e-34	1.50237e-31	dre:327248:zmym4|dre:323447:tia1l|dre:405797:aptx|dre:558473:cyp3c2|dre:60634:fezf2|dre:321224:hkdc1|dre:30480:gata2a|dre:792544:dkey-67c22.2|dre:30458:gata3|dre:368201:ved|dre:562329:polr3b|dre:393201:polr3c|dre:30500:otx1b|dre:567773:zbtb48|dre:100004296:tb|dre:30399:ta|dre:553241:bms1|dre:406487:rad51|dre:566555:abcc6a|dre:794026:camk1b|dre:260441:mthfd1b|dre:445388:rcl1|dre:100005189:mybl2a|d…	http://amigo.geneontology.org/amigo/term/GO:1901363
organic cyclic compound binding	molecular_function	GO:0097159	431	2769	1.45	1.6494e-33	5.0664e-31	dre:327248:zmym4|dre:323447:tia1l|dre:405797:aptx|dre:558473:cyp3c2|dre:60634:fezf2|dre:321224:hkdc1|dre:30480:gata2a|dre:792544:dkey-67c22.2|dre:30458:gata3|dre:368201:ved|dre:562329:polr3b|dre:393201:polr3c|dre:30500:otx1b|dre:567773:zbtb48|dre:100004296:tb|dre:30399:ta|dre:553241:bms1|dre:406487:rad51|dre:566555:abcc6a|dre:794026:camk1b|dre:260441:mthfd1b|dre:445388:rcl1|dre:100005189:mybl2a|d…	http://amigo.geneontology.org/amigo/term/GO:0097159
ncRNA metabolic process	biological_process	GO:0034660	90	194	4.31	1.22995e-32	3.48739e-30	dre:406587:rpf2|dre:336149:utp11l|dre:565995:tsen34|dre:562329:polr3b|dre:322251:rpl7l1|dre:561376:LOC100537541|dre:553241:bms1|dre:321183:rrp36|dre:322715:dus1l|dre:325106:utp15|dre:553787:pop4|dre:767797:utp18|dre:553498:dkey-251i10.3|dre:192312:mak16|dre:570630:ago2|dre:564925:trmt12|dre:541352:rpp30|dre:445388:rcl1|dre:474329:c1d|dre:553807:gtpbp3|dre:550350:mrto4|dre:550540:henmt1|dre:445387…	http://amigo.geneontology.org/amigo/term/GO:0034660
nitrogen compound metabolic process	biological_process	GO:0006807	369	2245	1.53	1.39453e-32	3.6716e-30	dre:431746:prpsap1|dre:791454:dand5|dre:553569:neu4|dre:405797:aptx|dre:60634:fezf2|dre:321224:hkdc1|dre:30480:gata2a|dre:30458:gata3|dre:393257:polr3d|dre:336518:polr3e|dre:562329:polr3b|dre:393201:polr3c|dre:100004296:tb|dre:30399:ta|dre:100003553:dis3|dre:550348:prmt3|dre:406487:rad51|dre:560682:pycr3|dre:260441:mthfd1b|dre:445388:rcl1|dre:565962:znf1117|dre:140815:cebpa|dre:494152:nop58|dre:3…	http://amigo.geneontology.org/amigo/term/GO:0006807
cellular nitrogen compound metabolic process	biological_process	GO:0034641	351	2125	1.54	2.64958e-31	6.51089e-29	dre:431746:prpsap1|dre:791454:dand5|dre:553569:neu4|dre:405797:aptx|dre:60634:fezf2|dre:321224:hkdc1|dre:30480:gata2a|dre:30458:gata3|dre:393257:polr3d|dre:336518:polr3e|dre:562329:polr3b|dre:393201:polr3c|dre:100004296:tb|dre:30399:ta|dre:100003553:dis3|dre:550348:prmt3|dre:406487:rad51|dre:260441:mthfd1b|dre:445388:rcl1|dre:565962:znf1117|dre:140815:cebpa|dre:550540:henmt1|dre:386634:eif4a1a|dr…	http://amigo.geneontology.org/amigo/term/GO:0034641
nuclear lumen	cellular_component	GO:0031981	116	382	2.82	5.72025e-28	1.3178e-25	dre:394064:exosc10|dre:406487:rad51|dre:327248:zmym4|dre:445170:polr2eb|dre:406587:rpf2|dre:100005069:rps19bp1|dre:336149:utp11l|dre:100005893:magoh|dre:286746:sdad1|dre:324256:orc6|dre:325603:polr1b|dre:558996:wdr74|dre:553606:nle1|dre:393257:polr3d|dre:336518:polr3e|dre:562329:polr3b|dre:393201:polr3c|dre:445412:polr1d|dre:797433:krt8|dre:561131:nolc1|dre:100003553:dis3|dre:321183:rrp36|dre:317…	http://amigo.geneontology.org/amigo/term/GO:0031981
rRNA processing	biological_process	GO:0006364	59	90	6.1	1.13015e-27	2.45043e-25	dre:321897:gnl3|dre:793727:gnl2|dre:325106:utp15|dre:393596:wdr46|dre:406587:rpf2|dre:553787:pop4|dre:445399:ddx56|dre:550241:rrp7a|dre:553241:bms1|dre:30228:pes|dre:321700:nol11|dre:335049:ebna1bp2|dre:406275:fbl|dre:393237:imp3|dre:447856:utp3|dre:436992:imp4|dre:337399:rrs1|dre:555586:ftsj2|dre:336149:utp11l|dre:286787:diexf|dre:322251:rpl7l1|dre:321114:snu13b|dre:334362:nol6|dre:565000:fc33b0…	http://amigo.geneontology.org/amigo/term/GO:0006364
rRNA metabolic process	biological_process	GO:0016072	59	91	6.03	1.72615e-27	3.53477e-25	dre:321897:gnl3|dre:793727:gnl2|dre:325106:utp15|dre:393596:wdr46|dre:406587:rpf2|dre:553787:pop4|dre:445399:ddx56|dre:550241:rrp7a|dre:553241:bms1|dre:30228:pes|dre:321700:nol11|dre:335049:ebna1bp2|dre:406275:fbl|dre:393237:imp3|dre:447856:utp3|dre:436992:imp4|dre:337399:rrs1|dre:555586:ftsj2|dre:336149:utp11l|dre:286787:diexf|dre:322251:rpl7l1|dre:321114:snu13b|dre:334362:nol6|dre:565000:fc33b0…	http://amigo.geneontology.org/amigo/term/GO:0016072
nucleus	cellular_component	GO:0005634	308	1868	1.53	2.73428e-27	5.30451e-25	dre:724016:npas4l|dre:394064:exosc10|dre:561563:nuak1a|dre:797198:rrp8|dre:406487:rad51|dre:327248:zmym4|dre:445170:polr2eb|dre:554736:adi1|dre:445387:ddx51|dre:406587:rpf2|dre:406778:exo1|dre:497646:gadd45bb|dre:100005069:rps19bp1|dre:550290:ppp1r11|dre:60634:fezf2|dre:436816:92791|dre:30333:pou5f3|dre:797342:helb|dre:323490:ptbp1a|dre:57930:foxh1|dre:100005893:magoh|dre:405755:nkx1.2la|dre:3341…	http://amigo.geneontology.org/amigo/term/GO:0005634
nuclear part	cellular_component	GO:0044428	142	567	2.33	9.03243e-27	1.66468e-24	dre:394064:exosc10|dre:406487:rad51|dre:327248:zmym4|dre:445170:polr2eb|dre:406587:rpf2|dre:100005069:rps19bp1|dre:797342:helb|dre:336149:utp11l|dre:100005893:magoh|dre:606595:dhx8|dre:565995:tsen34|dre:286746:sdad1|dre:324256:orc6|dre:325603:polr1b|dre:558996:wdr74|dre:553606:nle1|dre:393257:polr3d|dre:336518:polr3e|dre:562329:polr3b|dre:393201:polr3c|dre:336470:pak1ip1|dre:797433:krt8|dre:56113…	http://amigo.geneontology.org/amigo/term/GO:0044428
ribonucleoprotein complex biogenesis	biological_process	GO:0022613	79	187	3.93	1.03413e-26	1.81515e-24	dre:321897:gnl3|dre:793727:gnl2|dre:317637:wdr43|dre:541444:nmd3|dre:325106:utp15|dre:286746:sdad1|dre:445387:ddx51|dre:406587:rpf2|dre:553787:pop4|dre:445399:ddx56|dre:550241:rrp7a|dre:550234:exosc2|dre:567601:shq1|dre:394018:sf3a2|dre:415171:snrpd3|dre:30228:pes|dre:321700:nol11|dre:335049:ebna1bp2|dre:406275:fbl|dre:393237:imp3|dre:553241:bms1|dre:447856:utp3|dre:393596:wdr46|dre:436992:imp4|d…	http://amigo.geneontology.org/amigo/term/GO:0022613
ribosome biogenesis	biological_process	GO:0042254	69	140	4.58	1.56983e-26	2.63018e-24	dre:321897:gnl3|dre:793727:gnl2|dre:317637:wdr43|dre:541444:nmd3|dre:325106:utp15|dre:286746:sdad1|dre:406587:rpf2|dre:553787:pop4|dre:445399:ddx56|dre:550241:rrp7a|dre:550234:exosc2|dre:553241:bms1|dre:327053:rrp15|dre:30228:pes|dre:321700:nol11|dre:335049:ebna1bp2|dre:406275:fbl|dre:393237:imp3|dre:447856:utp3|dre:393596:wdr46|dre:436992:imp4|dre:337399:rrs1|dre:317739:ppan|dre:568328:naf1|dre:…	http://amigo.geneontology.org/amigo/term/GO:0042254
gene expression	biological_process	GO:0010467	277	1649	1.56	1.30931e-25	2.09832e-23	dre:553814:gfi1aa|dre:100005300:lcmt2|dre:797198:rrp8|dre:405755:nkx1.2la|dre:445170:polr2eb|dre:406587:rpf2|dre:553787:pop4|dre:791454:dand5|dre:60634:fezf2|dre:30333:pou5f3|dre:797342:helb|dre:323490:ptbp1a|dre:57930:foxh1|dre:100005893:magoh|dre:324490:eif4ebp3l|dre:606595:dhx8|dre:565995:tsen34|dre:403035:tbpl1|dre:30632:bmp2b|dre:406249:ddx39ab|dre:393622:acsl4a|dre:30506:nr6a1a|dre:360135:m…	http://amigo.geneontology.org/amigo/term/GO:0010467
cellular macromolecule metabolic process	biological_process	GO:0044260	407	2872	1.32	2.84459e-24	4.36882e-22	dre:569326:fb36g12|dre:791454:dand5|dre:405797:aptx|dre:30482:gata5|dre:60634:fezf2|dre:30480:gata2a|dre:30458:gata3|dre:393257:polr3d|dre:336518:polr3e|dre:562329:polr3b|dre:393201:polr3c|dre:564158:cyldb|dre:503993:ch1073-358c10.1|dre:100004296:tb|dre:30399:ta|dre:100003553:dis3|dre:550348:prmt3|dre:406487:rad51|dre:794026:camk1b|dre:445388:rcl1|dre:565962:znf1117|dre:140815:cebpa|dre:550540:he…	http://amigo.geneontology.org/amigo/term/GO:0044260
intracellular organelle lumen	cellular_component	GO:0070013	121	466	2.41	4.17442e-24	5.69886e-22	dre:394064:exosc10|dre:406487:rad51|dre:327248:zmym4|dre:445170:polr2eb|dre:406587:rpf2|dre:100005069:rps19bp1|dre:336149:utp11l|dre:100005893:magoh|dre:286746:sdad1|dre:324256:orc6|dre:325603:polr1b|dre:558996:wdr74|dre:553606:nle1|dre:393257:polr3d|dre:336518:polr3e|dre:562329:polr3b|dre:393201:polr3c|dre:445412:polr1d|dre:797433:krt8|dre:561131:nolc1|dre:100003553:dis3|dre:321183:rrp36|dre:317…	http://amigo.geneontology.org/amigo/term/GO:0070013
organelle lumen	cellular_component	GO:0043233	121	466	2.41	4.17442e-24	5.69886e-22	dre:394064:exosc10|dre:406487:rad51|dre:327248:zmym4|dre:445170:polr2eb|dre:406587:rpf2|dre:100005069:rps19bp1|dre:336149:utp11l|dre:100005893:magoh|dre:286746:sdad1|dre:324256:orc6|dre:325603:polr1b|dre:558996:wdr74|dre:553606:nle1|dre:393257:polr3d|dre:336518:polr3e|dre:562329:polr3b|dre:393201:polr3c|dre:445412:polr1d|dre:797433:krt8|dre:561131:nolc1|dre:100003553:dis3|dre:321183:rrp36|dre:317…	http://amigo.geneontology.org/amigo/term/GO:0043233
membrane-enclosed lumen	cellular_component	GO:0031974	121	466	2.41	4.17442e-24	5.69886e-22	dre:394064:exosc10|dre:406487:rad51|dre:327248:zmym4|dre:445170:polr2eb|dre:406587:rpf2|dre:100005069:rps19bp1|dre:336149:utp11l|dre:100005893:magoh|dre:286746:sdad1|dre:324256:orc6|dre:325603:polr1b|dre:558996:wdr74|dre:553606:nle1|dre:393257:polr3d|dre:336518:polr3e|dre:562329:polr3b|dre:393201:polr3c|dre:445412:polr1d|dre:797433:krt8|dre:561131:nolc1|dre:100003553:dis3|dre:321183:rrp36|dre:317…	http://amigo.geneontology.org/amigo/term/GO:0031974
cellular metabolic process	biological_process	GO:0044237	481	3634	1.23	3.64668e-23	4.80059e-21	dre:431746:prpsap1|dre:569326:fb36g12|dre:791454:dand5|dre:553569:neu4|dre:405797:aptx|dre:30482:gata5|dre:60634:fezf2|dre:321224:hkdc1|dre:30480:gata2a|dre:326944:prpf4|dre:368201:ved|dre:336518:polr3e|dre:562329:polr3b|dre:393201:polr3c|dre:564158:cyldb|dre:503993:ch1073-358c10.1|dre:100004296:tb|dre:30399:ta|dre:100003553:dis3|dre:550348:prmt3|dre:437001:adck3|dre:406487:rad51|dre:560682:pycr3…	http://amigo.geneontology.org/amigo/term/GO:0044237
RNA binding	molecular_function	GO:0003723	105	389	2.51	3.81787e-22	4.85264e-20	dre:323447:tia1l|dre:493616:fubp3|dre:406587:rpf2|dre:406418:fubp1|dre:325248:ddx31|dre:797342:helb|dre:323490:ptbp1a|dre:100005893:magoh|dre:606595:dhx8|dre:792544:dkey-67c22.2|dre:322251:rpl7l1|dre:570630:ago2|dre:406795:skiv2l2|dre:561376:LOC100537541|dre:553241:bms1|dre:796505:LOC110438502|dre:553787:pop4|dre:321504:ssb|dre:327625:pabpc1l|dre:541352:rpp30|dre:445388:rcl1|dre:474329:c1d|dre:79…	http://amigo.geneontology.org/amigo/term/GO:0003723
metabolic process	biological_process	GO:0008152	539	4264	1.18	4.25845e-22	5.23221e-20	dre:431746:prpsap1|dre:569326:fb36g12|dre:791454:dand5|dre:553569:neu4|dre:100148468:f2rl2|dre:405797:aptx|dre:558473:cyp3c2|dre:30482:gata5|dre:60634:fezf2|dre:321224:hkdc1|dre:30480:gata2a|dre:326944:prpf4|dre:368201:ved|dre:336518:polr3e|dre:562329:polr3b|dre:393201:polr3c|dre:564158:cyldb|dre:503993:ch1073-358c10.1|dre:100004296:tb|dre:30399:ta|dre:100003553:dis3|dre:550348:prmt3|dre:386642:n…	http://amigo.geneontology.org/amigo/term/GO:0008152
organic substance metabolic process	biological_process	GO:0071704	498	3872	1.2	1.12094e-21	1.33284e-19	dre:431746:prpsap1|dre:569326:fb36g12|dre:791454:dand5|dre:553569:neu4|dre:100148468:f2rl2|dre:405797:aptx|dre:30482:gata5|dre:60634:fezf2|dre:321224:hkdc1|dre:30480:gata2a|dre:30458:gata3|dre:368201:ved|dre:336518:polr3e|dre:562329:polr3b|dre:393201:polr3c|dre:564158:cyldb|dre:503993:ch1073-358c10.1|dre:100004296:tb|dre:30399:ta|dre:100003553:dis3|dre:550348:prmt3|dre:437001:adck3|dre:406487:rad…	http://amigo.geneontology.org/amigo/term/GO:0071704
primary metabolic process	biological_process	GO:0044238	481	3706	1.21	1.33288e-21	1.53531e-19	dre:431746:prpsap1|dre:569326:fb36g12|dre:791454:dand5|dre:553569:neu4|dre:100148468:f2rl2|dre:405797:aptx|dre:30482:gata5|dre:60634:fezf2|dre:321224:hkdc1|dre:30480:gata2a|dre:30458:gata3|dre:393257:polr3d|dre:336518:polr3e|dre:562329:polr3b|dre:393201:polr3c|dre:564158:cyldb|dre:503993:ch1073-358c10.1|dre:100004296:tb|dre:30399:ta|dre:100003553:dis3|dre:550348:prmt3|dre:406487:rad51|dre:560682:…	http://amigo.geneontology.org/amigo/term/GO:0044238
binding	molecular_function	GO:0005488	618	5137	1.12	6.17934e-21	6.90214e-19	dre:431746:prpsap1|dre:327248:zmym4|dre:323447:tia1l|dre:791454:dand5|dre:405797:aptx|dre:558473:cyp3c2|dre:100333617:ch1073-342h5.2|dre:30482:gata5|dre:60634:fezf2|dre:321224:hkdc1|dre:30480:gata2a|dre:792544:dkey-67c22.2|dre:326944:prpf4|dre:368201:ved|dre:562329:polr3b|dre:393201:polr3c|dre:30500:otx1b|dre:567773:zbtb48|dre:100004296:tb|dre:30399:ta|dre:553241:bms1|dre:561184:nf2a|dre:406487:r…	http://amigo.geneontology.org/amigo/term/GO:0005488
macromolecule metabolic process	biological_process	GO:0043170	419	3134	1.24	9.37654e-21	1.01653e-18	dre:569326:fb36g12|dre:791454:dand5|dre:100148468:f2rl2|dre:405797:aptx|dre:30482:gata5|dre:60634:fezf2|dre:30480:gata2a|dre:30458:gata3|dre:393257:polr3d|dre:336518:polr3e|dre:562329:polr3b|dre:393201:polr3c|dre:564158:cyldb|dre:503993:ch1073-358c10.1|dre:100004296:tb|dre:30399:ta|dre:100003553:dis3|dre:550348:prmt3|dre:406487:rad51|dre:794026:camk1b|dre:259260:LOC101883477|dre:445388:rcl1|dre:5…	http://amigo.geneontology.org/amigo/term/GO:0043170
embryo development	biological_process	GO:0009790	128	578	2.06	2.59764e-20	2.73569e-18	dre:553814:gfi1aa|dre:246226:ptgs1|dre:561131:nolc1|dre:497646:gadd45bb|dre:323630:dvl2|dre:30333:pou5f3|dre:57930:foxh1|dre:606595:dhx8|dre:30482:gata5|dre:561935:aplnra|dre:565492:aplnrb|dre:360135:msgn1|dre:30308:wnt10b|dre:399690:smtnl|dre:30480:gata2a|dre:450059:osr1|dre:30412:fzd7b|dre:30458:gata3|dre:654446:ripply1|dre:368201:ved|dre:30527:msx1a|dre:30381:cyp26a1|dre:30399:ta|dre:60632:wnt…	http://amigo.geneontology.org/amigo/term/GO:0009790
membrane-bounded organelle	cellular_component	GO:0043227	405	3070	1.23	3.80821e-19	3.89918e-17	dre:327248:zmym4|dre:569326:fb36g12|dre:561131:nolc1|dre:570857:taco1|dre:100005069:rps19bp1|dre:553569:neu4|dre:405797:aptx|dre:100333617:ch1073-342h5.2|dre:60634:fezf2|dre:30480:gata2a|dre:326944:prpf4|dre:553606:nle1|dre:368201:ved|dre:336518:polr3e|dre:562329:polr3b|dre:393201:polr3c|dre:30500:otx1b|dre:100004296:tb|dre:266796:sec61a1l|dre:30399:ta|dre:553241:bms1|dre:497646:gadd45bb|dre:4064…	http://amigo.geneontology.org/amigo/term/GO:0043227
intracellular membrane-bounded organelle	cellular_component	GO:0043231	403	3056	1.23	5.038e-19	5.01893e-17	dre:327248:zmym4|dre:569326:fb36g12|dre:561131:nolc1|dre:570857:taco1|dre:100005069:rps19bp1|dre:553569:neu4|dre:405797:aptx|dre:100333617:ch1073-342h5.2|dre:60634:fezf2|dre:30480:gata2a|dre:326944:prpf4|dre:553606:nle1|dre:368201:ved|dre:336518:polr3e|dre:562329:polr3b|dre:393201:polr3c|dre:100004296:tb|dre:266796:sec61a1l|dre:30399:ta|dre:553241:bms1|dre:497646:gadd45bb|dre:406487:rad51|dre:558…	http://amigo.geneontology.org/amigo/term/GO:0043231
preribosome	cellular_component	GO:0030684	35	45	7.23	1.12289e-18	1.08921e-16	dre:494152:nop58|dre:393596:wdr46|dre:550264:fcf1|dre:550241:rrp7a|dre:558996:wdr74|dre:386642:ngdn|dre:30228:pes|dre:335049:ebna1bp2|dre:406275:fbl|dre:393237:imp3|dre:447856:utp3|dre:436992:imp4|dre:337399:rrs1|dre:317739:ppan|dre:336149:utp11l|dre:286787:diexf|dre:334362:nol6|dre:553241:bms1|dre:321183:rrp36|dre:393097:dcaf13|dre:321652:wdr12|dre:563247:rsl1d1|dre:678588:emg1|dre:321058:wdr3|d…	http://amigo.geneontology.org/amigo/term/GO:0030684
anatomical structure formation involved in morphogenesis	biological_process	GO:0048646	107	469	2.12	5.7282e-18	5.41388e-16	dre:497646:gadd45bb|dre:323630:dvl2|dre:30333:pou5f3|dre:57930:foxh1|dre:436667:b9d2|dre:554150:b9d1|dre:561935:aplnra|dre:565492:aplnrb|dre:360135:msgn1|dre:497617:ism1|dre:30480:gata2a|dre:450059:osr1|dre:567344:cfap53|dre:654446:ripply1|dre:368201:ved|dre:30527:msx1a|dre:30381:cyp26a1|dre:30399:ta|dre:60632:wnt3a|dre:555766:etv2|dre:317678:ruvbl2|dre:791454:dand5|dre:798229:spry1|dre:735291:hs…	http://amigo.geneontology.org/amigo/term/GO:0048646
tissue development	biological_process	GO:0009888	132	658	1.87	8.19012e-18	7.5472e-16	dre:503893:itga6a|dre:497646:gadd45bb|dre:100034647:krt17|dre:30333:pou5f3|dre:57930:foxh1|dre:436667:b9d2|dre:30072:inhbaa|dre:561935:aplnra|dre:30506:nr6a1a|dre:360135:msgn1|dre:30308:wnt10b|dre:30480:gata2a|dre:450059:osr1|dre:30412:fzd7b|dre:436723:meox1|dre:654446:ripply1|dre:368201:ved|dre:30527:msx1a|dre:30381:cyp26a1|dre:797351:krt5|dre:30399:ta|dre:60632:wnt3a|dre:555766:etv2|dre:791454:…	http://amigo.geneontology.org/amigo/term/GO:0009888
organelle	cellular_component	GO:0043226	444	3571	1.16	6.94677e-17	6.24532e-15	dre:797198:rrp8|dre:327248:zmym4|dre:569326:fb36g12|dre:561131:nolc1|dre:570857:taco1|dre:100005069:rps19bp1|dre:100034647:krt17|dre:553569:neu4|dre:405797:aptx|dre:352912:krt18|dre:100333617:ch1073-342h5.2|dre:60634:fezf2|dre:30480:gata2a|dre:326944:prpf4|dre:553606:nle1|dre:368201:ved|dre:336518:polr3e|dre:562329:polr3b|dre:393201:polr3c|dre:30500:otx1b|dre:100004296:tb|dre:266796:sec61a1l|dre:…	http://amigo.geneontology.org/amigo/term/GO:0043226
intracellular organelle	cellular_component	GO:0043229	439	3524	1.16	8.10916e-17	7.11675e-15	dre:797198:rrp8|dre:327248:zmym4|dre:569326:fb36g12|dre:561131:nolc1|dre:570857:taco1|dre:100005069:rps19bp1|dre:100034647:krt17|dre:553569:neu4|dre:405797:aptx|dre:352912:krt18|dre:100333617:ch1073-342h5.2|dre:60634:fezf2|dre:30480:gata2a|dre:326944:prpf4|dre:553606:nle1|dre:368201:ved|dre:336518:polr3e|dre:562329:polr3b|dre:393201:polr3c|dre:30500:otx1b|dre:100004296:tb|dre:266796:sec61a1l|dre:…	http://amigo.geneontology.org/amigo/term/GO:0043229
cellular component biogenesis	biological_process	GO:0044085	129	669	1.79	2.85192e-16	2.44469e-14	dre:406487:rad51|dre:100034627:LOC110437943|dre:406587:rpf2|dre:550234:exosc2|dre:336149:utp11l|dre:436667:b9d2|dre:554150:b9d1|dre:30632:bmp2b|dre:286746:sdad1|dre:678613:h2afy|dre:567344:cfap53|dre:558996:wdr74|dre:322251:rpl7l1|dre:352916:msrb1a|dre:100003553:dis3|dre:321183:rrp36|dre:317678:ruvbl2|dre:550241:rrp7a|dre:325106:utp15|dre:553787:pop4|dre:767797:utp18|dre:553498:dkey-251i10.3|dre:…	http://amigo.geneontology.org/amigo/term/GO:0044085
regionalization	biological_process	GO:0003002	61	191	2.97	3.36282e-16	2.81713e-14	dre:64810:vent|dre:259304:twsg1b|dre:30098:hhex|dre:378866:ddit4|dre:100148408:foxc1a|dre:497646:gadd45bb|dre:406645:ctsba|dre:678551:ttc8|dre:30542:foxb1a|dre:30304:tdgf1|dre:30333:pou5f3|dre:323490:ptbp1a|dre:57930:foxh1|dre:58132:her7|dre:337298:sulf1|dre:260350:has2|dre:654446:ripply1|dre:324261:sp5l|dre:30291:cdh2|dre:30632:bmp2b|dre:393622:acsl4a|dre:30506:nr6a1a|dre:30308:wnt10b|dre:30144:…	http://amigo.geneontology.org/amigo/term/GO:0003002
pattern specification process	biological_process	GO:0007389	79	306	2.4	4.32924e-16	3.54613e-14	dre:64810:vent|dre:259304:twsg1b|dre:30098:hhex|dre:378866:ddit4|dre:100148408:foxc1a|dre:654446:ripply1|dre:497646:gadd45bb|dre:406645:ctsba|dre:568590:ccdc40|dre:100149566:mxtx1|dre:30161:chd|dre:30304:tdgf1|dre:30333:pou5f3|dre:368320:gmnn|dre:323490:ptbp1a|dre:57930:foxh1|dre:58132:her7|dre:337298:sulf1|dre:260350:has2|dre:393981:ttc4|dre:324261:sp5l|dre:30291:cdh2|dre:30632:bmp2b|dre:678551:…	http://amigo.geneontology.org/amigo/term/GO:0007389
epithelium development	biological_process	GO:0060429	93	405	2.14	6.05454e-16	4.85153e-14	dre:497646:gadd45bb|dre:323630:dvl2|dre:30333:pou5f3|dre:57930:foxh1|dre:436667:b9d2|dre:561935:aplnra|dre:30506:nr6a1a|dre:30308:wnt10b|dre:450059:osr1|dre:30412:fzd7b|dre:30458:gata3|dre:654446:ripply1|dre:30527:msx1a|dre:30381:cyp26a1|dre:30399:ta|dre:60632:wnt3a|dre:791454:dand5|dre:548610:gli2b|dre:795688:scn12aa|dre:30245:wt1a|dre:337298:sulf1|dre:569403:adrbk2|dre:30243:en2a|dre:100535215:…	http://amigo.geneontology.org/amigo/term/GO:0060429
anatomical structure development	biological_process	GO:0048856	276	1974	1.3	8.12752e-16	6.37405e-14	dre:553814:gfi1aa|dre:246226:ptgs1|dre:378866:ddit4|dre:393666:arl3l1|dre:327248:zmym4|dre:561131:nolc1|dre:114437:spry4|dre:497646:gadd45bb|dre:100034647:krt17|dre:562247:clcf1|dre:30333:pou5f3|dre:323490:ptbp1a|dre:57930:foxh1|dre:565702:cnnm2b|dre:64692:zp3b|dre:554150:b9d1|dre:606595:dhx8|dre:560100:adora2b|dre:30072:inhbaa|dre:561935:aplnra|dre:393692:arl3l2|dre:393622:acsl4a|dre:30506:nr6a1…	http://amigo.geneontology.org/amigo/term/GO:0048856
embryonic morphogenesis	biological_process	GO:0048598	86	359	2.23	9.38244e-16	7.20493e-14	dre:561131:nolc1|dre:791454:dand5|dre:323630:dvl2|dre:30333:pou5f3|dre:57930:foxh1|dre:30632:bmp2b|dre:565492:aplnrb|dre:360135:msgn1|dre:569823:ttc21b|dre:450059:osr1|dre:30412:fzd7b|dre:368201:ved|dre:30527:msx1a|dre:30399:ta|dre:555766:etv2|dre:431715:rbck1|dre:548610:gli2b|dre:30474:rx3|dre:795688:scn12aa|dre:449648:hoxc8a|dre:114425:zeb1b|dre:30243:en2a|dre:324261:sp5l|dre:58069:mespaa|dre:4…	http://amigo.geneontology.org/amigo/term/GO:0048598
multicellular organism development	biological_process	GO:0007275	255	1785	1.33	1.26599e-15	9.52335e-14	dre:553814:gfi1aa|dre:246226:ptgs1|dre:378866:ddit4|dre:393666:arl3l1|dre:327248:zmym4|dre:561131:nolc1|dre:114437:spry4|dre:497646:gadd45bb|dre:323630:dvl2|dre:562247:clcf1|dre:30333:pou5f3|dre:323490:ptbp1a|dre:57930:foxh1|dre:565702:cnnm2b|dre:606595:dhx8|dre:560100:adora2b|dre:30482:gata5|dre:561935:aplnra|dre:393692:arl3l2|dre:393622:acsl4a|dre:30506:nr6a1a|dre:360135:msgn1|dre:497617:ism1|d…	http://amigo.geneontology.org/amigo/term/GO:0007275
single-organism developmental process	Undef	GO:0044767	278	2023	1.28	4.19362e-15	3.09154e-13	dre:553814:gfi1aa|dre:246226:ptgs1|dre:378866:ddit4|dre:393666:arl3l1|dre:327248:zmym4|dre:561131:nolc1|dre:114437:spry4|dre:497646:gadd45bb|dre:100034647:krt17|dre:562247:clcf1|dre:30333:pou5f3|dre:323490:ptbp1a|dre:57930:foxh1|dre:565702:cnnm2b|dre:64692:zp3b|dre:554150:b9d1|dre:606595:dhx8|dre:560100:adora2b|dre:30072:inhbaa|dre:561935:aplnra|dre:393692:arl3l2|dre:393622:acsl4a|dre:30506:nr6a1…	http://amigo.geneontology.org/amigo/term/GO:0044767
animal organ development	biological_process	GO:0048513	175	1090	1.49	7.54168e-15	5.45071e-13	dre:553814:gfi1aa|dre:246226:ptgs1|dre:503893:itga6a|dre:561131:nolc1|dre:114437:spry4|dre:791454:dand5|dre:323630:dvl2|dre:30333:pou5f3|dre:57930:foxh1|dre:606595:dhx8|dre:560100:adora2b|dre:561935:aplnra|dre:777671:bhlha15|dre:30506:nr6a1a|dre:360135:msgn1|dre:30308:wnt10b|dre:30480:gata2a|dre:450059:osr1|dre:30458:gata3|dre:654446:ripply1|dre:368201:ved|dre:30527:msx1a|dre:562329:polr3b|dre:30…	http://amigo.geneontology.org/amigo/term/GO:0048513
developmental process	biological_process	GO:0032502	278	2038	1.27	9.29578e-15	6.58928e-13	dre:553814:gfi1aa|dre:246226:ptgs1|dre:378866:ddit4|dre:393666:arl3l1|dre:327248:zmym4|dre:561131:nolc1|dre:114437:spry4|dre:497646:gadd45bb|dre:100034647:krt17|dre:562247:clcf1|dre:30333:pou5f3|dre:323490:ptbp1a|dre:57930:foxh1|dre:565702:cnnm2b|dre:64692:zp3b|dre:554150:b9d1|dre:606595:dhx8|dre:560100:adora2b|dre:30072:inhbaa|dre:561935:aplnra|dre:393692:arl3l2|dre:393622:acsl4a|dre:30506:nr6a1…	http://amigo.geneontology.org/amigo/term/GO:0032502
single-multicellular organism process	Undef	GO:0044707	264	1914	1.28	1.5206e-14	1.05754e-12	dre:553814:gfi1aa|dre:246226:ptgs1|dre:569074:hapln1b|dre:378866:ddit4|dre:393666:arl3l1|dre:327248:zmym4|dre:561131:nolc1|dre:114437:spry4|dre:497646:gadd45bb|dre:323630:dvl2|dre:562247:clcf1|dre:30333:pou5f3|dre:100148468:f2rl2|dre:323490:ptbp1a|dre:57930:foxh1|dre:565702:cnnm2b|dre:606595:dhx8|dre:560100:adora2b|dre:30482:gata5|dre:561935:aplnra|dre:393692:arl3l2|dre:393622:acsl4a|dre:30506:nr…	http://amigo.geneontology.org/amigo/term/GO:0044707
anatomical structure morphogenesis	biological_process	GO:0009653	163	1012	1.5	5.17246e-14	3.53068e-12	dre:246226:ptgs1|dre:393666:arl3l1|dre:327248:zmym4|dre:561131:nolc1|dre:497646:gadd45bb|dre:323630:dvl2|dre:30333:pou5f3|dre:57930:foxh1|dre:436667:b9d2|dre:554150:b9d1|dre:560100:adora2b|dre:30482:gata5|dre:561935:aplnra|dre:393692:arl3l2|dre:60634:fezf2|dre:565492:aplnrb|dre:360135:msgn1|dre:497617:ism1|dre:30480:gata2a|dre:450059:osr1|dre:30412:fzd7b|dre:654446:ripply1|dre:368201:ved|dre:3052…	http://amigo.geneontology.org/amigo/term/GO:0009653
ribonucleoprotein complex	cellular_component	GO:1990904	77	326	2.2	5.53821e-14	3.64533e-12	dre:550491:frg1|dre:550540:henmt1|dre:393596:wdr46|dre:335049:ebna1bp2|dre:550264:fcf1|dre:492511:snrpa1|dre:192312:mak16|dre:386642:ngdn|dre:321114:snu13b|dre:394018:sf3a2|dre:797342:helb|dre:558996:wdr74|dre:30228:pes|dre:100005893:magoh|dre:406275:fbl|dre:606595:dhx8|dre:393237:imp3|dre:447856:utp3|dre:406249:ddx39ab|dre:368200:piwil1|dre:565232:hspa14|dre:337399:rrs1|dre:317739:ppan|dre:79380…	http://amigo.geneontology.org/amigo/term/GO:1990904
intracellular ribonucleoprotein complex	Undef	GO:0030529	77	326	2.2	5.53821e-14	3.64533e-12	dre:550491:frg1|dre:550540:henmt1|dre:393596:wdr46|dre:335049:ebna1bp2|dre:550264:fcf1|dre:492511:snrpa1|dre:192312:mak16|dre:386642:ngdn|dre:321114:snu13b|dre:394018:sf3a2|dre:797342:helb|dre:558996:wdr74|dre:30228:pes|dre:100005893:magoh|dre:406275:fbl|dre:606595:dhx8|dre:393237:imp3|dre:447856:utp3|dre:406249:ddx39ab|dre:368200:piwil1|dre:565232:hspa14|dre:337399:rrs1|dre:317739:ppan|dre:79380…	http://amigo.geneontology.org/amigo/term/GO:0030529
cellular process	biological_process	GO:0009987	670	6146	1.01	6.21818e-14	4.02109e-12	dre:431746:prpsap1|dre:327248:zmym4|dre:569326:fb36g12|dre:497646:gadd45bb|dre:553569:neu4|dre:100148468:f2rl2|dre:286832:lamc1|dre:30482:gata5|dre:60634:fezf2|dre:436889:peli2|dre:321224:hkdc1|dre:30480:gata2a|dre:30144:wnt8b|dre:326944:prpf4|dre:368201:ved|dre:336518:polr3e|dre:562329:polr3b|dre:393201:polr3c|dre:564158:cyldb|dre:503993:ch1073-358c10.1|dre:100004296:tb|dre:30399:ta|dre:10000355…	http://amigo.geneontology.org/amigo/term/GO:0009987
intracellular	cellular_component	GO:0005622	518	4541	1.06	1.64404e-13	1.04482e-11	dre:797198:rrp8|dre:327248:zmym4|dre:569326:fb36g12|dre:561131:nolc1|dre:570857:taco1|dre:100005069:rps19bp1|dre:100034647:krt17|dre:553569:neu4|dre:405797:aptx|dre:352912:krt18|dre:100333617:ch1073-342h5.2|dre:60634:fezf2|dre:321224:hkdc1|dre:30480:gata2a|dre:326944:prpf4|dre:553606:nle1|dre:368201:ved|dre:336518:polr3e|dre:562329:polr3b|dre:393201:polr3c|dre:30500:otx1b|dre:100004296:tb|dre:266…	http://amigo.geneontology.org/amigo/term/GO:0005622
intracellular part	cellular_component	GO:0044424	502	4375	1.07	1.83028e-13	1.14346e-11	dre:797198:rrp8|dre:327248:zmym4|dre:569326:fb36g12|dre:561131:nolc1|dre:570857:taco1|dre:100005069:rps19bp1|dre:100034647:krt17|dre:553569:neu4|dre:405797:aptx|dre:352912:krt18|dre:100333617:ch1073-342h5.2|dre:60634:fezf2|dre:321224:hkdc1|dre:30480:gata2a|dre:326944:prpf4|dre:553606:nle1|dre:368201:ved|dre:336518:polr3e|dre:562329:polr3b|dre:393201:polr3c|dre:30500:otx1b|dre:100004296:tb|dre:266…	http://amigo.geneontology.org/amigo/term/GO:0044424
nucleolar part	cellular_component	GO:0044452	23	28	7.64	4.1972e-13	2.57848e-11	dre:494152:nop58|dre:445170:polr2eb|dre:550241:rrp7a|dre:402856:twistnb|dre:406275:fbl|dre:393237:imp3|dre:321058:wdr3|dre:436992:imp4|dre:30228:pes|dre:325603:polr1b|dre:445412:polr1d|dre:553733:polr1e|dre:100003787:nhp2|dre:334362:nol6|dre:321652:wdr12|dre:553787:pop4|dre:767797:utp18|dre:334446:heatr1|dre:541352:rpp30|dre:321114:snu13b|dre:393282:snu13a|dre:323426:mphosph10|dre:550263:polr2h	http://amigo.geneontology.org/amigo/term/GO:0044452
small-subunit processome	cellular_component	GO:0032040	20	21	8.86	2.26457e-12	1.36839e-10	dre:393237:imp3|dre:767797:utp18|dre:447856:utp3|dre:494152:nop58|dre:393596:wdr46|dre:334446:heatr1|dre:321058:wdr3|dre:550264:fcf1|dre:393282:snu13a|dre:336149:utp11l|dre:393097:dcaf13|dre:286787:diexf|dre:386642:ngdn|dre:321114:snu13b|dre:678588:emg1|dre:436992:imp4|dre:323426:mphosph10|dre:334362:nol6|dre:553498:dkey-251i10.3|dre:406275:fbl	http://amigo.geneontology.org/amigo/term/GO:0032040
intracellular non-membrane-bounded organelle	cellular_component	GO:0043232	142	885	1.49	2.9358e-12	1.71767e-10	dre:406487:rad51|dre:445170:polr2eb|dre:406587:rpf2|dre:100005069:rps19bp1|dre:100034647:krt17|dre:336149:utp11l|dre:436667:b9d2|dre:554150:b9d1|dre:352912:krt18|dre:286746:sdad1|dre:565232:hspa14|dre:324256:orc6|dre:678613:h2afy|dre:567344:cfap53|dre:558996:wdr74|dre:553606:nle1|dre:797351:krt5|dre:336470:pak1ip1|dre:797433:krt8|dre:352916:msrb1a|dre:561131:nolc1|dre:555251:inaa|dre:321183:rrp36…	http://amigo.geneontology.org/amigo/term/GO:0043232
non-membrane-bounded organelle	cellular_component	GO:0043228	142	885	1.49	2.9358e-12	1.71767e-10	dre:406487:rad51|dre:445170:polr2eb|dre:406587:rpf2|dre:100005069:rps19bp1|dre:100034647:krt17|dre:336149:utp11l|dre:436667:b9d2|dre:554150:b9d1|dre:352912:krt18|dre:286746:sdad1|dre:565232:hspa14|dre:324256:orc6|dre:678613:h2afy|dre:567344:cfap53|dre:558996:wdr74|dre:553606:nle1|dre:797351:krt5|dre:336470:pak1ip1|dre:797433:krt8|dre:352916:msrb1a|dre:561131:nolc1|dre:555251:inaa|dre:321183:rrp36…	http://amigo.geneontology.org/amigo/term/GO:0043228
DNA binding	molecular_function	GO:0003677	139	860	1.5	3.15887e-12	1.81931e-10	dre:405755:nkx1.2la|dre:327248:zmym4|dre:445170:polr2eb|dre:406778:exo1|dre:30333:pou5f3|dre:550504:ssbp1|dre:57930:foxh1|dre:334107:tsn|dre:403035:tbpl1|dre:100148891:LOC108190947|dre:449954:LOC110437769|dre:60634:fezf2|dre:30506:nr6a1a|dre:324256:orc6|dre:360135:msgn1|dre:399690:smtnl|dre:30480:gata2a|dre:325603:polr1b|dre:30260:noto|dre:192333:mcm7|dre:368201:ved|dre:30527:msx1a|dre:562329:pol…	http://amigo.geneontology.org/amigo/term/GO:0003677
tissue morphogenesis	biological_process	GO:0048729	65	276	2.19	5.54372e-12	3.14372e-10	dre:64810:vent|dre:324261:sp5l|dre:58069:mespaa|dre:100148408:foxc1a|dre:494082:ift80|dre:30161:chd|dre:494033:tfap2c|dre:791188:hs2st1a|dre:791454:dand5|dre:30374:hoxb1b|dre:568590:ccdc40|dre:323630:dvl2|dre:30304:tdgf1|dre:30333:pou5f3|dre:103908640:gna13a|dre:57930:foxh1|dre:447898:tmem237b|dre:260350:has2|dre:30688:ephb4a|dre:561935:aplnra|dre:678551:ttc8|dre:30291:cdh2|dre:322529:dhrs9|dre:5…	http://amigo.geneontology.org/amigo/term/GO:0048729
multicellular organismal process	biological_process	GO:0032501	277	2169	1.19	8.62606e-12	4.81752e-10	dre:553814:gfi1aa|dre:246226:ptgs1|dre:569074:hapln1b|dre:378866:ddit4|dre:393666:arl3l1|dre:327248:zmym4|dre:561131:nolc1|dre:114437:spry4|dre:497646:gadd45bb|dre:323630:dvl2|dre:562247:clcf1|dre:30333:pou5f3|dre:100148468:f2rl2|dre:323490:ptbp1a|dre:57930:foxh1|dre:565702:cnnm2b|dre:64692:zp3b|dre:324490:eif4ebp3l|dre:606595:dhx8|dre:560100:adora2b|dre:30482:gata5|dre:561935:aplnra|dre:393692:a…	http://amigo.geneontology.org/amigo/term/GO:0032501
tRNA metabolic process	biological_process	GO:0006399	34	87	3.63	1.39792e-11	7.69064e-10	dre:561376:pus7l|dre:445101:rpusd4|dre:445166:ctu2|dre:556702:yars2|dre:100003049:dus2|dre:406275:fbl|dre:494060:pus1|dre:570351:wdr4|dre:100005064:tsen15|dre:561376:LOC101886176|dre:562329:polr3b|dre:445096:dus4l|dre:561376:LOC100537541|dre:436884:tyw3|dre:326652:73340|dre:100005300:lcmt2|dre:565995:tsen34|dre:564925:trmt12|dre:337487:pus3|dre:553787:pop4|dre:541509:elp3|dre:561376:LOC100536109|…	http://amigo.geneontology.org/amigo/term/GO:0006399
gastrulation	biological_process	GO:0007369	43	138	2.9	1.44768e-11	7.84725e-10	dre:64810:vent|dre:324261:sp5l|dre:58069:mespaa|dre:30161:chd|dre:791188:hs2st1a|dre:791454:dand5|dre:678551:ttc8|dre:30304:tdgf1|dre:30333:pou5f3|dre:103908640:gna13a|dre:57930:foxh1|dre:447898:tmem237b|dre:260350:has2|dre:30291:cdh2|dre:561935:aplnra|dre:565492:aplnrb|dre:360135:msgn1|dre:569823:ttc21b|dre:450059:osr1|dre:30412:fzd7b|dre:368201:ved|dre:394146:dusp4|dre:30260:noto|dre:353314:dus…	http://amigo.geneontology.org/amigo/term/GO:0007369
embryonic organ development	biological_process	GO:0048568	66	291	2.11	1.56858e-11	8.37938e-10	dre:553814:gfi1aa|dre:140815:cebpa|dre:30098:hhex|dre:569971:lama1|dre:567422:plxna3|dre:494033:tfap2c|dre:246226:ptgs1|dre:568590:ccdc40|dre:30190:egr2b|dre:30161:chd|dre:30304:tdgf1|dre:100148408:foxc1a|dre:393492:lbh|dre:57930:foxh1|dre:260350:has2|dre:606595:dhx8|dre:393981:ttc4|dre:494105:foxj1b|dre:286832:lamc1|dre:30632:bmp2b|dre:30197:dkk1b|dre:324261:sp5l|dre:322529:dhrs9|dre:30480:gata2…	http://amigo.geneontology.org/amigo/term/GO:0048568
tRNA processing	biological_process	GO:0008033	27	53	4.74	1.6056e-11	8.45216e-10	dre:561376:pus7l|dre:445101:rpusd4|dre:445166:ctu2|dre:100003049:dus2|dre:406275:fbl|dre:494060:pus1|dre:570351:wdr4|dre:100005064:tsen15|dre:561376:LOC101886176|dre:445096:dus4l|dre:561376:LOC100537541|dre:436884:tyw3|dre:326652:73340|dre:100005300:lcmt2|dre:565995:tsen34|dre:564925:trmt12|dre:337487:pus3|dre:553787:pop4|dre:541509:elp3|dre:561376:LOC100536109|dre:322715:dus1l|dre:556642:trub1|d…	http://amigo.geneontology.org/amigo/term/GO:0008033
tube development	biological_process	GO:0035295	55	215	2.38	1.62806e-11	8.45216e-10	dre:30098:hhex|dre:30161:chd|dre:791454:dand5|dre:30374:hoxb1b|dre:568590:ccdc40|dre:323630:dvl2|dre:30542:foxb1a|dre:30304:tdgf1|dre:57930:foxh1|dre:260350:has2|dre:30291:cdh2|dre:30632:bmp2b|dre:678551:ttc8|dre:30506:nr6a1a|dre:558752:ppp2r2aa|dre:30308:wnt10b|dre:30480:gata2a|dre:450059:osr1|dre:100149566:mxtx1|dre:570510:notum1a|dre:286787:diexf|dre:562329:polr3b|dre:30381:cyp26a1|dre:30260:n…	http://amigo.geneontology.org/amigo/term/GO:0035295
central nervous system development	biological_process	GO:0007417	69	316	2.03	2.36393e-11	1.2102e-09	dre:569971:lama1|dre:324261:sp5l|dre:142987:dmbx1a|dre:114437:spry4|dre:791454:dand5|dre:30374:hoxb1b|dre:323630:dvl2|dre:555376:btd|dre:30542:foxb1a|dre:30304:tdgf1|dre:30333:pou5f3|dre:103908640:gna13a|dre:245948:gbx2|dre:140746:irx7|dre:57930:foxh1|dre:337298:sulf1|dre:260350:has2|dre:30584:bmp7a|dre:286832:lamc1|dre:30632:bmp2b|dre:792391:hnf1ba|dre:30291:cdh2|dre:30506:nr6a1a|dre:30308:wnt10…	http://amigo.geneontology.org/amigo/term/GO:0007417
system development	biological_process	GO:0048731	207	1513	1.27	2.516e-11	1.27041e-09	dre:553814:gfi1aa|dre:246226:ptgs1|dre:393666:arl3l1|dre:393692:arl3l2|dre:561131:nolc1|dre:114437:spry4|dre:791454:dand5|dre:323630:dvl2|dre:562247:clcf1|dre:30333:pou5f3|dre:57930:foxh1|dre:565702:cnnm2b|dre:606595:dhx8|dre:560100:adora2b|dre:30482:gata5|dre:561935:aplnra|dre:503893:itga6a|dre:777671:bhlha15|dre:30506:nr6a1a|dre:360135:msgn1|dre:497617:ism1|dre:30480:gata2a|dre:450059:osr1|dre:…	http://amigo.geneontology.org/amigo/term/GO:0048731
RNA modification	biological_process	GO:0009451	26	50	4.84	2.67779e-11	1.33383e-09	dre:568328:naf1|dre:561376:pus7l|dre:550540:henmt1|dre:445101:rpusd4|dre:445166:ctu2|dre:494152:nop58|dre:494060:pus1|dre:570351:wdr4|dre:402995:pus7|dre:555586:ftsj2|dre:561376:LOC101886176|dre:406275:fbl|dre:561376:LOC100537541|dre:326652:73340|dre:100005300:lcmt2|dre:561376:LOC100536109|dre:337487:pus3|dre:678588:emg1|dre:541509:elp3|dre:556642:trub1|dre:321130:nop2|dre:563475:trmt6|dre:445391…	http://amigo.geneontology.org/amigo/term/GO:0009451
brain development	biological_process	GO:0007420	56	227	2.29	3.52753e-11	1.73366e-09	dre:569971:lama1|dre:324261:sp5l|dre:142987:dmbx1a|dre:114437:spry4|dre:791454:dand5|dre:30374:hoxb1b|dre:323630:dvl2|dre:30542:foxb1a|dre:30304:tdgf1|dre:30333:pou5f3|dre:245948:gbx2|dre:140746:irx7|dre:286832:lamc1|dre:260350:has2|dre:548610:gli2b|dre:30632:bmp2b|dre:30197:dkk1b|dre:30291:cdh2|dre:30506:nr6a1a|dre:30308:wnt10b|dre:799354:cxcl12b|dre:114430:irx1b|dre:286830:lamb1a|dre:30144:wnt8…	http://amigo.geneontology.org/amigo/term/GO:0007420
formation of primary germ layer	biological_process	GO:0001704	25	47	4.95	4.43352e-11	2.15026e-09	dre:64810:vent|dre:324261:sp5l|dre:58069:mespaa|dre:791454:dand5|dre:30304:tdgf1|dre:30333:pou5f3|dre:57930:foxh1|dre:561935:aplnra|dre:565492:aplnrb|dre:360135:msgn1|dre:450059:osr1|dre:368201:ved|dre:394146:dusp4|dre:30260:noto|dre:353314:dusp6|dre:30399:ta|dre:474335:tll1|dre:555766:etv2|dre:30632:bmp2b|dre:30482:gata5|dre:407737:fgf17|dre:30584:bmp7a|dre:336645:dhx16|dre:792391:hnf1ba|dre:305…	http://amigo.geneontology.org/amigo/term/GO:0001704
cellular biosynthetic process	biological_process	GO:0044249	244	1888	1.2	6.13155e-11	2.93518e-09	dre:553814:gfi1aa|dre:246226:ptgs1|dre:431746:prpsap1|dre:405755:nkx1.2la|dre:445170:polr2eb|dre:100034627:LOC110437943|dre:541435:acss1|dre:114430:irx1b|dre:791454:dand5|dre:60634:fezf2|dre:30333:pou5f3|dre:797342:helb|dre:550504:ssbp1|dre:57930:foxh1|dre:100005893:magoh|dre:324490:eif4ebp3l|dre:324261:sp5l|dre:30632:bmp2b|dre:393622:acsl4a|dre:30506:nr6a1a|dre:324256:orc6|dre:360135:msgn1|dre:3…	http://amigo.geneontology.org/amigo/term/GO:0044249
biosynthetic process	biological_process	GO:0009058	252	1968	1.19	6.55821e-11	3.09917e-09	dre:553814:gfi1aa|dre:246226:ptgs1|dre:100005300:lcmt2|dre:431746:prpsap1|dre:406487:rad51|dre:445170:polr2eb|dre:100034627:LOC110437943|dre:541435:acss1|dre:114430:irx1b|dre:791454:dand5|dre:60634:fezf2|dre:30333:pou5f3|dre:797342:helb|dre:550504:ssbp1|dre:57930:foxh1|dre:100005893:magoh|dre:324490:eif4ebp3l|dre:324261:sp5l|dre:30632:bmp2b|dre:393622:acsl4a|dre:30506:nr6a1a|dre:324256:orc6|dre:5…	http://amigo.geneontology.org/amigo/term/GO:0009058
anterior/posterior pattern specification	biological_process	GO:0009952	38	117	3.02	8.05387e-11	3.7578e-09	dre:503728:scube2|dre:324261:sp5l|dre:30098:hhex|dre:497646:gadd45bb|dre:557999:tdrd5|dre:30542:foxb1a|dre:337298:sulf1|dre:100148408:foxc1a|dre:57930:foxh1|dre:58132:her7|dre:260350:has2|dre:654446:ripply1|dre:30161:chd|dre:30506:nr6a1a|dre:30308:wnt10b|dre:570510:notum1a|dre:30144:wnt8b|dre:654447:ripply2|dre:30381:cyp26a1|dre:406379:tdrd7a|dre:30399:ta|dre:60632:wnt3a|dre:58070:mespba|dre:3029…	http://amigo.geneontology.org/amigo/term/GO:0009952
organic substance biosynthetic process	biological_process	GO:1901576	247	1924	1.19	8.26712e-11	3.80908e-09	dre:553814:gfi1aa|dre:246226:ptgs1|dre:100005300:lcmt2|dre:431746:prpsap1|dre:406487:rad51|dre:445170:polr2eb|dre:100034627:LOC110437943|dre:541435:acss1|dre:114430:irx1b|dre:791454:dand5|dre:60634:fezf2|dre:30333:pou5f3|dre:797342:helb|dre:550504:ssbp1|dre:57930:foxh1|dre:100005893:magoh|dre:324490:eif4ebp3l|dre:324261:sp5l|dre:30632:bmp2b|dre:393622:acsl4a|dre:30506:nr6a1a|dre:324256:orc6|dre:5…	http://amigo.geneontology.org/amigo/term/GO:1901576
head development	biological_process	GO:0060322	56	234	2.23	9.46443e-11	4.3069e-09	dre:569971:lama1|dre:324261:sp5l|dre:142987:dmbx1a|dre:114437:spry4|dre:791454:dand5|dre:30374:hoxb1b|dre:323630:dvl2|dre:30542:foxb1a|dre:30304:tdgf1|dre:30333:pou5f3|dre:245948:gbx2|dre:140746:irx7|dre:286832:lamc1|dre:260350:has2|dre:548610:gli2b|dre:30632:bmp2b|dre:30197:dkk1b|dre:30291:cdh2|dre:30506:nr6a1a|dre:30308:wnt10b|dre:799354:cxcl12b|dre:114430:irx1b|dre:286830:lamb1a|dre:30144:wnt8…	http://amigo.geneontology.org/amigo/term/GO:0060322
organ morphogenesis	biological_process	GO:0009887	72	353	1.9	1.2721e-10	5.71826e-09	dre:64810:vent|dre:317637:wdr43|dre:494082:ift80|dre:569971:lama1|dre:567422:plxna3|dre:494033:tfap2c|dre:791454:dand5|dre:568590:ccdc40|dre:323630:dvl2|dre:30161:chd|dre:30304:tdgf1|dre:100148408:foxc1a|dre:393492:lbh|dre:140746:irx7|dre:57930:foxh1|dre:260350:has2|dre:393981:ttc4|dre:494105:foxj1b|dre:286832:lamc1|dre:30632:bmp2b|dre:678551:ttc8|dre:414929:ift57|dre:322529:dhrs9|dre:360135:msgn…	http://amigo.geneontology.org/amigo/term/GO:0009887
RNA biosynthetic process	biological_process	GO:0032774	152	1031	1.37	1.3261e-10	5.88916e-09	dre:553814:gfi1aa|dre:405755:nkx1.2la|dre:445170:polr2eb|dre:100034627:LOC110437943|dre:791454:dand5|dre:30333:pou5f3|dre:797342:helb|dre:57930:foxh1|dre:403035:tbpl1|dre:30632:bmp2b|dre:393622:acsl4a|dre:30506:nr6a1a|dre:360135:msgn1|dre:30480:gata2a|dre:450059:osr1|dre:436723:meox1|dre:654446:ripply1|dre:368201:ved|dre:30527:msx1a|dre:562329:polr3b|dre:393201:polr3c|dre:30742:bmpr1ba|dre:100004…	http://amigo.geneontology.org/amigo/term/GO:0032774
intracellular organelle part	cellular_component	GO:0044446	228	1753	1.21	1.63537e-10	7.17615e-09	dre:394064:exosc10|dre:557525:dkey-239i20.2|dre:406487:rad51|dre:327248:zmym4|dre:445170:polr2eb|dre:100034627:LOC110437943|dre:406587:rpf2|dre:553787:pop4|dre:336339:sys1|dre:100005069:rps19bp1|dre:100034647:krt17|dre:266796:sec61a1l|dre:797342:helb|dre:30228:pes|dre:100005893:magoh|dre:554150:b9d1|dre:352912:krt18|dre:606595:dhx8|dre:565995:tsen34|dre:393596:wdr46|dre:777614:tpcn2|dre:794311:fm…	http://amigo.geneontology.org/amigo/term/GO:0044446
macromolecule biosynthetic process	biological_process	GO:0009059	208	1562	1.24	1.85705e-10	8.05303e-09	dre:553814:gfi1aa|dre:797198:rrp8|dre:405755:nkx1.2la|dre:445170:polr2eb|dre:100034627:LOC110437943|dre:114430:irx1b|dre:791454:dand5|dre:60634:fezf2|dre:30333:pou5f3|dre:797342:helb|dre:550504:ssbp1|dre:57930:foxh1|dre:100005893:magoh|dre:324490:eif4ebp3l|dre:403035:tbpl1|dre:30632:bmp2b|dre:393622:acsl4a|dre:30506:nr6a1a|dre:324256:orc6|dre:360135:msgn1|dre:30480:gata2a|dre:450059:osr1|dre:3026…	http://amigo.geneontology.org/amigo/term/GO:0009059
organelle part	cellular_component	GO:0044422	230	1780	1.2	2.30679e-10	9.88699e-09	dre:394064:exosc10|dre:557525:dkey-239i20.2|dre:406487:rad51|dre:327248:zmym4|dre:445170:polr2eb|dre:100034627:LOC110437943|dre:406587:rpf2|dre:553787:pop4|dre:336339:sys1|dre:100005069:rps19bp1|dre:100034647:krt17|dre:266796:sec61a1l|dre:797342:helb|dre:30228:pes|dre:100005893:magoh|dre:554150:b9d1|dre:352912:krt18|dre:606595:dhx8|dre:565995:tsen34|dre:393596:wdr46|dre:777614:tpcn2|dre:794311:fm…	http://amigo.geneontology.org/amigo/term/GO:0044422
organic cyclic compound biosynthetic process	biological_process	GO:1901362	170	1213	1.3	3.36768e-10	1.42681e-08	dre:553814:gfi1aa|dre:431746:prpsap1|dre:405755:nkx1.2la|dre:445170:polr2eb|dre:100034627:LOC110437943|dre:791454:dand5|dre:30333:pou5f3|dre:797342:helb|dre:57930:foxh1|dre:403035:tbpl1|dre:30632:bmp2b|dre:393622:acsl4a|dre:30506:nr6a1a|dre:360135:msgn1|dre:30480:gata2a|dre:450059:osr1|dre:436723:meox1|dre:654446:ripply1|dre:368201:ved|dre:30527:msx1a|dre:562329:polr3b|dre:393201:polr3c|dre:30742…	http://amigo.geneontology.org/amigo/term/GO:1901362
cellular macromolecule biosynthetic process	biological_process	GO:0034645	205	1550	1.23	4.22446e-10	1.76947e-08	dre:553814:gfi1aa|dre:797198:rrp8|dre:405755:nkx1.2la|dre:445170:polr2eb|dre:114430:irx1b|dre:791454:dand5|dre:60634:fezf2|dre:30333:pou5f3|dre:797342:helb|dre:550504:ssbp1|dre:57930:foxh1|dre:100005893:magoh|dre:324490:eif4ebp3l|dre:403035:tbpl1|dre:30632:bmp2b|dre:393622:acsl4a|dre:30506:nr6a1a|dre:324256:orc6|dre:360135:msgn1|dre:30480:gata2a|dre:450059:osr1|dre:30260:noto|dre:192333:mcm7|dre:…	http://amigo.geneontology.org/amigo/term/GO:0034645
endoderm development	biological_process	GO:0007492	21	36	5.43	4.41837e-10	1.8299e-08	dre:64810:vent|dre:353314:dusp6|dre:561935:aplnra|dre:393109:rasl11b|dre:103908640:LOC110437780|dre:30584:bmp7a|dre:565492:aplnrb|dre:450059:osr1|dre:791454:dand5|dre:368201:ved|dre:336645:dhx16|dre:30304:tdgf1|dre:30333:pou5f3|dre:103908640:gna13a|dre:792391:hnf1ba|dre:394146:dusp4|dre:30482:gata5|dre:57930:foxh1|dre:407737:fgf17|dre:30538:fgf8a|dre:30632:bmp2b	http://amigo.geneontology.org/amigo/term/GO:0007492
nucleobase-containing compound biosynthetic process	biological_process	GO:0034654	164	1164	1.31	4.95241e-10	2.02829e-08	dre:553814:gfi1aa|dre:431746:prpsap1|dre:405755:nkx1.2la|dre:445170:polr2eb|dre:100034627:LOC110437943|dre:791454:dand5|dre:30333:pou5f3|dre:797342:helb|dre:57930:foxh1|dre:403035:tbpl1|dre:30632:bmp2b|dre:393622:acsl4a|dre:30506:nr6a1a|dre:360135:msgn1|dre:30480:gata2a|dre:450059:osr1|dre:436723:meox1|dre:654446:ripply1|dre:368201:ved|dre:30527:msx1a|dre:562329:polr3b|dre:393201:polr3c|dre:30742…	http://amigo.geneontology.org/amigo/term/GO:0034654
aromatic compound biosynthetic process	biological_process	GO:0019438	166	1185	1.3	5.63759e-10	2.25871e-08	dre:553814:gfi1aa|dre:431746:prpsap1|dre:405755:nkx1.2la|dre:445170:polr2eb|dre:100034627:LOC110437943|dre:791454:dand5|dre:30333:pou5f3|dre:797342:helb|dre:57930:foxh1|dre:403035:tbpl1|dre:30632:bmp2b|dre:393622:acsl4a|dre:30506:nr6a1a|dre:360135:msgn1|dre:30480:gata2a|dre:450059:osr1|dre:436723:meox1|dre:654446:ripply1|dre:368201:ved|dre:30527:msx1a|dre:562329:polr3b|dre:393201:polr3c|dre:30742…	http://amigo.geneontology.org/amigo/term/GO:0019438
heterocycle biosynthetic process	biological_process	GO:0018130	166	1185	1.3	5.63759e-10	2.25871e-08	dre:553814:gfi1aa|dre:431746:prpsap1|dre:405755:nkx1.2la|dre:445170:polr2eb|dre:100034627:LOC110437943|dre:791454:dand5|dre:30333:pou5f3|dre:797342:helb|dre:57930:foxh1|dre:403035:tbpl1|dre:30632:bmp2b|dre:393622:acsl4a|dre:30506:nr6a1a|dre:360135:msgn1|dre:30480:gata2a|dre:450059:osr1|dre:436723:meox1|dre:654446:ripply1|dre:368201:ved|dre:30527:msx1a|dre:562329:polr3b|dre:393201:polr3c|dre:30742…	http://amigo.geneontology.org/amigo/term/GO:0018130
maturation of SSU-rRNA	biological_process	GO:0030490	19	29	6.09	7.11423e-10	2.81968e-08	dre:393097:dcaf13|dre:321058:wdr3|dre:553241:bms1|dre:447856:utp3|dre:321183:rrp36|dre:393596:wdr46|dre:334446:heatr1|dre:337399:rrs1|dre:321700:nol11|dre:445388:rcl1|dre:553568:abt1|dre:286787:diexf|dre:386642:ngdn|dre:321114:snu13b|dre:678588:emg1|dre:393282:snu13a|dre:323426:mphosph10|dre:767797:utp18|dre:553498:dkey-251i10.3	http://amigo.geneontology.org/amigo/term/GO:0030490
transcription, DNA-templated	biological_process	GO:0006351	148	1024	1.34	7.81205e-10	3.06332e-08	dre:553814:gfi1aa|dre:405755:nkx1.2la|dre:445170:polr2eb|dre:791454:dand5|dre:30333:pou5f3|dre:57930:foxh1|dre:403035:tbpl1|dre:30632:bmp2b|dre:393622:acsl4a|dre:30506:nr6a1a|dre:565013:tle2|dre:30480:gata2a|dre:450059:osr1|dre:436723:meox1|dre:654446:ripply1|dre:368201:ved|dre:30527:msx1a|dre:562329:polr3b|dre:393201:polr3c|dre:30742:bmpr1ba|dre:100004296:tb|dre:30399:ta|dre:555766:etv2|dre:3176…	http://amigo.geneontology.org/amigo/term/GO:0006351
nucleic acid-templated transcription	biological_process	GO:0097659	148	1025	1.34	8.28431e-10	3.21431e-08	dre:553814:gfi1aa|dre:405755:nkx1.2la|dre:445170:polr2eb|dre:791454:dand5|dre:30333:pou5f3|dre:57930:foxh1|dre:403035:tbpl1|dre:30632:bmp2b|dre:393622:acsl4a|dre:30506:nr6a1a|dre:565013:tle2|dre:30480:gata2a|dre:450059:osr1|dre:436723:meox1|dre:654446:ripply1|dre:368201:ved|dre:30527:msx1a|dre:562329:polr3b|dre:393201:polr3c|dre:30742:bmpr1ba|dre:100004296:tb|dre:30399:ta|dre:555766:etv2|dre:3176…	http://amigo.geneontology.org/amigo/term/GO:0097659
endoderm formation	biological_process	GO:0001706	18	26	6.44	1.05318e-09	4.04378e-08	dre:64810:vent|dre:353314:dusp6|dre:561935:aplnra|dre:565492:aplnrb|dre:30584:bmp7a|dre:450059:osr1|dre:791454:dand5|dre:368201:ved|dre:336645:dhx16|dre:30304:tdgf1|dre:30333:pou5f3|dre:792391:hnf1ba|dre:394146:dusp4|dre:30482:gata5|dre:57930:foxh1|dre:407737:fgf17|dre:30538:fgf8a|dre:30632:bmp2b	http://amigo.geneontology.org/amigo/term/GO:0001706
cell	cellular_component	GO:0005623	579	5501	0.98	1.21064e-09	4.55348e-08	dre:797198:rrp8|dre:327248:zmym4|dre:569326:fb36g12|dre:561131:nolc1|dre:570857:taco1|dre:100005069:rps19bp1|dre:100034647:krt17|dre:553569:neu4|dre:405797:aptx|dre:352912:krt18|dre:100333617:ch1073-342h5.2|dre:60634:fezf2|dre:321224:hkdc1|dre:30480:gata2a|dre:326944:prpf4|dre:553606:nle1|dre:368201:ved|dre:336518:polr3e|dre:562329:polr3b|dre:393201:polr3c|dre:30500:otx1b|dre:100004296:tb|dre:266…	http://amigo.geneontology.org/amigo/term/GO:0005623
cell part	cellular_component	GO:0044464	579	5501	0.98	1.21064e-09	4.55348e-08	dre:797198:rrp8|dre:327248:zmym4|dre:569326:fb36g12|dre:561131:nolc1|dre:570857:taco1|dre:100005069:rps19bp1|dre:100034647:krt17|dre:553569:neu4|dre:405797:aptx|dre:352912:krt18|dre:100333617:ch1073-342h5.2|dre:60634:fezf2|dre:321224:hkdc1|dre:30480:gata2a|dre:326944:prpf4|dre:553606:nle1|dre:368201:ved|dre:336518:polr3e|dre:562329:polr3b|dre:393201:polr3c|dre:30500:otx1b|dre:100004296:tb|dre:266…	http://amigo.geneontology.org/amigo/term/GO:0044464
somite development	biological_process	GO:0061053	29	79	3.41	1.39298e-09	5.18639e-08	dre:569971:lama1|dre:497646:gadd45bb|dre:30542:foxb1a|dre:30304:tdgf1|dre:100148408:foxc1a|dre:286832:lamc1|dre:58132:her7|dre:260350:has2|dre:654446:ripply1|dre:57930:foxh1|dre:30161:chd|dre:100149566:mxtx1|dre:286830:lamb1a|dre:654447:ripply2|dre:30381:cyp26a1|dre:321114:snu13b|dre:30260:noto|dre:30399:ta|dre:60632:wnt3a|dre:58070:mespba|dre:503728:scube2|dre:30291:cdh2|dre:436723:meox1|dre:405…	http://amigo.geneontology.org/amigo/term/GO:0061053
ribosomal small subunit biogenesis	biological_process	GO:0042274	22	44	4.65	1.56257e-09	5.75964e-08	dre:393596:wdr46|dre:550241:rrp7a|dre:386642:ngdn|dre:321700:nol11|dre:321058:wdr3|dre:337399:rrs1|dre:336149:utp11l|dre:286787:diexf|dre:553241:bms1|dre:321183:rrp36|dre:393097:dcaf13|dre:678588:emg1|dre:447856:utp3|dre:767797:utp18|dre:553498:dkey-251i10.3|dre:553568:abt1|dre:334446:heatr1|dre:445388:rcl1|dre:321114:snu13b|dre:393282:snu13a|dre:323426:mphosph10|dre:393617:nat10	http://amigo.geneontology.org/amigo/term/GO:0042274
morphogenesis of an epithelium	biological_process	GO:0002009	53	235	2.1	1.78719e-09	6.52236e-08	dre:100148408:foxc1a|dre:494082:ift80|dre:30161:chd|dre:494033:tfap2c|dre:791188:hs2st1a|dre:791454:dand5|dre:30374:hoxb1b|dre:568590:ccdc40|dre:323630:dvl2|dre:30304:tdgf1|dre:30333:pou5f3|dre:103908640:gna13a|dre:57930:foxh1|dre:447898:tmem237b|dre:260350:has2|dre:30688:ephb4a|dre:561935:aplnra|dre:322529:dhrs9|dre:558752:ppp2r2aa|dre:564324:ccdc85b|dre:678551:ttc8|dre:30412:fzd7b|dre:436667:b9…	http://amigo.geneontology.org/amigo/term/GO:0002009
cellular developmental process	biological_process	GO:0048869	151	1074	1.31	2.77827e-09	1.00399e-07	dre:553814:gfi1aa|dre:246226:ptgs1|dre:393666:arl3l1|dre:327248:zmym4|dre:114437:spry4|dre:494105:foxj1b|dre:562247:clcf1|dre:30333:pou5f3|dre:323490:ptbp1a|dre:57930:foxh1|dre:436667:b9d2|dre:554150:b9d1|dre:560100:adora2b|dre:30072:inhbaa|dre:561935:aplnra|dre:393692:arl3l2|dre:60634:fezf2|dre:30506:nr6a1a|dre:360135:msgn1|dre:30308:wnt10b|dre:30480:gata2a|dre:450059:osr1|dre:567344:cfap53|dre:…	http://amigo.geneontology.org/amigo/term/GO:0048869
hindbrain development	biological_process	GO:0030902	25	63	3.69	5.284e-09	1.89095e-07	dre:245948:gbx2|dre:324261:sp5l|dre:570746:zic2b|dre:30337:hoxb1a|dre:30374:hoxb1b|dre:323630:dvl2|dre:30333:pou5f3|dre:140746:irx7|dre:260350:has2|dre:559441:rnf216|dre:30632:bmp2b|dre:114430:irx1b|dre:30381:cyp26a1|dre:30190:egr2b|dre:548610:gli2b|dre:100150664:met|dre:114437:spry4|dre:30291:cdh2|dre:503502:crabp2b|dre:30219:efnb2a|dre:30549:fgf3|dre:30584:bmp7a|dre:792391:hnf1ba|dre:30462:otx1…	http://amigo.geneontology.org/amigo/term/GO:0030902
helicase activity	molecular_function	GO:0004386	26	70	3.45	7.9799e-09	2.82826e-07	dre:569118:ddx10|dre:386634:eif4a1a|dre:406795:skiv2l2|dre:445387:ddx51|dre:445399:ddx56|dre:325248:ddx31|dre:286777:ddx54|dre:192339:ddx19|dre:797342:helb|dre:606595:dhx8|dre:406249:ddx39ab|dre:192333:mcm7|dre:564982:mcm6l|dre:796505:LOC110438502|dre:378844:ddx27|dre:317678:ruvbl2|dre:30263:ddx4|dre:321127:ddx18|dre:100006246:dhx32a|dre:566553:recql5|dre:553328:hells|dre:450061:gins1|dre:336645:…	http://amigo.geneontology.org/amigo/term/GO:0004386
ATP-dependent RNA helicase activity	molecular_function	GO:0004004	19	36	4.91	1.02936e-08	3.57944e-07	dre:606595:dhx8|dre:378844:ddx27|dre:569118:ddx10|dre:406249:ddx39ab|dre:386634:eif4a1a|dre:445387:ddx51|dre:445399:ddx56|dre:325248:ddx31|dre:286777:ddx54|dre:192339:ddx19|dre:30263:ddx4|dre:336645:dhx16|dre:321127:ddx18|dre:797342:helb|dre:796505:LOC110438502|dre:100006246:dhx32a|dre:796505:dhx33|dre:394053:eif4a3|dre:100009635:dhx37	http://amigo.geneontology.org/amigo/term/GO:0004004
RNA-dependent ATPase activity	molecular_function	GO:0008186	19	36	4.91	1.02936e-08	3.57944e-07	dre:606595:dhx8|dre:378844:ddx27|dre:569118:ddx10|dre:406249:ddx39ab|dre:386634:eif4a1a|dre:445387:ddx51|dre:445399:ddx56|dre:325248:ddx31|dre:286777:ddx54|dre:192339:ddx19|dre:30263:ddx4|dre:336645:dhx16|dre:321127:ddx18|dre:797342:helb|dre:796505:LOC110438502|dre:100006246:dhx32a|dre:796505:dhx33|dre:394053:eif4a3|dre:100009635:dhx37	http://amigo.geneontology.org/amigo/term/GO:0008186
regulation of cellular macromolecule biosynthetic process	biological_process	GO:2000112	146	1053	1.29	1.12792e-08	3.88554e-07	dre:553814:gfi1aa|dre:405755:nkx1.2la|dre:114430:irx1b|dre:791454:dand5|dre:30333:pou5f3|dre:57930:foxh1|dre:100005893:magoh|dre:324490:eif4ebp3l|dre:403035:tbpl1|dre:30632:bmp2b|dre:393622:acsl4a|dre:30506:nr6a1a|dre:360135:msgn1|dre:30480:gata2a|dre:450059:osr1|dre:436723:meox1|dre:654446:ripply1|dre:368201:ved|dre:30527:msx1a|dre:30742:bmpr1ba|dre:100004296:tb|dre:30399:ta|dre:555766:etv2|dre:…	http://amigo.geneontology.org/amigo/term/GO:2000112
RNA helicase activity	molecular_function	GO:0003724	20	41	4.54	1.186e-08	4.04779e-07	dre:606595:dhx8|dre:378844:ddx27|dre:569118:ddx10|dre:406249:ddx39ab|dre:386634:eif4a1a|dre:406795:skiv2l2|dre:445387:ddx51|dre:445399:ddx56|dre:325248:ddx31|dre:286777:ddx54|dre:192339:ddx19|dre:30263:ddx4|dre:336645:dhx16|dre:321127:ddx18|dre:797342:helb|dre:796505:LOC110438502|dre:100006246:dhx32a|dre:796505:dhx33|dre:394053:eif4a3|dre:100009635:dhx37	http://amigo.geneontology.org/amigo/term/GO:0003724
regulation of gene expression	biological_process	GO:0010468	148	1074	1.28	1.26854e-08	4.28976e-07	dre:553814:gfi1aa|dre:405755:nkx1.2la|dre:114430:irx1b|dre:791454:dand5|dre:30333:pou5f3|dre:57930:foxh1|dre:100005893:magoh|dre:324490:eif4ebp3l|dre:403035:tbpl1|dre:30632:bmp2b|dre:393622:acsl4a|dre:30506:nr6a1a|dre:565013:tle2|dre:30480:gata2a|dre:450059:osr1|dre:436723:meox1|dre:654446:ripply1|dre:368201:ved|dre:30527:msx1a|dre:30742:bmpr1ba|dre:100004296:tb|dre:30399:ta|dre:555766:etv2|dre:3…	http://amigo.geneontology.org/amigo/term/GO:0010468
segmentation	biological_process	GO:0035282	25	67	3.47	1.42812e-08	4.78551e-07	dre:503728:scube2|dre:30333:pou5f3|dre:497646:gadd45bb|dre:557999:tdrd5|dre:30542:foxb1a|dre:30304:tdgf1|dre:100148408:foxc1a|dre:57930:foxh1|dre:58132:her7|dre:260350:has2|dre:30161:chd|dre:654446:ripply1|dre:654447:ripply2|dre:30381:cyp26a1|dre:406379:tdrd7a|dre:30399:ta|dre:60632:wnt3a|dre:58070:mespba|dre:30291:cdh2|dre:100149566:mxtx1|dre:405762:cdx1a|dre:30219:efnb2a|dre:337298:sulf1|dre:19…	http://amigo.geneontology.org/amigo/term/GO:0035282
chordate embryonic development	biological_process	GO:0043009	54	260	1.93	1.47389e-08	4.85067e-07	dre:503728:scube2|dre:317637:wdr43|dre:567422:plxna3|dre:494033:tfap2c|dre:570746:zic2b|dre:497646:gadd45bb|dre:30374:hoxb1b|dre:323630:dvl2|dre:30542:foxb1a|dre:30304:tdgf1|dre:100148408:foxc1a|dre:393492:lbh|dre:140746:irx7|dre:57930:foxh1|dre:58132:her7|dre:337298:sulf1|dre:260350:has2|dre:654446:ripply1|dre:30291:cdh2|dre:30161:chd|dre:30506:nr6a1a|dre:30308:wnt10b|dre:399690:smtnl|dre:30458:…	http://amigo.geneontology.org/amigo/term/GO:0043009
embryo development ending in birth or egg hatching	biological_process	GO:0009792	54	260	1.93	1.47389e-08	4.85067e-07	dre:503728:scube2|dre:317637:wdr43|dre:567422:plxna3|dre:494033:tfap2c|dre:570746:zic2b|dre:497646:gadd45bb|dre:30374:hoxb1b|dre:323630:dvl2|dre:30542:foxb1a|dre:30304:tdgf1|dre:100148408:foxc1a|dre:393492:lbh|dre:140746:irx7|dre:57930:foxh1|dre:58132:her7|dre:337298:sulf1|dre:260350:has2|dre:654446:ripply1|dre:30291:cdh2|dre:30161:chd|dre:30506:nr6a1a|dre:30308:wnt10b|dre:399690:smtnl|dre:30458:…	http://amigo.geneontology.org/amigo/term/GO:0009792
90S preribosome	cellular_component	GO:0030686	14	17	7.66	1.6353e-08	5.33425e-07	dre:393237:imp3|dre:553241:bms1|dre:767797:utp18|dre:321058:wdr3|dre:321183:rrp36|dre:393596:wdr46|dre:334446:heatr1|dre:550241:rrp7a|dre:30228:pes|dre:321652:wdr12|dre:563247:rsl1d1|dre:323426:mphosph10|dre:334362:nol6|dre:436992:imp4	http://amigo.geneontology.org/amigo/term/GO:0030686
ATP-dependent helicase activity	molecular_function	GO:0008026	21	47	4.16	1.71543e-08	5.48127e-07	dre:606595:dhx8|dre:566553:recql5|dre:378844:ddx27|dre:569118:ddx10|dre:406249:ddx39ab|dre:317678:ruvbl2|dre:386634:eif4a1a|dre:445387:ddx51|dre:445399:ddx56|dre:325248:ddx31|dre:286777:ddx54|dre:192339:ddx19|dre:30263:ddx4|dre:336645:dhx16|dre:321127:ddx18|dre:797342:helb|dre:796505:LOC110438502|dre:100006246:dhx32a|dre:796505:dhx33|dre:394053:eif4a3|dre:100009635:dhx37	http://amigo.geneontology.org/amigo/term/GO:0008026
purine NTP-dependent helicase activity	molecular_function	GO:0070035	21	47	4.16	1.71543e-08	5.48127e-07	dre:606595:dhx8|dre:566553:recql5|dre:378844:ddx27|dre:569118:ddx10|dre:406249:ddx39ab|dre:317678:ruvbl2|dre:386634:eif4a1a|dre:445387:ddx51|dre:445399:ddx56|dre:325248:ddx31|dre:286777:ddx54|dre:192339:ddx19|dre:30263:ddx4|dre:336645:dhx16|dre:321127:ddx18|dre:797342:helb|dre:796505:LOC110438502|dre:100006246:dhx32a|dre:796505:dhx33|dre:394053:eif4a3|dre:100009635:dhx37	http://amigo.geneontology.org/amigo/term/GO:0070035
regulation of macromolecule biosynthetic process	biological_process	GO:0010556	146	1061	1.28	1.72498e-08	5.48127e-07	dre:553814:gfi1aa|dre:405755:nkx1.2la|dre:114430:irx1b|dre:791454:dand5|dre:30333:pou5f3|dre:57930:foxh1|dre:100005893:magoh|dre:324490:eif4ebp3l|dre:403035:tbpl1|dre:30632:bmp2b|dre:393622:acsl4a|dre:30506:nr6a1a|dre:360135:msgn1|dre:30480:gata2a|dre:450059:osr1|dre:436723:meox1|dre:654446:ripply1|dre:368201:ved|dre:30527:msx1a|dre:30742:bmpr1ba|dre:100004296:tb|dre:30399:ta|dre:555766:etv2|dre:…	http://amigo.geneontology.org/amigo/term/GO:0010556
gland development	biological_process	GO:0048732	33	116	2.65	2.08119e-08	6.55665e-07	dre:140815:cebpa|dre:30098:hhex|dre:246226:ptgs1|dre:553241:bms1|dre:30304:tdgf1|dre:100148408:foxc1a|dre:368320:gmnn|dre:65238:klf17|dre:30482:gata5|dre:30632:bmp2b|dre:777671:bhlha15|dre:322529:dhrs9|dre:30228:pes|dre:286787:diexf|dre:562329:polr3b|dre:30260:noto|dre:445394:wdr55|dre:555766:etv2|dre:445198:suv39h1a|dre:30197:dkk1b|dre:100150664:met|dre:58076:gata6|dre:30483:gata4|dre:548610:gli…	http://amigo.geneontology.org/amigo/term/GO:0048732
embryonic organ morphogenesis	biological_process	GO:0048562	46	205	2.09	2.33491e-08	7.29361e-07	dre:317637:wdr43|dre:30161:chd|dre:567422:plxna3|dre:494033:tfap2c|dre:791454:dand5|dre:568590:ccdc40|dre:30304:tdgf1|dre:100148408:foxc1a|dre:393492:lbh|dre:57930:foxh1|dre:260350:has2|dre:393981:ttc4|dre:286832:lamc1|dre:30632:bmp2b|dre:30291:cdh2|dre:322529:dhrs9|dre:678551:ttc8|dre:286830:lamb1a|dre:30144:wnt8b|dre:30527:msx1a|dre:431715:rbck1|dre:30260:noto|dre:561131:nolc1|dre:30399:ta|dre:…	http://amigo.geneontology.org/amigo/term/GO:0048562
metal ion binding	molecular_function	GO:0046872	217	1760	1.15	2.43854e-08	7.55332e-07	dre:553814:gfi1aa|dre:431746:prpsap1|dre:327248:zmym4|dre:406778:exo1|dre:100002342:cpa6|dre:550370:nudt12|dre:568468:fat2|dre:368250:LOC110438489|dre:322533:anpepb|dre:100150128:adamts18|dre:405797:aptx|dre:30483:gata4|dre:553993:112977|dre:100148891:LOC108190947|dre:60634:fezf2|dre:30506:nr6a1a|dre:30480:gata2a|dre:450059:osr1|dre:334402:brf1a|dre:30381:cyp26a1|dre:792098:101562|dre:567773:zbtb…	http://amigo.geneontology.org/amigo/term/GO:0046872
cell fate commitment	biological_process	GO:0045165	28	87	2.99	2.77341e-08	8.45379e-07	dre:64810:vent|dre:100148408:foxc1a|dre:494033:tfap2c|dre:30333:pou5f3|dre:57930:foxh1|dre:30632:bmp2b|dre:30308:wnt10b|dre:30480:gata2a|dre:368201:ved|dre:30144:wnt8b|dre:394146:dusp4|dre:30260:noto|dre:353314:dusp6|dre:60632:wnt3a|dre:30243:en2a|dre:30474:rx3|dre:58076:gata6|dre:30483:gata4|dre:30482:gata5|dre:407737:fgf17|dre:30458:gata3|dre:30245:wt1a|dre:30584:bmp7a|dre:30549:fgf3|dre:30585:…	http://amigo.geneontology.org/amigo/term/GO:0045165
RNA phosphodiester bond hydrolysis	biological_process	GO:0090501	17	30	5.27	2.77512e-08	8.45379e-07	dre:321897:gnl3|dre:793727:gnl2|dre:553241:bms1|dre:321183:rrp36|dre:337399:rrs1|dre:553667:eri2|dre:541352:rpp30|dre:445388:rcl1|dre:553568:abt1|dre:323016:exosc8|dre:450057:exosc9|dre:100003787:nhp2|dre:553787:pop4|dre:550234:exosc2|dre:565000:exosc3|dre:565000:fc33b09|dre:570630:ago2	http://amigo.geneontology.org/amigo/term/GO:0090501
maturation of 5.8S rRNA	biological_process	GO:0000460	15	22	6.34	3.01708e-08	9.11553e-07	dre:321897:gnl3|dre:793727:gnl2|dre:321652:wdr12|dre:337399:rrs1|dre:553667:eri2|dre:445224:mphosph6|dre:553568:abt1|dre:565000:fc33b09|dre:323016:exosc8|dre:450057:exosc9|dre:550234:exosc2|dre:565000:exosc3|dre:30228:pes|dre:192312:mak16|dre:327053:rrp15	http://amigo.geneontology.org/amigo/term/GO:0000460
regulation of macromolecule metabolic process	biological_process	GO:0060255	171	1312	1.21	3.10233e-08	9.2969e-07	dre:553814:gfi1aa|dre:405755:nkx1.2la|dre:114430:irx1b|dre:791454:dand5|dre:550290:ppp1r11|dre:60634:fezf2|dre:30333:pou5f3|dre:57930:foxh1|dre:100005893:magoh|dre:324490:eif4ebp3l|dre:403035:tbpl1|dre:30482:gata5|dre:30632:bmp2b|dre:393622:acsl4a|dre:30506:nr6a1a|dre:360135:msgn1|dre:30480:gata2a|dre:450059:osr1|dre:436723:meox1|dre:654446:ripply1|dre:368201:ved|dre:30527:msx1a|dre:30742:bmpr1ba…	http://amigo.geneontology.org/amigo/term/GO:0060255
dorsal/ventral pattern formation	biological_process	GO:0009953	26	77	3.14	3.89317e-08	1.15727e-06	dre:64810:vent|dre:259304:twsg1b|dre:30098:hhex|dre:378866:ddit4|dre:406645:ctsba|dre:30304:tdgf1|dre:30333:pou5f3|dre:323490:ptbp1a|dre:57930:foxh1|dre:30632:bmp2b|dre:393622:acsl4a|dre:368201:ved|dre:30742:bmpr1ba|dre:353314:dusp6|dre:60632:wnt3a|dre:474335:tll1|dre:407729:caprin2|dre:30161:chd|dre:548610:gli2b|dre:171474:il17rd|dre:30584:bmp7a|dre:100003080:ppp4ca|dre:337298:sulf1|dre:30543:so…	http://amigo.geneontology.org/amigo/term/GO:0009953
ribosomal large subunit biogenesis	biological_process	GO:0042273	20	45	4.13	4.00561e-08	1.18117e-06	dre:793727:gnl2|dre:445394:wdr55|dre:335049:ebna1bp2|dre:286746:sdad1|dre:337399:rrs1|dre:317739:ppan|dre:406587:rpf2|dre:321130:nop2|dre:558996:wdr74|dre:30228:pes|dre:321652:wdr12|dre:563247:rsl1d1|dre:100003787:nhp2|dre:322251:rpl7l1|dre:393282:snu13a|dre:553616:nip7|dre:321114:snu13b|dre:550350:mrto4|dre:192312:mak16|dre:327053:rrp15	http://amigo.geneontology.org/amigo/term/GO:0042273
cleavage involved in rRNA processing	biological_process	GO:0000469	14	19	6.85	4.36417e-08	1.27669e-06	dre:321897:gnl3|dre:793727:gnl2|dre:553241:bms1|dre:321183:rrp36|dre:337399:rrs1|dre:553667:eri2|dre:445388:rcl1|dre:553568:abt1|dre:323016:exosc8|dre:450057:exosc9|dre:100003787:nhp2|dre:550234:exosc2|dre:565000:exosc3|dre:565000:fc33b09	http://amigo.geneontology.org/amigo/term/GO:0000469
regulation of nitrogen compound metabolic process	biological_process	GO:0051171	148	1099	1.25	4.58861e-08	1.32519e-06	dre:553814:gfi1aa|dre:405755:nkx1.2la|dre:114430:irx1b|dre:791454:dand5|dre:30333:pou5f3|dre:57930:foxh1|dre:100005893:magoh|dre:324490:eif4ebp3l|dre:403035:tbpl1|dre:30632:bmp2b|dre:393622:acsl4a|dre:30506:nr6a1a|dre:360135:msgn1|dre:30480:gata2a|dre:450059:osr1|dre:436723:meox1|dre:654446:ripply1|dre:368201:ved|dre:30527:msx1a|dre:30742:bmpr1ba|dre:100004296:tb|dre:30399:ta|dre:555766:etv2|dre:…	http://amigo.geneontology.org/amigo/term/GO:0051171
cation binding	molecular_function	GO:0043169	217	1776	1.14	4.60187e-08	1.32519e-06	dre:553814:gfi1aa|dre:431746:prpsap1|dre:327248:zmym4|dre:406778:exo1|dre:100002342:cpa6|dre:550370:nudt12|dre:568468:fat2|dre:368250:LOC110438489|dre:322533:anpepb|dre:100150128:adamts18|dre:405797:aptx|dre:30483:gata4|dre:553993:112977|dre:100148891:LOC108190947|dre:60634:fezf2|dre:30506:nr6a1a|dre:30480:gata2a|dre:450059:osr1|dre:334402:brf1a|dre:30381:cyp26a1|dre:792098:101562|dre:567773:zbtb…	http://amigo.geneontology.org/amigo/term/GO:0043169
cellular nitrogen compound biosynthetic process	biological_process	GO:0044271	191	1517	1.17	4.64376e-08	1.32689e-06	dre:553814:gfi1aa|dre:431746:prpsap1|dre:405755:nkx1.2la|dre:445170:polr2eb|dre:100034627:LOC110437943|dre:114430:irx1b|dre:791454:dand5|dre:60634:fezf2|dre:30333:pou5f3|dre:797342:helb|dre:57930:foxh1|dre:100005893:magoh|dre:324490:eif4ebp3l|dre:403035:tbpl1|dre:30632:bmp2b|dre:393622:acsl4a|dre:30506:nr6a1a|dre:360135:msgn1|dre:30480:gata2a|dre:450059:osr1|dre:30260:noto|dre:654446:ripply1|dre:…	http://amigo.geneontology.org/amigo/term/GO:0044271
regulation of primary metabolic process	biological_process	GO:0080090	171	1322	1.2	4.90695e-08	1.39131e-06	dre:553814:gfi1aa|dre:405755:nkx1.2la|dre:114430:irx1b|dre:791454:dand5|dre:550290:ppp1r11|dre:60634:fezf2|dre:30333:pou5f3|dre:57930:foxh1|dre:100005893:magoh|dre:324490:eif4ebp3l|dre:403035:tbpl1|dre:30482:gata5|dre:30632:bmp2b|dre:393622:acsl4a|dre:30506:nr6a1a|dre:360135:msgn1|dre:30480:gata2a|dre:450059:osr1|dre:436723:meox1|dre:565237:gcgrb|dre:368201:ved|dre:30527:msx1a|dre:30742:bmpr1ba|d…	http://amigo.geneontology.org/amigo/term/GO:0080090
mRNA metabolic process	biological_process	GO:0016071	41	176	2.17	5.50695e-08	1.54951e-06	dre:406249:ddx39ab|dre:492511:snrpa1|dre:103909923:LOC103909923|dre:394018:sf3a2|dre:797342:helb|dre:415171:snrpd3|dre:323490:ptbp1a|dre:100005893:magoh|dre:606595:dhx8|dre:30471:qkia|dre:792544:dkey-67c22.2|dre:324088:polr2gl|dre:402966:snrpb|dre:321114:snu13b|dre:565000:fc33b09|dre:100003553:dis3|dre:406288:srsf1a|dre:192331:snrpd1|dre:324754:gemin4|dre:553787:pop4|dre:58024:coil|dre:100006246:…	http://amigo.geneontology.org/amigo/term/GO:0016071
regulation of biosynthetic process	biological_process	GO:0009889	147	1094	1.25	5.75269e-08	1.6064e-06	dre:553814:gfi1aa|dre:405755:nkx1.2la|dre:114430:irx1b|dre:791454:dand5|dre:30333:pou5f3|dre:57930:foxh1|dre:100005893:magoh|dre:324490:eif4ebp3l|dre:403035:tbpl1|dre:30632:bmp2b|dre:393622:acsl4a|dre:30506:nr6a1a|dre:360135:msgn1|dre:30480:gata2a|dre:450059:osr1|dre:436723:meox1|dre:654446:ripply1|dre:368201:ved|dre:30527:msx1a|dre:30742:bmpr1ba|dre:100004296:tb|dre:30399:ta|dre:555766:etv2|dre:…	http://amigo.geneontology.org/amigo/term/GO:0009889
endodermal cell differentiation	biological_process	GO:0035987	13	16	7.56	5.97475e-08	1.65586e-06	dre:64810:vent|dre:561935:aplnra|dre:565492:aplnrb|dre:30584:bmp7a|dre:450059:osr1|dre:368201:ved|dre:336645:dhx16|dre:30333:pou5f3|dre:394146:dusp4|dre:353314:dusp6|dre:407737:fgf17|dre:30538:fgf8a|dre:30632:bmp2b	http://amigo.geneontology.org/amigo/term/GO:0035987
regulation of metabolic process	biological_process	GO:0019222	175	1366	1.19	6.12663e-08	1.67696e-06	dre:553814:gfi1aa|dre:405755:nkx1.2la|dre:114430:irx1b|dre:791454:dand5|dre:550290:ppp1r11|dre:60634:fezf2|dre:30333:pou5f3|dre:57930:foxh1|dre:100005893:magoh|dre:324490:eif4ebp3l|dre:403035:tbpl1|dre:30482:gata5|dre:30632:bmp2b|dre:393622:acsl4a|dre:30506:nr6a1a|dre:360135:msgn1|dre:30480:gata2a|dre:450059:osr1|dre:436723:meox1|dre:565237:gcgrb|dre:368201:ved|dre:30527:msx1a|dre:30742:bmpr1ba|d…	http://amigo.geneontology.org/amigo/term/GO:0019222
regulation of RNA metabolic process	biological_process	GO:0051252	136	991	1.28	6.14188e-08	1.67696e-06	dre:553814:gfi1aa|dre:405755:nkx1.2la|dre:791454:dand5|dre:30333:pou5f3|dre:57930:foxh1|dre:100005893:magoh|dre:403035:tbpl1|dre:30632:bmp2b|dre:393622:acsl4a|dre:30506:nr6a1a|dre:565013:tle2|dre:30480:gata2a|dre:450059:osr1|dre:436723:meox1|dre:654446:ripply1|dre:368201:ved|dre:30527:msx1a|dre:30742:bmpr1ba|dre:100004296:tb|dre:30399:ta|dre:555766:etv2|dre:317678:ruvbl2|dre:550348:prmt3|dre:3047…	http://amigo.geneontology.org/amigo/term/GO:0051252
regulation of multicellular organismal development	biological_process	GO:2000026	55	281	1.82	6.18958e-08	1.67756e-06	dre:321897:gnl3|dre:64810:vent|dre:259304:twsg1b|dre:30098:hhex|dre:325106:utp15|dre:393692:arl3l2|dre:569971:lama1|dre:567422:plxna3|dre:791454:dand5|dre:323269:zbtb16a|dre:323630:dvl2|dre:140613:her9|dre:798229:spry1|dre:337298:sulf1|dre:30333:pou5f3|dre:140746:irx7|dre:57930:foxh1|dre:260350:has2|dre:393666:arl3l1|dre:560100:adora2b|dre:30291:cdh2|dre:30632:bmp2b|dre:799945:sema3fb|dre:142987:…	http://amigo.geneontology.org/amigo/term/GO:2000026
mesoderm development	biological_process	GO:0007498	22	57	3.59	6.3971e-08	1.72115e-06	dre:64810:vent|dre:324261:sp5l|dre:58069:mespaa|dre:791454:dand5|dre:353154:sp5a|dre:30304:tdgf1|dre:30333:pou5f3|dre:57930:foxh1|dre:30632:bmp2b|dre:393109:rasl11b|dre:360135:msgn1|dre:450059:osr1|dre:286830:lamb1a|dre:368201:ved|dre:30260:noto|dre:30399:ta|dre:60632:wnt3a|dre:474335:tll1|dre:555766:etv2|dre:30291:cdh2|dre:407737:fgf17|dre:30538:fgf8a	http://amigo.geneontology.org/amigo/term/GO:0007498
regulation of cellular biosynthetic process	biological_process	GO:0031326	146	1088	1.25	6.8585e-08	1.83191e-06	dre:553814:gfi1aa|dre:405755:nkx1.2la|dre:114430:irx1b|dre:791454:dand5|dre:30333:pou5f3|dre:57930:foxh1|dre:100005893:magoh|dre:324490:eif4ebp3l|dre:403035:tbpl1|dre:30632:bmp2b|dre:393622:acsl4a|dre:30506:nr6a1a|dre:360135:msgn1|dre:30480:gata2a|dre:450059:osr1|dre:436723:meox1|dre:654446:ripply1|dre:368201:ved|dre:30527:msx1a|dre:30742:bmpr1ba|dre:100004296:tb|dre:30399:ta|dre:555766:etv2|dre:…	http://amigo.geneontology.org/amigo/term/GO:0031326
regulation of cellular metabolic process	biological_process	GO:0031323	170	1321	1.2	7.28191e-08	1.93102e-06	dre:553814:gfi1aa|dre:405755:nkx1.2la|dre:114430:irx1b|dre:791454:dand5|dre:550290:ppp1r11|dre:60634:fezf2|dre:30333:pou5f3|dre:57930:foxh1|dre:100005893:magoh|dre:324490:eif4ebp3l|dre:403035:tbpl1|dre:30482:gata5|dre:30632:bmp2b|dre:393622:acsl4a|dre:30506:nr6a1a|dre:360135:msgn1|dre:30480:gata2a|dre:450059:osr1|dre:436723:meox1|dre:565237:gcgrb|dre:368201:ved|dre:30527:msx1a|dre:30742:bmpr1ba|d…	http://amigo.geneontology.org/amigo/term/GO:0031323
nervous system development	biological_process	GO:0007399	107	726	1.37	7.41732e-08	1.95287e-06	dre:553814:gfi1aa|dre:393666:arl3l1|dre:393692:arl3l2|dre:791454:dand5|dre:323630:dvl2|dre:562247:clcf1|dre:30333:pou5f3|dre:57930:foxh1|dre:30632:bmp2b|dre:60634:fezf2|dre:30506:nr6a1a|dre:30308:wnt10b|dre:30480:gata2a|dre:799945:sema3fb|dre:30532:pax3a|dre:30381:cyp26a1|dre:30399:ta|dre:60632:wnt3a|dre:565702:cnnm2b|dre:114437:spry4|dre:548610:gli2b|dre:30474:rx3|dre:322493:slc2a2|dre:337298:su…	http://amigo.geneontology.org/amigo/term/GO:0007399
ion binding	molecular_function	GO:0043167	221	1832	1.12	8.40857e-08	2.19816e-06	dre:553814:gfi1aa|dre:431746:prpsap1|dre:327248:zmym4|dre:406778:exo1|dre:100002342:cpa6|dre:550370:nudt12|dre:568468:fat2|dre:368250:LOC110438489|dre:322533:anpepb|dre:100150128:adamts18|dre:405797:aptx|dre:30483:gata4|dre:553993:112977|dre:100148891:LOC108190947|dre:60634:fezf2|dre:30506:nr6a1a|dre:30480:gata2a|dre:450059:osr1|dre:334402:brf1a|dre:30381:cyp26a1|dre:792098:101562|dre:567773:zbtb…	http://amigo.geneontology.org/amigo/term/GO:0043167
ectodermal placode development	biological_process	GO:0071696	16	29	5.13	9.37767e-08	2.43423e-06	dre:57930:foxh1|dre:30161:chd|dre:30549:fgf3|dre:386700:stm|dre:494033:tfap2c|dre:30458:gata3|dre:30144:wnt8b|dre:30527:msx1a|dre:30304:tdgf1|dre:30585:dlx3b|dre:792391:hnf1ba|dre:30474:rx3|dre:60637:pax8|dre:394236:pnocb|dre:30538:fgf8a|dre:751792:fgf10b	http://amigo.geneontology.org/amigo/term/GO:0071696
ectodermal placode formation	biological_process	GO:0060788	14	21	6.2	1.06885e-07	2.75508e-06	dre:57930:foxh1|dre:30161:chd|dre:386700:stm|dre:494033:tfap2c|dre:30458:gata3|dre:30144:wnt8b|dre:30527:msx1a|dre:30304:tdgf1|dre:30585:dlx3b|dre:792391:hnf1ba|dre:30474:rx3|dre:60637:pax8|dre:30549:fgf3|dre:30538:fgf8a	http://amigo.geneontology.org/amigo/term/GO:0060788
regulation of nucleobase-containing compound metabolic process	biological_process	GO:0019219	139	1031	1.25	1.11208e-07	2.84663e-06	dre:553814:gfi1aa|dre:405755:nkx1.2la|dre:791454:dand5|dre:30333:pou5f3|dre:57930:foxh1|dre:100005893:magoh|dre:403035:tbpl1|dre:30632:bmp2b|dre:393622:acsl4a|dre:30506:nr6a1a|dre:360135:msgn1|dre:30480:gata2a|dre:450059:osr1|dre:436723:meox1|dre:654446:ripply1|dre:368201:ved|dre:30527:msx1a|dre:30742:bmpr1ba|dre:100004296:tb|dre:30399:ta|dre:555766:etv2|dre:317678:ruvbl2|dre:550348:prmt3|dre:304…	http://amigo.geneontology.org/amigo/term/GO:0019219
cellular component organization or biogenesis	biological_process	GO:0071840	200	1632	1.14	1.31194e-07	3.33503e-06	dre:553814:gfi1aa|dre:797198:rrp8|dre:393666:arl3l1|dre:327248:zmym4|dre:100034627:LOC110437943|dre:406587:rpf2|dre:553787:pop4|dre:336339:sys1|dre:494105:foxj1b|dre:550234:exosc2|dre:562247:clcf1|dre:100537857:pstpip2|dre:30228:pes|dre:436667:b9d2|dre:554150:b9d1|dre:560100:adora2b|dre:30632:bmp2b|dre:393692:arl3l2|dre:60634:fezf2|dre:569823:ttc21b|dre:100003080:ppp4ca|dre:567344:cfap53|dre:5589…	http://amigo.geneontology.org/amigo/term/GO:0071840
somitogenesis	biological_process	GO:0001756	22	60	3.41	1.32451e-07	3.34392e-06	dre:503728:scube2|dre:497646:gadd45bb|dre:30542:foxb1a|dre:30304:tdgf1|dre:100148408:foxc1a|dre:57930:foxh1|dre:58132:her7|dre:260350:has2|dre:30161:chd|dre:654446:ripply1|dre:654447:ripply2|dre:30381:cyp26a1|dre:30399:ta|dre:60632:wnt3a|dre:58070:mespba|dre:30291:cdh2|dre:100149566:mxtx1|dre:405762:cdx1a|dre:30219:efnb2a|dre:337298:sulf1|dre:192294:tbx6|dre:30538:fgf8a	http://amigo.geneontology.org/amigo/term/GO:0001756
cardiovascular system development	biological_process	GO:0072358	72	428	1.56	1.39114e-07	3.46468e-06	dre:569971:lama1|dre:246226:ptgs1|dre:30098:hhex|dre:30694:nkx2.7|dre:30161:chd|dre:30381:cyp26a1|dre:259304:twsg1b|dre:568590:ccdc40|dre:317637:wdr43|dre:30304:tdgf1|dre:100148408:foxc1a|dre:103908640:gna13a|dre:368320:gmnn|dre:57930:foxh1|dre:554230:kdr|dre:393981:ttc4|dre:30291:cdh2|dre:561935:aplnra|dre:678551:ttc8|dre:565492:aplnrb|dre:558752:ppp2r2aa|dre:445395:esco2|dre:497617:ism1|dre:569…	http://amigo.geneontology.org/amigo/term/GO:0072358
circulatory system development	biological_process	GO:0072359	72	428	1.56	1.39114e-07	3.46468e-06	dre:569971:lama1|dre:246226:ptgs1|dre:30098:hhex|dre:30694:nkx2.7|dre:30161:chd|dre:30381:cyp26a1|dre:259304:twsg1b|dre:568590:ccdc40|dre:317637:wdr43|dre:30304:tdgf1|dre:100148408:foxc1a|dre:103908640:gna13a|dre:368320:gmnn|dre:57930:foxh1|dre:554230:kdr|dre:393981:ttc4|dre:30291:cdh2|dre:561935:aplnra|dre:678551:ttc8|dre:565492:aplnrb|dre:558752:ppp2r2aa|dre:445395:esco2|dre:497617:ism1|dre:569…	http://amigo.geneontology.org/amigo/term/GO:0072359
neural tube development	biological_process	GO:0021915	20	50	3.72	1.57967e-07	3.90783e-06	dre:60632:wnt3a|dre:323630:dvl2|dre:548610:gli2b|dre:30506:nr6a1a|dre:792828:pard6a|dre:30381:cyp26a1|dre:30308:wnt10b|dre:405762:cdx1a|dre:30374:hoxb1b|dre:564324:ccdc85b|dre:570510:notum1a|dre:30542:foxb1a|dre:445409:her11|dre:30243:en2a|dre:30260:noto|dre:57930:foxh1|dre:30462:otx1a|dre:30538:fgf8a|dre:30291:cdh2|dre:30304:tdgf1	http://amigo.geneontology.org/amigo/term/GO:0021915
maturation of SSU-rRNA from tricistronic rRNA transcript (SSU-rRNA, 5.8S rRNA, LSU-rRNA)	biological_process	GO:0000462	14	22	5.92	1.62619e-07	3.9961e-06	dre:393097:dcaf13|dre:553241:bms1|dre:447856:utp3|dre:321183:rrp36|dre:393596:wdr46|dre:334446:heatr1|dre:337399:rrs1|dre:445388:rcl1|dre:553568:abt1|dre:286787:diexf|dre:386642:ngdn|dre:678588:emg1|dre:321058:wdr3|dre:767797:utp18	http://amigo.geneontology.org/amigo/term/GO:0000462
cell differentiation	biological_process	GO:0030154	129	946	1.27	1.83247e-07	4.46056e-06	dre:553814:gfi1aa|dre:246226:ptgs1|dre:393666:arl3l1|dre:393692:arl3l2|dre:114437:spry4|dre:562247:clcf1|dre:30333:pou5f3|dre:323490:ptbp1a|dre:57930:foxh1|dre:64692:zp3b|dre:560100:adora2b|dre:30482:gata5|dre:561935:aplnra|dre:449954:LOC110437769|dre:60634:fezf2|dre:30506:nr6a1a|dre:360135:msgn1|dre:30308:wnt10b|dre:30480:gata2a|dre:450059:osr1|dre:436723:meox1|dre:368201:ved|dre:30381:cyp26a1|d…	http://amigo.geneontology.org/amigo/term/GO:0030154
regulation of transcription, DNA-templated	biological_process	GO:0006355	131	965	1.26	1.83941e-07	4.46056e-06	dre:553814:gfi1aa|dre:405755:nkx1.2la|dre:791454:dand5|dre:30333:pou5f3|dre:57930:foxh1|dre:403035:tbpl1|dre:30632:bmp2b|dre:393622:acsl4a|dre:30506:nr6a1a|dre:565013:tle2|dre:30480:gata2a|dre:450059:osr1|dre:436723:meox1|dre:654446:ripply1|dre:368201:ved|dre:30527:msx1a|dre:30742:bmpr1ba|dre:100004296:tb|dre:30399:ta|dre:555766:etv2|dre:317678:ruvbl2|dre:550348:prmt3|dre:30474:rx3|dre:503590:rfx…	http://amigo.geneontology.org/amigo/term/GO:0006355
sequence-specific DNA binding	molecular_function	GO:0043565	70	415	1.57	1.8878e-07	4.54798e-06	dre:64810:vent|dre:140815:cebpa|dre:30098:hhex|dre:100148408:foxc1a|dre:449954:LOC110437769|dre:142987:dmbx1a|dre:30350:hoxd9a|dre:494033:tfap2c|dre:436723:meox1|dre:564712:bahd1|dre:30374:hoxb1b|dre:58076:gata6|dre:65232:six4b|dre:692279:foxl2|dre:30333:pou5f3|dre:100005493:LOC108183657|dre:245948:gbx2|dre:140746:irx7|dre:57930:foxh1|dre:30483:gata4|dre:100141356:173575|dre:405755:nkx1.2la|dre:3…	http://amigo.geneontology.org/amigo/term/GO:0043565
regulation of nucleic acid-templated transcription	biological_process	GO:1903506	131	966	1.26	1.93546e-07	4.63254e-06	dre:553814:gfi1aa|dre:405755:nkx1.2la|dre:791454:dand5|dre:30333:pou5f3|dre:57930:foxh1|dre:403035:tbpl1|dre:30632:bmp2b|dre:393622:acsl4a|dre:30506:nr6a1a|dre:565013:tle2|dre:30480:gata2a|dre:450059:osr1|dre:436723:meox1|dre:654446:ripply1|dre:368201:ved|dre:30527:msx1a|dre:30742:bmpr1ba|dre:100004296:tb|dre:30399:ta|dre:555766:etv2|dre:317678:ruvbl2|dre:550348:prmt3|dre:30474:rx3|dre:503590:rfx…	http://amigo.geneontology.org/amigo/term/GO:1903506
regulation of RNA biosynthetic process	biological_process	GO:2001141	131	968	1.26	2.14209e-07	5.09403e-06	dre:553814:gfi1aa|dre:405755:nkx1.2la|dre:791454:dand5|dre:30333:pou5f3|dre:57930:foxh1|dre:403035:tbpl1|dre:30632:bmp2b|dre:393622:acsl4a|dre:30506:nr6a1a|dre:565013:tle2|dre:30480:gata2a|dre:450059:osr1|dre:436723:meox1|dre:654446:ripply1|dre:368201:ved|dre:30527:msx1a|dre:30742:bmpr1ba|dre:100004296:tb|dre:30399:ta|dre:555766:etv2|dre:317678:ruvbl2|dre:550348:prmt3|dre:30474:rx3|dre:503590:rfx…	http://amigo.geneontology.org/amigo/term/GO:2001141
sensory organ development	biological_process	GO:0007423	54	286	1.76	2.2239e-07	5.22584e-06	dre:321897:gnl3|dre:569971:lama1|dre:494082:ift80|dre:142987:dmbx1a|dre:494033:tfap2c|dre:30374:hoxb1b|dre:30304:tdgf1|dre:100148408:foxc1a|dre:445198:suv39h1a|dre:140746:irx7|dre:57930:foxh1|dre:393981:ttc4|dre:286832:lamc1|dre:30632:bmp2b|dre:30197:dkk1b|dre:414929:ift57|dre:678551:ttc8|dre:326944:prpf4|dre:286830:lamb1a|dre:30144:wnt8b|dre:30527:msx1a|dre:30474:rx3|dre:30549:fgf3|dre:378746:at…	http://amigo.geneontology.org/amigo/term/GO:0007423
RNA splicing	biological_process	GO:0008380	32	124	2.4	2.22587e-07	5.22584e-06	dre:406249:ddx39ab|dre:492511:snrpa1|dre:103909923:LOC103909923|dre:394018:sf3a2|dre:797342:helb|dre:415171:snrpd3|dre:100005893:magoh|dre:606595:dhx8|dre:565995:tsen34|dre:30471:qkia|dre:100005064:tsen15|dre:792544:dkey-67c22.2|dre:402966:snrpb|dre:321114:snu13b|dre:406288:srsf1a|dre:407984:thrap3b|dre:192331:snrpd1|dre:324754:gemin4|dre:58024:coil|dre:100006246:dhx32a|dre:493614:bcas2|dre:32694…	http://amigo.geneontology.org/amigo/term/GO:0008380
regulation of embryonic development	biological_process	GO:0045995	19	47	3.76	2.81366e-07	6.56401e-06	dre:569971:lama1|dre:353314:dusp6|dre:30632:bmp2b|dre:100148408:foxc1a|dre:64810:vent|dre:30584:bmp7a|dre:450059:osr1|dre:337298:sulf1|dre:114425:zeb1b|dre:323630:dvl2|dre:368201:ved|dre:30333:pou5f3|dre:30161:chd|dre:30260:noto|dre:57930:foxh1|dre:407737:fgf17|dre:30538:fgf8a|dre:260350:has2|dre:30399:ta	http://amigo.geneontology.org/amigo/term/GO:0045995
catalytic activity	molecular_function	GO:0003824	333	3042	1.02	3.33695e-07	7.73586e-06	dre:394064:exosc10|dre:557525:dkey-239i20.2|dre:561563:nuak1a|dre:431746:prpsap1|dre:406487:rad51|dre:445170:polr2eb|dre:569326:fb36g12|dre:541435:acss1|dre:791754:ch211-219a4.3|dre:100002342:cpa6|dre:246226:ptgs1|dre:550370:nudt12|dre:436816:92791|dre:322533:anpepb|dre:557810:mapk12b|dre:797342:helb|dre:553569:neu4|dre:100148468:f2rl2|dre:553722:gba3|dre:100006246:dhx32a|dre:503737:dpp7|dre:6065…	http://amigo.geneontology.org/amigo/term/GO:0003824
convergent extension	biological_process	GO:0060026	23	70	3.06	3.46234e-07	7.97637e-06	dre:494082:ift80|dre:406645:ctsba|dre:323630:dvl2|dre:30412:fzd7b|dre:103908640:gna13a|dre:447898:tmem237b|dre:260350:has2|dre:30482:gata5|dre:30632:bmp2b|dre:678551:ttc8|dre:30688:ephb4a|dre:393134:mkks|dre:503516:blf|dre:561183:ror2|dre:30399:ta|dre:60632:wnt3a|dre:58076:gata6|dre:30161:chd|dre:30483:gata4|dre:30291:cdh2|dre:103908640:LOC110437780|dre:30105:wnt5b|dre:30304:tdgf1	http://amigo.geneontology.org/amigo/term/GO:0060026
maturation of 5.8S rRNA from tricistronic rRNA transcript (SSU-rRNA, 5.8S rRNA, LSU-rRNA)	biological_process	GO:0000466	12	16	6.98	3.55731e-07	8.14424e-06	dre:321897:gnl3|dre:793727:gnl2|dre:337399:rrs1|dre:553667:eri2|dre:30228:pes|dre:553568:abt1|dre:321652:wdr12|dre:323016:exosc8|dre:450057:exosc9|dre:550234:exosc2|dre:565000:exosc3|dre:565000:fc33b09	http://amigo.geneontology.org/amigo/term/GO:0000466
ectodermal placode morphogenesis	biological_process	GO:0071697	14	24	5.43	3.58104e-07	8.14798e-06	dre:57930:foxh1|dre:30161:chd|dre:386700:stm|dre:494033:tfap2c|dre:30458:gata3|dre:30144:wnt8b|dre:30527:msx1a|dre:30304:tdgf1|dre:30585:dlx3b|dre:792391:hnf1ba|dre:30474:rx3|dre:60637:pax8|dre:30549:fgf3|dre:30538:fgf8a	http://amigo.geneontology.org/amigo/term/GO:0071697
nucleic acid phosphodiester bond hydrolysis	biological_process	GO:0090305	17	39	4.05	5.11756e-07	1.15726e-05	dre:321897:gnl3|dre:793727:gnl2|dre:553241:bms1|dre:321183:rrp36|dre:337399:rrs1|dre:553667:eri2|dre:541352:rpp30|dre:445388:rcl1|dre:553568:abt1|dre:323016:exosc8|dre:450057:exosc9|dre:100003787:nhp2|dre:553787:pop4|dre:550234:exosc2|dre:565000:exosc3|dre:565000:fc33b09|dre:570630:ago2	http://amigo.geneontology.org/amigo/term/GO:0090305
snoRNA binding	molecular_function	GO:0030515	10	10	9.3	5.85143e-07	1.31514e-05	dre:393237:imp3|dre:553241:bms1|dre:321058:wdr3|dre:494152:nop58|dre:436992:imp4|dre:334446:heatr1|dre:286787:diexf|dre:445391:nop10|dre:100003787:nhp2|dre:334271:nufip1	http://amigo.geneontology.org/amigo/term/GO:0030515
inner ear morphogenesis	biological_process	GO:0042472	17	40	3.95	6.77613e-07	1.51375e-05	dre:393981:ttc4|dre:30291:cdh2|dre:30632:bmp2b|dre:324407:chsy1|dre:494105:foxj1b|dre:386700:stm|dre:494033:tfap2c|dre:30458:gata3|dre:30144:wnt8b|dre:30527:msx1a|dre:30585:dlx3b|dre:792391:hnf1ba|dre:30161:chd|dre:60637:pax8|dre:30549:fgf3|dre:30538:fgf8a|dre:30500:otx1b	http://amigo.geneontology.org/amigo/term/GO:0042472
mesoderm morphogenesis	biological_process	GO:0048332	15	31	4.5	8.542e-07	1.89674e-05	dre:64810:vent|dre:324261:sp5l|dre:555766:etv2|dre:30632:bmp2b|dre:474335:tll1|dre:360135:msgn1|dre:791454:dand5|dre:353154:sp5a|dre:368201:ved|dre:58069:mespaa|dre:30304:tdgf1|dre:30260:noto|dre:57930:foxh1|dre:30291:cdh2|dre:30399:ta	http://amigo.geneontology.org/amigo/term/GO:0048332
ear morphogenesis	biological_process	GO:0042471	17	41	3.86	8.90717e-07	1.96598e-05	dre:393981:ttc4|dre:30291:cdh2|dre:30632:bmp2b|dre:324407:chsy1|dre:494105:foxj1b|dre:386700:stm|dre:494033:tfap2c|dre:30458:gata3|dre:30144:wnt8b|dre:30527:msx1a|dre:30585:dlx3b|dre:792391:hnf1ba|dre:30161:chd|dre:60637:pax8|dre:30549:fgf3|dre:30538:fgf8a|dre:30500:otx1b	http://amigo.geneontology.org/amigo/term/GO:0042471
sensory organ morphogenesis	biological_process	GO:0090596	34	148	2.14	9.48163e-07	2.08032e-05	dre:494082:ift80|dre:494033:tfap2c|dre:30304:tdgf1|dre:100148408:foxc1a|dre:140746:irx7|dre:57930:foxh1|dre:393981:ttc4|dre:30632:bmp2b|dre:414929:ift57|dre:286830:lamb1a|dre:30144:wnt8b|dre:30527:msx1a|dre:30474:rx3|dre:406379:tdrd7a|dre:445198:suv39h1a|dre:378450:hs6st2|dre:30636:six3b|dre:30625:six7|dre:324407:chsy1|dre:30161:chd|dre:30291:cdh2|dre:30458:gata3|dre:541393:cdh6|dre:30659:dnmt3bb…	http://amigo.geneontology.org/amigo/term/GO:0090596
spliceosomal complex	cellular_component	GO:0005681	21	64	3.05	1.12503e-06	2.45377e-05	dre:550491:frg1|dre:606595:dhx8|dre:368864:prpf39|dre:415171:snrpd3|dre:406249:ddx39ab|dre:192331:snrpd1|dre:415157:sf3b6|dre:406824:sf3b3|dre:321860:rbmx|dre:792544:dkey-67c22.2|dre:393282:snu13a|dre:336645:dhx16|dre:321114:snu13b|dre:394018:sf3a2|dre:797342:helb|dre:402966:snrpb|dre:794348:nrde2|dre:100006246:dhx32a|dre:493614:bcas2|dre:100005893:magoh|dre:394053:eif4a3	http://amigo.geneontology.org/amigo/term/GO:0005681
single-organism process	Undef	GO:0044699	522	5171	0.94	1.38333e-06	2.99939e-05	dre:431746:prpsap1|dre:327248:zmym4|dre:561131:nolc1|dre:497646:gadd45bb|dre:100034647:krt17|dre:553569:neu4|dre:100148468:f2rl2|dre:286832:lamc1|dre:558473:cyp3c2|dre:30482:gata5|dre:60634:fezf2|dre:436889:peli2|dre:321224:hkdc1|dre:497617:ism1|dre:30480:gata2a|dre:30144:wnt8b|dre:326944:prpf4|dre:368201:ved|dre:562329:polr3b|dre:503993:ch1073-358c10.1|dre:352916:msrb1a|dre:30399:ta|dre:553241:b…	http://amigo.geneontology.org/amigo/term/GO:0044699
otic vesicle development	biological_process	GO:0071599	14	29	4.49	2.0184e-06	4.34366e-05	dre:30161:chd|dre:386700:stm|dre:494033:tfap2c|dre:30374:hoxb1b|dre:30458:gata3|dre:100535215:pogza|dre:30144:wnt8b|dre:30527:msx1a|dre:30585:dlx3b|dre:792391:hnf1ba|dre:60637:pax8|dre:30549:fgf3|dre:30538:fgf8a|dre:751792:fgf10b	http://amigo.geneontology.org/amigo/term/GO:0071599
otic placode formation	biological_process	GO:0043049	11	16	6.39	2.02689e-06	4.34366e-05	dre:30161:chd|dre:386700:stm|dre:494033:tfap2c|dre:30458:gata3|dre:30144:wnt8b|dre:30527:msx1a|dre:30585:dlx3b|dre:792391:hnf1ba|dre:60637:pax8|dre:30549:fgf3|dre:30538:fgf8a	http://amigo.geneontology.org/amigo/term/GO:0043049
heart development	biological_process	GO:0007507	46	247	1.73	2.33507e-06	4.97518e-05	dre:30098:hhex|dre:30161:chd|dre:791454:dand5|dre:568590:ccdc40|dre:30304:tdgf1|dre:100148408:foxc1a|dre:103908640:gna13a|dre:368320:gmnn|dre:57930:foxh1|dre:260350:has2|dre:393981:ttc4|dre:30482:gata5|dre:561935:aplnra|dre:30197:dkk1b|dre:565492:aplnrb|dre:445395:esco2|dre:30480:gata2a|dre:678551:ttc8|dre:100149566:mxtx1|dre:30381:cyp26a1|dre:30260:noto|dre:353314:dusp6|dre:569403:adrbk2|dre:303…	http://amigo.geneontology.org/amigo/term/GO:0007507
maturation of LSU-rRNA	biological_process	GO:0000470	12	21	5.31	2.89526e-06	6.1333e-05	dre:793727:gnl2|dre:406587:rpf2|dre:321130:nop2|dre:30228:pes|dre:321652:wdr12|dre:563247:rsl1d1|dre:100003787:nhp2|dre:322251:rpl7l1|dre:393282:snu13a|dre:321114:snu13b|dre:192312:mak16|dre:327053:rrp15	http://amigo.geneontology.org/amigo/term/GO:0000470
otic vesicle formation	biological_process	GO:0030916	11	17	6.02	3.10822e-06	6.50961e-05	dre:30161:chd|dre:386700:stm|dre:494033:tfap2c|dre:30458:gata3|dre:30144:wnt8b|dre:30527:msx1a|dre:30585:dlx3b|dre:792391:hnf1ba|dre:60637:pax8|dre:30549:fgf3|dre:30538:fgf8a	http://amigo.geneontology.org/amigo/term/GO:0030916
cell fate commitment involved in formation of primary germ layer	biological_process	GO:0060795	11	17	6.02	3.10822e-06	6.50961e-05	dre:64810:vent|dre:353314:dusp6|dre:30632:bmp2b|dre:30584:bmp7a|dre:368201:ved|dre:30333:pou5f3|dre:394146:dusp4|dre:30260:noto|dre:57930:foxh1|dre:407737:fgf17|dre:30538:fgf8a	http://amigo.geneontology.org/amigo/term/GO:0060795
regulation of developmental process	biological_process	GO:0050793	59	359	1.53	3.41977e-06	7.12162e-05	dre:321897:gnl3|dre:64810:vent|dre:259304:twsg1b|dre:30098:hhex|dre:325106:utp15|dre:393692:arl3l2|dre:553814:gfi1aa|dre:567422:plxna3|dre:791454:dand5|dre:323269:zbtb16a|dre:323630:dvl2|dre:140613:her9|dre:798229:spry1|dre:337298:sulf1|dre:30333:pou5f3|dre:323490:ptbp1a|dre:57930:foxh1|dre:140746:irx7|dre:260350:has2|dre:393666:arl3l1|dre:654446:ripply1|dre:560100:adora2b|dre:30291:cdh2|dre:3063…	http://amigo.geneontology.org/amigo/term/GO:0050793
macromolecular complex	cellular_component	GO:0032991	190	1622	1.09	3.83956e-06	7.95092e-05	dre:394064:exosc10|dre:503893:itga6a|dre:445170:polr2eb|dre:405882:wdr32|dre:550290:ppp1r11|dre:436816:92791|dre:436852:gcshb|dre:797342:helb|dre:30228:pes|dre:100005893:magoh|dre:554150:b9d1|dre:606595:dhx8|dre:565995:tsen34|dre:406249:ddx39ab|dre:565232:hspa14|dre:324256:orc6|dre:30480:gata2a|dre:792544:dkey-67c22.2|dre:30458:gata3|dre:192333:mcm7|dre:393257:polr3d|dre:336518:polr3e|dre:562329:…	http://amigo.geneontology.org/amigo/term/GO:0032991
pancreas development	biological_process	GO:0031016	21	71	2.75	4.4149e-06	9.09124e-05	dre:405762:cdx1a|dre:30659:dnmt3bb.2|dre:246226:ptgs1|dre:553241:bms1|dre:30632:bmp2b|dre:777671:bhlha15|dre:100150664:met|dre:286787:diexf|dre:449648:hoxc8a|dre:322529:dhrs9|dre:30228:pes|dre:792391:hnf1ba|dre:368201:ved|dre:562329:polr3b|dre:30381:cyp26a1|dre:445198:suv39h1a|dre:368320:gmnn|dre:30105:wnt5b|dre:30482:gata5|dre:405399:mnx1|dre:751792:fgf10b	http://amigo.geneontology.org/amigo/term/GO:0031016
preribosome, large subunit precursor	cellular_component	GO:0030687	11	18	5.68	4.66262e-06	9.54801e-05	dre:559409:ch211-217k17.7|dre:335049:ebna1bp2|dre:337399:rrs1|dre:317739:ppan|dre:558996:wdr74|dre:30228:pes|dre:321652:wdr12|dre:553616:nip7|dre:550350:mrto4|dre:192312:mak16|dre:327053:rrp15	http://amigo.geneontology.org/amigo/term/GO:0030687
mRNA splicing, via spliceosome	biological_process	GO:0000398	24	91	2.45	5.06424e-06	0.000102565	dre:406249:ddx39ab|dre:492511:snrpa1|dre:394018:sf3a2|dre:797342:helb|dre:100005893:magoh|dre:606595:dhx8|dre:402966:snrpb|dre:336645:dhx16|dre:415171:snrpd3|dre:192331:snrpd1|dre:324754:gemin4|dre:58024:coil|dre:100006246:dhx32a|dre:493614:bcas2|dre:326944:prpf4|dre:368864:prpf39|dre:431768:aar2|dre:415157:sf3b6|dre:406824:sf3b3|dre:321860:rbmx|dre:321114:snu13b|dre:393282:snu13a|dre:394053:eif4…	http://amigo.geneontology.org/amigo/term/GO:0000398
RNA splicing, via transesterification reactions with bulged adenosine as nucleophile	biological_process	GO:0000377	24	91	2.45	5.06424e-06	0.000102565	dre:406249:ddx39ab|dre:492511:snrpa1|dre:394018:sf3a2|dre:797342:helb|dre:100005893:magoh|dre:606595:dhx8|dre:402966:snrpb|dre:336645:dhx16|dre:415171:snrpd3|dre:192331:snrpd1|dre:324754:gemin4|dre:58024:coil|dre:100006246:dhx32a|dre:493614:bcas2|dre:326944:prpf4|dre:368864:prpf39|dre:431768:aar2|dre:415157:sf3b6|dre:406824:sf3b3|dre:321860:rbmx|dre:321114:snu13b|dre:393282:snu13a|dre:394053:eif4…	http://amigo.geneontology.org/amigo/term/GO:0000377
RNA polymerase activity	molecular_function	GO:0034062	12	23	4.85	5.89793e-06	0.000118116	dre:751656:crcp|dre:445170:polr2eb|dre:325603:polr1b|dre:393257:polr3d|dre:336518:polr3e|dre:445412:polr1d|dre:553733:polr1e|dre:402856:twistnb|dre:324088:polr2gl|dre:562329:polr3b|dre:550263:polr2h|dre:393201:polr3c	http://amigo.geneontology.org/amigo/term/GO:0034062
DNA-directed RNA polymerase activity	molecular_function	GO:0003899	12	23	4.85	5.89793e-06	0.000118116	dre:751656:crcp|dre:445170:polr2eb|dre:325603:polr1b|dre:393257:polr3d|dre:336518:polr3e|dre:445412:polr1d|dre:553733:polr1e|dre:402856:twistnb|dre:324088:polr2gl|dre:562329:polr3b|dre:550263:polr2h|dre:393201:polr3c	http://amigo.geneontology.org/amigo/term/GO:0003899
RNA splicing, via transesterification reactions	biological_process	GO:0000375	24	92	2.43	5.92821e-06	0.000118116	dre:406249:ddx39ab|dre:492511:snrpa1|dre:394018:sf3a2|dre:797342:helb|dre:100005893:magoh|dre:606595:dhx8|dre:402966:snrpb|dre:336645:dhx16|dre:415171:snrpd3|dre:192331:snrpd1|dre:324754:gemin4|dre:58024:coil|dre:100006246:dhx32a|dre:493614:bcas2|dre:326944:prpf4|dre:368864:prpf39|dre:431768:aar2|dre:415157:sf3b6|dre:406824:sf3b3|dre:321860:rbmx|dre:321114:snu13b|dre:393282:snu13a|dre:394053:eif4…	http://amigo.geneontology.org/amigo/term/GO:0000375
specification of symmetry	biological_process	GO:0009799	32	149	2	6.56306e-06	0.000127672	dre:259304:twsg1b|dre:30098:hhex|dre:30161:chd|dre:791454:dand5|dre:503590:rfx2|dre:568590:ccdc40|dre:30304:tdgf1|dre:368320:gmnn|dre:57930:foxh1|dre:260350:has2|dre:393981:ttc4|dre:30632:bmp2b|dre:414929:ift57|dre:322529:dhrs9|dre:678551:ttc8|dre:567344:cfap53|dre:286830:lamb1a|dre:30260:noto|dre:792532:c10h21orf59|dre:30399:ta|dre:474335:tll1|dre:393134:mkks|dre:30694:nkx2.7|dre:30483:gata4|dre…	http://amigo.geneontology.org/amigo/term/GO:0009799
determination of bilateral symmetry	biological_process	GO:0009855	32	149	2	6.56306e-06	0.000127672	dre:259304:twsg1b|dre:30098:hhex|dre:30161:chd|dre:791454:dand5|dre:503590:rfx2|dre:568590:ccdc40|dre:30304:tdgf1|dre:368320:gmnn|dre:57930:foxh1|dre:260350:has2|dre:393981:ttc4|dre:30632:bmp2b|dre:414929:ift57|dre:322529:dhrs9|dre:678551:ttc8|dre:567344:cfap53|dre:286830:lamb1a|dre:30260:noto|dre:792532:c10h21orf59|dre:30399:ta|dre:474335:tll1|dre:393134:mkks|dre:30694:nkx2.7|dre:30483:gata4|dre…	http://amigo.geneontology.org/amigo/term/GO:0009855
rhombomere development	biological_process	GO:0021546	9	11	7.61	6.58101e-06	0.000127672	dre:30190:egr2b|dre:30219:efnb2a|dre:30337:hoxb1a|dre:30374:hoxb1b|dre:30381:cyp26a1|dre:114437:spry4|dre:792391:hnf1ba|dre:30549:fgf3|dre:30538:fgf8a	http://amigo.geneontology.org/amigo/term/GO:0021546
regulation of endodermal cell differentiation	biological_process	GO:1903224	9	11	7.61	6.58101e-06	0.000127672	dre:64810:vent|dre:30632:bmp2b|dre:30584:bmp7a|dre:450059:osr1|dre:368201:ved|dre:30333:pou5f3|dre:353314:dusp6|dre:407737:fgf17|dre:30538:fgf8a	http://amigo.geneontology.org/amigo/term/GO:1903224
endodermal cell fate specification	biological_process	GO:0001714	9	11	7.61	6.58101e-06	0.000127672	dre:64810:vent|dre:30632:bmp2b|dre:30584:bmp7a|dre:368201:ved|dre:30333:pou5f3|dre:394146:dusp4|dre:353314:dusp6|dre:407737:fgf17|dre:30538:fgf8a	http://amigo.geneontology.org/amigo/term/GO:0001714
inner ear development	biological_process	GO:0048839	24	93	2.4	6.92425e-06	0.000133627	dre:494033:tfap2c|dre:30374:hoxb1b|dre:393981:ttc4|dre:30632:bmp2b|dre:678551:ttc8|dre:30144:wnt8b|dre:30527:msx1a|dre:393134:mkks|dre:378746:atp2b1a|dre:324407:chsy1|dre:792391:hnf1ba|dre:30161:chd|dre:30291:cdh2|dre:30458:gata3|dre:494105:foxj1b|dre:386700:stm|dre:30538:fgf8a|dre:30585:dlx3b|dre:100535215:pogza|dre:30105:wnt5b|dre:30549:fgf3|dre:60637:pax8|dre:751792:fgf10b|dre:30500:otx1b	http://amigo.geneontology.org/amigo/term/GO:0048839
regulation of multicellular organismal process	biological_process	GO:0051239	60	378	1.48	7.35122e-06	0.000140812	dre:321897:gnl3|dre:64810:vent|dre:259304:twsg1b|dre:30098:hhex|dre:325106:utp15|dre:393692:arl3l2|dre:553814:gfi1aa|dre:567422:plxna3|dre:569773:zbtb16b|dre:791454:dand5|dre:323269:zbtb16a|dre:323630:dvl2|dre:140613:her9|dre:798229:spry1|dre:337298:sulf1|dre:30333:pou5f3|dre:140746:irx7|dre:57930:foxh1|dre:260350:has2|dre:324490:eif4ebp3l|dre:560100:adora2b|dre:30291:cdh2|dre:30632:bmp2b|dre:799…	http://amigo.geneontology.org/amigo/term/GO:0051239
methylation	biological_process	GO:0032259	26	107	2.26	7.37294e-06	0.000140812	dre:100148927:mettl8|dre:553814:gfi1aa|dre:550540:henmt1|dre:30374:hoxb1b|dre:541441:mettl21a|dre:553566:109986|dre:322348:setd6|dre:570351:wdr4|dre:555586:ftsj2|dre:678613:h2afy|dre:393949:unga|dre:406275:fbl|dre:436884:tyw3|dre:100005300:lcmt2|dre:445198:suv39h1a|dre:550348:prmt3|dre:557999:tdrd5|dre:678588:emg1|dre:768135:trmt10b|dre:557908:mettl13|dre:30659:dnmt3bb.2|dre:321130:nop2|dre:56347…	http://amigo.geneontology.org/amigo/term/GO:0032259
ear development	biological_process	GO:0043583	24	94	2.37	8.07011e-06	0.000153332	dre:494033:tfap2c|dre:30374:hoxb1b|dre:393981:ttc4|dre:30632:bmp2b|dre:678551:ttc8|dre:30144:wnt8b|dre:30527:msx1a|dre:393134:mkks|dre:378746:atp2b1a|dre:324407:chsy1|dre:792391:hnf1ba|dre:30161:chd|dre:30291:cdh2|dre:30458:gata3|dre:494105:foxj1b|dre:386700:stm|dre:30538:fgf8a|dre:30585:dlx3b|dre:100535215:pogza|dre:30105:wnt5b|dre:30549:fgf3|dre:60637:pax8|dre:751792:fgf10b|dre:30500:otx1b	http://amigo.geneontology.org/amigo/term/GO:0043583
mesoderm formation	biological_process	GO:0001707	13	29	4.17	8.77329e-06	0.000165838	dre:64810:vent|dre:324261:sp5l|dre:555766:etv2|dre:30632:bmp2b|dre:474335:tll1|dre:360135:msgn1|dre:791454:dand5|dre:368201:ved|dre:58069:mespaa|dre:30304:tdgf1|dre:30260:noto|dre:57930:foxh1|dre:30399:ta	http://amigo.geneontology.org/amigo/term/GO:0001707
cilium morphogenesis	biological_process	GO:0060271	26	109	2.22	9.76272e-06	0.000183599	dre:494082:ift80|dre:503590:rfx2|dre:568590:ccdc40|dre:368320:gmnn|dre:436667:b9d2|dre:554150:b9d1|dre:393981:ttc4|dre:414929:ift57|dre:569823:ttc21b|dre:678551:ttc8|dre:567344:cfap53|dre:447898:tmem237b|dre:286830:lamb1a|dre:393134:mkks|dre:792532:c10h21orf59|dre:393452:dync2li1|dre:317678:ruvbl2|dre:565515:wdr35|dre:30291:cdh2|dre:394124:cdc14aa|dre:494045:ift27|dre:568092:tmem17|dre:494105:fox…	http://amigo.geneontology.org/amigo/term/GO:0060271
endodermal cell fate commitment	biological_process	GO:0001711	9	12	6.98	1.07364e-05	0.000200885	dre:64810:vent|dre:30632:bmp2b|dre:30584:bmp7a|dre:368201:ved|dre:30333:pou5f3|dre:394146:dusp4|dre:353314:dusp6|dre:407737:fgf17|dre:30538:fgf8a	http://amigo.geneontology.org/amigo/term/GO:0001711
double-stranded DNA binding	molecular_function	GO:0003690	27	117	2.15	1.11281e-05	0.000207163	dre:100000849:dkeyp-94h10.5|dre:494033:tfap2c|dre:564712:bahd1|dre:503590:rfx2|dre:58076:gata6|dre:100005493:LOC108183657|dre:30483:gata4|dre:100141356:173575|dre:553396:mcm10|dre:30506:nr6a1a|dre:30480:gata2a|dre:30458:gata3|dre:368631:pms1|dre:569270:apitd1|dre:406487:rad51|dre:550483:znf750|dre:567150:LOC110437813|dre:30482:gata5|dre:436723:meox1|dre:405762:cdx1a|dre:565962:znf1117|dre:1000068…	http://amigo.geneontology.org/amigo/term/GO:0003690
DNA metabolic process	biological_process	GO:0006259	41	224	1.7	1.1528e-05	0.000213529	dre:566079:polq|dre:406727:nudt1|dre:406778:exo1|dre:550274:110269|dre:557999:tdrd5|dre:100150924:polg|dre:568747:sfr1|dre:100332714:stra13|dre:30333:pou5f3|dre:797342:helb|dre:368320:gmnn|dre:100006685:fancm|dre:405797:aptx|dre:192333:mcm7|dre:553396:mcm10|dre:324256:orc6|dre:445395:esco2|dre:560788:parp1|dre:100003611:ch211-26b3.2|dre:564982:mcm6l|dre:559398:cdca5|dre:368631:pms1|dre:402965:eep…	http://amigo.geneontology.org/amigo/term/GO:0006259
cell fate specification	biological_process	GO:0001708	17	52	3.04	1.20111e-05	0.000221364	dre:64810:vent|dre:353314:dusp6|dre:30632:bmp2b|dre:30585:dlx3b|dre:30584:bmp7a|dre:405399:mnx1|dre:494033:tfap2c|dre:30549:fgf3|dre:30260:noto|dre:368201:ved|dre:30243:en2a|dre:30333:pou5f3|dre:394146:dusp4|dre:30474:rx3|dre:57930:foxh1|dre:407737:fgf17|dre:30538:fgf8a	http://amigo.geneontology.org/amigo/term/GO:0001708
otic vesicle morphogenesis	biological_process	GO:0071600	11	21	4.87	1.40396e-05	0.000256452	dre:30161:chd|dre:386700:stm|dre:494033:tfap2c|dre:30458:gata3|dre:30144:wnt8b|dre:30527:msx1a|dre:30585:dlx3b|dre:792391:hnf1ba|dre:60637:pax8|dre:30549:fgf3|dre:30538:fgf8a	http://amigo.geneontology.org/amigo/term/GO:0071600
negative regulation of biological process	biological_process	GO:0048519	85	615	1.29	1.40541e-05	0.000256452	dre:553814:gfi1aa|dre:447933:uxt|dre:30098:hhex|dre:797198:rrp8|dre:550540:henmt1|dre:431736:bambib|dre:563771:bhlhe41|dre:791454:dand5|dre:678613:h2afy|dre:403063:araf|dre:541544:rnf152|dre:140613:her9|dre:30542:foxb1a|dre:321544:prpf19|dre:337298:sulf1|dre:100148408:foxc1a|dre:103908640:gna13a|dre:368320:gmnn|dre:378866:ddit4|dre:323490:ptbp1a|dre:57930:foxh1|dre:30291:cdh2|dre:324490:eif4ebp3l…	http://amigo.geneontology.org/amigo/term/GO:0048519
post-anal tail morphogenesis	biological_process	GO:0036342	8	9	8.27	1.45548e-05	0.00026428	dre:60632:wnt3a|dre:474335:tll1|dre:324261:sp5l|dre:30584:bmp7a|dre:323630:dvl2|dre:368201:ved|dre:30291:cdh2|dre:30399:ta	http://amigo.geneontology.org/amigo/term/GO:0036342
embryonic pattern specification	biological_process	GO:0009880	12	26	4.29	1.54317e-05	0.00027883	dre:60632:wnt3a|dre:30549:fgf3|dre:406379:tdrd7a|dre:557999:tdrd5|dre:100149566:mxtx1|dre:654446:ripply1|dre:30144:wnt8b|dre:654447:ripply2|dre:30333:pou5f3|dre:57930:foxh1|dre:58132:her7|dre:30538:fgf8a	http://amigo.geneontology.org/amigo/term/GO:0009880
cilium organization	biological_process	GO:0044782	24	99	2.25	1.68227e-05	0.000300181	dre:494082:ift80|dre:503590:rfx2|dre:568590:ccdc40|dre:368320:gmnn|dre:436667:b9d2|dre:554150:b9d1|dre:393981:ttc4|dre:414929:ift57|dre:569823:ttc21b|dre:678551:ttc8|dre:567344:cfap53|dre:447898:tmem237b|dre:286830:lamb1a|dre:393134:mkks|dre:792532:c10h21orf59|dre:393452:dync2li1|dre:317678:ruvbl2|dre:565515:wdr35|dre:570250:cc2d2a|dre:30291:cdh2|dre:394124:cdc14aa|dre:494045:ift27|dre:568092:tme…	http://amigo.geneontology.org/amigo/term/GO:0044782
nuclear exosome (RNase complex)	cellular_component	GO:0000176	9	13	6.44	1.69392e-05	0.000300181	dre:394064:exosc10|dre:100003553:dis3|dre:445224:mphosph6|dre:323016:exosc8|dre:450057:exosc9|dre:550234:exosc2|dre:565000:exosc3|dre:565000:fc33b09|dre:393712:exosc4	http://amigo.geneontology.org/amigo/term/GO:0000176
exosome (RNase complex)	cellular_component	GO:0000178	9	13	6.44	1.69392e-05	0.000300181	dre:394064:exosc10|dre:100003553:dis3|dre:445224:mphosph6|dre:323016:exosc8|dre:450057:exosc9|dre:550234:exosc2|dre:565000:exosc3|dre:565000:fc33b09|dre:393712:exosc4	http://amigo.geneontology.org/amigo/term/GO:0000178
exoribonuclease complex	cellular_component	GO:1905354	9	13	6.44	1.69392e-05	0.000300181	dre:394064:exosc10|dre:100003553:dis3|dre:445224:mphosph6|dre:323016:exosc8|dre:450057:exosc9|dre:550234:exosc2|dre:565000:exosc3|dre:565000:fc33b09|dre:393712:exosc4	http://amigo.geneontology.org/amigo/term/GO:1905354
endocrine system development	biological_process	GO:0035270	17	54	2.93	1.80201e-05	0.00031781	dre:555766:etv2|dre:100148408:foxc1a|dre:405399:mnx1|dre:449648:hoxc8a|dre:30549:fgf3|dre:30260:noto|dre:368201:ved|dre:30245:wt1a|dre:30482:gata5|dre:30304:tdgf1|dre:30585:dlx3b|dre:792391:hnf1ba|dre:30105:wnt5b|dre:30474:rx3|dre:548610:gli2b|dre:30098:hhex|dre:30538:fgf8a	http://amigo.geneontology.org/amigo/term/GO:0035270
RNA secondary structure unwinding	biological_process	GO:0010501	11	22	4.65	1.96117e-05	0.000344233	dre:378844:ddx27|dre:569118:ddx10|dre:406249:ddx39ab|dre:445387:ddx51|dre:445399:ddx56|dre:325248:ddx31|dre:321127:ddx18|dre:192339:ddx19|dre:30263:ddx4|dre:286777:ddx54|dre:394053:eif4a3	http://amigo.geneontology.org/amigo/term/GO:0010501
macromolecule methylation	biological_process	GO:0043414	19	67	2.64	2.03492e-05	0.000355484	dre:550540:henmt1|dre:553814:gfi1aa|dre:570351:wdr4|dre:445198:suv39h1a|dre:541441:mettl21a|dre:30659:dnmt3bb.2|dre:550348:prmt3|dre:321130:nop2|dre:555586:ftsj2|dre:553807:gtpbp3|dre:30374:hoxb1b|dre:678613:h2afy|dre:563475:trmt6|dre:557999:tdrd5|dre:678588:emg1|dre:393949:unga|dre:30333:pou5f3|dre:322348:setd6|dre:406275:fbl	http://amigo.geneontology.org/amigo/term/GO:0043414
tissue regeneration	biological_process	GO:0042246	17	55	2.87	2.19275e-05	0.000381249	dre:286830:lamb1a|dre:30291:cdh2|dre:334003:pho|dre:30333:pou5f3|dre:30636:six3b|dre:445395:esco2|dre:406795:skiv2l2|dre:406645:ctsba|dre:100034647:krt17|dre:352944:cxcl12a|dre:30144:wnt8b|dre:797351:krt5|dre:30197:dkk1b|dre:30105:wnt5b|dre:30483:gata4|dre:30072:inhbaa|dre:30458:gata3	http://amigo.geneontology.org/amigo/term/GO:0042246
developmental growth	biological_process	GO:0048589	32	160	1.86	2.27187e-05	0.000393151	dre:30098:hhex|dre:393666:arl3l1|dre:393692:arl3l2|dre:567422:plxna3|dre:406795:skiv2l2|dre:406645:ctsba|dre:100034647:krt17|dre:30333:pou5f3|dre:103908640:gna13a|dre:30291:cdh2|dre:30694:nkx2.7|dre:30197:dkk1b|dre:799945:sema3fb|dre:445395:esco2|dre:286830:lamb1a|dre:286787:diexf|dre:30144:wnt8b|dre:797351:krt5|dre:353314:dusp6|dre:30399:ta|dre:334003:pho|dre:30636:six3b|dre:317678:ruvbl2|dre:14…	http://amigo.geneontology.org/amigo/term/GO:0048589
regulation of endodermal cell fate specification	biological_process	GO:0042663	8	10	7.44	2.44446e-05	0.000421042	dre:64810:vent|dre:30632:bmp2b|dre:30584:bmp7a|dre:368201:ved|dre:30333:pou5f3|dre:353314:dusp6|dre:407737:fgf17|dre:30538:fgf8a	http://amigo.geneontology.org/amigo/term/GO:0042663
regulation of cell fate commitment	biological_process	GO:0010453	9	14	5.98	2.59461e-05	0.000444824	dre:64810:vent|dre:30632:bmp2b|dre:30584:bmp7a|dre:30144:wnt8b|dre:368201:ved|dre:30333:pou5f3|dre:353314:dusp6|dre:407737:fgf17|dre:30538:fgf8a	http://amigo.geneontology.org/amigo/term/GO:0010453
catalytic step 2 spliceosome	cellular_component	GO:0071013	11	23	4.45	2.69996e-05	0.000460744	dre:550491:frg1|dre:415171:snrpd3|dre:192331:snrpd1|dre:415157:sf3b6|dre:321860:rbmx|dre:794348:nrde2|dre:394018:sf3a2|dre:402966:snrpb|dre:493614:bcas2|dre:100005893:magoh|dre:394053:eif4a3	http://amigo.geneontology.org/amigo/term/GO:0071013
negative regulation of cellular process	biological_process	GO:0048523	79	572	1.28	2.83613e-05	0.00048175	dre:553814:gfi1aa|dre:447933:uxt|dre:30098:hhex|dre:797198:rrp8|dre:431736:bambib|dre:563771:bhlhe41|dre:791454:dand5|dre:678613:h2afy|dre:403063:araf|dre:541544:rnf152|dre:140613:her9|dre:30542:foxb1a|dre:321544:prpf19|dre:337298:sulf1|dre:100148408:foxc1a|dre:103908640:gna13a|dre:368320:gmnn|dre:378866:ddit4|dre:323490:ptbp1a|dre:57930:foxh1|dre:30291:cdh2|dre:324490:eif4ebp3l|dre:654446:ripply…	http://amigo.geneontology.org/amigo/term/GO:0048523
tube morphogenesis	biological_process	GO:0035239	28	133	1.96	3.27546e-05	0.000553823	dre:30161:chd|dre:791454:dand5|dre:30374:hoxb1b|dre:568590:ccdc40|dre:323630:dvl2|dre:30304:tdgf1|dre:57930:foxh1|dre:260350:has2|dre:30482:gata5|dre:30632:bmp2b|dre:322529:dhrs9|dre:558752:ppp2r2aa|dre:678551:ttc8|dre:30260:noto|dre:286787:diexf|dre:393134:mkks|dre:30399:ta|dre:792828:pard6a|dre:324407:chsy1|dre:30694:nkx2.7|dre:30483:gata4|dre:30291:cdh2|dre:564324:ccdc85b|dre:795688:scn12aa|dr…	http://amigo.geneontology.org/amigo/term/GO:0035239
cilium assembly	Undef	GO:0042384	22	90	2.27	3.33625e-05	0.000561527	dre:494082:ift80|dre:503590:rfx2|dre:568590:ccdc40|dre:368320:gmnn|dre:436667:b9d2|dre:554150:b9d1|dre:393981:ttc4|dre:414929:ift57|dre:678551:ttc8|dre:567344:cfap53|dre:447898:tmem237b|dre:286830:lamb1a|dre:393134:mkks|dre:792532:c10h21orf59|dre:393452:dync2li1|dre:317678:ruvbl2|dre:565515:wdr35|dre:30291:cdh2|dre:394124:cdc14aa|dre:494045:ift27|dre:568092:tmem17|dre:494105:foxj1b	http://amigo.geneontology.org/amigo/term/GO:0042384
regulation of gastrulation	biological_process	GO:0010470	10	19	4.9	3.35346e-05	0.000561858	dre:64810:vent|dre:30632:bmp2b|dre:30584:bmp7a|dre:450059:osr1|dre:114425:zeb1b|dre:368201:ved|dre:30333:pou5f3|dre:353314:dusp6|dre:407737:fgf17|dre:30538:fgf8a	http://amigo.geneontology.org/amigo/term/GO:0010470
mRNA processing	biological_process	GO:0006397	29	141	1.91	3.46247e-05	0.000577497	dre:406249:ddx39ab|dre:492511:snrpa1|dre:103909923:LOC103909923|dre:394018:sf3a2|dre:797342:helb|dre:415171:snrpd3|dre:323490:ptbp1a|dre:100005893:magoh|dre:606595:dhx8|dre:30471:qkia|dre:792544:dkey-67c22.2|dre:402966:snrpb|dre:321114:snu13b|dre:406288:srsf1a|dre:192331:snrpd1|dre:324754:gemin4|dre:58024:coil|dre:100006246:dhx32a|dre:493614:bcas2|dre:326944:prpf4|dre:368864:prpf39|dre:431768:aar…	http://amigo.geneontology.org/amigo/term/GO:0006397
cell development	biological_process	GO:0048468	82	605	1.26	3.63514e-05	0.000603564	dre:321897:gnl3|dre:553814:gfi1aa|dre:550540:henmt1|dre:393692:arl3l2|dre:474335:tll1|dre:567422:plxna3|dre:30480:gata2a|dre:494033:tfap2c|dre:114437:spry4|dre:494105:foxj1b|dre:557999:tdrd5|dre:323269:zbtb16a|dre:560807:adcy6b|dre:140613:her9|dre:30542:foxb1a|dre:558677:zp3a.2|dre:327616:zp3d.1|dre:100148408:foxc1a|dre:103908640:gna13a|dre:393492:lbh|dre:286832:lamc1|dre:64692:zp3b|dre:30482:gat…	http://amigo.geneontology.org/amigo/term/GO:0048468
organelle assembly	biological_process	GO:0070925	39	222	1.63	4.13132e-05	0.000682872	dre:431725:91909|dre:393200:wdr45|dre:494082:ift80|dre:100034627:LOC110437943|dre:406587:rpf2|dre:550241:rrp7a|dre:503590:rfx2|dre:568590:ccdc40|dre:100332714:stra13|dre:368320:gmnn|dre:436667:b9d2|dre:554150:b9d1|dre:393981:ttc4|dre:414929:ift57|dre:565165:ch1073-143l10.2|dre:317739:ppan|dre:564571:megf10|dre:678551:ttc8|dre:567344:cfap53|dre:447898:tmem237b|dre:286830:lamb1a|dre:494093:spice1|d…	http://amigo.geneontology.org/amigo/term/GO:0070925
digestive system development	biological_process	GO:0055123	20	78	2.38	4.22795e-05	0.000695724	dre:322529:dhrs9|dre:30659:dnmt3bb.2|dre:445394:wdr55|dre:30098:hhex|dre:445198:suv39h1a|dre:777671:bhlha15|dre:317678:ruvbl2|dre:286787:diexf|dre:449648:hoxc8a|dre:30480:gata2a|dre:246226:ptgs1|dre:30228:pes|dre:100150664:met|dre:58076:gata6|dre:562329:polr3b|dre:30304:tdgf1|dre:792391:hnf1ba|dre:30483:gata4|dre:30482:gata5|dre:30458:gata3	http://amigo.geneontology.org/amigo/term/GO:0055123
regulation of response to stimulus	biological_process	GO:0048583	77	563	1.27	4.74699e-05	0.000777663	dre:324818:ctsh|dre:259304:twsg1b|dre:30291:cdh2|dre:567490:farp2|dre:393666:arl3l1|dre:393692:arl3l2|dre:431736:bambib|dre:567422:plxna3|dre:791188:hs2st1a|dre:378960:mgll|dre:791454:dand5|dre:403063:araf|dre:562247:clcf1|dre:321544:prpf19|dre:30304:tdgf1|dre:100148408:foxc1a|dre:541544:rnf152|dre:378866:ddit4|dre:323490:ptbp1a|dre:57930:foxh1|dre:447898:tmem237b|dre:260350:has2|dre:445083:dhrs3…	http://amigo.geneontology.org/amigo/term/GO:0048583
sequence-specific double-stranded DNA binding	molecular_function	GO:1990837	23	100	2.14	5.04298e-05	0.000822497	dre:494033:tfap2c|dre:564712:bahd1|dre:503590:rfx2|dre:550483:znf750|dre:100005493:LOC108183657|dre:30483:gata4|dre:100141356:173575|dre:553396:mcm10|dre:30506:nr6a1a|dre:30480:gata2a|dre:30458:gata3|dre:58076:gata6|dre:567150:LOC110437813|dre:30482:gata5|dre:436723:meox1|dre:405762:cdx1a|dre:565962:znf1117|dre:100006880:173619|dre:30129:dmrt2a|dre:792391:hnf1ba|dre:324283:hnf1bb|dre:100334554:dk…	http://amigo.geneontology.org/amigo/term/GO:1990837
regulation of signal transduction	biological_process	GO:0009966	66	462	1.33	5.12049e-05	0.00083146	dre:324818:ctsh|dre:259304:twsg1b|dre:30291:cdh2|dre:567490:farp2|dre:431736:bambib|dre:791188:hs2st1a|dre:378960:mgll|dre:791454:dand5|dre:403063:araf|dre:60634:fezf2|dre:321544:prpf19|dre:100148408:foxc1a|dre:541544:rnf152|dre:378866:ddit4|dre:323490:ptbp1a|dre:57930:foxh1|dre:447898:tmem237b|dre:260350:has2|dre:445083:dhrs3a|dre:84041:bco2l|dre:30072:inhbaa|dre:561935:aplnra|dre:393622:acsl4a|…	http://amigo.geneontology.org/amigo/term/GO:0009966
RNA phosphodiester bond hydrolysis, exonucleolytic	biological_process	GO:0090503	7	8	8.14	5.48614e-05	0.000875683	dre:321897:gnl3|dre:553667:eri2|dre:323016:exosc8|dre:450057:exosc9|dre:550234:exosc2|dre:565000:exosc3|dre:565000:fc33b09	http://amigo.geneontology.org/amigo/term/GO:0090503
exonucleolytic trimming to generate mature 3'-end of 5.8S rRNA from tricistronic rRNA transcript (SSU-rRNA, 5.8S rRNA, LSU-rRNA)	biological_process	GO:0000467	7	8	8.14	5.48614e-05	0.000875683	dre:321897:gnl3|dre:553667:eri2|dre:323016:exosc8|dre:450057:exosc9|dre:550234:exosc2|dre:565000:exosc3|dre:565000:fc33b09	http://amigo.geneontology.org/amigo/term/GO:0000467
exonucleolytic trimming involved in rRNA processing	biological_process	GO:0000459	7	8	8.14	5.48614e-05	0.000875683	dre:321897:gnl3|dre:553667:eri2|dre:323016:exosc8|dre:450057:exosc9|dre:550234:exosc2|dre:565000:exosc3|dre:565000:fc33b09	http://amigo.geneontology.org/amigo/term/GO:0000459
DNA replication	biological_process	GO:0006260	19	73	2.42	5.48787e-05	0.000875683	dre:100150924:polg|dre:450061:gins1|dre:406487:rad51|dre:566079:polq|dre:192314:dtl|dre:324256:orc6|dre:445395:esco2|dre:334557:173742|dre:415098:top1mt|dre:192333:mcm7|dre:550274:110269|dre:569270:apitd1|dre:560788:parp1|dre:550504:ssbp1|dre:494097:mgme1|dre:553396:mcm10|dre:564982:mcm6l|dre:797342:helb|dre:368320:gmnn	http://amigo.geneontology.org/amigo/term/GO:0006260
ncRNA 3'-end processing	biological_process	GO:0043628	9	16	5.23	5.63963e-05	0.00089602	dre:321897:gnl3|dre:553667:eri2|dre:323016:exosc8|dre:450057:exosc9|dre:550234:exosc2|dre:565000:exosc3|dre:565000:fc33b09|dre:393712:exosc4|dre:406275:fbl	http://amigo.geneontology.org/amigo/term/GO:0043628
hydrolase activity	molecular_function	GO:0016787	140	1189	1.1	5.79961e-05	0.000917484	dre:394064:exosc10|dre:569326:fb36g12|dre:406778:exo1|dre:100002342:cpa6|dre:325248:ddx31|dre:550370:nudt12|dre:436816:92791|dre:322533:anpepb|dre:797342:helb|dre:553569:neu4|dre:100148468:f2rl2|dre:553722:gba3|dre:100006246:dhx32a|dre:503737:dpp7|dre:606595:dhx8|dre:565995:tsen34|dre:192333:mcm7|dre:445232:gna15.1|dre:564158:cyldb|dre:561108:cyldl|dre:406477:galnt6|dre:570630:ago2|dre:100003553:…	http://amigo.geneontology.org/amigo/term/GO:0016787
rRNA 3'-end processing	biological_process	GO:0031125	8	12	6.2	6.1277e-05	0.000965244	dre:321897:gnl3|dre:553667:eri2|dre:323016:exosc8|dre:450057:exosc9|dre:550234:exosc2|dre:565000:exosc3|dre:565000:fc33b09|dre:393712:exosc4	http://amigo.geneontology.org/amigo/term/GO:0031125
determination of left/right symmetry	biological_process	GO:0007368	28	139	1.87	6.42068e-05	0.00100709	dre:30098:hhex|dre:30161:chd|dre:791454:dand5|dre:503590:rfx2|dre:568590:ccdc40|dre:30304:tdgf1|dre:368320:gmnn|dre:57930:foxh1|dre:260350:has2|dre:393981:ttc4|dre:30632:bmp2b|dre:414929:ift57|dre:322529:dhrs9|dre:678551:ttc8|dre:567344:cfap53|dre:286830:lamb1a|dre:30260:noto|dre:792532:c10h21orf59|dre:30399:ta|dre:30694:nkx2.7|dre:30483:gata4|dre:393134:mkks|dre:795688:scn12aa|dre:494105:foxj1b|…	http://amigo.geneontology.org/amigo/term/GO:0007368
transcription regulatory region sequence-specific DNA binding	molecular_function	GO:0000976	22	96	2.13	7.6166e-05	0.00118961	dre:494033:tfap2c|dre:564712:bahd1|dre:503590:rfx2|dre:550483:znf750|dre:100005493:LOC108183657|dre:30483:gata4|dre:100141356:173575|dre:30506:nr6a1a|dre:30480:gata2a|dre:30458:gata3|dre:58076:gata6|dre:567150:LOC110437813|dre:30482:gata5|dre:436723:meox1|dre:405762:cdx1a|dre:565962:znf1117|dre:100006880:173619|dre:30129:dmrt2a|dre:792391:hnf1ba|dre:324283:hnf1bb|dre:100334554:dkey-93n13.2|dre:56…	http://amigo.geneontology.org/amigo/term/GO:0000976
RNA methyltransferase activity	molecular_function	GO:0008173	12	32	3.49	7.82579e-05	0.00121712	dre:326652:73340|dre:570351:wdr4|dre:550540:henmt1|dre:541441:mettl21a|dre:321130:nop2|dre:555586:ftsj2|dre:100005300:lcmt2|dre:678588:emg1|dre:768135:trmt10b|dre:557908:mettl13|dre:322348:setd6|dre:406275:fbl	http://amigo.geneontology.org/amigo/term/GO:0008173
intramolecular transferase activity	molecular_function	GO:0016866	9	17	4.92	8.04331e-05	0.0012457	dre:561376:pus7l|dre:494060:pus1|dre:337487:pus3|dre:402995:pus7|dre:556642:trub1|dre:445101:rpusd4|dre:561376:LOC101886176|dre:561376:LOC100536109|dre:561376:LOC100537541	http://amigo.geneontology.org/amigo/term/GO:0016866
movement of cell or subcellular component	biological_process	GO:0006928	60	415	1.34	8.1666e-05	0.0012595	dre:569971:lama1|dre:140815:cebpa|dre:317637:wdr43|dre:393666:arl3l1|dre:393692:arl3l2|dre:30161:chd|dre:567422:plxna3|dre:393492:lbh|dre:751679:elp6|dre:30337:hoxb1a|dre:568590:ccdc40|dre:323630:dvl2|dre:58076:gata6|dre:30542:foxb1a|dre:30304:tdgf1|dre:100148408:foxc1a|dre:103908640:gna13a|dre:100537857:pstpip2|dre:57930:foxh1|dre:260350:has2|dre:30632:bmp2b|dre:286832:lamc1|dre:561935:aplnra|dr…	http://amigo.geneontology.org/amigo/term/GO:0006928
methyltransferase activity	molecular_function	GO:0008168	23	104	2.06	8.43454e-05	0.00129541	dre:100148927:mettl8|dre:100151157:ch1073-157b13.1|dre:550540:henmt1|dre:541441:mettl21a|dre:572367:bud23|dre:553566:109986|dre:796750:dkey-15f17.8|dre:322348:setd6|dre:570351:wdr4|dre:555586:ftsj2|dre:406275:fbl|dre:436884:tyw3|dre:326652:73340|dre:100005300:lcmt2|dre:445198:suv39h1a|dre:550348:prmt3|dre:678588:emg1|dre:768135:trmt10b|dre:557908:mettl13|dre:30659:dnmt3bb.2|dre:797198:rrp8|dre:32…	http://amigo.geneontology.org/amigo/term/GO:0008168
cell migration	biological_process	GO:0016477	44	274	1.49	9.00539e-05	0.00137734	dre:569971:lama1|dre:140815:cebpa|dre:114402:efnb2b|dre:30161:chd|dre:567422:plxna3|dre:393492:lbh|dre:751679:elp6|dre:30337:hoxb1a|dre:323630:dvl2|dre:58076:gata6|dre:30542:foxb1a|dre:30304:tdgf1|dre:100148408:foxc1a|dre:103908640:gna13a|dre:100537857:pstpip2|dre:57930:foxh1|dre:260350:has2|dre:30632:bmp2b|dre:30482:gata5|dre:561935:aplnra|dre:799945:sema3fb|dre:565492:aplnrb|dre:678551:ttc8|dre…	http://amigo.geneontology.org/amigo/term/GO:0016477
small nucleolar ribonucleoprotein complex	cellular_component	GO:0005732	7	9	7.23	9.11078e-05	0.00138199	dre:494152:nop58|dre:553787:pop4|dre:100003787:nhp2|dre:321114:snu13b|dre:393282:snu13a|dre:323426:mphosph10|dre:406275:fbl	http://amigo.geneontology.org/amigo/term/GO:0005732
rhombomere morphogenesis	biological_process	GO:0021593	7	9	7.23	9.11078e-05	0.00138199	dre:30190:egr2b|dre:30219:efnb2a|dre:30337:hoxb1a|dre:30374:hoxb1b|dre:30381:cyp26a1|dre:114437:spry4|dre:792391:hnf1ba	http://amigo.geneontology.org/amigo/term/GO:0021593
RNA polymerase III activity	molecular_function	GO:0001056	8	13	5.72	9.2379e-05	0.00138418	dre:751656:crcp|dre:445170:polr2eb|dre:393257:polr3d|dre:336518:polr3e|dre:445412:polr1d|dre:393201:polr3c|dre:562329:polr3b|dre:550263:polr2h	http://amigo.geneontology.org/amigo/term/GO:0001056
regulation of cell fate specification	biological_process	GO:0042659	8	13	5.72	9.2379e-05	0.00138418	dre:64810:vent|dre:30632:bmp2b|dre:30584:bmp7a|dre:368201:ved|dre:30333:pou5f3|dre:353314:dusp6|dre:407737:fgf17|dre:30538:fgf8a	http://amigo.geneontology.org/amigo/term/GO:0042659
DNA-directed RNA polymerase III complex	cellular_component	GO:0005666	8	13	5.72	9.2379e-05	0.00138418	dre:751656:crcp|dre:445170:polr2eb|dre:393257:polr3d|dre:336518:polr3e|dre:445412:polr1d|dre:393201:polr3c|dre:562329:polr3b|dre:550263:polr2h	http://amigo.geneontology.org/amigo/term/GO:0005666
regeneration	biological_process	GO:0031099	19	77	2.29	0.00010049	0.00149962	dre:286830:lamb1a|dre:30291:cdh2|dre:334003:pho|dre:30333:pou5f3|dre:30636:six3b|dre:445395:esco2|dre:406795:skiv2l2|dre:562247:clcf1|dre:406645:ctsba|dre:100034647:krt17|dre:352944:cxcl12a|dre:30314:apoeb|dre:797351:krt5|dre:30144:wnt8b|dre:30197:dkk1b|dre:30105:wnt5b|dre:30483:gata4|dre:30072:inhbaa|dre:30458:gata3	http://amigo.geneontology.org/amigo/term/GO:0031099
regulation of transmembrane receptor protein serine/threonine kinase signaling pathway	biological_process	GO:0090092	18	71	2.36	0.000113331	0.00167096	dre:503728:scube2|dre:474335:tll1|dre:259304:twsg1b|dre:30072:inhbaa|dre:561935:aplnra|dre:393622:acsl4a|dre:431736:bambib|dre:30584:bmp7a|dre:565492:aplnrb|dre:450059:osr1|dre:791454:dand5|dre:403063:araf|dre:30161:chd|dre:30632:bmp2b|dre:30260:noto|dre:57930:foxh1|dre:260350:has2|dre:30399:ta	http://amigo.geneontology.org/amigo/term/GO:0090092
RNA polymerase II regulatory region sequence-specific DNA binding	molecular_function	GO:0000977	18	71	2.36	0.000113331	0.00167096	dre:405762:cdx1a|dre:324283:hnf1bb|dre:30506:nr6a1a|dre:100006880:173619|dre:494033:tfap2c|dre:30480:gata2a|dre:503590:rfx2|dre:565962:LOC110439579|dre:58076:gata6|dre:30482:gata5|dre:100141356:173575|dre:100005493:LOC108183657|dre:792391:hnf1ba|dre:567150:LOC110437813|dre:565962:znf1117|dre:100334554:dkey-93n13.2|dre:30458:gata3|dre:30483:gata4	http://amigo.geneontology.org/amigo/term/GO:0000977
RNA polymerase II regulatory region DNA binding	molecular_function	GO:0001012	18	71	2.36	0.000113331	0.00167096	dre:405762:cdx1a|dre:324283:hnf1bb|dre:30506:nr6a1a|dre:100006880:173619|dre:494033:tfap2c|dre:30480:gata2a|dre:503590:rfx2|dre:565962:LOC110439579|dre:58076:gata6|dre:30482:gata5|dre:100141356:173575|dre:100005493:LOC108183657|dre:792391:hnf1ba|dre:567150:LOC110437813|dre:565962:znf1117|dre:100334554:dkey-93n13.2|dre:30458:gata3|dre:30483:gata4	http://amigo.geneontology.org/amigo/term/GO:0001012
cell motility	biological_process	GO:0048870	45	287	1.46	0.000122667	0.00179424	dre:569971:lama1|dre:140815:cebpa|dre:114402:efnb2b|dre:30161:chd|dre:567422:plxna3|dre:393492:lbh|dre:751679:elp6|dre:30337:hoxb1a|dre:114425:zeb1b|dre:323630:dvl2|dre:58076:gata6|dre:30542:foxb1a|dre:30304:tdgf1|dre:100148408:foxc1a|dre:103908640:gna13a|dre:100537857:pstpip2|dre:57930:foxh1|dre:260350:has2|dre:30632:bmp2b|dre:30482:gata5|dre:561935:aplnra|dre:799945:sema3fb|dre:565492:aplnrb|dr…	http://amigo.geneontology.org/amigo/term/GO:0048870
localization of cell	biological_process	GO:0051674	45	287	1.46	0.000122667	0.00179424	dre:569971:lama1|dre:140815:cebpa|dre:114402:efnb2b|dre:30161:chd|dre:567422:plxna3|dre:393492:lbh|dre:751679:elp6|dre:30337:hoxb1a|dre:114425:zeb1b|dre:323630:dvl2|dre:58076:gata6|dre:30542:foxb1a|dre:30304:tdgf1|dre:100148408:foxc1a|dre:103908640:gna13a|dre:100537857:pstpip2|dre:57930:foxh1|dre:260350:has2|dre:30632:bmp2b|dre:30482:gata5|dre:561935:aplnra|dre:799945:sema3fb|dre:565492:aplnrb|dr…	http://amigo.geneontology.org/amigo/term/GO:0051674
nucleoplasm	cellular_component	GO:0005654	34	194	1.63	0.000129063	0.00187431	dre:541444:nmd3|dre:327248:zmym4|dre:445170:polr2eb|dre:561131:nolc1|dre:550274:110269|dre:103909923:LOC103909923|dre:567601:shq1|dre:564712:bahd1|dre:792017:brms1la|dre:100005893:magoh|dre:406275:fbl|dre:692315:thap1|dre:751656:crcp|dre:405797:aptx|dre:792544:dkey-67c22.2|dre:30228:pes|dre:393257:polr3d|dre:336518:polr3e|dre:445412:polr1d|dre:393201:polr3c|dre:324088:polr2gl|dre:562329:polr3b|dr…	http://amigo.geneontology.org/amigo/term/GO:0005654
pyrophosphatase activity	molecular_function	GO:0016462	50	332	1.4	0.000129158	0.00187431	dre:321897:gnl3|dre:793727:gnl2|dre:406249:ddx39ab|dre:386634:eif4a1a|dre:406727:nudt1|dre:406795:skiv2l2|dre:797342:helb|dre:445399:ddx56|dre:325248:ddx31|dre:286777:ddx54|dre:192339:ddx19|dre:553241:bms1|dre:103908640:gna13a|dre:100006246:dhx32a|dre:792182:eef2a.1|dre:606595:dhx8|dre:553328:hells|dre:445387:ddx51|dre:569118:ddx10|dre:192333:mcm7|dre:334306:msto1|dre:445232:gna15.1|dre:564982:mc…	http://amigo.geneontology.org/amigo/term/GO:0016462
transferase activity, transferring one-carbon groups	molecular_function	GO:0016741	23	108	1.98	0.000137266	0.00198356	dre:100148927:mettl8|dre:100151157:ch1073-157b13.1|dre:550540:henmt1|dre:541441:mettl21a|dre:572367:bud23|dre:553566:109986|dre:796750:dkey-15f17.8|dre:322348:setd6|dre:570351:wdr4|dre:555586:ftsj2|dre:406275:fbl|dre:436884:tyw3|dre:326652:73340|dre:100005300:lcmt2|dre:445198:suv39h1a|dre:550348:prmt3|dre:678588:emg1|dre:768135:trmt10b|dre:557908:mettl13|dre:30659:dnmt3bb.2|dre:797198:rrp8|dre:32…	http://amigo.geneontology.org/amigo/term/GO:0016741
hydrolase activity, acting on acid anhydrides, in phosphorus-containing anhydrides	molecular_function	GO:0016818	50	333	1.4	0.000137762	0.00198356	dre:321897:gnl3|dre:793727:gnl2|dre:406249:ddx39ab|dre:386634:eif4a1a|dre:406727:nudt1|dre:406795:skiv2l2|dre:797342:helb|dre:445399:ddx56|dre:325248:ddx31|dre:286777:ddx54|dre:192339:ddx19|dre:553241:bms1|dre:103908640:gna13a|dre:100006246:dhx32a|dre:792182:eef2a.1|dre:606595:dhx8|dre:553328:hells|dre:445387:ddx51|dre:569118:ddx10|dre:192333:mcm7|dre:334306:msto1|dre:445232:gna15.1|dre:564982:mc…	http://amigo.geneontology.org/amigo/term/GO:0016818
regulation of cellular response to growth factor stimulus	biological_process	GO:0090287	16	59	2.52	0.000138878	0.00199185	dre:503728:scube2|dre:474335:tll1|dre:259304:twsg1b|dre:171474:il17rd|dre:30161:chd|dre:393622:acsl4a|dre:431736:bambib|dre:791454:dand5|dre:353314:dusp6|dre:405896:sp9|dre:100148408:foxc1a|dre:114437:spry4|dre:30260:noto|dre:57930:foxh1|dre:260350:has2|dre:30399:ta	http://amigo.geneontology.org/amigo/term/GO:0090287
regulation of organ morphogenesis	biological_process	GO:2000027	11	29	3.53	0.000142486	0.00203567	dre:64810:vent|dre:30291:cdh2|dre:30694:nkx2.7|dre:798229:spry1|dre:323630:dvl2|dre:368201:ved|dre:30161:chd|dre:30260:noto|dre:57930:foxh1|dre:260350:has2|dre:30399:ta	http://amigo.geneontology.org/amigo/term/GO:2000027
cytoplasmic exosome (RNase complex)	cellular_component	GO:0000177	7	10	6.51	0.000144695	0.00205133	dre:100003553:dis3|dre:323016:exosc8|dre:450057:exosc9|dre:550234:exosc2|dre:565000:exosc3|dre:565000:fc33b09|dre:393712:exosc4	http://amigo.geneontology.org/amigo/term/GO:0000177
rRNA modification	biological_process	GO:0000154	7	10	6.51	0.000144695	0.00205133	dre:494152:nop58|dre:321130:nop2|dre:555586:ftsj2|dre:100003787:nhp2|dre:678588:emg1|dre:393617:nat10|dre:406275:fbl	http://amigo.geneontology.org/amigo/term/GO:0000154
nucleotidyltransferase activity	molecular_function	GO:0016779	15	53	2.63	0.000149839	0.00211612	dre:100150924:polg|dre:751656:crcp|dre:566079:polq|dre:445170:polr2eb|dre:325603:polr1b|dre:445166:ctu2|dre:393257:polr3d|dre:336518:polr3e|dre:445412:polr1d|dre:553733:polr1e|dre:402856:twistnb|dre:324088:polr2gl|dre:562329:polr3b|dre:550263:polr2h|dre:393201:polr3c	http://amigo.geneontology.org/amigo/term/GO:0016779
cellular response to growth factor stimulus	biological_process	GO:0071363	25	124	1.88	0.000152369	0.00214363	dre:259304:twsg1b|dre:431736:bambib|dre:791454:dand5|dre:100148408:foxc1a|dre:57930:foxh1|dre:260350:has2|dre:30632:bmp2b|dre:393622:acsl4a|dre:30458:gata3|dre:554230:kdr|dre:30260:noto|dre:171474:il17rd|dre:30399:ta|dre:503728:scube2|dre:474335:tll1|dre:114437:spry4|dre:30161:chd|dre:30742:bmpr1ba|dre:353314:dusp6|dre:30584:bmp7a|dre:405896:sp9|dre:566559:akt1s1|dre:30549:fgf3|dre:30538:fgf8a|dr…	http://amigo.geneontology.org/amigo/term/GO:0071363
regulation of biological process	biological_process	GO:0050789	343	3409	0.94	0.000153671	0.00215374	dre:327248:zmym4|dre:497646:gadd45bb|dre:100148468:f2rl2|dre:30482:gata5|dre:60634:fezf2|dre:436889:peli2|dre:30480:gata2a|dre:30144:wnt8b|dre:368201:ved|dre:100004296:tb|dre:30399:ta|dre:550348:prmt3|dre:791454:dand5|dre:566555:abcc6a|dre:795688:scn12aa|dre:568092:tmem17|dre:558395:xpo1a|dre:30188:ccne1|dre:565962:znf1117|dre:140815:cebpa|dre:550540:henmt1|dre:492350:s1pr5a|dre:386634:eif4a1a|dr…	http://amigo.geneontology.org/amigo/term/GO:0050789
tRNA modification	biological_process	GO:0006400	10	24	3.88	0.000154348	0.00215503	dre:326652:73340|dre:563475:trmt6|dre:570351:wdr4|dre:556642:trub1|dre:445101:rpusd4|dre:445166:ctu2|dre:100005300:lcmt2|dre:553807:gtpbp3|dre:541509:elp3|dre:393617:nat10	http://amigo.geneontology.org/amigo/term/GO:0006400
eye development	biological_process	GO:0001654	35	205	1.59	0.000162051	0.00225403	dre:321897:gnl3|dre:569971:lama1|dre:494082:ift80|dre:142987:dmbx1a|dre:30304:tdgf1|dre:100148408:foxc1a|dre:140746:irx7|dre:57930:foxh1|dre:286832:lamc1|dre:414929:ift57|dre:286830:lamb1a|dre:30144:wnt8b|dre:30474:rx3|dre:406379:tdrd7a|dre:445394:wdr55|dre:445198:suv39h1a|dre:378450:hs6st2|dre:30636:six3b|dre:30332:lmo2|dre:30625:six7|dre:324407:chsy1|dre:393134:mkks|dre:30291:cdh2|dre:326944:pr…	http://amigo.geneontology.org/amigo/term/GO:0001654
response to growth factor	biological_process	GO:0070848	25	125	1.86	0.000169805	0.00235302	dre:259304:twsg1b|dre:431736:bambib|dre:791454:dand5|dre:100148408:foxc1a|dre:57930:foxh1|dre:260350:has2|dre:30632:bmp2b|dre:393622:acsl4a|dre:30458:gata3|dre:554230:kdr|dre:30260:noto|dre:171474:il17rd|dre:30399:ta|dre:503728:scube2|dre:474335:tll1|dre:114437:spry4|dre:30161:chd|dre:30742:bmpr1ba|dre:353314:dusp6|dre:30584:bmp7a|dre:405896:sp9|dre:566559:akt1s1|dre:30549:fgf3|dre:30538:fgf8a|dr…	http://amigo.geneontology.org/amigo/term/GO:0070848
hydrolase activity, acting on acid anhydrides	molecular_function	GO:0016817	50	337	1.38	0.000177626	0.00244694	dre:321897:gnl3|dre:793727:gnl2|dre:406249:ddx39ab|dre:386634:eif4a1a|dre:406727:nudt1|dre:406795:skiv2l2|dre:797342:helb|dre:445399:ddx56|dre:325248:ddx31|dre:286777:ddx54|dre:192339:ddx19|dre:553241:bms1|dre:103908640:gna13a|dre:100006246:dhx32a|dre:792182:eef2a.1|dre:606595:dhx8|dre:553328:hells|dre:445387:ddx51|dre:569118:ddx10|dre:192333:mcm7|dre:334306:msto1|dre:445232:gna15.1|dre:564982:mc…	http://amigo.geneontology.org/amigo/term/GO:0016817
transcription regulatory region DNA binding	molecular_function	GO:0044212	27	141	1.78	0.000177911	0.00244694	dre:449954:LOC110437769|dre:494033:tfap2c|dre:564712:bahd1|dre:503590:rfx2|dre:58076:gata6|dre:30458:gata3|dre:100005493:LOC108183657|dre:321860:rbmx|dre:30483:gata4|dre:100141356:173575|dre:30506:nr6a1a|dre:30480:gata2a|dre:100005189:mybl2a|dre:30399:ta|dre:550483:znf750|dre:567150:LOC110437813|dre:30482:gata5|dre:436723:meox1|dre:405762:cdx1a|dre:565962:znf1117|dre:338237:rreb1a|dre:100006880:1…	http://amigo.geneontology.org/amigo/term/GO:0044212
determination of dorsal/ventral asymmetry	biological_process	GO:0048262	8	15	4.96	0.00019391	0.00265707	dre:474335:tll1|dre:259304:twsg1b|dre:30632:bmp2b|dre:30584:bmp7a|dre:100003080:ppp4ca|dre:30161:chd|dre:30742:bmpr1ba|dre:30538:fgf8a	http://amigo.geneontology.org/amigo/term/GO:0048262
nuclease activity	molecular_function	GO:0004518	20	89	2.09	0.000198127	0.0027048	dre:394064:exosc10|dre:565995:tsen34|dre:100003553:dis3|dre:445279:harbi1|dre:751692:rnaseka|dre:553667:eri2|dre:100005064:tsen15|dre:406778:exo1|dre:445388:rcl1|dre:550274:110269|dre:100150924:polg|dre:494097:mgme1|dre:791194:ogg1|dre:406487:rad51|dre:553787:pop4|dre:100006685:fancm|dre:405797:aptx|dre:541352:rpp30|dre:393712:exosc4|dre:570630:ago2	http://amigo.geneontology.org/amigo/term/GO:0004518
cell morphogenesis	biological_process	GO:0000902	54	377	1.33	0.000220943	0.00298685	dre:678551:ttc8|dre:569971:lama1|dre:393666:arl3l1|dre:494082:ift80|dre:567422:plxna3|dre:494033:tfap2c|dre:494105:foxj1b|dre:503590:rfx2|dre:568590:ccdc40|dre:60634:fezf2|dre:30542:foxb1a|dre:103908640:gna13a|dre:368320:gmnn|dre:286832:lamc1|dre:447898:tmem237b|dre:554150:b9d1|dre:393981:ttc4|dre:560100:adora2b|dre:327248:zmym4|dre:414929:ift57|dre:393692:arl3l2|dre:569823:ttc21b|dre:30532:pax3a…	http://amigo.geneontology.org/amigo/term/GO:0000902
rRNA catabolic process	biological_process	GO:0016075	7	11	5.92	0.000221218	0.00298685	dre:100003553:dis3|dre:323016:exosc8|dre:450057:exosc9|dre:550234:exosc2|dre:565000:exosc3|dre:565000:fc33b09|dre:393712:exosc4	http://amigo.geneontology.org/amigo/term/GO:0016075
ncRNA catabolic process	biological_process	GO:0034661	7	11	5.92	0.000221218	0.00298685	dre:100003553:dis3|dre:323016:exosc8|dre:450057:exosc9|dre:550234:exosc2|dre:565000:exosc3|dre:565000:fc33b09|dre:393712:exosc4	http://amigo.geneontology.org/amigo/term/GO:0034661
sexual reproduction	biological_process	GO:0019953	17	69	2.29	0.000232034	0.00311009	dre:559540:bmb|dre:566758:brca2|dre:550540:henmt1|dre:368200:piwil1|dre:327616:zp3d.1|dre:324431:ilf3a|dre:140631:nanos3|dre:557999:tdrd5|dre:550562:spinb|dre:352944:cxcl12a|dre:768146:tsga10|dre:558677:zp3a.2|dre:30304:tdgf1|dre:553068:7148292|dre:323490:ptbp1a|dre:406379:tdrd7a|dre:64692:zp3b	http://amigo.geneontology.org/amigo/term/GO:0019953
multi-organism reproductive process	biological_process	GO:0044703	17	69	2.29	0.000232034	0.00311009	dre:559540:bmb|dre:566758:brca2|dre:550540:henmt1|dre:368200:piwil1|dre:327616:zp3d.1|dre:324431:ilf3a|dre:140631:nanos3|dre:557999:tdrd5|dre:550562:spinb|dre:352944:cxcl12a|dre:768146:tsga10|dre:558677:zp3a.2|dre:30304:tdgf1|dre:553068:7148292|dre:323490:ptbp1a|dre:406379:tdrd7a|dre:64692:zp3b	http://amigo.geneontology.org/amigo/term/GO:0044703
small nuclear ribonucleoprotein complex	cellular_component	GO:0030532	12	37	3.02	0.000239684	0.003201	dre:368864:prpf39|dre:415157:sf3b6|dre:415171:snrpd3|dre:192331:snrpd1|dre:793800:ccdc97|dre:492511:snrpa1|dre:324754:gemin4|dre:321114:snu13b|dre:394018:sf3a2|dre:393282:snu13a|dre:402966:snrpb|dre:326944:prpf4	http://amigo.geneontology.org/amigo/term/GO:0030532
exocrine system development	biological_process	GO:0035272	10	26	3.58	0.000259971	0.00344695	dre:30659:dnmt3bb.2|dre:246226:ptgs1|dre:445198:suv39h1a|dre:777671:bhlha15|dre:286787:diexf|dre:449648:hoxc8a|dre:322529:dhrs9|dre:30228:pes|dre:100150664:met|dre:562329:polr3b	http://amigo.geneontology.org/amigo/term/GO:0035272
exocrine pancreas development	biological_process	GO:0031017	10	26	3.58	0.000259971	0.00344695	dre:30659:dnmt3bb.2|dre:246226:ptgs1|dre:445198:suv39h1a|dre:777671:bhlha15|dre:286787:diexf|dre:449648:hoxc8a|dre:322529:dhrs9|dre:30228:pes|dre:100150664:met|dre:562329:polr3b	http://amigo.geneontology.org/amigo/term/GO:0031017
hematopoietic or lymphoid organ development	biological_process	GO:0048534	33	195	1.57	0.000282144	0.00372754	dre:553814:gfi1aa|dre:140815:cebpa|dre:30098:hhex|dre:406294:glrx5|dre:767662:slc25a38a|dre:259304:twsg1b|dre:321127:ddx18|dre:317637:wdr43|dre:449768:pttg1ipb|dre:606595:dhx8|dre:560100:adora2b|dre:30161:chd|dre:406404:ak3|dre:30480:gata2a|dre:436723:meox1|dre:474335:tll1|dre:445394:wdr55|dre:555766:etv2|dre:65238:klf17|dre:30332:lmo2|dre:562595:flvcr1|dre:114437:spry4|dre:58076:gata6|dre:334402…	http://amigo.geneontology.org/amigo/term/GO:0048534
cellular component assembly involved in morphogenesis	biological_process	GO:0010927	25	130	1.79	0.000286342	0.00376949	dre:494082:ift80|dre:503590:rfx2|dre:568590:ccdc40|dre:368320:gmnn|dre:436667:b9d2|dre:554150:b9d1|dre:393981:ttc4|dre:414929:ift57|dre:564571:megf10|dre:678551:ttc8|dre:567344:cfap53|dre:447898:tmem237b|dre:286830:lamb1a|dre:393134:mkks|dre:792532:c10h21orf59|dre:393452:dync2li1|dre:317678:ruvbl2|dre:565515:wdr35|dre:30291:cdh2|dre:394124:cdc14aa|dre:494045:ift27|dre:568092:tmem17|dre:494105:fox…	http://amigo.geneontology.org/amigo/term/GO:0010927
epithelial tube morphogenesis	biological_process	GO:0060562	23	115	1.86	0.000303025	0.00397491	dre:791454:dand5|dre:30374:hoxb1b|dre:568590:ccdc40|dre:323630:dvl2|dre:30304:tdgf1|dre:57930:foxh1|dre:260350:has2|dre:30632:bmp2b|dre:322529:dhrs9|dre:558752:ppp2r2aa|dre:678551:ttc8|dre:30260:noto|dre:393134:mkks|dre:30399:ta|dre:792828:pard6a|dre:30161:chd|dre:30483:gata4|dre:30694:nkx2.7|dre:564324:ccdc85b|dre:795688:scn12aa|dre:30584:bmp7a|dre:494105:foxj1b|dre:378450:hs6st2	http://amigo.geneontology.org/amigo/term/GO:0060562
biological regulation	biological_process	GO:0065007	362	3657	0.92	0.000304576	0.00398109	dre:327248:zmym4|dre:497646:gadd45bb|dre:100148468:f2rl2|dre:30482:gata5|dre:60634:fezf2|dre:436889:peli2|dre:321224:hkdc1|dre:30480:gata2a|dre:30144:wnt8b|dre:368201:ved|dre:100004296:tb|dre:30399:ta|dre:550348:prmt3|dre:791454:dand5|dre:550513:rras2|dre:565702:cnnm2b|dre:566555:abcc6a|dre:795688:scn12aa|dre:568092:tmem17|dre:558395:xpo1a|dre:30188:ccne1|dre:338267:arl4ab|dre:565962:znf1117|dre:…	http://amigo.geneontology.org/amigo/term/GO:0065007
immune system development	biological_process	GO:0002520	33	196	1.57	0.000305967	0.00398514	dre:553814:gfi1aa|dre:140815:cebpa|dre:30098:hhex|dre:406294:glrx5|dre:767662:slc25a38a|dre:259304:twsg1b|dre:321127:ddx18|dre:317637:wdr43|dre:449768:pttg1ipb|dre:606595:dhx8|dre:560100:adora2b|dre:30161:chd|dre:406404:ak3|dre:30480:gata2a|dre:436723:meox1|dre:474335:tll1|dre:445394:wdr55|dre:555766:etv2|dre:65238:klf17|dre:30332:lmo2|dre:562595:flvcr1|dre:114437:spry4|dre:58076:gata6|dre:334402…	http://amigo.geneontology.org/amigo/term/GO:0002520
nuclear-transcribed mRNA catabolic process, exonucleolytic	biological_process	GO:0000291	7	12	5.43	0.000327279	0.00424772	dre:323016:exosc8|dre:450057:exosc9|dre:324088:polr2gl|dre:550234:exosc2|dre:565000:exosc3|dre:565000:fc33b09|dre:393712:exosc4	http://amigo.geneontology.org/amigo/term/GO:0000291
regulation of cell communication	biological_process	GO:0010646	66	497	1.24	0.000328835	0.00425294	dre:324818:ctsh|dre:259304:twsg1b|dre:30291:cdh2|dre:567490:farp2|dre:431736:bambib|dre:791188:hs2st1a|dre:378960:mgll|dre:791454:dand5|dre:403063:araf|dre:60634:fezf2|dre:321544:prpf19|dre:100148408:foxc1a|dre:541544:rnf152|dre:378866:ddit4|dre:323490:ptbp1a|dre:57930:foxh1|dre:447898:tmem237b|dre:260350:has2|dre:445083:dhrs3a|dre:84041:bco2l|dre:30072:inhbaa|dre:561935:aplnra|dre:393622:acsl4a|…	http://amigo.geneontology.org/amigo/term/GO:0010646
DNA-directed RNA polymerase I complex	cellular_component	GO:0005736	6	8	6.98	0.000340951	0.00431982	dre:445170:polr2eb|dre:325603:polr1b|dre:445412:polr1d|dre:553733:polr1e|dre:402856:twistnb|dre:550263:polr2h	http://amigo.geneontology.org/amigo/term/GO:0005736
nuclear RNA surveillance	biological_process	GO:0071027	6	8	6.98	0.000340951	0.00431982	dre:323016:exosc8|dre:450057:exosc9|dre:550234:exosc2|dre:565000:exosc3|dre:565000:fc33b09|dre:393712:exosc4	http://amigo.geneontology.org/amigo/term/GO:0071027
RNA polymerase I activity	molecular_function	GO:0001054	6	8	6.98	0.000340951	0.00431982	dre:445170:polr2eb|dre:325603:polr1b|dre:445412:polr1d|dre:553733:polr1e|dre:402856:twistnb|dre:550263:polr2h	http://amigo.geneontology.org/amigo/term/GO:0001054
U4 snRNA 3'-end processing	biological_process	GO:0034475	6	8	6.98	0.000340951	0.00431982	dre:323016:exosc8|dre:450057:exosc9|dre:550234:exosc2|dre:565000:exosc3|dre:565000:fc33b09|dre:393712:exosc4	http://amigo.geneontology.org/amigo/term/GO:0034475
nuclear mRNA surveillance	biological_process	GO:0071028	6	8	6.98	0.000340951	0.00431982	dre:323016:exosc8|dre:450057:exosc9|dre:550234:exosc2|dre:565000:exosc3|dre:565000:fc33b09|dre:393712:exosc4	http://amigo.geneontology.org/amigo/term/GO:0071028
camera-type eye development	biological_process	GO:0043010	29	164	1.64	0.000341038	0.00431982	dre:321897:gnl3|dre:569971:lama1|dre:494082:ift80|dre:142987:dmbx1a|dre:30304:tdgf1|dre:100148408:foxc1a|dre:140746:irx7|dre:57930:foxh1|dre:559441:rnf216|dre:30144:wnt8b|dre:30474:rx3|dre:406379:tdrd7a|dre:445198:suv39h1a|dre:30636:six3b|dre:30332:lmo2|dre:30625:six7|dre:324407:chsy1|dre:393134:mkks|dre:30291:cdh2|dre:326944:prpf4|dre:541393:cdh6|dre:30659:dnmt3bb.2|dre:30219:efnb2a|dre:30549:fg…	http://amigo.geneontology.org/amigo/term/GO:0043010
gamete generation	biological_process	GO:0007276	15	58	2.41	0.000342344	0.00432151	dre:566758:brca2|dre:550540:henmt1|dre:368200:piwil1|dre:327616:zp3d.1|dre:324431:ilf3a|dre:140631:nanos3|dre:557999:tdrd5|dre:550562:spinb|dre:352944:cxcl12a|dre:768146:tsga10|dre:558677:zp3a.2|dre:30304:tdgf1|dre:553068:7148292|dre:406379:tdrd7a|dre:64692:zp3b	http://amigo.geneontology.org/amigo/term/GO:0007276
regulation of cellular process	biological_process	GO:0050794	322	3217	0.93	0.000344071	0.00432849	dre:553814:gfi1aa|dre:561563:nuak1a|dre:797198:rrp8|dre:393666:arl3l1|dre:327248:zmym4|dre:436734:txn|dre:100000849:dkeyp-94h10.5|dre:114430:irx1b|dre:100499491:rltgr|dre:497646:gadd45bb|dre:100005416:ptger4b|dre:550290:ppp1r11|dre:562247:clcf1|dre:100002463:pprc1|dre:692297:depdc7|dre:30333:pou5f3|dre:100148468:f2rl2|dre:323490:ptbp1a|dre:57930:foxh1|dre:100005893:magoh|dre:554150:b9d1|dre:32449…	http://amigo.geneontology.org/amigo/term/GO:0050794
growth	biological_process	GO:0040007	35	215	1.51	0.000357538	0.0044826	dre:30098:hhex|dre:393666:arl3l1|dre:393692:arl3l2|dre:567422:plxna3|dre:406795:skiv2l2|dre:406645:ctsba|dre:100034647:krt17|dre:30333:pou5f3|dre:103908640:gna13a|dre:30291:cdh2|dre:30632:bmp2b|dre:30197:dkk1b|dre:799945:sema3fb|dre:445395:esco2|dre:286830:lamb1a|dre:286787:diexf|dre:30144:wnt8b|dre:797351:krt5|dre:353314:dusp6|dre:30399:ta|dre:334003:pho|dre:30636:six3b|dre:317678:ruvbl2|dre:140…	http://amigo.geneontology.org/amigo/term/GO:0040007
cell projection assembly	biological_process	GO:0030031	22	109	1.88	0.000363405	0.00452538	dre:494082:ift80|dre:503590:rfx2|dre:568590:ccdc40|dre:368320:gmnn|dre:436667:b9d2|dre:554150:b9d1|dre:393981:ttc4|dre:414929:ift57|dre:678551:ttc8|dre:567344:cfap53|dre:447898:tmem237b|dre:286830:lamb1a|dre:393134:mkks|dre:792532:c10h21orf59|dre:393452:dync2li1|dre:317678:ruvbl2|dre:565515:wdr35|dre:30291:cdh2|dre:394124:cdc14aa|dre:494045:ift27|dre:568092:tmem17|dre:494105:foxj1b	http://amigo.geneontology.org/amigo/term/GO:0030031
reproduction	biological_process	GO:0000003	22	109	1.88	0.000363405	0.00452538	dre:317637:wdr43|dre:550540:henmt1|dre:557999:tdrd5|dre:558677:zp3a.2|dre:30304:tdgf1|dre:323490:ptbp1a|dre:64692:zp3b|dre:368200:piwil1|dre:768146:tsga10|dre:406379:tdrd7a|dre:559540:bmb|dre:566758:brca2|dre:140631:nanos3|dre:569270:apitd1|dre:30263:ddx4|dre:406487:rad51|dre:553068:7148292|dre:324431:ilf3a|dre:327616:zp3d.1|dre:550562:spinb|dre:352944:cxcl12a|dre:30129:dmrt2a	http://amigo.geneontology.org/amigo/term/GO:0000003
regulation of anatomical structure morphogenesis	biological_process	GO:0022603	32	190	1.57	0.000372208	0.00461048	dre:64810:vent|dre:259304:twsg1b|dre:393666:arl3l1|dre:327248:zmym4|dre:30161:chd|dre:567422:plxna3|dre:114425:zeb1b|dre:323630:dvl2|dre:100148408:foxc1a|dre:57930:foxh1|dre:260350:has2|dre:30632:bmp2b|dre:393692:arl3l2|dre:799945:sema3fb|dre:450059:osr1|dre:286830:lamb1a|dre:368201:ved|dre:30260:noto|dre:353314:dusp6|dre:30399:ta|dre:30314:apoeb|dre:407729:caprin2|dre:325106:utp15|dre:30694:nkx2…	http://amigo.geneontology.org/amigo/term/GO:0022603
hindbrain morphogenesis	biological_process	GO:0021575	8	17	4.38	0.000372741	0.00461048	dre:30190:egr2b|dre:503502:crabp2b|dre:30374:hoxb1b|dre:100150664:met|dre:792391:hnf1ba|dre:140746:irx7|dre:30291:cdh2|dre:30538:fgf8a	http://amigo.geneontology.org/amigo/term/GO:0021575
ribonucleoprotein complex subunit organization	biological_process	GO:0071826	19	87	2.03	0.000385176	0.00474836	dre:368864:prpf39|dre:415171:snrpd3|dre:192331:snrpd1|dre:317678:ruvbl2|dre:317739:ppan|dre:406587:rpf2|dre:550241:rrp7a|dre:557999:tdrd5|dre:553568:abt1|dre:567601:shq1|dre:324754:gemin4|dre:394018:sf3a2|dre:553616:nip7|dre:58024:coil|dre:393694:cdc123|dre:550350:mrto4|dre:406379:tdrd7a|dre:431768:aar2|dre:334271:nufip1	http://amigo.geneontology.org/amigo/term/GO:0071826
blood vessel development	biological_process	GO:0001568	32	191	1.56	0.000403395	0.00493991	dre:569971:lama1|dre:246226:ptgs1|dre:317637:wdr43|dre:259304:twsg1b|dre:100148408:foxc1a|dre:57930:foxh1|dre:260350:has2|dre:561935:aplnra|dre:565492:aplnrb|dre:558752:ppp2r2aa|dre:497617:ism1|dre:569074:hapln1b|dre:30480:gata2a|dre:450059:osr1|dre:30688:ephb4a|dre:554230:kdr|dre:393365:mtmr8|dre:30381:cyp26a1|dre:474335:tll1|dre:555766:etv2|dre:30332:lmo2|dre:735291:hspa12a|dre:325106:utp15|dre…	http://amigo.geneontology.org/amigo/term/GO:0001568
hemopoiesis	biological_process	GO:0030097	32	191	1.56	0.000403395	0.00493991	dre:553814:gfi1aa|dre:140815:cebpa|dre:30098:hhex|dre:406294:glrx5|dre:767662:slc25a38a|dre:259304:twsg1b|dre:321127:ddx18|dre:317637:wdr43|dre:449768:pttg1ipb|dre:606595:dhx8|dre:560100:adora2b|dre:30161:chd|dre:406404:ak3|dre:30480:gata2a|dre:30458:gata3|dre:474335:tll1|dre:555766:etv2|dre:65238:klf17|dre:30332:lmo2|dre:562595:flvcr1|dre:114437:spry4|dre:58076:gata6|dre:334402:brf1a|dre:30483:g…	http://amigo.geneontology.org/amigo/term/GO:0030097
nucleic acid binding transcription factor activity	Undef	GO:0001071	56	407	1.28	0.000417984	0.00506855	dre:140815:cebpa|dre:100148408:foxc1a|dre:327248:zmym4|dre:494033:tfap2c|dre:503590:rfx2|dre:100004296:tb|dre:58076:gata6|dre:567762:myclb|dre:30542:foxb1a|dre:692279:foxl2|dre:30333:pou5f3|dre:57930:foxh1|dre:751712:153116|dre:100534921:dkey-17e16.13|dre:60634:fezf2|dre:30506:nr6a1a|dre:30539:foxa|dre:30480:gata2a|dre:30532:pax3a|dre:794477:mta1|dre:368201:ved|dre:436723:meox1|dre:30379:hoxc5a|d…	http://amigo.geneontology.org/amigo/term/GO:0001071
transcription factor activity, sequence-specific DNA binding	molecular_function	GO:0003700	56	407	1.28	0.000417984	0.00506855	dre:140815:cebpa|dre:100148408:foxc1a|dre:327248:zmym4|dre:494033:tfap2c|dre:503590:rfx2|dre:100004296:tb|dre:58076:gata6|dre:567762:myclb|dre:30542:foxb1a|dre:692279:foxl2|dre:30333:pou5f3|dre:57930:foxh1|dre:751712:153116|dre:100534921:dkey-17e16.13|dre:60634:fezf2|dre:30506:nr6a1a|dre:30539:foxa|dre:30480:gata2a|dre:30532:pax3a|dre:794477:mta1|dre:368201:ved|dre:436723:meox1|dre:30379:hoxc5a|d…	http://amigo.geneontology.org/amigo/term/GO:0003700
neural tube patterning	biological_process	GO:0021532	10	28	3.32	0.000420198	0.00506855	dre:60632:wnt3a|dre:405762:cdx1a|dre:30506:nr6a1a|dre:30308:wnt10b|dre:445409:her11|dre:570510:notum1a|dre:30381:cyp26a1|dre:30243:en2a|dre:30462:otx1a|dre:30538:fgf8a	http://amigo.geneontology.org/amigo/term/GO:0021532
regulatory region DNA binding	Undef	GO:0000975	27	150	1.67	0.000420775	0.00506855	dre:449954:LOC110437769|dre:494033:tfap2c|dre:564712:bahd1|dre:503590:rfx2|dre:58076:gata6|dre:30458:gata3|dre:100005493:LOC108183657|dre:321860:rbmx|dre:30483:gata4|dre:100141356:173575|dre:30506:nr6a1a|dre:30480:gata2a|dre:100005189:mybl2a|dre:30399:ta|dre:550483:znf750|dre:567150:LOC110437813|dre:30482:gata5|dre:436723:meox1|dre:405762:cdx1a|dre:565962:znf1117|dre:338237:rreb1a|dre:100006880:1…	http://amigo.geneontology.org/amigo/term/GO:0000975
regulatory region nucleic acid binding	molecular_function	GO:0001067	27	150	1.67	0.000420775	0.00506855	dre:449954:LOC110437769|dre:494033:tfap2c|dre:564712:bahd1|dre:503590:rfx2|dre:58076:gata6|dre:30458:gata3|dre:100005493:LOC108183657|dre:321860:rbmx|dre:30483:gata4|dre:100141356:173575|dre:30506:nr6a1a|dre:30480:gata2a|dre:100005189:mybl2a|dre:30399:ta|dre:550483:znf750|dre:567150:LOC110437813|dre:30482:gata5|dre:436723:meox1|dre:405762:cdx1a|dre:565962:znf1117|dre:338237:rreb1a|dre:100006880:1…	http://amigo.geneontology.org/amigo/term/GO:0001067
fin regeneration	biological_process	GO:0031101	11	34	3.01	0.000439257	0.00527394	dre:286830:lamb1a|dre:30333:pou5f3|dre:445395:esco2|dre:406795:skiv2l2|dre:406645:ctsba|dre:100034647:krt17|dre:352944:cxcl12a|dre:797351:krt5|dre:30105:wnt5b|dre:30072:inhbaa|dre:30458:gata3	http://amigo.geneontology.org/amigo/term/GO:0031101
multicellular organism reproduction	biological_process	GO:0032504	15	60	2.33	0.000464674	0.005543	dre:566758:brca2|dre:550540:henmt1|dre:368200:piwil1|dre:327616:zp3d.1|dre:324431:ilf3a|dre:140631:nanos3|dre:557999:tdrd5|dre:550562:spinb|dre:352944:cxcl12a|dre:768146:tsga10|dre:558677:zp3a.2|dre:30304:tdgf1|dre:553068:7148292|dre:406379:tdrd7a|dre:64692:zp3b	http://amigo.geneontology.org/amigo/term/GO:0032504
multicellular organismal reproductive process	biological_process	GO:0048609	15	60	2.33	0.000464674	0.005543	dre:566758:brca2|dre:550540:henmt1|dre:368200:piwil1|dre:327616:zp3d.1|dre:324431:ilf3a|dre:140631:nanos3|dre:557999:tdrd5|dre:550562:spinb|dre:352944:cxcl12a|dre:768146:tsga10|dre:558677:zp3a.2|dre:30304:tdgf1|dre:553068:7148292|dre:406379:tdrd7a|dre:64692:zp3b	http://amigo.geneontology.org/amigo/term/GO:0048609
U2 snRNP	cellular_component	GO:0005686	7	13	5.01	0.000470511	0.00557654	dre:415157:sf3b6|dre:415171:snrpd3|dre:192331:snrpd1|dre:793800:ccdc97|dre:492511:snrpa1|dre:394018:sf3a2|dre:402966:snrpb	http://amigo.geneontology.org/amigo/term/GO:0005686
regulation of transcription from RNA polymerase II promoter involved in determination of left/right symmetry	biological_process	GO:1900094	7	13	5.01	0.000470511	0.00557654	dre:30161:chd|dre:30584:bmp7a|dre:791454:dand5|dre:30260:noto|dre:57930:foxh1|dre:260350:has2|dre:30399:ta	http://amigo.geneontology.org/amigo/term/GO:1900094
rostrocaudal neural tube patterning	biological_process	GO:0021903	9	23	3.64	0.000475449	0.00559906	dre:60632:wnt3a|dre:405762:cdx1a|dre:30506:nr6a1a|dre:30308:wnt10b|dre:445409:her11|dre:30381:cyp26a1|dre:30243:en2a|dre:30462:otx1a|dre:30538:fgf8a	http://amigo.geneontology.org/amigo/term/GO:0021903
RNA 3'-end processing	biological_process	GO:0031123	9	23	3.64	0.000475449	0.00559906	dre:321897:gnl3|dre:553667:eri2|dre:323016:exosc8|dre:450057:exosc9|dre:550234:exosc2|dre:565000:exosc3|dre:565000:fc33b09|dre:393712:exosc4|dre:406275:fbl	http://amigo.geneontology.org/amigo/term/GO:0031123
tube formation	biological_process	GO:0035148	8	18	4.13	0.000502655	0.00586325	dre:30632:bmp2b|dre:792828:pard6a|dre:30374:hoxb1b|dre:324407:chsy1|dre:323630:dvl2|dre:30304:tdgf1|dre:792391:hnf1ba|dre:564324:ccdc85b	http://amigo.geneontology.org/amigo/term/GO:0035148
rRNA methyltransferase activity	molecular_function	GO:0008649	8	18	4.13	0.000502655	0.00586325	dre:541441:mettl21a|dre:321130:nop2|dre:555586:ftsj2|dre:678588:emg1|dre:768135:trmt10b|dre:557908:mettl13|dre:322348:setd6|dre:406275:fbl	http://amigo.geneontology.org/amigo/term/GO:0008649
snRNA metabolic process	biological_process	GO:0016073	8	18	4.13	0.000502655	0.00586325	dre:323016:exosc8|dre:450057:exosc9|dre:100003787:nhp2|dre:393224:snapc1b|dre:550234:exosc2|dre:565000:exosc3|dre:565000:fc33b09|dre:393712:exosc4	http://amigo.geneontology.org/amigo/term/GO:0016073
snRNA 3'-end processing	biological_process	GO:0034472	6	9	6.2	0.000531677	0.00614345	dre:323016:exosc8|dre:450057:exosc9|dre:550234:exosc2|dre:565000:exosc3|dre:565000:fc33b09|dre:393712:exosc4	http://amigo.geneontology.org/amigo/term/GO:0034472
nuclear-transcribed mRNA catabolic process, exonucleolytic, 3'-5'	biological_process	GO:0034427	6	9	6.2	0.000531677	0.00614345	dre:323016:exosc8|dre:450057:exosc9|dre:550234:exosc2|dre:565000:exosc3|dre:565000:fc33b09|dre:393712:exosc4	http://amigo.geneontology.org/amigo/term/GO:0034427
RNA surveillance	biological_process	GO:0071025	6	9	6.2	0.000531677	0.00614345	dre:323016:exosc8|dre:450057:exosc9|dre:550234:exosc2|dre:565000:exosc3|dre:565000:fc33b09|dre:393712:exosc4	http://amigo.geneontology.org/amigo/term/GO:0071025
isomerase activity	molecular_function	GO:0016853	16	68	2.19	0.000540684	0.006228	dre:561376:pus7l|dre:494060:pus1|dre:415098:top1mt|dre:402995:pus7|dre:100149636:fkbpl|dre:556642:trub1|dre:334557:173742|dre:368823:fkbp11|dre:445101:rpusd4|dre:561376:LOC101886176|dre:337487:pus3|dre:407673:rpia|dre:373131:hsd3b2|dre:406773:ppig|dre:561376:LOC100536109|dre:561376:LOC100537541	http://amigo.geneontology.org/amigo/term/GO:0016853
cell projection morphogenesis	biological_process	GO:0048858	45	310	1.35	0.000548308	0.00629615	dre:678551:ttc8|dre:569971:lama1|dre:393666:arl3l1|dre:494082:ift80|dre:567422:plxna3|dre:494105:foxj1b|dre:503590:rfx2|dre:568590:ccdc40|dre:60634:fezf2|dre:30542:foxb1a|dre:368320:gmnn|dre:286832:lamc1|dre:436667:b9d2|dre:554150:b9d1|dre:393981:ttc4|dre:393692:arl3l2|dre:414929:ift57|dre:569823:ttc21b|dre:30144:wnt8b|dre:567344:cfap53|dre:447898:tmem237b|dre:286830:lamb1a|dre:368201:ved|dre:393…	http://amigo.geneontology.org/amigo/term/GO:0048858
iron ion binding	molecular_function	GO:0005506	19	90	1.96	0.000553036	0.00633072	dre:326652:73340|dre:554736:adi1|dre:541440:cyp2x6|dre:100003675:p4ha1b|dre:557059:152670|dre:553552:109934|dre:792207:cyp2aa11|dre:562008:cyp4v7|dre:317736:alkbh6|dre:553602:alox5b.3|dre:100000156:zfos-411a11.2|dre:30381:cyp26a1|dre:100034406:cyp2p7|dre:768294:cyp2aa2|dre:368352:cyp2y3|dre:336673:ch25hl1.1|dre:558473:cyp3c2|dre:447823:fth1b|dre:399485:cyp2p10	http://amigo.geneontology.org/amigo/term/GO:0005506
regulation of signaling	biological_process	GO:0023051	66	508	1.21	0.000555406	0.00633457	dre:324818:ctsh|dre:259304:twsg1b|dre:30291:cdh2|dre:567490:farp2|dre:431736:bambib|dre:791188:hs2st1a|dre:378960:mgll|dre:791454:dand5|dre:403063:araf|dre:60634:fezf2|dre:321544:prpf19|dre:100148408:foxc1a|dre:541544:rnf152|dre:378866:ddit4|dre:323490:ptbp1a|dre:57930:foxh1|dre:447898:tmem237b|dre:260350:has2|dre:445083:dhrs3a|dre:84041:bco2l|dre:30072:inhbaa|dre:561935:aplnra|dre:393622:acsl4a|…	http://amigo.geneontology.org/amigo/term/GO:0023051
heart morphogenesis	biological_process	GO:0003007	22	113	1.81	0.000556809	0.00633457	dre:791454:dand5|dre:568590:ccdc40|dre:30304:tdgf1|dre:57930:foxh1|dre:260350:has2|dre:30694:nkx2.7|dre:322529:dhrs9|dre:678551:ttc8|dre:393134:mkks|dre:30399:ta|dre:555766:etv2|dre:324407:chsy1|dre:58076:gata6|dre:30161:chd|dre:30483:gata4|dre:30482:gata5|dre:30260:noto|dre:795688:scn12aa|dre:494105:foxj1b|dre:30584:bmp7a|dre:393891:fbxo32|dre:30538:fgf8a	http://amigo.geneontology.org/amigo/term/GO:0003007
wound healing	biological_process	GO:0042060	20	98	1.9	0.000582669	0.00660836	dre:286830:lamb1a|dre:30291:cdh2|dre:334003:pho|dre:30333:pou5f3|dre:30636:six3b|dre:445395:esco2|dre:406795:skiv2l2|dre:768180:pros1|dre:406645:ctsba|dre:100034647:krt17|dre:352944:cxcl12a|dre:30144:wnt8b|dre:322379:fb59d01|dre:797351:krt5|dre:100148468:f2rl2|dre:30197:dkk1b|dre:30105:wnt5b|dre:30483:gata4|dre:30072:inhbaa|dre:30458:gata3	http://amigo.geneontology.org/amigo/term/GO:0042060
eye morphogenesis	biological_process	GO:0048592	22	114	1.79	0.000617278	0.00696703	dre:494082:ift80|dre:30304:tdgf1|dre:100148408:foxc1a|dre:140746:irx7|dre:57930:foxh1|dre:414929:ift57|dre:286830:lamb1a|dre:30144:wnt8b|dre:30474:rx3|dre:406379:tdrd7a|dre:445198:suv39h1a|dre:30636:six3b|dre:30625:six7|dre:324407:chsy1|dre:30291:cdh2|dre:541393:cdh6|dre:30659:dnmt3bb.2|dre:30219:efnb2a|dre:30538:fgf8a|dre:378450:hs6st2|dre:30549:fgf3|dre:114426:odc1	http://amigo.geneontology.org/amigo/term/GO:0048592
nucleoside-triphosphatase activity	molecular_function	GO:0017111	45	312	1.34	0.000618074	0.00696703	dre:321897:gnl3|dre:793727:gnl2|dre:406249:ddx39ab|dre:386634:eif4a1a|dre:406795:skiv2l2|dre:797342:helb|dre:445399:ddx56|dre:325248:ddx31|dre:321127:ddx18|dre:192339:ddx19|dre:553241:bms1|dre:103908640:gna13a|dre:100006246:dhx32a|dre:792182:eef2a.1|dre:606595:dhx8|dre:553328:hells|dre:445387:ddx51|dre:569118:ddx10|dre:192333:mcm7|dre:334306:msto1|dre:445232:gna15.1|dre:564982:mcm6l|dre:796505:LO…	http://amigo.geneontology.org/amigo/term/GO:0017111
notochord development	biological_process	GO:0030903	12	42	2.66	0.000624565	0.00701874	dre:60632:wnt3a|dre:569971:lama1|dre:324261:sp5l|dre:286832:lamc1|dre:30632:bmp2b|dre:30197:dkk1b|dre:286830:lamb1a|dre:30304:tdgf1|dre:30260:noto|dre:57930:foxh1|dre:30538:fgf8a|dre:30399:ta	http://amigo.geneontology.org/amigo/term/GO:0030903
mesenchyme development	biological_process	GO:0060485	20	99	1.88	0.000651045	0.00725942	dre:436723:meox1|dre:678551:ttc8|dre:799945:sema3fb|dre:322529:dhrs9|dre:360135:msgn1|dre:494033:tfap2c|dre:791454:dand5|dre:30260:noto|dre:286830:lamb1a|dre:30532:pax3a|dre:30304:tdgf1|dre:100148408:foxc1a|dre:570746:zic2b|dre:30197:dkk1b|dre:393492:lbh|dre:30474:rx3|dre:30291:cdh2|dre:30549:fgf3|dre:30538:fgf8a|dre:30399:ta	http://amigo.geneontology.org/amigo/term/GO:0060485
embryonic heart tube development	biological_process	GO:0035050	20	99	1.88	0.000651045	0.00725942	dre:795688:scn12aa|dre:556870:tbx3a|dre:30694:nkx2.7|dre:678551:ttc8|dre:322529:dhrs9|dre:791194:ogg1|dre:393134:mkks|dre:791454:dand5|dre:30584:bmp7a|dre:100149566:mxtx1|dre:494105:foxj1b|dre:30161:chd|dre:260350:has2|dre:569403:adrbk2|dre:30260:noto|dre:57930:foxh1|dre:568590:ccdc40|dre:30538:fgf8a|dre:30483:gata4|dre:30399:ta	http://amigo.geneontology.org/amigo/term/GO:0035050
spliceosomal snRNP complex	cellular_component	GO:0097525	11	36	2.84	0.000654521	0.00725942	dre:368864:prpf39|dre:415157:sf3b6|dre:415171:snrpd3|dre:192331:snrpd1|dre:793800:ccdc97|dre:492511:snrpa1|dre:321114:snu13b|dre:394018:sf3a2|dre:393282:snu13a|dre:402966:snrpb|dre:326944:prpf4	http://amigo.geneontology.org/amigo/term/GO:0097525
embryonic eye morphogenesis	biological_process	GO:0048048	10	30	3.1	0.000654979	0.00725942	dre:30291:cdh2|dre:100148408:foxc1a|dre:30636:six3b|dre:30219:efnb2a|dre:30625:six7|dre:30144:wnt8b|dre:30304:tdgf1|dre:378450:hs6st2|dre:30474:rx3|dre:57930:foxh1	http://amigo.geneontology.org/amigo/term/GO:0048048
cell part morphogenesis	biological_process	GO:0032990	45	313	1.34	0.00065583	0.00725942	dre:678551:ttc8|dre:569971:lama1|dre:393666:arl3l1|dre:494082:ift80|dre:567422:plxna3|dre:494105:foxj1b|dre:503590:rfx2|dre:568590:ccdc40|dre:60634:fezf2|dre:30542:foxb1a|dre:368320:gmnn|dre:286832:lamc1|dre:436667:b9d2|dre:554150:b9d1|dre:393981:ttc4|dre:393692:arl3l2|dre:414929:ift57|dre:569823:ttc21b|dre:30144:wnt8b|dre:567344:cfap53|dre:447898:tmem237b|dre:286830:lamb1a|dre:368201:ved|dre:393…	http://amigo.geneontology.org/amigo/term/GO:0032990
midbrain-hindbrain boundary development	biological_process	GO:0030917	8	19	3.92	0.000666924	0.00736013	dre:60632:wnt3a|dre:30506:nr6a1a|dre:30308:wnt10b|dre:445409:her11|dre:30381:cyp26a1|dre:30243:en2a|dre:30462:otx1a|dre:30538:fgf8a	http://amigo.geneontology.org/amigo/term/GO:0030917
ATPase activity, coupled	molecular_function	GO:0042623	25	139	1.67	0.00068037	0.0074861	dre:569118:ddx10|dre:386634:eif4a1a|dre:445387:ddx51|dre:445399:ddx56|dre:325248:ddx31|dre:286777:ddx54|dre:192339:ddx19|dre:797342:helb|dre:100006246:dhx32a|dre:606595:dhx8|dre:406249:ddx39ab|dre:796505:LOC110438502|dre:378746:atp2b1a|dre:337583:atp6v1ab|dre:378844:ddx27|dre:317678:ruvbl2|dre:30263:ddx4|dre:321127:ddx18|dre:406487:rad51|dre:566555:abcc6a|dre:566553:recql5|dre:336645:dhx16|dre:79…	http://amigo.geneontology.org/amigo/term/GO:0042623
catalytic complex	cellular_component	GO:1902494	52	379	1.28	0.000694604	0.00761997	dre:394064:exosc10|dre:100003596:ch211-286b5.5|dre:436852:gcshb|dre:445170:polr2eb|dre:798352:anapc10|dre:559966:kbtbd8|dre:100150924:polg|dre:100007078:abtb2b|dre:402856:twistnb|dre:103908640:gna13a|dre:100004133:ddb2|dre:792017:brms1la|dre:768122:ino80b|dre:171465:phc2a|dre:565995:tsen34|dre:751656:crcp|dre:558752:ppp2r2aa|dre:393257:polr3d|dre:325603:polr1b|dre:336518:polr3e|dre:445412:polr1d|…	http://amigo.geneontology.org/amigo/term/GO:1902494
cellular component morphogenesis	biological_process	GO:0032989	56	417	1.25	0.000702368	0.00768228	dre:678551:ttc8|dre:569971:lama1|dre:393666:arl3l1|dre:494082:ift80|dre:567422:plxna3|dre:569823:ttc21b|dre:494033:tfap2c|dre:494105:foxj1b|dre:503590:rfx2|dre:568590:ccdc40|dre:60634:fezf2|dre:30542:foxb1a|dre:103908640:gna13a|dre:368320:gmnn|dre:286832:lamc1|dre:447898:tmem237b|dre:554150:b9d1|dre:393981:ttc4|dre:560100:adora2b|dre:327248:zmym4|dre:414929:ift57|dre:393692:arl3l2|dre:564571:megf…	http://amigo.geneontology.org/amigo/term/GO:0032989
locomotion	biological_process	GO:0040011	51	370	1.28	0.000708884	0.00773061	dre:569971:lama1|dre:140815:cebpa|dre:114402:efnb2b|dre:393666:arl3l1|dre:393692:arl3l2|dre:30161:chd|dre:567422:plxna3|dre:393492:lbh|dre:751679:elp6|dre:30337:hoxb1a|dre:678551:ttc8|dre:323630:dvl2|dre:58076:gata6|dre:30542:foxb1a|dre:30304:tdgf1|dre:100148408:foxc1a|dre:103908640:gna13a|dre:100537857:pstpip2|dre:57930:foxh1|dre:260350:has2|dre:30632:bmp2b|dre:286832:lamc1|dre:561935:aplnra|dre…	http://amigo.geneontology.org/amigo/term/GO:0040011
regulation of cell differentiation	biological_process	GO:0045595	34	216	1.46	0.000727963	0.00791525	dre:321897:gnl3|dre:64810:vent|dre:30098:hhex|dre:393666:arl3l1|dre:393692:arl3l2|dre:553814:gfi1aa|dre:567422:plxna3|dre:323269:zbtb16a|dre:140613:her9|dre:30333:pou5f3|dre:323490:ptbp1a|dre:140746:irx7|dre:560100:adora2b|dre:30632:bmp2b|dre:799945:sema3fb|dre:142987:dmbx1a|dre:450059:osr1|dre:368201:ved|dre:353314:dusp6|dre:352939:pnx|dre:30314:apoeb|dre:407729:caprin2|dre:30144:wnt8b|dre:30291…	http://amigo.geneontology.org/amigo/term/GO:0045595
RNA catabolic process	biological_process	GO:0006401	12	43	2.6	0.000744161	0.0080325	dre:100003553:dis3|dre:406795:skiv2l2|dre:565000:fc33b09|dre:323016:exosc8|dre:450057:exosc9|dre:394053:eif4a3|dre:324088:polr2gl|dre:550234:exosc2|dre:565000:exosc3|dre:550350:mrto4|dre:100005893:magoh|dre:393712:exosc4	http://amigo.geneontology.org/amigo/term/GO:0006401
ameboidal-type cell migration	biological_process	GO:0001667	21	108	1.81	0.000745284	0.0080325	dre:103908640:LOC110437780|dre:30105:wnt5b|dre:561935:aplnra|dre:30197:dkk1b|dre:799945:sema3fb|dre:565492:aplnrb|dre:30219:efnb2a|dre:30291:cdh2|dre:678551:ttc8|dre:30161:chd|dre:393492:lbh|dre:352944:cxcl12a|dre:30532:pax3a|dre:799354:cxcl12b|dre:100148408:foxc1a|dre:103908640:gna13a|dre:565032:hmcn2|dre:30474:rx3|dre:57930:foxh1|dre:260350:has2|dre:30632:bmp2b	http://amigo.geneontology.org/amigo/term/GO:0001667
reproductive process	biological_process	GO:0022414	21	108	1.81	0.000745284	0.0080325	dre:559540:bmb|dre:566758:brca2|dre:550540:henmt1|dre:368200:piwil1|dre:327616:zp3d.1|dre:324431:ilf3a|dre:140631:nanos3|dre:768146:tsga10|dre:557999:tdrd5|dre:569270:apitd1|dre:30263:ddx4|dre:352944:cxcl12a|dre:30129:dmrt2a|dre:558677:zp3a.2|dre:30304:tdgf1|dre:406487:rad51|dre:553068:7148292|dre:323490:ptbp1a|dre:550562:spinb|dre:406379:tdrd7a|dre:64692:zp3b	http://amigo.geneontology.org/amigo/term/GO:0022414
negative regulation of macromolecule metabolic process	biological_process	GO:0010605	38	252	1.4	0.000760571	0.00817337	dre:553814:gfi1aa|dre:447933:uxt|dre:30098:hhex|dre:550540:henmt1|dre:142987:dmbx1a|dre:563771:bhlhe41|dre:798352:anapc10|dre:678613:h2afy|dre:550290:ppp1r11|dre:368320:gmnn|dre:57930:foxh1|dre:324490:eif4ebp3l|dre:792017:brms1la|dre:30632:bmp2b|dre:368200:piwil1|dre:450059:osr1|dre:394071:srp9|dre:654446:ripply1|dre:654447:ripply2|dre:171474:il17rd|dre:322073:ubxn1|dre:352939:pnx|dre:65238:klf17…	http://amigo.geneontology.org/amigo/term/GO:0010605
metencephalon development	biological_process	GO:0022037	9	25	3.35	0.00077391	0.00819197	dre:245948:gbx2|dre:30632:bmp2b|dre:30584:bmp7a|dre:30549:fgf3|dre:30337:hoxb1a|dre:100150664:met|dre:559441:rnf216|dre:30462:otx1a|dre:30538:fgf8a	http://amigo.geneontology.org/amigo/term/GO:0022037
ribonucleoprotein complex assembly	biological_process	GO:0022618	17	78	2.03	0.000778185	0.00819197	dre:368864:prpf39|dre:415171:snrpd3|dre:192331:snrpd1|dre:317678:ruvbl2|dre:317739:ppan|dre:406587:rpf2|dre:550241:rrp7a|dre:324754:gemin4|dre:553568:abt1|dre:567601:shq1|dre:394018:sf3a2|dre:553616:nip7|dre:58024:coil|dre:393694:cdc123|dre:550350:mrto4|dre:431768:aar2|dre:334271:nufip1	http://amigo.geneontology.org/amigo/term/GO:0022618
axis specification	biological_process	GO:0009798	11	37	2.77	0.00079133	0.00819197	dre:405762:cdx1a|dre:30632:bmp2b|dre:406379:tdrd7a|dre:791454:dand5|dre:557999:tdrd5|dre:654446:ripply1|dre:654447:ripply2|dre:407729:caprin2|dre:30161:chd|dre:57930:foxh1|dre:402988:dnaaf4	http://amigo.geneontology.org/amigo/term/GO:0009798
BMP signaling pathway involved in determination of left/right symmetry	biological_process	GO:0003154	6	10	5.58	0.000796018	0.00819197	dre:30161:chd|dre:30584:bmp7a|dre:30260:noto|dre:57930:foxh1|dre:260350:has2|dre:30399:ta	http://amigo.geneontology.org/amigo/term/GO:0003154
determination of ventral identity	biological_process	GO:0048264	6	10	5.58	0.000796018	0.00819197	dre:474335:tll1|dre:259304:twsg1b|dre:30632:bmp2b|dre:30584:bmp7a|dre:100003080:ppp4ca|dre:30161:chd	http://amigo.geneontology.org/amigo/term/GO:0048264
germ plasm	cellular_component	GO:0060293	6	10	5.58	0.000796018	0.00819197	dre:550540:henmt1|dre:368200:piwil1|dre:140631:nanos3|dre:557999:tdrd5|dre:30263:ddx4|dre:406379:tdrd7a	http://amigo.geneontology.org/amigo/term/GO:0060293
BMP signaling pathway involved in heart jogging	biological_process	GO:0003303	6	10	5.58	0.000796018	0.00819197	dre:30161:chd|dre:30584:bmp7a|dre:30260:noto|dre:57930:foxh1|dre:260350:has2|dre:30399:ta	http://amigo.geneontology.org/amigo/term/GO:0003303
P granule	cellular_component	GO:0043186	6	10	5.58	0.000796018	0.00819197	dre:550540:henmt1|dre:368200:piwil1|dre:140631:nanos3|dre:557999:tdrd5|dre:30263:ddx4|dre:406379:tdrd7a	http://amigo.geneontology.org/amigo/term/GO:0043186
nuclear polyadenylation-dependent ncRNA catabolic process	biological_process	GO:0071046	5	6	7.75	0.000797862	0.00819197	dre:550234:exosc2|dre:565000:exosc3|dre:323016:exosc8|dre:450057:exosc9|dre:565000:fc33b09	http://amigo.geneontology.org/amigo/term/GO:0071046
polyadenylation-dependent RNA catabolic process	biological_process	GO:0043633	5	6	7.75	0.000797862	0.00819197	dre:550234:exosc2|dre:565000:exosc3|dre:323016:exosc8|dre:450057:exosc9|dre:565000:fc33b09	http://amigo.geneontology.org/amigo/term/GO:0043633
nuclear polyadenylation-dependent tRNA catabolic process	biological_process	GO:0071038	5	6	7.75	0.000797862	0.00819197	dre:550234:exosc2|dre:565000:exosc3|dre:323016:exosc8|dre:450057:exosc9|dre:565000:fc33b09	http://amigo.geneontology.org/amigo/term/GO:0071038
tRNA catabolic process	biological_process	GO:0016078	5	6	7.75	0.000797862	0.00819197	dre:550234:exosc2|dre:565000:exosc3|dre:323016:exosc8|dre:450057:exosc9|dre:565000:fc33b09	http://amigo.geneontology.org/amigo/term/GO:0016078
polyadenylation-dependent ncRNA catabolic process	biological_process	GO:0043634	5	6	7.75	0.000797862	0.00819197	dre:550234:exosc2|dre:565000:exosc3|dre:323016:exosc8|dre:450057:exosc9|dre:565000:fc33b09	http://amigo.geneontology.org/amigo/term/GO:0043634
snoRNA 3'-end processing	biological_process	GO:0031126	5	6	7.75	0.000797862	0.00819197	dre:550234:exosc2|dre:565000:exosc3|dre:565000:fc33b09|dre:393712:exosc4|dre:406275:fbl	http://amigo.geneontology.org/amigo/term/GO:0031126
nuclear ncRNA surveillance	biological_process	GO:0071029	5	6	7.75	0.000797862	0.00819197	dre:550234:exosc2|dre:565000:exosc3|dre:323016:exosc8|dre:450057:exosc9|dre:565000:fc33b09	http://amigo.geneontology.org/amigo/term/GO:0071029
nuclear polyadenylation-dependent rRNA catabolic process	biological_process	GO:0071035	5	6	7.75	0.000797862	0.00819197	dre:550234:exosc2|dre:565000:exosc3|dre:323016:exosc8|dre:450057:exosc9|dre:565000:fc33b09	http://amigo.geneontology.org/amigo/term/GO:0071035
regulation of BMP signaling pathway	biological_process	GO:0030510	10	31	3	0.000807742	0.00827038	dre:503728:scube2|dre:474335:tll1|dre:259304:twsg1b|dre:30161:chd|dre:393622:acsl4a|dre:791454:dand5|dre:30260:noto|dre:57930:foxh1|dre:260350:has2|dre:30399:ta	http://amigo.geneontology.org/amigo/term/GO:0030510
endonuclease activity	molecular_function	GO:0004519	15	64	2.18	0.000823969	0.00841316	dre:565995:tsen34|dre:100003553:dis3|dre:445279:harbi1|dre:553667:eri2|dre:100005064:tsen15|dre:406778:exo1|dre:445388:rcl1|dre:550274:110269|dre:751692:rnaseka|dre:494097:mgme1|dre:406487:rad51|dre:553787:pop4|dre:541352:rpp30|dre:791194:ogg1|dre:570630:ago2	http://amigo.geneontology.org/amigo/term/GO:0004519
oxidoreductase activity, acting on paired donors, with incorporation or reduction of molecular oxygen	molecular_function	GO:0016705	19	94	1.88	0.000872549	0.00888458	dre:326652:73340|dre:557525:dkey-239i20.2|dre:100000156:zfos-411a11.2|dre:100003675:p4ha1b|dre:794311:fmo5|dre:557059:152670|dre:246226:ptgs1|dre:792207:cyp2aa11|dre:562008:cyp4v7|dre:317736:alkbh6|dre:100034406:cyp2p7|dre:30381:cyp26a1|dre:768294:cyp2aa2|dre:368352:cyp2y3|dre:336673:ch25hl1.1|dre:558473:cyp3c2|dre:321732:dohh|dre:541440:cyp2x6|dre:399485:cyp2p10	http://amigo.geneontology.org/amigo/term/GO:0016705
cell migration involved in gastrulation	biological_process	GO:0042074	12	44	2.54	0.000882304	0.00895915	dre:103908640:LOC110437780|dre:30291:cdh2|dre:561935:aplnra|dre:30197:dkk1b|dre:30161:chd|dre:352944:cxcl12a|dre:799354:cxcl12b|dre:103908640:gna13a|dre:30105:wnt5b|dre:57930:foxh1|dre:260350:has2|dre:30632:bmp2b	http://amigo.geneontology.org/amigo/term/GO:0042074
vasculature development	biological_process	GO:0001944	34	219	1.44	0.000899405	0.00910772	dre:569971:lama1|dre:246226:ptgs1|dre:317637:wdr43|dre:259304:twsg1b|dre:100148408:foxc1a|dre:57930:foxh1|dre:260350:has2|dre:561935:aplnra|dre:565492:aplnrb|dre:558752:ppp2r2aa|dre:497617:ism1|dre:569074:hapln1b|dre:30480:gata2a|dre:450059:osr1|dre:30688:ephb4a|dre:554230:kdr|dre:393365:mtmr8|dre:30381:cyp26a1|dre:474335:tll1|dre:555766:etv2|dre:100149636:fkbpl|dre:30332:lmo2|dre:735291:hspa12a|…	http://amigo.geneontology.org/amigo/term/GO:0001944
muscle structure development	biological_process	GO:0061061	27	159	1.58	0.00091809	0.00927145	dre:503893:itga6a|dre:321289:noc3l|dre:286832:lamc1|dre:654446:ripply1|dre:30632:bmp2b|dre:30471:qkia|dre:360135:msgn1|dre:564571:megf10|dre:286830:lamb1a|dre:30532:pax3a|dre:30381:cyp26a1|dre:569403:adrbk2|dre:503728:scube2|dre:393891:fbxo32|dre:100148845:mespbb|dre:58070:mespba|dre:114437:spry4|dre:30694:nkx2.7|dre:30483:gata4|dre:30482:gata5|dre:436723:meox1|dre:30538:fgf8a|dre:352944:cxcl12a|…	http://amigo.geneontology.org/amigo/term/GO:0061061
DNA-dependent DNA replication	biological_process	GO:0006261	11	38	2.69	0.000951017	0.00957773	dre:192333:mcm7|dre:450061:gins1|dre:406487:rad51|dre:566079:polq|dre:560788:parp1|dre:569270:apitd1|dre:100150924:polg|dre:494097:mgme1|dre:553396:mcm10|dre:564982:mcm6l|dre:797342:helb	http://amigo.geneontology.org/amigo/term/GO:0006261
muscle tissue development	biological_process	GO:0060537	19	95	1.86	0.000973571	0.00975158	dre:30482:gata5|dre:561935:aplnra|dre:503893:itga6a|dre:30471:qkia|dre:565492:aplnrb|dre:100148845:mespbb|dre:58070:mespba|dre:30694:nkx2.7|dre:557111:hs3st1l1|dre:654446:ripply1|dre:192294:tbx6|dre:30381:cyp26a1|dre:393891:fbxo32|dre:114437:spry4|dre:30632:bmp2b|dre:30483:gata4|dre:286832:lamc1|dre:30538:fgf8a|dre:791194:ogg1	http://amigo.geneontology.org/amigo/term/GO:0060537
striated muscle tissue development	biological_process	GO:0014706	19	95	1.86	0.000973571	0.00975158	dre:30482:gata5|dre:561935:aplnra|dre:503893:itga6a|dre:30471:qkia|dre:565492:aplnrb|dre:100148845:mespbb|dre:58070:mespba|dre:30694:nkx2.7|dre:557111:hs3st1l1|dre:654446:ripply1|dre:192294:tbx6|dre:30381:cyp26a1|dre:393891:fbxo32|dre:114437:spry4|dre:30632:bmp2b|dre:30483:gata4|dre:286832:lamc1|dre:30538:fgf8a|dre:791194:ogg1	http://amigo.geneontology.org/amigo/term/GO:0014706
negative regulation of metabolic process	biological_process	GO:0009892	39	266	1.36	0.00104537	0.0104295	dre:553814:gfi1aa|dre:447933:uxt|dre:30098:hhex|dre:550540:henmt1|dre:142987:dmbx1a|dre:563771:bhlhe41|dre:798352:anapc10|dre:678613:h2afy|dre:550290:ppp1r11|dre:368320:gmnn|dre:57930:foxh1|dre:324490:eif4ebp3l|dre:792017:brms1la|dre:30632:bmp2b|dre:368200:piwil1|dre:450059:osr1|dre:394071:srp9|dre:654446:ripply1|dre:654447:ripply2|dre:171474:il17rd|dre:322073:ubxn1|dre:352939:pnx|dre:317644:nifk…	http://amigo.geneontology.org/amigo/term/GO:0009892
camera-type eye morphogenesis	biological_process	GO:0048593	18	88	1.9	0.00104691	0.0104295	dre:30659:dnmt3bb.2|dre:30291:cdh2|dre:324407:chsy1|dre:30636:six3b|dre:494082:ift80|dre:30219:efnb2a|dre:30549:fgf3|dre:30625:six7|dre:30538:fgf8a|dre:30144:wnt8b|dre:30304:tdgf1|dre:100148408:foxc1a|dre:445198:suv39h1a|dre:140746:irx7|dre:57930:foxh1|dre:406379:tdrd7a|dre:30474:rx3|dre:541393:cdh6	http://amigo.geneontology.org/amigo/term/GO:0048593
single organism reproductive process	Undef	GO:0044702	20	104	1.79	0.0011067	0.0109954	dre:559540:bmb|dre:566758:brca2|dre:550540:henmt1|dre:368200:piwil1|dre:327616:zp3d.1|dre:324431:ilf3a|dre:140631:nanos3|dre:557999:tdrd5|dre:569270:apitd1|dre:30263:ddx4|dre:352944:cxcl12a|dre:768146:tsga10|dre:558677:zp3a.2|dre:30304:tdgf1|dre:406487:rad51|dre:553068:7148292|dre:323490:ptbp1a|dre:550562:spinb|dre:406379:tdrd7a|dre:64692:zp3b	http://amigo.geneontology.org/amigo/term/GO:0044702
RNA methylation	biological_process	GO:0001510	8	21	3.54	0.00112429	0.0111402	dre:570351:wdr4|dre:550540:henmt1|dre:321130:nop2|dre:555586:ftsj2|dre:563475:trmt6|dre:678588:emg1|dre:553807:gtpbp3|dre:406275:fbl	http://amigo.geneontology.org/amigo/term/GO:0001510
mRNA catabolic process	biological_process	GO:0006402	11	39	2.62	0.00113641	0.0112301	dre:100003553:dis3|dre:565000:fc33b09|dre:323016:exosc8|dre:450057:exosc9|dre:394053:eif4a3|dre:324088:polr2gl|dre:550234:exosc2|dre:565000:exosc3|dre:550350:mrto4|dre:100005893:magoh|dre:393712:exosc4	http://amigo.geneontology.org/amigo/term/GO:0006402
pole plasm	cellular_component	GO:0045495	6	11	5.07	0.00115129	0.0112563	dre:550540:henmt1|dre:368200:piwil1|dre:140631:nanos3|dre:557999:tdrd5|dre:30263:ddx4|dre:406379:tdrd7a	http://amigo.geneontology.org/amigo/term/GO:0045495
pronephric glomerulus development	biological_process	GO:0039021	6	11	5.07	0.00115129	0.0112563	dre:30245:wt1a|dre:450059:osr1|dre:30304:tdgf1|dre:100148408:foxc1a|dre:30260:noto|dre:30399:ta	http://amigo.geneontology.org/amigo/term/GO:0039021
BMP signaling pathway involved in heart development	biological_process	GO:0061312	6	11	5.07	0.00115129	0.0112563	dre:30161:chd|dre:30584:bmp7a|dre:30260:noto|dre:57930:foxh1|dre:260350:has2|dre:30399:ta	http://amigo.geneontology.org/amigo/term/GO:0061312
regulation of transcription from RNA polymerase II promoter involved in heart development	biological_process	GO:1901213	6	11	5.07	0.00115129	0.0112563	dre:30161:chd|dre:30584:bmp7a|dre:30260:noto|dre:57930:foxh1|dre:260350:has2|dre:30399:ta	http://amigo.geneontology.org/amigo/term/GO:1901213
embryonic camera-type eye development	biological_process	GO:0031076	9	27	3.1	0.00120945	0.0117534	dre:30636:six3b|dre:30219:efnb2a|dre:30625:six7|dre:30144:wnt8b|dre:30304:tdgf1|dre:100148408:foxc1a|dre:30474:rx3|dre:57930:foxh1|dre:30538:fgf8a	http://amigo.geneontology.org/amigo/term/GO:0031076
cell surface receptor signaling pathway involved in heart development	biological_process	GO:0061311	7	16	4.07	0.00121488	0.0117534	dre:30161:chd|dre:30584:bmp7a|dre:791454:dand5|dre:30260:noto|dre:57930:foxh1|dre:260350:has2|dre:30399:ta	http://amigo.geneontology.org/amigo/term/GO:0061311
mesodermal cell differentiation	biological_process	GO:0048333	7	16	4.07	0.00121488	0.0117534	dre:64810:vent|dre:555766:etv2|dre:30632:bmp2b|dre:360135:msgn1|dre:368201:ved|dre:30260:noto|dre:57930:foxh1	http://amigo.geneontology.org/amigo/term/GO:0048333
neural nucleus development	biological_process	GO:0048857	7	16	4.07	0.00121488	0.0117534	dre:30632:bmp2b|dre:30584:bmp7a|dre:30337:hoxb1a|dre:352944:cxcl12a|dre:799354:cxcl12b|dre:30549:fgf3|dre:30538:fgf8a	http://amigo.geneontology.org/amigo/term/GO:0048857
digestive tract development	biological_process	GO:0048565	13	53	2.28	0.00125962	0.0121544	dre:58076:gata6|dre:445394:wdr55|dre:30098:hhex|dre:317678:ruvbl2|dre:322529:dhrs9|dre:30480:gata2a|dre:286787:diexf|dre:562329:polr3b|dre:30304:tdgf1|dre:792391:hnf1ba|dre:30483:gata4|dre:30482:gata5|dre:30458:gata3	http://amigo.geneontology.org/amigo/term/GO:0048565
regulation of activin receptor signaling pathway	biological_process	GO:0032925	5	7	6.64	0.00128214	0.0122118	dre:403063:araf|dre:565492:aplnrb|dre:561935:aplnra|dre:450059:osr1|dre:791454:dand5	http://amigo.geneontology.org/amigo/term/GO:0032925
snoRNA processing	biological_process	GO:0043144	5	7	6.64	0.00128214	0.0122118	dre:550234:exosc2|dre:565000:exosc3|dre:565000:fc33b09|dre:393712:exosc4|dre:406275:fbl	http://amigo.geneontology.org/amigo/term/GO:0043144
snoRNA metabolic process	biological_process	GO:0016074	5	7	6.64	0.00128214	0.0122118	dre:550234:exosc2|dre:565000:exosc3|dre:565000:fc33b09|dre:393712:exosc4|dre:406275:fbl	http://amigo.geneontology.org/amigo/term/GO:0016074
adrenal gland development	biological_process	GO:0030325	5	7	6.64	0.00128214	0.0122118	dre:30260:noto|dre:555766:etv2|dre:30245:wt1a|dre:30304:tdgf1|dre:100148408:foxc1a	http://amigo.geneontology.org/amigo/term/GO:0030325
regulation of nodal signaling pathway	biological_process	GO:1900107	5	7	6.64	0.00128214	0.0122118	dre:403063:araf|dre:565492:aplnrb|dre:561935:aplnra|dre:450059:osr1|dre:791454:dand5	http://amigo.geneontology.org/amigo/term/GO:1900107
transmembrane receptor protein serine/threonine kinase signaling pathway	biological_process	GO:0007178	19	98	1.8	0.00133876	0.0127182	dre:503728:scube2|dre:474335:tll1|dre:259304:twsg1b|dre:30072:inhbaa|dre:561935:aplnra|dre:393622:acsl4a|dre:431736:bambib|dre:30584:bmp7a|dre:565492:aplnrb|dre:450059:osr1|dre:791454:dand5|dre:403063:araf|dre:30161:chd|dre:30632:bmp2b|dre:30742:bmpr1ba|dre:57930:foxh1|dre:30260:noto|dre:260350:has2|dre:30399:ta	http://amigo.geneontology.org/amigo/term/GO:0007178
hydrolase activity, acting on ester bonds	molecular_function	GO:0016788	47	345	1.27	0.00138444	0.0131184	dre:445069:ntpcr|dre:394064:exosc10|dre:791456:acy3.1|dre:406778:exo1|dre:378960:mgll|dre:550274:110269|dre:100150924:polg|dre:569348:h6pd|dre:100006685:fancm|dre:561722:dkey-222f8.3|dre:406487:rad51|dre:565995:tsen34|dre:405797:aptx|dre:100005064:tsen15|dre:570510:notum1a|dre:368410:pde6a|dre:282672:fbp1b|dre:563849:sgsh|dre:394146:dusp4|dre:353314:dusp6|dre:406801:acp5a|dre:393393:adprm|dre:100…	http://amigo.geneontology.org/amigo/term/GO:0016788
virion	cellular_component	GO:0019012	8	22	3.38	0.00143178	0.0134976	dre:415171:snrpd3|dre:192331:snrpd1|dre:436992:imp4|dre:30594:zp3|dre:336149:utp11l|dre:406267:hnrnpk|dre:402966:snrpb|dre:406555:hnrnpul1	http://amigo.geneontology.org/amigo/term/GO:0019012
virion part	cellular_component	GO:0044423	8	22	3.38	0.00143178	0.0134976	dre:415171:snrpd3|dre:192331:snrpd1|dre:436992:imp4|dre:30594:zp3|dre:336149:utp11l|dre:406267:hnrnpk|dre:402966:snrpb|dre:406555:hnrnpul1	http://amigo.geneontology.org/amigo/term/GO:0044423
BMP signaling pathway	biological_process	GO:0030509	13	54	2.24	0.00145558	0.0136175	dre:503728:scube2|dre:474335:tll1|dre:259304:twsg1b|dre:30632:bmp2b|dre:393622:acsl4a|dre:30584:bmp7a|dre:791454:dand5|dre:30161:chd|dre:30742:bmpr1ba|dre:57930:foxh1|dre:30260:noto|dre:260350:has2|dre:30399:ta	http://amigo.geneontology.org/amigo/term/GO:0030509
response to BMP	biological_process	GO:0071772	13	54	2.24	0.00145558	0.0136175	dre:503728:scube2|dre:474335:tll1|dre:259304:twsg1b|dre:30632:bmp2b|dre:393622:acsl4a|dre:30584:bmp7a|dre:791454:dand5|dre:30161:chd|dre:30742:bmpr1ba|dre:57930:foxh1|dre:30260:noto|dre:260350:has2|dre:30399:ta	http://amigo.geneontology.org/amigo/term/GO:0071772
cellular response to BMP stimulus	biological_process	GO:0071773	13	54	2.24	0.00145558	0.0136175	dre:503728:scube2|dre:474335:tll1|dre:259304:twsg1b|dre:30632:bmp2b|dre:393622:acsl4a|dre:30584:bmp7a|dre:791454:dand5|dre:30161:chd|dre:30742:bmpr1ba|dre:57930:foxh1|dre:30260:noto|dre:260350:has2|dre:30399:ta	http://amigo.geneontology.org/amigo/term/GO:0071773
response to wounding	biological_process	GO:0009611	22	123	1.66	0.00147064	0.0137235	dre:406795:skiv2l2|dre:406645:ctsba|dre:100034647:krt17|dre:562247:clcf1|dre:30333:pou5f3|dre:100148468:f2rl2|dre:30072:inhbaa|dre:30197:dkk1b|dre:445395:esco2|dre:286830:lamb1a|dre:286787:diexf|dre:30144:wnt8b|dre:797351:krt5|dre:334003:pho|dre:30636:six3b|dre:768180:pros1|dre:30483:gata4|dre:30291:cdh2|dre:30458:gata3|dre:322379:fb59d01|dre:352944:cxcl12a|dre:30105:wnt5b	http://amigo.geneontology.org/amigo/term/GO:0009611
midbrain development	biological_process	GO:0030901	7	17	3.83	0.00160333	0.0149239	dre:142987:dmbx1a|dre:30549:fgf3|dre:30542:foxb1a|dre:30243:en2a|dre:30291:cdh2|dre:30462:otx1a|dre:30538:fgf8a	http://amigo.geneontology.org/amigo/term/GO:0030901
RNA phosphodiester bond hydrolysis, endonucleolytic	biological_process	GO:0090502	6	12	4.65	0.00161632	0.0149888	dre:793727:gnl2|dre:553241:bms1|dre:337399:rrs1|dre:541352:rpp30|dre:445388:rcl1|dre:553568:abt1	http://amigo.geneontology.org/amigo/term/GO:0090502
transcription from RNA polymerase II promoter	biological_process	GO:0006366	47	348	1.26	0.00161843	0.0149888	dre:553814:gfi1aa|dre:447933:uxt|dre:30098:hhex|dre:30161:chd|dre:100002463:pprc1|dre:259304:twsg1b|dre:503590:rfx2|dre:692279:foxl2|dre:405762:cdx1a|dre:57930:foxh1|dre:260350:has2|dre:403035:tbpl1|dre:792017:brms1la|dre:30632:bmp2b|dre:100534921:dkey-17e16.13|dre:393622:acsl4a|dre:360135:msgn1|dre:450059:osr1|dre:654446:ripply1|dre:368201:ved|dre:654447:ripply2|dre:324088:polr2gl|dre:393224:sna…	http://amigo.geneontology.org/amigo/term/GO:0006366
small molecule binding	molecular_function	GO:0036094	146	1363	1	0.0016465	0.0152105	dre:557525:dkey-239i20.2|dre:561563:nuak1a|dre:436845:srprb|dre:393666:arl3l1|dre:393692:arl3l2|dre:799690:snrnp200|dre:323447:tia1l|dre:541435:acss1|dre:791754:ch211-219a4.3|dre:325248:ddx31|dre:100002463:pprc1|dre:557810:mapk12b|dre:323490:ptbp1a|dre:792926:dkey-126g1.7|dre:606595:dhx8|dre:406249:ddx39ab|dre:565232:hspa14|dre:321224:hkdc1|dre:100006246:dhx32a|dre:192333:mcm7|dre:445232:gna15.1|…	http://amigo.geneontology.org/amigo/term/GO:0036094
pronephros development	biological_process	GO:0048793	13	55	2.2	0.00167617	0.0154074	dre:792532:c10h21orf59|dre:405762:cdx1a|dre:30245:wt1a|dre:100148408:foxc1a|dre:450059:osr1|dre:568590:ccdc40|dre:30304:tdgf1|dre:541393:cdh6|dre:792391:hnf1ba|dre:30260:noto|dre:324283:hnf1bb|dre:60637:pax8|dre:30399:ta	http://amigo.geneontology.org/amigo/term/GO:0048793
glucuronosyltransferase activity	molecular_function	GO:0015020	13	55	2.2	0.00167617	0.0154074	dre:799387:galnt16|dre:286748:b3gnt7|dre:100384899:ugt1b6p|dre:561028:ch211-126g16.11|dre:100384899:ugt1b5|dre:791470:b3gnt5b|dre:100384903:ugt1b3|dre:100384893:ugt1b2|dre:100415798:ugt5a4|dre:795261:ugt1b7|dre:407623:b3gnt7l|dre:406477:galnt6|dre:446214:gyltl1b	http://amigo.geneontology.org/amigo/term/GO:0015020
convergent extension involved in gastrulation	biological_process	GO:0060027	10	35	2.66	0.00173861	0.0159416	dre:30632:bmp2b|dre:30161:chd|dre:30412:fzd7b|dre:447898:tmem237b|dre:30304:tdgf1|dre:30105:wnt5b|dre:393134:mkks|dre:30291:cdh2|dre:561183:ror2|dre:260350:has2	http://amigo.geneontology.org/amigo/term/GO:0060027
embryonic camera-type eye morphogenesis	biological_process	GO:0048596	8	23	3.23	0.00180238	0.0164853	dre:30636:six3b|dre:30219:efnb2a|dre:30625:six7|dre:30144:wnt8b|dre:30304:tdgf1|dre:100148408:foxc1a|dre:30474:rx3|dre:57930:foxh1	http://amigo.geneontology.org/amigo/term/GO:0048596
endonucleolytic cleavage of tricistronic rRNA transcript (SSU-rRNA, 5.8S rRNA, LSU-rRNA)	biological_process	GO:0000479	5	8	5.81	0.00195331	0.0176902	dre:553568:abt1|dre:337399:rrs1|dre:553241:bms1|dre:445388:rcl1|dre:793727:gnl2	http://amigo.geneontology.org/amigo/term/GO:0000479
exonucleolytic nuclear-transcribed mRNA catabolic process involved in deadenylation-dependent decay	biological_process	GO:0043928	5	8	5.81	0.00195331	0.0176902	dre:550234:exosc2|dre:565000:exosc3|dre:323016:exosc8|dre:450057:exosc9|dre:565000:fc33b09	http://amigo.geneontology.org/amigo/term/GO:0043928
regulation of BMP signaling pathway involved in heart jogging	biological_process	GO:2000223	5	8	5.81	0.00195331	0.0176902	dre:30260:noto|dre:57930:foxh1|dre:30161:chd|dre:260350:has2|dre:30399:ta	http://amigo.geneontology.org/amigo/term/GO:2000223
maturation of LSU-rRNA from tricistronic rRNA transcript (SSU-rRNA, 5.8S rRNA, LSU-rRNA)	biological_process	GO:0000463	5	8	5.81	0.00195331	0.0176902	dre:793727:gnl2|dre:321652:wdr12|dre:406587:rpf2|dre:322251:rpl7l1|dre:30228:pes	http://amigo.geneontology.org/amigo/term/GO:0000463
nuclear-transcribed mRNA catabolic process	biological_process	GO:0000956	10	36	2.58	0.00207213	0.0187202	dre:565000:fc33b09|dre:323016:exosc8|dre:450057:exosc9|dre:394053:eif4a3|dre:324088:polr2gl|dre:550234:exosc2|dre:565000:exosc3|dre:550350:mrto4|dre:100005893:magoh|dre:393712:exosc4	http://amigo.geneontology.org/amigo/term/GO:0000956
DNA repair	biological_process	GO:0006281	24	144	1.55	0.00212837	0.0191814	dre:406727:nudt1|dre:406778:exo1|dre:550274:110269|dre:568747:sfr1|dre:100332714:stra13|dre:100004133:ddb2|dre:405797:aptx|dre:560788:parp1|dre:100003611:ch211-26b3.2|dre:559398:cdca5|dre:368631:pms1|dre:402965:eepd1|dre:566758:brca2|dre:317678:ruvbl2|dre:566749:smc5|dre:569270:apitd1|dre:325530:zswim7|dre:406487:rad51|dre:393949:unga|dre:566553:recql5|dre:192314:dtl|dre:494097:mgme1|dre:562474:s…	http://amigo.geneontology.org/amigo/term/GO:0006281
cellular process involved in reproduction in multicellular organism	biological_process	GO:0022412	11	43	2.38	0.00219901	0.0197696	dre:550540:henmt1|dre:368200:piwil1|dre:327616:zp3d.1|dre:140631:nanos3|dre:557999:tdrd5|dre:352944:cxcl12a|dre:558677:zp3a.2|dre:30304:tdgf1|dre:553068:7148292|dre:406379:tdrd7a|dre:64692:zp3b	http://amigo.geneontology.org/amigo/term/GO:0022412
pronephric nephron development	biological_process	GO:0039019	6	13	4.29	0.00221126	0.0197833	dre:30245:wt1a|dre:450059:osr1|dre:30304:tdgf1|dre:100148408:foxc1a|dre:30260:noto|dre:30399:ta	http://amigo.geneontology.org/amigo/term/GO:0039019
organ formation	biological_process	GO:0048645	6	13	4.29	0.00221126	0.0197833	dre:30632:bmp2b|dre:798229:spry1|dre:30304:tdgf1|dre:58076:gata6|dre:30483:gata4|dre:30482:gata5	http://amigo.geneontology.org/amigo/term/GO:0048645
neurogenesis	biological_process	GO:0022008	59	472	1.16	0.00233561	0.0208451	dre:321897:gnl3|dre:553814:gfi1aa|dre:393666:arl3l1|dre:393692:arl3l2|dre:569971:lama1|dre:567422:plxna3|dre:494105:foxj1b|dre:323269:zbtb16a|dre:560807:adcy6b|dre:140613:her9|dre:30542:foxb1a|dre:103908640:gna13a|dre:140746:irx7|dre:286832:lamc1|dre:30291:cdh2|dre:30632:bmp2b|dre:414929:ift57|dre:30506:nr6a1a|dre:30308:wnt10b|dre:142987:dmbx1a|dre:30480:gata2a|dre:30144:wnt8b|dre:30228:pes|dre:2…	http://amigo.geneontology.org/amigo/term/GO:0022008
monooxygenase activity	molecular_function	GO:0004497	14	65	2	0.00240193	0.0213853	dre:557525:dkey-239i20.2|dre:100000156:zfos-411a11.2|dre:794311:fmo5|dre:792207:cyp2aa11|dre:562008:cyp4v7|dre:100034406:cyp2p7|dre:30381:cyp26a1|dre:768294:cyp2aa2|dre:368352:cyp2y3|dre:336673:ch25hl1.1|dre:558473:cyp3c2|dre:321732:dohh|dre:541440:cyp2x6|dre:399485:cyp2p10	http://amigo.geneontology.org/amigo/term/GO:0004497
macromolecule catabolic process	biological_process	GO:0009057	40	290	1.28	0.00246592	0.0219022	dre:569326:fb36g12|dre:406795:skiv2l2|dre:798352:anapc10|dre:406645:ctsba|dre:30648:psme1|dre:100007078:abtb2b|dre:436816:92791|dre:100003708:ch211-226m16.2|dre:553627:ngly1|dre:100005893:magoh|dre:321453:ctsll|dre:570510:notum1a|dre:286787:diexf|dre:100000479:ube2g1b|dre:324088:polr2gl|dre:561108:cyldl|dre:565000:fc33b09|dre:324818:ctsh|dre:100003553:dis3|dre:327285:ppp1r3b|dre:567333:ctso|dre:3…	http://amigo.geneontology.org/amigo/term/GO:0009057
nucleotide binding	molecular_function	GO:0000166	140	1316	0.99	0.00254605	0.0224909	dre:557525:dkey-239i20.2|dre:561563:nuak1a|dre:436845:srprb|dre:393666:arl3l1|dre:393692:arl3l2|dre:799690:snrnp200|dre:323447:tia1l|dre:541435:acss1|dre:791754:ch211-219a4.3|dre:325248:ddx31|dre:100002463:pprc1|dre:557810:mapk12b|dre:323490:ptbp1a|dre:792926:dkey-126g1.7|dre:606595:dhx8|dre:406249:ddx39ab|dre:565232:hspa14|dre:321224:hkdc1|dre:100006246:dhx32a|dre:192333:mcm7|dre:445232:gna15.1|…	http://amigo.geneontology.org/amigo/term/GO:0000166
nucleoside phosphate binding	molecular_function	GO:1901265	140	1316	0.99	0.00254605	0.0224909	dre:557525:dkey-239i20.2|dre:561563:nuak1a|dre:436845:srprb|dre:393666:arl3l1|dre:393692:arl3l2|dre:799690:snrnp200|dre:323447:tia1l|dre:541435:acss1|dre:791754:ch211-219a4.3|dre:325248:ddx31|dre:100002463:pprc1|dre:557810:mapk12b|dre:323490:ptbp1a|dre:792926:dkey-126g1.7|dre:606595:dhx8|dre:406249:ddx39ab|dre:565232:hspa14|dre:321224:hkdc1|dre:100006246:dhx32a|dre:192333:mcm7|dre:445232:gna15.1|…	http://amigo.geneontology.org/amigo/term/GO:1901265
cellular response to DNA damage stimulus	biological_process	GO:0006974	29	190	1.42	0.00256118	0.0224909	dre:406249:ddx39ab|dre:406727:nudt1|dre:406778:exo1|dre:550274:110269|dre:568747:sfr1|dre:100332714:stra13|dre:100004133:ddb2|dre:405797:aptx|dre:553396:mcm10|dre:560788:parp1|dre:100003611:ch211-26b3.2|dre:559398:cdca5|dre:368631:pms1|dre:402965:eepd1|dre:566758:brca2|dre:317678:ruvbl2|dre:566749:smc5|dre:569270:apitd1|dre:325530:zswim7|dre:406487:rad51|dre:393949:unga|dre:566553:recql5|dre:1923…	http://amigo.geneontology.org/amigo/term/GO:0006974
diencephalon development	biological_process	GO:0021536	11	44	2.33	0.00256272	0.0224909	dre:60632:wnt3a|dre:60634:fezf2|dre:791454:dand5|dre:30144:wnt8b|dre:30542:foxb1a|dre:30304:tdgf1|dre:30474:rx3|dre:548610:gli2b|dre:30549:fgf3|dre:30260:noto|dre:30399:ta	http://amigo.geneontology.org/amigo/term/GO:0021536
cardiac muscle tissue development	biological_process	GO:0048738	11	44	2.33	0.00256272	0.0224909	dre:30482:gata5|dre:561935:aplnra|dre:565492:aplnrb|dre:557111:hs3st1l1|dre:30381:cyp26a1|dre:393891:fbxo32|dre:30632:bmp2b|dre:30483:gata4|dre:30694:nkx2.7|dre:30538:fgf8a|dre:791194:ogg1	http://amigo.geneontology.org/amigo/term/GO:0048738
kidney development	biological_process	GO:0001822	16	81	1.84	0.00263165	0.023041	dre:792532:c10h21orf59|dre:405762:cdx1a|dre:246226:ptgs1|dre:494045:ift27|dre:100148408:foxc1a|dre:450059:osr1|dre:568590:ccdc40|dre:30245:wt1a|dre:30304:tdgf1|dre:541393:cdh6|dre:792391:hnf1ba|dre:30260:noto|dre:324283:hnf1bb|dre:60637:pax8|dre:563030:iqgap2|dre:30399:ta	http://amigo.geneontology.org/amigo/term/GO:0001822
negative regulation of cellular metabolic process	biological_process	GO:0031324	36	254	1.32	0.00264109	0.0230689	dre:553814:gfi1aa|dre:447933:uxt|dre:30098:hhex|dre:142987:dmbx1a|dre:563771:bhlhe41|dre:798352:anapc10|dre:678613:h2afy|dre:550290:ppp1r11|dre:368320:gmnn|dre:792017:brms1la|dre:324490:eif4ebp3l|dre:57930:foxh1|dre:30632:bmp2b|dre:60634:fezf2|dre:450059:osr1|dre:394071:srp9|dre:654446:ripply1|dre:654447:ripply2|dre:171474:il17rd|dre:322073:ubxn1|dre:352939:pnx|dre:317644:nifk|dre:317678:ruvbl2|d…	http://amigo.geneontology.org/amigo/term/GO:0031324
precatalytic spliceosome	cellular_component	GO:0071011	7	19	3.43	0.00266372	0.0232115	dre:415171:snrpd3|dre:192331:snrpd1|dre:415157:sf3b6|dre:792544:dkey-67c22.2|dre:321114:snu13b|dre:393282:snu13a|dre:493614:bcas2	http://amigo.geneontology.org/amigo/term/GO:0071011
cellular component assembly	biological_process	GO:0022607	67	555	1.12	0.00267473	0.0232118	dre:431725:91909|dre:393200:wdr45|dre:494082:ift80|dre:100034627:LOC110437943|dre:406294:glrx5|dre:406587:rpf2|dre:564712:bahd1|dre:557999:tdrd5|dre:568590:ccdc40|dre:567601:shq1|dre:100332714:stra13|dre:394018:sf3a2|dre:103908640:gna13a|dre:368320:gmnn|dre:447898:tmem237b|dre:554150:b9d1|dre:352916:msrb1a|dre:393981:ttc4|dre:30632:bmp2b|dre:414929:ift57|dre:565165:ch1073-143l10.2|dre:678613:h2af…	http://amigo.geneontology.org/amigo/term/GO:0022607
UDP-glycosyltransferase activity	molecular_function	GO:0008194	17	89	1.78	0.00267635	0.0232118	dre:799387:galnt16|dre:286748:b3gnt7|dre:100384899:ugt1b6p|dre:561028:ch211-126g16.11|dre:100384899:ugt1b5|dre:324407:chsy1|dre:791470:b3gnt5b|dre:492796:101663|dre:100384903:ugt1b3|dre:100384893:ugt1b2|dre:100415798:ugt5a4|dre:260350:has2|dre:795261:ugt1b7|dre:407623:b3gnt7l|dre:406477:galnt6|dre:560826:csgalnact2|dre:446214:gyltl1b	http://amigo.geneontology.org/amigo/term/GO:0008194
heart looping	biological_process	GO:0001947	15	74	1.89	0.00284729	0.0242533	dre:795688:scn12aa|dre:30694:nkx2.7|dre:678551:ttc8|dre:322529:dhrs9|dre:494105:foxj1b|dre:393134:mkks|dre:791454:dand5|dre:568590:ccdc40|dre:30584:bmp7a|dre:30161:chd|dre:30260:noto|dre:57930:foxh1|dre:30483:gata4|dre:260350:has2|dre:30399:ta	http://amigo.geneontology.org/amigo/term/GO:0001947
negative regulation of cell fate commitment	biological_process	GO:0010454	5	9	5.17	0.00284907	0.0242533	dre:30584:bmp7a|dre:30632:bmp2b|dre:30144:wnt8b|dre:407737:fgf17|dre:30538:fgf8a	http://amigo.geneontology.org/amigo/term/GO:0010454
activin receptor signaling pathway	biological_process	GO:0032924	5	9	5.17	0.00284907	0.0242533	dre:403063:araf|dre:565492:aplnrb|dre:561935:aplnra|dre:450059:osr1|dre:791454:dand5	http://amigo.geneontology.org/amigo/term/GO:0032924
dorsal convergence	biological_process	GO:0060030	5	9	5.17	0.00284907	0.0242533	dre:30105:wnt5b|dre:30291:cdh2|dre:30632:bmp2b|dre:260350:has2|dre:30161:chd	http://amigo.geneontology.org/amigo/term/GO:0060030
mesodermal cell fate commitment	biological_process	GO:0001710	5	9	5.17	0.00284907	0.0242533	dre:64810:vent|dre:368201:ved|dre:57930:foxh1|dre:30632:bmp2b|dre:30260:noto	http://amigo.geneontology.org/amigo/term/GO:0001710
nodal signaling pathway	biological_process	GO:0038092	5	9	5.17	0.00284907	0.0242533	dre:403063:araf|dre:565492:aplnrb|dre:561935:aplnra|dre:450059:osr1|dre:791454:dand5	http://amigo.geneontology.org/amigo/term/GO:0038092
embryonic axis specification	biological_process	GO:0000578	5	9	5.17	0.00284907	0.0242533	dre:654446:ripply1|dre:654447:ripply2|dre:57930:foxh1|dre:406379:tdrd7a|dre:557999:tdrd5	http://amigo.geneontology.org/amigo/term/GO:0000578
endonucleolytic cleavage involved in rRNA processing	biological_process	GO:0000478	5	9	5.17	0.00284907	0.0242533	dre:553568:abt1|dre:337399:rrs1|dre:553241:bms1|dre:445388:rcl1|dre:793727:gnl2	http://amigo.geneontology.org/amigo/term/GO:0000478
renal system development	biological_process	GO:0072001	16	82	1.81	0.00292728	0.0247741	dre:792532:c10h21orf59|dre:405762:cdx1a|dre:246226:ptgs1|dre:494045:ift27|dre:100148408:foxc1a|dre:450059:osr1|dre:568590:ccdc40|dre:30245:wt1a|dre:30304:tdgf1|dre:541393:cdh6|dre:792391:hnf1ba|dre:30260:noto|dre:324283:hnf1bb|dre:60637:pax8|dre:563030:iqgap2|dre:30399:ta	http://amigo.geneontology.org/amigo/term/GO:0072001
RNA polymerase complex	cellular_component	GO:0030880	12	52	2.15	0.00294869	0.0247741	dre:751656:crcp|dre:445170:polr2eb|dre:325603:polr1b|dre:393257:polr3d|dre:336518:polr3e|dre:445412:polr1d|dre:553733:polr1e|dre:402856:twistnb|dre:324088:polr2gl|dre:562329:polr3b|dre:550263:polr2h|dre:393201:polr3c	http://amigo.geneontology.org/amigo/term/GO:0030880
DNA-directed RNA polymerase complex	cellular_component	GO:0000428	12	52	2.15	0.00294869	0.0247741	dre:751656:crcp|dre:445170:polr2eb|dre:325603:polr1b|dre:393257:polr3d|dre:336518:polr3e|dre:445412:polr1d|dre:553733:polr1e|dre:402856:twistnb|dre:324088:polr2gl|dre:562329:polr3b|dre:550263:polr2h|dre:393201:polr3c	http://amigo.geneontology.org/amigo/term/GO:0000428
nuclear DNA-directed RNA polymerase complex	cellular_component	GO:0055029	12	52	2.15	0.00294869	0.0247741	dre:751656:crcp|dre:445170:polr2eb|dre:325603:polr1b|dre:393257:polr3d|dre:336518:polr3e|dre:445412:polr1d|dre:553733:polr1e|dre:402856:twistnb|dre:324088:polr2gl|dre:562329:polr3b|dre:550263:polr2h|dre:393201:polr3c	http://amigo.geneontology.org/amigo/term/GO:0055029
epithelial tube formation	biological_process	GO:0072175	6	14	3.99	0.0029573	0.0247741	dre:30374:hoxb1b|dre:30632:bmp2b|dre:792828:pard6a|dre:323630:dvl2|dre:30304:tdgf1|dre:564324:ccdc85b	http://amigo.geneontology.org/amigo/term/GO:0072175
regulation of heart morphogenesis	biological_process	GO:2000826	6	14	3.99	0.0029573	0.0247741	dre:30161:chd|dre:30694:nkx2.7|dre:30260:noto|dre:57930:foxh1|dre:260350:has2|dre:30399:ta	http://amigo.geneontology.org/amigo/term/GO:2000826
snRNA processing	biological_process	GO:0016180	6	14	3.99	0.0029573	0.0247741	dre:323016:exosc8|dre:450057:exosc9|dre:550234:exosc2|dre:565000:exosc3|dre:565000:fc33b09|dre:393712:exosc4	http://amigo.geneontology.org/amigo/term/GO:0016180
rhombomere formation	biological_process	GO:0021594	4	5	7.44	0.00309533	0.0254674	dre:30219:efnb2a|dre:30190:egr2b|dre:30374:hoxb1b|dre:114437:spry4	http://amigo.geneontology.org/amigo/term/GO:0021594
negative regulation of endodermal cell fate specification	biological_process	GO:0042664	4	5	7.44	0.00309533	0.0254674	dre:30584:bmp7a|dre:30632:bmp2b|dre:407737:fgf17|dre:30538:fgf8a	http://amigo.geneontology.org/amigo/term/GO:0042664
G-protein coupled purinergic receptor signaling pathway	biological_process	GO:0035588	4	5	7.44	0.00309533	0.0254674	dre:566118:adora2ab|dre:560100:adora2b|dre:561701:adora2aa|dre:561701:LOC101884544	http://amigo.geneontology.org/amigo/term/GO:0035588
polyadenylation-dependent snoRNA 3'-end processing	biological_process	GO:0071051	4	5	7.44	0.00309533	0.0254674	dre:550234:exosc2|dre:565000:exosc3|dre:565000:fc33b09|dre:393712:exosc4	http://amigo.geneontology.org/amigo/term/GO:0071051
negative regulation of endodermal cell differentiation	biological_process	GO:1903225	4	5	7.44	0.00309533	0.0254674	dre:30584:bmp7a|dre:30632:bmp2b|dre:407737:fgf17|dre:30538:fgf8a	http://amigo.geneontology.org/amigo/term/GO:1903225
primary neural tube formation	biological_process	GO:0014020	4	5	7.44	0.00309533	0.0254674	dre:323630:dvl2|dre:30304:tdgf1|dre:30374:hoxb1b|dre:564324:ccdc85b	http://amigo.geneontology.org/amigo/term/GO:0014020
purinergic receptor signaling pathway	biological_process	GO:0035587	4	5	7.44	0.00309533	0.0254674	dre:566118:adora2ab|dre:560100:adora2b|dre:561701:adora2aa|dre:561701:LOC101884544	http://amigo.geneontology.org/amigo/term/GO:0035587
adenosine receptor signaling pathway	biological_process	GO:0001973	4	5	7.44	0.00309533	0.0254674	dre:566118:adora2ab|dre:560100:adora2b|dre:561701:adora2aa|dre:561701:LOC101884544	http://amigo.geneontology.org/amigo/term/GO:0001973
cellular response to fibroblast growth factor stimulus	biological_process	GO:0044344	9	32	2.62	0.00318782	0.0259388	dre:405896:sp9|dre:353314:dusp6|dre:30458:gata3|dre:100148408:foxc1a|dre:114437:spry4|dre:171474:il17rd|dre:30549:fgf3|dre:30538:fgf8a|dre:751792:fgf10b	http://amigo.geneontology.org/amigo/term/GO:0044344
response to fibroblast growth factor	biological_process	GO:0071774	9	32	2.62	0.00318782	0.0259388	dre:405896:sp9|dre:353314:dusp6|dre:30458:gata3|dre:100148408:foxc1a|dre:114437:spry4|dre:171474:il17rd|dre:30549:fgf3|dre:30538:fgf8a|dre:751792:fgf10b	http://amigo.geneontology.org/amigo/term/GO:0071774
exonuclease activity	molecular_function	GO:0004527	9	32	2.62	0.00318782	0.0259388	dre:394064:exosc10|dre:100003553:dis3|dre:406778:exo1|dre:553667:eri2|dre:550274:110269|dre:100150924:polg|dre:494097:mgme1|dre:405797:aptx|dre:393712:exosc4	http://amigo.geneontology.org/amigo/term/GO:0004527
fibroblast growth factor receptor signaling pathway	biological_process	GO:0008543	9	32	2.62	0.00318782	0.0259388	dre:405896:sp9|dre:353314:dusp6|dre:30458:gata3|dre:100148408:foxc1a|dre:114437:spry4|dre:171474:il17rd|dre:30549:fgf3|dre:30538:fgf8a|dre:751792:fgf10b	http://amigo.geneontology.org/amigo/term/GO:0008543
heart jogging	biological_process	GO:0003146	9	32	2.62	0.00318782	0.0259388	dre:30161:chd|dre:494105:foxj1b|dre:791454:dand5|dre:568590:ccdc40|dre:30584:bmp7a|dre:30260:noto|dre:57930:foxh1|dre:260350:has2|dre:30399:ta	http://amigo.geneontology.org/amigo/term/GO:0003146
liver development	biological_process	GO:0001889	13	60	2.02	0.00323347	0.0262524	dre:58076:gata6|dre:140815:cebpa|dre:30098:hhex|dre:30632:bmp2b|dre:30197:dkk1b|dre:100150664:met|dre:322493:slc2a2|dre:792391:hnf1ba|dre:553241:bms1|dre:368320:gmnn|dre:30483:gata4|dre:30482:gata5|dre:751792:fgf10b	http://amigo.geneontology.org/amigo/term/GO:0001889
muscle organ development	biological_process	GO:0007517	16	83	1.79	0.00324984	0.0263273	dre:503728:scube2|dre:654446:ripply1|dre:503893:itga6a|dre:30471:qkia|dre:100148845:mespbb|dre:58070:mespba|dre:321289:noc3l|dre:286830:lamb1a|dre:393891:fbxo32|dre:30532:pax3a|dre:192294:tbx6|dre:378450:hs6st2|dre:114437:spry4|dre:30483:gata4|dre:286832:lamc1|dre:30538:fgf8a	http://amigo.geneontology.org/amigo/term/GO:0007517
viral capsid	cellular_component	GO:0019028	7	20	3.26	0.0033626	0.0269447	dre:415171:snrpd3|dre:192331:snrpd1|dre:436992:imp4|dre:336149:utp11l|dre:406267:hnrnpk|dre:402966:snrpb|dre:406555:hnrnpul1	http://amigo.geneontology.org/amigo/term/GO:0019028
tRNA methyltransferase activity	molecular_function	GO:0008175	7	20	3.26	0.0033626	0.0269447	dre:326652:73340|dre:100005300:lcmt2|dre:570351:wdr4|dre:541441:mettl21a|dre:768135:trmt10b|dre:557908:mettl13|dre:322348:setd6	http://amigo.geneontology.org/amigo/term/GO:0008175
steroid hydroxylase activity	molecular_function	GO:0008395	7	20	3.26	0.0033626	0.0269447	dre:100034406:cyp2p7|dre:792207:cyp2aa11|dre:100000156:zfos-411a11.2|dre:368352:cyp2y3|dre:768294:cyp2aa2|dre:541440:cyp2x6|dre:399485:cyp2p10	http://amigo.geneontology.org/amigo/term/GO:0008395
viral nucleocapsid	cellular_component	GO:0019013	7	20	3.26	0.0033626	0.0269447	dre:415171:snrpd3|dre:192331:snrpd1|dre:436992:imp4|dre:336149:utp11l|dre:406267:hnrnpk|dre:402966:snrpb|dre:406555:hnrnpul1	http://amigo.geneontology.org/amigo/term/GO:0019013
endoribonuclease activity	molecular_function	GO:0004521	7	20	3.26	0.0033626	0.0269447	dre:565995:tsen34|dre:100005064:tsen15|dre:445388:rcl1|dre:751692:rnaseka|dre:553787:pop4|dre:541352:rpp30|dre:570630:ago2	http://amigo.geneontology.org/amigo/term/GO:0004521
enzyme linked receptor protein signaling pathway	biological_process	GO:0007167	35	249	1.31	0.00337449	0.0269812	dre:259304:twsg1b|dre:431736:bambib|dre:791454:dand5|dre:100148408:foxc1a|dre:57930:foxh1|dre:260350:has2|dre:561935:aplnra|dre:393622:acsl4a|dre:565492:aplnrb|dre:450059:osr1|dre:30688:ephb4a|dre:30161:chd|dre:554230:kdr|dre:30260:noto|dre:171474:il17rd|dre:561183:ror2|dre:30399:ta|dre:503728:scube2|dre:474335:tll1|dre:30742:bmpr1ba|dre:100150664:met|dre:403063:araf|dre:114437:spry4|dre:30632:bm…	http://amigo.geneontology.org/amigo/term/GO:0007167
chromatin binding	molecular_function	GO:0003682	14	68	1.91	0.00342815	0.027351	dre:30482:gata5|dre:100148408:foxc1a|dre:436723:meox1|dre:30480:gata2a|dre:321289:noc3l|dre:564712:bahd1|dre:30458:gata3|dre:30333:pou5f3|dre:559398:cdca5|dre:58076:gata6|dre:30483:gata4|dre:569270:apitd1|dre:794477:mta1|dre:321860:rbmx	http://amigo.geneontology.org/amigo/term/GO:0003682
embryonic hemopoiesis	biological_process	GO:0035162	11	46	2.22	0.00343557	0.027351	dre:606595:dhx8|dre:553814:gfi1aa|dre:140815:cebpa|dre:555766:etv2|dre:30161:chd|dre:474335:tll1|dre:30332:lmo2|dre:30480:gata2a|dre:259304:twsg1b|dre:445391:nop10|dre:30098:hhex	http://amigo.geneontology.org/amigo/term/GO:0035162
regulation of nervous system development	biological_process	GO:0051960	22	133	1.54	0.00344389	0.0273581	dre:321897:gnl3|dre:553814:gfi1aa|dre:393666:arl3l1|dre:393692:arl3l2|dre:142987:dmbx1a|dre:567422:plxna3|dre:323269:zbtb16a|dre:323630:dvl2|dre:140613:her9|dre:799945:sema3fb|dre:30144:wnt8b|dre:352939:pnx|dre:30314:apoeb|dre:407729:caprin2|dre:30291:cdh2|dre:30458:gata3|dre:562247:clcf1|dre:445409:her11|dre:793727:gnl2|dre:352944:cxcl12a|dre:30549:fgf3|dre:791194:ogg1	http://amigo.geneontology.org/amigo/term/GO:0051960
lysosome	cellular_component	GO:0005764	15	76	1.84	0.00354624	0.0280503	dre:324818:ctsh|dre:431725:91909|dre:777614:tpcn2|dre:450068:asah1a|dre:569326:fb36g12|dre:321453:ctsll|dre:368704:ctsc|dre:562137:slc38a9|dre:406645:ctsba|dre:503709:pqlc2|dre:100329505:hgsnat|dre:567333:ctso|dre:541544:rnf152|dre:337572:ctss2.2|dre:30538:fgf8a	http://amigo.geneontology.org/amigo/term/GO:0005764
forebrain development	biological_process	GO:0030900	15	76	1.84	0.00354624	0.0280503	dre:60632:wnt3a|dre:724016:npas4l|dre:60634:fezf2|dre:30197:dkk1b|dre:30381:cyp26a1|dre:791454:dand5|dre:352944:cxcl12a|dre:30144:wnt8b|dre:30542:foxb1a|dre:30304:tdgf1|dre:30474:rx3|dre:548610:gli2b|dre:30549:fgf3|dre:30260:noto|dre:30399:ta	http://amigo.geneontology.org/amigo/term/GO:0030900
cell projection organization	biological_process	GO:0030030	49	384	1.19	0.00363304	0.0286754	dre:678551:ttc8|dre:569971:lama1|dre:393666:arl3l1|dre:494082:ift80|dre:567422:plxna3|dre:494105:foxj1b|dre:503590:rfx2|dre:568590:ccdc40|dre:562247:clcf1|dre:30542:foxb1a|dre:368320:gmnn|dre:286832:lamc1|dre:447898:tmem237b|dre:554150:b9d1|dre:393981:ttc4|dre:406322:poc1a|dre:393692:arl3l2|dre:414929:ift57|dre:569823:ttc21b|dre:30144:wnt8b|dre:567344:cfap53|dre:436667:b9d2|dre:286830:lamb1a|dre:…	http://amigo.geneontology.org/amigo/term/GO:0030030
macromolecular complex binding	molecular_function	GO:0044877	27	178	1.41	0.00379419	0.0298833	dre:550491:frg1|dre:541444:nmd3|dre:30333:pou5f3|dre:436723:meox1|dre:321289:noc3l|dre:564712:bahd1|dre:100148408:foxc1a|dre:103908640:gna13a|dre:30458:gata3|dre:321033:aif1l|dre:30480:gata2a|dre:394071:srp9|dre:30228:pes|dre:445232:gna15.1|dre:559398:cdca5|dre:503530:mtrf1|dre:569270:apitd1|dre:321652:wdr12|dre:559035:shroom4|dre:58076:gata6|dre:30483:gata4|dre:30482:gata5|dre:794477:mta1|dre:10…	http://amigo.geneontology.org/amigo/term/GO:0044877
lytic vacuole	cellular_component	GO:0000323	15	77	1.81	0.00394508	0.0309499	dre:324818:ctsh|dre:431725:91909|dre:777614:tpcn2|dre:450068:asah1a|dre:569326:fb36g12|dre:321453:ctsll|dre:368704:ctsc|dre:562137:slc38a9|dre:406645:ctsba|dre:503709:pqlc2|dre:100329505:hgsnat|dre:567333:ctso|dre:541544:rnf152|dre:337572:ctss2.2|dre:30538:fgf8a	http://amigo.geneontology.org/amigo/term/GO:0000323
protein alkylation	biological_process	GO:0008213	10	40	2.33	0.0039548	0.0309499	dre:553814:gfi1aa|dre:445198:suv39h1a|dre:30659:dnmt3bb.2|dre:550348:prmt3|dre:678613:h2afy|dre:30374:hoxb1b|dre:541441:mettl21a|dre:393949:unga|dre:322348:setd6|dre:406275:fbl	http://amigo.geneontology.org/amigo/term/GO:0008213
protein methylation	biological_process	GO:0006479	10	40	2.33	0.0039548	0.0309499	dre:553814:gfi1aa|dre:445198:suv39h1a|dre:30659:dnmt3bb.2|dre:550348:prmt3|dre:678613:h2afy|dre:30374:hoxb1b|dre:541441:mettl21a|dre:393949:unga|dre:322348:setd6|dre:406275:fbl	http://amigo.geneontology.org/amigo/term/GO:0006479
urogenital system development	biological_process	GO:0001655	16	85	1.75	0.00398306	0.031105	dre:792532:c10h21orf59|dre:405762:cdx1a|dre:246226:ptgs1|dre:494045:ift27|dre:100148408:foxc1a|dre:450059:osr1|dre:568590:ccdc40|dre:30245:wt1a|dre:30304:tdgf1|dre:541393:cdh6|dre:792391:hnf1ba|dre:30260:noto|dre:324283:hnf1bb|dre:60637:pax8|dre:563030:iqgap2|dre:30399:ta	http://amigo.geneontology.org/amigo/term/GO:0001655
epithelial cilium movement	biological_process	GO:0003351	5	10	4.65	0.00400777	0.0311659	dre:568590:ccdc40|dre:402988:dnaaf4|dre:567344:cfap53|dre:414929:ift57|dre:317678:ruvbl2	http://amigo.geneontology.org/amigo/term/GO:0003351
RNA polymerase II transcription factor binding	molecular_function	GO:0001085	5	10	4.65	0.00400777	0.0311659	dre:58076:gata6|dre:30483:gata4|dre:30482:gata5|dre:30480:gata2a|dre:30458:gata3	http://amigo.geneontology.org/amigo/term/GO:0001085
hepaticobiliary system development	biological_process	GO:0061008	13	62	1.95	0.00411889	0.0319626	dre:58076:gata6|dre:140815:cebpa|dre:30098:hhex|dre:30632:bmp2b|dre:30197:dkk1b|dre:100150664:met|dre:322493:slc2a2|dre:792391:hnf1ba|dre:553241:bms1|dre:368320:gmnn|dre:30483:gata4|dre:30482:gata5|dre:751792:fgf10b	http://amigo.geneontology.org/amigo/term/GO:0061008
anterior/posterior axis specification	biological_process	GO:0009948	7	21	3.1	0.00419285	0.0324682	dre:405762:cdx1a|dre:30161:chd|dre:557999:tdrd5|dre:654446:ripply1|dre:654447:ripply2|dre:57930:foxh1|dre:406379:tdrd7a	http://amigo.geneontology.org/amigo/term/GO:0009948
developmental process involved in reproduction	biological_process	GO:0003006	11	48	2.13	0.00453156	0.0350174	dre:566758:brca2|dre:550540:henmt1|dre:368200:piwil1|dre:140631:nanos3|dre:557999:tdrd5|dre:30263:ddx4|dre:30129:dmrt2a|dre:558677:zp3a.2|dre:327616:zp3d.1|dre:406379:tdrd7a|dre:64692:zp3b	http://amigo.geneontology.org/amigo/term/GO:0003006
negative regulation of gene expression	biological_process	GO:0010629	27	181	1.39	0.00462936	0.0356984	dre:553814:gfi1aa|dre:447933:uxt|dre:30098:hhex|dre:550540:henmt1|dre:142987:dmbx1a|dre:563771:bhlhe41|dre:564712:bahd1|dre:678613:h2afy|dre:57930:foxh1|dre:324490:eif4ebp3l|dre:792017:brms1la|dre:30632:bmp2b|dre:368200:piwil1|dre:450059:osr1|dre:394071:srp9|dre:654446:ripply1|dre:654447:ripply2|dre:352939:pnx|dre:65238:klf17|dre:317678:ruvbl2|dre:407729:caprin2|dre:570630:ago2|dre:60634:fezf2|dr…	http://amigo.geneontology.org/amigo/term/GO:0010629
posttranscriptional regulation of gene expression	biological_process	GO:0010608	16	87	1.71	0.00484658	0.0370075	dre:386642:ngdn|dre:30471:qkia|dre:368200:piwil1|dre:334446:heatr1|dre:386634:eif4a1a|dre:394071:srp9|dre:794348:nrde2|dre:324088:polr2gl|dre:553068:7148292|dre:407729:caprin2|dre:393694:cdc123|dre:570630:ago2|dre:406379:tdrd7a|dre:100005893:magoh|dre:394053:eif4a3|dre:324490:eif4ebp3l	http://amigo.geneontology.org/amigo/term/GO:0010608
optic placode formation involved in camera-type eye formation	biological_process	GO:0046619	4	6	6.2	0.00484933	0.0370075	dre:30474:rx3|dre:57930:foxh1|dre:30304:tdgf1|dre:30144:wnt8b	http://amigo.geneontology.org/amigo/term/GO:0046619
optic placode formation	biological_process	GO:0001743	4	6	6.2	0.00484933	0.0370075	dre:30474:rx3|dre:57930:foxh1|dre:30304:tdgf1|dre:30144:wnt8b	http://amigo.geneontology.org/amigo/term/GO:0001743
ciliary transition zone	cellular_component	GO:0035869	4	6	6.2	0.00484933	0.0370075	dre:568092:tmem17|dre:447898:tmem237b|dre:554150:b9d1|dre:436667:b9d2	http://amigo.geneontology.org/amigo/term/GO:0035869
ribosomal large subunit export from nucleus	biological_process	GO:0000055	4	6	6.2	0.00484933	0.0370075	dre:558395:xpo1a|dre:337399:rrs1|dre:541444:nmd3|dre:286746:sdad1	http://amigo.geneontology.org/amigo/term/GO:0000055
gastrulation with mouth forming second	biological_process	GO:0001702	8	28	2.66	0.00491969	0.0374669	dre:103908640:LOC110437780|dre:58069:mespaa|dre:561935:aplnra|dre:565492:aplnrb|dre:791188:hs2st1a|dre:30167:drl|dre:30333:pou5f3|dre:103908640:gna13a	http://amigo.geneontology.org/amigo/term/GO:0001702
cell migration involved in heart development	biological_process	GO:0060973	6	16	3.49	0.00499097	0.0379314	dre:103908640:LOC110437780|dre:30304:tdgf1|dre:103908640:gna13a|dre:58076:gata6|dre:30483:gata4|dre:30482:gata5	http://amigo.geneontology.org/amigo/term/GO:0060973
ATPase activity	molecular_function	GO:0016887	26	174	1.39	0.00527631	0.0400175	dre:569118:ddx10|dre:386634:eif4a1a|dre:445387:ddx51|dre:445399:ddx56|dre:325248:ddx31|dre:286777:ddx54|dre:192339:ddx19|dre:797342:helb|dre:100006246:dhx32a|dre:606595:dhx8|dre:406249:ddx39ab|dre:796505:LOC110438502|dre:368631:pms1|dre:378746:atp2b1a|dre:337583:atp6v1ab|dre:378844:ddx27|dre:317678:ruvbl2|dre:30263:ddx4|dre:321127:ddx18|dre:406487:rad51|dre:566555:abcc6a|dre:566553:recql5|dre:336…	http://amigo.geneontology.org/amigo/term/GO:0016887
oxidoreductase activity	molecular_function	GO:0016491	53	433	1.14	0.00545766	0.0413079	dre:554736:adi1|dre:557525:dkey-239i20.2|dre:100003675:p4ha1b|dre:436734:txn|dre:406294:glrx5|dre:246226:ptgs1|dre:321732:dohh|dre:393776:cox4i2|dre:569348:h6pd|dre:378722:rdh10b|dre:450010:rdh14a|dre:100003049:dus2|dre:445083:dhrs3a|dre:393297:56585|dre:794311:fmo5|dre:321224:hkdc1|dre:336503:ifi30|dre:30381:cyp26a1|dre:373131:hsd3b2|dre:449663:gpd1l|dre:541440:cyp2x6|dre:352916:msrb1a|dre:44509…	http://amigo.geneontology.org/amigo/term/GO:0016491
transition metal ion binding	molecular_function	GO:0046914	81	719	1.05	0.00547156	0.0413282	dre:326652:73340|dre:692298:ftr14|dre:327248:zmym4|dre:100144568:dkey-3h3.3|dre:30480:gata2a|dre:100002342:cpa6|dre:560788:parp1|dre:541544:rnf152|dre:386639:zcchc9|dre:799015:dbf4|dre:553518:phf3|dre:394018:sf3a2|dre:100150128:adamts18|dre:317736:alkbh6|dre:393254:trim47|dre:334383:zdhhc18b|dre:324010:hnf4b|dre:30332:lmo2|dre:30483:gata4|dre:795031:dkey-103d23.5|dre:553726:trim35-7|dre:555238:pc…	http://amigo.geneontology.org/amigo/term/GO:0046914
generation of neurons	biological_process	GO:0048699	52	424	1.14	0.0056756	0.0427817	dre:321897:gnl3|dre:553814:gfi1aa|dre:393666:arl3l1|dre:393692:arl3l2|dre:569971:lama1|dre:567422:plxna3|dre:494105:foxj1b|dre:323269:zbtb16a|dre:140613:her9|dre:30542:foxb1a|dre:140746:irx7|dre:286832:lamc1|dre:30291:cdh2|dre:414929:ift57|dre:30308:wnt10b|dre:142987:dmbx1a|dre:30480:gata2a|dre:30144:wnt8b|dre:286830:lamb1a|dre:368201:ved|dre:60634:fezf2|dre:378746:atp2b1a|dre:60632:wnt3a|dre:352…	http://amigo.geneontology.org/amigo/term/GO:0048699
regulation of locomotion	biological_process	GO:0040012	17	97	1.63	0.00573387	0.0430449	dre:569971:lama1|dre:567422:plxna3|dre:393666:arl3l1|dre:393692:arl3l2|dre:30219:efnb2a|dre:799354:cxcl12b|dre:337298:sulf1|dre:30458:gata3|dre:352944:cxcl12a|dre:100149566:mxtx1|dre:30304:tdgf1|dre:30197:dkk1b|dre:751679:elp6|dre:799945:sema3fb|dre:114425:zeb1b|dre:30549:fgf3|dre:30538:fgf8a	http://amigo.geneontology.org/amigo/term/GO:0040012
determination of heart left/right asymmetry	biological_process	GO:0061371	17	97	1.63	0.00573387	0.0430449	dre:795688:scn12aa|dre:393981:ttc4|dre:30694:nkx2.7|dre:678551:ttc8|dre:322529:dhrs9|dre:494105:foxj1b|dre:393134:mkks|dre:791454:dand5|dre:568590:ccdc40|dre:30584:bmp7a|dre:368320:gmnn|dre:30161:chd|dre:30260:noto|dre:57930:foxh1|dre:30483:gata4|dre:260350:has2|dre:30399:ta	http://amigo.geneontology.org/amigo/term/GO:0061371
rRNA binding	molecular_function	GO:0019843	8	29	2.57	0.00586541	0.0439429	dre:393237:imp3|dre:436992:imp4|dre:317739:ppan|dre:406587:rpf2|dre:286787:diexf|dre:678588:emg1|dre:550350:mrto4|dre:393260:nol12	http://amigo.geneontology.org/amigo/term/GO:0019843
S-adenosylmethionine-dependent methyltransferase activity	molecular_function	GO:0008757	14	73	1.78	0.00591269	0.0441917	dre:570351:wdr4|dre:445198:suv39h1a|dre:541441:mettl21a|dre:797198:rrp8|dre:550348:prmt3|dre:321130:nop2|dre:555586:ftsj2|dre:100005300:lcmt2|dre:553566:109986|dre:678588:emg1|dre:768135:trmt10b|dre:557908:mettl13|dre:322348:setd6|dre:406275:fbl	http://amigo.geneontology.org/amigo/term/GO:0008757
embryonic heart tube morphogenesis	biological_process	GO:0003143	15	81	1.72	0.0059226	0.0441917	dre:795688:scn12aa|dre:30694:nkx2.7|dre:678551:ttc8|dre:322529:dhrs9|dre:494105:foxj1b|dre:393134:mkks|dre:791454:dand5|dre:568590:ccdc40|dre:30584:bmp7a|dre:30161:chd|dre:30260:noto|dre:57930:foxh1|dre:30483:gata4|dre:260350:has2|dre:30399:ta	http://amigo.geneontology.org/amigo/term/GO:0003143
response to stress	biological_process	GO:0006950	71	618	1.07	0.00594268	0.044252	dre:321544:prpf19|dre:246226:ptgs1|dre:406249:ddx39ab|dre:436734:txn|dre:406835:serinc5|dre:406727:nudt1|dre:406795:skiv2l2|dre:406778:exo1|dre:550274:110269|dre:406645:ctsba|dre:100005416:ptger4b|dre:100034647:krt17|dre:100004133:ddb2|dre:562247:clcf1|dre:100332714:stra13|dre:30333:pou5f3|dre:568747:sfr1|dre:100148468:f2rl2|dre:405797:aptx|dre:30291:cdh2|dre:322348:setd6|dre:286830:lamb1a|dre:30…	http://amigo.geneontology.org/amigo/term/GO:0006950
cell surface receptor signaling pathway	biological_process	GO:0007166	75	660	1.06	0.0060747	0.0451439	dre:503728:scube2|dre:259304:twsg1b|dre:114402:efnb2b|dre:503893:itga6a|dre:431736:bambib|dre:567422:plxna3|dre:405896:sp9|dre:791188:hs2st1a|dre:791454:dand5|dre:260350:has2|dre:57930:foxh1|dre:562247:clcf1|dre:30161:chd|dre:30688:ephb4a|dre:100148408:foxc1a|dre:566118:adora2ab|dre:323490:ptbp1a|dre:561701:adora2aa|dre:447898:tmem237b|dre:554150:b9d1|dre:570510:notum1a|dre:560100:adora2b|dre:373…	http://amigo.geneontology.org/amigo/term/GO:0007166
RNA localization	biological_process	GO:0006403	10	43	2.16	0.00609903	0.0452335	dre:30471:qkia|dre:406249:ddx39ab|dre:335236:ndc1|dre:565000:fc33b09|dre:192339:ddx19|dre:550234:exosc2|dre:565000:exosc3|dre:334362:nol6|dre:100005893:magoh|dre:394053:eif4a3	http://amigo.geneontology.org/amigo/term/GO:0006403
core promoter proximal region DNA binding	Undef	GO:0001159	9	36	2.33	0.00612708	0.0452594	dre:30506:nr6a1a|dre:503590:rfx2|dre:100006880:173619|dre:30129:dmrt2a|dre:100005493:LOC108183657|dre:567150:LOC110437813|dre:565962:znf1117|dre:565962:LOC110439579|dre:100141356:173575	http://amigo.geneontology.org/amigo/term/GO:0001159
core promoter proximal region sequence-specific DNA binding	molecular_function	GO:0000987	9	36	2.33	0.00612708	0.0452594	dre:30506:nr6a1a|dre:503590:rfx2|dre:100006880:173619|dre:30129:dmrt2a|dre:100005493:LOC108183657|dre:567150:LOC110437813|dre:565962:znf1117|dre:565962:LOC110439579|dre:100141356:173575	http://amigo.geneontology.org/amigo/term/GO:0000987
U2-type spliceosomal complex	cellular_component	GO:0005684	6	17	3.28	0.00632371	0.0461568	dre:368864:prpf39|dre:415171:snrpd3|dre:192331:snrpd1|dre:415157:sf3b6|dre:394018:sf3a2|dre:402966:snrpb	http://amigo.geneontology.org/amigo/term/GO:0005684
notochord morphogenesis	biological_process	GO:0048570	6	17	3.28	0.00632371	0.0461568	dre:57930:foxh1|dre:286830:lamb1a|dre:30304:tdgf1|dre:30260:noto|dre:286832:lamc1|dre:30399:ta	http://amigo.geneontology.org/amigo/term/GO:0048570
amino acid transport	biological_process	GO:0006865	6	17	3.28	0.00632371	0.0461568	dre:445254:slc38a7|dre:100003376:slc7a3b|dre:406835:serinc5|dre:562137:slc38a9|dre:494041:slc7a2|dre:559308:slc36a1	http://amigo.geneontology.org/amigo/term/GO:0006865
retinoic acid receptor signaling pathway	biological_process	GO:0048384	6	17	3.28	0.00632371	0.0461568	dre:405762:cdx1a|dre:503502:crabp2b|dre:30381:cyp26a1|dre:100148408:foxc1a|dre:570746:zic2b|dre:445083:dhrs3a	http://amigo.geneontology.org/amigo/term/GO:0048384
nuclear-transcribed mRNA catabolic process, deadenylation-dependent decay	biological_process	GO:0000288	6	17	3.28	0.00632371	0.0461568	dre:323016:exosc8|dre:450057:exosc9|dre:324088:polr2gl|dre:550234:exosc2|dre:565000:exosc3|dre:565000:fc33b09	http://amigo.geneontology.org/amigo/term/GO:0000288
DNA helicase activity	molecular_function	GO:0003678	6	17	3.28	0.00632371	0.0461568	dre:566553:recql5|dre:450061:gins1|dre:317678:ruvbl2|dre:192333:mcm7|dre:564982:mcm6l|dre:797342:helb	http://amigo.geneontology.org/amigo/term/GO:0003678
negative regulation of response to stimulus	biological_process	GO:0048585	26	177	1.37	0.00640389	0.0466497	dre:378866:ddit4|dre:791454:dand5|dre:100148408:foxc1a|dre:541544:rnf152|dre:323490:ptbp1a|dre:30161:chd|dre:799945:sema3fb|dre:799350:ch211-191i18.4|dre:570510:notum1a|dre:336470:pak1ip1|dre:353314:dusp6|dre:503728:scube2|dre:431736:bambib|dre:30197:dkk1b|dre:768180:pros1|dre:558864:flrt3|dre:403063:araf|dre:114437:spry4|dre:373095:tpbga|dre:84041:bco2l|dre:171474:il17rd|dre:321544:prpf19|dre:10…	http://amigo.geneontology.org/amigo/term/GO:0048585
blood vessel morphogenesis	biological_process	GO:0048514	25	168	1.38	0.00642381	0.0467025	dre:569971:lama1|dre:246226:ptgs1|dre:317637:wdr43|dre:259304:twsg1b|dre:554230:kdr|dre:561935:aplnra|dre:565492:aplnrb|dre:558752:ppp2r2aa|dre:497617:ism1|dre:569074:hapln1b|dre:30480:gata2a|dre:30688:ephb4a|dre:555766:etv2|dre:30332:lmo2|dre:735291:hspa12a|dre:325106:utp15|dre:30219:efnb2a|dre:406207:mtp|dre:114402:efnb2b|dre:337298:sulf1|dre:799354:cxcl12b|dre:192294:tbx6|dre:378450:hs6st2|dre…	http://amigo.geneontology.org/amigo/term/GO:0048514
neural crest cell development	biological_process	GO:0014032	11	51	2.01	0.00667643	0.0484436	dre:799945:sema3fb|dre:322529:dhrs9|dre:494033:tfap2c|dre:678551:ttc8|dre:30532:pax3a|dre:100148408:foxc1a|dre:570746:zic2b|dre:393492:lbh|dre:30474:rx3|dre:30291:cdh2|dre:30549:fgf3	http://amigo.geneontology.org/amigo/term/GO:0014032
ribonuclease activity	molecular_function	GO:0004540	8	30	2.48	0.00694314	0.0502798	dre:565995:tsen34|dre:100003553:dis3|dre:100005064:tsen15|dre:445388:rcl1|dre:751692:rnaseka|dre:553787:pop4|dre:541352:rpp30|dre:570630:ago2	http://amigo.geneontology.org/amigo/term/GO:0004540
pronephric glomerulus morphogenesis	biological_process	GO:0035775	4	7	5.31	0.00716445	0.0510152	dre:30304:tdgf1|dre:30260:noto|dre:450059:osr1|dre:30399:ta	http://amigo.geneontology.org/amigo/term/GO:0035775
notochord formation	biological_process	GO:0014028	4	7	5.31	0.00716445	0.0510152	dre:286830:lamb1a|dre:30260:noto|dre:57930:foxh1|dre:30399:ta	http://amigo.geneontology.org/amigo/term/GO:0014028
cardioblast migration to the midline involved in heart field formation	biological_process	GO:0060975	4	7	5.31	0.00716445	0.0510152	dre:58076:gata6|dre:30483:gata4|dre:30482:gata5|dre:30304:tdgf1	http://amigo.geneontology.org/amigo/term/GO:0060975
cell migration in hindbrain	biological_process	GO:0021535	4	7	5.31	0.00716445	0.0510152	dre:323630:dvl2|dre:30291:cdh2|dre:30337:hoxb1a|dre:260350:has2	http://amigo.geneontology.org/amigo/term/GO:0021535
rRNA methylation	biological_process	GO:0031167	4	7	5.31	0.00716445	0.0510152	dre:321130:nop2|dre:555586:ftsj2|dre:678588:emg1|dre:406275:fbl	http://amigo.geneontology.org/amigo/term/GO:0031167
semicircular canal morphogenesis	biological_process	GO:0048752	4	7	5.31	0.00716445	0.0510152	dre:792391:hnf1ba|dre:30291:cdh2|dre:30632:bmp2b|dre:324407:chsy1	http://amigo.geneontology.org/amigo/term/GO:0048752
cardioblast migration	biological_process	GO:0003260	4	7	5.31	0.00716445	0.0510152	dre:58076:gata6|dre:30483:gata4|dre:30482:gata5|dre:30304:tdgf1	http://amigo.geneontology.org/amigo/term/GO:0003260
Cul4-RING E3 ubiquitin ligase complex	cellular_component	GO:0080008	4	7	5.31	0.00716445	0.0510152	dre:100004133:ddb2|dre:393097:dcaf13|dre:405882:wdr32|dre:192314:dtl	http://amigo.geneontology.org/amigo/term/GO:0080008
sensory epithelium regeneration	biological_process	GO:0070654	5	12	3.88	0.00726614	0.0510152	dre:30144:wnt8b|dre:30291:cdh2|dre:334003:pho|dre:30197:dkk1b|dre:30636:six3b	http://amigo.geneontology.org/amigo/term/GO:0070654
convergent extension involved in organogenesis	biological_process	GO:0060029	5	12	3.88	0.00726614	0.0510152	dre:58076:gata6|dre:30483:gata4|dre:30482:gata5|dre:30304:tdgf1|dre:30399:ta	http://amigo.geneontology.org/amigo/term/GO:0060029
neural tube formation	biological_process	GO:0001841	5	12	3.88	0.00726614	0.0510152	dre:792828:pard6a|dre:323630:dvl2|dre:30304:tdgf1|dre:30374:hoxb1b|dre:564324:ccdc85b	http://amigo.geneontology.org/amigo/term/GO:0001841
epithelium regeneration	biological_process	GO:1990399	5	12	3.88	0.00726614	0.0510152	dre:30144:wnt8b|dre:30291:cdh2|dre:334003:pho|dre:30197:dkk1b|dre:30636:six3b	http://amigo.geneontology.org/amigo/term/GO:1990399
prespliceosome	cellular_component	GO:0071010	5	12	3.88	0.00726614	0.0510152	dre:402966:snrpb|dre:368864:prpf39|dre:415171:snrpd3|dre:192331:snrpd1|dre:394018:sf3a2	http://amigo.geneontology.org/amigo/term/GO:0071010
pons development	biological_process	GO:0021548	5	12	3.88	0.00726614	0.0510152	dre:30584:bmp7a|dre:30549:fgf3|dre:30632:bmp2b|dre:30538:fgf8a|dre:30337:hoxb1a	http://amigo.geneontology.org/amigo/term/GO:0021548
regulation of fibroblast growth factor receptor signaling pathway	biological_process	GO:0040036	5	12	3.88	0.00726614	0.0510152	dre:405896:sp9|dre:171474:il17rd|dre:353314:dusp6|dre:100148408:foxc1a|dre:114437:spry4	http://amigo.geneontology.org/amigo/term/GO:0040036
intraciliary transport particle	cellular_component	GO:0030990	5	12	3.88	0.00726614	0.0510152	dre:565515:wdr35|dre:550583:ift22|dre:569823:ttc21b|dre:414929:ift57|dre:494082:ift80	http://amigo.geneontology.org/amigo/term/GO:0030990
single-organism metabolic process	Undef	GO:0044710	125	1199	0.97	0.00746407	0.0523053	dre:557525:dkey-239i20.2|dre:431746:prpsap1|dre:541435:acss1|dre:767662:slc25a38a|dre:246226:ptgs1|dre:436852:gcshb|dre:553569:neu4|dre:553722:gba3|dre:30632:bmp2b|dre:393622:acsl4a|dre:794311:fmo5|dre:321224:hkdc1|dre:565237:gcgrb|dre:445125:pltp|dre:30381:cyp26a1|dre:503993:ch1073-358c10.1|dre:406477:galnt6|dre:352916:msrb1a|dre:399485:cyp2p10|dre:564424:soat1|dre:407623:b3gnt7l|dre:450068:asah…	http://amigo.geneontology.org/amigo/term/GO:0044710
cellular macromolecule catabolic process	biological_process	GO:0044265	35	264	1.23	0.00754456	0.052769	dre:569326:fb36g12|dre:406795:skiv2l2|dre:798352:anapc10|dre:406645:ctsba|dre:30648:psme1|dre:100007078:abtb2b|dre:436816:92791|dre:553627:ngly1|dre:100005893:magoh|dre:321453:ctsll|dre:100000479:ube2g1b|dre:324088:polr2gl|dre:561108:cyldl|dre:565000:fc33b09|dre:324818:ctsh|dre:100003553:dis3|dre:394053:eif4a3|dre:567333:ctso|dre:321818:ctsa|dre:368704:ctsc|dre:393161:scpep1|dre:337572:ctss2.2|dr…	http://amigo.geneontology.org/amigo/term/GO:0044265
regulation of neurogenesis	biological_process	GO:0050767	20	126	1.48	0.00759149	0.0529967	dre:321897:gnl3|dre:352939:pnx|dre:393666:arl3l1|dre:393692:arl3l2|dre:553814:gfi1aa|dre:567422:plxna3|dre:142987:dmbx1a|dre:140613:her9|dre:445409:her11|dre:323269:zbtb16a|dre:793727:gnl2|dre:352944:cxcl12a|dre:30314:apoeb|dre:562247:clcf1|dre:407729:caprin2|dre:799945:sema3fb|dre:30291:cdh2|dre:30549:fgf3|dre:30458:gata3|dre:791194:ogg1	http://amigo.geneontology.org/amigo/term/GO:0050767
ribonucleoprotein complex export from nucleus	biological_process	GO:0071426	7	24	2.71	0.00762045	0.0529981	dre:541444:nmd3|dre:286746:sdad1|dre:406249:ddx39ab|dre:558395:xpo1a|dre:192339:ddx19|dre:337399:rrs1|dre:334362:nol6	http://amigo.geneontology.org/amigo/term/GO:0071426
ribonucleoprotein complex localization	biological_process	GO:0071166	7	24	2.71	0.00762045	0.0529981	dre:541444:nmd3|dre:286746:sdad1|dre:406249:ddx39ab|dre:558395:xpo1a|dre:192339:ddx19|dre:337399:rrs1|dre:334362:nol6	http://amigo.geneontology.org/amigo/term/GO:0071166
regulation of morphogenesis of an epithelium	biological_process	GO:1905330	6	18	3.1	0.00789717	0.0548191	dre:30161:chd|dre:323630:dvl2|dre:30260:noto|dre:57930:foxh1|dre:260350:has2|dre:30399:ta	http://amigo.geneontology.org/amigo/term/GO:1905330
retina development in camera-type eye	biological_process	GO:0060041	19	118	1.5	0.00800141	0.0554383	dre:321897:gnl3|dre:30659:dnmt3bb.2|dre:30291:cdh2|dre:445198:suv39h1a|dre:494082:ift80|dre:142987:dmbx1a|dre:30549:fgf3|dre:30332:lmo2|dre:30625:six7|dre:30474:rx3|dre:30538:fgf8a|dre:793727:gnl2|dre:30304:tdgf1|dre:30500:otx1b|dre:140746:irx7|dre:324407:chsy1|dre:30462:otx1a|dre:326944:prpf4|dre:541393:cdh6	http://amigo.geneontology.org/amigo/term/GO:0060041
multi-organism process	biological_process	GO:0051704	25	172	1.35	0.00829163	0.0573414	dre:550540:henmt1|dre:100034627:LOC110437943|dre:557999:tdrd5|dre:558677:zp3a.2|dre:30304:tdgf1|dre:556684:slc15a2|dre:323490:ptbp1a|dre:64692:zp3b|dre:368200:piwil1|dre:565165:ch1073-143l10.2|dre:406835:serinc5|dre:768146:tsga10|dre:406379:tdrd7a|dre:559540:bmb|dre:566758:brca2|dre:140631:nanos3|dre:436636:cd36|dre:553068:7148292|dre:572204:nradd|dre:100034627:atg16l2|dre:327616:zp3d.1|dre:55056…	http://amigo.geneontology.org/amigo/term/GO:0051704
central nervous system neuron differentiation	biological_process	GO:0021953	11	53	1.93	0.00849888	0.0586646	dre:60634:fezf2|dre:30197:dkk1b|dre:100003080:ppp4ca|dre:30480:gata2a|dre:30144:wnt8b|dre:100150664:met|dre:368201:ved|dre:192294:tbx6|dre:548610:gli2b|dre:405399:mnx1|dre:30458:gata3	http://amigo.geneontology.org/amigo/term/GO:0021953
negative regulation of signal transduction	biological_process	GO:0009968	22	146	1.4	0.00893543	0.0615626	dre:378866:ddit4|dre:791454:dand5|dre:100148408:foxc1a|dre:541544:rnf152|dre:323490:ptbp1a|dre:30161:chd|dre:570510:notum1a|dre:336470:pak1ip1|dre:171474:il17rd|dre:503728:scube2|dre:431736:bambib|dre:30197:dkk1b|dre:798229:spry1|dre:403063:araf|dre:114437:spry4|dre:373095:tpbga|dre:84041:bco2l|dre:353314:dusp6|dre:321544:prpf19|dre:100004402:plrg1|dre:558864:flrt3|dre:566559:akt1s1	http://amigo.geneontology.org/amigo/term/GO:0009968
glomerulus development	biological_process	GO:0032835	7	25	2.6	0.00912566	0.0626391	dre:30245:wt1a|dre:450059:osr1|dre:30304:tdgf1|dre:100148408:foxc1a|dre:30260:noto|dre:563030:iqgap2|dre:30399:ta	http://amigo.geneontology.org/amigo/term/GO:0032835
oogenesis	biological_process	GO:0048477	7	25	2.6	0.00912566	0.0626391	dre:550540:henmt1|dre:140631:nanos3|dre:557999:tdrd5|dre:558677:zp3a.2|dre:327616:zp3d.1|dre:406379:tdrd7a|dre:64692:zp3b	http://amigo.geneontology.org/amigo/term/GO:0048477
semicircular canal development	biological_process	GO:0060872	5	13	3.58	0.00943915	0.0641463	dre:792391:hnf1ba|dre:30500:otx1b|dre:30632:bmp2b|dre:30291:cdh2|dre:324407:chsy1	http://amigo.geneontology.org/amigo/term/GO:0060872
floor plate development	biological_process	GO:0033504	5	13	3.58	0.00943915	0.0641463	dre:548610:gli2b|dre:30260:noto|dre:57930:foxh1|dre:30542:foxb1a|dre:30304:tdgf1	http://amigo.geneontology.org/amigo/term/GO:0033504
embryonic epithelial tube formation	biological_process	GO:0001838	5	13	3.58	0.00943915	0.0641463	dre:792828:pard6a|dre:323630:dvl2|dre:30304:tdgf1|dre:30374:hoxb1b|dre:564324:ccdc85b	http://amigo.geneontology.org/amigo/term/GO:0001838
Kupffer's vesicle development	biological_process	GO:0070121	9	39	2.15	0.00944518	0.0641463	dre:30161:chd|dre:678551:ttc8|dre:503590:rfx2|dre:338230:unc119.1|dre:368320:gmnn|dre:393134:mkks|dre:30482:gata5|dre:30538:fgf8a|dre:30399:ta	http://amigo.geneontology.org/amigo/term/GO:0070121
spinal cord development	biological_process	GO:0021510	9	39	2.15	0.00944518	0.0641463	dre:30480:gata2a|dre:337298:sulf1|dre:100150664:met|dre:368201:ved|dre:192294:tbx6|dre:100535215:pogza|dre:30291:cdh2|dre:405399:mnx1|dre:30458:gata3	http://amigo.geneontology.org/amigo/term/GO:0021510
Wnt signaling pathway	biological_process	GO:0016055	20	129	1.44	0.00944967	0.0641463	dre:60632:wnt3a|dre:431736:bambib|dre:324261:sp5l|dre:57930:foxh1|dre:30197:dkk1b|dre:30119:frzb|dre:30308:wnt10b|dre:791188:hs2st1a|dre:322178:ch211-168f7.5|dre:30412:fzd7b|dre:30538:fgf8a|dre:570510:notum1a|dre:30144:wnt8b|dre:407729:caprin2|dre:323630:dvl2|dre:30105:wnt5b|dre:373095:tpbga|dre:30549:fgf3|dre:447898:tmem237b|dre:30399:ta	http://amigo.geneontology.org/amigo/term/GO:0016055
L-amino acid transmembrane transporter activity	molecular_function	GO:0015179	6	19	2.94	0.00973357	0.0659521	dre:445254:slc38a7|dre:100003376:slc7a3b|dre:406835:serinc5|dre:494041:slc7a2|dre:559308:slc36a1|dre:503709:pqlc2	http://amigo.geneontology.org/amigo/term/GO:0015179
negative regulation of cellular macromolecule biosynthetic process	biological_process	GO:2000113	25	175	1.33	0.00996624	0.0668748	dre:553814:gfi1aa|dre:447933:uxt|dre:30098:hhex|dre:142987:dmbx1a|dre:563771:bhlhe41|dre:564712:bahd1|dre:678613:h2afy|dre:368320:gmnn|dre:792017:brms1la|dre:324490:eif4ebp3l|dre:57930:foxh1|dre:30632:bmp2b|dre:60634:fezf2|dre:450059:osr1|dre:394071:srp9|dre:654446:ripply1|dre:654447:ripply2|dre:352939:pnx|dre:317678:ruvbl2|dre:407729:caprin2|dre:570630:ago2|dre:797198:rrp8|dre:30543:sox21a|dre:7…	http://amigo.geneontology.org/amigo/term/GO:2000113
organic substance catabolic process	biological_process	GO:1901575	54	459	1.09	0.0100493	0.0668748	dre:100038780:ggact.3|dre:569326:fb36g12|dre:406795:skiv2l2|dre:798352:anapc10|dre:406645:ctsba|dre:30648:psme1|dre:100007078:abtb2b|dre:436816:92791|dre:322533:anpepb|dre:436852:gcshb|dre:100003708:ch211-226m16.2|dre:553722:gba3|dre:553627:ngly1|dre:100005893:magoh|dre:553569:neu4|dre:321224:hkdc1|dre:321453:ctsll|dre:570510:notum1a|dre:286787:diexf|dre:282672:fbp1b|dre:100000479:ube2g1b|dre:324…	http://amigo.geneontology.org/amigo/term/GO:1901575
RNA splicing, via endonucleolytic cleavage and ligation	biological_process	GO:0000394	4	8	4.65	0.0101056	0.0668748	dre:606595:dhx8|dre:565995:tsen34|dre:100005064:tsen15|dre:550382:zbtb8os	http://amigo.geneontology.org/amigo/term/GO:0000394
tRNA wobble base modification	biological_process	GO:0002097	4	8	4.65	0.0101056	0.0668748	dre:445166:ctu2|dre:326652:73340|dre:541509:elp3|dre:553807:gtpbp3	http://amigo.geneontology.org/amigo/term/GO:0002097
cell migration involved in heart formation	biological_process	GO:0060974	4	8	4.65	0.0101056	0.0668748	dre:58076:gata6|dre:30483:gata4|dre:30482:gata5|dre:30304:tdgf1	http://amigo.geneontology.org/amigo/term/GO:0060974
external side of plasma membrane	cellular_component	GO:0009897	4	8	4.65	0.0101056	0.0668748	dre:503728:scube2|dre:352944:cxcl12a|dre:799354:cxcl12b|dre:30304:tdgf1	http://amigo.geneontology.org/amigo/term/GO:0009897
mesendoderm development	biological_process	GO:0048382	4	8	4.65	0.0101056	0.0668748	dre:30304:tdgf1|dre:57930:foxh1|dre:393109:rasl11b|dre:450059:osr1	http://amigo.geneontology.org/amigo/term/GO:0048382
negative regulation of cell fate specification	biological_process	GO:0009996	4	8	4.65	0.0101056	0.0668748	dre:30584:bmp7a|dre:30632:bmp2b|dre:407737:fgf17|dre:30538:fgf8a	http://amigo.geneontology.org/amigo/term/GO:0009996
tRNA-specific ribonuclease activity	molecular_function	GO:0004549	4	8	4.65	0.0101056	0.0668748	dre:565995:tsen34|dre:100005064:tsen15|dre:541352:rpp30|dre:553787:pop4	http://amigo.geneontology.org/amigo/term/GO:0004549
ectoderm development	biological_process	GO:0007398	4	8	4.65	0.0101056	0.0668748	dre:30197:dkk1b|dre:30291:cdh2|dre:30304:tdgf1|dre:30333:pou5f3	http://amigo.geneontology.org/amigo/term/GO:0007398
tRNA wobble uridine modification	biological_process	GO:0002098	4	8	4.65	0.0101056	0.0668748	dre:445166:ctu2|dre:326652:73340|dre:541509:elp3|dre:553807:gtpbp3	http://amigo.geneontology.org/amigo/term/GO:0002098
angioblast cell migration	biological_process	GO:0035476	4	8	4.65	0.0101056	0.0668748	dre:30219:efnb2a|dre:561935:aplnra|dre:30688:ephb4a|dre:565492:aplnrb	http://amigo.geneontology.org/amigo/term/GO:0035476
mesodermal cell fate specification	biological_process	GO:0007501	4	8	4.65	0.0101056	0.0668748	dre:64810:vent|dre:368201:ved|dre:57930:foxh1|dre:30260:noto	http://amigo.geneontology.org/amigo/term/GO:0007501
cell-cell signaling by wnt	biological_process	GO:0198738	20	130	1.43	0.0101446	0.0668927	dre:60632:wnt3a|dre:431736:bambib|dre:324261:sp5l|dre:57930:foxh1|dre:30197:dkk1b|dre:30119:frzb|dre:30308:wnt10b|dre:791188:hs2st1a|dre:322178:ch211-168f7.5|dre:30412:fzd7b|dre:30538:fgf8a|dre:570510:notum1a|dre:30144:wnt8b|dre:407729:caprin2|dre:323630:dvl2|dre:30105:wnt5b|dre:373095:tpbga|dre:30549:fgf3|dre:447898:tmem237b|dre:30399:ta	http://amigo.geneontology.org/amigo/term/GO:0198738
cell surface receptor signaling pathway involved in cell-cell signaling	biological_process	GO:1905114	20	130	1.43	0.0101446	0.0668927	dre:60632:wnt3a|dre:431736:bambib|dre:324261:sp5l|dre:57930:foxh1|dre:30197:dkk1b|dre:30119:frzb|dre:30308:wnt10b|dre:791188:hs2st1a|dre:322178:ch211-168f7.5|dre:30412:fzd7b|dre:30538:fgf8a|dre:570510:notum1a|dre:30144:wnt8b|dre:407729:caprin2|dre:323630:dvl2|dre:30105:wnt5b|dre:373095:tpbga|dre:30549:fgf3|dre:447898:tmem237b|dre:30399:ta	http://amigo.geneontology.org/amigo/term/GO:1905114
nitrogen compound transport	biological_process	GO:0071705	17	104	1.52	0.0103233	0.0679494	dre:445254:slc38a7|dre:100003376:slc7a3b|dre:406249:ddx39ab|dre:30471:qkia|dre:406835:serinc5|dre:562137:slc38a9|dre:337596:rhbg|dre:494041:slc7a2|dre:335236:ndc1|dre:100005893:magoh|dre:192339:ddx19|dre:559308:slc36a1|dre:555631:ch73-196l6.5|dre:556684:slc15a2|dre:334362:nol6|dre:767698:LOC108179364|dre:394053:eif4a3	http://amigo.geneontology.org/amigo/term/GO:0071705
single-organism cellular process	Undef	GO:0044763	390	4209	0.86	0.010385	0.068234	dre:431746:prpsap1|dre:327248:zmym4|dre:497646:gadd45bb|dre:553569:neu4|dre:100148468:f2rl2|dre:286832:lamc1|dre:30482:gata5|dre:60634:fezf2|dre:436889:peli2|dre:321224:hkdc1|dre:30480:gata2a|dre:30144:wnt8b|dre:368201:ved|dre:352916:msrb1a|dre:30399:ta|dre:791454:dand5|dre:406487:rad51|dre:560682:pycr3|dre:795688:scn12aa|dre:260441:mthfd1b|dre:30188:ccne1|dre:100005189:mybl2a|dre:140815:cebpa|dr…	http://amigo.geneontology.org/amigo/term/GO:0044763
negative regulation of macromolecule biosynthetic process	biological_process	GO:0010558	25	176	1.32	0.0105819	0.0694035	dre:553814:gfi1aa|dre:447933:uxt|dre:30098:hhex|dre:142987:dmbx1a|dre:563771:bhlhe41|dre:564712:bahd1|dre:678613:h2afy|dre:368320:gmnn|dre:792017:brms1la|dre:324490:eif4ebp3l|dre:57930:foxh1|dre:30632:bmp2b|dre:60634:fezf2|dre:450059:osr1|dre:394071:srp9|dre:654446:ripply1|dre:654447:ripply2|dre:352939:pnx|dre:317678:ruvbl2|dre:407729:caprin2|dre:570630:ago2|dre:797198:rrp8|dre:30543:sox21a|dre:7…	http://amigo.geneontology.org/amigo/term/GO:0010558
canonical Wnt signaling pathway	biological_process	GO:0060070	13	71	1.7	0.0107972	0.0702049	dre:60632:wnt3a|dre:431736:bambib|dre:57930:foxh1|dre:30197:dkk1b|dre:30119:frzb|dre:30308:wnt10b|dre:791188:hs2st1a|dre:30412:fzd7b|dre:570510:notum1a|dre:30144:wnt8b|dre:407729:caprin2|dre:323630:dvl2|dre:373095:tpbga	http://amigo.geneontology.org/amigo/term/GO:0060070
positive regulation of locomotion	biological_process	GO:0040017	9	40	2.09	0.0108073	0.0702049	dre:799945:sema3fb|dre:30538:fgf8a|dre:352944:cxcl12a|dre:799354:cxcl12b|dre:30304:tdgf1|dre:30458:gata3|dre:751679:elp6|dre:30549:fgf3|dre:100149566:mxtx1	http://amigo.geneontology.org/amigo/term/GO:0040017
female gamete generation	biological_process	GO:0007292	7	26	2.5	0.0108374	0.0702049	dre:550540:henmt1|dre:140631:nanos3|dre:557999:tdrd5|dre:558677:zp3a.2|dre:327616:zp3d.1|dre:406379:tdrd7a|dre:64692:zp3b	http://amigo.geneontology.org/amigo/term/GO:0007292
histone methylation	biological_process	GO:0016571	7	26	2.5	0.0108374	0.0702049	dre:553814:gfi1aa|dre:445198:suv39h1a|dre:30659:dnmt3bb.2|dre:678613:h2afy|dre:30374:hoxb1b|dre:393949:unga|dre:406275:fbl	http://amigo.geneontology.org/amigo/term/GO:0016571
morphogenesis of embryonic epithelium	biological_process	GO:0016331	7	26	2.5	0.0108374	0.0702049	dre:30374:hoxb1b|dre:100148408:foxc1a|dre:792828:pard6a|dre:323630:dvl2|dre:30304:tdgf1|dre:30333:pou5f3|dre:564324:ccdc85b	http://amigo.geneontology.org/amigo/term/GO:0016331
stem cell differentiation	biological_process	GO:0048863	7	26	2.5	0.0108374	0.0702049	dre:560100:adora2b|dre:317637:wdr43|dre:450059:osr1|dre:436723:meox1|dre:555766:etv2|dre:30291:cdh2|dre:30538:fgf8a	http://amigo.geneontology.org/amigo/term/GO:0048863
cardiac muscle cell differentiation	biological_process	GO:0055007	7	26	2.5	0.0108374	0.0702049	dre:30694:nkx2.7|dre:557111:hs3st1l1|dre:30381:cyp26a1|dre:30632:bmp2b|dre:30482:gata5|dre:30538:fgf8a|dre:791194:ogg1	http://amigo.geneontology.org/amigo/term/GO:0055007
regulation of transcription from RNA polymerase II promoter	biological_process	GO:0006357	39	312	1.16	0.0115515	0.0745006	dre:553814:gfi1aa|dre:259304:twsg1b|dre:30098:hhex|dre:30161:chd|dre:100002463:pprc1|dre:447933:uxt|dre:503590:rfx2|dre:405762:cdx1a|dre:57930:foxh1|dre:260350:has2|dre:792017:brms1la|dre:30632:bmp2b|dre:393622:acsl4a|dre:450059:osr1|dre:654446:ripply1|dre:368201:ved|dre:654447:ripply2|dre:30742:bmpr1ba|dre:30399:ta|dre:503728:scube2|dre:474335:tll1|dre:317678:ruvbl2|dre:791454:dand5|dre:792391:h…	http://amigo.geneontology.org/amigo/term/GO:0006357
appendage development	biological_process	GO:0048736	10	48	1.94	0.0115611	0.0745006	dre:474335:tll1|dre:30161:chd|dre:322529:dhrs9|dre:449648:hoxc8a|dre:450059:osr1|dre:324407:chsy1|dre:100150664:met|dre:405896:sp9|dre:565032:hmcn2|dre:30291:cdh2	http://amigo.geneontology.org/amigo/term/GO:0048736
fin development	biological_process	GO:0033333	10	48	1.94	0.0115611	0.0745006	dre:474335:tll1|dre:30161:chd|dre:322529:dhrs9|dre:449648:hoxc8a|dre:450059:osr1|dre:324407:chsy1|dre:100150664:met|dre:405896:sp9|dre:565032:hmcn2|dre:30291:cdh2	http://amigo.geneontology.org/amigo/term/GO:0033333
catabolic process	biological_process	GO:0009056	54	463	1.08	0.0116003	0.0746222	dre:100038780:ggact.3|dre:569326:fb36g12|dre:406795:skiv2l2|dre:798352:anapc10|dre:406645:ctsba|dre:30648:psme1|dre:100007078:abtb2b|dre:436816:92791|dre:322533:anpepb|dre:436852:gcshb|dre:100003708:ch211-226m16.2|dre:553722:gba3|dre:553627:ngly1|dre:100005893:magoh|dre:553569:neu4|dre:321224:hkdc1|dre:321453:ctsll|dre:570510:notum1a|dre:286787:diexf|dre:282672:fbp1b|dre:100000479:ube2g1b|dre:324…	http://amigo.geneontology.org/amigo/term/GO:0009056
spliceosomal tri-snRNP complex	cellular_component	GO:0097526	6	20	2.79	0.0118545	0.0761251	dre:415171:snrpd3|dre:192331:snrpd1|dre:321114:snu13b|dre:393282:snu13a|dre:402966:snrpb|dre:326944:prpf4	http://amigo.geneontology.org/amigo/term/GO:0097526
nucleobase-containing compound catabolic process	biological_process	GO:0034655	12	64	1.74	0.0120074	0.0761301	dre:100003553:dis3|dre:406795:skiv2l2|dre:565000:fc33b09|dre:323016:exosc8|dre:450057:exosc9|dre:394053:eif4a3|dre:324088:polr2gl|dre:550234:exosc2|dre:565000:exosc3|dre:550350:mrto4|dre:100005893:magoh|dre:393712:exosc4	http://amigo.geneontology.org/amigo/term/GO:0034655
regulation of skeletal muscle tissue development	biological_process	GO:0048641	5	14	3.32	0.0120205	0.0761301	dre:654446:ripply1|dre:100148845:mespbb|dre:58070:mespba|dre:192294:tbx6|dre:30538:fgf8a	http://amigo.geneontology.org/amigo/term/GO:0048641
cerebellum development	biological_process	GO:0021549	5	14	3.32	0.0120205	0.0761301	dre:100150664:met|dre:559441:rnf216|dre:30462:otx1a|dre:30538:fgf8a|dre:245948:gbx2	http://amigo.geneontology.org/amigo/term/GO:0021549
tRNA (guanine) methyltransferase activity	molecular_function	GO:0016423	5	14	3.32	0.0120205	0.0761301	dre:557908:mettl13|dre:570351:wdr4|dre:322348:setd6|dre:541441:mettl21a|dre:768135:trmt10b	http://amigo.geneontology.org/amigo/term/GO:0016423
rRNA (cytosine-C5-)-methyltransferase activity	molecular_function	GO:0009383	5	14	3.32	0.0120205	0.0761301	dre:557908:mettl13|dre:321130:nop2|dre:322348:setd6|dre:541441:mettl21a|dre:768135:trmt10b	http://amigo.geneontology.org/amigo/term/GO:0009383
rRNA (cytosine) methyltransferase activity	molecular_function	GO:0016434	5	14	3.32	0.0120205	0.0761301	dre:557908:mettl13|dre:321130:nop2|dre:322348:setd6|dre:541441:mettl21a|dre:768135:trmt10b	http://amigo.geneontology.org/amigo/term/GO:0016434
rRNA (uridine-2'-O-)-methyltransferase activity	molecular_function	GO:0008650	5	14	3.32	0.0120205	0.0761301	dre:557908:mettl13|dre:322348:setd6|dre:555586:ftsj2|dre:541441:mettl21a|dre:768135:trmt10b	http://amigo.geneontology.org/amigo/term/GO:0008650
visual behavior	biological_process	GO:0007632	5	14	3.32	0.0120205	0.0761301	dre:286830:lamb1a|dre:569971:lama1|dre:286832:lamc1|dre:30542:foxb1a|dre:393692:arl3l2	http://amigo.geneontology.org/amigo/term/GO:0007632
myeloid cell differentiation	biological_process	GO:0030099	15	89	1.57	0.012237	0.077368	dre:553814:gfi1aa|dre:562595:flvcr1|dre:555766:etv2|dre:65238:klf17|dre:406404:ak3|dre:30332:lmo2|dre:30480:gata2a|dre:321127:ddx18|dre:334402:brf1a|dre:767662:slc25a38a|dre:58076:gata6|dre:30105:wnt5b|dre:30483:gata4|dre:30482:gata5|dre:570630:ago2	http://amigo.geneontology.org/amigo/term/GO:0030099
nucleoplasm part	cellular_component	GO:0044451	23	160	1.34	0.0122615	0.0773903	dre:445170:polr2eb|dre:564712:bahd1|dre:103909923:LOC103909923|dre:792017:brms1la|dre:100005893:magoh|dre:406275:fbl|dre:751656:crcp|dre:792544:dkey-67c22.2|dre:393257:polr3d|dre:336518:polr3e|dre:445412:polr1d|dre:393201:polr3c|dre:324088:polr2gl|dre:562329:polr3b|dre:317678:ruvbl2|dre:406764:tceb3|dre:560419:fam206a|dre:569270:apitd1|dre:541509:elp3|dre:450061:gins1|dre:797198:rrp8|dre:550263:p…	http://amigo.geneontology.org/amigo/term/GO:0044451
negative regulation of signaling	biological_process	GO:0023057	22	151	1.36	0.0123845	0.0778997	dre:378866:ddit4|dre:791454:dand5|dre:100148408:foxc1a|dre:541544:rnf152|dre:323490:ptbp1a|dre:30161:chd|dre:570510:notum1a|dre:336470:pak1ip1|dre:171474:il17rd|dre:503728:scube2|dre:431736:bambib|dre:30197:dkk1b|dre:798229:spry1|dre:403063:araf|dre:114437:spry4|dre:373095:tpbga|dre:84041:bco2l|dre:353314:dusp6|dre:321544:prpf19|dre:100004402:plrg1|dre:558864:flrt3|dre:566559:akt1s1	http://amigo.geneontology.org/amigo/term/GO:0023057
negative regulation of cell communication	biological_process	GO:0010648	22	151	1.36	0.0123845	0.0778997	dre:378866:ddit4|dre:791454:dand5|dre:100148408:foxc1a|dre:541544:rnf152|dre:323490:ptbp1a|dre:30161:chd|dre:570510:notum1a|dre:336470:pak1ip1|dre:171474:il17rd|dre:503728:scube2|dre:431736:bambib|dre:30197:dkk1b|dre:798229:spry1|dre:403063:araf|dre:114437:spry4|dre:373095:tpbga|dre:84041:bco2l|dre:353314:dusp6|dre:321544:prpf19|dre:100004402:plrg1|dre:558864:flrt3|dre:566559:akt1s1	http://amigo.geneontology.org/amigo/term/GO:0010648
RNA polymerase II transcription factor activity, sequence-specific DNA binding	molecular_function	GO:0000981	25	179	1.3	0.0126155	0.0792178	dre:327248:zmym4|dre:494033:tfap2c|dre:58076:gata6|dre:30542:foxb1a|dre:692279:foxl2|dre:100148408:foxc1a|dre:57930:foxh1|dre:100534921:dkey-17e16.13|dre:60634:fezf2|dre:30506:nr6a1a|dre:30539:foxa|dre:30480:gata2a|dre:555766:etv2|dre:30636:six3b|dre:30427:nr2f5|dre:798582:ch211-214e3.5|dre:550483:znf750|dre:30483:gata4|dre:30482:gata5|dre:30458:gata3|dre:724016:npas4l|dre:494105:foxj1b|dre:44995…	http://amigo.geneontology.org/amigo/term/GO:0000981
cytoplasmic ribonucleoprotein granule	cellular_component	GO:0036464	8	34	2.19	0.0127934	0.0797907	dre:550540:henmt1|dre:368200:piwil1|dre:140631:nanos3|dre:557999:tdrd5|dre:30263:ddx4|dre:324088:polr2gl|dre:406379:tdrd7a|dre:570630:ago2	http://amigo.geneontology.org/amigo/term/GO:0036464
RNA polymerase II core promoter proximal region sequence-specific DNA binding	molecular_function	GO:0000978	8	34	2.19	0.0127934	0.0797907	dre:30506:nr6a1a|dre:503590:rfx2|dre:100006880:173619|dre:100005493:LOC108183657|dre:567150:LOC110437813|dre:565962:znf1117|dre:565962:LOC110439579|dre:100141356:173575	http://amigo.geneontology.org/amigo/term/GO:0000978
ribonucleoprotein granule	cellular_component	GO:0035770	8	34	2.19	0.0127934	0.0797907	dre:550540:henmt1|dre:368200:piwil1|dre:140631:nanos3|dre:557999:tdrd5|dre:30263:ddx4|dre:324088:polr2gl|dre:406379:tdrd7a|dre:570630:ago2	http://amigo.geneontology.org/amigo/term/GO:0035770
cardiocyte differentiation	biological_process	GO:0035051	8	34	2.19	0.0127934	0.0797907	dre:30482:gata5|dre:30694:nkx2.7|dre:557111:hs3st1l1|dre:30381:cyp26a1|dre:30632:bmp2b|dre:30291:cdh2|dre:30538:fgf8a|dre:791194:ogg1	http://amigo.geneontology.org/amigo/term/GO:0035051
organic anion transport	biological_process	GO:0015711	10	49	1.9	0.0129957	0.080916	dre:445254:slc38a7|dre:100003376:slc7a3b|dre:368274:slc16a1b|dre:406835:serinc5|dre:562137:slc38a9|dre:406207:mtp|dre:494041:slc7a2|dre:563896:slc26a3.2|dre:559308:slc36a1|dre:559435:slc23a1	http://amigo.geneontology.org/amigo/term/GO:0015711
negative regulation of nitrogen compound metabolic process	biological_process	GO:0051172	26	189	1.28	0.0130781	0.0812916	dre:553814:gfi1aa|dre:447933:uxt|dre:30098:hhex|dre:142987:dmbx1a|dre:563771:bhlhe41|dre:564712:bahd1|dre:678613:h2afy|dre:368320:gmnn|dre:792017:brms1la|dre:324490:eif4ebp3l|dre:57930:foxh1|dre:30632:bmp2b|dre:60634:fezf2|dre:450059:osr1|dre:394071:srp9|dre:654446:ripply1|dre:654447:ripply2|dre:352939:pnx|dre:317678:ruvbl2|dre:407729:caprin2|dre:570630:ago2|dre:566553:recql5|dre:797198:rrp8|dre:…	http://amigo.geneontology.org/amigo/term/GO:0051172
neural crest cell differentiation	biological_process	GO:0014033	11	57	1.79	0.0132761	0.0823835	dre:799945:sema3fb|dre:322529:dhrs9|dre:494033:tfap2c|dre:678551:ttc8|dre:30532:pax3a|dre:100148408:foxc1a|dre:570746:zic2b|dre:393492:lbh|dre:30474:rx3|dre:30291:cdh2|dre:30549:fgf3	http://amigo.geneontology.org/amigo/term/GO:0014033
protein dimerization activity	molecular_function	GO:0046983	31	237	1.22	0.0133287	0.0825705	dre:58069:mespaa|dre:567422:plxna3|dre:563771:bhlhe41|dre:100007078:abtb2b|dre:140613:her9|dre:100332714:stra13|dre:30333:pou5f3|dre:58132:her7|dre:100333617:ch1073-342h5.2|dre:30632:bmp2b|dre:777671:bhlha15|dre:30506:nr6a1a|dre:360135:msgn1|dre:678613:h2afy|dre:445412:polr1d|dre:449663:gpd1l|dre:561183:ror2|dre:100148845:mespbb|dre:58070:mespba|dre:569270:apitd1|dre:30159:tcf15|dre:792391:hnf1ba…	http://amigo.geneontology.org/amigo/term/GO:0046983
positive regulation of reproductive process	biological_process	GO:2000243	4	9	4.13	0.0137288	0.0839213	dre:323490:ptbp1a|dre:558677:zp3a.2|dre:64692:zp3b|dre:327616:zp3d.1	http://amigo.geneontology.org/amigo/term/GO:2000243
establishment of ribosome localization	Undef	GO:0033753	4	9	4.13	0.0137288	0.0839213	dre:558395:xpo1a|dre:337399:rrs1|dre:541444:nmd3|dre:286746:sdad1	http://amigo.geneontology.org/amigo/term/GO:0033753
ribosome localization	biological_process	GO:0033750	4	9	4.13	0.0137288	0.0839213	dre:558395:xpo1a|dre:337399:rrs1|dre:541444:nmd3|dre:286746:sdad1	http://amigo.geneontology.org/amigo/term/GO:0033750
regulation of retinoic acid receptor signaling pathway	biological_process	GO:0048385	4	9	4.13	0.0137288	0.0839213	dre:570746:zic2b|dre:503502:crabp2b|dre:100148408:foxc1a|dre:445083:dhrs3a	http://amigo.geneontology.org/amigo/term/GO:0048385
negative regulation of MAPK cascade	biological_process	GO:0043409	4	9	4.13	0.0137288	0.0839213	dre:798229:spry1|dre:171474:il17rd|dre:353314:dusp6|dre:114437:spry4	http://amigo.geneontology.org/amigo/term/GO:0043409
negative regulation of gastrulation	biological_process	GO:2000542	4	9	4.13	0.0137288	0.0839213	dre:30584:bmp7a|dre:30632:bmp2b|dre:407737:fgf17|dre:30538:fgf8a	http://amigo.geneontology.org/amigo/term/GO:2000542
ribosomal subunit export from nucleus	biological_process	GO:0000054	4	9	4.13	0.0137288	0.0839213	dre:558395:xpo1a|dre:337399:rrs1|dre:541444:nmd3|dre:286746:sdad1	http://amigo.geneontology.org/amigo/term/GO:0000054
glomerulus morphogenesis	biological_process	GO:0072102	4	9	4.13	0.0137288	0.0839213	dre:30304:tdgf1|dre:30260:noto|dre:450059:osr1|dre:30399:ta	http://amigo.geneontology.org/amigo/term/GO:0072102
cellular response to stress	biological_process	GO:0033554	37	297	1.16	0.0142022	0.0862934	dre:436734:txn|dre:406249:ddx39ab|dre:406727:nudt1|dre:406778:exo1|dre:550274:110269|dre:100004133:ddb2|dre:562247:clcf1|dre:100332714:stra13|dre:568747:sfr1|dre:405797:aptx|dre:553396:mcm10|dre:393622:acsl4a|dre:799350:ch211-191i18.4|dre:560788:parp1|dre:100003611:ch211-26b3.2|dre:559398:cdca5|dre:368631:pms1|dre:541544:rnf152|dre:402965:eepd1|dre:566758:brca2|dre:317678:ruvbl2|dre:566749:smc5|d…	http://amigo.geneontology.org/amigo/term/GO:0033554
retroviral 3' processing activity	molecular_function	GO:0044824	6	21	2.66	0.0142808	0.0862934	dre:445279:harbi1|dre:406778:exo1|dre:553667:eri2|dre:494097:mgme1|dre:550274:110269|dre:751692:rnaseka	http://amigo.geneontology.org/amigo/term/GO:0044824
integrase activity	molecular_function	GO:0008907	6	21	2.66	0.0142808	0.0862934	dre:445279:harbi1|dre:406778:exo1|dre:553667:eri2|dre:494097:mgme1|dre:550274:110269|dre:751692:rnaseka	http://amigo.geneontology.org/amigo/term/GO:0008907
retroviral integrase activity	molecular_function	GO:0044823	6	21	2.66	0.0142808	0.0862934	dre:445279:harbi1|dre:406778:exo1|dre:553667:eri2|dre:494097:mgme1|dre:550274:110269|dre:751692:rnaseka	http://amigo.geneontology.org/amigo/term/GO:0044823
T/G mismatch-specific endonuclease activity	molecular_function	GO:0043765	6	21	2.66	0.0142808	0.0862934	dre:445279:harbi1|dre:406778:exo1|dre:553667:eri2|dre:494097:mgme1|dre:550274:110269|dre:751692:rnaseka	http://amigo.geneontology.org/amigo/term/GO:0043765
single-stranded DNA binding	molecular_function	GO:0003697	6	21	2.66	0.0142808	0.0862934	dre:566758:brca2|dre:553396:mcm10|dre:406487:rad51|dre:324088:polr2gl|dre:550504:ssbp1|dre:368631:pms1	http://amigo.geneontology.org/amigo/term/GO:0003697
negative regulation of cellular response to growth factor stimulus	biological_process	GO:0090288	6	21	2.66	0.0142808	0.0862934	dre:503728:scube2|dre:431736:bambib|dre:30161:chd|dre:791454:dand5|dre:114437:spry4|dre:171474:il17rd	http://amigo.geneontology.org/amigo/term/GO:0090288
poly(A) RNA binding	Undef	GO:0044822	12	66	1.69	0.0146226	0.0882144	dre:606595:dhx8|dre:431719:elavl2|dre:321860:rbmx|dre:796505:LOC110438502|dre:336645:dhx16|dre:322251:rpl7l1|dre:797342:helb|dre:553068:7148292|dre:100006246:dhx32a|dre:796505:dhx33|dre:406379:tdrd7a|dre:100009635:dhx37	http://amigo.geneontology.org/amigo/term/GO:0044822
double-strand break repair via homologous recombination	biological_process	GO:0000724	7	28	2.33	0.0149392	0.0898596	dre:566553:recql5|dre:566758:brca2|dre:566749:smc5|dre:325530:zswim7|dre:100003611:ch211-26b3.2|dre:406487:rad51|dre:568747:sfr1	http://amigo.geneontology.org/amigo/term/GO:0000724
regulation of muscle organ development	biological_process	GO:0048634	5	15	3.1	0.0150416	0.0898596	dre:654446:ripply1|dre:100148845:mespbb|dre:58070:mespba|dre:192294:tbx6|dre:30538:fgf8a	http://amigo.geneontology.org/amigo/term/GO:0048634
rRNA (uridine) methyltransferase activity	molecular_function	GO:0016436	5	15	3.1	0.0150416	0.0898596	dre:557908:mettl13|dre:322348:setd6|dre:555586:ftsj2|dre:541441:mettl21a|dre:768135:trmt10b	http://amigo.geneontology.org/amigo/term/GO:0016436
regulation of muscle tissue development	biological_process	GO:1901861	5	15	3.1	0.0150416	0.0898596	dre:654446:ripply1|dre:100148845:mespbb|dre:58070:mespba|dre:192294:tbx6|dre:30538:fgf8a	http://amigo.geneontology.org/amigo/term/GO:1901861
oxidoreductase activity, acting on paired donors, with incorporation or reduction of molecular oxygen, reduced flavin or flavoprotein as one donor, and incorporation of one atom of oxygen	molecular_function	GO:0016712	5	15	3.1	0.0150416	0.0898596	dre:100034406:cyp2p7|dre:768294:cyp2aa2|dre:100000156:zfos-411a11.2|dre:792207:cyp2aa11|dre:399485:cyp2p10	http://amigo.geneontology.org/amigo/term/GO:0016712
regulation of striated muscle tissue development	biological_process	GO:0016202	5	15	3.1	0.0150416	0.0898596	dre:654446:ripply1|dre:100148845:mespbb|dre:58070:mespba|dre:192294:tbx6|dre:30538:fgf8a	http://amigo.geneontology.org/amigo/term/GO:0016202
transferase activity, transferring hexosyl groups	molecular_function	GO:0016758	19	127	1.39	0.0152714	0.0910849	dre:799387:galnt16|dre:286748:b3gnt7|dre:100384899:ugt1b6p|dre:561028:ch211-126g16.11|dre:566063:kdelc2|dre:100384899:ugt1b5|dre:324407:chsy1|dre:791470:b3gnt5b|dre:492796:101663|dre:100384903:ugt1b3|dre:100384893:ugt1b2|dre:100415798:ugt5a4|dre:260350:has2|dre:795261:ugt1b7|dre:387303:gbgt1l4|dre:407623:b3gnt7l|dre:406477:galnt6|dre:560826:csgalnact2|dre:446214:gyltl1b	http://amigo.geneontology.org/amigo/term/GO:0016758
carboxylic acid transmembrane transporter activity	molecular_function	GO:0046943	11	59	1.73	0.0163176	0.0971673	dre:445254:slc38a7|dre:100003376:slc7a3b|dre:368274:slc16a1b|dre:406835:serinc5|dre:562137:slc38a9|dre:494041:slc7a2|dre:559308:slc36a1|dre:503709:pqlc2|dre:566499:slc16a10|dre:767698:LOC108179364|dre:445158:slc16a9b	http://amigo.geneontology.org/amigo/term/GO:0046943
negative regulation of nucleobase-containing compound metabolic process	biological_process	GO:0045934	22	156	1.31	0.0168222	0.100011	dre:553814:gfi1aa|dre:447933:uxt|dre:30098:hhex|dre:142987:dmbx1a|dre:563771:bhlhe41|dre:564712:bahd1|dre:678613:h2afy|dre:368320:gmnn|dre:792017:brms1la|dre:57930:foxh1|dre:30632:bmp2b|dre:60634:fezf2|dre:450059:osr1|dre:654446:ripply1|dre:654447:ripply2|dre:352939:pnx|dre:317678:ruvbl2|dre:566553:recql5|dre:797198:rrp8|dre:321860:rbmx|dre:30543:sox21a|dre:794348:nrde2	http://amigo.geneontology.org/amigo/term/GO:0045934
chromosome	cellular_component	GO:0005694	28	213	1.22	0.0170094	0.100933	dre:317637:wdr43|dre:564712:bahd1|dre:568747:sfr1|dre:792017:brms1la|dre:768122:ino80b|dre:553396:mcm10|dre:324256:orc6|dre:445395:esco2|dre:678613:h2afy|dre:559398:cdca5|dre:368631:pms1|dre:553782:110425|dre:445198:suv39h1a|dre:317678:ruvbl2|dre:566749:smc5|dre:406562:anp32e|dre:406487:rad51|dre:553068:7148292|dre:566553:recql5|dre:450061:gins1|dre:192314:dtl|dre:797198:rrp8|dre:334557:173742|dr…	http://amigo.geneontology.org/amigo/term/GO:0005694
neuron migration	biological_process	GO:0001764	6	22	2.54	0.017032	0.100933	dre:569971:lama1|dre:100150664:met|dre:352944:cxcl12a|dre:799354:cxcl12b|dre:30291:cdh2|dre:30458:gata3	http://amigo.geneontology.org/amigo/term/GO:0001764
recombinational repair	biological_process	GO:0000725	7	29	2.24	0.0173578	0.102698	dre:566553:recql5|dre:566758:brca2|dre:566749:smc5|dre:325530:zswim7|dre:100003611:ch211-26b3.2|dre:406487:rad51|dre:568747:sfr1	http://amigo.geneontology.org/amigo/term/GO:0000725
amino acid transmembrane transporter activity	molecular_function	GO:0015171	9	44	1.9	0.0177596	0.104571	dre:445254:slc38a7|dre:100003376:slc7a3b|dre:406835:serinc5|dre:562137:slc38a9|dre:494041:slc7a2|dre:559308:slc36a1|dre:503709:pqlc2|dre:566499:slc16a10|dre:767698:LOC108179364	http://amigo.geneontology.org/amigo/term/GO:0015171
double-strand break repair	biological_process	GO:0006302	9	44	1.9	0.0177596	0.104571	dre:566553:recql5|dre:566758:brca2|dre:566749:smc5|dre:325530:zswim7|dre:100003611:ch211-26b3.2|dre:406487:rad51|dre:559398:cdca5|dre:568747:sfr1|dre:562474:setx	http://amigo.geneontology.org/amigo/term/GO:0006302
carboxylic acid transport	biological_process	GO:0046942	9	44	1.9	0.0177596	0.104571	dre:445254:slc38a7|dre:100003376:slc7a3b|dre:368274:slc16a1b|dre:406835:serinc5|dre:562137:slc38a9|dre:406207:mtp|dre:494041:slc7a2|dre:559308:slc36a1|dre:559435:slc23a1	http://amigo.geneontology.org/amigo/term/GO:0046942
medial fin morphogenesis	biological_process	GO:0035141	4	10	3.72	0.0180808	0.105417	dre:565032:hmcn2|dre:30291:cdh2|dre:30161:chd|dre:474335:tll1	http://amigo.geneontology.org/amigo/term/GO:0035141
positive regulation of multi-organism process	biological_process	GO:0043902	4	10	3.72	0.0180808	0.105417	dre:323490:ptbp1a|dre:558677:zp3a.2|dre:64692:zp3b|dre:327616:zp3d.1	http://amigo.geneontology.org/amigo/term/GO:0043902
cell migration to the midline involved in heart development	biological_process	GO:0003318	4	10	3.72	0.0180808	0.105417	dre:58076:gata6|dre:30483:gata4|dre:30482:gata5|dre:30304:tdgf1	http://amigo.geneontology.org/amigo/term/GO:0003318
negative regulation of embryonic development	biological_process	GO:0045992	4	10	3.72	0.0180808	0.105417	dre:30584:bmp7a|dre:30632:bmp2b|dre:407737:fgf17|dre:30538:fgf8a	http://amigo.geneontology.org/amigo/term/GO:0045992
heart formation	biological_process	GO:0060914	4	10	3.72	0.0180808	0.105417	dre:58076:gata6|dre:30483:gata4|dre:30482:gata5|dre:30304:tdgf1	http://amigo.geneontology.org/amigo/term/GO:0060914
exit from mitosis	biological_process	GO:0010458	4	10	3.72	0.0180808	0.105417	dre:321897:gnl3|dre:793727:gnl2|dre:394124:cdc14aa|dre:559398:cdca5	http://amigo.geneontology.org/amigo/term/GO:0010458
DNA recombination	biological_process	GO:0006310	10	52	1.79	0.0181033	0.105417	dre:566553:recql5|dre:566758:brca2|dre:317678:ruvbl2|dre:406778:exo1|dre:566749:smc5|dre:569270:apitd1|dre:325530:zswim7|dre:100003611:ch211-26b3.2|dre:406487:rad51|dre:568747:sfr1	http://amigo.geneontology.org/amigo/term/GO:0006310
cellular catabolic process	biological_process	GO:0044248	46	394	1.09	0.018306	0.105571	dre:569326:fb36g12|dre:406795:skiv2l2|dre:798352:anapc10|dre:406645:ctsba|dre:30648:psme1|dre:100007078:abtb2b|dre:436816:92791|dre:322533:anpepb|dre:436852:gcshb|dre:553569:neu4|dre:553722:gba3|dre:553627:ngly1|dre:100005893:magoh|dre:321453:ctsll|dre:100000479:ube2g1b|dre:324088:polr2gl|dre:561108:cyldl|dre:565000:fc33b09|dre:558186:enosf1|dre:30381:cyp26a1|dre:324818:ctsh|dre:100003553:dis3|dr…	http://amigo.geneontology.org/amigo/term/GO:0044248
INO80-type complex	cellular_component	GO:0097346	3	5	5.58	0.0184633	0.105571	dre:406562:anp32e|dre:768122:ino80b|dre:317678:ruvbl2	http://amigo.geneontology.org/amigo/term/GO:0097346
U4 snRNP	cellular_component	GO:0005687	3	5	5.58	0.0184633	0.105571	dre:402966:snrpb|dre:415171:snrpd3|dre:192331:snrpd1	http://amigo.geneontology.org/amigo/term/GO:0005687
serine family amino acid catabolic process	biological_process	GO:0009071	3	5	5.58	0.0184633	0.105571	dre:321621:gldc|dre:560419:fam206a|dre:436852:gcshb	http://amigo.geneontology.org/amigo/term/GO:0009071
basic amino acid transmembrane transporter activity	molecular_function	GO:0015174	3	5	5.58	0.0184633	0.105571	dre:445254:slc38a7|dre:100003376:slc7a3b|dre:503709:pqlc2	http://amigo.geneontology.org/amigo/term/GO:0015174
response to retinoic acid	biological_process	GO:0032526	3	5	5.58	0.0184633	0.105571	dre:30427:nr2f5|dre:58070:mespba|dre:58069:mespaa	http://amigo.geneontology.org/amigo/term/GO:0032526
paraxial mesoderm development	biological_process	GO:0048339	3	5	5.58	0.0184633	0.105571	dre:360135:msgn1|dre:30538:fgf8a|dre:30304:tdgf1	http://amigo.geneontology.org/amigo/term/GO:0048339
axial mesoderm morphogenesis	biological_process	GO:0048319	3	5	5.58	0.0184633	0.105571	dre:30260:noto|dre:57930:foxh1|dre:30291:cdh2	http://amigo.geneontology.org/amigo/term/GO:0048319
SMN-Sm protein complex	cellular_component	GO:0034719	3	5	5.58	0.0184633	0.105571	dre:415171:snrpd3|dre:324754:gemin4|dre:192331:snrpd1	http://amigo.geneontology.org/amigo/term/GO:0034719
viral life cycle	biological_process	GO:0019058	3	5	5.58	0.0184633	0.105571	dre:100034627:LOC110437943|dre:100034627:atg16l2|dre:565165:ch1073-143l10.2	http://amigo.geneontology.org/amigo/term/GO:0019058
C-methyltransferase activity	molecular_function	GO:0008169	5	16	2.91	0.0185307	0.105571	dre:557908:mettl13|dre:321130:nop2|dre:322348:setd6|dre:541441:mettl21a|dre:768135:trmt10b	http://amigo.geneontology.org/amigo/term/GO:0008169
tRNA (uracil) methyltransferase activity	molecular_function	GO:0016300	5	16	2.91	0.0185307	0.105571	dre:326652:73340|dre:557908:mettl13|dre:322348:setd6|dre:541441:mettl21a|dre:768135:trmt10b	http://amigo.geneontology.org/amigo/term/GO:0016300
embryonic camera-type eye formation	biological_process	GO:0060900	5	16	2.91	0.0185307	0.105571	dre:30474:rx3|dre:57930:foxh1|dre:30304:tdgf1|dre:100148408:foxc1a|dre:30144:wnt8b	http://amigo.geneontology.org/amigo/term/GO:0060900
spliceosomal snRNP assembly	biological_process	GO:0000387	5	16	2.91	0.0185307	0.105571	dre:58024:coil|dre:431768:aar2|dre:415171:snrpd3|dre:324754:gemin4|dre:192331:snrpd1	http://amigo.geneontology.org/amigo/term/GO:0000387
negative regulation of cellular biosynthetic process	biological_process	GO:0031327	25	186	1.25	0.0185882	0.105735	dre:553814:gfi1aa|dre:447933:uxt|dre:30098:hhex|dre:142987:dmbx1a|dre:563771:bhlhe41|dre:564712:bahd1|dre:678613:h2afy|dre:368320:gmnn|dre:792017:brms1la|dre:324490:eif4ebp3l|dre:57930:foxh1|dre:30632:bmp2b|dre:60634:fezf2|dre:450059:osr1|dre:394071:srp9|dre:654446:ripply1|dre:654447:ripply2|dre:352939:pnx|dre:317678:ruvbl2|dre:407729:caprin2|dre:570630:ago2|dre:797198:rrp8|dre:30543:sox21a|dre:7…	http://amigo.geneontology.org/amigo/term/GO:0031327
single-organism behavior	Undef	GO:0044708	8	37	2.01	0.0191009	0.107984	dre:569971:lama1|dre:393692:arl3l2|dre:799350:ch211-191i18.4|dre:286830:lamb1a|dre:30542:foxb1a|dre:393891:fbxo32|dre:100535215:pogza|dre:286832:lamc1	http://amigo.geneontology.org/amigo/term/GO:0044708
positive regulation of cell motility	biological_process	GO:2000147	8	37	2.01	0.0191009	0.107984	dre:799945:sema3fb|dre:30538:fgf8a|dre:352944:cxcl12a|dre:799354:cxcl12b|dre:30458:gata3|dre:751679:elp6|dre:30549:fgf3|dre:100149566:mxtx1	http://amigo.geneontology.org/amigo/term/GO:2000147
positive regulation of cell migration	biological_process	GO:0030335	8	37	2.01	0.0191009	0.107984	dre:799945:sema3fb|dre:30538:fgf8a|dre:352944:cxcl12a|dre:799354:cxcl12b|dre:30458:gata3|dre:751679:elp6|dre:30549:fgf3|dre:100149566:mxtx1	http://amigo.geneontology.org/amigo/term/GO:0030335
germ cell development	biological_process	GO:0007281	8	37	2.01	0.0191009	0.107984	dre:550540:henmt1|dre:368200:piwil1|dre:140631:nanos3|dre:557999:tdrd5|dre:558677:zp3a.2|dre:327616:zp3d.1|dre:406379:tdrd7a|dre:64692:zp3b	http://amigo.geneontology.org/amigo/term/GO:0007281
negative regulation of biosynthetic process	biological_process	GO:0009890	25	187	1.24	0.0195979	0.110624	dre:553814:gfi1aa|dre:447933:uxt|dre:30098:hhex|dre:142987:dmbx1a|dre:563771:bhlhe41|dre:564712:bahd1|dre:678613:h2afy|dre:368320:gmnn|dre:792017:brms1la|dre:324490:eif4ebp3l|dre:57930:foxh1|dre:30632:bmp2b|dre:60634:fezf2|dre:450059:osr1|dre:394071:srp9|dre:654446:ripply1|dre:654447:ripply2|dre:352939:pnx|dre:317678:ruvbl2|dre:407729:caprin2|dre:570630:ago2|dre:797198:rrp8|dre:30543:sox21a|dre:7…	http://amigo.geneontology.org/amigo/term/GO:0009890
regulation of cellular component movement	biological_process	GO:0051270	15	95	1.47	0.0197314	0.111208	dre:569971:lama1|dre:393666:arl3l1|dre:393692:arl3l2|dre:567422:plxna3|dre:799354:cxcl12b|dre:337298:sulf1|dre:30458:gata3|dre:352944:cxcl12a|dre:100149566:mxtx1|dre:30197:dkk1b|dre:751679:elp6|dre:799945:sema3fb|dre:114425:zeb1b|dre:30549:fgf3|dre:30538:fgf8a	http://amigo.geneontology.org/amigo/term/GO:0051270
mesenchymal cell development	biological_process	GO:0014031	11	61	1.68	0.0198518	0.111545	dre:799945:sema3fb|dre:322529:dhrs9|dre:494033:tfap2c|dre:678551:ttc8|dre:30532:pax3a|dre:100148408:foxc1a|dre:570746:zic2b|dre:393492:lbh|dre:30474:rx3|dre:30291:cdh2|dre:30549:fgf3	http://amigo.geneontology.org/amigo/term/GO:0014031
organic acid transmembrane transporter activity	molecular_function	GO:0005342	11	61	1.68	0.0198518	0.111545	dre:445254:slc38a7|dre:100003376:slc7a3b|dre:368274:slc16a1b|dre:406835:serinc5|dre:562137:slc38a9|dre:494041:slc7a2|dre:559308:slc36a1|dre:503709:pqlc2|dre:566499:slc16a10|dre:767698:LOC108179364|dre:445158:slc16a9b	http://amigo.geneontology.org/amigo/term/GO:0005342
deoxyribonuclease activity	molecular_function	GO:0004536	9	45	1.86	0.0199144	0.111557	dre:445279:harbi1|dre:406778:exo1|dre:553667:eri2|dre:550274:110269|dre:751692:rnaseka|dre:494097:mgme1|dre:406487:rad51|dre:405797:aptx|dre:791194:ogg1	http://amigo.geneontology.org/amigo/term/GO:0004536
acetylgalactosaminyltransferase activity	molecular_function	GO:0008376	9	45	1.86	0.0199144	0.111557	dre:799387:galnt16|dre:286748:b3gnt7|dre:407623:b3gnt7l|dre:561028:ch211-126g16.11|dre:324407:chsy1|dre:791470:b3gnt5b|dre:406477:galnt6|dre:560826:csgalnact2|dre:446214:gyltl1b	http://amigo.geneontology.org/amigo/term/GO:0008376
ribonucleoprotein complex binding	molecular_function	GO:0043021	6	23	2.43	0.0201267	0.112405	dre:503530:mtrf1|dre:541444:nmd3|dre:321807:eif2s1a|dre:394071:srp9|dre:30228:pes|dre:321652:wdr12	http://amigo.geneontology.org/amigo/term/GO:0043021
regulation of cell-cell adhesion	biological_process	GO:0022407	6	23	2.43	0.0201267	0.112405	dre:103908640:LOC110437780|dre:560100:adora2b|dre:791188:hs2st1a|dre:114425:zeb1b|dre:103908640:gna13a|dre:30458:gata3	http://amigo.geneontology.org/amigo/term/GO:0022407
organic cyclic compound catabolic process	biological_process	GO:1901361	13	78	1.55	0.020259	0.112801	dre:100003553:dis3|dre:406795:skiv2l2|dre:323016:exosc8|dre:565000:fc33b09|dre:30314:apoeb|dre:450057:exosc9|dre:394053:eif4a3|dre:324088:polr2gl|dre:550234:exosc2|dre:565000:exosc3|dre:550350:mrto4|dre:100005893:magoh|dre:393712:exosc4	http://amigo.geneontology.org/amigo/term/GO:1901361
regulation of translation	biological_process	GO:0006417	13	78	1.55	0.020259	0.112801	dre:386642:ngdn|dre:30471:qkia|dre:368200:piwil1|dre:386634:eif4a1a|dre:394071:srp9|dre:407729:caprin2|dre:324088:polr2gl|dre:553068:7148292|dre:393694:cdc123|dre:570630:ago2|dre:100005893:magoh|dre:394053:eif4a3|dre:324490:eif4ebp3l	http://amigo.geneontology.org/amigo/term/GO:0006417
negative regulation of RNA metabolic process	biological_process	GO:0051253	20	141	1.32	0.0208141	0.115718	dre:352939:pnx|dre:447933:uxt|dre:30098:hhex|dre:564712:bahd1|dre:60634:fezf2|dre:792017:brms1la|dre:317678:ruvbl2|dre:797198:rrp8|dre:563771:bhlhe41|dre:654446:ripply1|dre:142987:dmbx1a|dre:450059:osr1|dre:553814:gfi1aa|dre:57930:foxh1|dre:30543:sox21a|dre:654447:ripply2|dre:794348:nrde2|dre:30632:bmp2b|dre:321860:rbmx|dre:678613:h2afy	http://amigo.geneontology.org/amigo/term/GO:0051253
neuron differentiation	biological_process	GO:0030182	46	398	1.07	0.0211012	0.117137	dre:321897:gnl3|dre:569971:lama1|dre:393666:arl3l1|dre:393692:arl3l2|dre:793727:gnl2|dre:567422:plxna3|dre:494105:foxj1b|dre:562247:clcf1|dre:30542:foxb1a|dre:140746:irx7|dre:286832:lamc1|dre:30291:cdh2|dre:799945:sema3fb|dre:30308:wnt10b|dre:30480:gata2a|dre:30144:wnt8b|dre:286830:lamb1a|dre:368201:ved|dre:60634:fezf2|dre:378746:atp2b1a|dre:60632:wnt3a|dre:334003:pho|dre:30197:dkk1b|dre:30625:si…	http://amigo.geneontology.org/amigo/term/GO:0030182
endodeoxyribonuclease activity	molecular_function	GO:0004520	8	38	1.96	0.0216246	0.119502	dre:445279:harbi1|dre:406778:exo1|dre:553667:eri2|dre:550274:110269|dre:751692:rnaseka|dre:494097:mgme1|dre:406487:rad51|dre:791194:ogg1	http://amigo.geneontology.org/amigo/term/GO:0004520
sulfur compound biosynthetic process	biological_process	GO:0044272	8	38	1.96	0.0216246	0.119502	dre:447941:apip|dre:678634:mat2al|dre:541435:acss1|dre:324407:chsy1|dre:393425:elovl5|dre:378450:hs6st2|dre:559721:chst3a|dre:560826:csgalnact2	http://amigo.geneontology.org/amigo/term/GO:0044272
positive regulation of cellular component movement	biological_process	GO:0051272	8	38	1.96	0.0216246	0.119502	dre:799945:sema3fb|dre:30538:fgf8a|dre:352944:cxcl12a|dre:799354:cxcl12b|dre:30458:gata3|dre:751679:elp6|dre:30549:fgf3|dre:100149566:mxtx1	http://amigo.geneontology.org/amigo/term/GO:0051272
skeletal system morphogenesis	biological_process	GO:0048705	13	79	1.53	0.0220017	0.121405	dre:317637:wdr43|dre:431715:rbck1|dre:322529:dhrs9|dre:567422:plxna3|dre:561131:nolc1|dre:30458:gata3|dre:393492:lbh|dre:30585:dlx3b|dre:570746:zic2b|dre:30105:wnt5b|dre:30291:cdh2|dre:378746:atp2b1a|dre:30538:fgf8a	http://amigo.geneontology.org/amigo/term/GO:0048705
bone mineralization	biological_process	GO:0030282	5	17	2.74	0.022513	0.123303	dre:566555:abcc6a|dre:378746:atp2b1a|dre:259260:LOC101883477|dre:100002812:phospho1|dre:259260:mst1	http://amigo.geneontology.org/amigo/term/GO:0030282
organ growth	biological_process	GO:0035265	5	17	2.74	0.022513	0.123303	dre:286787:diexf|dre:30098:hhex|dre:30694:nkx2.7|dre:353314:dusp6|dre:317678:ruvbl2	http://amigo.geneontology.org/amigo/term/GO:0035265
protein-arginine N-methyltransferase activity	molecular_function	GO:0016274	5	17	2.74	0.022513	0.123303	dre:557908:mettl13|dre:322348:setd6|dre:550348:prmt3|dre:541441:mettl21a|dre:768135:trmt10b	http://amigo.geneontology.org/amigo/term/GO:0016274
frizzled binding	molecular_function	GO:0005109	5	17	2.74	0.022513	0.123303	dre:60632:wnt3a|dre:30105:wnt5b|dre:30308:wnt10b|dre:30144:wnt8b|dre:323630:dvl2	http://amigo.geneontology.org/amigo/term/GO:0005109
arginine N-methyltransferase activity	molecular_function	GO:0016273	5	17	2.74	0.022513	0.123303	dre:557908:mettl13|dre:322348:setd6|dre:550348:prmt3|dre:541441:mettl21a|dre:768135:trmt10b	http://amigo.geneontology.org/amigo/term/GO:0016273
epithelial cell differentiation	biological_process	GO:0030855	14	88	1.48	0.0225665	0.123412	dre:474335:tll1|dre:30245:wt1a|dre:334003:pho|dre:100148408:foxc1a|dre:494105:foxj1b|dre:406379:tdrd7a|dre:30549:fgf3|dre:450059:osr1|dre:30098:hhex|dre:30585:dlx3b|dre:792391:hnf1ba|dre:30291:cdh2|dre:405399:mnx1|dre:563030:iqgap2	http://amigo.geneontology.org/amigo/term/GO:0030855
epiboly	biological_process	GO:0090504	7	31	2.1	0.0229965	0.124286	dre:103908640:LOC110437780|dre:561935:aplnra|dre:791188:hs2st1a|dre:30412:fzd7b|dre:406645:ctsba|dre:30333:pou5f3|dre:103908640:gna13a	http://amigo.geneontology.org/amigo/term/GO:0090504
chromatin remodeling	biological_process	GO:0006338	7	31	2.1	0.0229965	0.124286	dre:317678:ruvbl2|dre:334557:173742|dre:415098:top1mt|dre:564712:bahd1|dre:406562:anp32e|dre:324822:actr6|dre:768122:ino80b	http://amigo.geneontology.org/amigo/term/GO:0006338
U1 snRNP	cellular_component	GO:0005685	4	11	3.38	0.0231982	0.124286	dre:402966:snrpb|dre:368864:prpf39|dre:415171:snrpd3|dre:192331:snrpd1	http://amigo.geneontology.org/amigo/term/GO:0005685
floor plate morphogenesis	biological_process	GO:0033505	4	11	3.38	0.0231982	0.124286	dre:548610:gli2b|dre:30260:noto|dre:57930:foxh1|dre:30304:tdgf1	http://amigo.geneontology.org/amigo/term/GO:0033505
intraciliary transport	biological_process	GO:0042073	4	11	3.38	0.0231982	0.124286	dre:565515:wdr35|dre:569823:ttc21b|dre:393452:dync2li1|dre:414929:ift57	http://amigo.geneontology.org/amigo/term/GO:0042073
rRNA-containing ribonucleoprotein complex export from nucleus	biological_process	GO:0071428	4	11	3.38	0.0231982	0.124286	dre:558395:xpo1a|dre:337399:rrs1|dre:541444:nmd3|dre:286746:sdad1	http://amigo.geneontology.org/amigo/term/GO:0071428
oocyte differentiation	biological_process	GO:0009994	4	11	3.38	0.0231982	0.124286	dre:140631:nanos3|dre:406379:tdrd7a|dre:550540:henmt1|dre:557999:tdrd5	http://amigo.geneontology.org/amigo/term/GO:0009994
DNA alkylation	biological_process	GO:0006305	4	11	3.38	0.0231982	0.124286	dre:393949:unga|dre:557999:tdrd5|dre:30333:pou5f3|dre:30659:dnmt3bb.2	http://amigo.geneontology.org/amigo/term/GO:0006305
DNA methylation	biological_process	GO:0006306	4	11	3.38	0.0231982	0.124286	dre:393949:unga|dre:557999:tdrd5|dre:30333:pou5f3|dre:30659:dnmt3bb.2	http://amigo.geneontology.org/amigo/term/GO:0006306
oocyte development	biological_process	GO:0048599	4	11	3.38	0.0231982	0.124286	dre:140631:nanos3|dre:406379:tdrd7a|dre:550540:henmt1|dre:557999:tdrd5	http://amigo.geneontology.org/amigo/term/GO:0048599
floor plate formation	biological_process	GO:0021508	4	11	3.38	0.0231982	0.124286	dre:548610:gli2b|dre:30260:noto|dre:57930:foxh1|dre:30304:tdgf1	http://amigo.geneontology.org/amigo/term/GO:0021508
ventral midline development	biological_process	GO:0007418	4	11	3.38	0.0231982	0.124286	dre:548610:gli2b|dre:30260:noto|dre:57930:foxh1|dre:30304:tdgf1	http://amigo.geneontology.org/amigo/term/GO:0007418
protein transport along microtubule	biological_process	GO:0098840	4	11	3.38	0.0231982	0.124286	dre:565515:wdr35|dre:569823:ttc21b|dre:393452:dync2li1|dre:414929:ift57	http://amigo.geneontology.org/amigo/term/GO:0098840
retinoid metabolic process	biological_process	GO:0001523	4	11	3.38	0.0231982	0.124286	dre:30381:cyp26a1|dre:445083:dhrs3a|dre:322529:dhrs9|dre:378722:rdh10b	http://amigo.geneontology.org/amigo/term/GO:0001523
regulation of cell development	biological_process	GO:0060284	20	143	1.3	0.0234509	0.125457	dre:321897:gnl3|dre:352939:pnx|dre:393666:arl3l1|dre:393692:arl3l2|dre:553814:gfi1aa|dre:567422:plxna3|dre:142987:dmbx1a|dre:140613:her9|dre:445409:her11|dre:323269:zbtb16a|dre:793727:gnl2|dre:352944:cxcl12a|dre:30314:apoeb|dre:562247:clcf1|dre:407729:caprin2|dre:799945:sema3fb|dre:30291:cdh2|dre:30549:fgf3|dre:30458:gata3|dre:791194:ogg1	http://amigo.geneontology.org/amigo/term/GO:0060284
glial cell differentiation	biological_process	GO:0010001	8	39	1.91	0.0243749	0.130023	dre:103908640:LOC110437780|dre:30190:egr2b|dre:30228:pes|dre:560807:adcy6b|dre:103908640:gna13a|dre:30291:cdh2|dre:30549:fgf3|dre:30538:fgf8a	http://amigo.geneontology.org/amigo/term/GO:0010001
regulation of chemotaxis	biological_process	GO:0050920	8	39	1.91	0.0243749	0.130023	dre:567422:plxna3|dre:393692:arl3l2|dre:799945:sema3fb|dre:30219:efnb2a|dre:352944:cxcl12a|dre:799354:cxcl12b|dre:30304:tdgf1|dre:393666:arl3l1	http://amigo.geneontology.org/amigo/term/GO:0050920
regulation of protein metabolic process	biological_process	GO:0051246	39	331	1.1	0.0249118	0.132695	dre:553814:gfi1aa|dre:386634:eif4a1a|dre:798352:anapc10|dre:30374:hoxb1b|dre:30648:psme1|dre:550290:ppp1r11|dre:100007078:abtb2b|dre:100005893:magoh|dre:324490:eif4ebp3l|dre:571949:bmf1|dre:30632:bmp2b|dre:393622:acsl4a|dre:445395:esco2|dre:799350:ch211-191i18.4|dre:678613:h2afy|dre:394071:srp9|dre:324088:polr2gl|dre:393694:cdc123|dre:171474:il17rd|dre:322073:ubxn1|dre:386642:ngdn|dre:322379:fb59…	http://amigo.geneontology.org/amigo/term/GO:0051246
regulation of cellular protein metabolic process	biological_process	GO:0032268	37	311	1.11	0.025201	0.134042	dre:553814:gfi1aa|dre:386634:eif4a1a|dre:798352:anapc10|dre:30374:hoxb1b|dre:30648:psme1|dre:550290:ppp1r11|dre:100005893:magoh|dre:324490:eif4ebp3l|dre:571949:bmf1|dre:30632:bmp2b|dre:393622:acsl4a|dre:445395:esco2|dre:799350:ch211-191i18.4|dre:678613:h2afy|dre:394071:srp9|dre:324088:polr2gl|dre:393694:cdc123|dre:171474:il17rd|dre:322073:ubxn1|dre:386642:ngdn|dre:322379:fb59d01|dre:798229:spry1|…	http://amigo.geneontology.org/amigo/term/GO:0032268
negative regulation of transcription, DNA-templated	biological_process	GO:0045892	19	135	1.31	0.0253662	0.134726	dre:352939:pnx|dre:447933:uxt|dre:30098:hhex|dre:564712:bahd1|dre:60634:fezf2|dre:317678:ruvbl2|dre:797198:rrp8|dre:563771:bhlhe41|dre:654446:ripply1|dre:142987:dmbx1a|dre:450059:osr1|dre:553814:gfi1aa|dre:792017:brms1la|dre:30543:sox21a|dre:654447:ripply2|dre:794348:nrde2|dre:30632:bmp2b|dre:57930:foxh1|dre:678613:h2afy	http://amigo.geneontology.org/amigo/term/GO:0045892
endoribonuclease complex	cellular_component	GO:1902555	3	6	4.65	0.0261474	0.13681	dre:565995:tsen34|dre:541352:rpp30|dre:553787:pop4	http://amigo.geneontology.org/amigo/term/GO:1902555
primary alcohol metabolic process	biological_process	GO:0034308	3	6	4.65	0.0261474	0.13681	dre:445083:dhrs3a|dre:322529:dhrs9|dre:378722:rdh10b	http://amigo.geneontology.org/amigo/term/GO:0034308
commitment complex	cellular_component	GO:0000243	3	6	4.65	0.0261474	0.13681	dre:368864:prpf39|dre:415171:snrpd3|dre:192331:snrpd1	http://amigo.geneontology.org/amigo/term/GO:0000243
oxidoreductase activity, acting on a sulfur group of donors, disulfide as acceptor	molecular_function	GO:0016671	3	6	4.65	0.0261474	0.13681	dre:503993:ch1073-358c10.1|dre:352916:msrb1a|dre:436734:txn	http://amigo.geneontology.org/amigo/term/GO:0016671
axial mesoderm development	biological_process	GO:0048318	3	6	4.65	0.0261474	0.13681	dre:30260:noto|dre:57930:foxh1|dre:30291:cdh2	http://amigo.geneontology.org/amigo/term/GO:0048318
negative regulation of ERK1 and ERK2 cascade	biological_process	GO:0070373	3	6	4.65	0.0261474	0.13681	dre:798229:spry1|dre:353314:dusp6|dre:114437:spry4	http://amigo.geneontology.org/amigo/term/GO:0070373
positive regulation of mRNA metabolic process	biological_process	GO:1903313	3	6	4.65	0.0261474	0.13681	dre:100009635:dhx37|dre:324088:polr2gl|dre:321860:rbmx	http://amigo.geneontology.org/amigo/term/GO:1903313
regulation of cell cycle phase transition	biological_process	GO:1901987	7	32	2.03	0.0262412	0.13681	dre:321897:gnl3|dre:793727:gnl2|dre:192314:dtl|dre:798352:anapc10|dre:30648:psme1|dre:559398:cdca5|dre:394124:cdc14aa	http://amigo.geneontology.org/amigo/term/GO:1901987
pectoral fin development	biological_process	GO:0033339	7	32	2.03	0.0262412	0.13681	dre:405896:sp9|dre:322529:dhrs9|dre:449648:hoxc8a|dre:450059:osr1|dre:324407:chsy1|dre:100150664:met|dre:30291:cdh2	http://amigo.geneontology.org/amigo/term/GO:0033339
intracellular receptor signaling pathway	biological_process	GO:0030522	7	32	2.03	0.0262412	0.13681	dre:405762:cdx1a|dre:503502:crabp2b|dre:30506:nr6a1a|dre:30381:cyp26a1|dre:100148408:foxc1a|dre:570746:zic2b|dre:445083:dhrs3a	http://amigo.geneontology.org/amigo/term/GO:0030522
fin morphogenesis	biological_process	GO:0033334	7	32	2.03	0.0262412	0.13681	dre:474335:tll1|dre:30161:chd|dre:322529:dhrs9|dre:449648:hoxc8a|dre:405896:sp9|dre:565032:hmcn2|dre:30291:cdh2	http://amigo.geneontology.org/amigo/term/GO:0033334
appendage morphogenesis	biological_process	GO:0035107	7	32	2.03	0.0262412	0.13681	dre:474335:tll1|dre:30161:chd|dre:322529:dhrs9|dre:449648:hoxc8a|dre:405896:sp9|dre:565032:hmcn2|dre:30291:cdh2	http://amigo.geneontology.org/amigo/term/GO:0035107
regulation of mitotic cell cycle phase transition	biological_process	GO:1901990	7	32	2.03	0.0262412	0.13681	dre:321897:gnl3|dre:793727:gnl2|dre:192314:dtl|dre:798352:anapc10|dre:30648:psme1|dre:559398:cdca5|dre:394124:cdc14aa	http://amigo.geneontology.org/amigo/term/GO:1901990
negative regulation of RNA biosynthetic process	biological_process	GO:1902679	19	136	1.3	0.0269182	0.13983	dre:352939:pnx|dre:447933:uxt|dre:30098:hhex|dre:564712:bahd1|dre:60634:fezf2|dre:317678:ruvbl2|dre:797198:rrp8|dre:563771:bhlhe41|dre:654446:ripply1|dre:142987:dmbx1a|dre:450059:osr1|dre:553814:gfi1aa|dre:792017:brms1la|dre:30543:sox21a|dre:654447:ripply2|dre:794348:nrde2|dre:30632:bmp2b|dre:57930:foxh1|dre:678613:h2afy	http://amigo.geneontology.org/amigo/term/GO:1902679
negative regulation of nucleic acid-templated transcription	biological_process	GO:1903507	19	136	1.3	0.0269182	0.13983	dre:352939:pnx|dre:447933:uxt|dre:30098:hhex|dre:564712:bahd1|dre:60634:fezf2|dre:317678:ruvbl2|dre:797198:rrp8|dre:563771:bhlhe41|dre:654446:ripply1|dre:142987:dmbx1a|dre:450059:osr1|dre:553814:gfi1aa|dre:792017:brms1la|dre:30543:sox21a|dre:654447:ripply2|dre:794348:nrde2|dre:30632:bmp2b|dre:57930:foxh1|dre:678613:h2afy	http://amigo.geneontology.org/amigo/term/GO:1903507
serine family amino acid metabolic process	biological_process	GO:0009069	5	18	2.58	0.0270101	0.13983	dre:447941:apip|dre:321621:gldc|dre:322055:cth|dre:560419:fam206a|dre:436852:gcshb	http://amigo.geneontology.org/amigo/term/GO:0009069
embryonic appendage morphogenesis	biological_process	GO:0035113	5	18	2.58	0.0270101	0.13983	dre:565032:hmcn2|dre:405896:sp9|dre:449648:hoxc8a|dre:30291:cdh2|dre:474335:tll1	http://amigo.geneontology.org/amigo/term/GO:0035113
brain morphogenesis	biological_process	GO:0048854	5	18	2.58	0.0270101	0.13983	dre:286830:lamb1a|dre:569971:lama1|dre:548610:gli2b|dre:286832:lamc1|dre:30381:cyp26a1	http://amigo.geneontology.org/amigo/term/GO:0048854
morphogenesis of an epithelial sheet	biological_process	GO:0002011	8	40	1.86	0.0273608	0.141249	dre:103908640:LOC110437780|dre:561935:aplnra|dre:100148408:foxc1a|dre:791188:hs2st1a|dre:30412:fzd7b|dre:406645:ctsba|dre:30333:pou5f3|dre:103908640:gna13a	http://amigo.geneontology.org/amigo/term/GO:0002011
ciliary part	cellular_component	GO:0044441	8	40	1.86	0.0273608	0.141249	dre:568092:tmem17|dre:414929:ift57|dre:436667:b9d2|dre:567344:cfap53|dre:568590:ccdc40|dre:393452:dync2li1|dre:447898:tmem237b|dre:554150:b9d1	http://amigo.geneontology.org/amigo/term/GO:0044441
primitive hemopoiesis	biological_process	GO:0060215	6	25	2.23	0.0274124	0.141318	dre:606595:dhx8|dre:553814:gfi1aa|dre:140815:cebpa|dre:555766:etv2|dre:30480:gata2a|dre:445391:nop10	http://amigo.geneontology.org/amigo/term/GO:0060215
ribonucleoside binding	molecular_function	GO:0032549	106	1052	0.94	0.0279302	0.143786	dre:561563:nuak1a|dre:436845:srprb|dre:393666:arl3l1|dre:393692:arl3l2|dre:541435:acss1|dre:325248:ddx31|dre:557810:mapk12b|dre:792926:dkey-126g1.7|dre:606595:dhx8|dre:406249:ddx39ab|dre:565232:hspa14|dre:321224:hkdc1|dre:100006246:dhx32a|dre:192333:mcm7|dre:445232:gna15.1|dre:562329:polr3b|dre:100000479:ube2g1b|dre:30742:bmpr1ba|dre:553241:bms1|dre:317678:ruvbl2|dre:794026:camk1b|dre:403063:araf…	http://amigo.geneontology.org/amigo/term/GO:0032549
microtubule organizing center	cellular_component	GO:0005815	14	91	1.43	0.0282214	0.145082	dre:566758:brca2|dre:494082:ift80|dre:414929:ift57|dre:192314:dtl|dre:100003080:ppp4ca|dre:563134:tbc1d31|dre:317637:wdr43|dre:394124:cdc14aa|dre:494093:spice1|dre:321664:aldob|dre:393452:dync2li1|dre:436667:b9d2|dre:554150:b9d1|dre:557995:rnf19a	http://amigo.geneontology.org/amigo/term/GO:0005815
nucleoside binding	molecular_function	GO:0001882	106	1053	0.94	0.0285047	0.146177	dre:561563:nuak1a|dre:436845:srprb|dre:393666:arl3l1|dre:393692:arl3l2|dre:541435:acss1|dre:325248:ddx31|dre:557810:mapk12b|dre:792926:dkey-126g1.7|dre:606595:dhx8|dre:406249:ddx39ab|dre:565232:hspa14|dre:321224:hkdc1|dre:100006246:dhx32a|dre:192333:mcm7|dre:445232:gna15.1|dre:562329:polr3b|dre:100000479:ube2g1b|dre:30742:bmpr1ba|dre:553241:bms1|dre:317678:ruvbl2|dre:794026:camk1b|dre:403063:araf…	http://amigo.geneontology.org/amigo/term/GO:0001882
optokinetic behavior	biological_process	GO:0007634	4	12	3.1	0.0291084	0.146177	dre:286830:lamb1a|dre:569971:lama1|dre:286832:lamc1|dre:393692:arl3l2	http://amigo.geneontology.org/amigo/term/GO:0007634
ncRNA transcription	biological_process	GO:0098781	4	12	3.1	0.0291084	0.146177	dre:393224:snapc1b|dre:751692:rnaseka|dre:321700:nol11|dre:562329:polr3b	http://amigo.geneontology.org/amigo/term/GO:0098781
glomerular visceral epithelial cell differentiation	biological_process	GO:0072112	4	12	3.1	0.0291084	0.146177	dre:30245:wt1a|dre:450059:osr1|dre:100148408:foxc1a|dre:563030:iqgap2	http://amigo.geneontology.org/amigo/term/GO:0072112
DNA modification	biological_process	GO:0006304	4	12	3.1	0.0291084	0.146177	dre:393949:unga|dre:557999:tdrd5|dre:30333:pou5f3|dre:30659:dnmt3bb.2	http://amigo.geneontology.org/amigo/term/GO:0006304
glomerular epithelium development	biological_process	GO:0072010	4	12	3.1	0.0291084	0.146177	dre:30245:wt1a|dre:450059:osr1|dre:100148408:foxc1a|dre:563030:iqgap2	http://amigo.geneontology.org/amigo/term/GO:0072010
sister chromatid cohesion	biological_process	GO:0007062	4	12	3.1	0.0291084	0.146177	dre:445395:esco2|dre:566749:smc5|dre:555570:chtf8|dre:559398:cdca5	http://amigo.geneontology.org/amigo/term/GO:0007062
glomerular epithelial cell differentiation	biological_process	GO:0072311	4	12	3.1	0.0291084	0.146177	dre:30245:wt1a|dre:450059:osr1|dre:100148408:foxc1a|dre:563030:iqgap2	http://amigo.geneontology.org/amigo/term/GO:0072311
renal filtration cell differentiation	biological_process	GO:0061318	4	12	3.1	0.0291084	0.146177	dre:30245:wt1a|dre:450059:osr1|dre:100148408:foxc1a|dre:563030:iqgap2	http://amigo.geneontology.org/amigo/term/GO:0061318
transcription from RNA polymerase III promoter	biological_process	GO:0006383	4	12	3.1	0.0291084	0.146177	dre:393224:snapc1b|dre:751656:crcp|dre:393257:polr3d|dre:334402:brf1a	http://amigo.geneontology.org/amigo/term/GO:0006383
regulation of histone methylation	biological_process	GO:0031060	4	12	3.1	0.0291084	0.146177	dre:553814:gfi1aa|dre:678613:h2afy|dre:30374:hoxb1b|dre:30659:dnmt3bb.2	http://amigo.geneontology.org/amigo/term/GO:0031060
medial fin development	biological_process	GO:0033338	4	12	3.1	0.0291084	0.146177	dre:565032:hmcn2|dre:30291:cdh2|dre:30161:chd|dre:474335:tll1	http://amigo.geneontology.org/amigo/term/GO:0033338
DNA methylation or demethylation	biological_process	GO:0044728	4	12	3.1	0.0291084	0.146177	dre:393949:unga|dre:557999:tdrd5|dre:30333:pou5f3|dre:30659:dnmt3bb.2	http://amigo.geneontology.org/amigo/term/GO:0044728
terpenoid metabolic process	biological_process	GO:0006721	4	12	3.1	0.0291084	0.146177	dre:30381:cyp26a1|dre:445083:dhrs3a|dre:322529:dhrs9|dre:378722:rdh10b	http://amigo.geneontology.org/amigo/term/GO:0006721
hypothalamus development	biological_process	GO:0021854	4	12	3.1	0.0291084	0.146177	dre:30144:wnt8b|dre:30542:foxb1a|dre:30304:tdgf1|dre:60634:fezf2	http://amigo.geneontology.org/amigo/term/GO:0021854
spliceosomal complex assembly	biological_process	GO:0000245	4	12	3.1	0.0291084	0.146177	dre:368864:prpf39|dre:415171:snrpd3|dre:192331:snrpd1|dre:394018:sf3a2	http://amigo.geneontology.org/amigo/term/GO:0000245
diterpenoid metabolic process	biological_process	GO:0016101	4	12	3.1	0.0291084	0.146177	dre:30381:cyp26a1|dre:445083:dhrs3a|dre:322529:dhrs9|dre:378722:rdh10b	http://amigo.geneontology.org/amigo/term/GO:0016101
aromatic compound catabolic process	biological_process	GO:0019439	12	74	1.51	0.029548	0.148182	dre:100003553:dis3|dre:406795:skiv2l2|dre:565000:fc33b09|dre:323016:exosc8|dre:450057:exosc9|dre:394053:eif4a3|dre:324088:polr2gl|dre:550234:exosc2|dre:565000:exosc3|dre:550350:mrto4|dre:100005893:magoh|dre:393712:exosc4	http://amigo.geneontology.org/amigo/term/GO:0019439
extracellular region	cellular_component	GO:0005576	61	566	1	0.0295931	0.148207	dre:503728:scube2|dre:259304:twsg1b|dre:569074:hapln1b|dre:569326:fb36g12|dre:100002342:cpa6|dre:791454:dand5|dre:406645:ctsba|dre:322379:fb59d01|dre:282673:npc2|dre:562247:clcf1|dre:558677:zp3a.2|dre:569489:fetub|dre:100003708:ch211-226m16.2|dre:100150128:adamts18|dre:286832:lamc1|dre:337572:ctss2.2|dre:64692:zp3b|dre:793100:dkey-46g23.2|dre:30308:wnt10b|dre:30632:bmp2b|dre:799945:sema3fb|dre:32…	http://amigo.geneontology.org/amigo/term/GO:0005576
nephron development	biological_process	GO:0072006	7	33	1.97	0.0297842	0.148961	dre:30245:wt1a|dre:450059:osr1|dre:30304:tdgf1|dre:100148408:foxc1a|dre:30260:noto|dre:563030:iqgap2|dre:30399:ta	http://amigo.geneontology.org/amigo/term/GO:0072006
cellular response to chemical stimulus	biological_process	GO:0070887	45	398	1.05	0.0299838	0.149756	dre:436734:txn|dre:246226:ptgs1|dre:431736:bambib|dre:791454:dand5|dre:100148408:foxc1a|dre:57930:foxh1|dre:554230:kdr|dre:30632:bmp2b|dre:393622:acsl4a|dre:30506:nr6a1a|dre:368823:fkbp11|dre:324010:hnf4b|dre:282672:fbp1b|dre:260350:has2|dre:30260:noto|dre:171474:il17rd|dre:30399:ta|dre:503728:scube2|dre:474335:tll1|dre:30742:bmpr1ba|dre:30427:nr2f5|dre:562137:slc38a9|dre:259304:twsg1b|dre:567548…	http://amigo.geneontology.org/amigo/term/GO:0070887
regulation of cellular amide metabolic process	biological_process	GO:0034248	13	83	1.46	0.0301004	0.150135	dre:386642:ngdn|dre:30471:qkia|dre:368200:piwil1|dre:386634:eif4a1a|dre:394071:srp9|dre:407729:caprin2|dre:324088:polr2gl|dre:553068:7148292|dre:393694:cdc123|dre:570630:ago2|dre:100005893:magoh|dre:394053:eif4a3|dre:324490:eif4ebp3l	http://amigo.geneontology.org/amigo/term/GO:0034248
dioxygenase activity	molecular_function	GO:0051213	8	41	1.81	0.0305908	0.152375	dre:326652:73340|dre:554736:adi1|dre:100003675:p4ha1b|dre:557059:152670|dre:553602:alox5b.3|dre:317736:alkbh6|dre:336673:ch25hl1.1|dre:84041:bco2l	http://amigo.geneontology.org/amigo/term/GO:0051213
heme binding	molecular_function	GO:0020037	11	66	1.55	0.0311153	0.154779	dre:246226:ptgs1|dre:100000156:zfos-411a11.2|dre:792207:cyp2aa11|dre:562008:cyp4v7|dre:100034406:cyp2p7|dre:30381:cyp26a1|dre:368352:cyp2y3|dre:768294:cyp2aa2|dre:558473:cyp3c2|dre:541440:cyp2x6|dre:399485:cyp2p10	http://amigo.geneontology.org/amigo/term/GO:0020037
spermatogenesis	biological_process	GO:0007283	6	26	2.15	0.0316324	0.156296	dre:566758:brca2|dre:368200:piwil1|dre:324431:ilf3a|dre:557999:tdrd5|dre:768146:tsga10|dre:406379:tdrd7a	http://amigo.geneontology.org/amigo/term/GO:0007283
O-methyltransferase activity	molecular_function	GO:0008171	6	26	2.15	0.0316324	0.156296	dre:550540:henmt1|dre:555586:ftsj2|dre:541441:mettl21a|dre:768135:trmt10b|dre:557908:mettl13|dre:322348:setd6	http://amigo.geneontology.org/amigo/term/GO:0008171
ventral spinal cord development	biological_process	GO:0021517	6	26	2.15	0.0316324	0.156296	dre:30480:gata2a|dre:100150664:met|dre:368201:ved|dre:192294:tbx6|dre:405399:mnx1|dre:30458:gata3	http://amigo.geneontology.org/amigo/term/GO:0021517
transcriptional activator activity, RNA polymerase II transcription regulatory region sequence-specific binding	molecular_function	GO:0001228	6	26	2.15	0.0316324	0.156296	dre:30480:gata2a|dre:58076:gata6|dre:550483:znf750|dre:30483:gata4|dre:30482:gata5|dre:30458:gata3	http://amigo.geneontology.org/amigo/term/GO:0001228
male gamete generation	biological_process	GO:0048232	6	26	2.15	0.0316324	0.156296	dre:566758:brca2|dre:368200:piwil1|dre:324431:ilf3a|dre:557999:tdrd5|dre:768146:tsga10|dre:406379:tdrd7a	http://amigo.geneontology.org/amigo/term/GO:0048232
regulation of response to external stimulus	biological_process	GO:0032101	12	75	1.49	0.031987	0.157046	dre:567422:plxna3|dre:393666:arl3l1|dre:393692:arl3l2|dre:30219:efnb2a|dre:799350:ch211-191i18.4|dre:768180:pros1|dre:799354:cxcl12b|dre:799945:sema3fb|dre:352944:cxcl12a|dre:562247:clcf1|dre:30304:tdgf1|dre:322348:setd6	http://amigo.geneontology.org/amigo/term/GO:0032101
single fertilization	biological_process	GO:0007338	5	19	2.45	0.0320398	0.157046	dre:559540:bmb|dre:323490:ptbp1a|dre:558677:zp3a.2|dre:64692:zp3b|dre:327616:zp3d.1	http://amigo.geneontology.org/amigo/term/GO:0007338
proteoglycan biosynthetic process	biological_process	GO:0030166	5	19	2.45	0.0320398	0.157046	dre:559721:chst3a|dre:560826:csgalnact2|dre:445201:cant1b|dre:378450:hs6st2|dre:324407:chsy1	http://amigo.geneontology.org/amigo/term/GO:0030166
biomineral tissue development	biological_process	GO:0031214	5	19	2.45	0.0320398	0.157046	dre:566555:abcc6a|dre:378746:atp2b1a|dre:259260:LOC101883477|dre:100002812:phospho1|dre:259260:mst1	http://amigo.geneontology.org/amigo/term/GO:0031214
regulation of mRNA metabolic process	biological_process	GO:1903311	5	19	2.45	0.0320398	0.157046	dre:100009635:dhx37|dre:324088:polr2gl|dre:100005893:magoh|dre:394053:eif4a3|dre:321860:rbmx	http://amigo.geneontology.org/amigo/term/GO:1903311
cilium movement	biological_process	GO:0003341	5	19	2.45	0.0320398	0.157046	dre:568590:ccdc40|dre:402988:dnaaf4|dre:567344:cfap53|dre:414929:ift57|dre:317678:ruvbl2	http://amigo.geneontology.org/amigo/term/GO:0003341
small molecule metabolic process	biological_process	GO:0044281	56	516	1.01	0.0323093	0.158157	dre:554736:adi1|dre:246226:ptgs1|dre:431746:prpsap1|dre:393143:umps|dre:436734:txn|dre:541435:acss1|dre:282673:npc2|dre:556702:yars2|dre:393425:elovl5|dre:436852:gcshb|dre:378722:rdh10b|dre:100034406:cyp2p7|dre:445083:dhrs3a|dre:406473:pck2|dre:100000775:glula|dre:322529:dhrs9|dre:406404:ak3|dre:560807:adcy6b|dre:437001:adck3|dre:565237:gcgrb|dre:368909:rrm2b|dre:282672:fbp1b|dre:30381:cyp26a1|dr…	http://amigo.geneontology.org/amigo/term/GO:0044281
nuclear chromosome part	cellular_component	GO:0044454	13	84	1.44	0.0324246	0.158511	dre:450061:gins1|dre:317678:ruvbl2|dre:324256:orc6|dre:334557:173742|dre:415098:top1mt|dre:553396:mcm10|dre:678613:h2afy|dre:321860:rbmx|dre:406562:anp32e|dre:568747:sfr1|dre:368631:pms1|dre:792017:brms1la|dre:768122:ino80b	http://amigo.geneontology.org/amigo/term/GO:0044454
cellular response to stimulus	biological_process	GO:0051716	198	2095	0.88	0.0329652	0.16094	dre:101883655:arhgef37|dre:246226:ptgs1|dre:561563:nuak1a|dre:797198:rrp8|dre:393666:arl3l1|dre:393692:arl3l2|dre:406778:exo1|dre:100499491:rltgr|dre:791454:dand5|dre:100005416:ptger4b|dre:323630:dvl2|dre:562247:clcf1|dre:692297:depdc7|dre:100148468:f2rl2|dre:323490:ptbp1a|dre:57930:foxh1|dre:323573:arl4d|dre:554150:b9d1|dre:560100:adora2b|dre:30072:inhbaa|dre:561935:aplnra|dre:503893:itga6a|dre:…	http://amigo.geneontology.org/amigo/term/GO:0051716
mesenchymal cell differentiation	biological_process	GO:0048762	11	67	1.53	0.0338231	0.161846	dre:799945:sema3fb|dre:322529:dhrs9|dre:494033:tfap2c|dre:678551:ttc8|dre:30532:pax3a|dre:100148408:foxc1a|dre:570746:zic2b|dre:393492:lbh|dre:30474:rx3|dre:30291:cdh2|dre:30549:fgf3	http://amigo.geneontology.org/amigo/term/GO:0048762
glucosyltransferase activity	molecular_function	GO:0046527	8	42	1.77	0.0340726	0.161846	dre:799387:galnt16|dre:286748:b3gnt7|dre:407623:b3gnt7l|dre:561028:ch211-126g16.11|dre:566063:kdelc2|dre:791470:b3gnt5b|dre:406477:galnt6|dre:446214:gyltl1b	http://amigo.geneontology.org/amigo/term/GO:0046527
heterocycle catabolic process	biological_process	GO:0046700	12	76	1.47	0.0345669	0.161846	dre:100003553:dis3|dre:406795:skiv2l2|dre:565000:fc33b09|dre:323016:exosc8|dre:450057:exosc9|dre:394053:eif4a3|dre:324088:polr2gl|dre:550234:exosc2|dre:565000:exosc3|dre:550350:mrto4|dre:100005893:magoh|dre:393712:exosc4	http://amigo.geneontology.org/amigo/term/GO:0046700
hydrolase activity, acting on glycosyl bonds	molecular_function	GO:0016798	14	94	1.39	0.0348532	0.161846	dre:799387:galnt16|dre:286748:b3gnt7|dre:335494:fuca1.1|dre:561028:ch211-126g16.11|dre:553722:gba3|dre:791470:b3gnt5b|dre:553569:neu4|dre:791194:ogg1|dre:100537539:dkey-228b2.5|dre:100003708:ch211-226m16.2|dre:393949:unga|dre:406477:galnt6|dre:407623:b3gnt7l|dre:446214:gyltl1b	http://amigo.geneontology.org/amigo/term/GO:0016798
nuclear chromosome	cellular_component	GO:0000228	14	94	1.39	0.0348532	0.161846	dre:450061:gins1|dre:317678:ruvbl2|dre:324256:orc6|dre:334557:173742|dre:415098:top1mt|dre:553396:mcm10|dre:678613:h2afy|dre:321860:rbmx|dre:406562:anp32e|dre:406487:rad51|dre:568747:sfr1|dre:368631:pms1|dre:792017:brms1la|dre:768122:ino80b	http://amigo.geneontology.org/amigo/term/GO:0000228
regulation of cell motility	biological_process	GO:2000145	13	85	1.42	0.0348754	0.161846	dre:569971:lama1|dre:30197:dkk1b|dre:799945:sema3fb|dre:567422:plxna3|dre:337298:sulf1|dre:30538:fgf8a|dre:352944:cxcl12a|dre:799354:cxcl12b|dre:30458:gata3|dre:751679:elp6|dre:114425:zeb1b|dre:30549:fgf3|dre:100149566:mxtx1	http://amigo.geneontology.org/amigo/term/GO:2000145
replication fork protection complex	cellular_component	GO:0031298	3	7	3.99	0.0352751	0.161846	dre:553396:mcm10|dre:334557:173742|dre:415098:top1mt	http://amigo.geneontology.org/amigo/term/GO:0031298
epithelial cilium movement involved in determination of left/right asymmetry	biological_process	GO:0060287	3	7	3.99	0.0352751	0.161846	dre:402988:dnaaf4|dre:567344:cfap53|dre:568590:ccdc40	http://amigo.geneontology.org/amigo/term/GO:0060287
maintenance of cell number	biological_process	GO:0098727	3	7	3.99	0.0352751	0.161846	dre:140631:nanos3|dre:30291:cdh2|dre:60634:fezf2	http://amigo.geneontology.org/amigo/term/GO:0098727
epithelial cell fate commitment	biological_process	GO:0072148	3	7	3.99	0.0352751	0.161846	dre:30245:wt1a|dre:100148408:foxc1a|dre:30585:dlx3b	http://amigo.geneontology.org/amigo/term/GO:0072148
stem cell population maintenance	biological_process	GO:0019827	3	7	3.99	0.0352751	0.161846	dre:140631:nanos3|dre:30291:cdh2|dre:60634:fezf2	http://amigo.geneontology.org/amigo/term/GO:0019827
tRNA methylation	biological_process	GO:0030488	3	7	3.99	0.0352751	0.161846	dre:563475:trmt6|dre:570351:wdr4|dre:553807:gtpbp3	http://amigo.geneontology.org/amigo/term/GO:0030488
cardiac chamber morphogenesis	biological_process	GO:0003206	3	7	3.99	0.0352751	0.161846	dre:30483:gata4|dre:30694:nkx2.7|dre:30538:fgf8a	http://amigo.geneontology.org/amigo/term/GO:0003206
DNA-directed RNA polymerase II, core complex	cellular_component	GO:0005665	3	7	3.99	0.0352751	0.161846	dre:324088:polr2gl|dre:550263:polr2h|dre:445170:polr2eb	http://amigo.geneontology.org/amigo/term/GO:0005665
mitotic recombination	biological_process	GO:0006312	3	7	3.99	0.0352751	0.161846	dre:566553:recql5|dre:406487:rad51|dre:569270:apitd1	http://amigo.geneontology.org/amigo/term/GO:0006312
procollagen-proline dioxygenase activity	molecular_function	GO:0019798	3	7	3.99	0.0352751	0.161846	dre:317736:alkbh6|dre:557059:152670|dre:100003675:p4ha1b	http://amigo.geneontology.org/amigo/term/GO:0019798
L-methionine biosynthetic process	biological_process	GO:0071265	3	7	3.99	0.0352751	0.161846	dre:447941:apip|dre:322055:cth|dre:554736:adi1	http://amigo.geneontology.org/amigo/term/GO:0071265
tRNA splicing, via endonucleolytic cleavage and ligation	biological_process	GO:0006388	3	7	3.99	0.0352751	0.161846	dre:565995:tsen34|dre:100005064:tsen15|dre:550382:zbtb8os	http://amigo.geneontology.org/amigo/term/GO:0006388
cellular response to endogenous stimulus	biological_process	GO:0071495	27	219	1.15	0.0356331	0.161846	dre:259304:twsg1b|dre:431736:bambib|dre:791454:dand5|dre:100148408:foxc1a|dre:57930:foxh1|dre:260350:has2|dre:30632:bmp2b|dre:393622:acsl4a|dre:30506:nr6a1a|dre:324010:hnf4b|dre:30260:noto|dre:171474:il17rd|dre:30399:ta|dre:503728:scube2|dre:474335:tll1|dre:30742:bmpr1ba|dre:30427:nr2f5|dre:562137:slc38a9|dre:114437:spry4|dre:30161:chd|dre:30458:gata3|dre:353314:dusp6|dre:30584:bmp7a|dre:405896:s…	http://amigo.geneontology.org/amigo/term/GO:0071495
tRNA (guanine-N2-)-methyltransferase activity	molecular_function	GO:0004809	4	13	2.86	0.0358291	0.161846	dre:557908:mettl13|dre:322348:setd6|dre:541441:mettl21a|dre:768135:trmt10b	http://amigo.geneontology.org/amigo/term/GO:0004809
cobalt-precorrin-5B C1-methyltransferase activity	molecular_function	GO:0043780	4	13	2.86	0.0358291	0.161846	dre:557908:mettl13|dre:322348:setd6|dre:541441:mettl21a|dre:768135:trmt10b	http://amigo.geneontology.org/amigo/term/GO:0043780
selenocysteine methyltransferase activity	molecular_function	GO:0016205	4	13	2.86	0.0358291	0.161846	dre:557908:mettl13|dre:322348:setd6|dre:541441:mettl21a|dre:768135:trmt10b	http://amigo.geneontology.org/amigo/term/GO:0016205
trimethylamine methyltransferase activity	molecular_function	GO:0043834	4	13	2.86	0.0358291	0.161846	dre:557908:mettl13|dre:322348:setd6|dre:541441:mettl21a|dre:768135:trmt10b	http://amigo.geneontology.org/amigo/term/GO:0043834
trihydroxyferuloyl spermidine O-methyltransferase activity	molecular_function	GO:0080012	4	13	2.86	0.0358291	0.161846	dre:557908:mettl13|dre:322348:setd6|dre:541441:mettl21a|dre:768135:trmt10b	http://amigo.geneontology.org/amigo/term/GO:0080012
1-phenanthrol methyltransferase activity	molecular_function	GO:0018707	4	13	2.86	0.0358291	0.161846	dre:557908:mettl13|dre:322348:setd6|dre:541441:mettl21a|dre:768135:trmt10b	http://amigo.geneontology.org/amigo/term/GO:0018707
dimethylarsinite methyltransferase activity	molecular_function	GO:0034541	4	13	2.86	0.0358291	0.161846	dre:557908:mettl13|dre:322348:setd6|dre:541441:mettl21a|dre:768135:trmt10b	http://amigo.geneontology.org/amigo/term/GO:0034541
hydroxyneurosporene-O-methyltransferase activity	molecular_function	GO:0043803	4	13	2.86	0.0358291	0.161846	dre:557908:mettl13|dre:322348:setd6|dre:541441:mettl21a|dre:768135:trmt10b	http://amigo.geneontology.org/amigo/term/GO:0043803
P-methyltransferase activity	molecular_function	GO:0051994	4	13	2.86	0.0358291	0.161846	dre:557908:mettl13|dre:322348:setd6|dre:541441:mettl21a|dre:768135:trmt10b	http://amigo.geneontology.org/amigo/term/GO:0051994
1-hydroxy-6-methoxypyrene methyltransferase activity	molecular_function	GO:0034933	4	13	2.86	0.0358291	0.161846	dre:557908:mettl13|dre:322348:setd6|dre:541441:mettl21a|dre:768135:trmt10b	http://amigo.geneontology.org/amigo/term/GO:0034933
regulation of reproductive process	biological_process	GO:2000241	4	13	2.86	0.0358291	0.161846	dre:323490:ptbp1a|dre:558677:zp3a.2|dre:64692:zp3b|dre:327616:zp3d.1	http://amigo.geneontology.org/amigo/term/GO:2000241
2-phytyl-1,4-naphthoquinone methyltransferase activity	molecular_function	GO:0052624	4	13	2.86	0.0358291	0.161846	dre:557908:mettl13|dre:322348:setd6|dre:541441:mettl21a|dre:768135:trmt10b	http://amigo.geneontology.org/amigo/term/GO:0052624
purinergic receptor activity	molecular_function	GO:0035586	4	13	2.86	0.0358291	0.161846	dre:566118:adora2ab|dre:560100:adora2b|dre:561701:adora2aa|dre:561701:LOC101884544	http://amigo.geneontology.org/amigo/term/GO:0035586
rRNA (cytosine-N4-)-methyltransferase activity	molecular_function	GO:0071424	4	13	2.86	0.0358291	0.161846	dre:557908:mettl13|dre:322348:setd6|dre:541441:mettl21a|dre:768135:trmt10b	http://amigo.geneontology.org/amigo/term/GO:0071424
determination of left/right asymmetry in lateral mesoderm	biological_process	GO:0003140	4	13	2.86	0.0358291	0.161846	dre:286830:lamb1a|dre:30260:noto|dre:791454:dand5|dre:30399:ta	http://amigo.geneontology.org/amigo/term/GO:0003140
cobalt-precorrin-6B C5-methyltransferase activity	molecular_function	GO:0043776	4	13	2.86	0.0358291	0.161846	dre:557908:mettl13|dre:322348:setd6|dre:541441:mettl21a|dre:768135:trmt10b	http://amigo.geneontology.org/amigo/term/GO:0043776
dimethylamine methyltransferase activity	molecular_function	GO:0043791	4	13	2.86	0.0358291	0.161846	dre:557908:mettl13|dre:322348:setd6|dre:541441:mettl21a|dre:768135:trmt10b	http://amigo.geneontology.org/amigo/term/GO:0043791
rRNA (adenine-N6,N6-)-dimethyltransferase activity	molecular_function	GO:0000179	4	13	2.86	0.0358291	0.161846	dre:557908:mettl13|dre:322348:setd6|dre:541441:mettl21a|dre:768135:trmt10b	http://amigo.geneontology.org/amigo/term/GO:0000179
rRNA (guanine) methyltransferase activity	molecular_function	GO:0016435	4	13	2.86	0.0358291	0.161846	dre:557908:mettl13|dre:322348:setd6|dre:541441:mettl21a|dre:768135:trmt10b	http://amigo.geneontology.org/amigo/term/GO:0016435
limbic system development	biological_process	GO:0021761	4	13	2.86	0.0358291	0.161846	dre:30144:wnt8b|dre:30542:foxb1a|dre:30304:tdgf1|dre:60634:fezf2	http://amigo.geneontology.org/amigo/term/GO:0021761
cobalt-precorrin-7 C15-methyltransferase activity	molecular_function	GO:0043777	4	13	2.86	0.0358291	0.161846	dre:557908:mettl13|dre:322348:setd6|dre:541441:mettl21a|dre:768135:trmt10b	http://amigo.geneontology.org/amigo/term/GO:0043777
monomethylamine methyltransferase activity	molecular_function	GO:0043852	4	13	2.86	0.0358291	0.161846	dre:557908:mettl13|dre:322348:setd6|dre:541441:mettl21a|dre:768135:trmt10b	http://amigo.geneontology.org/amigo/term/GO:0043852
protein-arginine N5-methyltransferase activity	molecular_function	GO:0019702	4	13	2.86	0.0358291	0.161846	dre:557908:mettl13|dre:322348:setd6|dre:541441:mettl21a|dre:768135:trmt10b	http://amigo.geneontology.org/amigo/term/GO:0019702
4,5-dihydroxybenzo(a)pyrene methyltransferase activity	molecular_function	GO:0034807	4	13	2.86	0.0358291	0.161846	dre:557908:mettl13|dre:322348:setd6|dre:541441:mettl21a|dre:768135:trmt10b	http://amigo.geneontology.org/amigo/term/GO:0034807
methylamine-specific methylcobalamin:coenzyme M methyltransferase activity	molecular_function	GO:0043833	4	13	2.86	0.0358291	0.161846	dre:557908:mettl13|dre:322348:setd6|dre:541441:mettl21a|dre:768135:trmt10b	http://amigo.geneontology.org/amigo/term/GO:0043833
rRNA (adenine-N6-)-methyltransferase activity	molecular_function	GO:0008988	4	13	2.86	0.0358291	0.161846	dre:557908:mettl13|dre:322348:setd6|dre:541441:mettl21a|dre:768135:trmt10b	http://amigo.geneontology.org/amigo/term/GO:0008988
demethylmenaquinone methyltransferase activity	molecular_function	GO:0043770	4	13	2.86	0.0358291	0.161846	dre:557908:mettl13|dre:322348:setd6|dre:541441:mettl21a|dre:768135:trmt10b	http://amigo.geneontology.org/amigo/term/GO:0043770
tRNA (guanine-N1-)-methyltransferase activity	molecular_function	GO:0009019	4	13	2.86	0.0358291	0.161846	dre:557908:mettl13|dre:322348:setd6|dre:541441:mettl21a|dre:768135:trmt10b	http://amigo.geneontology.org/amigo/term/GO:0009019
1-hydroxypyrene methyltransferase activity	molecular_function	GO:0034931	4	13	2.86	0.0358291	0.161846	dre:557908:mettl13|dre:322348:setd6|dre:541441:mettl21a|dre:768135:trmt10b	http://amigo.geneontology.org/amigo/term/GO:0034931
cobalt-precorrin-3 C17-methyltransferase activity	molecular_function	GO:0043782	4	13	2.86	0.0358291	0.161846	dre:557908:mettl13|dre:322348:setd6|dre:541441:mettl21a|dre:768135:trmt10b	http://amigo.geneontology.org/amigo/term/GO:0043782
phosphomethylethanolamine N-methyltransferase activity	molecular_function	GO:0052667	4	13	2.86	0.0358291	0.161846	dre:557908:mettl13|dre:322348:setd6|dre:541441:mettl21a|dre:768135:trmt10b	http://amigo.geneontology.org/amigo/term/GO:0052667
tRNA (cytosine-5-)-methyltransferase activity	molecular_function	GO:0016428	4	13	2.86	0.0358291	0.161846	dre:557908:mettl13|dre:322348:setd6|dre:541441:mettl21a|dre:768135:trmt10b	http://amigo.geneontology.org/amigo/term/GO:0016428
methanol-specific methylcobalamin:coenzyme M methyltransferase activity	molecular_function	GO:0043851	4	13	2.86	0.0358291	0.161846	dre:557908:mettl13|dre:322348:setd6|dre:541441:mettl21a|dre:768135:trmt10b	http://amigo.geneontology.org/amigo/term/GO:0043851
rRNA (adenine) methyltransferase activity	molecular_function	GO:0016433	4	13	2.86	0.0358291	0.161846	dre:557908:mettl13|dre:322348:setd6|dre:541441:mettl21a|dre:768135:trmt10b	http://amigo.geneontology.org/amigo/term/GO:0016433
tRNA (adenine-57, 58-N(1)-) methyltransferase activity	molecular_function	GO:0043827	4	13	2.86	0.0358291	0.161846	dre:557908:mettl13|dre:322348:setd6|dre:541441:mettl21a|dre:768135:trmt10b	http://amigo.geneontology.org/amigo/term/GO:0043827
tRNA (uracil-2'-O-)-methyltransferase activity	molecular_function	GO:0052665	4	13	2.86	0.0358291	0.161846	dre:557908:mettl13|dre:322348:setd6|dre:541441:mettl21a|dre:768135:trmt10b	http://amigo.geneontology.org/amigo/term/GO:0052665
tRNA (cytosine-2'-O-)-methyltransferase activity	molecular_function	GO:0052666	4	13	2.86	0.0358291	0.161846	dre:557908:mettl13|dre:322348:setd6|dre:541441:mettl21a|dre:768135:trmt10b	http://amigo.geneontology.org/amigo/term/GO:0052666
Se-methyltransferase activity	molecular_function	GO:0051995	4	13	2.86	0.0358291	0.161846	dre:557908:mettl13|dre:322348:setd6|dre:541441:mettl21a|dre:768135:trmt10b	http://amigo.geneontology.org/amigo/term/GO:0051995
tRNA (cytosine-3-)-methyltransferase activity	molecular_function	GO:0052735	4	13	2.86	0.0358291	0.161846	dre:557908:mettl13|dre:322348:setd6|dre:541441:mettl21a|dre:768135:trmt10b	http://amigo.geneontology.org/amigo/term/GO:0052735
rRNA (cytosine-2'-O-)-methyltransferase activity	molecular_function	GO:0070677	4	13	2.86	0.0358291	0.161846	dre:557908:mettl13|dre:322348:setd6|dre:541441:mettl21a|dre:768135:trmt10b	http://amigo.geneontology.org/amigo/term/GO:0070677
tRNA (cytosine) methyltransferase activity	molecular_function	GO:0016427	4	13	2.86	0.0358291	0.161846	dre:557908:mettl13|dre:322348:setd6|dre:541441:mettl21a|dre:768135:trmt10b	http://amigo.geneontology.org/amigo/term/GO:0016427
methylarsonite methyltransferase activity	molecular_function	GO:0030792	4	13	2.86	0.0358291	0.161846	dre:557908:mettl13|dre:322348:setd6|dre:541441:mettl21a|dre:768135:trmt10b	http://amigo.geneontology.org/amigo/term/GO:0030792
skeletal system development	biological_process	GO:0001501	18	132	1.27	0.0367808	0.165941	dre:317637:wdr43|dre:30585:dlx3b|dre:322529:dhrs9|dre:567422:plxna3|dre:30549:fgf3|dre:561131:nolc1|dre:569074:hapln1b|dre:30458:gata3|dre:393492:lbh|dre:100002812:phospho1|dre:570746:zic2b|dre:30105:wnt5b|dre:140746:irx7|dre:324407:chsy1|dre:378746:atp2b1a|dre:30538:fgf8a|dre:30291:cdh2|dre:431715:rbck1	http://amigo.geneontology.org/amigo/term/GO:0001501
cellular nitrogen compound catabolic process	biological_process	GO:0044270	12	77	1.45	0.0372912	0.168039	dre:100003553:dis3|dre:406795:skiv2l2|dre:565000:fc33b09|dre:323016:exosc8|dre:450057:exosc9|dre:394053:eif4a3|dre:324088:polr2gl|dre:550234:exosc2|dre:565000:exosc3|dre:550350:mrto4|dre:100005893:magoh|dre:393712:exosc4	http://amigo.geneontology.org/amigo/term/GO:0044270
transferase complex, transferring phosphorus-containing groups	cellular_component	GO:0061695	13	86	1.41	0.0374559	0.168269	dre:751656:crcp|dre:445170:polr2eb|dre:325603:polr1b|dre:100150924:polg|dre:393257:polr3d|dre:336518:polr3e|dre:445412:polr1d|dre:553733:polr1e|dre:402856:twistnb|dre:324088:polr2gl|dre:562329:polr3b|dre:550263:polr2h|dre:393201:polr3c	http://amigo.geneontology.org/amigo/term/GO:0061695
oxidoreductase activity, acting on single donors with incorporation of molecular oxygen, incorporation of two atoms of oxygen	molecular_function	GO:0016702	5	20	2.33	0.0376163	0.168269	dre:554736:adi1|dre:557059:152670|dre:553602:alox5b.3|dre:100003675:p4ha1b|dre:84041:bco2l	http://amigo.geneontology.org/amigo/term/GO:0016702
fertilization	biological_process	GO:0009566	5	20	2.33	0.0376163	0.168269	dre:559540:bmb|dre:323490:ptbp1a|dre:558677:zp3a.2|dre:64692:zp3b|dre:327616:zp3d.1	http://amigo.geneontology.org/amigo/term/GO:0009566
oxidoreductase activity, acting on single donors with incorporation of molecular oxygen	molecular_function	GO:0016701	5	20	2.33	0.0376163	0.168269	dre:554736:adi1|dre:557059:152670|dre:553602:alox5b.3|dre:100003675:p4ha1b|dre:84041:bco2l	http://amigo.geneontology.org/amigo/term/GO:0016701
regulation of axon extension involved in axon guidance	biological_process	GO:0048841	5	20	2.33	0.0376163	0.168269	dre:567422:plxna3|dre:352944:cxcl12a|dre:393666:arl3l1|dre:393692:arl3l2|dre:799945:sema3fb	http://amigo.geneontology.org/amigo/term/GO:0048841
non-canonical Wnt signaling pathway	biological_process	GO:0035567	5	20	2.33	0.0376163	0.168269	dre:30119:frzb|dre:30105:wnt5b|dre:373095:tpbga|dre:323630:dvl2|dre:30412:fzd7b	http://amigo.geneontology.org/amigo/term/GO:0035567
epithelial cell development	biological_process	GO:0002064	7	35	1.86	0.0378038	0.168333	dre:474335:tll1|dre:30245:wt1a|dre:494105:foxj1b|dre:100148408:foxc1a|dre:792391:hnf1ba|dre:30291:cdh2|dre:563030:iqgap2	http://amigo.geneontology.org/amigo/term/GO:0002064
protein methyltransferase activity	molecular_function	GO:0008276	8	43	1.73	0.0378133	0.168333	dre:445198:suv39h1a|dre:550348:prmt3|dre:436775:n6amt1|dre:541441:mettl21a|dre:768135:trmt10b|dre:557908:mettl13|dre:322348:setd6|dre:406275:fbl	http://amigo.geneontology.org/amigo/term/GO:0008276
mitotic cell cycle phase transition	biological_process	GO:0044772	8	43	1.73	0.0378133	0.168333	dre:321897:gnl3|dre:793727:gnl2|dre:192314:dtl|dre:30188:ccne1|dre:798352:anapc10|dre:30648:psme1|dre:559398:cdca5|dre:394124:cdc14aa	http://amigo.geneontology.org/amigo/term/GO:0044772
gliogenesis	biological_process	GO:0042063	8	43	1.73	0.0378133	0.168333	dre:103908640:LOC110437780|dre:30190:egr2b|dre:30228:pes|dre:560807:adcy6b|dre:103908640:gna13a|dre:30291:cdh2|dre:30549:fgf3|dre:30538:fgf8a	http://amigo.geneontology.org/amigo/term/GO:0042063
protein complex	Undef	GO:0043234	129	1324	0.91	0.0379335	0.168665	dre:503893:itga6a|dre:445170:polr2eb|dre:550290:ppp1r11|dre:436816:92791|dre:436852:gcshb|dre:100005893:magoh|dre:554150:b9d1|dre:565995:tsen34|dre:767797:utp18|dre:30506:nr6a1a|dre:324256:orc6|dre:30480:gata2a|dre:678613:h2afy|dre:322617:cx32.3|dre:192333:mcm7|dre:393257:polr3d|dre:336518:polr3e|dre:562329:polr3b|dre:393201:polr3c|dre:100003553:dis3|dre:317678:ruvbl2|dre:558806:cacnb2b|dre:55939…	http://amigo.geneontology.org/amigo/term/GO:0043234
chromosomal part	cellular_component	GO:0044427	23	181	1.18	0.0382169	0.16972	dre:317637:wdr43|dre:564712:bahd1|dre:568747:sfr1|dre:792017:brms1la|dre:768122:ino80b|dre:553396:mcm10|dre:324256:orc6|dre:445395:esco2|dre:678613:h2afy|dre:559398:cdca5|dre:368631:pms1|dre:553782:110425|dre:445198:suv39h1a|dre:317678:ruvbl2|dre:566749:smc5|dre:406562:anp32e|dre:450061:gins1|dre:797198:rrp8|dre:334557:173742|dre:415098:top1mt|dre:321860:rbmx|dre:192294:tbx6|dre:555570:chtf8	http://amigo.geneontology.org/amigo/term/GO:0044427
carbohydrate derivative metabolic process	biological_process	GO:1901135	42	375	1.04	0.0392567	0.174128	dre:393143:umps|dre:560788:parp1|dre:393776:cox4i2|dre:100005300:lcmt2|dre:100003708:ch211-226m16.2|dre:447941:apip|dre:553722:gba3|dre:553627:ngly1|dre:260350:has2|dre:286748:b3gnt7|dre:406404:ak3|dre:560807:adcy6b|dre:570510:notum1a|dre:368909:rrm2b|dre:449663:gpd1l|dre:406477:galnt6|dre:446214:gyltl1b|dre:799387:galnt16|dre:337583:atp6v1ab|dre:407623:b3gnt7l|dre:30650:pth2r|dre:322089:ctps1a|d…	http://amigo.geneontology.org/amigo/term/GO:1901135
response to stimulus	biological_process	GO:0050896	232	2501	0.86	0.0412578	0.182784	dre:101883655:arhgef37|dre:246226:ptgs1|dre:561563:nuak1a|dre:378866:ddit4|dre:393666:arl3l1|dre:393692:arl3l2|dre:406778:exo1|dre:100499491:rltgr|dre:497646:gadd45bb|dre:100005416:ptger4b|dre:100034647:krt17|dre:562247:clcf1|dre:692297:depdc7|dre:30333:pou5f3|dre:100148468:f2rl2|dre:323490:ptbp1a|dre:57930:foxh1|dre:30483:gata4|dre:554150:b9d1|dre:560100:adora2b|dre:30072:inhbaa|dre:561935:aplnr…	http://amigo.geneontology.org/amigo/term/GO:0050896
purine ribonucleoside binding	molecular_function	GO:0032550	104	1050	0.92	0.0415119	0.183249	dre:561563:nuak1a|dre:436845:srprb|dre:393666:arl3l1|dre:393692:arl3l2|dre:541435:acss1|dre:325248:ddx31|dre:557810:mapk12b|dre:792926:dkey-126g1.7|dre:606595:dhx8|dre:406249:ddx39ab|dre:565232:hspa14|dre:321224:hkdc1|dre:100006246:dhx32a|dre:192333:mcm7|dre:445232:gna15.1|dre:100000479:ube2g1b|dre:30742:bmpr1ba|dre:553241:bms1|dre:317678:ruvbl2|dre:794026:camk1b|dre:403063:araf|dre:406487:rad51|…	http://amigo.geneontology.org/amigo/term/GO:0032550
purine nucleoside binding	molecular_function	GO:0001883	104	1050	0.92	0.0415119	0.183249	dre:561563:nuak1a|dre:436845:srprb|dre:393666:arl3l1|dre:393692:arl3l2|dre:541435:acss1|dre:325248:ddx31|dre:557810:mapk12b|dre:792926:dkey-126g1.7|dre:606595:dhx8|dre:406249:ddx39ab|dre:565232:hspa14|dre:321224:hkdc1|dre:100006246:dhx32a|dre:192333:mcm7|dre:445232:gna15.1|dre:100000479:ube2g1b|dre:30742:bmpr1ba|dre:553241:bms1|dre:317678:ruvbl2|dre:794026:camk1b|dre:403063:araf|dre:406487:rad51|…	http://amigo.geneontology.org/amigo/term/GO:0001883
purine ribonucleoside triphosphate binding	molecular_function	GO:0035639	104	1050	0.92	0.0415119	0.183249	dre:561563:nuak1a|dre:436845:srprb|dre:393666:arl3l1|dre:393692:arl3l2|dre:541435:acss1|dre:325248:ddx31|dre:557810:mapk12b|dre:792926:dkey-126g1.7|dre:606595:dhx8|dre:406249:ddx39ab|dre:565232:hspa14|dre:321224:hkdc1|dre:100006246:dhx32a|dre:192333:mcm7|dre:445232:gna15.1|dre:100000479:ube2g1b|dre:30742:bmpr1ba|dre:553241:bms1|dre:317678:ruvbl2|dre:794026:camk1b|dre:403063:araf|dre:406487:rad51|…	http://amigo.geneontology.org/amigo/term/GO:0035639
cell cycle phase transition	biological_process	GO:0044770	8	44	1.69	0.0418194	0.184386	dre:321897:gnl3|dre:793727:gnl2|dre:192314:dtl|dre:30188:ccne1|dre:798352:anapc10|dre:30648:psme1|dre:559398:cdca5|dre:394124:cdc14aa	http://amigo.geneontology.org/amigo/term/GO:0044770
cellular response to organic substance	biological_process	GO:0071310	37	325	1.06	0.0419829	0.184885	dre:246226:ptgs1|dre:100148408:foxc1a|dre:431736:bambib|dre:791454:dand5|dre:30458:gata3|dre:57930:foxh1|dre:260350:has2|dre:30632:bmp2b|dre:393622:acsl4a|dre:30506:nr6a1a|dre:324010:hnf4b|dre:554230:kdr|dre:259304:twsg1b|dre:171474:il17rd|dre:30399:ta|dre:503728:scube2|dre:474335:tll1|dre:30742:bmpr1ba|dre:30427:nr2f5|dre:562137:slc38a9|dre:558864:flrt3|dre:114437:spry4|dre:30161:chd|dre:30260:n…	http://amigo.geneontology.org/amigo/term/GO:0071310
nuclear export	biological_process	GO:0051168	7	36	1.81	0.0422972	0.186047	dre:541444:nmd3|dre:286746:sdad1|dre:406249:ddx39ab|dre:558395:xpo1a|dre:192339:ddx19|dre:337399:rrs1|dre:334362:nol6	http://amigo.geneontology.org/amigo/term/GO:0051168
centrosome	cellular_component	GO:0005813	11	70	1.46	0.042935	0.188403	dre:566758:brca2|dre:494082:ift80|dre:414929:ift57|dre:192314:dtl|dre:563134:tbc1d31|dre:317637:wdr43|dre:394124:cdc14aa|dre:494093:spice1|dre:436667:b9d2|dre:554150:b9d1|dre:557995:rnf19a	http://amigo.geneontology.org/amigo/term/GO:0005813
cell projection part	cellular_component	GO:0044463	11	70	1.46	0.042935	0.188403	dre:103908640:LOC110437780|dre:568092:tmem17|dre:414929:ift57|dre:567344:cfap53|dre:436667:b9d2|dre:394236:pnocb|dre:103908640:gna13a|dre:568590:ccdc40|dre:393452:dync2li1|dre:447898:tmem237b|dre:554150:b9d1	http://amigo.geneontology.org/amigo/term/GO:0044463
tRNA (adenine) methyltransferase activity	molecular_function	GO:0016426	4	14	2.66	0.0433691	0.188512	dre:557908:mettl13|dre:322348:setd6|dre:541441:mettl21a|dre:768135:trmt10b	http://amigo.geneontology.org/amigo/term/GO:0016426
tRNA (adenine-N1-)-methyltransferase activity	molecular_function	GO:0016429	4	14	2.66	0.0433691	0.188512	dre:557908:mettl13|dre:322348:setd6|dre:541441:mettl21a|dre:768135:trmt10b	http://amigo.geneontology.org/amigo/term/GO:0016429
glycosaminoglycan biosynthetic process	biological_process	GO:0006024	4	14	2.66	0.0433691	0.188512	dre:559721:chst3a|dre:560826:csgalnact2|dre:260350:has2|dre:324407:chsy1	http://amigo.geneontology.org/amigo/term/GO:0006024
protein C-terminal leucine carboxyl O-methyltransferase activity	molecular_function	GO:0018423	4	14	2.66	0.0433691	0.188512	dre:557908:mettl13|dre:322348:setd6|dre:541441:mettl21a|dre:768135:trmt10b	http://amigo.geneontology.org/amigo/term/GO:0018423
inner ear receptor cell development	biological_process	GO:0060119	4	14	2.66	0.0433691	0.188512	dre:494105:foxj1b|dre:30549:fgf3|dre:30291:cdh2|dre:378746:atp2b1a	http://amigo.geneontology.org/amigo/term/GO:0060119
regulation of mRNA splicing, via spliceosome	biological_process	GO:0048024	4	14	2.66	0.0433691	0.188512	dre:100009635:dhx37|dre:100005893:magoh|dre:394053:eif4a3|dre:321860:rbmx	http://amigo.geneontology.org/amigo/term/GO:0048024
cellular hormone metabolic process	biological_process	GO:0034754	4	14	2.66	0.0433691	0.188512	dre:30381:cyp26a1|dre:445083:dhrs3a|dre:322529:dhrs9|dre:378722:rdh10b	http://amigo.geneontology.org/amigo/term/GO:0034754
aminoglycan biosynthetic process	biological_process	GO:0006023	4	14	2.66	0.0433691	0.188512	dre:559721:chst3a|dre:560826:csgalnact2|dre:260350:has2|dre:324407:chsy1	http://amigo.geneontology.org/amigo/term/GO:0006023
lipid metabolic process	biological_process	GO:0006629	37	326	1.06	0.0434434	0.188613	dre:246226:ptgs1|dre:406835:serinc5|dre:378960:mgll|dre:282673:npc2|dre:393425:elovl5|dre:553683:lpcat2|dre:378722:rdh10b|dre:553569:neu4|dre:553722:gba3|dre:100034406:cyp2p7|dre:445083:dhrs3a|dre:322529:dhrs9|dre:565295:cers2b|dre:321289:noc3l|dre:570510:notum1a|dre:445125:pltp|dre:30381:cyp26a1|dre:373131:hsd3b2|dre:393365:mtmr8|dre:336673:ch25hl1.1|dre:399485:cyp2p10|dre:564424:soat1|dre:45006…	http://amigo.geneontology.org/amigo/term/GO:0006629
inner ear receptor cell differentiation	biological_process	GO:0060113	5	21	2.21	0.0437501	0.189054	dre:494105:foxj1b|dre:30549:fgf3|dre:30291:cdh2|dre:378746:atp2b1a|dre:30585:dlx3b	http://amigo.geneontology.org/amigo/term/GO:0060113
neuron fate specification	biological_process	GO:0048665	5	21	2.21	0.0437501	0.189054	dre:30549:fgf3|dre:368201:ved|dre:405399:mnx1|dre:30538:fgf8a|dre:30585:dlx3b	http://amigo.geneontology.org/amigo/term/GO:0048665
positive regulation of Wnt signaling pathway	biological_process	GO:0030177	5	21	2.21	0.0437501	0.189054	dre:431736:bambib|dre:30549:fgf3|dre:373095:tpbga|dre:407729:caprin2|dre:30538:fgf8a	http://amigo.geneontology.org/amigo/term/GO:0030177
negative regulation of transmembrane receptor protein serine/threonine kinase signaling pathway	biological_process	GO:0090101	5	21	2.21	0.0437501	0.189054	dre:503728:scube2|dre:431736:bambib|dre:403063:araf|dre:791454:dand5|dre:30161:chd	http://amigo.geneontology.org/amigo/term/GO:0090101
chromosome organization	biological_process	GO:0051276	28	234	1.11	0.0438806	0.189396	dre:553814:gfi1aa|dre:564712:bahd1|dre:30374:hoxb1b|dre:553782:110425|dre:100332714:stra13|dre:792017:brms1la|dre:768122:ino80b|dre:406275:fbl|dre:445395:esco2|dre:678613:h2afy|dre:559398:cdca5|dre:324822:actr6|dre:566758:brca2|dre:445198:suv39h1a|dre:317678:ruvbl2|dre:566749:smc5|dre:798352:anapc10|dre:406562:anp32e|dre:406487:rad51|dre:393949:unga|dre:394124:cdc14aa|dre:30659:dnmt3bb.2|dre:3217…	http://amigo.geneontology.org/amigo/term/GO:0051276
extracellular region part	cellular_component	GO:0044421	39	348	1.04	0.0451862	0.190661	dre:503728:scube2|dre:569074:hapln1b|dre:569326:fb36g12|dre:100002342:cpa6|dre:791454:dand5|dre:406645:ctsba|dre:558677:zp3a.2|dre:569489:fetub|dre:100150128:adamts18|dre:286832:lamc1|dre:337572:ctss2.2|dre:64692:zp3b|dre:793100:dkey-46g23.2|dre:30632:bmp2b|dre:799945:sema3fb|dre:321453:ctsll|dre:30308:wnt10b|dre:799350:ch211-191i18.4|dre:30144:wnt8b|dre:445125:pltp|dre:327616:zp3d.1|dre:60632:wn…	http://amigo.geneontology.org/amigo/term/GO:0044421
Ras protein signal transduction	biological_process	GO:0007265	10	62	1.5	0.0456999	0.190661	dre:103908640:LOC110437780|dre:556459:fgd6|dre:567490:farp2|dre:101883655:arhgef37|dre:407987:arhgef18a|dre:368266:arhgef1a|dre:798229:spry1|dre:325586:cyth1b|dre:103908640:gna13a|dre:567621:tiam1a	http://amigo.geneontology.org/amigo/term/GO:0007265
positive regulation of acrosome reaction	biological_process	GO:2000344	3	8	3.49	0.0458166	0.190661	dre:558677:zp3a.2|dre:64692:zp3b|dre:327616:zp3d.1	http://amigo.geneontology.org/amigo/term/GO:2000344
exodeoxyribonuclease activity	molecular_function	GO:0004529	3	8	3.49	0.0458166	0.190661	dre:405797:aptx|dre:494097:mgme1|dre:406778:exo1	http://amigo.geneontology.org/amigo/term/GO:0004529
somite specification	biological_process	GO:0001757	3	8	3.49	0.0458166	0.190661	dre:654446:ripply1|dre:58132:her7|dre:100149566:mxtx1	http://amigo.geneontology.org/amigo/term/GO:0001757
exodeoxyribonuclease activity, producing 5'-phosphomonoesters	molecular_function	GO:0016895	3	8	3.49	0.0458166	0.190661	dre:405797:aptx|dre:494097:mgme1|dre:406778:exo1	http://amigo.geneontology.org/amigo/term/GO:0016895
positive regulation of cell division	biological_process	GO:0051781	3	8	3.49	0.0458166	0.190661	dre:30549:fgf3|dre:406795:skiv2l2|dre:407737:fgf17	http://amigo.geneontology.org/amigo/term/GO:0051781
egg coat formation	biological_process	GO:0035803	3	8	3.49	0.0458166	0.190661	dre:558677:zp3a.2|dre:64692:zp3b|dre:327616:zp3d.1	http://amigo.geneontology.org/amigo/term/GO:0035803
regulation of acrosome reaction	biological_process	GO:0060046	3	8	3.49	0.0458166	0.190661	dre:558677:zp3a.2|dre:64692:zp3b|dre:327616:zp3d.1	http://amigo.geneontology.org/amigo/term/GO:0060046
core promoter binding	molecular_function	GO:0001047	3	8	3.49	0.0458166	0.190661	dre:550483:znf750|dre:436723:meox1|dre:321860:rbmx	http://amigo.geneontology.org/amigo/term/GO:0001047
intraciliary transport particle B	cellular_component	GO:0030992	3	8	3.49	0.0458166	0.190661	dre:550583:ift22|dre:414929:ift57|dre:494082:ift80	http://amigo.geneontology.org/amigo/term/GO:0030992
regulation of mesoderm development	biological_process	GO:2000380	3	8	3.49	0.0458166	0.190661	dre:64810:vent|dre:368201:ved|dre:791454:dand5	http://amigo.geneontology.org/amigo/term/GO:2000380
sperm-egg recognition	biological_process	GO:0035036	3	8	3.49	0.0458166	0.190661	dre:558677:zp3a.2|dre:64692:zp3b|dre:327616:zp3d.1	http://amigo.geneontology.org/amigo/term/GO:0035036
cell-cell recognition	biological_process	GO:0009988	3	8	3.49	0.0458166	0.190661	dre:558677:zp3a.2|dre:64692:zp3b|dre:327616:zp3d.1	http://amigo.geneontology.org/amigo/term/GO:0009988
peptidyl-proline dioxygenase activity	molecular_function	GO:0031543	3	8	3.49	0.0458166	0.190661	dre:317736:alkbh6|dre:557059:152670|dre:100003675:p4ha1b	http://amigo.geneontology.org/amigo/term/GO:0031543
segment specification	biological_process	GO:0007379	3	8	3.49	0.0458166	0.190661	dre:654446:ripply1|dre:58132:her7|dre:100149566:mxtx1	http://amigo.geneontology.org/amigo/term/GO:0007379
acrosin binding	molecular_function	GO:0032190	3	8	3.49	0.0458166	0.190661	dre:558677:zp3a.2|dre:64692:zp3b|dre:327616:zp3d.1	http://amigo.geneontology.org/amigo/term/GO:0032190
binding of sperm to zona pellucida	biological_process	GO:0007339	3	8	3.49	0.0458166	0.190661	dre:558677:zp3a.2|dre:64692:zp3b|dre:327616:zp3d.1	http://amigo.geneontology.org/amigo/term/GO:0007339
Rho protein signal transduction	biological_process	GO:0007266	8	45	1.65	0.0460967	0.190661	dre:103908640:LOC110437780|dre:556459:fgd6|dre:567490:farp2|dre:101883655:arhgef37|dre:407987:arhgef18a|dre:368266:arhgef1a|dre:103908640:gna13a|dre:567621:tiam1a	http://amigo.geneontology.org/amigo/term/GO:0007266
regulation of Ras protein signal transduction	biological_process	GO:0046578	8	45	1.65	0.0460967	0.190661	dre:101883655:arhgef37|dre:556459:fgd6|dre:567490:farp2|dre:407987:arhgef18a|dre:368266:arhgef1a|dre:798229:spry1|dre:325586:cyth1b|dre:567621:tiam1a	http://amigo.geneontology.org/amigo/term/GO:0046578
tetrapyrrole binding	molecular_function	GO:0046906	11	71	1.44	0.0463145	0.190661	dre:246226:ptgs1|dre:100000156:zfos-411a11.2|dre:792207:cyp2aa11|dre:562008:cyp4v7|dre:100034406:cyp2p7|dre:30381:cyp26a1|dre:368352:cyp2y3|dre:768294:cyp2aa2|dre:558473:cyp3c2|dre:541440:cyp2x6|dre:399485:cyp2p10	http://amigo.geneontology.org/amigo/term/GO:0046906
regulation of cell migration	biological_process	GO:0030334	12	80	1.4	0.0463648	0.190661	dre:569971:lama1|dre:30197:dkk1b|dre:799945:sema3fb|dre:567422:plxna3|dre:337298:sulf1|dre:30538:fgf8a|dre:352944:cxcl12a|dre:799354:cxcl12b|dre:30458:gata3|dre:751679:elp6|dre:30549:fgf3|dre:100149566:mxtx1	http://amigo.geneontology.org/amigo/term/GO:0030334
smoothened signaling pathway	biological_process	GO:0007224	6	29	1.92	0.0467366	0.190661	dre:503728:scube2|dre:568092:tmem17|dre:30471:qkia|dre:337298:sulf1|dre:554150:b9d1|dre:569403:adrbk2	http://amigo.geneontology.org/amigo/term/GO:0007224
mechanoreceptor differentiation	biological_process	GO:0042490	6	29	1.92	0.0467366	0.190661	dre:334003:pho|dre:494105:foxj1b|dre:30549:fgf3|dre:30585:dlx3b|dre:30291:cdh2|dre:378746:atp2b1a	http://amigo.geneontology.org/amigo/term/GO:0042490
ribosome assembly	biological_process	GO:0042255	6	29	1.92	0.0467366	0.190661	dre:317739:ppan|dre:406587:rpf2|dre:550241:rrp7a|dre:553568:abt1|dre:553616:nip7|dre:550350:mrto4	http://amigo.geneontology.org/amigo/term/GO:0042255
mRNA transport	biological_process	GO:0051028	6	29	1.92	0.0467366	0.190661	dre:30471:qkia|dre:406249:ddx39ab|dre:335236:ndc1|dre:192339:ddx19|dre:100005893:magoh|dre:394053:eif4a3	http://amigo.geneontology.org/amigo/term/GO:0051028
cytokinin 9-beta-glucosyltransferase activity	molecular_function	GO:0080062	7	37	1.76	0.047122	0.190661	dre:799387:galnt16|dre:286748:b3gnt7|dre:407623:b3gnt7l|dre:561028:ch211-126g16.11|dre:791470:b3gnt5b|dre:406477:galnt6|dre:446214:gyltl1b	http://amigo.geneontology.org/amigo/term/GO:0080062
alpha-1,2-mannosyltransferase activity	molecular_function	GO:0000026	7	37	1.76	0.047122	0.190661	dre:799387:galnt16|dre:286748:b3gnt7|dre:407623:b3gnt7l|dre:561028:ch211-126g16.11|dre:791470:b3gnt5b|dre:406477:galnt6|dre:446214:gyltl1b	http://amigo.geneontology.org/amigo/term/GO:0000026
dolichyl pyrophosphate Man7GlcNAc2 alpha-1,3-glucosyltransferase activity	molecular_function	GO:0033556	7	37	1.76	0.047122	0.190661	dre:799387:galnt16|dre:286748:b3gnt7|dre:407623:b3gnt7l|dre:561028:ch211-126g16.11|dre:791470:b3gnt5b|dre:406477:galnt6|dre:446214:gyltl1b	http://amigo.geneontology.org/amigo/term/GO:0033556
1,2-dihydroxy-phenanthrene glycosyltransferase activity	molecular_function	GO:0018718	7	37	1.76	0.047122	0.190661	dre:799387:galnt16|dre:286748:b3gnt7|dre:407623:b3gnt7l|dre:561028:ch211-126g16.11|dre:791470:b3gnt5b|dre:406477:galnt6|dre:446214:gyltl1b	http://amigo.geneontology.org/amigo/term/GO:0018718
cellulose synthase activity	molecular_function	GO:0016759	7	37	1.76	0.047122	0.190661	dre:799387:galnt16|dre:286748:b3gnt7|dre:407623:b3gnt7l|dre:561028:ch211-126g16.11|dre:791470:b3gnt5b|dre:406477:galnt6|dre:446214:gyltl1b	http://amigo.geneontology.org/amigo/term/GO:0016759
alpha-1,3-mannosyltransferase activity	molecular_function	GO:0000033	7	37	1.76	0.047122	0.190661	dre:799387:galnt16|dre:286748:b3gnt7|dre:407623:b3gnt7l|dre:561028:ch211-126g16.11|dre:791470:b3gnt5b|dre:406477:galnt6|dre:446214:gyltl1b	http://amigo.geneontology.org/amigo/term/GO:0000033
beta-1,4-mannosyltransferase activity	molecular_function	GO:0019187	7	37	1.76	0.047122	0.190661	dre:799387:galnt16|dre:286748:b3gnt7|dre:407623:b3gnt7l|dre:561028:ch211-126g16.11|dre:791470:b3gnt5b|dre:406477:galnt6|dre:446214:gyltl1b	http://amigo.geneontology.org/amigo/term/GO:0019187
salicylic acid glucosyltransferase (glucoside-forming) activity	molecular_function	GO:0052640	7	37	1.76	0.047122	0.190661	dre:799387:galnt16|dre:286748:b3gnt7|dre:407623:b3gnt7l|dre:561028:ch211-126g16.11|dre:791470:b3gnt5b|dre:406477:galnt6|dre:446214:gyltl1b	http://amigo.geneontology.org/amigo/term/GO:0052640
alpha-1,6-mannosyltransferase activity	molecular_function	GO:0000009	7	37	1.76	0.047122	0.190661	dre:799387:galnt16|dre:286748:b3gnt7|dre:407623:b3gnt7l|dre:561028:ch211-126g16.11|dre:791470:b3gnt5b|dre:406477:galnt6|dre:446214:gyltl1b	http://amigo.geneontology.org/amigo/term/GO:0000009
glycolipid mannosyltransferase activity	molecular_function	GO:0004376	7	37	1.76	0.047122	0.190661	dre:799387:galnt16|dre:286748:b3gnt7|dre:407623:b3gnt7l|dre:561028:ch211-126g16.11|dre:791470:b3gnt5b|dre:406477:galnt6|dre:446214:gyltl1b	http://amigo.geneontology.org/amigo/term/GO:0004376
benzoic acid glucosyltransferase activity	molecular_function	GO:0052641	7	37	1.76	0.047122	0.190661	dre:799387:galnt16|dre:286748:b3gnt7|dre:407623:b3gnt7l|dre:561028:ch211-126g16.11|dre:791470:b3gnt5b|dre:406477:galnt6|dre:446214:gyltl1b	http://amigo.geneontology.org/amigo/term/GO:0052641
dolichyl pyrophosphate Man9GlcNAc2 alpha-1,3-glucosyltransferase activity	molecular_function	GO:0042281	7	37	1.76	0.047122	0.190661	dre:799387:galnt16|dre:286748:b3gnt7|dre:407623:b3gnt7l|dre:561028:ch211-126g16.11|dre:791470:b3gnt5b|dre:406477:galnt6|dre:446214:gyltl1b	http://amigo.geneontology.org/amigo/term/GO:0042281
dolichyl-pyrophosphate Man7GlcNAc2 alpha-1,6-mannosyltransferase activity	molecular_function	GO:0052824	7	37	1.76	0.047122	0.190661	dre:799387:galnt16|dre:286748:b3gnt7|dre:407623:b3gnt7l|dre:561028:ch211-126g16.11|dre:791470:b3gnt5b|dre:406477:galnt6|dre:446214:gyltl1b	http://amigo.geneontology.org/amigo/term/GO:0052824
alpha-1,3-galactosyltransferase activity	molecular_function	GO:0001962	7	37	1.76	0.047122	0.190661	dre:799387:galnt16|dre:286748:b3gnt7|dre:407623:b3gnt7l|dre:561028:ch211-126g16.11|dre:791470:b3gnt5b|dre:406477:galnt6|dre:446214:gyltl1b	http://amigo.geneontology.org/amigo/term/GO:0001962
endogalactosaminidase activity	molecular_function	GO:0033931	7	37	1.76	0.047122	0.190661	dre:799387:galnt16|dre:286748:b3gnt7|dre:407623:b3gnt7l|dre:561028:ch211-126g16.11|dre:791470:b3gnt5b|dre:406477:galnt6|dre:446214:gyltl1b	http://amigo.geneontology.org/amigo/term/GO:0033931
lipopolysaccharide-1,6-galactosyltransferase activity	molecular_function	GO:0008921	7	37	1.76	0.047122	0.190661	dre:799387:galnt16|dre:286748:b3gnt7|dre:407623:b3gnt7l|dre:561028:ch211-126g16.11|dre:791470:b3gnt5b|dre:406477:galnt6|dre:446214:gyltl1b	http://amigo.geneontology.org/amigo/term/GO:0008921
salicylic acid glucosyltransferase (ester-forming) activity	molecular_function	GO:0052639	7	37	1.76	0.047122	0.190661	dre:799387:galnt16|dre:286748:b3gnt7|dre:407623:b3gnt7l|dre:561028:ch211-126g16.11|dre:791470:b3gnt5b|dre:406477:galnt6|dre:446214:gyltl1b	http://amigo.geneontology.org/amigo/term/GO:0052639
9-phenanthrol glycosyltransferase activity	molecular_function	GO:0018717	7	37	1.76	0.047122	0.190661	dre:799387:galnt16|dre:286748:b3gnt7|dre:407623:b3gnt7l|dre:561028:ch211-126g16.11|dre:791470:b3gnt5b|dre:406477:galnt6|dre:446214:gyltl1b	http://amigo.geneontology.org/amigo/term/GO:0018717
O antigen polymerase activity	molecular_function	GO:0008755	7	37	1.76	0.047122	0.190661	dre:799387:galnt16|dre:286748:b3gnt7|dre:407623:b3gnt7l|dre:561028:ch211-126g16.11|dre:791470:b3gnt5b|dre:406477:galnt6|dre:446214:gyltl1b	http://amigo.geneontology.org/amigo/term/GO:0008755
9-phenanthrol UDP-glucuronosyltransferase activity	molecular_function	GO:0018715	7	37	1.76	0.047122	0.190661	dre:799387:galnt16|dre:286748:b3gnt7|dre:407623:b3gnt7l|dre:561028:ch211-126g16.11|dre:791470:b3gnt5b|dre:406477:galnt6|dre:446214:gyltl1b	http://amigo.geneontology.org/amigo/term/GO:0018715
indole-3-butyrate beta-glucosyltransferase activity	molecular_function	GO:0052638	7	37	1.76	0.047122	0.190661	dre:799387:galnt16|dre:286748:b3gnt7|dre:407623:b3gnt7l|dre:561028:ch211-126g16.11|dre:791470:b3gnt5b|dre:406477:galnt6|dre:446214:gyltl1b	http://amigo.geneontology.org/amigo/term/GO:0052638
UDP-glucose:glycoprotein glucosyltransferase activity	molecular_function	GO:0003980	7	37	1.76	0.047122	0.190661	dre:799387:galnt16|dre:286748:b3gnt7|dre:407623:b3gnt7l|dre:561028:ch211-126g16.11|dre:791470:b3gnt5b|dre:406477:galnt6|dre:446214:gyltl1b	http://amigo.geneontology.org/amigo/term/GO:0003980
phenanthrol glycosyltransferase activity	molecular_function	GO:0019112	7	37	1.76	0.047122	0.190661	dre:799387:galnt16|dre:286748:b3gnt7|dre:407623:b3gnt7l|dre:561028:ch211-126g16.11|dre:791470:b3gnt5b|dre:406477:galnt6|dre:446214:gyltl1b	http://amigo.geneontology.org/amigo/term/GO:0019112
alpha-1,2-galactosyltransferase activity	molecular_function	GO:0031278	7	37	1.76	0.047122	0.190661	dre:799387:galnt16|dre:286748:b3gnt7|dre:407623:b3gnt7l|dre:561028:ch211-126g16.11|dre:791470:b3gnt5b|dre:406477:galnt6|dre:446214:gyltl1b	http://amigo.geneontology.org/amigo/term/GO:0031278
chondroitin hydrolase activity	molecular_function	GO:0052757	7	37	1.76	0.047122	0.190661	dre:799387:galnt16|dre:286748:b3gnt7|dre:407623:b3gnt7l|dre:561028:ch211-126g16.11|dre:791470:b3gnt5b|dre:406477:galnt6|dre:446214:gyltl1b	http://amigo.geneontology.org/amigo/term/GO:0052757
1-phenanthrol glycosyltransferase activity	molecular_function	GO:0018716	7	37	1.76	0.047122	0.190661	dre:799387:galnt16|dre:286748:b3gnt7|dre:407623:b3gnt7l|dre:561028:ch211-126g16.11|dre:791470:b3gnt5b|dre:406477:galnt6|dre:446214:gyltl1b	http://amigo.geneontology.org/amigo/term/GO:0018716
dolichyl pyrophosphate Glc1Man9GlcNAc2 alpha-1,3-glucosyltransferase activity	molecular_function	GO:0042283	7	37	1.76	0.047122	0.190661	dre:799387:galnt16|dre:286748:b3gnt7|dre:407623:b3gnt7l|dre:561028:ch211-126g16.11|dre:791470:b3gnt5b|dre:406477:galnt6|dre:446214:gyltl1b	http://amigo.geneontology.org/amigo/term/GO:0042283
UDP-galactosyltransferase activity	molecular_function	GO:0035250	7	37	1.76	0.047122	0.190661	dre:799387:galnt16|dre:286748:b3gnt7|dre:407623:b3gnt7l|dre:561028:ch211-126g16.11|dre:791470:b3gnt5b|dre:406477:galnt6|dre:446214:gyltl1b	http://amigo.geneontology.org/amigo/term/GO:0035250
alpha-(1->6)-fucosyltransferase activity	molecular_function	GO:0046921	7	37	1.76	0.047122	0.190661	dre:799387:galnt16|dre:286748:b3gnt7|dre:407623:b3gnt7l|dre:561028:ch211-126g16.11|dre:791470:b3gnt5b|dre:406477:galnt6|dre:446214:gyltl1b	http://amigo.geneontology.org/amigo/term/GO:0046921
inositol phosphoceramide synthase activity	molecular_function	GO:0045140	7	37	1.76	0.047122	0.190661	dre:799387:galnt16|dre:286748:b3gnt7|dre:407623:b3gnt7l|dre:561028:ch211-126g16.11|dre:791470:b3gnt5b|dre:406477:galnt6|dre:446214:gyltl1b	http://amigo.geneontology.org/amigo/term/GO:0045140
lipopolysaccharide-1,5-galactosyltransferase activity	molecular_function	GO:0035496	7	37	1.76	0.047122	0.190661	dre:799387:galnt16|dre:286748:b3gnt7|dre:407623:b3gnt7l|dre:561028:ch211-126g16.11|dre:791470:b3gnt5b|dre:406477:galnt6|dre:446214:gyltl1b	http://amigo.geneontology.org/amigo/term/GO:0035496
carboxylic acid metabolic process	biological_process	GO:0019752	28	237	1.1	0.0494336	0.199794	dre:554736:adi1|dre:246226:ptgs1|dre:541435:acss1|dre:555376:btd|dre:556702:yars2|dre:393425:elovl5|dre:436852:gcshb|dre:378722:rdh10b|dre:100000775:glula|dre:321224:hkdc1|dre:30381:cyp26a1|dre:336673:ch25hl1.1|dre:558186:enosf1|dre:100034406:cyp2p7|dre:447941:apip|dre:322089:ctps1a|dre:560419:fam206a|dre:795261:ugt1b7|dre:560682:pycr3|dre:322055:cth|dre:321621:gldc|dre:559403:LOC103909985|dre:39…	http://amigo.geneontology.org/amigo/term/GO:0019752
negative regulation of intracellular signal transduction	biological_process	GO:1902532	10	63	1.48	0.0494908	0.199806	dre:353314:dusp6|dre:321544:prpf19|dre:100004402:plrg1|dre:798229:spry1|dre:558864:flrt3|dre:566559:akt1s1|dre:114437:spry4|dre:541544:rnf152|dre:171474:il17rd|dre:84041:bco2l	http://amigo.geneontology.org/amigo/term/GO:1902532
