# Supplementary material for: Systematic Identification of Long Noncoding RNAs during Three Key Organogenesis Stages in Zebrafish
Source: Int J Mol Sci. 2024 Mar 19;25(6):3440. doi: 10.3390/ijms25063440 (PMC10970532; doi:10.3390/ijms25063440)
Supplement: Supplementary file 1 [file ijms-25-03440-s001.zip › Table S9.xlsx]

## Sheet: Supplementary table S9
Table S9 Go enrichment analysis of upregulated DEGs betwween T2 and T3
Term	Database	ID	Input_number	Background_number	Rich_factor	P_Value	Corrected P_Value	Input	Hyperlink
nervous system development	biological_process	GO:0007399	110	726	2	1.62673e-17	4.63944e-14	dre:559665:smc1a|dre:30398:pou3f1|dre:369190:kif1ab|dre:369190:kif1aa|dre:571349:cntn4|dre:100148652:vwc2l|dre:797545:map1ab|dre:30480:gata2a|dre:566656:sim1b|dre:30384:th|dre:560759:otpa|dre:393892:bzw2|dre:641568:thnsl2|dre:100537884:map4l|dre:30608:gap43|dre:30316:otpb|dre:557921:asphd1|dre:30598:vsx1|dre:100332110:dner|dre:30169:neurod1|dre:559050:sgk2b|dre:266958:neurod4|dre:556747:lrrc4ba|d…	http://amigo.geneontology.org/amigo/term/GO:0007399
calcium ion binding	molecular_function	GO:0005509	67	342	2.59	9.95406e-16	9.97085e-13	dre:678552:f9b|dre:564347:cracr2ab|dre:493595:pcdh2ab9|dre:493588:pcdh2ab2|dre:493590:pcdh2ab3|dre:493589:pcdh2ab1|dre:493589:pcdh2ab6|dre:493594:pcdh2ab8|dre:493591:pcdh2ab5|dre:572034:mmp16b|dre:568508:cdh12a|dre:568198:pcdh7a|dre:571786:fbn1|dre:449806:fbln5|dre:566325:thbs2b|dre:402805:pvalb1|dre:322221:165653|dre:58028:pvalb2|dre:336655:icn|dre:493601:pcdh2aa15|dre:393792:kcnip3a|dre:497127:…	http://amigo.geneontology.org/amigo/term/GO:0005509
single-organism process	Undef	GO:0044699	438	5171	1.12	1.04883e-15	9.97085e-13	dre:369190:kif1ab|dre:369190:kif1aa|dre:393867:ampd1|dre:794234:cdc42se2|dre:437003:ica1|dre:794259:aclyb|dre:571349:cntn4|dre:494050:ndrg2|dre:100003329:cacng8b|dre:30480:gata2a|dre:30331:cahz|dre:405771:rhag|dre:378963:eno3|dre:566656:sim1b|dre:30384:th|dre:336492:ptgdsb.1|dre:100002220:enox1|dre:567212:slc8a2b|dre:100332911:gpam|dre:30169:neurod1|dre:266958:neurod4|dre:564883:cacng3b|dre:40650…	http://amigo.geneontology.org/amigo/term/GO:0044699
synapse	cellular_component	GO:0045202	41	135	4.02	2.07887e-15	1.35445e-12	dre:393682:lin7a|dre:336069:gria4b|dre:407735:gria4a|dre:436780:nrn1a|dre:58038:stx1b|dre:571720:ch211-251b21.1|dre:559698:sypa|dre:449864:grin2da|dre:569898:dlgap1a|dre:100005675:grin1b|dre:436704:rgs20|dre:565256:grm3|dre:405796:dlg4b|dre:100149756:slc17a6b|dre:494492:slc17a6a|dre:445325:sept5b|dre:566015:shisa9b|dre:563297:grin2aa|dre:566922:gabrb3|dre:566514:gabrb4|dre:368416:gria3b|dre:17045…	http://amigo.geneontology.org/amigo/term/GO:0045202
plasma membrane	cellular_component	GO:0005886	146	1200	1.61	2.37456e-15	1.35445e-12	dre:407668:asic4a|dre:431714:91968|dre:494450:slc6a5|dre:406777:aqp3a|dre:557070:cavin1a|dre:794234:cdc42se2|dre:378444:LOC100334937|dre:569898:dlgap1a|dre:100003329:cacng8b|dre:566647:cx32.2|dre:405771:rhag|dre:101886726:gpc5b|dre:566922:gabrb3|dre:566514:gabrb4|dre:393682:lin7a|dre:100000615:syt3|dre:30711:snap25b|dre:30712:snap25a|dre:563297:grin2aa|dre:493587:pcdh2ac|dre:562260:slc10a1|dre:10…	http://amigo.geneontology.org/amigo/term/GO:0005886
cell periphery	cellular_component	GO:0071944	147	1226	1.59	5.5549e-15	2.429e-12	dre:407668:asic4a|dre:431714:91968|dre:494450:slc6a5|dre:406777:aqp3a|dre:557070:cavin1a|dre:794234:cdc42se2|dre:378444:LOC100334937|dre:569898:dlgap1a|dre:100003329:cacng8b|dre:566647:cx32.2|dre:405771:rhag|dre:101886726:gpc5b|dre:566922:gabrb3|dre:566514:gabrb4|dre:393682:lin7a|dre:100000615:syt3|dre:30711:snap25b|dre:30712:snap25a|dre:563297:grin2aa|dre:493587:pcdh2ac|dre:562260:slc10a1|dre:10…	http://amigo.geneontology.org/amigo/term/GO:0071944
neurogenesis	biological_process	GO:0022008	79	472	2.21	5.96179e-15	2.429e-12	dre:553412:dpysl2b|dre:369190:kif1ab|dre:369190:kif1aa|dre:407978:cdh23|dre:393930:bhlhe22|dre:557162:prdm8b|dre:100144409:amigo1|dre:100329456:igsf10|dre:571349:cntn4|dre:30315:foxn4|dre:402941:insm1a|dre:798285:rem2|dre:64274:csf1ra|dre:569891:nsmfb|dre:560775:sall3a|dre:664698:neflb|dre:449651:stmn2a|dre:553166:dpysl3|dre:30634:nadl1.2|dre:368662:ptf1a|dre:793701:gas7a|dre:60309:robo2|dre:3048…	http://amigo.geneontology.org/amigo/term/GO:0022008
generation of neurons	biological_process	GO:0048699	72	424	2.25	5.08354e-14	1.81228e-11	dre:553412:dpysl2b|dre:369190:kif1ab|dre:369190:kif1aa|dre:407978:cdh23|dre:557801:il1rapl1b|dre:100144409:amigo1|dre:100329456:igsf10|dre:571349:cntn4|dre:30315:foxn4|dre:402941:insm1a|dre:798285:rem2|dre:569891:nsmfb|dre:664698:neflb|dre:449651:stmn2a|dre:553166:dpysl3|dre:30634:nadl1.2|dre:368662:ptf1a|dre:793701:gas7a|dre:60309:robo2|dre:30480:gata2a|dre:100149863:LOC100149863|dre:100007677:e…	http://amigo.geneontology.org/amigo/term/GO:0048699
single-multicellular organism process	Undef	GO:0044707	197	1914	1.36	1.1446e-13	3.6271e-11	dre:559665:smc1a|dre:30398:pou3f1|dre:369190:kif1ab|dre:369190:kif1aa|dre:664748:shox|dre:571349:cntn4|dre:445477:abrab|dre:566325:thbs2b|dre:503739:hsf4|dre:559447:scn1lab|dre:797545:map1ab|dre:557801:il1rapl1b|dre:393614:cacng2a|dre:100000769:cryaa|dre:566656:sim1b|dre:554167:tnfb|dre:560759:otpa|dre:393892:bzw2|dre:641568:thnsl2|dre:100537884:map4l|dre:100002220:enox1|dre:30608:gap43|dre:30316…	http://amigo.geneontology.org/amigo/term/GO:0044707
homophilic cell adhesion via plasma membrane adhesion molecules	biological_process	GO:0007156	30	81	4.9	1.80852e-13	5.15364e-11	dre:493594:pcdh2ab8|dre:493595:pcdh2ab9|dre:493588:pcdh2ab2|dre:493590:pcdh2ab3|dre:493589:pcdh2ab1|dre:793954:cadm2a|dre:493589:pcdh2ab7|dre:571698:cadm2b|dre:568508:cdh12a|dre:568198:pcdh7a|dre:493601:pcdh2aa15|dre:493601:LOC110440219|dre:493601:LOC110440218|dre:553999:pcdh1g11|dre:561336:pcdh17|dre:554015:pcdh1g31|dre:554051:pcdh2g3|dre:556807:ch211-186j3.6|dre:493589:pcdh2ab6|dre:562183:cadm1…	http://amigo.geneontology.org/amigo/term/GO:0007156
neuron differentiation	biological_process	GO:0030182	68	398	2.26	1.98773e-13	5.15364e-11	dre:553412:dpysl2b|dre:369190:kif1ab|dre:369190:kif1aa|dre:407978:cdh23|dre:557801:il1rapl1b|dre:100144409:amigo1|dre:101886018:tusc5a|dre:571349:cntn4|dre:30315:foxn4|dre:402941:insm1a|dre:798285:rem2|dre:30316:otpb|dre:664698:neflb|dre:449651:stmn2a|dre:553166:dpysl3|dre:30634:nadl1.2|dre:793701:gas7a|dre:60309:robo2|dre:30480:gata2a|dre:100149863:LOC100149863|dre:100329456:igsf10|dre:797559:fm…	http://amigo.geneontology.org/amigo/term/GO:0030182
binding	molecular_function	GO:0005488	420	5137	1.08	7.94721e-13	1.88879e-10	dre:402814:myo3a|dre:369190:kif1ab|dre:369190:kif1aa|dre:449875:gsx1|dre:437003:ica1|dre:794259:aclyb|dre:393422:camkvb|dre:30480:gata2a|dre:30331:cahz|dre:664748:shox|dre:378963:eno3|dre:447930:mylpfb|dre:566656:sim1b|dre:30384:th|dre:30429:mylpfa|dre:336492:ptgdsb.1|dre:100002220:enox1|dre:436584:gcgb|dre:30169:neurod1|dre:266958:neurod4|dre:336165:myl1|dre:571425:165603|dre:559593:acanb|dre:55…	http://amigo.geneontology.org/amigo/term/GO:0005488
cell-cell adhesion via plasma-membrane adhesion molecules	biological_process	GO:0098742	30	88	4.51	1.03246e-12	2.26506e-10	dre:493594:pcdh2ab8|dre:493595:pcdh2ab9|dre:493588:pcdh2ab2|dre:493590:pcdh2ab3|dre:493589:pcdh2ab1|dre:793954:cadm2a|dre:493589:pcdh2ab7|dre:571698:cadm2b|dre:568508:cdh12a|dre:568198:pcdh7a|dre:493601:pcdh2aa15|dre:493601:LOC110440219|dre:493601:LOC110440218|dre:553999:pcdh1g11|dre:561336:pcdh17|dre:554015:pcdh1g31|dre:554051:pcdh2g3|dre:556807:ch211-186j3.6|dre:493589:pcdh2ab6|dre:562183:cadm1…	http://amigo.geneontology.org/amigo/term/GO:0098742
synapse part	cellular_component	GO:0044456	31	97	4.23	1.75819e-12	3.58168e-10	dre:393682:lin7a|dre:336069:gria4b|dre:407735:gria4a|dre:58038:stx1b|dre:571720:ch211-251b21.1|dre:559698:sypa|dre:449864:grin2da|dre:100005675:grin1b|dre:569898:dlgap1a|dre:436704:rgs20|dre:565256:grm3|dre:405796:dlg4b|dre:100149756:slc17a6b|dre:494492:slc17a6a|dre:445325:sept5b|dre:566015:shisa9b|dre:569891:nsmfb|dre:368416:gria3b|dre:170452:gria3a|dre:567230:ppfia3|dre:30608:gap43|dre:560221:l…	http://amigo.geneontology.org/amigo/term/GO:0044456
neuron development	biological_process	GO:0048666	57	320	2.36	4.08288e-12	7.7552e-10	dre:553412:dpysl2b|dre:369190:kif1ab|dre:369190:kif1aa|dre:407978:cdh23|dre:557801:il1rapl1b|dre:561737:158659|dre:101886018:tusc5a|dre:571349:cntn4|dre:100144409:amigo1|dre:30316:otpb|dre:664698:neflb|dre:449651:stmn2a|dre:553166:dpysl3|dre:30634:nadl1.2|dre:793701:gas7a|dre:60309:robo2|dre:100329456:igsf10|dre:797559:fmodb|dre:791822:fmoda|dre:560759:otpa|dre:30301:her4.2|dre:553756:crmp1|dre:5…	http://amigo.geneontology.org/amigo/term/GO:0048666
neuron part	cellular_component	GO:0097458	36	138	3.45	4.49399e-12	7.7552e-10	dre:407735:gria4a|dre:557801:il1rapl1b|dre:436704:rgs20|dre:559698:sypa|dre:569898:dlgap1a|dre:565256:grm3|dre:449651:stmn2a|dre:405796:dlg4b|dre:553166:dpysl3|dre:30634:nadl1.2|dre:60309:robo2|dre:100149756:slc17a6b|dre:494492:slc17a6a|dre:445325:sept5b|dre:566015:shisa9b|dre:569891:nsmfb|dre:100537884:map4l|dre:393682:lin7a|dre:58038:stx1b|dre:794722:klhl14|dre:567230:ppfia3|dre:30608:gap43|dre…	http://amigo.geneontology.org/amigo/term/GO:0097458
anatomical structure development	biological_process	GO:0048856	195	1974	1.31	4.62267e-12	7.7552e-10	dre:559665:smc1a|dre:30398:pou3f1|dre:369190:kif1ab|dre:369190:kif1aa|dre:664748:shox|dre:794234:cdc42se2|dre:571349:cntn4|dre:445477:abrab|dre:323465:vcanb|dre:566325:thbs2b|dre:503739:hsf4|dre:797545:map1ab|dre:557801:il1rapl1b|dre:30259:prph|dre:100000769:cryaa|dre:447832:capn3a|dre:566656:sim1b|dre:554167:tnfb|dre:100034405:capn3b|dre:560759:otpa|dre:393892:bzw2|dre:641568:thnsl2|dre:10053788…	http://amigo.geneontology.org/amigo/term/GO:0048856
membrane	cellular_component	GO:0016020	317	3689	1.14	6.11892e-12	9.69509e-10	dre:407668:asic4a|dre:431714:91968|dre:566679:ch211-30b16.2|dre:494450:slc6a5|dre:100147894:jph1a|dre:557070:cavin1a|dre:101885207:tmem91|dre:794234:cdc42se2|dre:437003:ica1|dre:562630:LOC562630|dre:100302390:ch211-110e21.3|dre:565395:diras1b|dre:565449:wscd1b|dre:378444:LOC100334937|dre:569898:dlgap1a|dre:393422:camkvb|dre:559524:ptpn5|dre:797199:slc8a1b|dre:558856:sec22c|dre:407669:asic2|dre:10…	http://amigo.geneontology.org/amigo/term/GO:0016020
membrane part	cellular_component	GO:0044425	293	3345	1.16	6.52289e-12	9.79119e-10	dre:407668:asic4a|dre:431714:91968|dre:566679:ch211-30b16.2|dre:494450:slc6a5|dre:100147894:jph1a|dre:557070:cavin1a|dre:101885207:tmem91|dre:394245:slc2a15a|dre:562630:LOC562630|dre:100302390:ch211-110e21.3|dre:100005128:dkey-239b22.2|dre:565449:wscd1b|dre:378444:LOC100334937|dre:569898:dlgap1a|dre:559524:ptpn5|dre:797199:slc8a1b|dre:558856:sec22c|dre:407669:asic2|dre:100334247:vipr1a|dre:560420…	http://amigo.geneontology.org/amigo/term/GO:0044425
system development	biological_process	GO:0048731	159	1513	1.39	7.74017e-12	1.10375e-09	dre:559665:smc1a|dre:30398:pou3f1|dre:369190:kif1ab|dre:369190:kif1aa|dre:664748:shox|dre:571349:cntn4|dre:445477:abrab|dre:566325:thbs2b|dre:503739:hsf4|dre:797545:map1ab|dre:557801:il1rapl1b|dre:100000769:cryaa|dre:566656:sim1b|dre:30384:th|dre:560759:otpa|dre:393892:bzw2|dre:641568:thnsl2|dre:100537884:map4l|dre:322509:acta2|dre:30608:gap43|dre:30316:otpb|dre:557921:asphd1|dre:30598:vsx1|dre:1…	http://amigo.geneontology.org/amigo/term/GO:0048731
single-organism cellular process	Undef	GO:0044763	351	4209	1.1	1.16456e-11	1.56207e-09	dre:369190:kif1ab|dre:369190:kif1aa|dre:393867:ampd1|dre:794234:cdc42se2|dre:437003:ica1|dre:794259:aclyb|dre:571349:cntn4|dre:568356:afap1|dre:100003329:cacng8b|dre:30480:gata2a|dre:30331:cahz|dre:378963:eno3|dre:30384:th|dre:101882495:nrg3b|dre:393682:lin7a|dre:567212:slc8a2b|dre:100332911:gpam|dre:30169:neurod1|dre:266958:neurod4|dre:564883:cacng3b|dre:406507:gadd45gb.1|dre:402929:evlb|dre:406…	http://amigo.geneontology.org/amigo/term/GO:0044763
multicellular organism development	biological_process	GO:0007275	179	1785	1.33	1.23942e-11	1.56207e-09	dre:559665:smc1a|dre:30398:pou3f1|dre:369190:kif1ab|dre:369190:kif1aa|dre:664748:shox|dre:571349:cntn4|dre:445477:abrab|dre:566325:thbs2b|dre:503739:hsf4|dre:797545:map1ab|dre:557801:il1rapl1b|dre:100000769:cryaa|dre:566656:sim1b|dre:554167:tnfb|dre:560759:otpa|dre:393892:bzw2|dre:641568:thnsl2|dre:100537884:map4l|dre:322509:acta2|dre:30608:gap43|dre:30316:otpb|dre:557921:asphd1|dre:30598:vsx1|dr…	http://amigo.geneontology.org/amigo/term/GO:0007275
intrinsic component of membrane	cellular_component	GO:0031224	272	3066	1.17	1.25974e-11	1.56207e-09	dre:407668:asic4a|dre:566679:ch211-30b16.2|dre:494450:slc6a5|dre:100147894:jph1a|dre:101885207:tmem91|dre:394245:slc2a15a|dre:562630:LOC562630|dre:100302390:ch211-110e21.3|dre:100005128:dkey-239b22.2|dre:565449:wscd1b|dre:378444:LOC100334937|dre:568198:pcdh7a|dre:559524:ptpn5|dre:797199:slc8a1b|dre:558856:sec22c|dre:407669:asic2|dre:100334247:vipr1a|dre:560420:nrxn2b|dre:100144409:amigo1|dre:4067…	http://amigo.geneontology.org/amigo/term/GO:0031224
biological adhesion	biological_process	GO:0022610	48	249	2.55	1.85126e-11	2.0573e-09	dre:559593:acanb|dre:493594:pcdh2ab8|dre:493595:pcdh2ab9|dre:493588:pcdh2ab2|dre:493590:pcdh2ab3|dre:493589:pcdh2ab1|dre:793954:cadm2a|dre:493589:pcdh2ab7|dre:571698:cadm2b|dre:568508:cdh12a|dre:571349:cntn4|dre:100144409:amigo1|dre:568198:pcdh7a|dre:571786:fbn1|dre:566325:thbs2b|dre:561355:tecta|dre:493601:pcdh2aa15|dre:30634:nadl1.2|dre:558139:sele|dre:493601:LOC110440218|dre:553999:pcdh1g11|dr…	http://amigo.geneontology.org/amigo/term/GO:0022610
cell adhesion	biological_process	GO:0007155	48	249	2.55	1.85126e-11	2.0573e-09	dre:559593:acanb|dre:493594:pcdh2ab8|dre:493595:pcdh2ab9|dre:493588:pcdh2ab2|dre:493590:pcdh2ab3|dre:493589:pcdh2ab1|dre:793954:cadm2a|dre:493589:pcdh2ab7|dre:571698:cadm2b|dre:568508:cdh12a|dre:571349:cntn4|dre:100144409:amigo1|dre:568198:pcdh7a|dre:571786:fbn1|dre:566325:thbs2b|dre:561355:tecta|dre:493601:pcdh2aa15|dre:30634:nadl1.2|dre:558139:sele|dre:493601:LOC110440218|dre:553999:pcdh1g11|dr…	http://amigo.geneontology.org/amigo/term/GO:0007155
integral component of membrane	cellular_component	GO:0016021	270	3050	1.17	1.87552e-11	2.0573e-09	dre:407668:asic4a|dre:566679:ch211-30b16.2|dre:494450:slc6a5|dre:100147894:jph1a|dre:101885207:tmem91|dre:394245:slc2a15a|dre:562630:LOC562630|dre:100302390:ch211-110e21.3|dre:100005128:dkey-239b22.2|dre:565449:wscd1b|dre:378444:LOC100334937|dre:568198:pcdh7a|dre:559524:ptpn5|dre:797199:slc8a1b|dre:558856:sec22c|dre:407669:asic2|dre:100334247:vipr1a|dre:560420:nrxn2b|dre:100144409:amigo1|dre:4067…	http://amigo.geneontology.org/amigo/term/GO:0016021
developmental process	biological_process	GO:0032502	196	2038	1.27	3.42718e-11	3.62011e-09	dre:559665:smc1a|dre:30398:pou3f1|dre:369190:kif1ab|dre:369190:kif1aa|dre:664748:shox|dre:794234:cdc42se2|dre:571349:cntn4|dre:445477:abrab|dre:323465:vcanb|dre:566325:thbs2b|dre:503739:hsf4|dre:797545:map1ab|dre:557801:il1rapl1b|dre:30259:prph|dre:100000769:cryaa|dre:447832:capn3a|dre:566656:sim1b|dre:554167:tnfb|dre:100034405:capn3b|dre:560759:otpa|dre:393892:bzw2|dre:641568:thnsl2|dre:10053788…	http://amigo.geneontology.org/amigo/term/GO:0032502
multicellular organismal process	biological_process	GO:0032501	205	2169	1.25	4.71712e-11	4.80472e-09	dre:559665:smc1a|dre:30398:pou3f1|dre:550231:cdk5r2a|dre:369190:kif1ab|dre:369190:kif1aa|dre:664748:shox|dre:571349:cntn4|dre:445477:abrab|dre:323465:vcanb|dre:566325:thbs2b|dre:503739:hsf4|dre:559447:scn1lab|dre:797545:map1ab|dre:557801:il1rapl1b|dre:100149756:slc17a6b|dre:100000769:cryaa|dre:566656:sim1b|dre:554167:tnfb|dre:560759:otpa|dre:393892:bzw2|dre:641568:thnsl2|dre:100537884:map4l|dre:1…	http://amigo.geneontology.org/amigo/term/GO:0032501
single-organism developmental process	Undef	GO:0044767	194	2023	1.27	5.44887e-11	5.35868e-09	dre:559665:smc1a|dre:30398:pou3f1|dre:369190:kif1ab|dre:369190:kif1aa|dre:664748:shox|dre:794234:cdc42se2|dre:571349:cntn4|dre:445477:abrab|dre:323465:vcanb|dre:566325:thbs2b|dre:503739:hsf4|dre:797545:map1ab|dre:557801:il1rapl1b|dre:30259:prph|dre:100000769:cryaa|dre:447832:capn3a|dre:566656:sim1b|dre:554167:tnfb|dre:100034405:capn3b|dre:560759:otpa|dre:393892:bzw2|dre:641568:thnsl2|dre:10053788…	http://amigo.geneontology.org/amigo/term/GO:0044767
cell	cellular_component	GO:0005623	432	5501	1.04	7.67158e-11	7.05785e-09	dre:402814:myo3a|dre:566679:ch211-30b16.2|dre:557070:cavin1a|dre:449875:gsx1|dre:794234:cdc42se2|dre:437003:ica1|dre:794259:aclyb|dre:393422:camkvb|dre:100003329:cacng8b|dre:30480:gata2a|dre:405771:rhag|dre:378963:eno3|dre:566656:sim1b|dre:393682:lin7a|dre:794722:klhl14|dre:100332911:gpam|dre:563297:grin2aa|dre:30169:neurod1|dre:266958:neurod4|dre:564883:cacng3b|dre:406507:gadd45gb.1|dre:558800:s…	http://amigo.geneontology.org/amigo/term/GO:0005623
cell part	cellular_component	GO:0044464	432	5501	1.04	7.67158e-11	7.05785e-09	dre:402814:myo3a|dre:566679:ch211-30b16.2|dre:557070:cavin1a|dre:449875:gsx1|dre:794234:cdc42se2|dre:437003:ica1|dre:794259:aclyb|dre:393422:camkvb|dre:100003329:cacng8b|dre:30480:gata2a|dre:405771:rhag|dre:378963:eno3|dre:566656:sim1b|dre:393682:lin7a|dre:794722:klhl14|dre:100332911:gpam|dre:563297:grin2aa|dre:30169:neurod1|dre:266958:neurod4|dre:564883:cacng3b|dre:406507:gadd45gb.1|dre:558800:s…	http://amigo.geneontology.org/amigo/term/GO:0044464
gated channel activity	molecular_function	GO:0022836	36	160	2.98	1.60085e-10	1.42676e-08	dre:327415:kcnd3|dre:407668:asic4a|dre:336069:gria4b|dre:407735:gria4a|dre:548345:nalcn|dre:570188:kcnd2|dre:571720:ch211-251b21.1|dre:58152:scn8aa|dre:378444:LOC100334937|dre:100005675:grin1b|dre:564371:kcnc3b|dre:100003329:cacng8b|dre:564883:cacng3b|dre:562853:kcna2b|dre:559447:scn1lab|dre:393614:cacng2a|dre:492513:clic5a|dre:566922:gabrb3|dre:566514:gabrb4|dre:368416:gria3b|dre:170452:gria3a|d…	http://amigo.geneontology.org/amigo/term/GO:0022836
transporter activity	molecular_function	GO:0005215	85	664	1.69	2.06363e-10	1.78348e-08	dre:548345:nalcn|dre:445193:glrbb|dre:327415:kcnd3|dre:570188:kcnd2|dre:336069:gria4b|dre:494450:slc6a5|dre:406777:aqp3a|dre:58152:scn8aa|dre:407978:cdh23|dre:394245:slc2a15a|dre:327067:slc25a4|dre:407668:asic4a|dre:405772:hbbe2|dre:559698:sypa|dre:378444:LOC100334937|dre:563297:grin2aa|dre:568033:sv2a|dre:100005675:grin1b|dre:100150452:ch211-117c9.5|dre:797199:slc8a1b|dre:570283:ch211-160d14.6|d…	http://amigo.geneontology.org/amigo/term/GO:0005215
cell differentiation	biological_process	GO:0030154	108	946	1.51	3.35909e-10	2.81769e-08	dre:30398:pou3f1|dre:369190:kif1ab|dre:369190:kif1aa|dre:571349:cntn4|dre:503739:hsf4|dre:30480:gata2a|dre:447832:capn3a|dre:30384:th|dre:100034405:capn3b|dre:560759:otpa|dre:393892:bzw2|dre:100537884:map4l|dre:30608:gap43|dre:436679:nr4a2b|dre:30598:vsx1|dre:100332110:dner|dre:30169:neurod1|dre:559050:sgk2b|dre:266958:neurod4|dre:81881:crx|dre:393558:mb|dre:368256:paqr7b|dre:393930:bhlhe22|dre:5…	http://amigo.geneontology.org/amigo/term/GO:0030154
biological regulation	biological_process	GO:0065007	303	3657	1.1	8.01818e-10	6.53367e-08	dre:100170938:chata|dre:404275:helt|dre:564347:cracr2ab|dre:407077:nkx1.2lb|dre:406777:aqp3a|dre:565395:diras1b|dre:436920:egr3|dre:449875:gsx1|dre:794234:cdc42se2|dre:30398:pou3f1|dre:437003:ica1|dre:497283:hif1al2|dre:368822:arf3b|dre:100170835:skilb|dre:436769:homer1b|dre:114415:neurod6b|dre:494050:ndrg2|dre:393155:osgn1|dre:114549:ache|dre:503739:hsf4|dre:100003329:cacng8b|dre:793321:LOC11043…	http://amigo.geneontology.org/amigo/term/GO:0065007
channel activity	molecular_function	GO:0015267	41	224	2.42	2.03097e-09	1.56549e-07	dre:327415:kcnd3|dre:407668:asic4a|dre:336069:gria4b|dre:407735:gria4a|dre:406777:aqp3a|dre:570188:kcnd2|dre:571720:ch211-251b21.1|dre:58152:scn8aa|dre:378444:LOC100334937|dre:100005675:grin1b|dre:564371:kcnc3b|dre:100003329:cacng8b|dre:561209:ch73-335m24.5|dre:548345:nalcn|dre:564883:cacng3b|dre:562853:kcna2b|dre:559447:scn1lab|dre:393614:cacng2a|dre:492513:clic5a|dre:566922:gabrb3|dre:566514:ga…	http://amigo.geneontology.org/amigo/term/GO:0015267
passive transmembrane transporter activity	molecular_function	GO:0022803	41	224	2.42	2.03097e-09	1.56549e-07	dre:327415:kcnd3|dre:407668:asic4a|dre:336069:gria4b|dre:407735:gria4a|dre:406777:aqp3a|dre:570188:kcnd2|dre:571720:ch211-251b21.1|dre:58152:scn8aa|dre:378444:LOC100334937|dre:100005675:grin1b|dre:564371:kcnc3b|dre:100003329:cacng8b|dre:561209:ch73-335m24.5|dre:548345:nalcn|dre:564883:cacng3b|dre:562853:kcna2b|dre:559447:scn1lab|dre:393614:cacng2a|dre:492513:clic5a|dre:566922:gabrb3|dre:566514:ga…	http://amigo.geneontology.org/amigo/term/GO:0022803
substrate-specific channel activity	molecular_function	GO:0022838	39	206	2.5	2.18002e-09	1.60616e-07	dre:327415:kcnd3|dre:407668:asic4a|dre:336069:gria4b|dre:407735:gria4a|dre:406777:aqp3a|dre:570188:kcnd2|dre:571720:ch211-251b21.1|dre:58152:scn8aa|dre:378444:LOC100334937|dre:100005675:grin1b|dre:564371:kcnc3b|dre:100003329:cacng8b|dre:561209:ch73-335m24.5|dre:548345:nalcn|dre:564883:cacng3b|dre:562853:kcna2b|dre:559447:scn1lab|dre:393614:cacng2a|dre:492513:clic5a|dre:566922:gabrb3|dre:566514:ga…	http://amigo.geneontology.org/amigo/term/GO:0022838
substrate-specific transmembrane transporter activity	Undef	GO:0022891	64	461	1.84	2.19636e-09	1.60616e-07	dre:548345:nalcn|dre:327415:kcnd3|dre:570188:kcnd2|dre:336069:gria4b|dre:494450:slc6a5|dre:406777:aqp3a|dre:394245:slc2a15a|dre:553402:gabrg2|dre:407668:asic4a|dre:571720:ch211-251b21.1|dre:58152:scn8aa|dre:378444:LOC100334937|dre:563297:grin2aa|dre:100005675:grin1b|dre:797199:slc8a1b|dre:570283:ch211-160d14.6|dre:564371:kcnc3b|dre:407735:gria4a|dre:407672:asic1b|dre:561209:ch73-335m24.5|dre:5628…	http://amigo.geneontology.org/amigo/term/GO:0022891
transmembrane transporter activity	molecular_function	GO:0022857	69	519	1.76	2.6212e-09	1.86892e-07	dre:548345:nalcn|dre:327415:kcnd3|dre:570188:kcnd2|dre:336069:gria4b|dre:494450:slc6a5|dre:406777:aqp3a|dre:394245:slc2a15a|dre:553402:gabrg2|dre:407668:asic4a|dre:571720:ch211-251b21.1|dre:58152:scn8aa|dre:378444:LOC100334937|dre:563297:grin2aa|dre:568033:sv2a|dre:100005675:grin1b|dre:797199:slc8a1b|dre:570283:ch211-160d14.6|dre:564371:kcnc3b|dre:407735:gria4a|dre:407672:asic1b|dre:561209:ch73-3…	http://amigo.geneontology.org/amigo/term/GO:0022857
cell-cell adhesion	biological_process	GO:0098609	32	147	2.88	3.2775e-09	2.27986e-07	dre:493594:pcdh2ab8|dre:493595:pcdh2ab9|dre:493588:pcdh2ab2|dre:493590:pcdh2ab3|dre:493589:pcdh2ab1|dre:793954:cadm2a|dre:493589:pcdh2ab7|dre:571698:cadm2b|dre:568508:cdh12a|dre:568198:pcdh7a|dre:493601:pcdh2aa15|dre:493601:LOC110440219|dre:493601:LOC110440218|dre:553999:pcdh1g11|dre:561336:pcdh17|dre:554015:pcdh1g31|dre:554051:pcdh2g3|dre:556807:ch211-186j3.6|dre:373872:fyna|dre:493589:pcdh2ab6|…	http://amigo.geneontology.org/amigo/term/GO:0098609
sequence-specific DNA binding	molecular_function	GO:0043565	59	415	1.88	4.25271e-09	2.8878e-07	dre:378959:lhx8a|dre:30398:pou3f1|dre:100001699:barhl2|dre:407077:nkx1.2lb|dre:664748:shox|dre:564403:ch211-153j24.3|dre:799473:rereb|dre:566838:tfap2d|dre:30501:otx2|dre:402816:pou4f2|dre:335737:nfil3-5|dre:553644:barx1|dre:415134:mafga|dre:30315:foxn4|dre:402941:insm1a|dre:402815:nr1d2a|dre:266748:foxn1|dre:560775:sall3a|dre:503739:hsf4|dre:337865:nkx3.2|dre:368662:ptf1a|dre:30480:gata2a|dre:50…	http://amigo.geneontology.org/amigo/term/GO:0043565
axon development	biological_process	GO:0061564	38	203	2.48	4.56672e-09	3.0289e-07	dre:553412:dpysl2b|dre:369190:kif1ab|dre:369190:kif1aa|dre:561737:158659|dre:101886018:tusc5a|dre:571349:cntn4|dre:100144409:amigo1|dre:664698:neflb|dre:553166:dpysl3|dre:30634:nadl1.2|dre:60309:robo2|dre:797559:fmodb|dre:791822:fmoda|dre:30301:her4.2|dre:553756:crmp1|dre:569891:nsmfb|dre:30608:gap43|dre:792198:her4.3|dre:550405:lhx9|dre:550602:epyc|dre:569360:dcc|dre:100149066:her4.4|dre:553587:…	http://amigo.geneontology.org/amigo/term/GO:0061564
cellular developmental process	biological_process	GO:0048869	114	1074	1.4	4.84499e-09	3.14043e-07	dre:30398:pou3f1|dre:369190:kif1ab|dre:369190:kif1aa|dre:794234:cdc42se2|dre:571349:cntn4|dre:503739:hsf4|dre:30480:gata2a|dre:447832:capn3a|dre:30384:th|dre:100034405:capn3b|dre:560759:otpa|dre:393892:bzw2|dre:100537884:map4l|dre:30608:gap43|dre:436679:nr4a2b|dre:30598:vsx1|dre:100332110:dner|dre:30169:neurod1|dre:559050:sgk2b|dre:266958:neurod4|dre:81881:crx|dre:393558:mb|dre:562344:hs3st1l2|dr…	http://amigo.geneontology.org/amigo/term/GO:0048869
ion channel complex	cellular_component	GO:0034702	23	79	3.85	5.52701e-09	3.5029e-07	dre:327415:kcnd3|dre:570188:kcnd2|dre:336069:gria4b|dre:407735:gria4a|dre:449864:grin2da|dre:100005675:grin1b|dre:564371:kcnc3b|dre:405796:dlg4b|dre:100003329:cacng8b|dre:562853:kcna2b|dre:559447:scn1lab|dre:393614:cacng2a|dre:566015:shisa9b|dre:492513:clic5a|dre:368416:gria3b|dre:170452:gria3a|dre:563297:grin2aa|dre:559976:grin2bb|dre:795942:kcna1a|dre:564883:cacng3b|dre:572481:knca7|dre:58152:s…	http://amigo.geneontology.org/amigo/term/GO:0034702
transmembrane transporter complex	cellular_component	GO:1902495	24	87	3.65	6.314e-09	3.91468e-07	dre:327415:kcnd3|dre:570188:kcnd2|dre:336069:gria4b|dre:407735:gria4a|dre:100037383:atp1b4|dre:449864:grin2da|dre:100005675:grin1b|dre:564371:kcnc3b|dre:405796:dlg4b|dre:100003329:cacng8b|dre:562853:kcna2b|dre:559447:scn1lab|dre:393614:cacng2a|dre:566015:shisa9b|dre:492513:clic5a|dre:368416:gria3b|dre:170452:gria3a|dre:563297:grin2aa|dre:559976:grin2bb|dre:795942:kcna1a|dre:564883:cacng3b|dre:572…	http://amigo.geneontology.org/amigo/term/GO:1902495
cell junction	cellular_component	GO:0030054	36	189	2.52	7.7578e-09	4.7075e-07	dre:569409:gja8a|dre:393682:lin7a|dre:336069:gria4b|dre:407735:gria4a|dre:793954:cadm2a|dre:436780:nrn1a|dre:571698:cadm2b|dre:571720:ch211-251b21.1|dre:378444:LOC100334937|dre:100005675:grin1b|dre:569898:dlgap1a|dre:405796:dlg4b|dre:572372:gjd1a|dre:100149756:slc17a6b|dre:494492:slc17a6a|dre:566015:shisa9b|dre:563297:grin2aa|dre:566922:gabrb3|dre:566514:gabrb4|dre:368416:gria3b|dre:170452:gria3a…	http://amigo.geneontology.org/amigo/term/GO:0030054
transporter complex	cellular_component	GO:1990351	24	89	3.57	9.1755e-09	5.45178e-07	dre:327415:kcnd3|dre:570188:kcnd2|dre:336069:gria4b|dre:407735:gria4a|dre:100037383:atp1b4|dre:449864:grin2da|dre:100005675:grin1b|dre:564371:kcnc3b|dre:405796:dlg4b|dre:100003329:cacng8b|dre:562853:kcna2b|dre:559447:scn1lab|dre:393614:cacng2a|dre:566015:shisa9b|dre:492513:clic5a|dre:368416:gria3b|dre:170452:gria3a|dre:563297:grin2aa|dre:559976:grin2bb|dre:795942:kcna1a|dre:564883:cacng3b|dre:572…	http://amigo.geneontology.org/amigo/term/GO:1990351
ion channel activity	molecular_function	GO:0005216	37	200	2.45	9.52769e-09	5.49001e-07	dre:327415:kcnd3|dre:407668:asic4a|dre:336069:gria4b|dre:407735:gria4a|dre:548345:nalcn|dre:570188:kcnd2|dre:571720:ch211-251b21.1|dre:58152:scn8aa|dre:378444:LOC100334937|dre:100005675:grin1b|dre:564371:kcnc3b|dre:100003329:cacng8b|dre:561209:ch73-335m24.5|dre:564883:cacng3b|dre:562853:kcna2b|dre:559447:scn1lab|dre:393614:cacng2a|dre:492513:clic5a|dre:566922:gabrb3|dre:566514:gabrb4|dre:368416:g…	http://amigo.geneontology.org/amigo/term/GO:0005216
neuron projection development	biological_process	GO:0031175	42	248	2.24	9.62484e-09	5.49001e-07	dre:553412:dpysl2b|dre:369190:kif1ab|dre:369190:kif1aa|dre:561737:158659|dre:101886018:tusc5a|dre:571349:cntn4|dre:100144409:amigo1|dre:664698:neflb|dre:449651:stmn2a|dre:553166:dpysl3|dre:30634:nadl1.2|dre:60309:robo2|dre:797559:fmodb|dre:791822:fmoda|dre:30301:her4.2|dre:553756:crmp1|dre:569891:nsmfb|dre:100537884:map4l|dre:30608:gap43|dre:792198:her4.3|dre:550405:lhx9|dre:550602:epyc|dre:56936…	http://amigo.geneontology.org/amigo/term/GO:0031175
substrate-specific transporter activity	Undef	GO:0022892	69	541	1.69	1.17965e-08	6.59681e-07	dre:548345:nalcn|dre:327415:kcnd3|dre:570188:kcnd2|dre:336069:gria4b|dre:494450:slc6a5|dre:406777:aqp3a|dre:394245:slc2a15a|dre:553402:gabrg2|dre:564883:cacng3b|dre:407668:asic4a|dre:405772:hbbe2|dre:58152:scn8aa|dre:378444:LOC100334937|dre:563297:grin2aa|dre:100005675:grin1b|dre:797199:slc8a1b|dre:570283:ch211-160d14.6|dre:564371:kcnc3b|dre:407735:gria4a|dre:407672:asic1b|dre:561209:ch73-335m24.…	http://amigo.geneontology.org/amigo/term/GO:0022892
ion transmembrane transporter activity	molecular_function	GO:0015075	56	397	1.87	1.33252e-08	7.30835e-07	dre:548345:nalcn|dre:327415:kcnd3|dre:570188:kcnd2|dre:336069:gria4b|dre:494450:slc6a5|dre:406777:aqp3a|dre:553402:gabrg2|dre:407668:asic4a|dre:571720:ch211-251b21.1|dre:58152:scn8aa|dre:378444:LOC100334937|dre:563297:grin2aa|dre:100005675:grin1b|dre:797199:slc8a1b|dre:564371:kcnc3b|dre:407735:gria4a|dre:407672:asic1b|dre:561209:ch73-335m24.5|dre:562834:slc12a10.2|dre:100149756:slc17a6b|dre:49449…	http://amigo.geneontology.org/amigo/term/GO:0015075
cellular process	biological_process	GO:0009987	457	6146	0.98	1.88554e-08	1.01463e-06	dre:402814:myo3a|dre:369190:kif1ab|dre:369190:kif1aa|dre:393867:ampd1|dre:449875:gsx1|dre:794234:cdc42se2|dre:437003:ica1|dre:794259:aclyb|dre:571349:cntn4|dre:393422:camkvb|dre:494050:ndrg2|dre:559524:ptpn5|dre:100003329:cacng8b|dre:30480:gata2a|dre:30331:cahz|dre:378963:eno3|dre:566656:sim1b|dre:30384:th|dre:101882495:nrg3b|dre:393682:lin7a|dre:567212:slc8a2b|dre:100332911:gpam|dre:30169:neurod…	http://amigo.geneontology.org/amigo/term/GO:0009987
ionotropic glutamate receptor complex	cellular_component	GO:0008328	13	23	7.47	2.75732e-08	1.42979e-06	dre:368416:gria3b|dre:170452:gria3a|dre:405796:dlg4b|dre:336069:gria4b|dre:407735:gria4a|dre:559976:grin2bb|dre:100003329:cacng8b|dre:393614:cacng2a|dre:564883:cacng3b|dre:566015:shisa9b|dre:449864:grin2da|dre:563297:grin2aa|dre:100005675:grin1b	http://amigo.geneontology.org/amigo/term/GO:0008328
neurotransmitter receptor complex	cellular_component	GO:0098878	13	23	7.47	2.75732e-08	1.42979e-06	dre:368416:gria3b|dre:170452:gria3a|dre:405796:dlg4b|dre:336069:gria4b|dre:407735:gria4a|dre:559976:grin2bb|dre:100003329:cacng8b|dre:393614:cacng2a|dre:564883:cacng3b|dre:566015:shisa9b|dre:449864:grin2da|dre:563297:grin2aa|dre:100005675:grin1b	http://amigo.geneontology.org/amigo/term/GO:0098878
cell development	biological_process	GO:0048468	73	605	1.6	3.48779e-08	1.77628e-06	dre:553412:dpysl2b|dre:369190:kif1ab|dre:368256:paqr7b|dre:369190:kif1aa|dre:407978:cdh23|dre:557162:prdm8b|dre:100003572:tnnt3b|dre:561737:158659|dre:101886018:tusc5a|dre:571349:cntn4|dre:100144409:amigo1|dre:64274:csf1ra|dre:30301:her4.2|dre:664698:neflb|dre:449651:stmn2a|dre:553166:dpysl3|dre:30630:anos1a|dre:30634:nadl1.2|dre:793701:gas7a|dre:60309:robo2|dre:30480:gata2a|dre:100329456:igsf10|…	http://amigo.geneontology.org/amigo/term/GO:0048468
postsynapse	cellular_component	GO:0098794	18	53	4.49	3.58013e-08	1.79132e-06	dre:368416:gria3b|dre:170452:gria3a|dre:405796:dlg4b|dre:336069:gria4b|dre:30608:gap43|dre:559976:grin2bb|dre:560221:lzts3b|dre:407735:gria4a|dre:555576:grm1a|dre:436704:rgs20|dre:571720:ch211-251b21.1|dre:563297:grin2aa|dre:449864:grin2da|dre:569898:dlgap1a|dre:100005675:grin1b|dre:569891:nsmfb|dre:445193:glrbb|dre:352938:chrm2a	http://amigo.geneontology.org/amigo/term/GO:0098794
synaptic signaling	biological_process	GO:0099536	27	122	2.93	4.01605e-08	1.87767e-06	dre:494450:slc6a5|dre:559698:sypa|dre:569898:dlgap1a|dre:100331363:neto1l|dre:565256:grm3|dre:405796:dlg4b|dre:794707:syt11b|dre:100149756:slc17a6b|dre:566015:shisa9b|dre:100149310:syt6a|dre:569891:nsmfb|dre:393682:lin7a|dre:58038:stx1b|dre:567230:ppfia3|dre:100000615:syt3|dre:30711:snap25b|dre:30712:snap25a|dre:560420:nrxn2b|dre:570672:syn1|dre:492490:slc6a1b|dre:692318:slc6a1a|dre:798433:syt9a|…	http://amigo.geneontology.org/amigo/term/GO:0099536
trans-synaptic signaling	biological_process	GO:0099537	27	122	2.93	4.01605e-08	1.87767e-06	dre:494450:slc6a5|dre:559698:sypa|dre:569898:dlgap1a|dre:100331363:neto1l|dre:565256:grm3|dre:405796:dlg4b|dre:794707:syt11b|dre:100149756:slc17a6b|dre:566015:shisa9b|dre:100149310:syt6a|dre:569891:nsmfb|dre:393682:lin7a|dre:58038:stx1b|dre:567230:ppfia3|dre:100000615:syt3|dre:30711:snap25b|dre:30712:snap25a|dre:560420:nrxn2b|dre:570672:syn1|dre:492490:slc6a1b|dre:692318:slc6a1a|dre:798433:syt9a|…	http://amigo.geneontology.org/amigo/term/GO:0099537
anterograde trans-synaptic signaling	biological_process	GO:0098916	27	122	2.93	4.01605e-08	1.87767e-06	dre:494450:slc6a5|dre:559698:sypa|dre:569898:dlgap1a|dre:100331363:neto1l|dre:565256:grm3|dre:405796:dlg4b|dre:794707:syt11b|dre:100149756:slc17a6b|dre:566015:shisa9b|dre:100149310:syt6a|dre:569891:nsmfb|dre:393682:lin7a|dre:58038:stx1b|dre:567230:ppfia3|dre:100000615:syt3|dre:30711:snap25b|dre:30712:snap25a|dre:560420:nrxn2b|dre:570672:syn1|dre:492490:slc6a1b|dre:692318:slc6a1a|dre:798433:syt9a|…	http://amigo.geneontology.org/amigo/term/GO:0098916
chemical synaptic transmission	biological_process	GO:0007268	27	122	2.93	4.01605e-08	1.87767e-06	dre:494450:slc6a5|dre:559698:sypa|dre:569898:dlgap1a|dre:100331363:neto1l|dre:565256:grm3|dre:405796:dlg4b|dre:794707:syt11b|dre:100149756:slc17a6b|dre:566015:shisa9b|dre:100149310:syt6a|dre:569891:nsmfb|dre:393682:lin7a|dre:58038:stx1b|dre:567230:ppfia3|dre:100000615:syt3|dre:30711:snap25b|dre:30712:snap25a|dre:560420:nrxn2b|dre:570672:syn1|dre:492490:slc6a1b|dre:692318:slc6a1a|dre:798433:syt9a|…	http://amigo.geneontology.org/amigo/term/GO:0007268
ion transport	biological_process	GO:0006811	57	423	1.78	4.10732e-08	1.88937e-06	dre:327415:kcnd3|dre:570188:kcnd2|dre:336069:gria4b|dre:407735:gria4a|dre:548345:nalcn|dre:100037383:atp1b4|dre:407668:asic4a|dre:571720:ch211-251b21.1|dre:58152:scn8aa|dre:449864:grin2da|dre:100005675:grin1b|dre:566069:scn4ba|dre:567239:scn4bb|dre:797199:slc8a1b|dre:564371:kcnc3b|dre:407672:asic1b|dre:562834:slc12a10.2|dre:100149756:slc17a6b|dre:494492:slc17a6a|dre:562853:kcna2b|dre:559447:scn1l…	http://amigo.geneontology.org/amigo/term/GO:0006811
plasma membrane protein complex	cellular_component	GO:0098797	33	177	2.47	5.01066e-08	2.26832e-06	dre:569409:gja8a|dre:327415:kcnd3|dre:570188:kcnd2|dre:336069:gria4b|dre:407735:gria4a|dre:100037383:atp1b4|dre:393760:gnao1a|dre:378444:LOC100334937|dre:100005675:grin1b|dre:564371:kcnc3b|dre:405796:dlg4b|dre:100003329:cacng8b|dre:572372:gjd1a|dre:793087:rgs9b|dre:562853:kcna2b|dre:559447:scn1lab|dre:393614:cacng2a|dre:566015:shisa9b|dre:368416:gria3b|dre:170452:gria3a|dre:114462:gng3|dre:563297…	http://amigo.geneontology.org/amigo/term/GO:0098797
protein binding	molecular_function	GO:0005515	139	1467	1.25	6.67255e-08	2.97345e-06	dre:571050:angpt4|dre:404275:helt|dre:369190:kif1ab|dre:369190:kif1aa|dre:437003:ica1|dre:562630:LOC562630|dre:497283:hif1al2|dre:100170835:skilb|dre:570052:ppp1r18|dre:393422:camkvb|dre:558856:sec22c|dre:570108:gnaq|dre:797545:map1ab|dre:30480:gata2a|dre:100000769:cryaa|dre:566656:sim1b|dre:554167:tnfb|dre:445211:100997|dre:101882495:nrg3b|dre:100537884:map4l|dre:797150:hif1aa|dre:58037:actn3a|d…	http://amigo.geneontology.org/amigo/term/GO:0005515
synaptic membrane	cellular_component	GO:0097060	18	56	4.25	7.15305e-08	3.13854e-06	dre:368416:gria3b|dre:170452:gria3a|dre:405796:dlg4b|dre:336069:gria4b|dre:407735:gria4a|dre:559976:grin2bb|dre:407979:cpe|dre:566015:shisa9b|dre:563297:grin2aa|dre:449864:grin2da|dre:569898:dlgap1a|dre:569891:nsmfb|dre:100005675:grin1b|dre:571720:ch211-251b21.1|dre:352938:chrm2a|dre:445193:glrbb|dre:30291:cdh4|dre:565256:grm3	http://amigo.geneontology.org/amigo/term/GO:0097060
plasma membrane region	cellular_component	GO:0098590	25	111	2.98	9.43131e-08	4.07547e-06	dre:393682:lin7a|dre:431714:91968|dre:336069:gria4b|dre:407735:gria4a|dre:557070:cavin1a|dre:571720:ch211-251b21.1|dre:449864:grin2da|dre:100005675:grin1b|dre:569898:dlgap1a|dre:565256:grm3|dre:405796:dlg4b|dre:60309:robo2|dre:566015:shisa9b|dre:569891:nsmfb|dre:368416:gria3b|dre:170452:gria3a|dre:562834:slc12a10.2|dre:553420:mipb|dre:445140:mipa|dre:563297:grin2aa|dre:30291:cdh4|dre:559976:grin2…	http://amigo.geneontology.org/amigo/term/GO:0098590
regulation of biological quality	biological_process	GO:0065008	76	659	1.53	9.78782e-08	4.1664e-06	dre:678552:f9b|dre:553412:dpysl2b|dre:327320:f5|dre:562834:slc12a10.2|dre:406777:aqp3a|dre:30480:gata2a|dre:794234:cdc42se2|dre:437003:ica1|dre:352938:chrm2a|dre:557064:aifm5|dre:559698:sypa|dre:548345:nalcn|dre:436769:homer1b|dre:561737:158659|dre:100331363:neto1l|dre:321442:nppa|dre:570418:dkk3a|dre:30211:pyya|dre:335799:sod2|dre:794707:syt11b|dre:30634:nadl1.2|dre:561209:ch73-335m24.5|dre:1145…	http://amigo.geneontology.org/amigo/term/GO:0065008
ion binding	molecular_function	GO:0043167	163	1832	1.18	2.06899e-07	8.6776e-06	dre:678552:f9b|dre:564347:cracr2ab|dre:436920:egr3|dre:794259:aclyb|dre:568198:pcdh7a|dre:553216:pm20d1.1|dre:566325:thbs2b|dre:493591:pcdh2ab5|dre:560420:nrxn2b|dre:415102:crabp1b|dre:30331:cahz|dre:100000769:cryaa|dre:378963:eno3|dre:447832:capn3a|dre:30384:th|dre:100034405:capn3b|dre:641568:thnsl2|dre:550403:gad2|dre:58037:actn3a|dre:100000615:syt3|dre:564658:scrt1a|dre:795106:136333|dre:54153…	http://amigo.geneontology.org/amigo/term/GO:0043167
axonogenesis	biological_process	GO:0007409	32	181	2.34	2.28738e-07	9.37524e-06	dre:553412:dpysl2b|dre:369190:kif1ab|dre:369190:kif1aa|dre:101886018:tusc5a|dre:571349:cntn4|dre:561737:158659|dre:553166:dpysl3|dre:30634:nadl1.2|dre:60309:robo2|dre:797559:fmodb|dre:791822:fmoda|dre:30301:her4.2|dre:553756:crmp1|dre:569891:nsmfb|dre:792198:her4.3|dre:550405:lhx9|dre:550602:epyc|dre:569360:dcc|dre:100149066:her4.4|dre:553587:apoea|dre:30630:anos1a|dre:30291:cdh4|dre:101882436:og…	http://amigo.geneontology.org/amigo/term/GO:0007409
regulation of biological process	biological_process	GO:0050789	271	3409	1.05	2.30108e-07	9.37524e-06	dre:404275:helt|dre:564347:cracr2ab|dre:407077:nkx1.2lb|dre:565395:diras1b|dre:436920:egr3|dre:449875:gsx1|dre:794234:cdc42se2|dre:30398:pou3f1|dre:437003:ica1|dre:497283:hif1al2|dre:368822:arf3b|dre:100170835:skilb|dre:114415:neurod6b|dre:494050:ndrg2|dre:393155:osgn1|dre:503739:hsf4|dre:100003329:cacng8b|dre:557801:il1rapl1b|dre:431766:htra1a|dre:664748:shox|dre:447832:capn3a|dre:566656:sim1b|d…	http://amigo.geneontology.org/amigo/term/GO:0050789
localization	biological_process	GO:0051179	151	1669	1.2	2.40935e-07	9.67811e-06	dre:407668:asic4a|dre:431714:91968|dre:494450:slc6a5|dre:369190:kif1aa|dre:407978:cdh23|dre:437003:ica1|dre:402990:rlbp1b|dre:369190:kif1ab|dre:797199:slc8a1b|dre:558856:sec22c|dre:100003329:cacng8b|dre:406777:aqp3a|dre:415102:crabp1b|dre:100149756:slc17a6b|dre:30331:cahz|dre:553579:fabp11b|dre:566658:ch211-117m20.5|dre:405771:rhag|dre:566922:gabrb3|dre:566514:gabrb4|dre:336492:ptgdsb.1|dre:39368…	http://amigo.geneontology.org/amigo/term/GO:0051179
transport	biological_process	GO:0006810	126	1333	1.25	3.14193e-07	1.24455e-05	dre:407668:asic4a|dre:431714:91968|dre:494450:slc6a5|dre:406777:aqp3a|dre:407978:cdh23|dre:437003:ica1|dre:402990:rlbp1b|dre:797199:slc8a1b|dre:558856:sec22c|dre:100003329:cacng8b|dre:415102:crabp1b|dre:100149756:slc17a6b|dre:30331:cahz|dre:553579:fabp11b|dre:566658:ch211-117m20.5|dre:405771:rhag|dre:566922:gabrb3|dre:566514:gabrb4|dre:336492:ptgdsb.1|dre:393682:lin7a|dre:100000615:syt3|dre:30711…	http://amigo.geneontology.org/amigo/term/GO:0006810
cell morphogenesis involved in neuron differentiation	biological_process	GO:0048667	33	195	2.24	3.60423e-07	1.40812e-05	dre:553412:dpysl2b|dre:369190:kif1ab|dre:369190:kif1aa|dre:407978:cdh23|dre:101886018:tusc5a|dre:571349:cntn4|dre:561737:158659|dre:553166:dpysl3|dre:30634:nadl1.2|dre:60309:robo2|dre:797559:fmodb|dre:791822:fmoda|dre:30301:her4.2|dre:553756:crmp1|dre:569891:nsmfb|dre:792198:her4.3|dre:550405:lhx9|dre:550602:epyc|dre:569360:dcc|dre:100149066:her4.4|dre:553587:apoea|dre:30630:anos1a|dre:30291:cdh4…	http://amigo.geneontology.org/amigo/term/GO:0048667
establishment of localization	biological_process	GO:0051234	127	1363	1.23	5.64381e-07	2.17516e-05	dre:407668:asic4a|dre:431714:91968|dre:494450:slc6a5|dre:406777:aqp3a|dre:407978:cdh23|dre:437003:ica1|dre:402990:rlbp1b|dre:797199:slc8a1b|dre:558856:sec22c|dre:100003329:cacng8b|dre:415102:crabp1b|dre:100149756:slc17a6b|dre:30331:cahz|dre:553579:fabp11b|dre:566658:ch211-117m20.5|dre:405771:rhag|dre:566922:gabrb3|dre:566514:gabrb4|dre:336492:ptgdsb.1|dre:393682:lin7a|dre:100000615:syt3|dre:30711…	http://amigo.geneontology.org/amigo/term/GO:0051234
plasma membrane part	cellular_component	GO:0044459	77	708	1.44	6.61197e-07	2.51431e-05	dre:407668:asic4a|dre:393682:lin7a|dre:327415:kcnd3|dre:570188:kcnd2|dre:431714:91968|dre:336069:gria4b|dre:494450:slc6a5|dre:406777:aqp3a|dre:557070:cavin1a|dre:793954:cadm2a|dre:352938:chrm2a|dre:569409:gja8a|dre:393760:gnao1a|dre:571720:ch211-251b21.1|dre:58152:scn8aa|dre:378444:LOC100334937|dre:569898:dlgap1a|dre:100144409:amigo1|dre:100005675:grin1b|dre:555576:grm1a|dre:565256:grm3|dre:56437…	http://amigo.geneontology.org/amigo/term/GO:0044459
secretory vesicle	cellular_component	GO:0099503	17	60	3.75	7.2706e-07	2.70939e-05	dre:100000615:syt3|dre:58038:stx1b|dre:792853:chgb|dre:798433:syt9a|dre:407979:cpe|dre:437003:ica1|dre:100149756:slc17a6b|dre:556789:stxbp5a|dre:100330746:LOC100330746|dre:445325:sept5b|dre:559698:sypa|dre:325402:atp6v0cb|dre:100149310:syt6a|dre:494492:slc17a6a|dre:777641:scg2b|dre:567605:stxbp5l|dre:570672:syn1	http://amigo.geneontology.org/amigo/term/GO:0099503
cell-cell signaling	biological_process	GO:0007267	43	307	1.85	7.31497e-07	2.70939e-05	dre:798433:syt9a|dre:494450:slc6a5|dre:437003:ica1|dre:436704:rgs20|dre:559698:sypa|dre:378444:LOC100334937|dre:569898:dlgap1a|dre:100331363:neto1l|dre:565256:grm3|dre:30211:pyya|dre:405796:dlg4b|dre:794707:syt11b|dre:664761:id4|dre:100149756:slc17a6b|dre:566015:shisa9b|dre:100149310:syt6a|dre:569891:nsmfb|dre:393682:lin7a|dre:100006275:porcn|dre:58038:stx1b|dre:567230:ppfia3|dre:100000615:syt3|d…	http://amigo.geneontology.org/amigo/term/GO:0007267
neuron projection morphogenesis	biological_process	GO:0048812	33	203	2.15	8.00403e-07	2.9266e-05	dre:553412:dpysl2b|dre:369190:kif1ab|dre:369190:kif1aa|dre:101886018:tusc5a|dre:571349:cntn4|dre:561737:158659|dre:553166:dpysl3|dre:30634:nadl1.2|dre:60309:robo2|dre:797559:fmodb|dre:791822:fmoda|dre:30301:her4.2|dre:553756:crmp1|dre:569891:nsmfb|dre:792198:her4.3|dre:550405:lhx9|dre:550602:epyc|dre:569360:dcc|dre:100149066:her4.4|dre:553587:apoea|dre:30630:anos1a|dre:559050:sgk2b|dre:30291:cdh4…	http://amigo.geneontology.org/amigo/term/GO:0048812
glutamate receptor activity	molecular_function	GO:0008066	11	22	6.61	8.29489e-07	2.99456e-05	dre:368416:gria3b|dre:170452:gria3a|dre:336069:gria4b|dre:407735:gria4a|dre:559976:grin2bb|dre:555576:grm1a|dre:571720:ch211-251b21.1|dre:449864:grin2da|dre:563297:grin2aa|dre:100005675:grin1b|dre:565256:grm3	http://amigo.geneontology.org/amigo/term/GO:0008066
receptor complex	cellular_component	GO:0043235	18	69	3.45	9.58457e-07	3.4169e-05	dre:368416:gria3b|dre:170452:gria3a|dre:405796:dlg4b|dre:336069:gria4b|dre:407735:gria4a|dre:559976:grin2bb|dre:553402:gabrg2|dre:100003329:cacng8b|dre:393614:cacng2a|dre:100001836:itgb3b|dre:564883:cacng3b|dre:566015:shisa9b|dre:449864:grin2da|dre:563297:grin2aa|dre:799124:gabra5|dre:100005675:grin1b|dre:566922:gabrb3|dre:566514:gabrb4	http://amigo.geneontology.org/amigo/term/GO:0043235
membrane protein complex	cellular_component	GO:0098796	49	383	1.69	1.37268e-06	4.83319e-05	dre:569409:gja8a|dre:327415:kcnd3|dre:570188:kcnd2|dre:336069:gria4b|dre:407735:gria4a|dre:100037383:atp1b4|dre:393760:gnao1a|dre:58038:stx1b|dre:378444:LOC100334937|dre:561737:158659|dre:100005675:grin1b|dre:558856:sec22c|dre:564371:kcnc3b|dre:405796:dlg4b|dre:100003329:cacng8b|dre:572372:gjd1a|dre:793087:rgs9b|dre:562853:kcna2b|dre:556789:stxbp5a|dre:559447:scn1lab|dre:393614:cacng2a|dre:566015…	http://amigo.geneontology.org/amigo/term/GO:0098796
neuron projection	cellular_component	GO:0043005	18	72	3.31	1.61381e-06	5.61292e-05	dre:449651:stmn2a|dre:569891:nsmfb|dre:794722:klhl14|dre:553166:dpysl3|dre:407735:gria4a|dre:550548:stmn1b|dre:492490:slc6a1b|dre:692318:slc6a1a|dre:60309:robo2|dre:30634:nadl1.2|dre:494492:slc17a6a|dre:557801:il1rapl1b|dre:30711:snap25b|dre:30712:snap25a|dre:566015:shisa9b|dre:393691:calb2a|dre:100149756:slc17a6b|dre:100537884:map4l	http://amigo.geneontology.org/amigo/term/GO:0043005
metal ion binding	molecular_function	GO:0046872	153	1760	1.15	1.7018e-06	5.84765e-05	dre:678552:f9b|dre:564347:cracr2ab|dre:436920:egr3|dre:794259:aclyb|dre:568198:pcdh7a|dre:553216:pm20d1.1|dre:566325:thbs2b|dre:493591:pcdh2ab5|dre:560420:nrxn2b|dre:30480:gata2a|dre:30331:cahz|dre:100000769:cryaa|dre:378963:eno3|dre:447832:capn3a|dre:30384:th|dre:100034405:capn3b|dre:58037:actn3a|dre:100000615:syt3|dre:564658:scrt1a|dre:795106:136333|dre:541533:scrt1b|dre:561162:vsnl1b|dre:56586…	http://amigo.geneontology.org/amigo/term/GO:0046872
cytoskeletal protein binding	molecular_function	GO:0008092	34	222	2.03	1.80857e-06	6.14053e-05	dre:553412:dpysl2b|dre:369190:kif1ab|dre:369190:kif1aa|dre:566674:myo10l1|dre:402929:evlb|dre:100006620:synpo2b|dre:449651:stmn2a|dre:322221:165653|dre:797545:map1ab|dre:393825:tppp3|dre:565533:map1sb|dre:564412:ush1c|dre:445211:100997|dre:100537884:map4l|dre:58142:myhz1.1|dre:58037:actn3a|dre:335474:arpc1b|dre:793321:LOC110439021|dre:100149148:myha|dre:58082:tnnc2|dre:793321:fmn2a|dre:566432:fmn…	http://amigo.geneontology.org/amigo/term/GO:0008092
neurotransmitter transport	biological_process	GO:0006836	17	65	3.46	1.85026e-06	6.20815e-05	dre:393682:lin7a|dre:100000615:syt3|dre:58038:stx1b|dre:494450:slc6a5|dre:794707:syt11b|dre:492490:slc6a1b|dre:692318:slc6a1a|dre:798433:syt9a|dre:100149756:slc17a6b|dre:494492:slc17a6a|dre:100150452:ch211-117c9.5|dre:30711:snap25b|dre:30712:snap25a|dre:436732:cplx2l|dre:567230:ppfia3|dre:100149310:syt6a|dre:570672:syn1	http://amigo.geneontology.org/amigo/term/GO:0006836
regulation of transcription, DNA-templated	biological_process	GO:0006355	95	965	1.3	1.94901e-06	6.46346e-05	dre:404275:helt|dre:30398:pou3f1|dre:407077:nkx1.2lb|dre:664748:shox|dre:436920:egr3|dre:449875:gsx1|dre:497283:hif1al2|dre:100170835:skilb|dre:503739:hsf4|dre:30480:gata2a|dre:566656:sim1b|dre:797150:hif1aa|dre:30316:otpb|dre:30598:vsx1|dre:30169:neurod1|dre:266958:neurod4|dre:81881:crx|dre:799473:rereb|dre:393930:bhlhe22|dre:30501:otx2|dre:402815:nr1d2a|dre:30465:lhx5|dre:664761:id4|dre:1018834…	http://amigo.geneontology.org/amigo/term/GO:0006355
regulation of nucleic acid-templated transcription	biological_process	GO:1903506	95	966	1.3	2.02827e-06	6.64898e-05	dre:404275:helt|dre:30398:pou3f1|dre:407077:nkx1.2lb|dre:664748:shox|dre:436920:egr3|dre:449875:gsx1|dre:497283:hif1al2|dre:100170835:skilb|dre:503739:hsf4|dre:30480:gata2a|dre:566656:sim1b|dre:797150:hif1aa|dre:30316:otpb|dre:30598:vsx1|dre:30169:neurod1|dre:266958:neurod4|dre:81881:crx|dre:799473:rereb|dre:393930:bhlhe22|dre:30501:otx2|dre:402815:nr1d2a|dre:30465:lhx5|dre:664761:id4|dre:1018834…	http://amigo.geneontology.org/amigo/term/GO:1903506
regulation of RNA biosynthetic process	biological_process	GO:2001141	95	968	1.3	2.19597e-06	7.11694e-05	dre:404275:helt|dre:30398:pou3f1|dre:407077:nkx1.2lb|dre:664748:shox|dre:436920:egr3|dre:449875:gsx1|dre:497283:hif1al2|dre:100170835:skilb|dre:503739:hsf4|dre:30480:gata2a|dre:566656:sim1b|dre:797150:hif1aa|dre:30316:otpb|dre:30598:vsx1|dre:30169:neurod1|dre:266958:neurod4|dre:81881:crx|dre:799473:rereb|dre:393930:bhlhe22|dre:30501:otx2|dre:402815:nr1d2a|dre:30465:lhx5|dre:664761:id4|dre:1018834…	http://amigo.geneontology.org/amigo/term/GO:2001141
cation binding	molecular_function	GO:0043169	153	1776	1.14	2.71085e-06	8.68692e-05	dre:678552:f9b|dre:564347:cracr2ab|dre:436920:egr3|dre:794259:aclyb|dre:568198:pcdh7a|dre:553216:pm20d1.1|dre:566325:thbs2b|dre:493591:pcdh2ab5|dre:560420:nrxn2b|dre:30480:gata2a|dre:30331:cahz|dre:100000769:cryaa|dre:378963:eno3|dre:447832:capn3a|dre:30384:th|dre:100034405:capn3b|dre:58037:actn3a|dre:100000615:syt3|dre:564658:scrt1a|dre:795106:136333|dre:541533:scrt1b|dre:561162:vsnl1b|dre:56586…	http://amigo.geneontology.org/amigo/term/GO:0043169
nucleic acid binding transcription factor activity	Undef	GO:0001071	50	407	1.62	3.04464e-06	9.5421e-05	dre:378959:lhx8a|dre:30398:pou3f1|dre:100001699:barhl2|dre:564403:ch211-153j24.3|dre:799473:rereb|dre:393930:bhlhe22|dre:553611:six6b|dre:30501:otx2|dre:100321295:l3mbtl1|dre:497283:hif1al2|dre:30315:foxn4|dre:402941:insm1a|dre:323882:insm1b|dre:402815:nr1d2a|dre:560775:sall3a|dre:503739:hsf4|dre:368662:ptf1a|dre:30480:gata2a|dre:101883448:hivep3a|dre:266748:foxn1|dre:567751:ebf3a|dre:566656:sim1…	http://amigo.geneontology.org/amigo/term/GO:0001071
transcription factor activity, sequence-specific DNA binding	molecular_function	GO:0003700	50	407	1.62	3.04464e-06	9.5421e-05	dre:378959:lhx8a|dre:30398:pou3f1|dre:100001699:barhl2|dre:564403:ch211-153j24.3|dre:799473:rereb|dre:393930:bhlhe22|dre:553611:six6b|dre:30501:otx2|dre:100321295:l3mbtl1|dre:497283:hif1al2|dre:30315:foxn4|dre:402941:insm1a|dre:323882:insm1b|dre:402815:nr1d2a|dre:560775:sall3a|dre:503739:hsf4|dre:368662:ptf1a|dre:30480:gata2a|dre:101883448:hivep3a|dre:266748:foxn1|dre:567751:ebf3a|dre:566656:sim1…	http://amigo.geneontology.org/amigo/term/GO:0003700
cell projection organization	biological_process	GO:0030030	48	384	1.65	3.11259e-06	9.64902e-05	dre:553412:dpysl2b|dre:369190:kif1ab|dre:369190:kif1aa|dre:407978:cdh23|dre:561737:158659|dre:101886018:tusc5a|dre:571349:cntn4|dre:100144409:amigo1|dre:664698:neflb|dre:449651:stmn2a|dre:553166:dpysl3|dre:30634:nadl1.2|dre:60309:robo2|dre:797559:fmodb|dre:791822:fmoda|dre:30301:her4.2|dre:553756:crmp1|dre:564412:ush1c|dre:569891:nsmfb|dre:100537884:map4l|dre:567278:lect2l|dre:30608:gap43|dre:792…	http://amigo.geneontology.org/amigo/term/GO:0030030
regulation of RNA metabolic process	biological_process	GO:0051252	96	991	1.28	3.20486e-06	9.82825e-05	dre:404275:helt|dre:30398:pou3f1|dre:407077:nkx1.2lb|dre:664748:shox|dre:436920:egr3|dre:449875:gsx1|dre:497283:hif1al2|dre:100170835:skilb|dre:503739:hsf4|dre:30480:gata2a|dre:566656:sim1b|dre:797150:hif1aa|dre:30316:otpb|dre:30598:vsx1|dre:30169:neurod1|dre:266958:neurod4|dre:81881:crx|dre:799473:rereb|dre:393930:bhlhe22|dre:30501:otx2|dre:402815:nr1d2a|dre:30465:lhx5|dre:664761:id4|dre:1018834…	http://amigo.geneontology.org/amigo/term/GO:0051252
regulation of cellular process	biological_process	GO:0050794	250	3217	1.03	3.59411e-06	0.000109047	dre:404275:helt|dre:564347:cracr2ab|dre:407077:nkx1.2lb|dre:664748:shox|dre:436920:egr3|dre:449875:gsx1|dre:794234:cdc42se2|dre:30398:pou3f1|dre:437003:ica1|dre:497283:hif1al2|dre:565395:diras1b|dre:100170835:skilb|dre:114415:neurod6b|dre:494050:ndrg2|dre:393155:osgn1|dre:503739:hsf4|dre:100003329:cacng8b|dre:557801:il1rapl1b|dre:431766:htra1a|dre:447832:capn3a|dre:566656:sim1b|dre:100034405:capn…	http://amigo.geneontology.org/amigo/term/GO:0050794
plasma membrane receptor complex	cellular_component	GO:0098802	14	47	3.94	4.20338e-06	0.00012619	dre:368416:gria3b|dre:170452:gria3a|dre:405796:dlg4b|dre:336069:gria4b|dre:407735:gria4a|dre:559976:grin2bb|dre:100003329:cacng8b|dre:393614:cacng2a|dre:100001836:itgb3b|dre:564883:cacng3b|dre:566015:shisa9b|dre:449864:grin2da|dre:563297:grin2aa|dre:100005675:grin1b	http://amigo.geneontology.org/amigo/term/GO:0098802
extracellular ligand-gated ion channel activity	molecular_function	GO:0005230	14	48	3.86	5.15649e-06	0.000151612	dre:368416:gria3b|dre:170452:gria3a|dre:336069:gria4b|dre:407735:gria4a|dre:559976:grin2bb|dre:553402:gabrg2|dre:566514:gabrb4|dre:571720:ch211-251b21.1|dre:449864:grin2da|dre:563297:grin2aa|dre:799124:gabra5|dre:100005675:grin1b|dre:566922:gabrb3|dre:445193:glrbb	http://amigo.geneontology.org/amigo/term/GO:0005230
postsynaptic membrane	cellular_component	GO:0045211	14	48	3.86	5.15649e-06	0.000151612	dre:368416:gria3b|dre:170452:gria3a|dre:405796:dlg4b|dre:336069:gria4b|dre:407735:gria4a|dre:559976:grin2bb|dre:571720:ch211-251b21.1|dre:563297:grin2aa|dre:449864:grin2da|dre:569898:dlgap1a|dre:100005675:grin1b|dre:569891:nsmfb|dre:445193:glrbb|dre:352938:chrm2a	http://amigo.geneontology.org/amigo/term/GO:0045211
regulation of nucleobase-containing compound metabolic process	biological_process	GO:0019219	98	1031	1.26	5.25434e-06	0.000152912	dre:404275:helt|dre:30398:pou3f1|dre:407077:nkx1.2lb|dre:664748:shox|dre:436920:egr3|dre:449875:gsx1|dre:497283:hif1al2|dre:100170835:skilb|dre:503739:hsf4|dre:30480:gata2a|dre:566656:sim1b|dre:797150:hif1aa|dre:30316:otpb|dre:30598:vsx1|dre:30169:neurod1|dre:266958:neurod4|dre:81881:crx|dre:368256:paqr7b|dre:799473:rereb|dre:393930:bhlhe22|dre:30501:otx2|dre:402815:nr1d2a|dre:30465:lhx5|dre:6647…	http://amigo.geneontology.org/amigo/term/GO:0019219
cell morphogenesis involved in differentiation	biological_process	GO:0000904	33	224	1.95	5.32113e-06	0.000153292	dre:553412:dpysl2b|dre:369190:kif1ab|dre:369190:kif1aa|dre:407978:cdh23|dre:101886018:tusc5a|dre:571349:cntn4|dre:561737:158659|dre:553166:dpysl3|dre:30634:nadl1.2|dre:60309:robo2|dre:797559:fmodb|dre:791822:fmoda|dre:30301:her4.2|dre:553756:crmp1|dre:569891:nsmfb|dre:792198:her4.3|dre:550405:lhx9|dre:550602:epyc|dre:569360:dcc|dre:100149066:her4.4|dre:553587:apoea|dre:30630:anos1a|dre:30291:cdh4…	http://amigo.geneontology.org/amigo/term/GO:0000904
cytoskeleton	cellular_component	GO:0005856	48	393	1.62	5.47303e-06	0.000156091	dre:402814:myo3a|dre:558800:synm|dre:561525:dync1i1|dre:565533:map1sb|dre:494090:bfsp2|dre:415191:tnni1al|dre:566674:myo10l1|dre:100003572:tnnt3b|dre:402929:evlb|dre:553694:112242|dre:100006620:synpo2b|dre:100005195:map7d2a|dre:58142:myhz1.1|dre:664698:neflb|dre:797545:map1ab|dre:563091:dkey-206m15.8|dre:30259:prph|dre:767746:153426|dre:335474:arpc1b|dre:569891:nsmfb|dre:100537884:map4l|dre:56672…	http://amigo.geneontology.org/amigo/term/GO:0005856
voltage-gated channel activity	molecular_function	GO:0022832	20	98	2.7	6.42063e-06	0.000181303	dre:548345:nalcn|dre:567417:panx1b|dre:327415:kcnd3|dre:570188:kcnd2|dre:564883:cacng3b|dre:393614:cacng2a|dre:101154640:kcnh1b|dre:795942:kcna1a|dre:100003329:cacng8b|dre:564371:kcnc3b|dre:562853:kcna2b|dre:407668:asic4a|dre:559447:scn1lab|dre:556759:hcn4l|dre:572481:knca7|dre:492513:clic5a|dre:378444:LOC100334937|dre:325402:atp6v0cb|dre:58152:scn8aa|dre:793996:scn8ab	http://amigo.geneontology.org/amigo/term/GO:0022832
transcription, DNA-templated	biological_process	GO:0006351	97	1024	1.25	6.67114e-06	0.00018653	dre:404275:helt|dre:30398:pou3f1|dre:407077:nkx1.2lb|dre:664748:shox|dre:436920:egr3|dre:449875:gsx1|dre:497283:hif1al2|dre:100170835:skilb|dre:503739:hsf4|dre:30480:gata2a|dre:566656:sim1b|dre:797150:hif1aa|dre:30316:otpb|dre:30598:vsx1|dre:30169:neurod1|dre:266958:neurod4|dre:81881:crx|dre:799473:rereb|dre:393930:bhlhe22|dre:30501:otx2|dre:402815:nr1d2a|dre:30465:lhx5|dre:664761:id4|dre:1018834…	http://amigo.geneontology.org/amigo/term/GO:0006351
nucleic acid-templated transcription	biological_process	GO:0097659	97	1025	1.25	6.91898e-06	0.000191582	dre:404275:helt|dre:30398:pou3f1|dre:407077:nkx1.2lb|dre:664748:shox|dre:436920:egr3|dre:449875:gsx1|dre:497283:hif1al2|dre:100170835:skilb|dre:503739:hsf4|dre:30480:gata2a|dre:566656:sim1b|dre:797150:hif1aa|dre:30316:otpb|dre:30598:vsx1|dre:30169:neurod1|dre:266958:neurod4|dre:81881:crx|dre:799473:rereb|dre:393930:bhlhe22|dre:30501:otx2|dre:402815:nr1d2a|dre:30465:lhx5|dre:664761:id4|dre:1018834…	http://amigo.geneontology.org/amigo/term/GO:0097659
cell communication	biological_process	GO:0007154	162	1945	1.1	7.99041e-06	0.00021883	dre:564347:cracr2ab|dre:494450:slc6a5|dre:794234:cdc42se2|dre:437003:ica1|dre:565395:diras1b|dre:100170835:skilb|dre:378444:LOC100334937|dre:569898:dlgap1a|dre:494050:ndrg2|dre:797199:slc8a1b|dre:570108:gnaq|dre:100003329:cacng8b|dre:566647:cx32.2|dre:100149756:slc17a6b|dre:431766:htra1a|dre:101882495:nrg3b|dre:393682:lin7a|dre:100000615:syt3|dre:30711:snap25b|dre:567212:slc8a2b|dre:30712:snap25a…	http://amigo.geneontology.org/amigo/term/GO:0007154
regulation of neurotransmitter levels	biological_process	GO:0001505	13	43	4	8.05652e-06	0.00021883	dre:393682:lin7a|dre:100000615:syt3|dre:58038:stx1b|dre:567230:ppfia3|dre:794707:syt11b|dre:798433:syt9a|dre:30711:snap25b|dre:100170938:chata|dre:30712:snap25a|dre:114549:ache|dre:100149310:syt6a|dre:550403:gad2|dre:570672:syn1	http://amigo.geneontology.org/amigo/term/GO:0001505
RNA biosynthetic process	biological_process	GO:0032774	97	1031	1.24	8.59663e-06	0.000231298	dre:404275:helt|dre:30398:pou3f1|dre:407077:nkx1.2lb|dre:664748:shox|dre:436920:egr3|dre:449875:gsx1|dre:497283:hif1al2|dre:100170835:skilb|dre:503739:hsf4|dre:30480:gata2a|dre:566656:sim1b|dre:797150:hif1aa|dre:30316:otpb|dre:30598:vsx1|dre:30169:neurod1|dre:266958:neurod4|dre:81881:crx|dre:799473:rereb|dre:393930:bhlhe22|dre:30501:otx2|dre:402815:nr1d2a|dre:30465:lhx5|dre:664761:id4|dre:1018834…	http://amigo.geneontology.org/amigo/term/GO:0032774
DNA binding	molecular_function	GO:0003677	84	860	1.29	9.8679e-06	0.000263021	dre:378959:lhx8a|dre:404275:helt|dre:568230:chd3|dre:114415:neurod6b|dre:100001699:barhl2|dre:407077:nkx1.2lb|dre:664748:shox|dre:436920:egr3|dre:799473:rereb|dre:557661:sox14|dre:30398:pou3f1|dre:30501:otx2|dre:436963:csdc2a|dre:402816:pou4f2|dre:335737:nfil3-5|dre:553644:barx1|dre:415134:mafga|dre:30315:foxn4|dre:402941:insm1a|dre:323882:insm1b|dre:402815:nr1d2a|dre:560775:sall3a|dre:30465:lhx5…	http://amigo.geneontology.org/amigo/term/GO:0003677
RNA polymerase II transcription factor activity, sequence-specific DNA binding	molecular_function	GO:0000981	28	179	2.07	1.00299e-05	0.000264863	dre:100001699:barhl2|dre:102997060:znf219|dre:393930:bhlhe22|dre:553611:six6b|dre:497283:hif1al2|dre:402815:nr1d2a|dre:266748:foxn1|dre:30480:gata2a|dre:567751:ebf3a|dre:566656:sim1b|dre:415134:mafga|dre:60642:sox9b|dre:335737:nfil3-5|dre:797150:hif1aa|dre:405850:foxg1b|dre:393545:onecut1|dre:566838:tfap2d|dre:553644:barx1|dre:402968:nhlh2|dre:436679:nr4a2b|dre:553186:barhl1b|dre:564403:ch211-153…	http://amigo.geneontology.org/amigo/term/GO:0000981
integral component of plasma membrane	cellular_component	GO:0005887	57	513	1.47	1.025e-05	0.000268192	dre:327415:kcnd3|dre:570188:kcnd2|dre:336069:gria4b|dre:494450:slc6a5|dre:406777:aqp3a|dre:100037383:atp1b4|dre:793954:cadm2a|dre:352938:chrm2a|dre:407668:asic4a|dre:449864:grin2da|dre:100144409:amigo1|dre:100005675:grin1b|dre:555576:grm1a|dre:565256:grm3|dre:564371:kcnc3b|dre:405796:dlg4b|dre:407735:gria4a|dre:407672:asic1b|dre:561209:ch73-335m24.5|dre:564883:cacng3b|dre:562853:kcna2b|dre:559447…	http://amigo.geneontology.org/amigo/term/GO:0005887
ligand-gated channel activity	molecular_function	GO:0022834	17	76	2.96	1.11059e-05	0.000285352	dre:368416:gria3b|dre:170452:gria3a|dre:336069:gria4b|dre:407735:gria4a|dre:559976:grin2bb|dre:553402:gabrg2|dre:407669:asic2|dre:566514:gabrb4|dre:407668:asic4a|dre:571720:ch211-251b21.1|dre:449864:grin2da|dre:563297:grin2aa|dre:799124:gabra5|dre:100005675:grin1b|dre:566922:gabrb3|dre:445193:glrbb|dre:407672:asic1b	http://amigo.geneontology.org/amigo/term/GO:0022834
ligand-gated ion channel activity	molecular_function	GO:0015276	17	76	2.96	1.11059e-05	0.000285352	dre:368416:gria3b|dre:170452:gria3a|dre:336069:gria4b|dre:407735:gria4a|dre:559976:grin2bb|dre:553402:gabrg2|dre:407669:asic2|dre:566514:gabrb4|dre:407668:asic4a|dre:571720:ch211-251b21.1|dre:449864:grin2da|dre:563297:grin2aa|dre:799124:gabra5|dre:100005675:grin1b|dre:566922:gabrb3|dre:445193:glrbb|dre:407672:asic1b	http://amigo.geneontology.org/amigo/term/GO:0015276
extracellular-glutamate-gated ion channel activity	molecular_function	GO:0005234	9	19	6.26	1.17828e-05	0.000297385	dre:368416:gria3b|dre:170452:gria3a|dre:336069:gria4b|dre:407735:gria4a|dre:559976:grin2bb|dre:571720:ch211-251b21.1|dre:449864:grin2da|dre:563297:grin2aa|dre:100005675:grin1b	http://amigo.geneontology.org/amigo/term/GO:0005234
ionotropic glutamate receptor activity	molecular_function	GO:0004970	9	19	6.26	1.17828e-05	0.000297385	dre:368416:gria3b|dre:170452:gria3a|dre:336069:gria4b|dre:407735:gria4a|dre:559976:grin2bb|dre:571720:ch211-251b21.1|dre:449864:grin2da|dre:563297:grin2aa|dre:100005675:grin1b	http://amigo.geneontology.org/amigo/term/GO:0004970
extracellular region	cellular_component	GO:0005576	61	566	1.43	1.19179e-05	0.000298157	dre:559593:acanb|dre:678552:f9b|dre:334113:bcan|dre:317638:igfbp1a|dre:101882495:nrg3b|dre:572034:mmp16b|dre:100317029:prp|dre:557627:serpini1|dre:323465:vcanb|dre:565074:c3a.3|dre:100463515:col5a3b|dre:568106:olfml3a|dre:562022:olfml3b|dre:30211:pyya|dre:405796:dlg4b|dre:30630:anos1a|dre:431766:htra1a|dre:337315:fgb|dre:797559:fmodb|dre:791822:fmoda|dre:447800:serpinf1|dre:405860:igfbp7|dre:5541…	http://amigo.geneontology.org/amigo/term/GO:0005576
intracellular vesicle	cellular_component	GO:0097708	24	141	2.25	1.23863e-05	0.000304533	dre:431714:91968|dre:792853:chgb|dre:437003:ica1|dre:436704:rgs20|dre:559698:sypa|dre:100330746:LOC100330746|dre:393422:camkvb|dre:777641:scg2b|dre:100149756:slc17a6b|dre:494492:slc17a6a|dre:556789:stxbp5a|dre:445325:sept5b|dre:100149310:syt6a|dre:567605:stxbp5l|dre:58038:stx1b|dre:335551:nrsn1|dre:100000615:syt3|dre:325402:atp6v0cb|dre:570672:syn1|dre:437022:tyrp1b|dre:798433:syt9a|dre:407979:cp…	http://amigo.geneontology.org/amigo/term/GO:0097708
cytoplasmic vesicle	cellular_component	GO:0031410	24	141	2.25	1.23863e-05	0.000304533	dre:431714:91968|dre:792853:chgb|dre:437003:ica1|dre:436704:rgs20|dre:559698:sypa|dre:100330746:LOC100330746|dre:393422:camkvb|dre:777641:scg2b|dre:100149756:slc17a6b|dre:494492:slc17a6a|dre:556789:stxbp5a|dre:445325:sept5b|dre:100149310:syt6a|dre:567605:stxbp5l|dre:58038:stx1b|dre:335551:nrsn1|dre:100000615:syt3|dre:325402:atp6v0cb|dre:570672:syn1|dre:437022:tyrp1b|dre:798433:syt9a|dre:407979:cp…	http://amigo.geneontology.org/amigo/term/GO:0031410
monovalent inorganic cation transport	biological_process	GO:0015672	25	152	2.18	1.38581e-05	0.000337806	dre:327415:kcnd3|dre:570188:kcnd2|dre:100037383:atp1b4|dre:407668:asic4a|dre:564371:kcnc3b|dre:562834:slc12a10.2|dre:100149756:slc17a6b|dre:494492:slc17a6a|dre:562853:kcna2b|dre:559447:scn1lab|dre:101154640:kcnh1b|dre:407669:asic2|dre:325402:atp6v0cb|dre:359840:atp6v1b2|dre:553691:atp6v0a1b|dre:559050:sgk2b|dre:795942:kcna1a|dre:556759:hcn4l|dre:572481:knca7|dre:568322:rnf207b|dre:553767:atpv0e2|…	http://amigo.geneontology.org/amigo/term/GO:0015672
regulation of gene expression	biological_process	GO:0010468	99	1074	1.22	1.4911e-05	0.000360392	dre:404275:helt|dre:30398:pou3f1|dre:407077:nkx1.2lb|dre:664748:shox|dre:436920:egr3|dre:449875:gsx1|dre:497283:hif1al2|dre:100170835:skilb|dre:503739:hsf4|dre:30480:gata2a|dre:566656:sim1b|dre:322509:acta2|dre:797150:hif1aa|dre:30316:otpb|dre:30598:vsx1|dre:30169:neurod1|dre:266958:neurod4|dre:81881:crx|dre:799473:rereb|dre:393930:bhlhe22|dre:30501:otx2|dre:30471:LOC110440171|dre:402815:nr1d2a|d…	http://amigo.geneontology.org/amigo/term/GO:0010468
vesicle	cellular_component	GO:0031982	25	153	2.16	1.52934e-05	0.000364402	dre:431714:91968|dre:792853:chgb|dre:437003:ica1|dre:436704:rgs20|dre:559698:sypa|dre:100330746:LOC100330746|dre:393422:camkvb|dre:777641:scg2b|dre:100149756:slc17a6b|dre:494492:slc17a6a|dre:556789:stxbp5a|dre:445325:sept5b|dre:100149310:syt6a|dre:567605:stxbp5l|dre:58038:stx1b|dre:335551:nrsn1|dre:100000615:syt3|dre:325402:atp6v0cb|dre:570672:syn1|dre:336281:vamp2|dre:437022:tyrp1b|dre:798433:sy…	http://amigo.geneontology.org/amigo/term/GO:0031982
organic cyclic compound biosynthetic process	biological_process	GO:1901362	109	1213	1.19	1.53325e-05	0.000364402	dre:404275:helt|dre:30398:pou3f1|dre:407077:nkx1.2lb|dre:664748:shox|dre:436920:egr3|dre:393867:ampd1|dre:449875:gsx1|dre:497283:hif1al2|dre:100170835:skilb|dre:503739:hsf4|dre:30480:gata2a|dre:566656:sim1b|dre:30384:th|dre:100007749:gphnb|dre:797150:hif1aa|dre:30316:otpb|dre:30598:vsx1|dre:30169:neurod1|dre:266958:neurod4|dre:81881:crx|dre:553691:atp6v0a1b|dre:368256:paqr7b|dre:799473:rereb|dre:…	http://amigo.geneontology.org/amigo/term/GO:1901362
metal ion transmembrane transporter activity	molecular_function	GO:0046873	28	184	2.01	1.57397e-05	0.000369338	dre:327415:kcnd3|dre:570188:kcnd2|dre:494450:slc6a5|dre:407668:asic4a|dre:797199:slc8a1b|dre:564371:kcnc3b|dre:100003329:cacng8b|dre:561209:ch73-335m24.5|dre:564883:cacng3b|dre:562853:kcna2b|dre:559447:scn1lab|dre:393614:cacng2a|dre:101154640:kcnh1b|dre:562260:slc10a1|dre:407669:asic2|dre:567212:slc8a2b|dre:325402:atp6v0cb|dre:494489:atp2a1l|dre:795942:kcna1a|dre:692318:slc6a1a|dre:100150452:ch21…	http://amigo.geneontology.org/amigo/term/GO:0046873
voltage-gated ion channel activity	molecular_function	GO:0005244	19	96	2.62	1.57992e-05	0.000369338	dre:548345:nalcn|dre:327415:kcnd3|dre:570188:kcnd2|dre:564883:cacng3b|dre:393614:cacng2a|dre:101154640:kcnh1b|dre:795942:kcna1a|dre:100003329:cacng8b|dre:564371:kcnc3b|dre:562853:kcna2b|dre:407668:asic4a|dre:559447:scn1lab|dre:556759:hcn4l|dre:572481:knca7|dre:492513:clic5a|dre:378444:LOC100334937|dre:325402:atp6v0cb|dre:58152:scn8aa|dre:793996:scn8ab	http://amigo.geneontology.org/amigo/term/GO:0005244
intrinsic component of plasma membrane	cellular_component	GO:0031226	57	522	1.44	1.61715e-05	0.000374969	dre:327415:kcnd3|dre:570188:kcnd2|dre:336069:gria4b|dre:494450:slc6a5|dre:406777:aqp3a|dre:100037383:atp1b4|dre:793954:cadm2a|dre:352938:chrm2a|dre:407668:asic4a|dre:449864:grin2da|dre:100144409:amigo1|dre:100005675:grin1b|dre:555576:grm1a|dre:565256:grm3|dre:564371:kcnc3b|dre:405796:dlg4b|dre:407735:gria4a|dre:407672:asic1b|dre:561209:ch73-335m24.5|dre:564883:cacng3b|dre:562853:kcna2b|dre:559447…	http://amigo.geneontology.org/amigo/term/GO:0031226
polymeric cytoskeletal fiber	cellular_component	GO:0099513	21	115	2.41	1.68978e-05	0.00038554	dre:664698:neflb|dre:393805:mid1ip1b|dre:558800:synm|dre:793321:fmn2a|dre:566432:fmn2b|dre:553718:nefma|dre:406303:tuba2|dre:100033387:nefmb|dre:793321:LOC110439021|dre:550547:kif3cb|dre:30259:prph|dre:565533:map1sb|dre:797545:map1ab|dre:321113:65851|dre:436704:rgs20|dre:767746:153426|dre:793121:ch211-257p13.3|dre:566722:fsd1|dre:494090:bfsp2|dre:335798:65894|dre:100537884:map4l	http://amigo.geneontology.org/amigo/term/GO:0099513
supramolecular fiber	cellular_component	GO:0099512	21	115	2.41	1.68978e-05	0.00038554	dre:664698:neflb|dre:393805:mid1ip1b|dre:558800:synm|dre:793321:fmn2a|dre:566432:fmn2b|dre:553718:nefma|dre:406303:tuba2|dre:100033387:nefmb|dre:793321:LOC110439021|dre:550547:kif3cb|dre:30259:prph|dre:565533:map1sb|dre:797545:map1ab|dre:321113:65851|dre:436704:rgs20|dre:767746:153426|dre:793121:ch211-257p13.3|dre:566722:fsd1|dre:494090:bfsp2|dre:335798:65894|dre:100537884:map4l	http://amigo.geneontology.org/amigo/term/GO:0099512
regulation of cellular macromolecule biosynthetic process	biological_process	GO:2000112	97	1053	1.22	1.85792e-05	0.000418199	dre:404275:helt|dre:30398:pou3f1|dre:407077:nkx1.2lb|dre:664748:shox|dre:436920:egr3|dre:449875:gsx1|dre:497283:hif1al2|dre:100170835:skilb|dre:503739:hsf4|dre:30480:gata2a|dre:566656:sim1b|dre:797150:hif1aa|dre:30316:otpb|dre:30598:vsx1|dre:30169:neurod1|dre:266958:neurod4|dre:81881:crx|dre:799473:rereb|dre:393930:bhlhe22|dre:30501:otx2|dre:30471:LOC110440171|dre:402815:nr1d2a|dre:30465:lhx5|dre…	http://amigo.geneontology.org/amigo/term/GO:2000112
anatomical structure morphogenesis	biological_process	GO:0009653	94	1012	1.23	1.86225e-05	0.000418199	dre:369190:kif1ab|dre:369190:kif1aa|dre:794234:cdc42se2|dre:100001836:itgb3b|dre:571349:cntn4|dre:566325:thbs2b|dre:503739:hsf4|dre:30480:gata2a|dre:447832:capn3a|dre:100034405:capn3b|dre:322509:acta2|dre:101882236:rp1l1a|dre:30598:vsx1|dre:337158:col1a1a|dre:559050:sgk2b|dre:266958:neurod4|dre:81881:crx|dre:562344:hs3st1l2|dre:557840:yjefn3|dre:404629:nbl1|dre:58142:myhz1.1|dre:30634:nadl1.2|dre…	http://amigo.geneontology.org/amigo/term/GO:0009653
AMPA glutamate receptor complex	cellular_component	GO:0032281	8	15	7.05	1.88758e-05	0.000420577	dre:368416:gria3b|dre:170452:gria3a|dre:336069:gria4b|dre:407735:gria4a|dre:100003329:cacng8b|dre:393614:cacng2a|dre:564883:cacng3b|dre:566015:shisa9b	http://amigo.geneontology.org/amigo/term/GO:0032281
ADP metabolic process	biological_process	GO:0046031	10	27	4.9	2.14704e-05	0.00047468	dre:570106:pfkla|dre:192309:tpi1a|dre:447836:pfkma|dre:445486:ak1|dre:406367:gapdhs|dre:445094:pkmb|dre:378963:eno3|dre:572733:pgam2|dre:246094:gpia|dre:406696:pgk1	http://amigo.geneontology.org/amigo/term/GO:0046031
regulation of nitrogen compound metabolic process	biological_process	GO:0051171	100	1099	1.2	2.17615e-05	0.000477285	dre:404275:helt|dre:30398:pou3f1|dre:407077:nkx1.2lb|dre:664748:shox|dre:436920:egr3|dre:449875:gsx1|dre:497283:hif1al2|dre:100170835:skilb|dre:503739:hsf4|dre:30480:gata2a|dre:566656:sim1b|dre:797150:hif1aa|dre:30316:otpb|dre:30598:vsx1|dre:30169:neurod1|dre:266958:neurod4|dre:81881:crx|dre:368256:paqr7b|dre:799473:rereb|dre:393930:bhlhe22|dre:30501:otx2|dre:30471:LOC110440171|dre:402815:nr1d2a|…	http://amigo.geneontology.org/amigo/term/GO:0051171
transmitter-gated ion channel activity	molecular_function	GO:0022824	9	21	5.67	2.20903e-05	0.000477285	dre:368416:gria3b|dre:170452:gria3a|dre:336069:gria4b|dre:407735:gria4a|dre:559976:grin2bb|dre:571720:ch211-251b21.1|dre:449864:grin2da|dre:563297:grin2aa|dre:100005675:grin1b	http://amigo.geneontology.org/amigo/term/GO:0022824
transmitter-gated channel activity	molecular_function	GO:0022835	9	21	5.67	2.20903e-05	0.000477285	dre:368416:gria3b|dre:170452:gria3a|dre:336069:gria4b|dre:407735:gria4a|dre:559976:grin2bb|dre:571720:ch211-251b21.1|dre:449864:grin2da|dre:563297:grin2aa|dre:100005675:grin1b	http://amigo.geneontology.org/amigo/term/GO:0022835
single organism signaling	Undef	GO:0044700	157	1914	1.08	2.32193e-05	0.000497906	dre:564347:cracr2ab|dre:494450:slc6a5|dre:794234:cdc42se2|dre:437003:ica1|dre:565395:diras1b|dre:100170835:skilb|dre:378444:LOC100334937|dre:569898:dlgap1a|dre:494050:ndrg2|dre:570108:gnaq|dre:100003329:cacng8b|dre:100149756:slc17a6b|dre:431766:htra1a|dre:101882495:nrg3b|dre:393682:lin7a|dre:100000615:syt3|dre:30711:snap25b|dre:30712:snap25a|dre:406315:rab42a|dre:100006808:trhde.1|dre:559050:sgk2…	http://amigo.geneontology.org/amigo/term/GO:0044700
aromatic compound biosynthetic process	biological_process	GO:0019438	106	1185	1.18	2.37844e-05	0.000506217	dre:404275:helt|dre:30398:pou3f1|dre:407077:nkx1.2lb|dre:664748:shox|dre:436920:egr3|dre:393867:ampd1|dre:449875:gsx1|dre:497283:hif1al2|dre:100170835:skilb|dre:503739:hsf4|dre:30480:gata2a|dre:566656:sim1b|dre:30384:th|dre:797150:hif1aa|dre:30316:otpb|dre:30598:vsx1|dre:30169:neurod1|dre:266958:neurod4|dre:81881:crx|dre:553691:atp6v0a1b|dre:368256:paqr7b|dre:799473:rereb|dre:393930:bhlhe22|dre:3…	http://amigo.geneontology.org/amigo/term/GO:0019438
regulation of macromolecule biosynthetic process	biological_process	GO:0010556	97	1061	1.21	2.43522e-05	0.000514462	dre:404275:helt|dre:30398:pou3f1|dre:407077:nkx1.2lb|dre:664748:shox|dre:436920:egr3|dre:449875:gsx1|dre:497283:hif1al2|dre:100170835:skilb|dre:503739:hsf4|dre:30480:gata2a|dre:566656:sim1b|dre:797150:hif1aa|dre:30316:otpb|dre:30598:vsx1|dre:30169:neurod1|dre:266958:neurod4|dre:81881:crx|dre:799473:rereb|dre:393930:bhlhe22|dre:30501:otx2|dre:30471:LOC110440171|dre:402815:nr1d2a|dre:30465:lhx5|dre…	http://amigo.geneontology.org/amigo/term/GO:0010556
cytoplasmic, membrane-bounded vesicle	Undef	GO:0016023	23	138	2.2	2.50119e-05	0.000524514	dre:431714:91968|dre:792853:chgb|dre:437003:ica1|dre:436704:rgs20|dre:559698:sypa|dre:100330746:LOC100330746|dre:393422:camkvb|dre:777641:scg2b|dre:100149756:slc17a6b|dre:494492:slc17a6a|dre:556789:stxbp5a|dre:445325:sept5b|dre:100149310:syt6a|dre:567605:stxbp5l|dre:58038:stx1b|dre:335551:nrsn1|dre:100000615:syt3|dre:325402:atp6v0cb|dre:570672:syn1|dre:437022:tyrp1b|dre:798433:syt9a|dre:407979:cp…	http://amigo.geneontology.org/amigo/term/GO:0016023
signaling	biological_process	GO:0023052	157	1918	1.08	2.56421e-05	0.000533805	dre:564347:cracr2ab|dre:494450:slc6a5|dre:794234:cdc42se2|dre:437003:ica1|dre:565395:diras1b|dre:100170835:skilb|dre:378444:LOC100334937|dre:569898:dlgap1a|dre:494050:ndrg2|dre:570108:gnaq|dre:100003329:cacng8b|dre:100149756:slc17a6b|dre:431766:htra1a|dre:101882495:nrg3b|dre:393682:lin7a|dre:100000615:syt3|dre:30711:snap25b|dre:30712:snap25a|dre:406315:rab42a|dre:100006808:trhde.1|dre:559050:sgk2…	http://amigo.geneontology.org/amigo/term/GO:0023052
signal release	biological_process	GO:0023061	13	49	3.51	2.6043e-05	0.000538221	dre:393682:lin7a|dre:100006275:porcn|dre:100000615:syt3|dre:58038:stx1b|dre:558978:nkx6.3|dre:567230:ppfia3|dre:794707:syt11b|dre:798433:syt9a|dre:437003:ica1|dre:30711:snap25b|dre:30712:snap25a|dre:100149310:syt6a|dre:570672:syn1	http://amigo.geneontology.org/amigo/term/GO:0023061
postsynaptic density	cellular_component	GO:0014069	7	11	8.42	2.75461e-05	0.000548812	dre:436704:rgs20|dre:405796:dlg4b|dre:30608:gap43|dre:560221:lzts3b|dre:555576:grm1a|dre:569898:dlgap1a|dre:569891:nsmfb	http://amigo.geneontology.org/amigo/term/GO:0014069
postsynaptic specialization	cellular_component	GO:0099572	7	11	8.42	2.75461e-05	0.000548812	dre:436704:rgs20|dre:405796:dlg4b|dre:30608:gap43|dre:560221:lzts3b|dre:555576:grm1a|dre:569898:dlgap1a|dre:569891:nsmfb	http://amigo.geneontology.org/amigo/term/GO:0099572
excitatory synapse	cellular_component	GO:0060076	7	11	8.42	2.75461e-05	0.000548812	dre:436704:rgs20|dre:405796:dlg4b|dre:30608:gap43|dre:560221:lzts3b|dre:555576:grm1a|dre:569898:dlgap1a|dre:569891:nsmfb	http://amigo.geneontology.org/amigo/term/GO:0060076
purine ribonucleoside diphosphate metabolic process	biological_process	GO:0009179	10	28	4.72	2.771e-05	0.000548812	dre:570106:pfkla|dre:192309:tpi1a|dre:447836:pfkma|dre:445486:ak1|dre:406367:gapdhs|dre:445094:pkmb|dre:378963:eno3|dre:572733:pgam2|dre:246094:gpia|dre:406696:pgk1	http://amigo.geneontology.org/amigo/term/GO:0009179
ribonucleoside diphosphate metabolic process	biological_process	GO:0009185	10	28	4.72	2.771e-05	0.000548812	dre:570106:pfkla|dre:192309:tpi1a|dre:447836:pfkma|dre:445486:ak1|dre:406367:gapdhs|dre:445094:pkmb|dre:378963:eno3|dre:572733:pgam2|dre:246094:gpia|dre:406696:pgk1	http://amigo.geneontology.org/amigo/term/GO:0009185
purine nucleoside diphosphate metabolic process	biological_process	GO:0009135	10	28	4.72	2.771e-05	0.000548812	dre:570106:pfkla|dre:192309:tpi1a|dre:447836:pfkma|dre:445486:ak1|dre:406367:gapdhs|dre:445094:pkmb|dre:378963:eno3|dre:572733:pgam2|dre:246094:gpia|dre:406696:pgk1	http://amigo.geneontology.org/amigo/term/GO:0009135
regulation of biosynthetic process	biological_process	GO:0009889	99	1094	1.2	2.90922e-05	0.000572213	dre:404275:helt|dre:30398:pou3f1|dre:407077:nkx1.2lb|dre:664748:shox|dre:436920:egr3|dre:449875:gsx1|dre:497283:hif1al2|dre:100170835:skilb|dre:503739:hsf4|dre:30480:gata2a|dre:566656:sim1b|dre:797150:hif1aa|dre:30316:otpb|dre:30598:vsx1|dre:30169:neurod1|dre:266958:neurod4|dre:81881:crx|dre:368256:paqr7b|dre:799473:rereb|dre:393930:bhlhe22|dre:30501:otx2|dre:30471:LOC110440171|dre:402815:nr1d2a|…	http://amigo.geneontology.org/amigo/term/GO:0009889
cytoskeletal part	cellular_component	GO:0044430	37	292	1.68	3.07802e-05	0.000601268	dre:402814:myo3a|dre:558800:synm|dre:561525:dync1i1|dre:565533:map1sb|dre:494090:bfsp2|dre:415191:tnni1al|dre:566674:myo10l1|dre:100003572:tnnt3b|dre:664698:neflb|dre:797545:map1ab|dre:563091:dkey-206m15.8|dre:30259:prph|dre:767746:153426|dre:406303:tuba2|dre:100537884:map4l|dre:566722:fsd1|dre:436704:rgs20|dre:58142:myhz1.1|dre:335474:arpc1b|dre:793321:LOC110439021|dre:574000:tnnt2d|dre:10014914…	http://amigo.geneontology.org/amigo/term/GO:0044430
growth	biological_process	GO:0040007	30	215	1.85	3.48539e-05	0.000676212	dre:559665:smc1a|dre:568230:chd3|dre:553412:dpysl2b|dre:369190:kif1ab|dre:369190:kif1aa|dre:100317029:prp|dre:561737:158659|dre:402941:insm1a|dre:393155:osgn1|dre:30634:nadl1.2|dre:60309:robo2|dre:30259:prph|dre:431766:htra1a|dre:405860:igfbp7|dre:317638:igfbp1a|dre:569891:nsmfb|dre:30183:acvr1ba|dre:30608:gap43|dre:569360:dcc|dre:30466:ascl1a|dre:553587:apoea|dre:559050:sgk2b|dre:30291:cdh4|dre:…	http://amigo.geneontology.org/amigo/term/GO:0040007
regulation of cellular biosynthetic process	biological_process	GO:0031326	98	1088	1.19	3.75544e-05	0.000723684	dre:404275:helt|dre:30398:pou3f1|dre:407077:nkx1.2lb|dre:664748:shox|dre:436920:egr3|dre:449875:gsx1|dre:497283:hif1al2|dre:100170835:skilb|dre:503739:hsf4|dre:30480:gata2a|dre:566656:sim1b|dre:797150:hif1aa|dre:30316:otpb|dre:30598:vsx1|dre:30169:neurod1|dre:266958:neurod4|dre:81881:crx|dre:368256:paqr7b|dre:799473:rereb|dre:393930:bhlhe22|dre:30501:otx2|dre:30471:LOC110440171|dre:402815:nr1d2a|…	http://amigo.geneontology.org/amigo/term/GO:0031326
ATP generation from ADP	biological_process	GO:0006757	9	23	5.17	3.92013e-05	0.000745347	dre:570106:pfkla|dre:192309:tpi1a|dre:447836:pfkma|dre:406367:gapdhs|dre:445094:pkmb|dre:378963:eno3|dre:572733:pgam2|dre:246094:gpia|dre:406696:pgk1	http://amigo.geneontology.org/amigo/term/GO:0006757
glycolytic process	biological_process	GO:0006096	9	23	5.17	3.92013e-05	0.000745347	dre:570106:pfkla|dre:192309:tpi1a|dre:447836:pfkma|dre:406367:gapdhs|dre:445094:pkmb|dre:378963:eno3|dre:572733:pgam2|dre:246094:gpia|dre:406696:pgk1	http://amigo.geneontology.org/amigo/term/GO:0006096
cation transport	biological_process	GO:0006812	34	263	1.71	4.42179e-05	0.000835162	dre:327415:kcnd3|dre:570188:kcnd2|dre:548345:nalcn|dre:100037383:atp1b4|dre:407668:asic4a|dre:58152:scn8aa|dre:797199:slc8a1b|dre:564371:kcnc3b|dre:100003329:cacng8b|dre:562834:slc12a10.2|dre:100149756:slc17a6b|dre:494492:slc17a6a|dre:562853:kcna2b|dre:559447:scn1lab|dre:405771:rhag|dre:101154640:kcnh1b|dre:393614:cacng2a|dre:567212:slc8a2b|dre:325402:atp6v0cb|dre:359840:atp6v1b2|dre:407669:asic2…	http://amigo.geneontology.org/amigo/term/GO:0006812
peripheral nervous system development	biological_process	GO:0007422	10	30	4.41	4.49382e-05	0.000837923	dre:369190:kif1ab|dre:553166:dpysl3|dre:369190:kif1aa|dre:792198:her4.3|dre:30147:isl1|dre:100149066:her4.4|dre:393665:ndrg1b|dre:100149863:LOC100149863|dre:30301:her4.2|dre:30291:cdh4	http://amigo.geneontology.org/amigo/term/GO:0007422
membrane-bounded vesicle	Undef	GO:0031988	23	144	2.11	4.50461e-05	0.000837923	dre:431714:91968|dre:792853:chgb|dre:437003:ica1|dre:436704:rgs20|dre:559698:sypa|dre:100330746:LOC100330746|dre:393422:camkvb|dre:777641:scg2b|dre:100149756:slc17a6b|dre:494492:slc17a6a|dre:556789:stxbp5a|dre:445325:sept5b|dre:100149310:syt6a|dre:567605:stxbp5l|dre:58038:stx1b|dre:335551:nrsn1|dre:100000615:syt3|dre:325402:atp6v0cb|dre:570672:syn1|dre:437022:tyrp1b|dre:798433:syt9a|dre:407979:cp…	http://amigo.geneontology.org/amigo/term/GO:0031988
single-organism carbohydrate catabolic process	Undef	GO:0044724	11	37	3.93	4.52455e-05	0.000837923	dre:570106:pfkla|dre:192309:tpi1a|dre:447836:pfkma|dre:406367:gapdhs|dre:445094:pkmb|dre:378963:eno3|dre:572733:pgam2|dre:445505:fbp2|dre:246094:gpia|dre:493916:pygl|dre:406696:pgk1	http://amigo.geneontology.org/amigo/term/GO:0044724
nucleobase-containing compound biosynthetic process	biological_process	GO:0034654	103	1164	1.17	4.57462e-05	0.00084173	dre:404275:helt|dre:30398:pou3f1|dre:407077:nkx1.2lb|dre:664748:shox|dre:436920:egr3|dre:393867:ampd1|dre:449875:gsx1|dre:497283:hif1al2|dre:100170835:skilb|dre:503739:hsf4|dre:30480:gata2a|dre:566656:sim1b|dre:797150:hif1aa|dre:30316:otpb|dre:30598:vsx1|dre:30169:neurod1|dre:266958:neurod4|dre:81881:crx|dre:553691:atp6v0a1b|dre:368256:paqr7b|dre:799473:rereb|dre:393930:bhlhe22|dre:30501:otx2|dre…	http://amigo.geneontology.org/amigo/term/GO:0034654
metal ion transport	biological_process	GO:0030001	28	197	1.88	4.68563e-05	0.00085663	dre:327415:kcnd3|dre:570188:kcnd2|dre:548345:nalcn|dre:100037383:atp1b4|dre:407668:asic4a|dre:797199:slc8a1b|dre:564371:kcnc3b|dre:100003329:cacng8b|dre:562834:slc12a10.2|dre:100149756:slc17a6b|dre:494492:slc17a6a|dre:562853:kcna2b|dre:559447:scn1lab|dre:393614:cacng2a|dre:101154640:kcnh1b|dre:407669:asic2|dre:556759:hcn4l|dre:567212:slc8a2b|dre:494489:atp2a1l|dre:559050:sgk2b|dre:795942:kcna1a|d…	http://amigo.geneontology.org/amigo/term/GO:0030001
central nervous system neuron differentiation	biological_process	GO:0021953	13	53	3.24	5.22385e-05	0.000948944	dre:30463:lhx1a|dre:571943:lhx4|dre:30147:isl1|dre:60309:robo2|dre:30480:gata2a|dre:569360:dcc|dre:100329456:igsf10|dre:30455:lhx3|dre:560759:otpa|dre:30384:th|dre:30316:otpb|dre:30315:foxn4|dre:436679:nr4a2b	http://amigo.geneontology.org/amigo/term/GO:0021953
carbohydrate catabolic process	biological_process	GO:0016052	11	38	3.83	5.5467e-05	0.00100121	dre:570106:pfkla|dre:192309:tpi1a|dre:447836:pfkma|dre:406367:gapdhs|dre:445094:pkmb|dre:378963:eno3|dre:572733:pgam2|dre:445505:fbp2|dre:246094:gpia|dre:493916:pygl|dre:406696:pgk1	http://amigo.geneontology.org/amigo/term/GO:0016052
heterocycle biosynthetic process	biological_process	GO:0018130	104	1185	1.16	5.65491e-05	0.00101433	dre:404275:helt|dre:30398:pou3f1|dre:407077:nkx1.2lb|dre:664748:shox|dre:436920:egr3|dre:393867:ampd1|dre:449875:gsx1|dre:497283:hif1al2|dre:100170835:skilb|dre:503739:hsf4|dre:30480:gata2a|dre:566656:sim1b|dre:100007749:gphnb|dre:797150:hif1aa|dre:30316:otpb|dre:30598:vsx1|dre:30169:neurod1|dre:266958:neurod4|dre:81881:crx|dre:553691:atp6v0a1b|dre:368256:paqr7b|dre:799473:rereb|dre:393930:bhlhe2…	http://amigo.geneontology.org/amigo/term/GO:0018130
tubulin binding	molecular_function	GO:0015631	15	71	2.79	6.33326e-05	0.0011289	dre:449651:stmn2a|dre:553412:dpysl2b|dre:369190:kif1ab|dre:793321:fmn2a|dre:566432:fmn2b|dre:369190:kif1aa|dre:797545:map1ab|dre:793121:ch211-257p13.3|dre:550548:stmn1b|dre:550547:kif3cb|dre:393825:tppp3|dre:565533:map1sb|dre:100333605:kif26bb|dre:793321:LOC110439021|dre:100537884:map4l	http://amigo.geneontology.org/amigo/term/GO:0015631
central nervous system development	biological_process	GO:0007417	38	316	1.59	6.67177e-05	0.00118186	dre:559665:smc1a|dre:559593:acanb|dre:568230:chd3|dre:553412:dpysl2b|dre:557661:sox14|dre:30398:pou3f1|dre:30501:otx2|dre:100144409:amigo1|dre:402816:pou4f2|dre:30315:foxn4|dre:64274:csf1ra|dre:334113:bcan|dre:368662:ptf1a|dre:60309:robo2|dre:30480:gata2a|dre:100329456:igsf10|dre:560759:otpa|dre:30384:th|dre:30316:otpb|dre:641568:thnsl2|dre:30455:lhx3|dre:571943:lhx4|dre:30465:lhx5|dre:101154640:…	http://amigo.geneontology.org/amigo/term/GO:0007417
syntaxin binding	molecular_function	GO:0019905	11	39	3.73	6.76079e-05	0.00119023	dre:556789:stxbp5a|dre:100000615:syt3|dre:794707:syt11b|dre:798433:syt9a|dre:30711:snap25b|dre:30712:snap25a|dre:436732:cplx2l|dre:553682:napba|dre:100149310:syt6a|dre:436742:napgb|dre:567605:stxbp5l	http://amigo.geneontology.org/amigo/term/GO:0019905
sodium ion transmembrane transporter activity	molecular_function	GO:0015081	14	63	2.94	6.88619e-05	0.001204	dre:562260:slc10a1|dre:407668:asic4a|dre:494450:slc6a5|dre:492490:slc6a1b|dre:692318:slc6a1a|dre:407669:asic2|dre:100150452:ch211-117c9.5|dre:559447:scn1lab|dre:567212:slc8a2b|dre:797199:slc8a1b|dre:561209:ch73-335m24.5|dre:407672:asic1b|dre:58152:scn8aa|dre:793996:scn8ab	http://amigo.geneontology.org/amigo/term/GO:0015081
actin cytoskeleton	cellular_component	GO:0015629	18	99	2.4	6.9234e-05	0.001204	dre:402814:myo3a|dre:566674:myo10l1|dre:58142:myhz1.1|dre:100006620:synpo2b|dre:566432:fmn2b|dre:335474:arpc1b|dre:793321:LOC110439021|dre:415191:tnni1al|dre:574000:tnnt2d|dre:100003572:tnnt3b|dre:563091:dkey-206m15.8|dre:100149148:myha|dre:563843:synpo2la|dre:553694:112242|dre:58082:tnnc2|dre:100008070:zf-e68|dre:246275:myhz2|dre:793321:fmn2a	http://amigo.geneontology.org/amigo/term/GO:0015629
SNARE binding	molecular_function	GO:0000149	14	64	2.89	7.97286e-05	0.0013781	dre:558856:sec22c|dre:556789:stxbp5a|dre:100000615:syt3|dre:58038:stx1b|dre:794707:syt11b|dre:798433:syt9a|dre:30711:snap25b|dre:30712:snap25a|dre:336281:vamp2|dre:436732:cplx2l|dre:553682:napba|dre:100149310:syt6a|dre:436742:napgb|dre:567605:stxbp5l	http://amigo.geneontology.org/amigo/term/GO:0000149
monovalent inorganic cation transmembrane transporter activity	molecular_function	GO:0015077	27	193	1.85	8.05496e-05	0.0013839	dre:327415:kcnd3|dre:570188:kcnd2|dre:494450:slc6a5|dre:407668:asic4a|dre:797199:slc8a1b|dre:564371:kcnc3b|dre:561209:ch73-335m24.5|dre:562853:kcna2b|dre:559447:scn1lab|dre:101154640:kcnh1b|dre:407669:asic2|dre:567212:slc8a2b|dre:325402:atp6v0cb|dre:436968:cox6b1|dre:553691:atp6v0a1b|dre:562260:slc10a1|dre:795942:kcna1a|dre:692318:slc6a1a|dre:100150452:ch211-117c9.5|dre:556759:hcn4l|dre:572481:kn…	http://amigo.geneontology.org/amigo/term/GO:0015077
cellular component morphogenesis	biological_process	GO:0032989	46	417	1.46	8.18602e-05	0.001398	dre:553412:dpysl2b|dre:369190:kif1ab|dre:369190:kif1aa|dre:407978:cdh23|dre:794234:cdc42se2|dre:100003572:tnnt3b|dre:101886018:tusc5a|dre:571349:cntn4|dre:561737:158659|dre:553166:dpysl3|dre:30634:nadl1.2|dre:60309:robo2|dre:797559:fmodb|dre:791822:fmoda|dre:447832:capn3a|dre:100034405:capn3b|dre:553756:crmp1|dre:569891:nsmfb|dre:100000353:ttbk1b|dre:792198:her4.3|dre:550405:lhx9|dre:550602:epyc|…	http://amigo.geneontology.org/amigo/term/GO:0032989
nucleoside diphosphate phosphorylation	biological_process	GO:0006165	9	26	4.58	8.50047e-05	0.00143452	dre:570106:pfkla|dre:192309:tpi1a|dre:447836:pfkma|dre:406367:gapdhs|dre:445094:pkmb|dre:378963:eno3|dre:572733:pgam2|dre:246094:gpia|dre:406696:pgk1	http://amigo.geneontology.org/amigo/term/GO:0006165
nucleotide phosphorylation	biological_process	GO:0046939	9	26	4.58	8.50047e-05	0.00143452	dre:570106:pfkla|dre:192309:tpi1a|dre:447836:pfkma|dre:406367:gapdhs|dre:445094:pkmb|dre:378963:eno3|dre:572733:pgam2|dre:246094:gpia|dre:406696:pgk1	http://amigo.geneontology.org/amigo/term/GO:0046939
sodium ion transport	biological_process	GO:0006814	12	48	3.31	8.60741e-05	0.0014416	dre:407668:asic4a|dre:559050:sgk2b|dre:562834:slc12a10.2|dre:100037383:atp1b4|dre:100149756:slc17a6b|dre:494492:slc17a6a|dre:407669:asic2|dre:559447:scn1lab|dre:556759:hcn4l|dre:793996:scn8ab|dre:58152:scn8aa|dre:407672:asic1b	http://amigo.geneontology.org/amigo/term/GO:0006814
cell growth	biological_process	GO:0016049	18	101	2.36	8.67537e-05	0.0014416	dre:553412:dpysl2b|dre:558978:nkx6.3|dre:562062:socs2|dre:369190:kif1aa|dre:30147:isl1|dre:60309:robo2|dre:569360:dcc|dre:101886018:tusc5a|dre:431766:htra1a|dre:30634:nadl1.2|dre:553587:apoea|dre:405860:igfbp7|dre:317638:igfbp1a|dre:561737:158659|dre:369190:kif1ab|dre:569891:nsmfb|dre:559050:sgk2b|dre:393155:osgn1	http://amigo.geneontology.org/amigo/term/GO:0016049
neurotransmitter secretion	biological_process	GO:0007269	10	33	4.01	8.74462e-05	0.0014416	dre:393682:lin7a|dre:100000615:syt3|dre:58038:stx1b|dre:567230:ppfia3|dre:794707:syt11b|dre:798433:syt9a|dre:30711:snap25b|dre:30712:snap25a|dre:100149310:syt6a|dre:570672:syn1	http://amigo.geneontology.org/amigo/term/GO:0007269
signal release from synapse	biological_process	GO:0099643	10	33	4.01	8.74462e-05	0.0014416	dre:393682:lin7a|dre:100000615:syt3|dre:58038:stx1b|dre:567230:ppfia3|dre:794707:syt11b|dre:798433:syt9a|dre:30711:snap25b|dre:30712:snap25a|dre:100149310:syt6a|dre:570672:syn1	http://amigo.geneontology.org/amigo/term/GO:0099643
peripheral nervous system neuron axonogenesis	biological_process	GO:0048936	6	9	8.82	8.81108e-05	0.00144421	dre:553166:dpysl3|dre:792198:her4.3|dre:30147:isl1|dre:100149066:her4.4|dre:100149863:LOC100149863|dre:30301:her4.2	http://amigo.geneontology.org/amigo/term/GO:0048936
cation channel activity	molecular_function	GO:0005261	21	131	2.12	9.04484e-05	0.00147405	dre:548345:nalcn|dre:407669:asic2|dre:327415:kcnd3|dre:570188:kcnd2|dre:564883:cacng3b|dre:393614:cacng2a|dre:101154640:kcnh1b|dre:795942:kcna1a|dre:561209:ch73-335m24.5|dre:100003329:cacng8b|dre:564371:kcnc3b|dre:562853:kcna2b|dre:407668:asic4a|dre:559447:scn1lab|dre:556759:hcn4l|dre:572481:knca7|dre:325402:atp6v0cb|dre:407672:asic1b|dre:58152:scn8aa|dre:565629:kcnk10b|dre:793996:scn8ab	http://amigo.geneontology.org/amigo/term/GO:0005261
cell projection morphogenesis	biological_process	GO:0048858	37	310	1.58	9.4845e-05	0.00153692	dre:553412:dpysl2b|dre:369190:kif1ab|dre:369190:kif1aa|dre:101886018:tusc5a|dre:571349:cntn4|dre:561737:158659|dre:553166:dpysl3|dre:30634:nadl1.2|dre:60309:robo2|dre:797559:fmodb|dre:791822:fmoda|dre:30301:her4.2|dre:553756:crmp1|dre:569891:nsmfb|dre:792198:her4.3|dre:550405:lhx9|dre:550602:epyc|dre:569360:dcc|dre:100149066:her4.4|dre:553587:apoea|dre:30630:anos1a|dre:559050:sgk2b|dre:30291:cdh4…	http://amigo.geneontology.org/amigo/term/GO:0048858
presynaptic process involved in chemical synaptic transmission	biological_process	GO:0099531	10	34	3.89	0.000107635	0.00172458	dre:393682:lin7a|dre:100000615:syt3|dre:58038:stx1b|dre:567230:ppfia3|dre:794707:syt11b|dre:798433:syt9a|dre:30711:snap25b|dre:30712:snap25a|dre:100149310:syt6a|dre:570672:syn1	http://amigo.geneontology.org/amigo/term/GO:0099531
nucleoside diphosphate metabolic process	biological_process	GO:0009132	10	34	3.89	0.000107635	0.00172458	dre:570106:pfkla|dre:192309:tpi1a|dre:447836:pfkma|dre:445486:ak1|dre:406367:gapdhs|dre:445094:pkmb|dre:378963:eno3|dre:572733:pgam2|dre:246094:gpia|dre:406696:pgk1	http://amigo.geneontology.org/amigo/term/GO:0009132
cellular component organization	biological_process	GO:0016043	126	1525	1.09	0.000112955	0.00179295	dre:559665:smc1a|dre:369190:kif1ab|dre:369190:kif1aa|dre:794234:cdc42se2|dre:327415:kcnd3|dre:100001836:itgb3b|dre:571349:cntn4|dre:100005195:map7d2a|dre:393155:osgn1|dre:558856:sec22c|dre:555955:cand2|dre:797545:map1ab|dre:406777:aqp3a|dre:431766:htra1a|dre:447832:capn3a|dre:100034405:capn3b|dre:100537884:map4l|dre:393682:lin7a|dre:30608:gap43|dre:335474:arpc1b|dre:100000615:syt3|dre:30711:snap2…	http://amigo.geneontology.org/amigo/term/GO:0016043
cell part morphogenesis	biological_process	GO:0032990	37	313	1.56	0.00011316	0.00179295	dre:553412:dpysl2b|dre:369190:kif1ab|dre:369190:kif1aa|dre:101886018:tusc5a|dre:571349:cntn4|dre:561737:158659|dre:553166:dpysl3|dre:30634:nadl1.2|dre:60309:robo2|dre:797559:fmodb|dre:791822:fmoda|dre:30301:her4.2|dre:553756:crmp1|dre:569891:nsmfb|dre:792198:her4.3|dre:550405:lhx9|dre:550602:epyc|dre:569360:dcc|dre:100149066:her4.4|dre:553587:apoea|dre:30630:anos1a|dre:559050:sgk2b|dre:30291:cdh4…	http://amigo.geneontology.org/amigo/term/GO:0032990
inorganic cation transmembrane transporter activity	molecular_function	GO:0022890	31	243	1.69	0.0001165	0.00183568	dre:327415:kcnd3|dre:570188:kcnd2|dre:494450:slc6a5|dre:407668:asic4a|dre:58152:scn8aa|dre:797199:slc8a1b|dre:564371:kcnc3b|dre:100003329:cacng8b|dre:561209:ch73-335m24.5|dre:564883:cacng3b|dre:562853:kcna2b|dre:559447:scn1lab|dre:393614:cacng2a|dre:101154640:kcnh1b|dre:562260:slc10a1|dre:407669:asic2|dre:567212:slc8a2b|dre:325402:atp6v0cb|dre:436968:cox6b1|dre:494489:atp2a1l|dre:795942:kcna1a|dr…	http://amigo.geneontology.org/amigo/term/GO:0022890
presynapse	cellular_component	GO:0098793	11	42	3.46	0.000118573	0.00185808	dre:393682:lin7a|dre:58038:stx1b|dre:567230:ppfia3|dre:100149756:slc17a6b|dre:494492:slc17a6a|dre:445325:sept5b|dre:559698:sypa|dre:325402:atp6v0cb|dre:565256:grm3|dre:30291:cdh4|dre:570672:syn1	http://amigo.geneontology.org/amigo/term/GO:0098793
dopaminergic neuron differentiation	biological_process	GO:0071542	6	10	7.93	0.000134429	0.00209503	dre:436679:nr4a2b|dre:798285:rem2|dre:560759:otpa|dre:30630:anos1a|dre:553679:sncgb|dre:393944:sncb	http://amigo.geneontology.org/amigo/term/GO:0071542
regulation of transport	biological_process	GO:0051049	27	202	1.77	0.000158349	0.00245441	dre:327415:kcnd3|dre:570188:kcnd2|dre:548345:nalcn|dre:437003:ica1|dre:557840:yjefn3|dre:436704:rgs20|dre:564371:kcnc3b|dre:100003329:cacng8b|dre:562853:kcna2b|dre:556789:stxbp5a|dre:559447:scn1lab|dre:393614:cacng2a|dre:445325:sept5b|dre:492513:clic5a|dre:100149310:syt6a|dre:567605:stxbp5l|dre:58038:stx1b|dre:100000615:syt3|dre:553587:apoea|dre:559050:sgk2b|dre:558978:nkx6.3|dre:795942:kcna1a|dr…	http://amigo.geneontology.org/amigo/term/GO:0051049
extracellular matrix structural constituent	molecular_function	GO:0005201	8	22	4.81	0.000159685	0.00246175	dre:100463515:col5a3b|dre:559593:acanb|dre:571786:fbn1|dre:323465:vcanb|dre:337158:col1a1a|dre:325675:col1a1b|dre:561355:tecta|dre:334113:bcan	http://amigo.geneontology.org/amigo/term/GO:0005201
pyruvate metabolic process	biological_process	GO:0006090	9	29	4.1	0.000169099	0.00259284	dre:570106:pfkla|dre:192309:tpi1a|dre:447836:pfkma|dre:406367:gapdhs|dre:445094:pkmb|dre:378963:eno3|dre:572733:pgam2|dre:246094:gpia|dre:406696:pgk1	http://amigo.geneontology.org/amigo/term/GO:0006090
developmental growth	biological_process	GO:0048589	23	160	1.9	0.00018446	0.00281326	dre:559665:smc1a|dre:568230:chd3|dre:553412:dpysl2b|dre:369190:kif1ab|dre:369190:kif1aa|dre:100317029:prp|dre:561737:158659|dre:402941:insm1a|dre:30634:nadl1.2|dre:60309:robo2|dre:30259:prph|dre:569891:nsmfb|dre:30183:acvr1ba|dre:30608:gap43|dre:569360:dcc|dre:30466:ascl1a|dre:553587:apoea|dre:30291:cdh4|dre:558978:nkx6.3|dre:30147:isl1|dre:101886018:tusc5a|dre:337158:col1a1a|dre:321442:nppa	http://amigo.geneontology.org/amigo/term/GO:0048589
excitatory extracellular ligand-gated ion channel activity	molecular_function	GO:0005231	10	37	3.57	0.000193305	0.00293248	dre:368416:gria3b|dre:170452:gria3a|dre:336069:gria4b|dre:407735:gria4a|dre:559976:grin2bb|dre:571720:ch211-251b21.1|dre:449864:grin2da|dre:563297:grin2aa|dre:100005675:grin1b|dre:445193:glrbb	http://amigo.geneontology.org/amigo/term/GO:0005231
transmembrane transport	biological_process	GO:0055085	45	423	1.41	0.000204361	0.00307347	dre:327415:kcnd3|dre:570188:kcnd2|dre:548345:nalcn|dre:394245:slc2a15a|dre:327067:slc25a4|dre:58152:scn8aa|dre:568033:sv2a|dre:797199:slc8a1b|dre:570283:ch211-160d14.6|dre:564371:kcnc3b|dre:100003329:cacng8b|dre:436640:slc25a48|dre:561209:ch73-335m24.5|dre:562834:slc12a10.2|dre:100149756:slc17a6b|dre:494492:slc17a6a|dre:562853:kcna2b|dre:559447:scn1lab|dre:405771:rhag|dre:492513:clic5a|dre:798527…	http://amigo.geneontology.org/amigo/term/GO:0055085
intracellular part	cellular_component	GO:0044424	310	4375	0.94	0.000204754	0.00307347	dre:559665:smc1a|dre:404275:helt|dre:30398:pou3f1|dre:431714:91968|dre:566679:ch211-30b16.2|dre:407077:nkx1.2lb|dre:561525:dync1i1|dre:436920:egr3|dre:792853:chgb|dre:449875:gsx1|dre:794234:cdc42se2|dre:437003:ica1|dre:562630:LOC562630|dre:794259:aclyb|dre:560759:otpa|dre:497283:hif1al2|dre:100006808:trhde.1|dre:100170835:skilb|dre:569898:dlgap1a|dre:393422:camkvb|dre:100005195:map7d2a|dre:114415…	http://amigo.geneontology.org/amigo/term/GO:0044424
transcription regulatory region DNA binding	molecular_function	GO:0044212	21	141	1.97	0.000224502	0.00335225	dre:564403:ch211-153j24.3|dre:100001699:barhl2|dre:566838:tfap2d|dre:100873093:nfe2l2b|dre:30480:gata2a|dre:102997060:znf219|dre:101883448:hivep3a|dre:30466:ascl1a|dre:566223:atf5a|dre:678650:bcl11aa|dre:569631:basp1|dre:553644:barx1|dre:30598:vsx1|dre:402968:nhlh2|dre:30315:foxn4|dre:402941:insm1a|dre:323882:insm1b|dre:566491:bcl11ab|dre:266748:foxn1|dre:560775:sall3a|dre:553186:barhl1b	http://amigo.geneontology.org/amigo/term/GO:0044212
regulation of localization	biological_process	GO:0032879	35	302	1.53	0.000239725	0.00355653	dre:327415:kcnd3|dre:570188:kcnd2|dre:548345:nalcn|dre:437003:ica1|dre:436704:rgs20|dre:64274:csf1ra|dre:564371:kcnc3b|dre:560564:pdgfc|dre:553166:dpysl3|dre:100003329:cacng8b|dre:60309:robo2|dre:562853:kcna2b|dre:556789:stxbp5a|dre:559447:scn1lab|dre:393614:cacng2a|dre:445325:sept5b|dre:492513:clic5a|dre:100149310:syt6a|dre:569891:nsmfb|dre:567605:stxbp5l|dre:58038:stx1b|dre:100000615:syt3|dre:5…	http://amigo.geneontology.org/amigo/term/GO:0032879
cation transmembrane transporter activity	molecular_function	GO:0008324	34	290	1.55	0.000240677	0.00355653	dre:327415:kcnd3|dre:570188:kcnd2|dre:494450:slc6a5|dre:548345:nalcn|dre:407668:asic4a|dre:58152:scn8aa|dre:797199:slc8a1b|dre:564371:kcnc3b|dre:100003329:cacng8b|dre:561209:ch73-335m24.5|dre:562834:slc12a10.2|dre:564883:cacng3b|dre:562853:kcna2b|dre:559447:scn1lab|dre:405771:rhag|dre:101154640:kcnh1b|dre:562260:slc10a1|dre:393614:cacng2a|dre:567212:slc8a2b|dre:325402:atp6v0cb|dre:436968:cox6b1|d…	http://amigo.geneontology.org/amigo/term/GO:0008324
single-organism localization	Undef	GO:1902578	53	530	1.32	0.000241997	0.0035576	dre:327415:kcnd3|dre:570188:kcnd2|dre:431714:91968|dre:494450:slc6a5|dre:437003:ica1|dre:436704:rgs20|dre:405772:hbbe2|dre:494492:slc17a6a|dre:550228:golga7ba|dre:567230:ppfia3|dre:564371:kcnc3b|dre:405796:dlg4b|dre:794707:syt11b|dre:100149756:slc17a6b|dre:30331:cahz|dre:562853:kcna2b|dre:556789:stxbp5a|dre:566658:ch211-117m20.5|dre:405771:rhag|dre:445325:sept5b|dre:494048:tspan5b|dre:100149310:s…	http://amigo.geneontology.org/amigo/term/GO:1902578
cell morphogenesis	biological_process	GO:0000902	41	377	1.44	0.000253389	0.00370598	dre:553412:dpysl2b|dre:369190:kif1ab|dre:369190:kif1aa|dre:407978:cdh23|dre:794234:cdc42se2|dre:101886018:tusc5a|dre:571349:cntn4|dre:561737:158659|dre:553166:dpysl3|dre:30634:nadl1.2|dre:60309:robo2|dre:797559:fmodb|dre:791822:fmoda|dre:30301:her4.2|dre:553756:crmp1|dre:569891:nsmfb|dre:100000353:ttbk1b|dre:792198:her4.3|dre:550405:lhx9|dre:550602:epyc|dre:569360:dcc|dre:100149066:her4.4|dre:553…	http://amigo.geneontology.org/amigo/term/GO:0000902
actin binding	molecular_function	GO:0003779	20	132	2	0.000256379	0.00373058	dre:566674:myo10l1|dre:322221:165653|dre:100006620:synpo2b|dre:246275:myhz2|dre:445477:abrab|dre:58037:actn3a|dre:335474:arpc1b|dre:563892:cald1b|dre:553434:msnb|dre:555437:ch73-362m14.4|dre:402929:evlb|dre:563843:synpo2la|dre:565533:map1sb|dre:58082:tnnc2|dre:100008070:zf-e68|dre:564412:ush1c|dre:100149148:myha|dre:445211:100997|dre:555805:vaspa|dre:58142:myhz1.1	http://amigo.geneontology.org/amigo/term/GO:0003779
single-organism transport	Undef	GO:0044765	50	493	1.34	0.000265278	0.00382686	dre:327415:kcnd3|dre:570188:kcnd2|dre:431714:91968|dre:494450:slc6a5|dre:437003:ica1|dre:436704:rgs20|dre:405772:hbbe2|dre:494492:slc17a6a|dre:550228:golga7ba|dre:564371:kcnc3b|dre:794707:syt11b|dre:100149756:slc17a6b|dre:30331:cahz|dre:562853:kcna2b|dre:556789:stxbp5a|dre:566658:ch211-117m20.5|dre:405771:rhag|dre:445325:sept5b|dre:100149310:syt6a|dre:567605:stxbp5l|dre:393682:lin7a|dre:100006275…	http://amigo.geneontology.org/amigo/term/GO:0044765
regulation of ion transmembrane transport	biological_process	GO:0034765	14	73	2.54	0.00026568	0.00382686	dre:327415:kcnd3|dre:570188:kcnd2|dre:100003329:cacng8b|dre:795942:kcna1a|dre:548345:nalcn|dre:564371:kcnc3b|dre:562853:kcna2b|dre:559447:scn1lab|dre:564883:cacng3b|dre:393614:cacng2a|dre:492513:clic5a|dre:568322:rnf207b|dre:58152:scn8aa|dre:793996:scn8ab	http://amigo.geneontology.org/amigo/term/GO:0034765
peripheral nervous system neuron development	biological_process	GO:0048935	6	12	6.61	0.000283398	0.00402116	dre:553166:dpysl3|dre:792198:her4.3|dre:30147:isl1|dre:100149066:her4.4|dre:100149863:LOC100149863|dre:30301:her4.2	http://amigo.geneontology.org/amigo/term/GO:0048935
peripheral nervous system neuron differentiation	biological_process	GO:0048934	6	12	6.61	0.000283398	0.00402116	dre:553166:dpysl3|dre:792198:her4.3|dre:30147:isl1|dre:100149066:her4.4|dre:100149863:LOC100149863|dre:30301:her4.2	http://amigo.geneontology.org/amigo/term/GO:0048934
transmission of nerve impulse	biological_process	GO:0019226	6	12	6.61	0.000283398	0.00402116	dre:100003329:cacng8b|dre:393614:cacng2a|dre:559447:scn1lab|dre:564883:cacng3b|dre:58152:scn8aa|dre:793996:scn8ab	http://amigo.geneontology.org/amigo/term/GO:0019226
secretory granule	cellular_component	GO:0030141	7	18	5.14	0.000296415	0.00415615	dre:792853:chgb|dre:407979:cpe|dre:437003:ica1|dre:556789:stxbp5a|dre:100330746:LOC100330746|dre:777641:scg2b|dre:567605:stxbp5l	http://amigo.geneontology.org/amigo/term/GO:0030141
multicellular organismal signaling	biological_process	GO:0035637	7	18	5.14	0.000296415	0.00415615	dre:100003329:cacng8b|dre:393614:cacng2a|dre:559447:scn1lab|dre:564883:cacng3b|dre:568322:rnf207b|dre:58152:scn8aa|dre:793996:scn8ab	http://amigo.geneontology.org/amigo/term/GO:0035637
microtubule binding	molecular_function	GO:0008017	12	56	2.83	0.000298564	0.00415615	dre:553412:dpysl2b|dre:369190:kif1ab|dre:793321:fmn2a|dre:566432:fmn2b|dre:369190:kif1aa|dre:797545:map1ab|dre:793121:ch211-257p13.3|dre:793321:LOC110439021|dre:550547:kif3cb|dre:565533:map1sb|dre:100333605:kif26bb|dre:100537884:map4l	http://amigo.geneontology.org/amigo/term/GO:0008017
regulation of cell growth	biological_process	GO:0001558	14	74	2.5	0.000300199	0.00415615	dre:553412:dpysl2b|dre:558978:nkx6.3|dre:562062:socs2|dre:30634:nadl1.2|dre:60309:robo2|dre:569360:dcc|dre:431766:htra1a|dre:553587:apoea|dre:405860:igfbp7|dre:561737:158659|dre:317638:igfbp1a|dre:569891:nsmfb|dre:559050:sgk2b|dre:393155:osgn1	http://amigo.geneontology.org/amigo/term/GO:0001558
regulation of transmembrane transport	biological_process	GO:0034762	14	74	2.5	0.000300199	0.00415615	dre:327415:kcnd3|dre:570188:kcnd2|dre:100003329:cacng8b|dre:795942:kcna1a|dre:548345:nalcn|dre:564371:kcnc3b|dre:562853:kcna2b|dre:559447:scn1lab|dre:564883:cacng3b|dre:393614:cacng2a|dre:492513:clic5a|dre:568322:rnf207b|dre:58152:scn8aa|dre:793996:scn8ab	http://amigo.geneontology.org/amigo/term/GO:0034762
SNARE complex	cellular_component	GO:0031201	9	32	3.72	0.000313235	0.00431568	dre:558856:sec22c|dre:556789:stxbp5a|dre:336281:vamp2|dre:30711:snap25b|dre:30712:snap25a|dre:58038:stx1b|dre:553682:napba|dre:436742:napgb|dre:567605:stxbp5l	http://amigo.geneontology.org/amigo/term/GO:0031201
locomotory behavior	biological_process	GO:0007626	10	40	3.31	0.0003301	0.00452618	dre:58152:scn8aa|dre:407978:cdh23|dre:58216:atoh7|dre:559447:scn1lab|dre:100170938:chata|dre:393944:sncb|dre:569755:col6a1|dre:553679:sncgb|dre:560631:adgrl3.1|dre:641568:thnsl2	http://amigo.geneontology.org/amigo/term/GO:0007626
secretion by cell	biological_process	GO:0032940	17	104	2.16	0.000333289	0.00454804	dre:393682:lin7a|dre:100006275:porcn|dre:100000615:syt3|dre:58038:stx1b|dre:558978:nkx6.3|dre:567230:ppfia3|dre:794707:syt11b|dre:556789:stxbp5a|dre:798433:syt9a|dre:445325:sept5b|dre:437003:ica1|dre:30711:snap25b|dre:30712:snap25a|dre:336281:vamp2|dre:100149310:syt6a|dre:567605:stxbp5l|dre:570672:syn1	http://amigo.geneontology.org/amigo/term/GO:0032940
regulation of primary metabolic process	biological_process	GO:0080090	109	1322	1.09	0.000345091	0.00468667	dre:404275:helt|dre:30398:pou3f1|dre:407077:nkx1.2lb|dre:664748:shox|dre:436920:egr3|dre:449875:gsx1|dre:497283:hif1al2|dre:100170835:skilb|dre:503739:hsf4|dre:30480:gata2a|dre:566656:sim1b|dre:797150:hif1aa|dre:30316:otpb|dre:30598:vsx1|dre:30169:neurod1|dre:266958:neurod4|dre:556747:lrrc4ba|dre:81881:crx|dre:566919:ch211-284e13.4|dre:100535350:lrrc4bb|dre:368256:paqr7b|dre:799473:rereb|dre:3939…	http://amigo.geneontology.org/amigo/term/GO:0080090
protein complex	Undef	GO:0043234	109	1324	1.09	0.000362937	0.00490567	dre:559665:smc1a|dre:402814:myo3a|dre:561525:dync1i1|dre:327415:kcnd3|dre:562630:LOC562630|dre:378444:LOC100334937|dre:558856:sec22c|dre:568402:cdk5r1a|dre:100003329:cacng8b|dre:30480:gata2a|dre:378963:eno3|dre:566656:sim1b|dre:566922:gabrb3|dre:566514:gabrb4|dre:100537884:map4l|dre:794722:klhl14|dre:335474:arpc1b|dre:555815:c1qtnf5|dre:30711:snap25b|dre:30712:snap25a|dre:325402:atp6v0cb|dre:5632…	http://amigo.geneontology.org/amigo/term/GO:0043234
regulation of macromolecule metabolic process	biological_process	GO:0060255	108	1312	1.09	0.000386932	0.00520532	dre:404275:helt|dre:30398:pou3f1|dre:407077:nkx1.2lb|dre:664748:shox|dre:436920:egr3|dre:449875:gsx1|dre:497283:hif1al2|dre:100170835:skilb|dre:503739:hsf4|dre:30480:gata2a|dre:566656:sim1b|dre:322509:acta2|dre:797150:hif1aa|dre:30316:otpb|dre:30598:vsx1|dre:30169:neurod1|dre:266958:neurod4|dre:556747:lrrc4ba|dre:81881:crx|dre:100535350:lrrc4bb|dre:368256:paqr7b|dre:799473:rereb|dre:393930:bhlhe2…	http://amigo.geneontology.org/amigo/term/GO:0060255
cation channel complex	cellular_component	GO:0034703	10	41	3.23	0.000390624	0.00523032	dre:327415:kcnd3|dre:570188:kcnd2|dre:795942:kcna1a|dre:564371:kcnc3b|dre:562853:kcna2b|dre:559447:scn1lab|dre:393614:cacng2a|dre:572481:knca7|dre:58152:scn8aa|dre:793996:scn8ab	http://amigo.geneontology.org/amigo/term/GO:0034703
sodium channel activity	molecular_function	GO:0005272	6	13	6.1	0.000395022	0.0052645	dre:407668:asic4a|dre:407669:asic2|dre:559447:scn1lab|dre:793996:scn8ab|dre:58152:scn8aa|dre:407672:asic1b	http://amigo.geneontology.org/amigo/term/GO:0005272
transcriptional activator activity, RNA polymerase II transcription regulatory region sequence-specific binding	molecular_function	GO:0001228	8	26	4.07	0.000407212	0.00540172	dre:100001699:barhl2|dre:393545:onecut1|dre:30480:gata2a|dre:553644:barx1|dre:567751:ebf3a|dre:415134:mafga|dre:393545:LOC110438107|dre:553186:barhl1b	http://amigo.geneontology.org/amigo/term/GO:0001228
extracellular matrix	cellular_component	GO:0031012	18	117	2.03	0.000433657	0.00572588	dre:100463515:col5a3b|dre:559593:acanb|dre:334113:bcan|dre:563753:mmp11a|dre:572034:mmp16b|dre:323465:vcanb|dre:550602:epyc|dre:567331:sparcl1|dre:571786:fbn1|dre:797559:fmodb|dre:791822:fmoda|dre:101886726:gpc5b|dre:100317029:prp|dre:325675:col1a1b|dre:566325:thbs2b|dre:571143:mmp24|dre:561355:tecta|dre:337158:col1a1a	http://amigo.geneontology.org/amigo/term/GO:0031012
regulation of ion transport	biological_process	GO:0043269	15	87	2.28	0.000445683	0.00584029	dre:327415:kcnd3|dre:570188:kcnd2|dre:559050:sgk2b|dre:100003329:cacng8b|dre:795942:kcna1a|dre:548345:nalcn|dre:564371:kcnc3b|dre:562853:kcna2b|dre:559447:scn1lab|dre:564883:cacng3b|dre:393614:cacng2a|dre:492513:clic5a|dre:568322:rnf207b|dre:58152:scn8aa|dre:793996:scn8ab	http://amigo.geneontology.org/amigo/term/GO:0043269
intracellular	cellular_component	GO:0005622	317	4541	0.92	0.000446418	0.00584029	dre:559665:smc1a|dre:404275:helt|dre:30398:pou3f1|dre:431714:91968|dre:566679:ch211-30b16.2|dre:407077:nkx1.2lb|dre:561525:dync1i1|dre:436920:egr3|dre:792853:chgb|dre:449875:gsx1|dre:794234:cdc42se2|dre:437003:ica1|dre:562630:LOC562630|dre:794259:aclyb|dre:560759:otpa|dre:497283:hif1al2|dre:368822:arf3b|dre:100170835:skilb|dre:569898:dlgap1a|dre:393422:camkvb|dre:100005195:map7d2a|dre:114415:neur…	http://amigo.geneontology.org/amigo/term/GO:0005622
exocytic vesicle	cellular_component	GO:0070382	10	42	3.15	0.000460099	0.0059918	dre:100000615:syt3|dre:58038:stx1b|dre:798433:syt9a|dre:100149756:slc17a6b|dre:494492:slc17a6a|dre:445325:sept5b|dre:559698:sypa|dre:325402:atp6v0cb|dre:100149310:syt6a|dre:570672:syn1	http://amigo.geneontology.org/amigo/term/GO:0070382
regulatory region DNA binding	Undef	GO:0000975	21	150	1.85	0.000470793	0.00607557	dre:564403:ch211-153j24.3|dre:100001699:barhl2|dre:566838:tfap2d|dre:100873093:nfe2l2b|dre:30480:gata2a|dre:102997060:znf219|dre:101883448:hivep3a|dre:30466:ascl1a|dre:566223:atf5a|dre:678650:bcl11aa|dre:569631:basp1|dre:553644:barx1|dre:30598:vsx1|dre:402968:nhlh2|dre:30315:foxn4|dre:402941:insm1a|dre:323882:insm1b|dre:566491:bcl11ab|dre:266748:foxn1|dre:560775:sall3a|dre:553186:barhl1b	http://amigo.geneontology.org/amigo/term/GO:0000975
regulatory region nucleic acid binding	molecular_function	GO:0001067	21	150	1.85	0.000470793	0.00607557	dre:564403:ch211-153j24.3|dre:100001699:barhl2|dre:566838:tfap2d|dre:100873093:nfe2l2b|dre:30480:gata2a|dre:102997060:znf219|dre:101883448:hivep3a|dre:30466:ascl1a|dre:566223:atf5a|dre:678650:bcl11aa|dre:569631:basp1|dre:553644:barx1|dre:30598:vsx1|dre:402968:nhlh2|dre:30315:foxn4|dre:402941:insm1a|dre:323882:insm1b|dre:566491:bcl11ab|dre:266748:foxn1|dre:560775:sall3a|dre:553186:barhl1b	http://amigo.geneontology.org/amigo/term/GO:0001067
regulation of cellular metabolic process	biological_process	GO:0031323	108	1321	1.08	0.000484087	0.006219	dre:404275:helt|dre:30398:pou3f1|dre:407077:nkx1.2lb|dre:664748:shox|dre:436920:egr3|dre:449875:gsx1|dre:497283:hif1al2|dre:100170835:skilb|dre:503739:hsf4|dre:30480:gata2a|dre:566656:sim1b|dre:797150:hif1aa|dre:30316:otpb|dre:30598:vsx1|dre:30169:neurod1|dre:266958:neurod4|dre:556747:lrrc4ba|dre:81881:crx|dre:100535350:lrrc4bb|dre:368256:paqr7b|dre:799473:rereb|dre:393930:bhlhe22|dre:30501:otx2|…	http://amigo.geneontology.org/amigo/term/GO:0031323
motor activity	molecular_function	GO:0003774	11	51	2.85	0.000502665	0.0064287	dre:402814:myo3a|dre:369190:kif1ab|dre:58142:myhz1.1|dre:246275:myhz2|dre:369190:kif1aa|dre:793121:ch211-257p13.3|dre:550547:kif3cb|dre:566674:myo10l1|dre:100149148:myha|dre:100008070:zf-e68|dre:100333605:kif26bb	http://amigo.geneontology.org/amigo/term/GO:0003774
regulation of synapse structure or activity	biological_process	GO:0050803	6	14	5.67	0.000538222	0.00682226	dre:556747:lrrc4ba|dre:566015:shisa9b|dre:559698:sypa|dre:114549:ache|dre:569891:nsmfb|dre:100331363:neto1l	http://amigo.geneontology.org/amigo/term/GO:0050803
troponin complex	cellular_component	GO:0005861	6	14	5.67	0.000538222	0.00682226	dre:553694:112242|dre:574000:tnnt2d|dre:100003572:tnnt3b|dre:563091:dkey-206m15.8|dre:415191:tnni1al|dre:58082:tnnc2	http://amigo.geneontology.org/amigo/term/GO:0005861
nicotinamide nucleotide metabolic process	biological_process	GO:0046496	9	35	3.4	0.000546467	0.00686575	dre:570106:pfkla|dre:192309:tpi1a|dre:447836:pfkma|dre:406367:gapdhs|dre:445094:pkmb|dre:378963:eno3|dre:572733:pgam2|dre:246094:gpia|dre:406696:pgk1	http://amigo.geneontology.org/amigo/term/GO:0046496
pyridine nucleotide metabolic process	biological_process	GO:0019362	9	35	3.4	0.000546467	0.00686575	dre:570106:pfkla|dre:192309:tpi1a|dre:447836:pfkma|dre:406367:gapdhs|dre:445094:pkmb|dre:378963:eno3|dre:572733:pgam2|dre:246094:gpia|dre:406696:pgk1	http://amigo.geneontology.org/amigo/term/GO:0019362
regulation of growth	biological_process	GO:0040008	15	89	2.23	0.000550205	0.00688238	dre:553412:dpysl2b|dre:558978:nkx6.3|dre:562062:socs2|dre:30608:gap43|dre:30634:nadl1.2|dre:60309:robo2|dre:569360:dcc|dre:431766:htra1a|dre:553587:apoea|dre:405860:igfbp7|dre:561737:158659|dre:317638:igfbp1a|dre:569891:nsmfb|dre:559050:sgk2b|dre:393155:osgn1	http://amigo.geneontology.org/amigo/term/GO:0040008
secretion	biological_process	GO:0046903	17	111	2.03	0.000646448	0.00805096	dre:393682:lin7a|dre:100006275:porcn|dre:100000615:syt3|dre:58038:stx1b|dre:558978:nkx6.3|dre:567230:ppfia3|dre:794707:syt11b|dre:556789:stxbp5a|dre:798433:syt9a|dre:445325:sept5b|dre:437003:ica1|dre:30711:snap25b|dre:30712:snap25a|dre:336281:vamp2|dre:100149310:syt6a|dre:567605:stxbp5l|dre:570672:syn1	http://amigo.geneontology.org/amigo/term/GO:0046903
pyridine-containing compound metabolic process	biological_process	GO:0072524	9	36	3.31	0.000650177	0.00806219	dre:570106:pfkla|dre:192309:tpi1a|dre:447836:pfkma|dre:406367:gapdhs|dre:445094:pkmb|dre:378963:eno3|dre:572733:pgam2|dre:246094:gpia|dre:406696:pgk1	http://amigo.geneontology.org/amigo/term/GO:0072524
protein homooligomerization	biological_process	GO:0051260	11	53	2.74	0.000665165	0.00821234	dre:327415:kcnd3|dre:570188:kcnd2|dre:100006310:sprn2|dre:795942:kcna1a|dre:503710:aep1|dre:564371:kcnc3b|dre:562853:kcna2b|dre:402929:evlb|dre:572481:knca7|dre:555805:vaspa|dre:407672:asic1b	http://amigo.geneontology.org/amigo/term/GO:0051260
regulation of metabolic process	biological_process	GO:0019222	110	1366	1.06	0.000706209	0.0086815	dre:404275:helt|dre:30398:pou3f1|dre:407077:nkx1.2lb|dre:664748:shox|dre:436920:egr3|dre:449875:gsx1|dre:497283:hif1al2|dre:100170835:skilb|dre:503739:hsf4|dre:30480:gata2a|dre:566656:sim1b|dre:322509:acta2|dre:797150:hif1aa|dre:30316:otpb|dre:30598:vsx1|dre:30169:neurod1|dre:266958:neurod4|dre:556747:lrrc4ba|dre:81881:crx|dre:566919:ch211-284e13.4|dre:100535350:lrrc4bb|dre:368256:paqr7b|dre:7994…	http://amigo.geneontology.org/amigo/term/GO:0019222
extracellular region part	cellular_component	GO:0044421	37	348	1.41	0.000721463	0.00883095	dre:559593:acanb|dre:567331:sparcl1|dre:572034:mmp16b|dre:100317029:prp|dre:557627:serpini1|dre:565074:c3a.3|dre:100463515:col5a3b|dre:30211:pyya|dre:797559:fmodb|dre:791822:fmoda|dre:447800:serpinf1|dre:337315:fgb|dre:554167:tnfb|dre:571143:mmp24|dre:566325:thbs2b|dre:101882495:nrg3b|dre:101886726:gpc5b|dre:561355:tecta|dre:100005716:pcsk1|dre:563753:mmp11a|dre:550602:epyc|dre:553587:apoea|dre:5…	http://amigo.geneontology.org/amigo/term/GO:0044421
transcription factor activity, RNA polymerase II core promoter proximal region sequence-specific binding	molecular_function	GO:0000982	8	29	3.65	0.000747871	0.00911508	dre:335737:nfil3-5|dre:564403:ch211-153j24.3|dre:393545:onecut1|dre:102997060:znf219|dre:567751:ebf3a|dre:678650:bcl11aa|dre:393545:LOC110438107|dre:566491:bcl11ab	http://amigo.geneontology.org/amigo/term/GO:0000982
developmental cell growth	biological_process	GO:0048588	12	64	2.48	0.000849056	0.0103043	dre:553412:dpysl2b|dre:558978:nkx6.3|dre:369190:kif1aa|dre:30147:isl1|dre:60309:robo2|dre:569360:dcc|dre:30634:nadl1.2|dre:553587:apoea|dre:101886018:tusc5a|dre:561737:158659|dre:369190:kif1ab|dre:569891:nsmfb	http://amigo.geneontology.org/amigo/term/GO:0048588
axon extension	biological_process	GO:0048675	11	55	2.64	0.000869132	0.0105032	dre:553412:dpysl2b|dre:558978:nkx6.3|dre:369190:kif1aa|dre:30147:isl1|dre:60309:robo2|dre:569360:dcc|dre:30634:nadl1.2|dre:553587:apoea|dre:101886018:tusc5a|dre:369190:kif1ab|dre:569891:nsmfb	http://amigo.geneontology.org/amigo/term/GO:0048675
cell projection	cellular_component	GO:0042995	23	181	1.68	0.000873194	0.0105078	dre:407735:gria4a|dre:557801:il1rapl1b|dre:100330746:LOC100330746|dre:449651:stmn2a|dre:553166:dpysl3|dre:30634:nadl1.2|dre:60309:robo2|dre:100149756:slc17a6b|dre:494492:slc17a6a|dre:566015:shisa9b|dre:569891:nsmfb|dre:100537884:map4l|dre:322509:acta2|dre:794722:klhl14|dre:30711:snap25b|dre:30712:snap25a|dre:550548:stmn1b|dre:492490:slc6a1b|dre:692318:slc6a1a|dre:407978:cdh23|dre:101882236:rp1l1a…	http://amigo.geneontology.org/amigo/term/GO:0042995
forebrain neuron development	biological_process	GO:0021884	4	5	10.58	0.000910682	0.0109129	dre:436679:nr4a2b|dre:560759:otpa|dre:100329456:igsf10|dre:30316:otpb	http://amigo.geneontology.org/amigo/term/GO:0021884
action potential	biological_process	GO:0001508	5	10	6.61	0.000934179	0.0111476	dre:568322:rnf207b|dre:559447:scn1lab|dre:548345:nalcn|dre:58152:scn8aa|dre:793996:scn8ab	http://amigo.geneontology.org/amigo/term/GO:0001508
response to stimulus	biological_process	GO:0050896	184	2501	0.97	0.000967011	0.0114913	dre:559665:smc1a|dre:678552:f9b|dre:564347:cracr2ab|dre:101886018:tusc5a|dre:101885207:tmem91|dre:794234:cdc42se2|dre:565395:diras1b|dre:100170835:skilb|dre:571349:cntn4|dre:494050:ndrg2|dre:570108:gnaq|dre:100003329:cacng8b|dre:100149756:slc17a6b|dre:30331:cahz|dre:431766:htra1a|dre:553579:fabp11b|dre:566658:ch211-117m20.5|dre:114441:ncam2|dre:554167:tnfb|dre:101882495:nrg3b|dre:100535350:lrrc4b…	http://amigo.geneontology.org/amigo/term/GO:0050896
neuron projection extension	biological_process	GO:1990138	11	56	2.6	0.000989049	0.0117044	dre:553412:dpysl2b|dre:558978:nkx6.3|dre:369190:kif1aa|dre:30147:isl1|dre:60309:robo2|dre:569360:dcc|dre:30634:nadl1.2|dre:553587:apoea|dre:101886018:tusc5a|dre:369190:kif1ab|dre:569891:nsmfb	http://amigo.geneontology.org/amigo/term/GO:1990138
active transmembrane transporter activity	molecular_function	GO:0022804	22	172	1.69	0.00103468	0.0121938	dre:494450:slc6a5|dre:797199:slc8a1b|dre:570283:ch211-160d14.6|dre:100149756:slc17a6b|dre:494492:slc17a6a|dre:798527:abcb4|dre:562834:slc12a10.2|dre:562260:slc10a1|dre:556181:slc1a3b|dre:84703:slc4a1a|dre:567212:slc8a2b|dre:325402:atp6v0cb|dre:359840:atp6v1b2|dre:553691:atp6v0a1b|dre:494489:atp2a1l|dre:566270:slc7a14a|dre:492490:slc6a1b|dre:692318:slc6a1a|dre:100150452:ch211-117c9.5|dre:553767:at…	http://amigo.geneontology.org/amigo/term/GO:0022804
spinal cord development	biological_process	GO:0021510	9	39	3.05	0.0010613	0.0124561	dre:30455:lhx3|dre:571943:lhx4|dre:30147:isl1|dre:30463:lhx1a|dre:30480:gata2a|dre:560759:otpa|dre:30384:th|dre:30315:foxn4|dre:30291:cdh4	http://amigo.geneontology.org/amigo/term/GO:0021510
cell differentiation in spinal cord	biological_process	GO:0021515	8	31	3.41	0.00108105	0.0126359	dre:30455:lhx3|dre:571943:lhx4|dre:30147:isl1|dre:30463:lhx1a|dre:30480:gata2a|dre:560759:otpa|dre:30384:th|dre:30315:foxn4	http://amigo.geneontology.org/amigo/term/GO:0021515
protein oligomerization	biological_process	GO:0051259	11	57	2.55	0.0011223	0.0129822	dre:327415:kcnd3|dre:570188:kcnd2|dre:100006310:sprn2|dre:795942:kcna1a|dre:503710:aep1|dre:564371:kcnc3b|dre:562853:kcna2b|dre:402929:evlb|dre:572481:knca7|dre:555805:vaspa|dre:407672:asic1b	http://amigo.geneontology.org/amigo/term/GO:0051259
regulation of cell size	biological_process	GO:0008361	11	57	2.55	0.0011223	0.0129822	dre:445140:mipa|dre:558978:nkx6.3|dre:30634:nadl1.2|dre:553420:mipb|dre:60309:robo2|dre:569360:dcc|dre:553587:apoea|dre:406777:aqp3a|dre:553412:dpysl2b|dre:561737:158659|dre:569891:nsmfb	http://amigo.geneontology.org/amigo/term/GO:0008361
cellular macromolecule biosynthetic process	biological_process	GO:0034645	121	1550	1.03	0.00112434	0.0129822	dre:404275:helt|dre:30398:pou3f1|dre:407077:nkx1.2lb|dre:664748:shox|dre:436920:egr3|dre:553211:st8sia4|dre:497283:hif1al2|dre:100170835:skilb|dre:503739:hsf4|dre:30480:gata2a|dre:566656:sim1b|dre:568915:ch211-15e22.3|dre:449875:gsx1|dre:797150:hif1aa|dre:336334:eef1a1a|dre:30598:vsx1|dre:30169:neurod1|dre:266958:neurod4|dre:81881:crx|dre:402816:pou4f2|dre:406541:slc25a25a|dre:799473:rereb|dre:39…	http://amigo.geneontology.org/amigo/term/GO:0034645
carbohydrate metabolic process	biological_process	GO:0005975	30	270	1.47	0.00117852	0.0135529	dre:447836:pfkma|dre:567794:galnt17|dre:553211:st8sia4|dre:556199:phka2|dre:100319240:serp2|dre:557675:c1galt1a|dre:246094:gpia|dre:445124:chst1|dre:445060:b3gat2|dre:100148828:b4galt2|dre:447881:gbgt1l3|dre:445094:pkmb|dre:378963:eno3|dre:797549:galnt9|dre:445505:fbp2|dre:568915:ch211-15e22.3|dre:406696:pgk1|dre:570106:pfkla|dre:192309:tpi1a|dre:406367:gapdhs|dre:572733:pgam2|dre:554046:phkg1b|d…	http://amigo.geneontology.org/amigo/term/GO:0005975
regulation of exocytosis	biological_process	GO:0017157	7	24	3.86	0.0012146	0.0139118	dre:58038:stx1b|dre:100000615:syt3|dre:567605:stxbp5l|dre:556789:stxbp5a|dre:445325:sept5b|dre:100149310:syt6a|dre:798433:syt9a	http://amigo.geneontology.org/amigo/term/GO:0017157
purine nucleoside monophosphate metabolic process	biological_process	GO:0009126	14	87	2.13	0.00123401	0.0140069	dre:570106:pfkla|dre:447836:pfkma|dre:192309:tpi1a|dre:431724:impdh1a|dre:445486:ak1|dre:406367:gapdhs|dre:445094:pkmb|dre:378963:eno3|dre:572733:pgam2|dre:246094:gpia|dre:359840:atp6v1b2|dre:553691:atp6v0a1b|dre:393867:ampd1|dre:406696:pgk1	http://amigo.geneontology.org/amigo/term/GO:0009126
purine ribonucleoside monophosphate metabolic process	biological_process	GO:0009167	14	87	2.13	0.00123401	0.0140069	dre:570106:pfkla|dre:447836:pfkma|dre:192309:tpi1a|dre:431724:impdh1a|dre:445486:ak1|dre:406367:gapdhs|dre:445094:pkmb|dre:378963:eno3|dre:572733:pgam2|dre:246094:gpia|dre:359840:atp6v1b2|dre:553691:atp6v0a1b|dre:393867:ampd1|dre:406696:pgk1	http://amigo.geneontology.org/amigo/term/GO:0009167
sarcomere	cellular_component	GO:0030017	9	40	2.98	0.00123764	0.0140069	dre:556258:tcap|dre:100006620:synpo2b|dre:415191:tnni1al|dre:574000:tnnt2d|dre:100003572:tnnt3b|dre:563091:dkey-206m15.8|dre:563843:synpo2la|dre:553694:112242|dre:58082:tnnc2	http://amigo.geneontology.org/amigo/term/GO:0030017
neurotransmitter receptor activity	molecular_function	GO:0030594	10	49	2.7	0.00128984	0.01454	dre:368416:gria3b|dre:170452:gria3a|dre:336069:gria4b|dre:407735:gria4a|dre:559976:grin2bb|dre:571720:ch211-251b21.1|dre:449864:grin2da|dre:563297:grin2aa|dre:100005675:grin1b|dre:352938:chrm2a	http://amigo.geneontology.org/amigo/term/GO:0030594
cellular component organization or biogenesis	biological_process	GO:0071840	126	1632	1.02	0.00130134	0.0146119	dre:559665:smc1a|dre:369190:kif1ab|dre:369190:kif1aa|dre:794234:cdc42se2|dre:327415:kcnd3|dre:100001836:itgb3b|dre:571349:cntn4|dre:100005195:map7d2a|dre:393155:osgn1|dre:558856:sec22c|dre:555955:cand2|dre:797545:map1ab|dre:406777:aqp3a|dre:431766:htra1a|dre:447832:capn3a|dre:100034405:capn3b|dre:100537884:map4l|dre:393682:lin7a|dre:30608:gap43|dre:335474:arpc1b|dre:100000615:syt3|dre:30711:snap2…	http://amigo.geneontology.org/amigo/term/GO:0071840
organic substance biosynthetic process	biological_process	GO:1901576	145	1924	1	0.00141688	0.0158468	dre:404275:helt|dre:30398:pou3f1|dre:407077:nkx1.2lb|dre:664748:shox|dre:436920:egr3|dre:393867:ampd1|dre:553211:st8sia4|dre:794259:aclyb|dre:497283:hif1al2|dre:100170835:skilb|dre:503739:hsf4|dre:30480:gata2a|dre:566656:sim1b|dre:30384:th|dre:568915:ch211-15e22.3|dre:550403:gad2|dre:449875:gsx1|dre:100007749:gphnb|dre:797150:hif1aa|dre:336334:eef1a1a|dre:100332911:gpam|dre:30598:vsx1|dre:30169:n…	http://amigo.geneontology.org/amigo/term/GO:1901576
myofibril	cellular_component	GO:0030016	9	41	2.9	0.00143685	0.0160074	dre:556258:tcap|dre:100006620:synpo2b|dre:415191:tnni1al|dre:574000:tnnt2d|dre:100003572:tnnt3b|dre:563091:dkey-206m15.8|dre:563843:synpo2la|dre:553694:112242|dre:58082:tnnc2	http://amigo.geneontology.org/amigo/term/GO:0030016
macromolecule biosynthetic process	biological_process	GO:0009059	121	1562	1.02	0.00144536	0.0160396	dre:404275:helt|dre:30398:pou3f1|dre:407077:nkx1.2lb|dre:664748:shox|dre:436920:egr3|dre:553211:st8sia4|dre:497283:hif1al2|dre:100170835:skilb|dre:503739:hsf4|dre:30480:gata2a|dre:566656:sim1b|dre:568915:ch211-15e22.3|dre:449875:gsx1|dre:797150:hif1aa|dre:336334:eef1a1a|dre:30598:vsx1|dre:30169:neurod1|dre:266958:neurod4|dre:81881:crx|dre:402816:pou4f2|dre:406541:slc25a25a|dre:799473:rereb|dre:39…	http://amigo.geneontology.org/amigo/term/GO:0009059
protein dimerization activity	molecular_function	GO:0046983	27	237	1.51	0.0014567	0.0161027	dre:404275:helt|dre:114415:neurod6b|dre:393930:bhlhe22|dre:571698:cadm2b|dre:497283:hif1al2|dre:503710:aep1|dre:405796:dlg4b|dre:368662:ptf1a|dre:664761:id4|dre:559147:hes2.1|dre:58216:atoh7|dre:566656:sim1b|dre:30301:her4.2|dre:797150:hif1aa|dre:792198:her4.3|dre:793954:cadm2a|dre:562183:cadm1b|dre:30466:ascl1a|dre:100149066:her4.4|dre:402968:nhlh2|dre:562630:LOC562630|dre:30169:neurod1|dre:2669…	http://amigo.geneontology.org/amigo/term/GO:0046983
cell recognition	biological_process	GO:0008037	8	33	3.21	0.00152318	0.0167383	dre:100148976:adcy8|dre:562183:cadm1b|dre:60309:robo2|dre:793954:cadm2a|dre:571698:cadm2b|dre:30630:anos1a|dre:100144409:amigo1|dre:30291:cdh4	http://amigo.geneontology.org/amigo/term/GO:0008037
regulation of cell communication	biological_process	GO:0010646	47	497	1.25	0.00152593	0.0167383	dre:368256:paqr7b|dre:394038:chad|dre:556747:lrrc4ba|dre:794234:cdc42se2|dre:437003:ica1|dre:100170835:skilb|dre:30471:LOC110440171|dre:100331363:neto1l|dre:565256:grm3|dre:560564:pdgfc|dre:562062:socs2|dre:100003329:cacng8b|dre:449866:ch211-39i2.2|dre:664761:id4|dre:431766:htra1a|dre:393614:cacng2a|dre:100034387:sphkap|dre:566015:shisa9b|dre:494048:tspan5b|dre:317638:igfbp1a|dre:569891:nsmfb|dre…	http://amigo.geneontology.org/amigo/term/GO:0010646
modulation of synaptic transmission	biological_process	GO:0050804	6	18	4.41	0.00154741	0.0169088	dre:555576:grm1a|dre:566015:shisa9b|dre:559698:sypa|dre:569891:nsmfb|dre:100331363:neto1l|dre:565256:grm3	http://amigo.geneontology.org/amigo/term/GO:0050804
contractile fiber part	cellular_component	GO:0044449	9	42	2.83	0.00166105	0.0180125	dre:556258:tcap|dre:100006620:synpo2b|dre:415191:tnni1al|dre:574000:tnnt2d|dre:100003572:tnnt3b|dre:563091:dkey-206m15.8|dre:563843:synpo2la|dre:553694:112242|dre:58082:tnnc2	http://amigo.geneontology.org/amigo/term/GO:0044449
contractile fiber	cellular_component	GO:0043292	9	42	2.83	0.00166105	0.0180125	dre:556258:tcap|dre:100006620:synpo2b|dre:415191:tnni1al|dre:574000:tnnt2d|dre:100003572:tnnt3b|dre:563091:dkey-206m15.8|dre:563843:synpo2la|dre:553694:112242|dre:58082:tnnc2	http://amigo.geneontology.org/amigo/term/GO:0043292
voltage-gated cation channel activity	molecular_function	GO:0022843	12	70	2.27	0.0016763	0.0181091	dre:327415:kcnd3|dre:570188:kcnd2|dre:564883:cacng3b|dre:393614:cacng2a|dre:101154640:kcnh1b|dre:795942:kcna1a|dre:100003329:cacng8b|dre:564371:kcnc3b|dre:562853:kcna2b|dre:556759:hcn4l|dre:572481:knca7|dre:325402:atp6v0cb	http://amigo.geneontology.org/amigo/term/GO:0022843
organic cyclic compound binding	molecular_function	GO:0097159	199	2769	0.95	0.00169975	0.0182932	dre:559665:smc1a|dre:58114:actc1b|dre:564347:cracr2ab|dre:369190:kif1ab|dre:407077:nkx1.2lb|dre:369190:kif1aa|dre:569265:LOC569265|dre:436920:egr3|dre:568052:celf5a|dre:449875:gsx1|dre:30398:pou3f1|dre:562630:LOC562630|dre:794259:aclyb|dre:565395:diras1b|dre:393422:camkvb|dre:553584:endou2|dre:58216:atoh7|dre:100536895:ch211-181d7.3|dre:503739:hsf4|dre:30480:gata2a|dre:566658:ch211-117m20.5|dre:3…	http://amigo.geneontology.org/amigo/term/GO:0097159
glutamate receptor signaling pathway	biological_process	GO:0007215	5	12	5.51	0.00175586	0.018826	dre:564883:cacng3b|dre:100003329:cacng8b|dre:555576:grm1a|dre:393614:cacng2a|dre:565256:grm3	http://amigo.geneontology.org/amigo/term/GO:0007215
response to wounding	biological_process	GO:0009611	17	123	1.83	0.0017669	0.0188669	dre:678552:f9b|dre:560564:pdgfc|dre:327320:f5|dre:30608:gap43|dre:337158:col1a1a|dre:569360:dcc|dre:30259:prph|dre:30466:ascl1a|dre:100001836:itgb3b|dre:553412:dpysl2b|dre:100317029:prp|dre:402941:insm1a|dre:553166:dpysl3|dre:406327:fgg|dre:30291:cdh4|dre:337315:fgb|dre:30183:acvr1ba	http://amigo.geneontology.org/amigo/term/GO:0009611
negative regulation of JAK-STAT cascade	biological_process	GO:0046426	7	26	3.56	0.00179275	0.0188669	dre:394038:chad|dre:562062:socs2|dre:556747:lrrc4ba|dre:100535350:lrrc4bb|dre:566572:lrrc4.2|dre:100144397:flrt1b|dre:564462:dkey-6l15.1	http://amigo.geneontology.org/amigo/term/GO:0046426
synaptic vesicle exocytosis	biological_process	GO:0016079	7	26	3.56	0.00179275	0.0188669	dre:100000615:syt3|dre:58038:stx1b|dre:794707:syt11b|dre:798433:syt9a|dre:30711:snap25b|dre:30712:snap25a|dre:100149310:syt6a	http://amigo.geneontology.org/amigo/term/GO:0016079
negative regulation of STAT cascade	biological_process	GO:1904893	7	26	3.56	0.00179275	0.0188669	dre:394038:chad|dre:562062:socs2|dre:556747:lrrc4ba|dre:100535350:lrrc4bb|dre:566572:lrrc4.2|dre:100144397:flrt1b|dre:564462:dkey-6l15.1	http://amigo.geneontology.org/amigo/term/GO:1904893
ventral spinal cord development	biological_process	GO:0021517	7	26	3.56	0.00179275	0.0188669	dre:30455:lhx3|dre:571943:lhx4|dre:30147:isl1|dre:30480:gata2a|dre:560759:otpa|dre:30384:th|dre:30315:foxn4	http://amigo.geneontology.org/amigo/term/GO:0021517
anion binding	molecular_function	GO:0043168	12	71	2.24	0.00186356	0.0195399	dre:559569:egln2|dre:58128:fabp7a|dre:493916:pygl|dre:415102:crabp1b|dre:337412:bcat1|dre:336492:ptgdsb.1|dre:791610:fabp1a|dre:566769:clvs2|dre:445193:glrbb|dre:641568:thnsl2|dre:550403:gad2|dre:555271:tmlhe	http://amigo.geneontology.org/amigo/term/GO:0043168
purine nucleotide metabolic process	biological_process	GO:0006163	18	135	1.76	0.00188454	0.0196876	dre:570106:pfkla|dre:447836:pfkma|dre:192309:tpi1a|dre:431724:impdh1a|dre:445486:ak1|dre:100148976:adcy8|dre:406367:gapdhs|dre:445094:pkmb|dre:378963:eno3|dre:572733:pgam2|dre:100007749:gphnb|dre:246094:gpia|dre:359840:atp6v1b2|dre:406696:pgk1|dre:553691:atp6v0a1b|dre:393867:ampd1|dre:553639:gmpr|dre:368256:paqr7b	http://amigo.geneontology.org/amigo/term/GO:0006163
oxidoreduction coenzyme metabolic process	biological_process	GO:0006733	9	43	2.77	0.00191241	0.0198334	dre:570106:pfkla|dre:192309:tpi1a|dre:447836:pfkma|dre:406367:gapdhs|dre:445094:pkmb|dre:378963:eno3|dre:572733:pgam2|dre:246094:gpia|dre:406696:pgk1	http://amigo.geneontology.org/amigo/term/GO:0006733
neural retina development	biological_process	GO:0003407	9	43	2.77	0.00191241	0.0198334	dre:30463:lhx1a|dre:58216:atoh7|dre:436788:cdk5r1b|dre:550231:cdk5r2a|dre:402941:insm1a|dre:30315:foxn4|dre:564412:ush1c|dre:64274:csf1ra|dre:561336:pcdh17	http://amigo.geneontology.org/amigo/term/GO:0003407
cytoskeleton organization	biological_process	GO:0007010	29	268	1.43	0.00201739	0.0208463	dre:568230:chd3|dre:553412:dpysl2b|dre:494090:bfsp2|dre:100003572:tnnt3b|dre:402929:evlb|dre:100006620:synpo2b|dre:449651:stmn2a|dre:553166:dpysl3|dre:797545:map1ab|dre:393825:tppp3|dre:447832:capn3a|dre:565533:map1sb|dre:100034405:capn3b|dre:553756:crmp1|dre:100537884:map4l|dre:335474:arpc1b|dre:793321:LOC110439021|dre:574000:tnnt2d|dre:555437:ch73-362m14.4|dre:114549:ache|dre:568356:afap1|dre:1…	http://amigo.geneontology.org/amigo/term/GO:0007010
columnar/cuboidal epithelial cell differentiation	biological_process	GO:0002065	7	27	3.43	0.00215197	0.0220762	dre:558978:nkx6.3|dre:30147:isl1|dre:407978:cdh23|dre:30466:ascl1a|dre:402941:insm1a|dre:323882:insm1b|dre:30291:cdh4	http://amigo.geneontology.org/amigo/term/GO:0002065
generation of precursor metabolites and energy	biological_process	GO:0006091	14	93	1.99	0.00215721	0.0220762	dre:570106:pfkla|dre:447836:pfkma|dre:192309:tpi1a|dre:406367:gapdhs|dre:556199:phka2|dre:394155:gys1|dre:445094:pkmb|dre:378963:eno3|dre:572733:pgam2|dre:554046:phkg1b|dre:565379:phkg1a|dre:246094:gpia|dre:493916:pygl|dre:406696:pgk1	http://amigo.geneontology.org/amigo/term/GO:0006091
NMDA selective glutamate receptor complex	cellular_component	GO:0017146	4	7	7.56	0.00218285	0.0220762	dre:100005675:grin1b|dre:563297:grin2aa|dre:449864:grin2da|dre:559976:grin2bb	http://amigo.geneontology.org/amigo/term/GO:0017146
NMDA glutamate receptor activity	molecular_function	GO:0004972	4	7	7.56	0.00218285	0.0220762	dre:100005675:grin1b|dre:563297:grin2aa|dre:449864:grin2da|dre:559976:grin2bb	http://amigo.geneontology.org/amigo/term/GO:0004972
regulation of neural precursor cell proliferation	biological_process	GO:2000177	4	7	7.56	0.00218285	0.0220762	dre:325372:scrt2|dre:30463:lhx1a|dre:30291:cdh4|dre:100332110:dner	http://amigo.geneontology.org/amigo/term/GO:2000177
spinal cord patterning	biological_process	GO:0021511	4	7	7.56	0.00218285	0.0220762	dre:30315:foxn4|dre:30455:lhx3|dre:571943:lhx4|dre:30291:cdh4	http://amigo.geneontology.org/amigo/term/GO:0021511
cellular biosynthetic process	biological_process	GO:0044249	141	1888	0.99	0.00224465	0.0225522	dre:404275:helt|dre:30398:pou3f1|dre:407077:nkx1.2lb|dre:664748:shox|dre:436920:egr3|dre:393867:ampd1|dre:553211:st8sia4|dre:794259:aclyb|dre:497283:hif1al2|dre:100170835:skilb|dre:503739:hsf4|dre:30480:gata2a|dre:566656:sim1b|dre:30384:th|dre:568915:ch211-15e22.3|dre:550403:gad2|dre:449875:gsx1|dre:100007749:gphnb|dre:797150:hif1aa|dre:336334:eef1a1a|dre:100332911:gpam|dre:30598:vsx1|dre:30169:n…	http://amigo.geneontology.org/amigo/term/GO:0044249
behavior	biological_process	GO:0007610	13	83	2.07	0.00224573	0.0225522	dre:30211:pyya|dre:58152:scn8aa|dre:407978:cdh23|dre:58216:atoh7|dre:559447:scn1lab|dre:100170938:chata|dre:402990:rlbp1b|dre:393944:sncb|dre:569755:col6a1|dre:553679:sncgb|dre:560759:otpa|dre:560631:adgrl3.1|dre:641568:thnsl2	http://amigo.geneontology.org/amigo/term/GO:0007610
regulation of signaling	biological_process	GO:0023051	47	508	1.22	0.00226991	0.0227151	dre:368256:paqr7b|dre:394038:chad|dre:556747:lrrc4ba|dre:794234:cdc42se2|dre:437003:ica1|dre:100170835:skilb|dre:30471:LOC110440171|dre:100331363:neto1l|dre:565256:grm3|dre:560564:pdgfc|dre:562062:socs2|dre:100003329:cacng8b|dre:449866:ch211-39i2.2|dre:664761:id4|dre:431766:htra1a|dre:393614:cacng2a|dre:100034387:sphkap|dre:566015:shisa9b|dre:494048:tspan5b|dre:317638:igfbp1a|dre:569891:nsmfb|dre…	http://amigo.geneontology.org/amigo/term/GO:0023051
heterocyclic compound binding	molecular_function	GO:1901363	196	2742	0.95	0.00230305	0.0228376	dre:559665:smc1a|dre:58114:actc1b|dre:564347:cracr2ab|dre:369190:kif1ab|dre:407077:nkx1.2lb|dre:369190:kif1aa|dre:569265:LOC569265|dre:436920:egr3|dre:568052:celf5a|dre:449875:gsx1|dre:30398:pou3f1|dre:562630:LOC562630|dre:794259:aclyb|dre:565395:diras1b|dre:393422:camkvb|dre:553584:endou2|dre:58216:atoh7|dre:100536895:ch211-181d7.3|dre:503739:hsf4|dre:30480:gata2a|dre:566658:ch211-117m20.5|dre:3…	http://amigo.geneontology.org/amigo/term/GO:1901363
glucan metabolic process	biological_process	GO:0044042	5	13	5.09	0.0023222	0.0228376	dre:394155:gys1|dre:493916:pygl|dre:554046:phkg1b|dre:565379:phkg1a|dre:556199:phka2	http://amigo.geneontology.org/amigo/term/GO:0044042
cellular glucan metabolic process	biological_process	GO:0006073	5	13	5.09	0.0023222	0.0228376	dre:394155:gys1|dre:493916:pygl|dre:554046:phkg1b|dre:565379:phkg1a|dre:556199:phka2	http://amigo.geneontology.org/amigo/term/GO:0006073
glycogen metabolic process	biological_process	GO:0005977	5	13	5.09	0.0023222	0.0228376	dre:394155:gys1|dre:493916:pygl|dre:554046:phkg1b|dre:565379:phkg1a|dre:556199:phka2	http://amigo.geneontology.org/amigo/term/GO:0005977
GABA receptor activity	molecular_function	GO:0016917	5	13	5.09	0.0023222	0.0228376	dre:799124:gabra5|dre:553402:gabrg2|dre:560267:gabbr2|dre:566922:gabrb3|dre:566514:gabrb4	http://amigo.geneontology.org/amigo/term/GO:0016917
biosynthetic process	biological_process	GO:0009058	146	1968	0.98	0.00238352	0.0233601	dre:404275:helt|dre:30398:pou3f1|dre:407077:nkx1.2lb|dre:664748:shox|dre:436920:egr3|dre:393867:ampd1|dre:553211:st8sia4|dre:794259:aclyb|dre:497283:hif1al2|dre:100170835:skilb|dre:503739:hsf4|dre:30480:gata2a|dre:566656:sim1b|dre:30384:th|dre:568915:ch211-15e22.3|dre:550403:gad2|dre:449875:gsx1|dre:100007749:gphnb|dre:797150:hif1aa|dre:336334:eef1a1a|dre:100332911:gpam|dre:30598:vsx1|dre:30169:n…	http://amigo.geneontology.org/amigo/term/GO:0009058
striated muscle contraction	biological_process	GO:0006941	6	20	3.97	0.00240924	0.0235313	dre:553694:112242|dre:100003572:tnnt3b|dre:563091:dkey-206m15.8|dre:415191:tnni1al|dre:58082:tnnc2|dre:568322:rnf207b	http://amigo.geneontology.org/amigo/term/GO:0006941
purine ribonucleoside triphosphate metabolic process	biological_process	GO:0009205	13	84	2.05	0.00246567	0.0239186	dre:570106:pfkla|dre:447836:pfkma|dre:192309:tpi1a|dre:445486:ak1|dre:406367:gapdhs|dre:445094:pkmb|dre:378963:eno3|dre:572733:pgam2|dre:100007749:gphnb|dre:246094:gpia|dre:359840:atp6v1b2|dre:553691:atp6v0a1b|dre:406696:pgk1	http://amigo.geneontology.org/amigo/term/GO:0009205
purine nucleoside triphosphate metabolic process	biological_process	GO:0009144	13	84	2.05	0.00246567	0.0239186	dre:570106:pfkla|dre:447836:pfkma|dre:192309:tpi1a|dre:445486:ak1|dre:406367:gapdhs|dre:445094:pkmb|dre:378963:eno3|dre:572733:pgam2|dre:100007749:gphnb|dre:246094:gpia|dre:359840:atp6v1b2|dre:553691:atp6v0a1b|dre:406696:pgk1	http://amigo.geneontology.org/amigo/term/GO:0009144
regulation of secretion by cell	biological_process	GO:1903530	9	45	2.64	0.00250587	0.0242263	dre:100000615:syt3|dre:58038:stx1b|dre:558978:nkx6.3|dre:798433:syt9a|dre:437003:ica1|dre:556789:stxbp5a|dre:445325:sept5b|dre:100149310:syt6a|dre:567605:stxbp5l	http://amigo.geneontology.org/amigo/term/GO:1903530
vesicle-mediated transport in synapse	biological_process	GO:0099003	7	28	3.31	0.00256429	0.0245092	dre:100000615:syt3|dre:58038:stx1b|dre:794707:syt11b|dre:798433:syt9a|dre:30711:snap25b|dre:30712:snap25a|dre:100149310:syt6a	http://amigo.geneontology.org/amigo/term/GO:0099003
calcium ion regulated exocytosis	biological_process	GO:0017156	7	28	3.31	0.00256429	0.0245092	dre:100000615:syt3|dre:58038:stx1b|dre:794707:syt11b|dre:798433:syt9a|dre:30711:snap25b|dre:30712:snap25a|dre:100149310:syt6a	http://amigo.geneontology.org/amigo/term/GO:0017156
ribonucleoside monophosphate metabolic process	biological_process	GO:0009161	14	95	1.95	0.00256951	0.0245092	dre:570106:pfkla|dre:447836:pfkma|dre:192309:tpi1a|dre:431724:impdh1a|dre:445486:ak1|dre:406367:gapdhs|dre:445094:pkmb|dre:378963:eno3|dre:572733:pgam2|dre:246094:gpia|dre:359840:atp6v1b2|dre:553691:atp6v0a1b|dre:393867:ampd1|dre:406696:pgk1	http://amigo.geneontology.org/amigo/term/GO:0009161
proteinaceous extracellular matrix	Undef	GO:0005578	14	95	1.95	0.00256951	0.0245092	dre:100463515:col5a3b|dre:559593:acanb|dre:334113:bcan|dre:323465:vcanb|dre:550602:epyc|dre:567331:sparcl1|dre:571786:fbn1|dre:797559:fmodb|dre:791822:fmoda|dre:101886726:gpc5b|dre:100317029:prp|dre:325675:col1a1b|dre:561355:tecta|dre:337158:col1a1a	http://amigo.geneontology.org/amigo/term/GO:0005578
exocytosis	biological_process	GO:0006887	12	75	2.12	0.00279196	0.0265184	dre:393682:lin7a|dre:556789:stxbp5a|dre:100000615:syt3|dre:336281:vamp2|dre:794707:syt11b|dre:798433:syt9a|dre:445325:sept5b|dre:30711:snap25b|dre:30712:snap25a|dre:58038:stx1b|dre:100149310:syt6a|dre:567605:stxbp5l	http://amigo.geneontology.org/amigo/term/GO:0006887
nucleoside monophosphate metabolic process	biological_process	GO:0009123	14	96	1.93	0.00279875	0.0265184	dre:570106:pfkla|dre:447836:pfkma|dre:192309:tpi1a|dre:431724:impdh1a|dre:445486:ak1|dre:406367:gapdhs|dre:445094:pkmb|dre:378963:eno3|dre:572733:pgam2|dre:246094:gpia|dre:359840:atp6v1b2|dre:553691:atp6v0a1b|dre:393867:ampd1|dre:406696:pgk1	http://amigo.geneontology.org/amigo/term/GO:0009123
ion transmembrane transport	biological_process	GO:0034220	24	213	1.49	0.00294082	0.0275635	dre:327415:kcnd3|dre:570188:kcnd2|dre:548345:nalcn|dre:564371:kcnc3b|dre:100003329:cacng8b|dre:393614:cacng2a|dre:562853:kcna2b|dre:559447:scn1lab|dre:405771:rhag|dre:492513:clic5a|dre:553420:mipb|dre:445140:mipa|dre:84703:slc4a1a|dre:325402:atp6v0cb|dre:359840:atp6v1b2|dre:553691:atp6v0a1b|dre:795942:kcna1a|dre:564883:cacng3b|dre:567419:oca2|dre:568322:rnf207b|dre:553767:atpv0e2|dre:58152:scn8aa…	http://amigo.geneontology.org/amigo/term/GO:0034220
central nervous system neuron development	biological_process	GO:0021954	6	21	3.78	0.00295553	0.0275635	dre:436679:nr4a2b|dre:60309:robo2|dre:569360:dcc|dre:100329456:igsf10|dre:560759:otpa|dre:30316:otpb	http://amigo.geneontology.org/amigo/term/GO:0021954
myofilament	cellular_component	GO:0036379	6	21	3.78	0.00295553	0.0275635	dre:553694:112242|dre:574000:tnnt2d|dre:100003572:tnnt3b|dre:563091:dkey-206m15.8|dre:415191:tnni1al|dre:58082:tnnc2	http://amigo.geneontology.org/amigo/term/GO:0036379
striated muscle thin filament	cellular_component	GO:0005865	6	21	3.78	0.00295553	0.0275635	dre:553694:112242|dre:574000:tnnt2d|dre:100003572:tnnt3b|dre:563091:dkey-206m15.8|dre:415191:tnni1al|dre:58082:tnnc2	http://amigo.geneontology.org/amigo/term/GO:0005865
developmental growth involved in morphogenesis	biological_process	GO:0060560	13	86	2	0.00295853	0.0275635	dre:553412:dpysl2b|dre:558978:nkx6.3|dre:369190:kif1aa|dre:30147:isl1|dre:60309:robo2|dre:569360:dcc|dre:30634:nadl1.2|dre:553587:apoea|dre:101886018:tusc5a|dre:561737:158659|dre:369190:kif1ab|dre:569891:nsmfb|dre:30291:cdh4	http://amigo.geneontology.org/amigo/term/GO:0060560
kinase activity	molecular_function	GO:0016301	44	475	1.22	0.003005	0.0275635	dre:402814:myo3a|dre:556048:ch211-113e8.3|dre:447836:pfkma|dre:797096:ch211-22d5.2|dre:559792:ch211-183d21.3|dre:571698:cadm2b|dre:561737:158659|dre:393422:camkvb|dre:64274:csf1ra|dre:561262:mapk8ip2|dre:406696:pgk1|dre:568402:cdk5r1a|dre:799492:ckmt2b|dre:405796:dlg4b|dre:100333120:ch73-22a13.3|dre:445486:ak1|dre:100150007:dkey-166c18.1|dre:100007677:erbb4a|dre:560932:map3k10|dre:445094:pkmb|dre…	http://amigo.geneontology.org/amigo/term/GO:0016301
neuron recognition	biological_process	GO:0008038	5	14	4.72	0.00301047	0.0275635	dre:100144409:amigo1|dre:60309:robo2|dre:100148976:adcy8|dre:30291:cdh4|dre:30630:anos1a	http://amigo.geneontology.org/amigo/term/GO:0008038
establishment of synaptic vesicle localization	biological_process	GO:0097480	7	29	3.19	0.00303469	0.0275635	dre:100000615:syt3|dre:58038:stx1b|dre:794707:syt11b|dre:798433:syt9a|dre:30711:snap25b|dre:30712:snap25a|dre:100149310:syt6a	http://amigo.geneontology.org/amigo/term/GO:0097480
synaptic vesicle localization	biological_process	GO:0097479	7	29	3.19	0.00303469	0.0275635	dre:100000615:syt3|dre:58038:stx1b|dre:794707:syt11b|dre:798433:syt9a|dre:30711:snap25b|dre:30712:snap25a|dre:100149310:syt6a	http://amigo.geneontology.org/amigo/term/GO:0097479
synaptic vesicle transport	biological_process	GO:0048489	7	29	3.19	0.00303469	0.0275635	dre:100000615:syt3|dre:58038:stx1b|dre:794707:syt11b|dre:798433:syt9a|dre:30711:snap25b|dre:30712:snap25a|dre:100149310:syt6a	http://amigo.geneontology.org/amigo/term/GO:0048489
calmodulin binding	molecular_function	GO:0005516	7	29	3.19	0.00303469	0.0275635	dre:386848:pcp4b|dre:556199:phka2|dre:554046:phkg1b|dre:565379:phkg1a|dre:393422:camkvb|dre:563892:cald1b|dre:436815:camk2d2	http://amigo.geneontology.org/amigo/term/GO:0005516
intermediate filament	cellular_component	GO:0005882	7	29	3.19	0.00303469	0.0275635	dre:664698:neflb|dre:553718:nefma|dre:100033387:nefmb|dre:494090:bfsp2|dre:30259:prph|dre:321113:65851|dre:558800:synm	http://amigo.geneontology.org/amigo/term/GO:0005882
intermediate filament cytoskeleton	cellular_component	GO:0045111	7	29	3.19	0.00303469	0.0275635	dre:664698:neflb|dre:553718:nefma|dre:100033387:nefmb|dre:494090:bfsp2|dre:30259:prph|dre:321113:65851|dre:558800:synm	http://amigo.geneontology.org/amigo/term/GO:0045111
forebrain development	biological_process	GO:0030900	12	76	2.09	0.00307473	0.0278385	dre:436679:nr4a2b|dre:30465:lhx5|dre:550405:lhx9|dre:30463:lhx1a|dre:557661:sox14|dre:569360:dcc|dre:100329456:igsf10|dre:30466:ascl1a|dre:30598:vsx1|dre:30630:anos1a|dre:560759:otpa|dre:30316:otpb	http://amigo.geneontology.org/amigo/term/GO:0030900
membrane depolarization	biological_process	GO:0051899	4	8	6.61	0.0031328	0.0280967	dre:559447:scn1lab|dre:548345:nalcn|dre:58152:scn8aa|dre:793996:scn8ab	http://amigo.geneontology.org/amigo/term/GO:0051899
regulation of neuronal synaptic plasticity	biological_process	GO:0048168	4	8	6.61	0.0031328	0.0280967	dre:569891:nsmfb|dre:566015:shisa9b|dre:100331363:neto1l|dre:559698:sypa	http://amigo.geneontology.org/amigo/term/GO:0048168
membrane depolarization during action potential	biological_process	GO:0086010	4	8	6.61	0.0031328	0.0280967	dre:559447:scn1lab|dre:548345:nalcn|dre:58152:scn8aa|dre:793996:scn8ab	http://amigo.geneontology.org/amigo/term/GO:0086010
structural molecule activity	molecular_function	GO:0005198	32	316	1.34	0.00315948	0.0282472	dre:559593:acanb|dre:558800:synm|dre:564588:scara3|dre:557070:cavin1a|dre:494090:bfsp2|dre:327067:slc25a4|dre:323465:vcanb|dre:100463515:col5a3b|dre:436640:slc25a48|dre:30259:prph|dre:100000769:cryaa|dre:767746:153426|dre:406303:tuba2|dre:561355:tecta|dre:406541:slc25a25a|dre:664698:neflb|dre:794234:cdc42se2|dre:100005195:map7d2a|dre:393728:slc25a51a|dre:335798:65894|dre:553718:nefma|dre:10003338…	http://amigo.geneontology.org/amigo/term/GO:0005198
purine ribonucleotide metabolic process	biological_process	GO:0009150	17	131	1.72	0.003192	0.0284487	dre:570106:pfkla|dre:447836:pfkma|dre:192309:tpi1a|dre:431724:impdh1a|dre:445486:ak1|dre:100148976:adcy8|dre:406367:gapdhs|dre:445094:pkmb|dre:378963:eno3|dre:572733:pgam2|dre:100007749:gphnb|dre:246094:gpia|dre:359840:atp6v1b2|dre:406696:pgk1|dre:553691:atp6v0a1b|dre:393867:ampd1|dre:368256:paqr7b	http://amigo.geneontology.org/amigo/term/GO:0009150
protein kinase inhibitor activity	molecular_function	GO:0004860	8	38	2.78	0.00326351	0.0288159	dre:394038:chad|dre:562062:socs2|dre:556747:lrrc4ba|dre:100535350:lrrc4bb|dre:566572:lrrc4.2|dre:100151464:cdkn1d|dre:100144397:flrt1b|dre:564462:dkey-6l15.1	http://amigo.geneontology.org/amigo/term/GO:0004860
calcium ion transmembrane transporter activity	molecular_function	GO:0015085	8	38	2.78	0.00326351	0.0288159	dre:494489:atp2a1l|dre:100003329:cacng8b|dre:564883:cacng3b|dre:393614:cacng2a|dre:567212:slc8a2b|dre:325402:atp6v0cb|dre:561209:ch73-335m24.5|dre:797199:slc8a1b	http://amigo.geneontology.org/amigo/term/GO:0015085
kinase inhibitor activity	molecular_function	GO:0019210	8	38	2.78	0.00326351	0.0288159	dre:394038:chad|dre:562062:socs2|dre:556747:lrrc4ba|dre:100535350:lrrc4bb|dre:566572:lrrc4.2|dre:100151464:cdkn1d|dre:100144397:flrt1b|dre:564462:dkey-6l15.1	http://amigo.geneontology.org/amigo/term/GO:0019210
wound healing	biological_process	GO:0042060	14	98	1.89	0.00330768	0.0290055	dre:678552:f9b|dre:560564:pdgfc|dre:327320:f5|dre:30608:gap43|dre:337158:col1a1a|dre:30259:prph|dre:30466:ascl1a|dre:100001836:itgb3b|dre:100317029:prp|dre:402941:insm1a|dre:406327:fgg|dre:30291:cdh4|dre:337315:fgb|dre:30183:acvr1ba	http://amigo.geneontology.org/amigo/term/GO:0042060
secondary active transmembrane transporter activity	molecular_function	GO:0015291	15	109	1.82	0.00331549	0.0290055	dre:562260:slc10a1|dre:566270:slc7a14a|dre:494450:slc6a5|dre:562834:slc12a10.2|dre:492490:slc6a1b|dre:692318:slc6a1a|dre:100149756:slc17a6b|dre:556181:slc1a3b|dre:100150452:ch211-117c9.5|dre:84703:slc4a1a|dre:567212:slc8a2b|dre:494492:slc17a6a|dre:798983:slc4a10a|dre:561209:ch73-335m24.5|dre:797199:slc8a1b	http://amigo.geneontology.org/amigo/term/GO:0015291
regulation of cellular component size	biological_process	GO:0032535	15	109	1.82	0.00331549	0.0290055	dre:553412:dpysl2b|dre:558978:nkx6.3|dre:793321:fmn2a|dre:566432:fmn2b|dre:30634:nadl1.2|dre:553420:mipb|dre:335474:arpc1b|dre:445140:mipa|dre:569360:dcc|dre:553587:apoea|dre:406777:aqp3a|dre:561737:158659|dre:569891:nsmfb|dre:60309:robo2|dre:793321:LOC110439021	http://amigo.geneontology.org/amigo/term/GO:0032535
regeneration	biological_process	GO:0031099	12	77	2.06	0.00338022	0.0294813	dre:60642:sox9b|dre:553412:dpysl2b|dre:30183:acvr1ba|dre:30608:gap43|dre:569360:dcc|dre:30259:prph|dre:30466:ascl1a|dre:553587:apoea|dre:100317029:prp|dre:402941:insm1a|dre:30291:cdh4|dre:337158:col1a1a	http://amigo.geneontology.org/amigo/term/GO:0031099
transport vesicle	cellular_component	GO:0030133	11	67	2.17	0.00345702	0.0300592	dre:100000615:syt3|dre:58038:stx1b|dre:335551:nrsn1|dre:798433:syt9a|dre:100149756:slc17a6b|dre:494492:slc17a6a|dre:445325:sept5b|dre:559698:sypa|dre:325402:atp6v0cb|dre:100149310:syt6a|dre:570672:syn1	http://amigo.geneontology.org/amigo/term/GO:0030133
synaptic vesicle cycle	biological_process	GO:0099504	7	30	3.09	0.00356828	0.0307406	dre:100000615:syt3|dre:58038:stx1b|dre:794707:syt11b|dre:798433:syt9a|dre:30711:snap25b|dre:30712:snap25a|dre:100149310:syt6a	http://amigo.geneontology.org/amigo/term/GO:0099504
cellular nitrogen compound biosynthetic process	biological_process	GO:0044271	115	1517	1	0.00357773	0.0307406	dre:404275:helt|dre:30398:pou3f1|dre:407077:nkx1.2lb|dre:664748:shox|dre:436920:egr3|dre:393867:ampd1|dre:449875:gsx1|dre:497283:hif1al2|dre:100170835:skilb|dre:503739:hsf4|dre:30480:gata2a|dre:566656:sim1b|dre:797150:hif1aa|dre:336334:eef1a1a|dre:30598:vsx1|dre:30169:neurod1|dre:266958:neurod4|dre:81881:crx|dre:402816:pou4f2|dre:406541:slc25a25a|dre:553691:atp6v0a1b|dre:368256:paqr7b|dre:799473:…	http://amigo.geneontology.org/amigo/term/GO:0044271
voltage-gated potassium channel complex	cellular_component	GO:0008076	6	22	3.61	0.00358928	0.0307406	dre:327415:kcnd3|dre:570188:kcnd2|dre:795942:kcna1a|dre:564371:kcnc3b|dre:562853:kcna2b|dre:572481:knca7	http://amigo.geneontology.org/amigo/term/GO:0008076
potassium channel complex	cellular_component	GO:0034705	6	22	3.61	0.00358928	0.0307406	dre:327415:kcnd3|dre:570188:kcnd2|dre:795942:kcna1a|dre:564371:kcnc3b|dre:562853:kcna2b|dre:572481:knca7	http://amigo.geneontology.org/amigo/term/GO:0034705
synapse organization	biological_process	GO:0050808	6	22	3.61	0.00358928	0.0307406	dre:556747:lrrc4ba|dre:557801:il1rapl1b|dre:100007749:gphnb|dre:114549:ache|dre:564412:ush1c|dre:30291:cdh4	http://amigo.geneontology.org/amigo/term/GO:0050808
muscle contraction	biological_process	GO:0006936	9	48	2.48	0.00365991	0.0311363	dre:415191:tnni1al|dre:563892:cald1b|dre:574000:tnnt2d|dre:100003572:tnnt3b|dre:563091:dkey-206m15.8|dre:553694:112242|dre:58082:tnnc2|dre:568322:rnf207b|dre:352938:chrm2a	http://amigo.geneontology.org/amigo/term/GO:0006936
regulation of secretion	biological_process	GO:0051046	9	48	2.48	0.00365991	0.0311363	dre:100000615:syt3|dre:58038:stx1b|dre:558978:nkx6.3|dre:798433:syt9a|dre:437003:ica1|dre:556789:stxbp5a|dre:445325:sept5b|dre:100149310:syt6a|dre:567605:stxbp5l	http://amigo.geneontology.org/amigo/term/GO:0051046
regulation of nervous system development	biological_process	GO:0051960	17	133	1.69	0.00366823	0.0311363	dre:30466:ascl1a|dre:553412:dpysl2b|dre:558978:nkx6.3|dre:553166:dpysl3|dre:266958:neurod4|dre:30634:nadl1.2|dre:556747:lrrc4ba|dre:30463:lhx1a|dre:569360:dcc|dre:30291:cdh4|dre:58216:atoh7|dre:553587:apoea|dre:561737:158659|dre:569891:nsmfb|dre:60309:robo2|dre:564462:dkey-6l15.1|dre:100332110:dner	http://amigo.geneontology.org/amigo/term/GO:0051960
ATP metabolic process	biological_process	GO:0046034	12	78	2.03	0.00370975	0.0313865	dre:570106:pfkla|dre:447836:pfkma|dre:192309:tpi1a|dre:445486:ak1|dre:406367:gapdhs|dre:445094:pkmb|dre:378963:eno3|dre:572733:pgam2|dre:246094:gpia|dre:359840:atp6v1b2|dre:553691:atp6v0a1b|dre:406696:pgk1	http://amigo.geneontology.org/amigo/term/GO:0046034
eye development	biological_process	GO:0001654	23	205	1.48	0.00371972	0.0313865	dre:431724:impdh1a|dre:553611:six6b|dre:30501:otx2|dre:30315:foxn4|dre:402941:insm1a|dre:64274:csf1ra|dre:503739:hsf4|dre:100000769:cryaa|dre:58216:atoh7|dre:436788:cdk5r1b|dre:561336:pcdh17|dre:564412:ush1c|dre:394032:irx2a|dre:60642:sox9b|dre:30465:lhx5|dre:553420:mipb|dre:445140:mipa|dre:30291:cdh4|dre:566270:slc7a14a|dre:81881:crx|dre:30463:lhx1a|dre:550231:cdk5r2a|dre:101882236:rp1l1a	http://amigo.geneontology.org/amigo/term/GO:0001654
cellular polysaccharide metabolic process	biological_process	GO:0044264	5	15	4.41	0.00383456	0.032259	dre:394155:gys1|dre:493916:pygl|dre:554046:phkg1b|dre:565379:phkg1a|dre:556199:phka2	http://amigo.geneontology.org/amigo/term/GO:0044264
ribonucleoside triphosphate metabolic process	biological_process	GO:0009199	13	89	1.93	0.00384575	0.032259	dre:570106:pfkla|dre:447836:pfkma|dre:192309:tpi1a|dre:445486:ak1|dre:406367:gapdhs|dre:445094:pkmb|dre:378963:eno3|dre:572733:pgam2|dre:100007749:gphnb|dre:246094:gpia|dre:359840:atp6v1b2|dre:553691:atp6v0a1b|dre:406696:pgk1	http://amigo.geneontology.org/amigo/term/GO:0009199
carboxylic acid binding	molecular_function	GO:0031406	7	31	2.99	0.00417029	0.0348788	dre:559569:egln2|dre:415102:crabp1b|dre:791610:fabp1a|dre:58128:fabp7a|dre:445193:glrbb|dre:336492:ptgdsb.1|dre:555271:tmlhe	http://amigo.geneontology.org/amigo/term/GO:0031406
coenzyme metabolic process	biological_process	GO:0006732	13	90	1.91	0.00418526	0.0349016	dre:570106:pfkla|dre:447836:pfkma|dre:192309:tpi1a|dre:406367:gapdhs|dre:317738:elovl6|dre:445094:pkmb|dre:378963:eno3|dre:572733:pgam2|dre:100007749:gphnb|dre:246094:gpia|dre:794259:aclyb|dre:393769:elovl4a|dre:406696:pgk1	http://amigo.geneontology.org/amigo/term/GO:0006732
protein kinase regulator activity	molecular_function	GO:0019887	11	69	2.11	0.00421563	0.0350524	dre:394038:chad|dre:562062:socs2|dre:556747:lrrc4ba|dre:100535350:lrrc4bb|dre:566572:lrrc4.2|dre:100151464:cdkn1d|dre:568402:cdk5r1a|dre:436788:cdk5r1b|dre:550231:cdk5r2a|dre:100144397:flrt1b|dre:564462:dkey-6l15.1	http://amigo.geneontology.org/amigo/term/GO:0019887
glycosaminoglycan binding	molecular_function	GO:0005539	8	40	2.64	0.0042843	0.035183	dre:559593:acanb|dre:334113:bcan|dre:550602:epyc|dre:560618:lyve1a|dre:797559:fmodb|dre:791822:fmoda|dre:323465:vcanb|dre:566325:thbs2b	http://amigo.geneontology.org/amigo/term/GO:0005539
myosin complex	cellular_component	GO:0016459	6	23	3.45	0.00431858	0.035183	dre:402814:myo3a|dre:58142:myhz1.1|dre:246275:myhz2|dre:566674:myo10l1|dre:100149148:myha|dre:100008070:zf-e68	http://amigo.geneontology.org/amigo/term/GO:0016459
voltage-gated ion channel activity involved in regulation of postsynaptic membrane potential	molecular_function	GO:1905030	4	9	5.88	0.00433002	0.035183	dre:559447:scn1lab|dre:407668:asic4a|dre:58152:scn8aa|dre:793996:scn8ab	http://amigo.geneontology.org/amigo/term/GO:1905030
regulation of synaptic plasticity	biological_process	GO:0048167	4	9	5.88	0.00433002	0.035183	dre:569891:nsmfb|dre:566015:shisa9b|dre:100331363:neto1l|dre:559698:sypa	http://amigo.geneontology.org/amigo/term/GO:0048167
larval behavior	biological_process	GO:0030537	4	9	5.88	0.00433002	0.035183	dre:553679:sncgb|dre:58152:scn8aa|dre:393944:sncb|dre:641568:thnsl2	http://amigo.geneontology.org/amigo/term/GO:0030537
larval locomotory behavior	biological_process	GO:0008345	4	9	5.88	0.00433002	0.035183	dre:553679:sncgb|dre:58152:scn8aa|dre:393944:sncb|dre:641568:thnsl2	http://amigo.geneontology.org/amigo/term/GO:0008345
type B pancreatic cell differentiation	biological_process	GO:0003309	4	9	5.88	0.00433002	0.035183	dre:30147:isl1|dre:323882:insm1b|dre:558978:nkx6.3|dre:402941:insm1a	http://amigo.geneontology.org/amigo/term/GO:0003309
voltage-gated sodium channel activity	molecular_function	GO:0005248	4	9	5.88	0.00433002	0.035183	dre:559447:scn1lab|dre:407668:asic4a|dre:58152:scn8aa|dre:793996:scn8ab	http://amigo.geneontology.org/amigo/term/GO:0005248
single-organism carbohydrate metabolic process	Undef	GO:0044723	22	196	1.48	0.00445914	0.0361292	dre:447836:pfkma|dre:567794:galnt17|dre:553211:st8sia4|dre:556199:phka2|dre:100319240:serp2|dre:557675:c1galt1a|dre:246094:gpia|dre:406696:pgk1|dre:445094:pkmb|dre:378963:eno3|dre:797549:galnt9|dre:445505:fbp2|dre:568915:ch211-15e22.3|dre:570106:pfkla|dre:192309:tpi1a|dre:406367:gapdhs|dre:572733:pgam2|dre:554046:phkg1b|dre:565379:phkg1a|dre:503885:fut9d|dre:394155:gys1|dre:493916:pygl	http://amigo.geneontology.org/amigo/term/GO:0044723
sensory organ development	biological_process	GO:0007423	29	286	1.34	0.00470174	0.0379868	dre:407978:cdh23|dre:431724:impdh1a|dre:404629:nbl1|dre:553611:six6b|dre:30501:otx2|dre:30315:foxn4|dre:402941:insm1a|dre:64274:csf1ra|dre:561355:tecta|dre:503739:hsf4|dre:100000769:cryaa|dre:58216:atoh7|dre:436788:cdk5r1b|dre:561336:pcdh17|dre:564412:ush1c|dre:394032:irx2a|dre:60642:sox9b|dre:30465:lhx5|dre:553420:mipb|dre:445140:mipa|dre:30466:ascl1a|dre:30291:cdh4|dre:30169:neurod1|dre:566270:…	http://amigo.geneontology.org/amigo/term/GO:0007423
regulation of protein secretion	biological_process	GO:0050708	5	16	4.13	0.00480826	0.0387377	dre:556789:stxbp5a|dre:798433:syt9a|dre:558978:nkx6.3|dre:567605:stxbp5l|dre:437003:ica1	http://amigo.geneontology.org/amigo/term/GO:0050708
regulated exocytosis	biological_process	GO:0045055	7	32	2.89	0.00484606	0.0389323	dre:100000615:syt3|dre:58038:stx1b|dre:794707:syt11b|dre:798433:syt9a|dre:30711:snap25b|dre:30712:snap25a|dre:100149310:syt6a	http://amigo.geneontology.org/amigo/term/GO:0045055
nucleoside triphosphate metabolic process	biological_process	GO:0009141	13	92	1.87	0.00493675	0.0395495	dre:570106:pfkla|dre:447836:pfkma|dre:192309:tpi1a|dre:445486:ak1|dre:406367:gapdhs|dre:445094:pkmb|dre:378963:eno3|dre:572733:pgam2|dre:100007749:gphnb|dre:246094:gpia|dre:359840:atp6v1b2|dre:553691:atp6v0a1b|dre:406696:pgk1	http://amigo.geneontology.org/amigo/term/GO:0009141
protein secretion	biological_process	GO:0009306	6	24	3.31	0.00515157	0.0411548	dre:100006275:porcn|dre:558978:nkx6.3|dre:798433:syt9a|dre:437003:ica1|dre:556789:stxbp5a|dre:567605:stxbp5l	http://amigo.geneontology.org/amigo/term/GO:0009306
muscle system process	biological_process	GO:0003012	9	51	2.33	0.00519391	0.0413772	dre:415191:tnni1al|dre:563892:cald1b|dre:574000:tnnt2d|dre:100003572:tnnt3b|dre:563091:dkey-206m15.8|dre:553694:112242|dre:58082:tnnc2|dre:568322:rnf207b|dre:352938:chrm2a	http://amigo.geneontology.org/amigo/term/GO:0003012
ribonucleotide metabolic process	biological_process	GO:0009259	17	139	1.62	0.00545967	0.0433732	dre:570106:pfkla|dre:447836:pfkma|dre:192309:tpi1a|dre:431724:impdh1a|dre:445486:ak1|dre:100148976:adcy8|dre:406367:gapdhs|dre:445094:pkmb|dre:378963:eno3|dre:572733:pgam2|dre:100007749:gphnb|dre:246094:gpia|dre:359840:atp6v1b2|dre:406696:pgk1|dre:553691:atp6v0a1b|dre:393867:ampd1|dre:368256:paqr7b	http://amigo.geneontology.org/amigo/term/GO:0009259
kinase regulator activity	molecular_function	GO:0019207	11	72	2.02	0.00559565	0.04433	dre:394038:chad|dre:562062:socs2|dre:556747:lrrc4ba|dre:100535350:lrrc4bb|dre:566572:lrrc4.2|dre:100151464:cdkn1d|dre:568402:cdk5r1a|dre:436788:cdk5r1b|dre:550231:cdk5r2a|dre:100144397:flrt1b|dre:564462:dkey-6l15.1	http://amigo.geneontology.org/amigo/term/GO:0019207
purine ribonucleoside metabolic process	biological_process	GO:0046128	14	105	1.76	0.00571509	0.0449591	dre:570106:pfkla|dre:447836:pfkma|dre:192309:tpi1a|dre:431724:impdh1a|dre:445486:ak1|dre:406367:gapdhs|dre:445094:pkmb|dre:378963:eno3|dre:572733:pgam2|dre:100007749:gphnb|dre:246094:gpia|dre:359840:atp6v1b2|dre:553691:atp6v0a1b|dre:406696:pgk1	http://amigo.geneontology.org/amigo/term/GO:0046128
purine nucleoside metabolic process	biological_process	GO:0042278	14	105	1.76	0.00571509	0.0449591	dre:570106:pfkla|dre:447836:pfkma|dre:192309:tpi1a|dre:431724:impdh1a|dre:445486:ak1|dre:406367:gapdhs|dre:445094:pkmb|dre:378963:eno3|dre:572733:pgam2|dre:100007749:gphnb|dre:246094:gpia|dre:359840:atp6v1b2|dre:553691:atp6v0a1b|dre:406696:pgk1	http://amigo.geneontology.org/amigo/term/GO:0042278
glandular epithelial cell differentiation	biological_process	GO:0002067	4	10	5.29	0.00580117	0.0449591	dre:30147:isl1|dre:323882:insm1b|dre:558978:nkx6.3|dre:402941:insm1a	http://amigo.geneontology.org/amigo/term/GO:0002067
forebrain generation of neurons	biological_process	GO:0021872	4	10	5.29	0.00580117	0.0449591	dre:436679:nr4a2b|dre:560759:otpa|dre:100329456:igsf10|dre:30316:otpb	http://amigo.geneontology.org/amigo/term/GO:0021872
axonal fasciculation	biological_process	GO:0007413	4	10	5.29	0.00580117	0.0449591	dre:100144409:amigo1|dre:60309:robo2|dre:30291:cdh4|dre:30630:anos1a	http://amigo.geneontology.org/amigo/term/GO:0007413
forebrain neuron differentiation	biological_process	GO:0021879	4	10	5.29	0.00580117	0.0449591	dre:436679:nr4a2b|dre:560759:otpa|dre:100329456:igsf10|dre:30316:otpb	http://amigo.geneontology.org/amigo/term/GO:0021879
enteroendocrine cell differentiation	biological_process	GO:0035883	4	10	5.29	0.00580117	0.0449591	dre:30147:isl1|dre:323882:insm1b|dre:558978:nkx6.3|dre:402941:insm1a	http://amigo.geneontology.org/amigo/term/GO:0035883
skeletal muscle contraction	biological_process	GO:0003009	4	10	5.29	0.00580117	0.0449591	dre:553694:112242|dre:563091:dkey-206m15.8|dre:58082:tnnc2|dre:415191:tnni1al	http://amigo.geneontology.org/amigo/term/GO:0003009
energy reserve metabolic process	biological_process	GO:0006112	5	17	3.89	0.00594521	0.0459505	dre:394155:gys1|dre:493916:pygl|dre:554046:phkg1b|dre:565379:phkg1a|dre:556199:phka2	http://amigo.geneontology.org/amigo/term/GO:0006112
potassium ion transport	biological_process	GO:0006813	11	73	1.99	0.00612727	0.0472297	dre:327415:kcnd3|dre:570188:kcnd2|dre:101154640:kcnh1b|dre:795942:kcna1a|dre:100037383:atp1b4|dre:564371:kcnc3b|dre:562853:kcna2b|dre:556759:hcn4l|dre:572481:knca7|dre:568322:rnf207b|dre:565629:kcnk10b	http://amigo.geneontology.org/amigo/term/GO:0006813
purine-containing compound metabolic process	biological_process	GO:0072521	18	153	1.56	0.00620491	0.0476992	dre:570106:pfkla|dre:447836:pfkma|dre:192309:tpi1a|dre:431724:impdh1a|dre:445486:ak1|dre:100148976:adcy8|dre:406367:gapdhs|dre:445094:pkmb|dre:378963:eno3|dre:572733:pgam2|dre:100007749:gphnb|dre:246094:gpia|dre:359840:atp6v1b2|dre:406696:pgk1|dre:553691:atp6v0a1b|dre:393867:ampd1|dre:553639:gmpr|dre:368256:paqr7b	http://amigo.geneontology.org/amigo/term/GO:0072521
regulation of membrane potential	biological_process	GO:0042391	8	43	2.46	0.00625499	0.0479549	dre:101154640:kcnh1b|dre:548345:nalcn|dre:559447:scn1lab|dre:556759:hcn4l|dre:568322:rnf207b|dre:58152:scn8aa|dre:565629:kcnk10b|dre:793996:scn8ab	http://amigo.geneontology.org/amigo/term/GO:0042391
synaptic vesicle	cellular_component	GO:0008021	7	34	2.72	0.00644055	0.0491135	dre:58038:stx1b|dre:100149756:slc17a6b|dre:494492:slc17a6a|dre:445325:sept5b|dre:559698:sypa|dre:325402:atp6v0cb|dre:570672:syn1	http://amigo.geneontology.org/amigo/term/GO:0008021
positive regulation of nervous system development	biological_process	GO:0051962	7	34	2.72	0.00644055	0.0491135	dre:266958:neurod4|dre:30634:nadl1.2|dre:556747:lrrc4ba|dre:30463:lhx1a|dre:30466:ascl1a|dre:58216:atoh7|dre:569891:nsmfb	http://amigo.geneontology.org/amigo/term/GO:0051962
microtubule-based process	biological_process	GO:0007017	20	179	1.48	0.00678068	0.0515694	dre:449651:stmn2a|dre:568230:chd3|dre:100005195:map7d2a|dre:369190:kif1ab|dre:565533:map1sb|dre:369190:kif1aa|dre:797545:map1ab|dre:406303:tuba2|dre:550548:stmn1b|dre:550547:kif3cb|dre:100333605:kif26bb|dre:561525:dync1i1|dre:393825:tppp3|dre:767746:153426|dre:793121:ch211-257p13.3|dre:569346:mark4a|dre:553756:crmp1|dre:335798:65894|dre:101882236:rp1l1a|dre:100537884:map4l	http://amigo.geneontology.org/amigo/term/GO:0007017
glycosyl compound metabolic process	biological_process	GO:1901657	16	131	1.62	0.00696728	0.0528476	dre:570106:pfkla|dre:447836:pfkma|dre:192309:tpi1a|dre:431724:impdh1a|dre:437008:lctla|dre:445486:ak1|dre:406367:gapdhs|dre:445094:pkmb|dre:378963:eno3|dre:572733:pgam2|dre:100007749:gphnb|dre:246094:gpia|dre:359840:atp6v1b2|dre:553691:atp6v0a1b|dre:564250:lctlb|dre:406696:pgk1	http://amigo.geneontology.org/amigo/term/GO:1901657
ribose phosphate metabolic process	biological_process	GO:0019693	17	143	1.57	0.00700872	0.0530209	dre:570106:pfkla|dre:447836:pfkma|dre:192309:tpi1a|dre:431724:impdh1a|dre:445486:ak1|dre:100148976:adcy8|dre:406367:gapdhs|dre:445094:pkmb|dre:378963:eno3|dre:572733:pgam2|dre:100007749:gphnb|dre:246094:gpia|dre:359840:atp6v1b2|dre:406696:pgk1|dre:553691:atp6v0a1b|dre:393867:ampd1|dre:368256:paqr7b	http://amigo.geneontology.org/amigo/term/GO:0019693
neuron fate commitment	biological_process	GO:0048663	6	26	3.05	0.00716135	0.0540322	dre:30455:lhx3|dre:571943:lhx4|dre:30147:isl1|dre:569360:dcc|dre:550405:lhx9|dre:30315:foxn4	http://amigo.geneontology.org/amigo/term/GO:0048663
polysaccharide metabolic process	biological_process	GO:0005976	5	18	3.67	0.00725873	0.0544786	dre:394155:gys1|dre:493916:pygl|dre:554046:phkg1b|dre:565379:phkg1a|dre:556199:phka2	http://amigo.geneontology.org/amigo/term/GO:0005976
response to axon injury	biological_process	GO:0048678	5	18	3.67	0.00725873	0.0544786	dre:30466:ascl1a|dre:553412:dpysl2b|dre:553166:dpysl3|dre:30608:gap43|dre:569360:dcc	http://amigo.geneontology.org/amigo/term/GO:0048678
regulation of STAT cascade	biological_process	GO:1904892	7	35	2.64	0.00737019	0.0546644	dre:394038:chad|dre:562062:socs2|dre:556747:lrrc4ba|dre:100535350:lrrc4bb|dre:566572:lrrc4.2|dre:100144397:flrt1b|dre:564462:dkey-6l15.1	http://amigo.geneontology.org/amigo/term/GO:1904892
regulation of JAK-STAT cascade	biological_process	GO:0046425	7	35	2.64	0.00737019	0.0546644	dre:394038:chad|dre:562062:socs2|dre:556747:lrrc4ba|dre:100535350:lrrc4bb|dre:566572:lrrc4.2|dre:100144397:flrt1b|dre:564462:dkey-6l15.1	http://amigo.geneontology.org/amigo/term/GO:0046425
ventral spinal cord interneuron fate commitment	biological_process	GO:0060579	3	5	7.93	0.00749635	0.0546644	dre:30315:foxn4|dre:30455:lhx3|dre:571943:lhx4	http://amigo.geneontology.org/amigo/term/GO:0060579
phosphorylase kinase complex	cellular_component	GO:0005964	3	5	7.93	0.00749635	0.0546644	dre:554046:phkg1b|dre:565379:phkg1a|dre:556199:phka2	http://amigo.geneontology.org/amigo/term/GO:0005964
cyclin-dependent protein kinase 5 holoenzyme complex	cellular_component	GO:0016533	3	5	7.93	0.00749635	0.0546644	dre:568402:cdk5r1a|dre:436788:cdk5r1b|dre:550231:cdk5r2a	http://amigo.geneontology.org/amigo/term/GO:0016533
phosphorylase kinase activity	molecular_function	GO:0004689	3	5	7.93	0.00749635	0.0546644	dre:554046:phkg1b|dre:565379:phkg1a|dre:556199:phka2	http://amigo.geneontology.org/amigo/term/GO:0004689
inner ear receptor stereocilium organization	biological_process	GO:0060122	3	5	7.93	0.00749635	0.0546644	dre:564412:ush1c|dre:407978:cdh23|dre:30291:cdh4	http://amigo.geneontology.org/amigo/term/GO:0060122
neuronal action potential	biological_process	GO:0019228	3	5	7.93	0.00749635	0.0546644	dre:559447:scn1lab|dre:58152:scn8aa|dre:793996:scn8ab	http://amigo.geneontology.org/amigo/term/GO:0019228
cyclin-dependent protein kinase 5 activator activity	molecular_function	GO:0016534	3	5	7.93	0.00749635	0.0546644	dre:568402:cdk5r1a|dre:436788:cdk5r1b|dre:550231:cdk5r2a	http://amigo.geneontology.org/amigo/term/GO:0016534
ligand-gated sodium channel activity	molecular_function	GO:0015280	3	5	7.93	0.00749635	0.0546644	dre:407668:asic4a|dre:407669:asic2|dre:407672:asic1b	http://amigo.geneontology.org/amigo/term/GO:0015280
GABA-A receptor complex	cellular_component	GO:1902711	4	11	4.81	0.00757098	0.0546644	dre:799124:gabra5|dre:553402:gabrg2|dre:566922:gabrb3|dre:566514:gabrb4	http://amigo.geneontology.org/amigo/term/GO:1902711
platelet activation	biological_process	GO:0030168	4	11	4.81	0.00757098	0.0546644	dre:100001836:itgb3b|dre:406327:fgg|dre:327320:f5|dre:337315:fgb	http://amigo.geneontology.org/amigo/term/GO:0030168
GABA receptor complex	cellular_component	GO:1902710	4	11	4.81	0.00757098	0.0546644	dre:799124:gabra5|dre:553402:gabrg2|dre:566922:gabrb3|dre:566514:gabrb4	http://amigo.geneontology.org/amigo/term/GO:1902710
gas transport	biological_process	GO:0015669	4	11	4.81	0.00757098	0.0546644	dre:405772:hbbe2|dre:573653:hbbe1.3|dre:30331:cahz|dre:393558:mb	http://amigo.geneontology.org/amigo/term/GO:0015669
GABA-A receptor activity	molecular_function	GO:0004890	4	11	4.81	0.00757098	0.0546644	dre:799124:gabra5|dre:553402:gabrg2|dre:566922:gabrb3|dre:566514:gabrb4	http://amigo.geneontology.org/amigo/term/GO:0004890
retina morphogenesis in camera-type eye	biological_process	GO:0060042	10	65	2.03	0.00772159	0.055611	dre:561336:pcdh17|dre:30463:lhx1a|dre:58216:atoh7|dre:436788:cdk5r1b|dre:550231:cdk5r2a|dre:402941:insm1a|dre:30315:foxn4|dre:564412:ush1c|dre:30291:cdh4|dre:394032:irx2a	http://amigo.geneontology.org/amigo/term/GO:0060042
microtubule	cellular_component	GO:0005874	11	76	1.91	0.00796267	0.0572029	dre:566722:fsd1|dre:393805:mid1ip1b|dre:436704:rgs20|dre:565533:map1sb|dre:797545:map1ab|dre:406303:tuba2|dre:550547:kif3cb|dre:767746:153426|dre:793121:ch211-257p13.3|dre:335798:65894|dre:100537884:map4l	http://amigo.geneontology.org/amigo/term/GO:0005874
molecular function regulator	molecular_function	GO:0098772	35	381	1.21	0.00838924	0.0598594	dre:394038:chad|dre:564838:ppp1r14ba|dre:557627:serpini1|dre:100000949:dock10|dre:565074:c3a.3|dre:568402:cdk5r1a|dre:100003329:cacng8b|dre:798285:rem2|dre:793087:rgs9b|dre:556789:stxbp5a|dre:393614:cacng2a|dre:436788:cdk5r1b|dre:447800:serpinf1|dre:567605:stxbp5l|dre:100151026:arhgef40|dre:436704:rgs20|dre:566115:dkey-81e3.1|dre:100101642:ralgps1|dre:564814:ch211-168b3.1|dre:553587:apoea|dre:100…	http://amigo.geneontology.org/amigo/term/GO:0098772
STAT cascade	biological_process	GO:0097696	7	36	2.57	0.00839543	0.0598594	dre:394038:chad|dre:562062:socs2|dre:556747:lrrc4ba|dre:100535350:lrrc4bb|dre:566572:lrrc4.2|dre:100144397:flrt1b|dre:564462:dkey-6l15.1	http://amigo.geneontology.org/amigo/term/GO:0097696
JAK-STAT cascade	biological_process	GO:0007259	7	36	2.57	0.00839543	0.0598594	dre:394038:chad|dre:562062:socs2|dre:556747:lrrc4ba|dre:100535350:lrrc4bb|dre:566572:lrrc4.2|dre:100144397:flrt1b|dre:564462:dkey-6l15.1	http://amigo.geneontology.org/amigo/term/GO:0007259
epithelial cell differentiation	biological_process	GO:0030855	12	88	1.8	0.00863563	0.0614185	dre:30169:neurod1|dre:558978:nkx6.3|dre:503739:hsf4|dre:30147:isl1|dre:30463:lhx1a|dre:30466:ascl1a|dre:571786:fbn1|dre:407978:cdh23|dre:402999:irx4a|dre:402941:insm1a|dre:323882:insm1b|dre:30291:cdh4	http://amigo.geneontology.org/amigo/term/GO:0030855
cell body	cellular_component	GO:0044297	5	19	3.48	0.0087617	0.0621602	dre:322509:acta2|dre:794722:klhl14|dre:407979:cpe|dre:407735:gria4a|dre:557801:il1rapl1b	http://amigo.geneontology.org/amigo/term/GO:0044297
regulation of extent of cell growth	biological_process	GO:0061387	8	46	2.3	0.00884633	0.0626048	dre:553412:dpysl2b|dre:558978:nkx6.3|dre:30634:nadl1.2|dre:60309:robo2|dre:569360:dcc|dre:553587:apoea|dre:561737:158659|dre:569891:nsmfb	http://amigo.geneontology.org/amigo/term/GO:0061387
hyaluronic acid binding	molecular_function	GO:0005540	4	12	4.41	0.00966208	0.0678725	dre:559593:acanb|dre:334113:bcan|dre:560618:lyve1a|dre:323465:vcanb	http://amigo.geneontology.org/amigo/term/GO:0005540
ventral spinal cord interneuron differentiation	biological_process	GO:0021514	4	12	4.41	0.00966208	0.0678725	dre:30315:foxn4|dre:571943:lhx4|dre:30455:lhx3|dre:30480:gata2a	http://amigo.geneontology.org/amigo/term/GO:0021514
monocarboxylic acid binding	molecular_function	GO:0033293	4	12	4.41	0.00966208	0.0678725	dre:791610:fabp1a|dre:58128:fabp7a|dre:415102:crabp1b|dre:336492:ptgdsb.1	http://amigo.geneontology.org/amigo/term/GO:0033293
phosphorylation	biological_process	GO:0016310	51	613	1.1	0.0101833	0.0713582	dre:402814:myo3a|dre:556048:ch211-113e8.3|dre:368256:paqr7b|dre:447836:pfkma|dre:797096:ch211-22d5.2|dre:559792:ch211-183d21.3|dre:564838:ppp1r14ba|dre:246094:gpia|dre:561737:158659|dre:393422:camkvb|dre:64274:csf1ra|dre:561262:mapk8ip2|dre:406696:pgk1|dre:568402:cdk5r1a|dre:560564:pdgfc|dre:445486:ak1|dre:100007677:erbb4a|dre:560932:map3k10|dre:445094:pkmb|dre:378963:eno3|dre:100003100:sbk3|dre:…	http://amigo.geneontology.org/amigo/term/GO:0016310
regulation of muscle contraction	biological_process	GO:0006937	5	20	3.31	0.0104665	0.073163	dre:574000:tnnt2d|dre:568322:rnf207b|dre:352938:chrm2a|dre:58082:tnnc2|dre:100003572:tnnt3b	http://amigo.geneontology.org/amigo/term/GO:0006937
regulation of neurogenesis	biological_process	GO:0050767	15	126	1.57	0.010751	0.0745055	dre:553412:dpysl2b|dre:558978:nkx6.3|dre:553166:dpysl3|dre:266958:neurod4|dre:30634:nadl1.2|dre:60309:robo2|dre:569360:dcc|dre:30466:ascl1a|dre:58216:atoh7|dre:553587:apoea|dre:561737:158659|dre:569891:nsmfb|dre:30291:cdh4|dre:564462:dkey-6l15.1|dre:100332110:dner	http://amigo.geneontology.org/amigo/term/GO:0050767
spinal cord dorsal/ventral patterning	biological_process	GO:0021513	3	6	6.61	0.0107892	0.0745055	dre:30315:foxn4|dre:30455:lhx3|dre:571943:lhx4	http://amigo.geneontology.org/amigo/term/GO:0021513
cellular component maintenance	biological_process	GO:0043954	3	6	6.61	0.0107892	0.0745055	dre:373872:fyna|dre:369190:kif1ab|dre:369190:kif1aa	http://amigo.geneontology.org/amigo/term/GO:0043954
neurotransmitter metabolic process	biological_process	GO:0042133	3	6	6.61	0.0107892	0.0745055	dre:114549:ache|dre:100170938:chata|dre:550403:gad2	http://amigo.geneontology.org/amigo/term/GO:0042133
pancreatic A cell differentiation	biological_process	GO:0003310	3	6	6.61	0.0107892	0.0745055	dre:30147:isl1|dre:323882:insm1b|dre:402941:insm1a	http://amigo.geneontology.org/amigo/term/GO:0003310
carbohydrate derivative binding	molecular_function	GO:0097367	86	1135	1	0.0108399	0.074675	dre:559665:smc1a|dre:402814:myo3a|dre:564347:cracr2ab|dre:369190:kif1ab|dre:369190:kif1aa|dre:569265:LOC569265|dre:794259:aclyb|dre:368822:arf3b|dre:393422:camkvb|dre:566325:thbs2b|dre:570108:gnaq|dre:101886726:gpc5b|dre:436815:camk2d2|dre:322509:acta2|dre:406303:tuba2|dre:336334:eef1a1a|dre:406315:rab42a|dre:359840:atp6v1b2|dre:572042:hipk1a|dre:559050:sgk2b|dre:567874:pak6b|dre:58142:myhz1.1|dr…	http://amigo.geneontology.org/amigo/term/GO:0097367
animal organ development	biological_process	GO:0048513	83	1090	1.01	0.0109229	0.0750652	dre:30398:pou3f1|dre:553412:dpysl2b|dre:369190:kif1ab|dre:553644:barx1|dre:369190:kif1aa|dre:664748:shox|dre:337865:nkx3.2|dre:407978:cdh23|dre:557661:sox14|dre:553611:six6b|dre:30501:otx2|dre:431724:impdh1a|dre:100144409:amigo1|dre:402816:pou4f2|dre:30471:LOC110440171|dre:557675:c1galt1a|dre:402941:insm1a|dre:30315:foxn4|dre:553331:lnx2a|dre:323882:insm1b|dre:571786:fbn1|dre:64274:csf1ra|dre:266…	http://amigo.geneontology.org/amigo/term/GO:0048513
brain development	biological_process	GO:0007420	23	227	1.34	0.0109965	0.0753895	dre:30398:pou3f1|dre:553412:dpysl2b|dre:557661:sox14|dre:30501:otx2|dre:402816:pou4f2|dre:100144409:amigo1|dre:557847:sez6l2|dre:368662:ptf1a|dre:100329456:igsf10|dre:560759:otpa|dre:30316:otpb|dre:641568:thnsl2|dre:30465:lhx5|dre:101154640:kcnh1b|dre:550405:lhx9|dre:30466:ascl1a|dre:569360:dcc|dre:436679:nr4a2b|dre:30598:vsx1|dre:30291:cdh4|dre:557921:asphd1|dre:30463:lhx1a|dre:30630:anos1a	http://amigo.geneontology.org/amigo/term/GO:0007420
regulation of organ morphogenesis	biological_process	GO:2000027	6	29	2.74	0.0111564	0.0763022	dre:81881:crx|dre:30463:lhx1a|dre:571786:fbn1|dre:30598:vsx1|dre:568322:rnf207b|dre:30291:cdh4	http://amigo.geneontology.org/amigo/term/GO:2000027
axon guidance	biological_process	GO:0007411	13	103	1.67	0.011211	0.07631	dre:30463:lhx1a|dre:30630:anos1a|dre:550405:lhx9|dre:60309:robo2|dre:100148976:adcy8|dre:569360:dcc|dre:100333605:kif26bb|dre:553412:dpysl2b|dre:571349:cntn4|dre:566040:notum2|dre:553756:crmp1|dre:58152:scn8aa|dre:30291:cdh4	http://amigo.geneontology.org/amigo/term/GO:0007411
neuron projection guidance	biological_process	GO:0097485	13	103	1.67	0.011211	0.07631	dre:30463:lhx1a|dre:30630:anos1a|dre:550405:lhx9|dre:60309:robo2|dre:100148976:adcy8|dre:569360:dcc|dre:100333605:kif26bb|dre:553412:dpysl2b|dre:571349:cntn4|dre:566040:notum2|dre:553756:crmp1|dre:58152:scn8aa|dre:30291:cdh4	http://amigo.geneontology.org/amigo/term/GO:0097485
regulation of anatomical structure morphogenesis	biological_process	GO:0022603	20	190	1.39	0.0119274	0.0809927	dre:553412:dpysl2b|dre:558978:nkx6.3|dre:30634:nadl1.2|dre:561737:158659|dre:81881:crx|dre:60309:robo2|dre:794234:cdc42se2|dre:569360:dcc|dre:571786:fbn1|dre:100331590:ttbk2a|dre:553587:apoea|dre:557840:yjefn3|dre:30598:vsx1|dre:564462:dkey-6l15.1|dre:568322:rnf207b|dre:569891:nsmfb|dre:566325:thbs2b|dre:30291:cdh4|dre:100000353:ttbk1b|dre:30463:lhx1a	http://amigo.geneontology.org/amigo/term/GO:0022603
musculoskeletal movement	biological_process	GO:0050881	4	13	4.07	0.0120948	0.081163	dre:553694:112242|dre:563091:dkey-206m15.8|dre:58082:tnnc2|dre:415191:tnni1al	http://amigo.geneontology.org/amigo/term/GO:0050881
limbic system development	biological_process	GO:0021761	4	13	4.07	0.0120948	0.081163	dre:560759:otpa|dre:557661:sox14|dre:100329456:igsf10|dre:30316:otpb	http://amigo.geneontology.org/amigo/term/GO:0021761
calmodulin-dependent protein kinase activity	molecular_function	GO:0004683	4	13	4.07	0.0120948	0.081163	dre:436815:camk2d2|dre:554046:phkg1b|dre:565379:phkg1a|dre:556199:phka2	http://amigo.geneontology.org/amigo/term/GO:0004683
transcriptional repressor activity, RNA polymerase II core promoter proximal region sequence-specific binding	molecular_function	GO:0001078	4	13	4.07	0.0120948	0.081163	dre:678650:bcl11aa|dre:566491:bcl11ab|dre:102997060:znf219|dre:335737:nfil3-5	http://amigo.geneontology.org/amigo/term/GO:0001078
multicellular organismal movement	biological_process	GO:0050879	4	13	4.07	0.0120948	0.081163	dre:553694:112242|dre:563091:dkey-206m15.8|dre:58082:tnnc2|dre:415191:tnni1al	http://amigo.geneontology.org/amigo/term/GO:0050879
chemical homeostasis	biological_process	GO:0048878	18	165	1.44	0.012136	0.0812223	dre:373872:fyna|dre:494489:atp2a1l|dre:553420:mipb|dre:562834:slc12a10.2|dre:352920:oxt|dre:394156:acadl|dre:561209:ch73-335m24.5|dre:445140:mipa|dre:559050:sgk2b|dre:84703:slc4a1a|dre:553587:apoea|dre:406777:aqp3a|dre:436769:homer1b|dre:325402:atp6v0cb|dre:566876:wfs1a|dre:798983:slc4a10a|dre:553691:atp6v0a1b|dre:393691:calb2a	http://amigo.geneontology.org/amigo/term/GO:0048878
regulation of multicellular organismal process	biological_process	GO:0051239	34	378	1.19	0.0121606	0.0812223	dre:553412:dpysl2b|dre:100003572:tnnt3b|dre:557840:yjefn3|dre:30315:foxn4|dre:64274:csf1ra|dre:566325:thbs2b|dre:553166:dpysl3|dre:30634:nadl1.2|dre:664761:id4|dre:60309:robo2|dre:58216:atoh7|dre:569891:nsmfb|dre:569360:dcc|dre:30466:ascl1a|dre:574000:tnnt2d|dre:553587:apoea|dre:30598:vsx1|dre:58082:tnnc2|dre:30291:cdh4|dre:561737:158659|dre:100332110:dner|dre:558978:nkx6.3|dre:266958:neurod4|dre…	http://amigo.geneontology.org/amigo/term/GO:0051239
transferase activity, transferring phosphorus-containing groups	molecular_function	GO:0016772	46	548	1.11	0.012316	0.0820684	dre:402814:myo3a|dre:556048:ch211-113e8.3|dre:447836:pfkma|dre:555748:ugp2a|dre:797096:ch211-22d5.2|dre:559792:ch211-183d21.3|dre:571698:cadm2b|dre:561737:158659|dre:393422:camkvb|dre:64274:csf1ra|dre:561262:mapk8ip2|dre:406696:pgk1|dre:568402:cdk5r1a|dre:799492:ckmt2b|dre:405796:dlg4b|dre:100333120:ch73-22a13.3|dre:445486:ak1|dre:100150007:dkey-166c18.1|dre:100007677:erbb4a|dre:560932:map3k10|dr…	http://amigo.geneontology.org/amigo/term/GO:0016772
neuron fate specification	biological_process	GO:0048665	5	21	3.15	0.0123849	0.0821437	dre:30147:isl1|dre:30455:lhx3|dre:571943:lhx4|dre:569360:dcc|dre:550405:lhx9	http://amigo.geneontology.org/amigo/term/GO:0048665
regulation of muscle system process	biological_process	GO:0090257	5	21	3.15	0.0123849	0.0821437	dre:574000:tnnt2d|dre:568322:rnf207b|dre:352938:chrm2a|dre:58082:tnnc2|dre:100003572:tnnt3b	http://amigo.geneontology.org/amigo/term/GO:0090257
regulation of protein transport	biological_process	GO:0051223	6	30	2.64	0.0127807	0.0845723	dre:436704:rgs20|dre:558978:nkx6.3|dre:798433:syt9a|dre:437003:ica1|dre:556789:stxbp5a|dre:567605:stxbp5l	http://amigo.geneontology.org/amigo/term/GO:0051223
regulation of axonogenesis	biological_process	GO:0050770	9	60	1.98	0.012853	0.0848538	dre:553412:dpysl2b|dre:558978:nkx6.3|dre:30634:nadl1.2|dre:60309:robo2|dre:569360:dcc|dre:553587:apoea|dre:561737:158659|dre:569891:nsmfb|dre:564462:dkey-6l15.1	http://amigo.geneontology.org/amigo/term/GO:0050770
enzyme inhibitor activity	molecular_function	GO:0004857	14	117	1.58	0.0129352	0.0851989	dre:557627:serpini1|dre:394038:chad|dre:562062:socs2|dre:556747:lrrc4ba|dre:100535350:lrrc4bb|dre:566572:lrrc4.2|dre:100151464:cdkn1d|dre:567801:serping1|dre:564838:ppp1r14ba|dre:30630:anos1a|dre:447800:serpinf1|dre:100144397:flrt1b|dre:564462:dkey-6l15.1|dre:565074:c3a.3	http://amigo.geneontology.org/amigo/term/GO:0004857
protein complex subunit organization	Undef	GO:0071822	26	272	1.26	0.0137106	0.0900982	dre:327415:kcnd3|dre:570188:kcnd2|dre:503710:aep1|dre:449651:stmn2a|dre:564371:kcnc3b|dre:555955:cand2|dre:562853:kcna2b|dre:393825:tppp3|dre:553682:napba|dre:402929:evlb|dre:335474:arpc1b|dre:793321:LOC110439021|dre:30711:snap25b|dre:30712:snap25a|dre:406327:fgg|dre:337315:fgb|dre:793321:fmn2a|dre:566432:fmn2b|dre:550548:stmn1b|dre:324971:hmp19|dre:795942:kcna1a|dre:100006310:sprn2|dre:572481:kn…	http://amigo.geneontology.org/amigo/term/GO:0071822
retina development in camera-type eye	biological_process	GO:0060041	14	118	1.57	0.0137621	0.0902287	dre:60642:sox9b|dre:561336:pcdh17|dre:30463:lhx1a|dre:30501:otx2|dre:58216:atoh7|dre:436788:cdk5r1b|dre:550231:cdk5r2a|dre:402941:insm1a|dre:30315:foxn4|dre:564412:ush1c|dre:30291:cdh4|dre:64274:csf1ra|dre:101882236:rp1l1a|dre:394032:irx2a	http://amigo.geneontology.org/amigo/term/GO:0060041
regulation of cell development	biological_process	GO:0060284	16	143	1.48	0.014221	0.0930234	dre:553412:dpysl2b|dre:558978:nkx6.3|dre:553166:dpysl3|dre:266958:neurod4|dre:30634:nadl1.2|dre:81881:crx|dre:60309:robo2|dre:569360:dcc|dre:30466:ascl1a|dre:58216:atoh7|dre:553587:apoea|dre:561737:158659|dre:569891:nsmfb|dre:30291:cdh4|dre:564462:dkey-6l15.1|dre:100332110:dner	http://amigo.geneontology.org/amigo/term/GO:0060284
regulation of transporter activity	biological_process	GO:0032409	5	22	3.01	0.014528	0.0933264	dre:568322:rnf207b|dre:564883:cacng3b|dre:559050:sgk2b|dre:393614:cacng2a|dre:100003329:cacng8b	http://amigo.geneontology.org/amigo/term/GO:0032409
neuron migration	biological_process	GO:0001764	5	22	3.01	0.014528	0.0933264	dre:569891:nsmfb|dre:30463:lhx1a|dre:558978:nkx6.3|dre:30291:cdh4|dre:100329456:igsf10	http://amigo.geneontology.org/amigo/term/GO:0001764
apical part of cell	cellular_component	GO:0045177	5	22	3.01	0.014528	0.0933264	dre:407668:asic4a|dre:553420:mipb|dre:445140:mipa|dre:431714:91968|dre:562834:slc12a10.2	http://amigo.geneontology.org/amigo/term/GO:0045177
somatodendritic compartment	cellular_component	GO:0036477	5	22	3.01	0.014528	0.0933264	dre:569891:nsmfb|dre:794722:klhl14|dre:407979:cpe|dre:407735:gria4a|dre:557801:il1rapl1b	http://amigo.geneontology.org/amigo/term/GO:0036477
neuron projection regeneration	biological_process	GO:0031102	5	22	3.01	0.014528	0.0933264	dre:553587:apoea|dre:553412:dpysl2b|dre:569360:dcc|dre:30608:gap43|dre:30466:ascl1a	http://amigo.geneontology.org/amigo/term/GO:0031102
regulation of establishment of protein localization	biological_process	GO:0070201	6	31	2.56	0.0145638	0.0933264	dre:436704:rgs20|dre:558978:nkx6.3|dre:798433:syt9a|dre:437003:ica1|dre:556789:stxbp5a|dre:567605:stxbp5l	http://amigo.geneontology.org/amigo/term/GO:0070201
protein serine/threonine kinase activator activity	molecular_function	GO:0043539	3	7	5.67	0.0147909	0.0933264	dre:568402:cdk5r1a|dre:436788:cdk5r1b|dre:550231:cdk5r2a	http://amigo.geneontology.org/amigo/term/GO:0043539
isoprenoid binding	molecular_function	GO:0019840	3	7	5.67	0.0147909	0.0933264	dre:402990:rlbp1b|dre:415102:crabp1b|dre:336492:ptgdsb.1	http://amigo.geneontology.org/amigo/term/GO:0019840
cellular water homeostasis	biological_process	GO:0009992	3	7	5.67	0.0147909	0.0933264	dre:553420:mipb|dre:445140:mipa|dre:406777:aqp3a	http://amigo.geneontology.org/amigo/term/GO:0009992
regulation of alpha-amino-3-hydroxy-5-methyl-4-isoxazole propionate selective glutamate receptor activity	biological_process	GO:2000311	3	7	5.67	0.0147909	0.0933264	dre:564883:cacng3b|dre:393614:cacng2a|dre:100003329:cacng8b	http://amigo.geneontology.org/amigo/term/GO:2000311
glycogen biosynthetic process	biological_process	GO:0005978	3	7	5.67	0.0147909	0.0933264	dre:394155:gys1|dre:554046:phkg1b|dre:565379:phkg1a	http://amigo.geneontology.org/amigo/term/GO:0005978
retinoid binding	molecular_function	GO:0005501	3	7	5.67	0.0147909	0.0933264	dre:402990:rlbp1b|dre:415102:crabp1b|dre:336492:ptgdsb.1	http://amigo.geneontology.org/amigo/term/GO:0005501
cation:cation antiporter activity	molecular_function	GO:0015491	3	7	5.67	0.0147909	0.0933264	dre:567212:slc8a2b|dre:561209:ch73-335m24.5|dre:797199:slc8a1b	http://amigo.geneontology.org/amigo/term/GO:0015491
glycerol channel activity	molecular_function	GO:0015254	3	7	5.67	0.0147909	0.0933264	dre:553420:mipb|dre:445140:mipa|dre:406777:aqp3a	http://amigo.geneontology.org/amigo/term/GO:0015254
transcriptional activator activity, RNA polymerase II core promoter proximal region sequence-specific binding	molecular_function	GO:0001077	3	7	5.67	0.0147909	0.0933264	dre:393545:LOC110438107|dre:393545:onecut1|dre:567751:ebf3a	http://amigo.geneontology.org/amigo/term/GO:0001077
glucan biosynthetic process	biological_process	GO:0009250	3	7	5.67	0.0147909	0.0933264	dre:394155:gys1|dre:554046:phkg1b|dre:565379:phkg1a	http://amigo.geneontology.org/amigo/term/GO:0009250
cardiac muscle contraction	biological_process	GO:0060048	4	14	3.78	0.0148869	0.0933646	dre:568322:rnf207b|dre:563091:dkey-206m15.8|dre:553694:112242|dre:415191:tnni1al	http://amigo.geneontology.org/amigo/term/GO:0060048
inner ear receptor cell development	biological_process	GO:0060119	4	14	3.78	0.0148869	0.0933646	dre:407978:cdh23|dre:564412:ush1c|dre:30169:neurod1|dre:30291:cdh4	http://amigo.geneontology.org/amigo/term/GO:0060119
head development	biological_process	GO:0060322	23	234	1.3	0.0148951	0.0933646	dre:30398:pou3f1|dre:553412:dpysl2b|dre:557661:sox14|dre:30501:otx2|dre:402816:pou4f2|dre:100144409:amigo1|dre:557847:sez6l2|dre:368662:ptf1a|dre:100329456:igsf10|dre:560759:otpa|dre:30316:otpb|dre:641568:thnsl2|dre:30465:lhx5|dre:101154640:kcnh1b|dre:550405:lhx9|dre:30466:ascl1a|dre:569360:dcc|dre:436679:nr4a2b|dre:30598:vsx1|dre:30291:cdh4|dre:557921:asphd1|dre:30463:lhx1a|dre:30630:anos1a	http://amigo.geneontology.org/amigo/term/GO:0060322
RNA metabolic process	biological_process	GO:0016070	101	1383	0.97	0.0151268	0.0945108	dre:404275:helt|dre:30398:pou3f1|dre:407077:nkx1.2lb|dre:664748:shox|dre:436920:egr3|dre:449875:gsx1|dre:497283:hif1al2|dre:100170835:skilb|dre:503739:hsf4|dre:30480:gata2a|dre:566656:sim1b|dre:797150:hif1aa|dre:30316:otpb|dre:30598:vsx1|dre:30169:neurod1|dre:266958:neurod4|dre:81881:crx|dre:799473:rereb|dre:393930:bhlhe22|dre:30501:otx2|dre:30471:LOC110440171|dre:402815:nr1d2a|dre:30465:lhx5|dre…	http://amigo.geneontology.org/amigo/term/GO:0016070
regulation of axon extension	biological_process	GO:0030516	7	41	2.26	0.0151443	0.0945108	dre:553412:dpysl2b|dre:558978:nkx6.3|dre:30634:nadl1.2|dre:60309:robo2|dre:569360:dcc|dre:553587:apoea|dre:569891:nsmfb	http://amigo.geneontology.org/amigo/term/GO:0030516
cytokine-mediated signaling pathway	biological_process	GO:0019221	9	62	1.92	0.0153318	0.0954722	dre:795785:cxcl18b|dre:394038:chad|dre:562062:socs2|dre:556747:lrrc4ba|dre:100535350:lrrc4bb|dre:566572:lrrc4.2|dre:100144397:flrt1b|dre:64274:csf1ra|dre:564462:dkey-6l15.1	http://amigo.geneontology.org/amigo/term/GO:0019221
transcription regulatory region sequence-specific DNA binding	molecular_function	GO:0000976	12	96	1.65	0.0154087	0.0957421	dre:100001699:barhl2|dre:100873093:nfe2l2b|dre:564403:ch211-153j24.3|dre:30480:gata2a|dre:30466:ascl1a|dre:566838:tfap2d|dre:566223:atf5a|dre:553644:barx1|dre:402968:nhlh2|dre:30315:foxn4|dre:266748:foxn1|dre:553186:barhl1b	http://amigo.geneontology.org/amigo/term/GO:0000976
protein complex biogenesis	biological_process	GO:0070271	23	235	1.29	0.0155319	0.0959166	dre:327415:kcnd3|dre:570188:kcnd2|dre:503710:aep1|dre:564371:kcnc3b|dre:555955:cand2|dre:562853:kcna2b|dre:393825:tppp3|dre:402929:evlb|dre:335474:arpc1b|dre:793321:LOC110439021|dre:30711:snap25b|dre:30712:snap25a|dre:406327:fgg|dre:337315:fgb|dre:793321:fmn2a|dre:566432:fmn2b|dre:100006310:sprn2|dre:795942:kcna1a|dre:324971:hmp19|dre:572481:knca7|dre:553691:atp6v0a1b|dre:555805:vaspa|dre:407672:…	http://amigo.geneontology.org/amigo/term/GO:0070271
protein complex assembly	Undef	GO:0006461	23	235	1.29	0.0155319	0.0959166	dre:327415:kcnd3|dre:570188:kcnd2|dre:503710:aep1|dre:564371:kcnc3b|dre:555955:cand2|dre:562853:kcna2b|dre:393825:tppp3|dre:402929:evlb|dre:335474:arpc1b|dre:793321:LOC110439021|dre:30711:snap25b|dre:30712:snap25a|dre:406327:fgg|dre:337315:fgb|dre:793321:fmn2a|dre:566432:fmn2b|dre:100006310:sprn2|dre:795942:kcna1a|dre:324971:hmp19|dre:572481:knca7|dre:553691:atp6v0a1b|dre:555805:vaspa|dre:407672:…	http://amigo.geneontology.org/amigo/term/GO:0006461
ribonucleoside metabolic process	biological_process	GO:0009119	14	120	1.54	0.0155377	0.0959166	dre:570106:pfkla|dre:447836:pfkma|dre:192309:tpi1a|dre:431724:impdh1a|dre:445486:ak1|dre:406367:gapdhs|dre:445094:pkmb|dre:378963:eno3|dre:572733:pgam2|dre:100007749:gphnb|dre:246094:gpia|dre:359840:atp6v1b2|dre:553691:atp6v0a1b|dre:406696:pgk1	http://amigo.geneontology.org/amigo/term/GO:0009119
divalent inorganic cation transmembrane transporter activity	molecular_function	GO:0072509	8	52	2.03	0.0163176	0.100514	dre:494489:atp2a1l|dre:100003329:cacng8b|dre:564883:cacng3b|dre:393614:cacng2a|dre:567212:slc8a2b|dre:325402:atp6v0cb|dre:561209:ch73-335m24.5|dre:797199:slc8a1b	http://amigo.geneontology.org/amigo/term/GO:0072509
monocarboxylic acid metabolic process	biological_process	GO:0032787	14	121	1.53	0.0164888	0.101349	dre:570106:pfkla|dre:447836:pfkma|dre:192309:tpi1a|dre:415102:crabp1b|dre:406367:gapdhs|dre:406731:ugt1ab|dre:317738:elovl6|dre:445094:pkmb|dre:378963:eno3|dre:572733:pgam2|dre:246094:gpia|dre:393769:elovl4a|dre:394156:acadl|dre:406696:pgk1	http://amigo.geneontology.org/amigo/term/GO:0032787
negative regulation of signal transduction	biological_process	GO:0009968	16	146	1.45	0.0167297	0.102609	dre:436704:rgs20|dre:100535350:lrrc4bb|dre:394038:chad|dre:556747:lrrc4ba|dre:751709:153395|dre:767669:rgs7bpa|dre:100101649:amer2|dre:562062:socs2|dre:566572:lrrc4.2|dre:100170835:skilb|dre:566040:notum2|dre:449866:ch211-39i2.2|dre:100144397:flrt1b|dre:567457:skor1b|dre:564462:dkey-6l15.1|dre:570418:dkk3a	http://amigo.geneontology.org/amigo/term/GO:0009968
clathrin binding	molecular_function	GO:0030276	5	23	2.87	0.0169059	0.103467	dre:324971:hmp19|dre:100149310:syt6a|dre:798433:syt9a|dre:794707:syt11b|dre:100000615:syt3	http://amigo.geneontology.org/amigo/term/GO:0030276
organelle	cellular_component	GO:0043226	238	3571	0.88	0.016998	0.103808	dre:559665:smc1a|dre:404275:helt|dre:30398:pou3f1|dre:431714:91968|dre:566679:ch211-30b16.2|dre:407077:nkx1.2lb|dre:561525:dync1i1|dre:436920:egr3|dre:792853:chgb|dre:449875:gsx1|dre:794234:cdc42se2|dre:437003:ica1|dre:562630:LOC562630|dre:497283:hif1al2|dre:100170835:skilb|dre:569898:dlgap1a|dre:393422:camkvb|dre:100005195:map7d2a|dre:30301:her4.2|dre:503739:hsf4|dre:797545:map1ab|dre:30480:gata…	http://amigo.geneontology.org/amigo/term/GO:0043226
nucleotide metabolic process	biological_process	GO:0009117	18	172	1.38	0.0172619	0.105194	dre:570106:pfkla|dre:447836:pfkma|dre:192309:tpi1a|dre:431724:impdh1a|dre:445486:ak1|dre:100148976:adcy8|dre:406367:gapdhs|dre:445094:pkmb|dre:378963:eno3|dre:572733:pgam2|dre:100007749:gphnb|dre:246094:gpia|dre:359840:atp6v1b2|dre:406696:pgk1|dre:553691:atp6v0a1b|dre:393867:ampd1|dre:553639:gmpr|dre:368256:paqr7b	http://amigo.geneontology.org/amigo/term/GO:0009117
regulation of neuron differentiation	biological_process	GO:0045664	12	98	1.62	0.0176028	0.107043	dre:553412:dpysl2b|dre:558978:nkx6.3|dre:553166:dpysl3|dre:30634:nadl1.2|dre:60309:robo2|dre:569360:dcc|dre:30466:ascl1a|dre:553587:apoea|dre:561737:158659|dre:569891:nsmfb|dre:30291:cdh4|dre:564462:dkey-6l15.1	http://amigo.geneontology.org/amigo/term/GO:0045664
voltage-gated potassium channel activity	molecular_function	GO:0005249	8	53	2	0.0179048	0.108648	dre:327415:kcnd3|dre:570188:kcnd2|dre:101154640:kcnh1b|dre:795942:kcna1a|dre:564371:kcnc3b|dre:562853:kcna2b|dre:556759:hcn4l|dre:572481:knca7	http://amigo.geneontology.org/amigo/term/GO:0005249
heart valve development	biological_process	GO:0003170	4	15	3.53	0.018054	0.109089	dre:664761:id4|dre:30480:gata2a|dre:60642:sox9b|dre:571786:fbn1	http://amigo.geneontology.org/amigo/term/GO:0003170
organic acid:sodium symporter activity	molecular_function	GO:0005343	4	15	3.53	0.018054	0.109089	dre:492490:slc6a1b|dre:562260:slc10a1|dre:692318:slc6a1a|dre:494450:slc6a5	http://amigo.geneontology.org/amigo/term/GO:0005343
nucleoside phosphate metabolic process	biological_process	GO:0006753	18	173	1.38	0.0181138	0.109175	dre:570106:pfkla|dre:447836:pfkma|dre:192309:tpi1a|dre:431724:impdh1a|dre:445486:ak1|dre:100148976:adcy8|dre:406367:gapdhs|dre:445094:pkmb|dre:378963:eno3|dre:572733:pgam2|dre:100007749:gphnb|dre:246094:gpia|dre:359840:atp6v1b2|dre:406696:pgk1|dre:553691:atp6v0a1b|dre:393867:ampd1|dre:553639:gmpr|dre:368256:paqr7b	http://amigo.geneontology.org/amigo/term/GO:0006753
cellular response to cytokine stimulus	biological_process	GO:0071345	9	64	1.86	0.0181448	0.109175	dre:795785:cxcl18b|dre:394038:chad|dre:562062:socs2|dre:556747:lrrc4ba|dre:100535350:lrrc4bb|dre:566572:lrrc4.2|dre:100144397:flrt1b|dre:64274:csf1ra|dre:564462:dkey-6l15.1	http://amigo.geneontology.org/amigo/term/GO:0071345
sensory organ morphogenesis	biological_process	GO:0090596	16	148	1.43	0.0185828	0.111575	dre:60642:sox9b|dre:503739:hsf4|dre:404629:nbl1|dre:81881:crx|dre:30463:lhx1a|dre:553611:six6b|dre:30466:ascl1a|dre:58216:atoh7|dre:436788:cdk5r1b|dre:550231:cdk5r2a|dre:561336:pcdh17|dre:402941:insm1a|dre:30315:foxn4|dre:564412:ush1c|dre:30291:cdh4|dre:394032:irx2a	http://amigo.geneontology.org/amigo/term/GO:0090596
cellular carbohydrate metabolic process	biological_process	GO:0044262	7	43	2.15	0.0186981	0.112031	dre:192309:tpi1a|dre:556199:phka2|dre:394155:gys1|dre:572733:pgam2|dre:554046:phkg1b|dre:565379:phkg1a|dre:493916:pygl	http://amigo.geneontology.org/amigo/term/GO:0044262
regulation of multicellular organismal development	biological_process	GO:2000026	26	281	1.22	0.0192925	0.112971	dre:553412:dpysl2b|dre:557840:yjefn3|dre:561737:158659|dre:64274:csf1ra|dre:566325:thbs2b|dre:553166:dpysl3|dre:30634:nadl1.2|dre:664761:id4|dre:60309:robo2|dre:58216:atoh7|dre:569891:nsmfb|dre:30466:ascl1a|dre:569360:dcc|dre:553587:apoea|dre:30598:vsx1|dre:30291:cdh4|dre:100332110:dner|dre:558978:nkx6.3|dre:266958:neurod4|dre:556747:lrrc4ba|dre:81881:crx|dre:30463:lhx1a|dre:571786:fbn1|dre:11483…	http://amigo.geneontology.org/amigo/term/GO:2000026
secondary metabolic process	biological_process	GO:0019748	3	8	4.96	0.0195189	0.112971	dre:437022:tyrp1b|dre:572733:pgam2|dre:567419:oca2	http://amigo.geneontology.org/amigo/term/GO:0019748
cell fate commitment involved in pattern specification	biological_process	GO:0060581	3	8	4.96	0.0195189	0.112971	dre:30315:foxn4|dre:30455:lhx3|dre:571943:lhx4	http://amigo.geneontology.org/amigo/term/GO:0060581
voltage-gated sodium channel complex	cellular_component	GO:0001518	3	8	4.96	0.0195189	0.112971	dre:559447:scn1lab|dre:58152:scn8aa|dre:793996:scn8ab	http://amigo.geneontology.org/amigo/term/GO:0001518
negative regulation of cellular response to transforming growth factor beta stimulus	biological_process	GO:1903845	3	8	4.96	0.0195189	0.112971	dre:751709:153395|dre:567457:skor1b|dre:100170835:skilb	http://amigo.geneontology.org/amigo/term/GO:1903845
sodium:amino acid symporter activity	molecular_function	GO:0005283	3	8	4.96	0.0195189	0.112971	dre:492490:slc6a1b|dre:692318:slc6a1a|dre:494450:slc6a5	http://amigo.geneontology.org/amigo/term/GO:0005283
ectoderm development	biological_process	GO:0007398	3	8	4.96	0.0195189	0.112971	dre:100101649:amer2|dre:30463:lhx1a|dre:30291:cdh4	http://amigo.geneontology.org/amigo/term/GO:0007398
glycerol transmembrane transporter activity	molecular_function	GO:0015168	3	8	4.96	0.0195189	0.112971	dre:553420:mipb|dre:445140:mipa|dre:406777:aqp3a	http://amigo.geneontology.org/amigo/term/GO:0015168
proton-transporting V-type ATPase, V0 domain	cellular_component	GO:0033179	3	8	4.96	0.0195189	0.112971	dre:325402:atp6v0cb|dre:553767:atpv0e2|dre:553691:atp6v0a1b	http://amigo.geneontology.org/amigo/term/GO:0033179
solute:cation antiporter activity	molecular_function	GO:0015298	3	8	4.96	0.0195189	0.112971	dre:567212:slc8a2b|dre:561209:ch73-335m24.5|dre:797199:slc8a1b	http://amigo.geneontology.org/amigo/term/GO:0015298
olfactory placode development	biological_process	GO:0071698	3	8	4.96	0.0195189	0.112971	dre:566713:ch211-170a17.1|dre:568527:lrrn1|dre:266958:neurod4	http://amigo.geneontology.org/amigo/term/GO:0071698
water transmembrane transporter activity	molecular_function	GO:0005372	3	8	4.96	0.0195189	0.112971	dre:553420:mipb|dre:445140:mipa|dre:406777:aqp3a	http://amigo.geneontology.org/amigo/term/GO:0005372
sodium channel complex	cellular_component	GO:0034706	3	8	4.96	0.0195189	0.112971	dre:559447:scn1lab|dre:58152:scn8aa|dre:793996:scn8ab	http://amigo.geneontology.org/amigo/term/GO:0034706
negative regulation of transforming growth factor beta receptor signaling pathway	biological_process	GO:0030512	3	8	4.96	0.0195189	0.112971	dre:751709:153395|dre:567457:skor1b|dre:100170835:skilb	http://amigo.geneontology.org/amigo/term/GO:0030512
SNAP receptor activity	molecular_function	GO:0005484	5	24	2.76	0.0195283	0.112971	dre:30711:snap25b|dre:30712:snap25a|dre:336281:vamp2|dre:58038:stx1b|dre:558856:sec22c	http://amigo.geneontology.org/amigo/term/GO:0005484
motor neuron axon guidance	biological_process	GO:0008045	5	24	2.76	0.0195283	0.112971	dre:550405:lhx9|dre:30463:lhx1a|dre:58152:scn8aa|dre:30291:cdh4|dre:566040:notum2	http://amigo.geneontology.org/amigo/term/GO:0008045
channel regulator activity	molecular_function	GO:0016247	5	24	2.76	0.0195283	0.112971	dre:798285:rem2|dre:393614:cacng2a|dre:559050:sgk2b|dre:564883:cacng3b|dre:100003329:cacng8b	http://amigo.geneontology.org/amigo/term/GO:0016247
potassium channel activity	molecular_function	GO:0005267	9	65	1.83	0.019684	0.113411	dre:327415:kcnd3|dre:570188:kcnd2|dre:101154640:kcnh1b|dre:795942:kcna1a|dre:564371:kcnc3b|dre:562853:kcna2b|dre:556759:hcn4l|dre:572481:knca7|dre:565629:kcnk10b	http://amigo.geneontology.org/amigo/term/GO:0005267
negative regulation of transcription from RNA polymerase II promoter	biological_process	GO:0000122	9	65	1.83	0.019684	0.113411	dre:436585:hic1|dre:100873093:nfe2l2b|dre:567457:skor1b|dre:102997060:znf219|dre:751709:153395|dre:100170835:skilb|dre:402941:insm1a|dre:323882:insm1b|dre:566491:bcl11ab	http://amigo.geneontology.org/amigo/term/GO:0000122
camera-type eye morphogenesis	biological_process	GO:0048593	11	88	1.65	0.0198374	0.114065	dre:503739:hsf4|dre:30463:lhx1a|dre:58216:atoh7|dre:436788:cdk5r1b|dre:550231:cdk5r2a|dre:561336:pcdh17|dre:402941:insm1a|dre:30315:foxn4|dre:564412:ush1c|dre:30291:cdh4|dre:394032:irx2a	http://amigo.geneontology.org/amigo/term/GO:0048593
sequence-specific double-stranded DNA binding	molecular_function	GO:1990837	12	100	1.59	0.0200232	0.114902	dre:100001699:barhl2|dre:100873093:nfe2l2b|dre:564403:ch211-153j24.3|dre:30480:gata2a|dre:30466:ascl1a|dre:566838:tfap2d|dre:566223:atf5a|dre:553644:barx1|dre:402968:nhlh2|dre:30315:foxn4|dre:266748:foxn1|dre:553186:barhl1b	http://amigo.geneontology.org/amigo/term/GO:1990837
intracellular organelle	cellular_component	GO:0043229	234	3524	0.88	0.0204682	0.117219	dre:559665:smc1a|dre:404275:helt|dre:30398:pou3f1|dre:431714:91968|dre:566679:ch211-30b16.2|dre:407077:nkx1.2lb|dre:561525:dync1i1|dre:436920:egr3|dre:792853:chgb|dre:449875:gsx1|dre:794234:cdc42se2|dre:437003:ica1|dre:562630:LOC562630|dre:497283:hif1al2|dre:100170835:skilb|dre:569898:dlgap1a|dre:393422:camkvb|dre:100005195:map7d2a|dre:30301:her4.2|dre:503739:hsf4|dre:797545:map1ab|dre:30480:gata…	http://amigo.geneontology.org/amigo/term/GO:0043229
regulation of anatomical structure size	biological_process	GO:0090066	16	150	1.41	0.020589	0.117675	dre:553412:dpysl2b|dre:558978:nkx6.3|dre:793321:fmn2a|dre:566432:fmn2b|dre:30634:nadl1.2|dre:553420:mipb|dre:335474:arpc1b|dre:445140:mipa|dre:569360:dcc|dre:553587:apoea|dre:406777:aqp3a|dre:561737:158659|dre:569891:nsmfb|dre:60309:robo2|dre:793321:LOC110439021|dre:321442:nppa	http://amigo.geneontology.org/amigo/term/GO:0090066
amino acid transmembrane transporter activity	molecular_function	GO:0015171	7	44	2.1	0.0206777	0.117945	dre:566270:slc7a14a|dre:494450:slc6a5|dre:492490:slc6a1b|dre:692318:slc6a1a|dre:100149756:slc17a6b|dre:494492:slc17a6a|dre:798575:slc32a1	http://amigo.geneontology.org/amigo/term/GO:0015171
membrane fusion	biological_process	GO:0061025	11	89	1.63	0.0212219	0.120372	dre:558856:sec22c|dre:100000615:syt3|dre:336281:vamp2|dre:794707:syt11b|dre:798433:syt9a|dre:30711:snap25b|dre:30712:snap25a|dre:58038:stx1b|dre:553682:napba|dre:100149310:syt6a|dre:436742:napgb	http://amigo.geneontology.org/amigo/term/GO:0061025
heart process	biological_process	GO:0003015	9	66	1.8	0.0213152	0.120372	dre:556258:tcap|dre:30147:isl1|dre:563091:dkey-206m15.8|dre:415191:tnni1al|dre:30315:foxn4|dre:556759:hcn4l|dre:553694:112242|dre:568322:rnf207b|dre:352938:chrm2a	http://amigo.geneontology.org/amigo/term/GO:0003015
heart contraction	biological_process	GO:0060047	9	66	1.8	0.0213152	0.120372	dre:556258:tcap|dre:30147:isl1|dre:563091:dkey-206m15.8|dre:415191:tnni1al|dre:30315:foxn4|dre:556759:hcn4l|dre:553694:112242|dre:568322:rnf207b|dre:352938:chrm2a	http://amigo.geneontology.org/amigo/term/GO:0060047
positive regulation of cellular component biogenesis	biological_process	GO:0044089	8	55	1.92	0.0214055	0.120372	dre:793321:fmn2a|dre:566432:fmn2b|dre:335474:arpc1b|dre:793321:LOC110439021|dre:563843:synpo2la|dre:100006620:synpo2b|dre:556747:lrrc4ba|dre:553166:dpysl3	http://amigo.geneontology.org/amigo/term/GO:0044089
regulation of developmental growth	biological_process	GO:0048638	8	55	1.92	0.0214055	0.120372	dre:553412:dpysl2b|dre:558978:nkx6.3|dre:30634:nadl1.2|dre:60309:robo2|dre:569360:dcc|dre:553587:apoea|dre:561737:158659|dre:569891:nsmfb	http://amigo.geneontology.org/amigo/term/GO:0048638
tissue regeneration	biological_process	GO:0042246	8	55	1.92	0.0214055	0.120372	dre:30183:acvr1ba|dre:30608:gap43|dre:30466:ascl1a|dre:30259:prph|dre:337158:col1a1a|dre:402941:insm1a|dre:30291:cdh4|dre:100317029:prp	http://amigo.geneontology.org/amigo/term/GO:0042246
neuronal cell body	cellular_component	GO:0043025	4	16	3.31	0.0216088	0.120372	dre:794722:klhl14|dre:407979:cpe|dre:407735:gria4a|dre:557801:il1rapl1b	http://amigo.geneontology.org/amigo/term/GO:0043025
voltage-gated calcium channel activity	molecular_function	GO:0005245	4	16	3.31	0.0216088	0.120372	dre:325402:atp6v0cb|dre:564883:cacng3b|dre:393614:cacng2a|dre:100003329:cacng8b	http://amigo.geneontology.org/amigo/term/GO:0005245
transcriptional repressor activity, RNA polymerase II transcription regulatory region sequence-specific binding	molecular_function	GO:0001227	4	16	3.31	0.0216088	0.120372	dre:678650:bcl11aa|dre:566491:bcl11ab|dre:102997060:znf219|dre:335737:nfil3-5	http://amigo.geneontology.org/amigo/term/GO:0001227
amide transport	biological_process	GO:0042886	4	16	3.31	0.0216088	0.120372	dre:405771:rhag|dre:798433:syt9a|dre:558978:nkx6.3|dre:437003:ica1	http://amigo.geneontology.org/amigo/term/GO:0042886
calcium ion-regulated exocytosis of neurotransmitter	biological_process	GO:0048791	4	16	3.31	0.0216088	0.120372	dre:100149310:syt6a|dre:798433:syt9a|dre:794707:syt11b|dre:100000615:syt3	http://amigo.geneontology.org/amigo/term/GO:0048791
negative regulation of signaling	biological_process	GO:0023057	16	151	1.4	0.0216518	0.120372	dre:436704:rgs20|dre:100535350:lrrc4bb|dre:394038:chad|dre:556747:lrrc4ba|dre:751709:153395|dre:767669:rgs7bpa|dre:100101649:amer2|dre:562062:socs2|dre:566572:lrrc4.2|dre:100170835:skilb|dre:566040:notum2|dre:449866:ch211-39i2.2|dre:100144397:flrt1b|dre:567457:skor1b|dre:564462:dkey-6l15.1|dre:570418:dkk3a	http://amigo.geneontology.org/amigo/term/GO:0023057
negative regulation of cell communication	biological_process	GO:0010648	16	151	1.4	0.0216518	0.120372	dre:436704:rgs20|dre:100535350:lrrc4bb|dre:394038:chad|dre:556747:lrrc4ba|dre:751709:153395|dre:767669:rgs7bpa|dre:100101649:amer2|dre:562062:socs2|dre:566572:lrrc4.2|dre:100170835:skilb|dre:566040:notum2|dre:449866:ch211-39i2.2|dre:100144397:flrt1b|dre:567457:skor1b|dre:564462:dkey-6l15.1|dre:570418:dkk3a	http://amigo.geneontology.org/amigo/term/GO:0010648
camera-type eye development	biological_process	GO:0043010	17	164	1.37	0.0218229	0.121087	dre:60642:sox9b|dre:445140:mipa|dre:503739:hsf4|dre:553420:mipb|dre:30463:lhx1a|dre:30501:otx2|dre:58216:atoh7|dre:436788:cdk5r1b|dre:550231:cdk5r2a|dre:561336:pcdh17|dre:402941:insm1a|dre:30315:foxn4|dre:564412:ush1c|dre:30291:cdh4|dre:64274:csf1ra|dre:101882236:rp1l1a|dre:394032:irx2a	http://amigo.geneontology.org/amigo/term/GO:0043010
nucleoside metabolic process	biological_process	GO:0009116	14	126	1.47	0.0219252	0.121419	dre:570106:pfkla|dre:447836:pfkma|dre:192309:tpi1a|dre:431724:impdh1a|dre:445486:ak1|dre:406367:gapdhs|dre:445094:pkmb|dre:378963:eno3|dre:572733:pgam2|dre:100007749:gphnb|dre:246094:gpia|dre:359840:atp6v1b2|dre:553691:atp6v0a1b|dre:406696:pgk1	http://amigo.geneontology.org/amigo/term/GO:0009116
regulation of neuron projection development	biological_process	GO:0010975	10	78	1.7	0.0222715	0.122859	dre:553412:dpysl2b|dre:558978:nkx6.3|dre:553166:dpysl3|dre:30634:nadl1.2|dre:60309:robo2|dre:569360:dcc|dre:553587:apoea|dre:561737:158659|dre:569891:nsmfb|dre:564462:dkey-6l15.1	http://amigo.geneontology.org/amigo/term/GO:0010975
potassium ion transmembrane transporter activity	molecular_function	GO:0015079	10	78	1.7	0.0222715	0.122859	dre:327415:kcnd3|dre:570188:kcnd2|dre:101154640:kcnh1b|dre:795942:kcna1a|dre:564371:kcnc3b|dre:562853:kcna2b|dre:556759:hcn4l|dre:572481:knca7|dre:561209:ch73-335m24.5|dre:565629:kcnk10b	http://amigo.geneontology.org/amigo/term/GO:0015079
gap junction	cellular_component	GO:0005921	5	25	2.64	0.0224036	0.122883	dre:569409:gja8a|dre:567417:panx1b|dre:572372:gjd1a|dre:566647:cx32.2|dre:378444:LOC100334937	http://amigo.geneontology.org/amigo/term/GO:0005921
retina layer formation	biological_process	GO:0010842	5	25	2.64	0.0224036	0.122883	dre:30315:foxn4|dre:58216:atoh7|dre:30463:lhx1a|dre:436788:cdk5r1b|dre:550231:cdk5r2a	http://amigo.geneontology.org/amigo/term/GO:0010842
eye morphogenesis	biological_process	GO:0048592	13	114	1.51	0.022405	0.122883	dre:503739:hsf4|dre:81881:crx|dre:30463:lhx1a|dre:553611:six6b|dre:58216:atoh7|dre:436788:cdk5r1b|dre:550231:cdk5r2a|dre:561336:pcdh17|dre:402941:insm1a|dre:30315:foxn4|dre:564412:ush1c|dre:30291:cdh4|dre:394032:irx2a	http://amigo.geneontology.org/amigo/term/GO:0048592
actin filament-based process	biological_process	GO:0030029	16	152	1.39	0.0227557	0.124561	dre:555437:ch73-362m14.4|dre:793321:fmn2a|dre:566432:fmn2b|dre:335474:arpc1b|dre:114549:ache|dre:793321:LOC110439021|dre:574000:tnnt2d|dre:100003572:tnnt3b|dre:402929:evlb|dre:447832:capn3a|dre:100006620:synpo2b|dre:100034405:capn3b|dre:568322:rnf207b|dre:563843:synpo2la|dre:555805:vaspa|dre:553166:dpysl3	http://amigo.geneontology.org/amigo/term/GO:0030029
photoreceptor cell differentiation	biological_process	GO:0046530	7	45	2.06	0.0227984	0.124561	dre:81881:crx|dre:30291:cdh4|dre:402999:irx4a|dre:561336:pcdh17|dre:402941:insm1a|dre:564412:ush1c|dre:101882236:rp1l1a	http://amigo.geneontology.org/amigo/term/GO:0046530
regulation of protein localization	biological_process	GO:0032880	6	35	2.27	0.0234182	0.127459	dre:436704:rgs20|dre:558978:nkx6.3|dre:798433:syt9a|dre:437003:ica1|dre:556789:stxbp5a|dre:567605:stxbp5l	http://amigo.geneontology.org/amigo/term/GO:0032880
developmental pigmentation	biological_process	GO:0048066	6	35	2.27	0.0234182	0.127459	dre:60642:sox9b|dre:431724:impdh1a|dre:114833:mitfb|dre:567419:oca2|dre:64274:csf1ra|dre:30291:cdh4	http://amigo.geneontology.org/amigo/term/GO:0048066
cofactor metabolic process	biological_process	GO:0051186	13	115	1.49	0.02373	0.128911	dre:570106:pfkla|dre:447836:pfkma|dre:192309:tpi1a|dre:406367:gapdhs|dre:317738:elovl6|dre:445094:pkmb|dre:378963:eno3|dre:572733:pgam2|dre:100007749:gphnb|dre:246094:gpia|dre:794259:aclyb|dre:393769:elovl4a|dre:406696:pgk1	http://amigo.geneontology.org/amigo/term/GO:0051186
regulation of glutamate receptor signaling pathway	biological_process	GO:1900449	3	9	4.41	0.0249809	0.132921	dre:564883:cacng3b|dre:393614:cacng2a|dre:100003329:cacng8b	http://amigo.geneontology.org/amigo/term/GO:1900449
beta-glucosidase activity	molecular_function	GO:0008422	3	9	4.41	0.0249809	0.132921	dre:437008:lctla|dre:564250:lctlb|dre:566679:ch211-30b16.2	http://amigo.geneontology.org/amigo/term/GO:0008422
regulation of neurotransmitter receptor activity	biological_process	GO:0099601	3	9	4.41	0.0249809	0.132921	dre:564883:cacng3b|dre:393614:cacng2a|dre:100003329:cacng8b	http://amigo.geneontology.org/amigo/term/GO:0099601
phenol-containing compound metabolic process	biological_process	GO:0018958	3	9	4.41	0.0249809	0.132921	dre:437022:tyrp1b|dre:30384:th|dre:567419:oca2	http://amigo.geneontology.org/amigo/term/GO:0018958
cellular carbohydrate catabolic process	biological_process	GO:0044275	3	9	4.41	0.0249809	0.132921	dre:572733:pgam2|dre:493916:pygl|dre:192309:tpi1a	http://amigo.geneontology.org/amigo/term/GO:0044275
cation:amino acid symporter activity	molecular_function	GO:0005416	3	9	4.41	0.0249809	0.132921	dre:492490:slc6a1b|dre:692318:slc6a1a|dre:494450:slc6a5	http://amigo.geneontology.org/amigo/term/GO:0005416
oxygen binding	molecular_function	GO:0019825	3	9	4.41	0.0249809	0.132921	dre:405772:hbbe2|dre:573653:hbbe1.3|dre:393558:mb	http://amigo.geneontology.org/amigo/term/GO:0019825
oxygen transport	biological_process	GO:0015671	3	9	4.41	0.0249809	0.132921	dre:405772:hbbe2|dre:573653:hbbe1.3|dre:393558:mb	http://amigo.geneontology.org/amigo/term/GO:0015671
oxygen transporter activity	molecular_function	GO:0005344	3	9	4.41	0.0249809	0.132921	dre:405772:hbbe2|dre:573653:hbbe1.3|dre:393558:mb	http://amigo.geneontology.org/amigo/term/GO:0005344
cellular polysaccharide biosynthetic process	biological_process	GO:0033692	3	9	4.41	0.0249809	0.132921	dre:394155:gys1|dre:554046:phkg1b|dre:565379:phkg1a	http://amigo.geneontology.org/amigo/term/GO:0033692
glucosidase activity	molecular_function	GO:0015926	3	9	4.41	0.0249809	0.132921	dre:437008:lctla|dre:564250:lctlb|dre:566679:ch211-30b16.2	http://amigo.geneontology.org/amigo/term/GO:0015926
signal transduction	biological_process	GO:0007165	126	1808	0.92	0.0252685	0.134201	dre:564347:cracr2ab|dre:794234:cdc42se2|dre:565395:diras1b|dre:100170835:skilb|dre:494050:ndrg2|dre:570108:gnaq|dre:100003329:cacng8b|dre:431766:htra1a|dre:101882495:nrg3b|dre:101885554:akap12a|dre:406315:rab42a|dre:100006808:trhde.1|dre:559050:sgk2b|dre:793202:znf385c|dre:568618:LOC110437876|dre:100535350:lrrc4bb|dre:566572:lrrc4.2|dre:373872:fyna|dre:568618:dkey-110c1.7|dre:564883:cacng3b|dre:5…	http://amigo.geneontology.org/amigo/term/GO:0007165
organic cyclic compound metabolic process	biological_process	GO:1901360	129	1856	0.92	0.0254484	0.134259	dre:559665:smc1a|dre:404275:helt|dre:30398:pou3f1|dre:407077:nkx1.2lb|dre:664748:shox|dre:436920:egr3|dre:393867:ampd1|dre:449875:gsx1|dre:497283:hif1al2|dre:100170835:skilb|dre:503739:hsf4|dre:30480:gata2a|dre:378963:eno3|dre:566656:sim1b|dre:30384:th|dre:30465:lhx5|dre:100007749:gphnb|dre:797150:hif1aa|dre:30316:otpb|dre:322372:fah|dre:30598:vsx1|dre:359840:atp6v1b2|dre:30169:neurod1|dre:266958…	http://amigo.geneontology.org/amigo/term/GO:1901360
microtubule motor activity	molecular_function	GO:0003777	5	26	2.54	0.0255396	0.134259	dre:550547:kif3cb|dre:793121:ch211-257p13.3|dre:369190:kif1ab|dre:100333605:kif26bb|dre:369190:kif1aa	http://amigo.geneontology.org/amigo/term/GO:0003777
endocrine pancreas development	biological_process	GO:0031018	5	26	2.54	0.0255396	0.134259	dre:30147:isl1|dre:323882:insm1b|dre:30169:neurod1|dre:558978:nkx6.3|dre:402941:insm1a	http://amigo.geneontology.org/amigo/term/GO:0031018
hindbrain morphogenesis	biological_process	GO:0021575	4	17	3.11	0.0255619	0.134259	dre:30466:ascl1a|dre:30463:lhx1a|dre:30291:cdh4|dre:101154640:kcnh1b	http://amigo.geneontology.org/amigo/term/GO:0021575
axon regeneration	biological_process	GO:0031103	4	17	3.11	0.0255619	0.134259	dre:553412:dpysl2b|dre:569360:dcc|dre:30608:gap43|dre:30466:ascl1a	http://amigo.geneontology.org/amigo/term/GO:0031103
calcium-dependent cysteine-type endopeptidase activity	molecular_function	GO:0004198	4	17	3.11	0.0255619	0.134259	dre:100006332:capn5b|dre:447832:capn3a|dre:799247:capn12|dre:100034405:capn3b	http://amigo.geneontology.org/amigo/term/GO:0004198
carbohydrate biosynthetic process	biological_process	GO:0016051	6	36	2.2	0.0260928	0.136796	dre:192309:tpi1a|dre:394155:gys1|dre:572733:pgam2|dre:554046:phkg1b|dre:565379:phkg1a|dre:246094:gpia	http://amigo.geneontology.org/amigo/term/GO:0016051
lipid binding	molecular_function	GO:0008289	17	168	1.34	0.0263067	0.137664	dre:100000615:syt3|dre:58128:fabp7a|dre:63999:star|dre:368256:paqr7b|dre:553587:apoea|dre:568618:LOC110437876|dre:100101649:amer2|dre:798433:syt9a|dre:415102:crabp1b|dre:553579:fabp11b|dre:791610:fabp1a|dre:402990:rlbp1b|dre:568618:dkey-110c1.7|dre:100149310:syt6a|dre:566769:clvs2|dre:336492:ptgdsb.1|dre:554118:anxa13l	http://amigo.geneontology.org/amigo/term/GO:0008289
double-stranded DNA binding	molecular_function	GO:0003690	13	117	1.47	0.0265527	0.138697	dre:100001699:barhl2|dre:100873093:nfe2l2b|dre:564403:ch211-153j24.3|dre:30480:gata2a|dre:30466:ascl1a|dre:566838:tfap2d|dre:566223:atf5a|dre:100149863:LOC100149863|dre:553644:barx1|dre:402968:nhlh2|dre:30315:foxn4|dre:266748:foxn1|dre:553186:barhl1b	http://amigo.geneontology.org/amigo/term/GO:0003690
regulation of cell morphogenesis involved in differentiation	biological_process	GO:0010769	9	70	1.7	0.0288146	0.14937	dre:553412:dpysl2b|dre:558978:nkx6.3|dre:30634:nadl1.2|dre:60309:robo2|dre:569360:dcc|dre:553587:apoea|dre:561737:158659|dre:569891:nsmfb|dre:564462:dkey-6l15.1	http://amigo.geneontology.org/amigo/term/GO:0010769
vesicle fusion	biological_process	GO:0006906	9	70	1.7	0.0288146	0.14937	dre:558856:sec22c|dre:100000615:syt3|dre:58038:stx1b|dre:794707:syt11b|dre:798433:syt9a|dre:30711:snap25b|dre:30712:snap25a|dre:336281:vamp2|dre:100149310:syt6a	http://amigo.geneontology.org/amigo/term/GO:0006906
response to cytokine	biological_process	GO:0034097	9	70	1.7	0.0288146	0.14937	dre:795785:cxcl18b|dre:394038:chad|dre:562062:socs2|dre:556747:lrrc4ba|dre:100535350:lrrc4bb|dre:566572:lrrc4.2|dre:100144397:flrt1b|dre:64274:csf1ra|dre:564462:dkey-6l15.1	http://amigo.geneontology.org/amigo/term/GO:0034097
inorganic cation transmembrane transport	biological_process	GO:0098662	15	144	1.38	0.0288753	0.14937	dre:327415:kcnd3|dre:570188:kcnd2|dre:100003329:cacng8b|dre:795942:kcna1a|dre:564371:kcnc3b|dre:562853:kcna2b|dre:568322:rnf207b|dre:564883:cacng3b|dre:393614:cacng2a|dre:58152:scn8aa|dre:325402:atp6v0cb|dre:553767:atpv0e2|dre:359840:atp6v1b2|dre:553691:atp6v0a1b|dre:565629:kcnk10b	http://amigo.geneontology.org/amigo/term/GO:0098662
transcription corepressor activity	molecular_function	GO:0003714	5	27	2.45	0.028943	0.14937	dre:751709:153395|dre:550405:lhx9|dre:569631:basp1|dre:30463:lhx1a|dre:567457:skor1b	http://amigo.geneontology.org/amigo/term/GO:0003714
single-organism behavior	Undef	GO:0044708	6	37	2.14	0.0289627	0.14937	dre:402990:rlbp1b|dre:560759:otpa|dre:553679:sncgb|dre:393944:sncb|dre:58152:scn8aa|dre:641568:thnsl2	http://amigo.geneontology.org/amigo/term/GO:0044708
monovalent inorganic cation homeostasis	biological_process	GO:0055067	6	37	2.14	0.0289627	0.14937	dre:559050:sgk2b|dre:562834:slc12a10.2|dre:84703:slc4a1a|dre:325402:atp6v0cb|dre:798983:slc4a10a|dre:553691:atp6v0a1b	http://amigo.geneontology.org/amigo/term/GO:0055067
cellular aromatic compound metabolic process	biological_process	GO:0006725	126	1819	0.92	0.0292746	0.150706	dre:559665:smc1a|dre:404275:helt|dre:30398:pou3f1|dre:407077:nkx1.2lb|dre:664748:shox|dre:436920:egr3|dre:393867:ampd1|dre:449875:gsx1|dre:497283:hif1al2|dre:100170835:skilb|dre:503739:hsf4|dre:30480:gata2a|dre:378963:eno3|dre:566656:sim1b|dre:30384:th|dre:30465:lhx5|dre:100007749:gphnb|dre:797150:hif1aa|dre:30316:otpb|dre:322372:fah|dre:30598:vsx1|dre:359840:atp6v1b2|dre:30169:neurod1|dre:266958…	http://amigo.geneontology.org/amigo/term/GO:0006725
membrane organization	biological_process	GO:0061024	19	197	1.28	0.0293274	0.150706	dre:393682:lin7a|dre:556258:tcap|dre:100000615:syt3|dre:58038:stx1b|dre:405796:dlg4b|dre:100007749:gphnb|dre:794707:syt11b|dre:558856:sec22c|dre:393665:ndrg1b|dre:798433:syt9a|dre:30711:snap25b|dre:30712:snap25a|dre:336281:vamp2|dre:557840:yjefn3|dre:494048:tspan5b|dre:553682:napba|dre:550228:golga7ba|dre:436742:napgb|dre:100149310:syt6a	http://amigo.geneontology.org/amigo/term/GO:0061024
cellular chemical homeostasis	biological_process	GO:0055082	13	119	1.44	0.0296141	0.151731	dre:494489:atp2a1l|dre:559050:sgk2b|dre:406777:aqp3a|dre:553420:mipb|dre:561209:ch73-335m24.5|dre:445140:mipa|dre:84703:slc4a1a|dre:373872:fyna|dre:436769:homer1b|dre:325402:atp6v0cb|dre:798983:slc4a10a|dre:553691:atp6v0a1b|dre:393691:calb2a	http://amigo.geneontology.org/amigo/term/GO:0055082
establishment of vesicle localization	biological_process	GO:0051650	8	59	1.79	0.0298066	0.151731	dre:100000615:syt3|dre:58038:stx1b|dre:431714:91968|dre:794707:syt11b|dre:798433:syt9a|dre:30711:snap25b|dre:30712:snap25a|dre:100149310:syt6a	http://amigo.geneontology.org/amigo/term/GO:0051650
carboxylic acid transmembrane transporter activity	molecular_function	GO:0046943	8	59	1.79	0.0298066	0.151731	dre:562260:slc10a1|dre:566270:slc7a14a|dre:494450:slc6a5|dre:492490:slc6a1b|dre:798575:slc32a1|dre:100149756:slc17a6b|dre:494492:slc17a6a|dre:692318:slc6a1a	http://amigo.geneontology.org/amigo/term/GO:0046943
neuron-neuron synaptic transmission	biological_process	GO:0007270	4	18	2.94	0.0299212	0.151731	dre:555576:grm1a|dre:445193:glrbb|dre:494450:slc6a5|dre:565256:grm3	http://amigo.geneontology.org/amigo/term/GO:0007270
embryonic retina morphogenesis in camera-type eye	biological_process	GO:0060059	4	18	2.94	0.0299212	0.151731	dre:30463:lhx1a|dre:436788:cdk5r1b|dre:30291:cdh4|dre:550231:cdk5r2a	http://amigo.geneontology.org/amigo/term/GO:0060059
proton-transporting V-type ATPase complex	cellular_component	GO:0033176	4	18	2.94	0.0299212	0.151731	dre:325402:atp6v0cb|dre:553767:atpv0e2|dre:359840:atp6v1b2|dre:553691:atp6v0a1b	http://amigo.geneontology.org/amigo/term/GO:0033176
cation transmembrane transport	biological_process	GO:0098655	16	158	1.34	0.0302915	0.151731	dre:327415:kcnd3|dre:570188:kcnd2|dre:564883:cacng3b|dre:100003329:cacng8b|dre:795942:kcna1a|dre:564371:kcnc3b|dre:562853:kcna2b|dre:568322:rnf207b|dre:405771:rhag|dre:393614:cacng2a|dre:58152:scn8aa|dre:325402:atp6v0cb|dre:553767:atpv0e2|dre:359840:atp6v1b2|dre:553691:atp6v0a1b|dre:565629:kcnk10b	http://amigo.geneontology.org/amigo/term/GO:0098655
organelle membrane fusion	biological_process	GO:0090174	9	71	1.68	0.0309457	0.151731	dre:558856:sec22c|dre:100000615:syt3|dre:58038:stx1b|dre:794707:syt11b|dre:798433:syt9a|dre:30711:snap25b|dre:30712:snap25a|dre:336281:vamp2|dre:100149310:syt6a	http://amigo.geneontology.org/amigo/term/GO:0090174
symporter activity	molecular_function	GO:0015293	9	71	1.68	0.0309457	0.151731	dre:562260:slc10a1|dre:494450:slc6a5|dre:562834:slc12a10.2|dre:492490:slc6a1b|dre:692318:slc6a1a|dre:100149756:slc17a6b|dre:494492:slc17a6a|dre:100150452:ch211-117c9.5|dre:556181:slc1a3b	http://amigo.geneontology.org/amigo/term/GO:0015293
RNA polymerase II regulatory region sequence-specific DNA binding	molecular_function	GO:0000977	9	71	1.68	0.0309457	0.151731	dre:100001699:barhl2|dre:30480:gata2a|dre:564403:ch211-153j24.3|dre:30466:ascl1a|dre:566838:tfap2d|dre:566223:atf5a|dre:553644:barx1|dre:402968:nhlh2|dre:553186:barhl1b	http://amigo.geneontology.org/amigo/term/GO:0000977
RNA polymerase II regulatory region DNA binding	molecular_function	GO:0001012	9	71	1.68	0.0309457	0.151731	dre:100001699:barhl2|dre:30480:gata2a|dre:564403:ch211-153j24.3|dre:30466:ascl1a|dre:566838:tfap2d|dre:566223:atf5a|dre:553644:barx1|dre:402968:nhlh2|dre:553186:barhl1b	http://amigo.geneontology.org/amigo/term/GO:0001012
establishment or maintenance of epithelial cell apical/basal polarity	biological_process	GO:0045197	3	10	3.97	0.0311761	0.151731	dre:393682:lin7a|dre:405796:dlg4b|dre:30291:cdh4	http://amigo.geneontology.org/amigo/term/GO:0045197
synaptic vesicle fusion to presynaptic active zone membrane	biological_process	GO:0031629	3	10	3.97	0.0311761	0.151731	dre:30711:snap25b|dre:30712:snap25a|dre:58038:stx1b	http://amigo.geneontology.org/amigo/term/GO:0031629
mannosyl-oligosaccharide mannosidase activity	molecular_function	GO:0015924	3	10	3.97	0.0311761	0.151731	dre:114549:ache|dre:566679:ch211-30b16.2|dre:566040:notum2	http://amigo.geneontology.org/amigo/term/GO:0015924
SMAD binding	molecular_function	GO:0046332	3	10	3.97	0.0311761	0.151731	dre:751709:153395|dre:567457:skor1b|dre:100170835:skilb	http://amigo.geneontology.org/amigo/term/GO:0046332
macrophage differentiation	biological_process	GO:0030225	3	10	3.97	0.0311761	0.151731	dre:369190:kif1ab|dre:64274:csf1ra|dre:369190:kif1aa	http://amigo.geneontology.org/amigo/term/GO:0030225
regulation of peptide secretion	biological_process	GO:0002791	3	10	3.97	0.0311761	0.151731	dre:798433:syt9a|dre:558978:nkx6.3|dre:437003:ica1	http://amigo.geneontology.org/amigo/term/GO:0002791
medial fin morphogenesis	biological_process	GO:0035141	3	10	3.97	0.0311761	0.151731	dre:100317029:prp|dre:30586:dlx6a|dre:30291:cdh4	http://amigo.geneontology.org/amigo/term/GO:0035141
structural constituent of eye lens	molecular_function	GO:0005212	3	10	3.97	0.0311761	0.151731	dre:573354:lim2.1|dre:100000769:cryaa|dre:553178:cryba4	http://amigo.geneontology.org/amigo/term/GO:0005212
water homeostasis	biological_process	GO:0030104	3	10	3.97	0.0311761	0.151731	dre:553420:mipb|dre:445140:mipa|dre:406777:aqp3a	http://amigo.geneontology.org/amigo/term/GO:0030104
regulation of peptide hormone secretion	biological_process	GO:0090276	3	10	3.97	0.0311761	0.151731	dre:798433:syt9a|dre:558978:nkx6.3|dre:437003:ica1	http://amigo.geneontology.org/amigo/term/GO:0090276
vesicle fusion to plasma membrane	biological_process	GO:0099500	3	10	3.97	0.0311761	0.151731	dre:30711:snap25b|dre:30712:snap25a|dre:58038:stx1b	http://amigo.geneontology.org/amigo/term/GO:0099500
alcohol transmembrane transporter activity	molecular_function	GO:0015665	3	10	3.97	0.0311761	0.151731	dre:553420:mipb|dre:445140:mipa|dre:406777:aqp3a	http://amigo.geneontology.org/amigo/term/GO:0015665
regulation of insulin secretion	biological_process	GO:0050796	3	10	3.97	0.0311761	0.151731	dre:798433:syt9a|dre:558978:nkx6.3|dre:437003:ica1	http://amigo.geneontology.org/amigo/term/GO:0050796
alpha-mannosidase activity	molecular_function	GO:0004559	3	10	3.97	0.0311761	0.151731	dre:114549:ache|dre:566679:ch211-30b16.2|dre:566040:notum2	http://amigo.geneontology.org/amigo/term/GO:0004559
insulin secretion	biological_process	GO:0030073	3	10	3.97	0.0311761	0.151731	dre:798433:syt9a|dre:558978:nkx6.3|dre:437003:ica1	http://amigo.geneontology.org/amigo/term/GO:0030073
cell volume homeostasis	biological_process	GO:0006884	3	10	3.97	0.0311761	0.151731	dre:553420:mipb|dre:445140:mipa|dre:406777:aqp3a	http://amigo.geneontology.org/amigo/term/GO:0006884
cellular carbohydrate biosynthetic process	biological_process	GO:0034637	3	10	3.97	0.0311761	0.151731	dre:394155:gys1|dre:554046:phkg1b|dre:565379:phkg1a	http://amigo.geneontology.org/amigo/term/GO:0034637
response to activity	biological_process	GO:0014823	3	10	3.97	0.0311761	0.151731	dre:246275:myhz2|dre:58082:tnnc2|dre:393558:mb	http://amigo.geneontology.org/amigo/term/GO:0014823
polyol transmembrane transporter activity	molecular_function	GO:0015166	3	10	3.97	0.0311761	0.151731	dre:553420:mipb|dre:445140:mipa|dre:406777:aqp3a	http://amigo.geneontology.org/amigo/term/GO:0015166
regulation of peptide transport	biological_process	GO:0090087	3	10	3.97	0.0311761	0.151731	dre:798433:syt9a|dre:558978:nkx6.3|dre:437003:ica1	http://amigo.geneontology.org/amigo/term/GO:0090087
hemostasis	biological_process	GO:0007599	6	38	2.09	0.0320323	0.155104	dre:678552:f9b|dre:560564:pdgfc|dre:327320:f5|dre:100001836:itgb3b|dre:406327:fgg|dre:337315:fgb	http://amigo.geneontology.org/amigo/term/GO:0007599
blood coagulation	biological_process	GO:0007596	6	38	2.09	0.0320323	0.155104	dre:678552:f9b|dre:560564:pdgfc|dre:327320:f5|dre:100001836:itgb3b|dre:406327:fgg|dre:337315:fgb	http://amigo.geneontology.org/amigo/term/GO:0007596
coagulation	biological_process	GO:0050817	6	38	2.09	0.0320323	0.155104	dre:678552:f9b|dre:560564:pdgfc|dre:327320:f5|dre:100001836:itgb3b|dre:406327:fgg|dre:337315:fgb	http://amigo.geneontology.org/amigo/term/GO:0050817
pigment cell differentiation	biological_process	GO:0050931	5	28	2.36	0.0326196	0.157413	dre:60642:sox9b|dre:114833:mitfb|dre:64274:csf1ra|dre:30291:cdh4|dre:567419:oca2	http://amigo.geneontology.org/amigo/term/GO:0050931
collagen trimer	cellular_component	GO:0005581	5	28	2.36	0.0326196	0.157413	dre:100463515:col5a3b|dre:337158:col1a1a|dre:100317029:prp|dre:325675:col1a1b|dre:555815:c1qtnf5	http://amigo.geneontology.org/amigo/term/GO:0005581
cell-cell junction	cellular_component	GO:0005911	11	96	1.52	0.0329638	0.158806	dre:393682:lin7a|dre:569409:gja8a|dre:436897:cldn11a|dre:572372:gjd1a|dre:793954:cadm2a|dre:562183:cadm1b|dre:571698:cadm2b|dre:567417:panx1b|dre:378444:LOC100334937|dre:566647:cx32.2|dre:30291:cdh4	http://amigo.geneontology.org/amigo/term/GO:0005911
regulation of cell morphogenesis	biological_process	GO:0022604	12	109	1.46	0.0340522	0.163772	dre:553412:dpysl2b|dre:558978:nkx6.3|dre:30634:nadl1.2|dre:60309:robo2|dre:794234:cdc42se2|dre:569360:dcc|dre:100331590:ttbk2a|dre:553587:apoea|dre:564462:dkey-6l15.1|dre:561737:158659|dre:569891:nsmfb|dre:100000353:ttbk1b	http://amigo.geneontology.org/amigo/term/GO:0022604
sarcomere organization	biological_process	GO:0045214	4	19	2.78	0.0346922	0.165483	dre:574000:tnnt2d|dre:100003572:tnnt3b|dre:447832:capn3a|dre:100034405:capn3b	http://amigo.geneontology.org/amigo/term/GO:0045214
glucose metabolic process	biological_process	GO:0006006	4	19	2.78	0.0346922	0.165483	dre:572733:pgam2|dre:406367:gapdhs|dre:192309:tpi1a|dre:246094:gpia	http://amigo.geneontology.org/amigo/term/GO:0006006
regulation of ion transmembrane transporter activity	biological_process	GO:0032412	4	19	2.78	0.0346922	0.165483	dre:568322:rnf207b|dre:564883:cacng3b|dre:393614:cacng2a|dre:100003329:cacng8b	http://amigo.geneontology.org/amigo/term/GO:0032412
organic hydroxy compound transmembrane transporter activity	molecular_function	GO:1901618	4	19	2.78	0.0346922	0.165483	dre:553420:mipb|dre:562260:slc10a1|dre:445140:mipa|dre:406777:aqp3a	http://amigo.geneontology.org/amigo/term/GO:1901618
vesicle localization	biological_process	GO:0051648	8	61	1.73	0.034756	0.165483	dre:100000615:syt3|dre:58038:stx1b|dre:431714:91968|dre:794707:syt11b|dre:798433:syt9a|dre:30711:snap25b|dre:30712:snap25a|dre:100149310:syt6a	http://amigo.geneontology.org/amigo/term/GO:0051648
organic acid transmembrane transporter activity	molecular_function	GO:0005342	8	61	1.73	0.034756	0.165483	dre:562260:slc10a1|dre:566270:slc7a14a|dre:494450:slc6a5|dre:492490:slc6a1b|dre:798575:slc32a1|dre:100149756:slc17a6b|dre:494492:slc17a6a|dre:692318:slc6a1a	http://amigo.geneontology.org/amigo/term/GO:0005342
negative regulation of transcription, DNA-templated	biological_process	GO:0045892	14	135	1.37	0.0349381	0.166073	dre:436585:hic1|dre:100873093:nfe2l2b|dre:550405:lhx9|dre:664761:id4|dre:30463:lhx1a|dre:102997060:znf219|dre:751709:153395|dre:569631:basp1|dre:30598:vsx1|dre:402941:insm1a|dre:100170835:skilb|dre:323882:insm1b|dre:566491:bcl11ab|dre:567457:skor1b	http://amigo.geneontology.org/amigo/term/GO:0045892
organic acid metabolic process	biological_process	GO:0006082	23	257	1.18	0.0357754	0.16977	dre:447836:pfkma|dre:795494:ch211-256m1.8|dre:337412:bcat1|dre:317738:elovl6|dre:246094:gpia|dre:393769:elovl4a|dre:406696:pgk1|dre:557710:ch211-212d10.2|dre:415102:crabp1b|dre:445094:pkmb|dre:378963:eno3|dre:30384:th|dre:394156:acadl|dre:550403:gad2|dre:570106:pfkla|dre:192309:tpi1a|dre:406367:gapdhs|dre:406731:ugt1ab|dre:322372:fah|dre:572733:pgam2|dre:557186:aldh18a1|dre:794259:aclyb|dre:30496…	http://amigo.geneontology.org/amigo/term/GO:0006082
inorganic ion transmembrane transport	biological_process	GO:0098660	16	162	1.31	0.0362481	0.171727	dre:327415:kcnd3|dre:570188:kcnd2|dre:100003329:cacng8b|dre:795942:kcna1a|dre:564371:kcnc3b|dre:562853:kcna2b|dre:84703:slc4a1a|dre:568322:rnf207b|dre:564883:cacng3b|dre:393614:cacng2a|dre:58152:scn8aa|dre:325402:atp6v0cb|dre:553767:atpv0e2|dre:359840:atp6v1b2|dre:553691:atp6v0a1b|dre:565629:kcnk10b	http://amigo.geneontology.org/amigo/term/GO:0098660
actin cytoskeleton organization	biological_process	GO:0030036	15	149	1.33	0.0365652	0.172312	dre:793321:fmn2a|dre:566432:fmn2b|dre:335474:arpc1b|dre:114549:ache|dre:793321:LOC110439021|dre:574000:tnnt2d|dre:100003572:tnnt3b|dre:402929:evlb|dre:447832:capn3a|dre:100006620:synpo2b|dre:100034405:capn3b|dre:555437:ch73-362m14.4|dre:563843:synpo2la|dre:555805:vaspa|dre:553166:dpysl3	http://amigo.geneontology.org/amigo/term/GO:0030036
mechanoreceptor differentiation	biological_process	GO:0042490	5	29	2.28	0.0365741	0.172312	dre:407978:cdh23|dre:564412:ush1c|dre:30169:neurod1|dre:402999:irx4a|dre:30291:cdh4	http://amigo.geneontology.org/amigo/term/GO:0042490
negative regulation of RNA biosynthetic process	biological_process	GO:1902679	14	136	1.36	0.0366679	0.172312	dre:436585:hic1|dre:100873093:nfe2l2b|dre:550405:lhx9|dre:664761:id4|dre:30463:lhx1a|dre:102997060:znf219|dre:751709:153395|dre:569631:basp1|dre:30598:vsx1|dre:402941:insm1a|dre:100170835:skilb|dre:323882:insm1b|dre:566491:bcl11ab|dre:567457:skor1b	http://amigo.geneontology.org/amigo/term/GO:1902679
negative regulation of nucleic acid-templated transcription	biological_process	GO:1903507	14	136	1.36	0.0366679	0.172312	dre:436585:hic1|dre:100873093:nfe2l2b|dre:550405:lhx9|dre:664761:id4|dre:30463:lhx1a|dre:102997060:znf219|dre:751709:153395|dre:569631:basp1|dre:30598:vsx1|dre:402941:insm1a|dre:100170835:skilb|dre:323882:insm1b|dre:566491:bcl11ab|dre:567457:skor1b	http://amigo.geneontology.org/amigo/term/GO:1903507
purine ribonucleotide binding	molecular_function	GO:0032555	77	1065	0.96	0.0366737	0.172312	dre:58114:actc1b|dre:559665:smc1a|dre:564347:cracr2ab|dre:393760:gnao1a|dre:369190:kif1ab|dre:447836:pfkma|dre:369190:kif1aa|dre:565395:diras1b|dre:550547:kif3cb|dre:795494:ch211-256m1.8|dre:556048:ch211-113e8.3|dre:559792:ch211-183d21.3|dre:100333543:dnm1b|dre:336168:eef2l2|dre:368822:arf3b|dre:566674:myo10l1|dre:393422:camkvb|dre:402814:myo3a|dre:64274:csf1ra|dre:406696:pgk1|dre:556486:sept4a|d…	http://amigo.geneontology.org/amigo/term/GO:0032555
intracellular signal transduction	biological_process	GO:0035556	48	622	1.02	0.036782	0.172536	dre:327577:diras1a|dre:564347:cracr2ab|dre:368822:arf3b|dre:368256:paqr7b|dre:394038:chad|dre:556747:lrrc4ba|dre:100148976:adcy8|dre:797096:ch211-22d5.2|dre:561535:zmat3|dre:565395:diras1b|dre:561737:158659|dre:100000949:dock10|dre:560564:pdgfc|dre:445477:abrab|dre:798285:rem2|dre:101154640:kcnh1b|dre:793087:rgs9b|dre:562692:tuft1a|dre:100034387:sphkap|dre:101882495:nrg3b|dre:100151026:arhgef40|d…	http://amigo.geneontology.org/amigo/term/GO:0035556
nucleobase-containing compound metabolic process	biological_process	GO:0006139	122	1775	0.91	0.0377247	0.174681	dre:559665:smc1a|dre:404275:helt|dre:30398:pou3f1|dre:407077:nkx1.2lb|dre:664748:shox|dre:436920:egr3|dre:393867:ampd1|dre:449875:gsx1|dre:497283:hif1al2|dre:100170835:skilb|dre:503739:hsf4|dre:30480:gata2a|dre:378963:eno3|dre:566656:sim1b|dre:30465:lhx5|dre:100007749:gphnb|dre:797150:hif1aa|dre:30316:otpb|dre:30598:vsx1|dre:359840:atp6v1b2|dre:30169:neurod1|dre:266958:neurod4|dre:81881:crx|dre:5…	http://amigo.geneontology.org/amigo/term/GO:0006139
hydrolase activity, hydrolyzing O-glycosyl compounds	molecular_function	GO:0004553	10	86	1.54	0.0377667	0.174681	dre:797251:ch211-236l14.4|dre:567794:galnt17|dre:566679:ch211-30b16.2|dre:437008:lctla|dre:564250:lctlb|dre:568915:ch211-15e22.3|dre:677744:lyz|dre:797549:galnt9|dre:566040:notum2|dre:114549:ache	http://amigo.geneontology.org/amigo/term/GO:0004553
purine nucleotide binding	molecular_function	GO:0017076	77	1067	0.95	0.0378985	0.174681	dre:58114:actc1b|dre:559665:smc1a|dre:564347:cracr2ab|dre:393760:gnao1a|dre:369190:kif1ab|dre:447836:pfkma|dre:369190:kif1aa|dre:565395:diras1b|dre:550547:kif3cb|dre:795494:ch211-256m1.8|dre:556048:ch211-113e8.3|dre:559792:ch211-183d21.3|dre:100333543:dnm1b|dre:336168:eef2l2|dre:368822:arf3b|dre:566674:myo10l1|dre:393422:camkvb|dre:402814:myo3a|dre:64274:csf1ra|dre:406696:pgk1|dre:556486:sept4a|d…	http://amigo.geneontology.org/amigo/term/GO:0017076
cellular response to stimulus	biological_process	GO:0051716	142	2095	0.9	0.0379221	0.174681	dre:559665:smc1a|dre:564347:cracr2ab|dre:794234:cdc42se2|dre:565395:diras1b|dre:100170835:skilb|dre:494050:ndrg2|dre:570108:gnaq|dre:100003329:cacng8b|dre:431766:htra1a|dre:566658:ch211-117m20.5|dre:101882495:nrg3b|dre:30608:gap43|dre:101885554:akap12a|dre:406315:rab42a|dre:100006808:trhde.1|dre:559050:sgk2b|dre:793202:znf385c|dre:568618:LOC110437876|dre:100101649:amer2|dre:566572:lrrc4.2|dre:373…	http://amigo.geneontology.org/amigo/term/GO:0051716
plasma membrane fusion	biological_process	GO:0045026	3	11	3.61	0.0380966	0.174681	dre:30711:snap25b|dre:30712:snap25a|dre:58038:stx1b	http://amigo.geneontology.org/amigo/term/GO:0045026
peptide hormone secretion	biological_process	GO:0030072	3	11	3.61	0.0380966	0.174681	dre:798433:syt9a|dre:558978:nkx6.3|dre:437003:ica1	http://amigo.geneontology.org/amigo/term/GO:0030072
regulation of transforming growth factor beta receptor signaling pathway	biological_process	GO:0017015	3	11	3.61	0.0380966	0.174681	dre:751709:153395|dre:567457:skor1b|dre:100170835:skilb	http://amigo.geneontology.org/amigo/term/GO:0017015
establishment or maintenance of bipolar cell polarity	biological_process	GO:0061245	3	11	3.61	0.0380966	0.174681	dre:393682:lin7a|dre:405796:dlg4b|dre:30291:cdh4	http://amigo.geneontology.org/amigo/term/GO:0061245
mannosidase activity	molecular_function	GO:0015923	3	11	3.61	0.0380966	0.174681	dre:114549:ache|dre:566679:ch211-30b16.2|dre:566040:notum2	http://amigo.geneontology.org/amigo/term/GO:0015923
peptide secretion	biological_process	GO:0002790	3	11	3.61	0.0380966	0.174681	dre:798433:syt9a|dre:558978:nkx6.3|dre:437003:ica1	http://amigo.geneontology.org/amigo/term/GO:0002790
neuromast hair cell differentiation	biological_process	GO:0048886	3	11	3.61	0.0380966	0.174681	dre:30169:neurod1|dre:402999:irx4a|dre:407978:cdh23	http://amigo.geneontology.org/amigo/term/GO:0048886
actin filament	cellular_component	GO:0005884	3	11	3.61	0.0380966	0.174681	dre:793321:LOC110439021|dre:793321:fmn2a|dre:566432:fmn2b	http://amigo.geneontology.org/amigo/term/GO:0005884
establishment or maintenance of apical/basal cell polarity	biological_process	GO:0035088	3	11	3.61	0.0380966	0.174681	dre:393682:lin7a|dre:405796:dlg4b|dre:30291:cdh4	http://amigo.geneontology.org/amigo/term/GO:0035088
regulation of cellular response to transforming growth factor beta stimulus	biological_process	GO:1903844	3	11	3.61	0.0380966	0.174681	dre:751709:153395|dre:567457:skor1b|dre:100170835:skilb	http://amigo.geneontology.org/amigo/term/GO:1903844
gene expression	biological_process	GO:0010467	114	1649	0.91	0.0382905	0.175288	dre:404275:helt|dre:30398:pou3f1|dre:407077:nkx1.2lb|dre:664748:shox|dre:436920:egr3|dre:449875:gsx1|dre:497283:hif1al2|dre:100170835:skilb|dre:503739:hsf4|dre:30480:gata2a|dre:566656:sim1b|dre:322509:acta2|dre:797150:hif1aa|dre:336334:eef1a1a|dre:30598:vsx1|dre:30169:neurod1|dre:266958:neurod4|dre:81881:crx|dre:402816:pou4f2|dre:406541:slc25a25a|dre:799473:rereb|dre:393930:bhlhe22|dre:553749:113…	http://amigo.geneontology.org/amigo/term/GO:0010467
calcium ion transport	biological_process	GO:0006816	7	51	1.82	0.0387072	0.176912	dre:494489:atp2a1l|dre:564883:cacng3b|dre:100003329:cacng8b|dre:548345:nalcn|dre:567212:slc8a2b|dre:393614:cacng2a|dre:797199:slc8a1b	http://amigo.geneontology.org/amigo/term/GO:0006816
negative regulation of response to stimulus	biological_process	GO:0048585	17	177	1.27	0.0388755	0.177397	dre:436704:rgs20|dre:100535350:lrrc4bb|dre:394038:chad|dre:556747:lrrc4ba|dre:751709:153395|dre:767669:rgs7bpa|dre:100101649:amer2|dre:60309:robo2|dre:566572:lrrc4.2|dre:100170835:skilb|dre:562062:socs2|dre:566040:notum2|dre:449866:ch211-39i2.2|dre:100144397:flrt1b|dre:567457:skor1b|dre:564462:dkey-6l15.1|dre:570418:dkk3a	http://amigo.geneontology.org/amigo/term/GO:0048585
neurotransmitter:sodium symporter activity	molecular_function	GO:0005328	4	20	2.64	0.0398783	0.180813	dre:492490:slc6a1b|dre:692318:slc6a1a|dre:494450:slc6a5|dre:100150452:ch211-117c9.5	http://amigo.geneontology.org/amigo/term/GO:0005328
regulation of transmembrane transporter activity	biological_process	GO:0022898	4	20	2.64	0.0398783	0.180813	dre:568322:rnf207b|dre:564883:cacng3b|dre:393614:cacng2a|dre:100003329:cacng8b	http://amigo.geneontology.org/amigo/term/GO:0022898
apical plasma membrane	cellular_component	GO:0016324	4	20	2.64	0.0398783	0.180813	dre:553420:mipb|dre:445140:mipa|dre:431714:91968|dre:562834:slc12a10.2	http://amigo.geneontology.org/amigo/term/GO:0016324
melanocyte differentiation	biological_process	GO:0030318	4	20	2.64	0.0398783	0.180813	dre:60642:sox9b|dre:114833:mitfb|dre:64274:csf1ra|dre:567419:oca2	http://amigo.geneontology.org/amigo/term/GO:0030318
regulation of signal transduction	biological_process	GO:0009966	37	462	1.06	0.0399411	0.180813	dre:368256:paqr7b|dre:394038:chad|dre:556747:lrrc4ba|dre:794234:cdc42se2|dre:100170835:skilb|dre:30471:LOC110440171|dre:560564:pdgfc|dre:100003329:cacng8b|dre:449866:ch211-39i2.2|dre:664761:id4|dre:431766:htra1a|dre:393614:cacng2a|dre:100034387:sphkap|dre:494048:tspan5b|dre:317638:igfbp1a|dre:563003:gdf10a|dre:100151026:arhgef40|dre:436704:rgs20|dre:751709:153395|dre:567457:skor1b|dre:101885554:a…	http://amigo.geneontology.org/amigo/term/GO:0009966
cell fate commitment	biological_process	GO:0045165	10	87	1.52	0.0401227	0.181347	dre:30455:lhx3|dre:571943:lhx4|dre:30183:acvr1ba|dre:30147:isl1|dre:30480:gata2a|dre:569360:dcc|dre:58216:atoh7|dre:30598:vsx1|dre:550405:lhx9|dre:30315:foxn4	http://amigo.geneontology.org/amigo/term/GO:0045165
actin filament binding	molecular_function	GO:0051015	5	30	2.2	0.0408104	0.183005	dre:335474:arpc1b|dre:322221:165653|dre:565533:map1sb|dre:58082:tnnc2|dre:564412:ush1c	http://amigo.geneontology.org/amigo/term/GO:0051015
response to oxygen levels	biological_process	GO:0070482	5	30	2.2	0.0408104	0.183005	dre:317638:igfbp1a|dre:406696:pgk1|dre:30496:ldha|dre:114441:ncam2|dre:393558:mb	http://amigo.geneontology.org/amigo/term/GO:0070482
response to decreased oxygen levels	biological_process	GO:0036293	5	30	2.2	0.0408104	0.183005	dre:317638:igfbp1a|dre:406696:pgk1|dre:30496:ldha|dre:114441:ncam2|dre:393558:mb	http://amigo.geneontology.org/amigo/term/GO:0036293
response to hypoxia	biological_process	GO:0001666	5	30	2.2	0.0408104	0.183005	dre:317638:igfbp1a|dre:406696:pgk1|dre:30496:ldha|dre:114441:ncam2|dre:393558:mb	http://amigo.geneontology.org/amigo/term/GO:0001666
cellular monovalent inorganic cation homeostasis	biological_process	GO:0030004	5	30	2.2	0.0408104	0.183005	dre:325402:atp6v0cb|dre:84703:slc4a1a|dre:798983:slc4a10a|dre:553691:atp6v0a1b|dre:559050:sgk2b	http://amigo.geneontology.org/amigo/term/GO:0030004
ribonucleotide binding	molecular_function	GO:0032553	77	1073	0.95	0.041765	0.186992	dre:58114:actc1b|dre:559665:smc1a|dre:564347:cracr2ab|dre:393760:gnao1a|dre:369190:kif1ab|dre:447836:pfkma|dre:369190:kif1aa|dre:565395:diras1b|dre:550547:kif3cb|dre:795494:ch211-256m1.8|dre:556048:ch211-113e8.3|dre:559792:ch211-183d21.3|dre:100333543:dnm1b|dre:336168:eef2l2|dre:368822:arf3b|dre:566674:myo10l1|dre:393422:camkvb|dre:402814:myo3a|dre:64274:csf1ra|dre:406696:pgk1|dre:556486:sept4a|d…	http://amigo.geneontology.org/amigo/term/GO:0032553
single-organism membrane organization	Undef	GO:0044802	17	179	1.26	0.0421761	0.188536	dre:393682:lin7a|dre:556258:tcap|dre:100000615:syt3|dre:58038:stx1b|dre:405796:dlg4b|dre:100007749:gphnb|dre:794707:syt11b|dre:393665:ndrg1b|dre:798433:syt9a|dre:30711:snap25b|dre:30712:snap25a|dre:336281:vamp2|dre:557840:yjefn3|dre:494048:tspan5b|dre:558856:sec22c|dre:550228:golga7ba|dre:100149310:syt6a	http://amigo.geneontology.org/amigo/term/GO:0044802
carbohydrate binding	molecular_function	GO:0030246	8	64	1.65	0.0431756	0.192702	dre:567794:galnt17|dre:403026:vtnb|dre:553699:vtna|dre:567812:ch211-10a23.2|dre:503710:aep1|dre:797549:galnt9|dre:568915:ch211-15e22.3|dre:560631:adgrl3.1	http://amigo.geneontology.org/amigo/term/GO:0030246
negative regulation of biological process	biological_process	GO:0048519	47	615	1.01	0.0436597	0.194319	dre:557840:yjefn3|dre:368256:paqr7b|dre:394038:chad|dre:556747:lrrc4ba|dre:100170835:skilb|dre:566325:thbs2b|dre:402941:insm1a|dre:323882:insm1b|dre:393155:osgn1|dre:100535350:lrrc4bb|dre:562062:socs2|dre:449866:ch211-39i2.2|dre:664761:id4|dre:60309:robo2|dre:447832:capn3a|dre:100007048:bcl2b|dre:100034405:capn3b|dre:317638:igfbp1a|dre:405793:disp2|dre:436704:rgs20|dre:436585:hic1|dre:352938:chrm…	http://amigo.geneontology.org/amigo/term/GO:0048519
chemotaxis	biological_process	GO:0006935	15	153	1.3	0.0437041	0.194319	dre:795785:cxcl18b|dre:553412:dpysl2b|dre:58152:scn8aa|dre:60309:robo2|dre:100148976:adcy8|dre:569360:dcc|dre:100333605:kif26bb|dre:30630:anos1a|dre:571349:cntn4|dre:566040:notum2|dre:553756:crmp1|dre:550405:lhx9|dre:64274:csf1ra|dre:30291:cdh4|dre:30463:lhx1a	http://amigo.geneontology.org/amigo/term/GO:0006935
extracellular space	cellular_component	GO:0005615	23	263	1.16	0.0437422	0.194319	dre:567331:sparcl1|dre:557627:serpini1|dre:565074:c3a.3|dre:30211:pyya|dre:797559:fmodb|dre:791822:fmoda|dre:447800:serpinf1|dre:406247:gdf11|dre:554167:tnfb|dre:317638:igfbp1a|dre:101882495:nrg3b|dre:100005716:pcsk1|dre:550602:epyc|dre:553587:apoea|dre:560564:pdgfc|dre:114549:ache|dre:406327:fgg|dre:337315:fgb|dre:795785:cxcl18b|dre:79186:sst2|dre:563003:gdf10a|dre:407979:cpe|dre:567801:serping1	http://amigo.geneontology.org/amigo/term/GO:0005615
phosphotransferase activity, alcohol group as acceptor	molecular_function	GO:0016773	33	407	1.07	0.0438927	0.194684	dre:402814:myo3a|dre:556048:ch211-113e8.3|dre:447836:pfkma|dre:797096:ch211-22d5.2|dre:559792:ch211-183d21.3|dre:571698:cadm2b|dre:561737:158659|dre:393422:camkvb|dre:64274:csf1ra|dre:100333120:ch73-22a13.3|dre:100150007:dkey-166c18.1|dre:100007677:erbb4a|dre:560932:map3k10|dre:445094:pkmb|dre:100003100:sbk3|dre:567874:pak6b|dre:100000353:ttbk1b|dre:436815:camk2d2|dre:570106:pfkla|dre:100149794:a…	http://amigo.geneontology.org/amigo/term/GO:0016773
solute:sodium symporter activity	molecular_function	GO:0015370	5	31	2.13	0.0453313	0.19641	dre:492490:slc6a1b|dre:562260:slc10a1|dre:692318:slc6a1a|dre:494450:slc6a5|dre:100150452:ch211-117c9.5	http://amigo.geneontology.org/amigo/term/GO:0015370
positive regulation of neurogenesis	biological_process	GO:0050769	5	31	2.13	0.0453313	0.19641	dre:58216:atoh7|dre:569891:nsmfb|dre:30466:ascl1a|dre:266958:neurod4|dre:30634:nadl1.2	http://amigo.geneontology.org/amigo/term/GO:0050769
hexose metabolic process	biological_process	GO:0019318	5	31	2.13	0.0453313	0.19641	dre:246094:gpia|dre:572733:pgam2|dre:445505:fbp2|dre:192309:tpi1a|dre:406367:gapdhs	http://amigo.geneontology.org/amigo/term/GO:0019318
regulation of heart contraction	biological_process	GO:0008016	5	31	2.13	0.0453313	0.19641	dre:568322:rnf207b|dre:30315:foxn4|dre:556759:hcn4l|dre:30147:isl1|dre:352938:chrm2a	http://amigo.geneontology.org/amigo/term/GO:0008016
chloride transport	biological_process	GO:0006821	5	31	2.13	0.0453313	0.19641	dre:84703:slc4a1a|dre:553402:gabrg2|dre:445193:glrbb|dre:492513:clic5a|dre:562834:slc12a10.2	http://amigo.geneontology.org/amigo/term/GO:0006821
calcium channel activity	molecular_function	GO:0005262	5	31	2.13	0.0453313	0.19641	dre:325402:atp6v0cb|dre:564883:cacng3b|dre:561209:ch73-335m24.5|dre:393614:cacng2a|dre:100003329:cacng8b	http://amigo.geneontology.org/amigo/term/GO:0005262
inner ear receptor cell differentiation	biological_process	GO:0060113	4	21	2.52	0.0454806	0.19641	dre:407978:cdh23|dre:564412:ush1c|dre:30169:neurod1|dre:30291:cdh4	http://amigo.geneontology.org/amigo/term/GO:0060113
regulation of intracellular pH	biological_process	GO:0051453	4	21	2.52	0.0454806	0.19641	dre:325402:atp6v0cb|dre:84703:slc4a1a|dre:798983:slc4a10a|dre:553691:atp6v0a1b	http://amigo.geneontology.org/amigo/term/GO:0051453
monosaccharide biosynthetic process	biological_process	GO:0046364	3	12	3.31	0.045728	0.19641	dre:572733:pgam2|dre:192309:tpi1a|dre:246094:gpia	http://amigo.geneontology.org/amigo/term/GO:0046364
camera-type eye photoreceptor cell differentiation	biological_process	GO:0060219	3	12	3.31	0.045728	0.19641	dre:564412:ush1c|dre:561336:pcdh17|dre:402941:insm1a	http://amigo.geneontology.org/amigo/term/GO:0060219
heterophilic cell-cell adhesion via plasma membrane cell adhesion molecules	biological_process	GO:0007157	3	12	3.31	0.045728	0.19641	dre:562183:cadm1b|dre:793954:cadm2a|dre:571698:cadm2b	http://amigo.geneontology.org/amigo/term/GO:0007157
sensory epithelium regeneration	biological_process	GO:0070654	3	12	3.31	0.045728	0.19641	dre:402941:insm1a|dre:30291:cdh4|dre:30466:ascl1a	http://amigo.geneontology.org/amigo/term/GO:0070654
gluconeogenesis	biological_process	GO:0006094	3	12	3.31	0.045728	0.19641	dre:572733:pgam2|dre:192309:tpi1a|dre:246094:gpia	http://amigo.geneontology.org/amigo/term/GO:0006094
polysaccharide biosynthetic process	biological_process	GO:0000271	3	12	3.31	0.045728	0.19641	dre:394155:gys1|dre:554046:phkg1b|dre:565379:phkg1a	http://amigo.geneontology.org/amigo/term/GO:0000271
epithelium regeneration	biological_process	GO:1990399	3	12	3.31	0.045728	0.19641	dre:402941:insm1a|dre:30291:cdh4|dre:30466:ascl1a	http://amigo.geneontology.org/amigo/term/GO:1990399
Z disc	cellular_component	GO:0030018	3	12	3.31	0.045728	0.19641	dre:556258:tcap|dre:563843:synpo2la|dre:100006620:synpo2b	http://amigo.geneontology.org/amigo/term/GO:0030018
medial fin development	biological_process	GO:0033338	3	12	3.31	0.045728	0.19641	dre:100317029:prp|dre:30586:dlx6a|dre:30291:cdh4	http://amigo.geneontology.org/amigo/term/GO:0033338
localization within membrane	biological_process	GO:0051668	3	12	3.31	0.045728	0.19641	dre:557840:yjefn3|dre:405796:dlg4b|dre:100007749:gphnb	http://amigo.geneontology.org/amigo/term/GO:0051668
hypothalamus development	biological_process	GO:0021854	3	12	3.31	0.045728	0.19641	dre:557661:sox14|dre:100329456:igsf10|dre:30316:otpb	http://amigo.geneontology.org/amigo/term/GO:0021854
hexose biosynthetic process	biological_process	GO:0019319	3	12	3.31	0.045728	0.19641	dre:572733:pgam2|dre:192309:tpi1a|dre:246094:gpia	http://amigo.geneontology.org/amigo/term/GO:0019319
axon part	cellular_component	GO:0033267	3	12	3.31	0.045728	0.19641	dre:60309:robo2|dre:557801:il1rapl1b|dre:30634:nadl1.2	http://amigo.geneontology.org/amigo/term/GO:0033267
negative regulation of RNA metabolic process	biological_process	GO:0051253	14	141	1.31	0.0462433	0.198324	dre:436585:hic1|dre:100873093:nfe2l2b|dre:550405:lhx9|dre:664761:id4|dre:30463:lhx1a|dre:102997060:znf219|dre:751709:153395|dre:569631:basp1|dre:30598:vsx1|dre:402941:insm1a|dre:100170835:skilb|dre:323882:insm1b|dre:566491:bcl11ab|dre:567457:skor1b	http://amigo.geneontology.org/amigo/term/GO:0051253
small molecule binding	molecular_function	GO:0036094	95	1363	0.92	0.0468027	0.200422	dre:559665:smc1a|dre:402814:myo3a|dre:564347:cracr2ab|dre:369190:kif1ab|dre:369190:kif1aa|dre:569265:LOC569265|dre:568052:celf5a|dre:794259:aclyb|dre:565395:diras1b|dre:393422:camkvb|dre:570108:gnaq|dre:566658:ch211-117m20.5|dre:327577:diras1a|dre:336492:ptgdsb.1|dre:436815:camk2d2|dre:322509:acta2|dre:406303:tuba2|dre:336334:eef1a1a|dre:406315:rab42a|dre:359840:atp6v1b2|dre:572042:hipk1a|dre:559…	http://amigo.geneontology.org/amigo/term/GO:0036094
purine ribonucleoside binding	molecular_function	GO:0032550	75	1050	0.94	0.0475503	0.202711	dre:58114:actc1b|dre:559665:smc1a|dre:564347:cracr2ab|dre:393760:gnao1a|dre:369190:kif1ab|dre:447836:pfkma|dre:369190:kif1aa|dre:565395:diras1b|dre:550547:kif3cb|dre:795494:ch211-256m1.8|dre:556048:ch211-113e8.3|dre:559792:ch211-183d21.3|dre:100333543:dnm1b|dre:336168:eef2l2|dre:368822:arf3b|dre:566674:myo10l1|dre:393422:camkvb|dre:402814:myo3a|dre:64274:csf1ra|dre:406696:pgk1|dre:335798:65894|dr…	http://amigo.geneontology.org/amigo/term/GO:0032550
purine nucleoside binding	molecular_function	GO:0001883	75	1050	0.94	0.0475503	0.202711	dre:58114:actc1b|dre:559665:smc1a|dre:564347:cracr2ab|dre:393760:gnao1a|dre:369190:kif1ab|dre:447836:pfkma|dre:369190:kif1aa|dre:565395:diras1b|dre:550547:kif3cb|dre:795494:ch211-256m1.8|dre:556048:ch211-113e8.3|dre:559792:ch211-183d21.3|dre:100333543:dnm1b|dre:336168:eef2l2|dre:368822:arf3b|dre:566674:myo10l1|dre:393422:camkvb|dre:402814:myo3a|dre:64274:csf1ra|dre:406696:pgk1|dre:335798:65894|dr…	http://amigo.geneontology.org/amigo/term/GO:0001883
purine ribonucleoside triphosphate binding	molecular_function	GO:0035639	75	1050	0.94	0.0475503	0.202711	dre:58114:actc1b|dre:559665:smc1a|dre:564347:cracr2ab|dre:393760:gnao1a|dre:369190:kif1ab|dre:447836:pfkma|dre:369190:kif1aa|dre:565395:diras1b|dre:550547:kif3cb|dre:795494:ch211-256m1.8|dre:556048:ch211-113e8.3|dre:559792:ch211-183d21.3|dre:100333543:dnm1b|dre:336168:eef2l2|dre:368822:arf3b|dre:566674:myo10l1|dre:393422:camkvb|dre:402814:myo3a|dre:64274:csf1ra|dre:406696:pgk1|dre:335798:65894|dr…	http://amigo.geneontology.org/amigo/term/GO:0035639
oxoacid metabolic process	biological_process	GO:0043436	21	238	1.17	0.0485235	0.204572	dre:557710:ch211-212d10.2|dre:570106:pfkla|dre:447836:pfkma|dre:192309:tpi1a|dre:795494:ch211-256m1.8|dre:415102:crabp1b|dre:406367:gapdhs|dre:337412:bcat1|dre:30496:ldha|dre:317738:elovl6|dre:445094:pkmb|dre:378963:eno3|dre:572733:pgam2|dre:406731:ugt1ab|dre:246094:gpia|dre:794259:aclyb|dre:557186:aldh18a1|dre:394156:acadl|dre:393769:elovl4a|dre:550403:gad2|dre:406696:pgk1	http://amigo.geneontology.org/amigo/term/GO:0043436
microtubule cytoskeleton organization	biological_process	GO:0000226	11	103	1.41	0.0486926	0.204572	dre:449651:stmn2a|dre:568230:chd3|dre:100005195:map7d2a|dre:565533:map1sb|dre:550548:stmn1b|dre:797545:map1ab|dre:553756:crmp1|dre:393825:tppp3|dre:569346:mark4a|dre:101882236:rp1l1a|dre:100537884:map4l	http://amigo.geneontology.org/amigo/term/GO:0000226
ion homeostasis	biological_process	GO:0050801	13	129	1.33	0.0488343	0.204572	dre:494489:atp2a1l|dre:559050:sgk2b|dre:562834:slc12a10.2|dre:352920:oxt|dre:561209:ch73-335m24.5|dre:84703:slc4a1a|dre:373872:fyna|dre:436769:homer1b|dre:325402:atp6v0cb|dre:566876:wfs1a|dre:798983:slc4a10a|dre:553691:atp6v0a1b|dre:393691:calb2a	http://amigo.geneontology.org/amigo/term/GO:0050801
cell activation	biological_process	GO:0001775	7	54	1.71	0.0488539	0.204572	dre:795785:cxcl18b|dre:327320:f5|dre:373872:fyna|dre:393665:ndrg1b|dre:100001836:itgb3b|dre:406327:fgg|dre:337315:fgb	http://amigo.geneontology.org/amigo/term/GO:0001775
enzyme regulator activity	molecular_function	GO:0030234	25	295	1.12	0.048928	0.204572	dre:394038:chad|dre:564838:ppp1r14ba|dre:557627:serpini1|dre:565074:c3a.3|dre:568402:cdk5r1a|dre:562062:socs2|dre:793087:rgs9b|dre:556789:stxbp5a|dre:436788:cdk5r1b|dre:447800:serpinf1|dre:567605:stxbp5l|dre:436704:rgs20|dre:564814:ch211-168b3.1|dre:553587:apoea|dre:100002802:ppp2r2ca|dre:100144397:flrt1b|dre:559392:ppp2r2cb|dre:556747:lrrc4ba|dre:100535350:lrrc4bb|dre:566572:lrrc4.2|dre:10015146…	http://amigo.geneontology.org/amigo/term/GO:0030234
ribonucleoside binding	molecular_function	GO:0032549	75	1052	0.94	0.0490681	0.204572	dre:58114:actc1b|dre:559665:smc1a|dre:564347:cracr2ab|dre:393760:gnao1a|dre:369190:kif1ab|dre:447836:pfkma|dre:369190:kif1aa|dre:565395:diras1b|dre:550547:kif3cb|dre:795494:ch211-256m1.8|dre:556048:ch211-113e8.3|dre:559792:ch211-183d21.3|dre:100333543:dnm1b|dre:336168:eef2l2|dre:368822:arf3b|dre:566674:myo10l1|dre:393422:camkvb|dre:402814:myo3a|dre:64274:csf1ra|dre:406696:pgk1|dre:335798:65894|dr…	http://amigo.geneontology.org/amigo/term/GO:0032549
negative regulation of nucleobase-containing compound metabolic process	biological_process	GO:0045934	15	156	1.27	0.0496688	0.204572	dre:436585:hic1|dre:100873093:nfe2l2b|dre:550405:lhx9|dre:664761:id4|dre:30463:lhx1a|dre:102997060:znf219|dre:751709:153395|dre:569631:basp1|dre:30598:vsx1|dre:402941:insm1a|dre:100170835:skilb|dre:323882:insm1b|dre:566491:bcl11ab|dre:567457:skor1b|dre:368256:paqr7b	http://amigo.geneontology.org/amigo/term/GO:0045934
nucleoside binding	molecular_function	GO:0001882	75	1053	0.94	0.0498407	0.204572	dre:58114:actc1b|dre:559665:smc1a|dre:564347:cracr2ab|dre:393760:gnao1a|dre:369190:kif1ab|dre:447836:pfkma|dre:369190:kif1aa|dre:565395:diras1b|dre:550547:kif3cb|dre:795494:ch211-256m1.8|dre:556048:ch211-113e8.3|dre:559792:ch211-183d21.3|dre:100333543:dnm1b|dre:336168:eef2l2|dre:368822:arf3b|dre:566674:myo10l1|dre:393422:camkvb|dre:402814:myo3a|dre:64274:csf1ra|dre:406696:pgk1|dre:335798:65894|dr…	http://amigo.geneontology.org/amigo/term/GO:0001882
